# Supplementary material for: Integrative Computational Prediction Strategy for Antibody–Antigen Binding: A Case Study on Interleukin‑1 Beta
Source: J Chem Inf Model. 2026 May 27;66(11):6659–75. doi: 10.1021/acs.jcim.6c00781 (PMC13250912; doi:10.1021/acs.jcim.6c00781)
Supplement: Supplementary file 4 [file ci6c00781_si_004.zip › Cluspro_poses/EPIGUIDE/4G6J-Max_Ave-Ep2+3.pdb]

ATOM      1  N   ARG A   4       2.030  -7.558 -40.742  1.00  0.00      RA0  N  
ATOM      2  CA  ARG A   4       2.839  -6.343 -40.668  1.00  0.00      RA0  C  
ATOM      3  C   ARG A   4       4.332  -6.679 -40.700  1.00  0.00      RA0  C  
ATOM      4  O   ARG A   4       4.773  -7.588 -39.991  1.00  0.00      RA0  O  
ATOM      5  CB  ARG A   4       2.496  -5.543 -39.413  1.00  0.00      RA0  C  
ATOM      6  CG  ARG A   4       1.043  -5.069 -39.410  1.00  0.00      RA0  C  
ATOM      7  CD  ARG A   4       0.696  -4.254 -38.164  1.00  0.00      RA0  C  
ATOM      8  NE  ARG A   4      -0.682  -3.769 -38.227  1.00  0.00      RA0  N  
ATOM      9  CZ  ARG A   4      -1.105  -2.841 -37.317  1.00  0.00      RA0  C  
ATOM     10  NH1 ARG A   4      -0.238  -2.391 -36.380  1.00  0.00      RA0  N1+
ATOM     11  NH2 ARG A   4      -2.380  -2.388 -37.369  1.00  0.00      RA0  N  
ATOM     12  H   ARG A   4       2.629  -8.355 -40.851  1.00  0.00      RA0  H  
ATOM     13  HE  ARG A   4      -1.244  -4.173 -38.957  1.00  0.00      RA0  H  
ATOM     14 HH11 ARG A   4      -0.489  -1.710 -35.685  1.00  0.00      RA0  H  
ATOM     15 HH12 ARG A   4       0.710  -2.724 -36.340  1.00  0.00      RA0  H  
ATOM     16 HH21 ARG A   4      -2.743  -1.708 -36.725  1.00  0.00      RA0  H  
ATOM     17 HH22 ARG A   4      -3.024  -2.718 -38.067  1.00  0.00      RA0  H  
ATOM     18  N   SER A   5       5.101  -5.951 -41.530  1.00  0.00      RA0  N  
ATOM     19  CA  SER A   5       6.544  -6.143 -41.706  1.00  0.00      RA0  C  
ATOM     20  C   SER A   5       7.288  -4.819 -41.887  1.00  0.00      RA0  C  
ATOM     21  O   SER A   5       6.700  -3.831 -42.333  1.00  0.00      RA0  O  
ATOM     22  CB  SER A   5       6.746  -7.126 -42.858  1.00  0.00      RA0  C  
ATOM     23  OG  SER A   5       5.929  -8.281 -42.634  1.00  0.00      RA0  O  
ATOM     24  H   SER A   5       4.731  -5.215 -42.094  1.00  0.00      RA0  H  
ATOM     25  HG  SER A   5       6.533  -8.969 -42.359  1.00  0.00      RA0  H  
ATOM     26  N   LEU A   6       8.593  -4.811 -41.552  1.00  0.00      RA0  N  
ATOM     27  CA  LEU A   6       9.466  -3.646 -41.706  1.00  0.00      RA0  C  
ATOM     28  C   LEU A   6      10.887  -4.035 -42.100  1.00  0.00      RA0  C  
ATOM     29  O   LEU A   6      11.407  -5.050 -41.630  1.00  0.00      RA0  O  
ATOM     30  CB  LEU A   6       9.409  -2.726 -40.474  1.00  0.00      RA0  C  
ATOM     31  CG  LEU A   6       9.749  -3.327 -39.103  1.00  0.00      RA0  C  
ATOM     32  CD1 LEU A   6      11.252  -3.433 -38.829  1.00  0.00      RA0  C  
ATOM     33  CD2 LEU A   6       9.070  -2.529 -37.991  1.00  0.00      RA0  C  
ATOM     34  H   LEU A   6       9.014  -5.619 -41.127  1.00  0.00      RA0  H  
ATOM     35  N   ASN A   7      11.507  -3.225 -42.963  1.00  0.00      RA0  N  
ATOM     36  CA  ASN A   7      12.868  -3.443 -43.445  1.00  0.00      RA0  C  
ATOM     37  C   ASN A   7      13.855  -2.690 -42.572  1.00  0.00      RA0  C  
ATOM     38  O   ASN A   7      13.629  -1.519 -42.251  1.00  0.00      RA0  O  
ATOM     39  CB  ASN A   7      13.032  -3.108 -44.927  1.00  0.00      RA0  C  
ATOM     40  CG  ASN A   7      12.454  -4.221 -45.780  1.00  0.00      RA0  C  
ATOM     41  ND2 ASN A   7      11.851  -3.756 -46.890  1.00  0.00      RA0  N  
ATOM     42  OD1 ASN A   7      12.506  -5.407 -45.463  1.00  0.00      RA0  O  
ATOM     43  H   ASN A   7      11.087  -2.341 -43.160  1.00  0.00      RA0  H  
ATOM     44 HD21 ASN A   7      11.877  -2.777 -47.102  1.00  0.00      RA0  H  
ATOM     45 HD22 ASN A   7      11.360  -4.365 -47.513  1.00  0.00      RA0  H  
ATOM     46  N   CYS A   8      14.946  -3.368 -42.174  1.00  0.00      RA0  N  
ATOM     47  CA  CYS A   8      15.942  -2.792 -41.278  1.00  0.00      RA0  C  
ATOM     48  C   CYS A   8      17.328  -3.405 -41.429  1.00  0.00      RA0  C  
ATOM     49  O   CYS A   8      17.492  -4.448 -42.062  1.00  0.00      RA0  O  
ATOM     50  CB  CYS A   8      15.403  -2.908 -39.855  1.00  0.00      RA0  C  
ATOM     51  SG  CYS A   8      14.855  -4.588 -39.460  1.00  0.00      RA0  S  
ATOM     52  H   CYS A   8      15.078  -4.330 -42.435  1.00  0.00      RA0  H  
ATOM     53  N   THR A   9      18.316  -2.766 -40.787  1.00  0.00      RA0  N  
ATOM     54  CA  THR A   9      19.692  -3.240 -40.680  1.00  0.00      RA0  C  
ATOM     55  C   THR A   9      19.971  -3.383 -39.175  1.00  0.00      RA0  C  
ATOM     56  O   THR A   9      19.534  -2.535 -38.390  1.00  0.00      RA0  O  
ATOM     57  CB  THR A   9      20.506  -2.189 -41.416  1.00  0.00      RA0  C  
ATOM     58  CG2 THR A   9      20.433  -2.432 -42.925  1.00  0.00      RA0  C  
ATOM     59  OG1 THR A   9      19.974  -0.887 -41.128  1.00  0.00      RA0  O  
ATOM     60  H   THR A   9      18.146  -1.931 -40.260  1.00  0.00      RA0  H  
ATOM     61  HG1 THR A   9      19.108  -0.835 -41.519  1.00  0.00      RA0  H  
ATOM     62  N   LEU A  10      20.645  -4.466 -38.768  1.00  0.00      RA0  N  
ATOM     63  CA  LEU A  10      20.963  -4.688 -37.357  1.00  0.00      RA0  C  
ATOM     64  C   LEU A  10      22.457  -4.598 -37.114  1.00  0.00      RA0  C  
ATOM     65  O   LEU A  10      23.244  -5.170 -37.865  1.00  0.00      RA0  O  
ATOM     66  CB  LEU A  10      20.447  -6.053 -36.898  1.00  0.00      RA0  C  
ATOM     67  CG  LEU A  10      18.929  -6.204 -37.004  1.00  0.00      RA0  C  
ATOM     68  CD1 LEU A  10      18.484  -7.651 -36.784  1.00  0.00      RA0  C  
ATOM     69  CD2 LEU A  10      18.197  -5.236 -36.075  1.00  0.00      RA0  C  
ATOM     70  H   LEU A  10      21.062  -5.094 -39.426  1.00  0.00      RA0  H  
ATOM     71  N   ARG A  11      22.850  -3.840 -36.089  1.00  0.00      RA0  N  
ATOM     72  CA  ARG A  11      24.251  -3.680 -35.713  1.00  0.00      RA0  C  
ATOM     73  C   ARG A  11      24.388  -4.032 -34.251  1.00  0.00      RA0  C  
ATOM     74  O   ARG A  11      23.538  -3.634 -33.457  1.00  0.00      RA0  O  
ATOM     75  CB  ARG A  11      24.849  -2.320 -36.043  1.00  0.00      RA0  C  
ATOM     76  CG  ARG A  11      25.076  -2.216 -37.549  1.00  0.00      RA0  C  
ATOM     77  CD  ARG A  11      26.132  -1.174 -37.918  1.00  0.00      RA0  C  
ATOM     78  NE  ARG A  11      25.920   0.055 -37.166  1.00  0.00      RA0  N  
ATOM     79  CZ  ARG A  11      24.879   0.873 -37.476  1.00  0.00      RA0  C  
ATOM     80  NH1 ARG A  11      24.171   0.665 -38.617  1.00  0.00      RA0  N1+
ATOM     81  NH2 ARG A  11      24.582   1.859 -36.606  1.00  0.00      RA0  N  
ATOM     82  H   ARG A  11      22.170  -3.439 -35.471  1.00  0.00      RA0  H  
ATOM     83  HE  ARG A  11      26.505   0.195 -36.355  1.00  0.00      RA0  H  
ATOM     84 HH11 ARG A  11      23.411   1.253 -38.898  1.00  0.00      RA0  H  
ATOM     85 HH12 ARG A  11      24.382  -0.109 -39.232  1.00  0.00      RA0  H  
ATOM     86 HH21 ARG A  11      23.773   2.449 -36.675  1.00  0.00      RA0  H  
ATOM     87 HH22 ARG A  11      25.179   1.998 -35.800  1.00  0.00      RA0  H  
ATOM     88  N   ASP A  12      25.446  -4.774 -33.885  1.00  0.00      RA0  N  
ATOM     89  CA  ASP A  12      25.666  -5.159 -32.490  1.00  0.00      RA0  C  
ATOM     90  C   ASP A  12      26.045  -3.960 -31.602  1.00  0.00      RA0  C  
ATOM     91  O   ASP A  12      26.286  -2.870 -32.127  1.00  0.00      RA0  O  
ATOM     92  CB  ASP A  12      26.569  -6.400 -32.350  1.00  0.00      RA0  C  
ATOM     93  CG  ASP A  12      28.075  -6.179 -32.398  1.00  0.00      RA0  C  
ATOM     94  OD1 ASP A  12      28.548  -5.049 -32.481  1.00  0.00      RA0  O  
ATOM     95  OD2 ASP A  12      28.793  -7.177 -32.338  1.00  0.00      RA0  O1-
ATOM     96  H   ASP A  12      26.184  -4.936 -34.545  1.00  0.00      RA0  H  
ATOM     97  N   SER A  13      26.086  -4.158 -30.271  1.00  0.00      RA0  N  
ATOM     98  CA  SER A  13      26.415  -3.109 -29.295  1.00  0.00      RA0  C  
ATOM     99  C   SER A  13      27.811  -2.489 -29.493  1.00  0.00      RA0  C  
ATOM    100  O   SER A  13      28.018  -1.331 -29.128  1.00  0.00      RA0  O  
ATOM    101  CB  SER A  13      26.231  -3.767 -27.945  1.00  0.00      RA0  C  
ATOM    102  OG  SER A  13      26.629  -5.127 -28.113  1.00  0.00      RA0  O  
ATOM    103  H   SER A  13      25.890  -5.067 -29.893  1.00  0.00      RA0  H  
ATOM    104  HG  SER A  13      26.145  -5.622 -27.447  1.00  0.00      RA0  H  
ATOM    105  N   GLN A  14      28.748  -3.251 -30.096  1.00  0.00      RA0  N  
ATOM    106  CA  GLN A  14      30.111  -2.807 -30.413  1.00  0.00      RA0  C  
ATOM    107  C   GLN A  14      30.158  -2.078 -31.782  1.00  0.00      RA0  C  
ATOM    108  O   GLN A  14      31.239  -1.717 -32.245  1.00  0.00      RA0  O  
ATOM    109  CB  GLN A  14      31.073  -3.996 -30.409  1.00  0.00      RA0  C  
ATOM    110  CG  GLN A  14      30.737  -5.039 -29.339  1.00  0.00      RA0  C  
ATOM    111  CD  GLN A  14      30.684  -4.394 -27.968  1.00  0.00      RA0  C  
ATOM    112  NE2 GLN A  14      29.521  -4.608 -27.324  1.00  0.00      RA0  N  
ATOM    113  OE1 GLN A  14      31.624  -3.749 -27.515  1.00  0.00      RA0  O  
ATOM    114  H   GLN A  14      28.454  -4.120 -30.505  1.00  0.00      RA0  H  
ATOM    115 HE21 GLN A  14      28.764  -5.117 -27.748  1.00  0.00      RA0  H  
ATOM    116 HE22 GLN A  14      29.363  -4.271 -26.397  1.00  0.00      RA0  H  
ATOM    117  N   GLN A  15      28.979  -1.861 -32.410  1.00  0.00      RA0  N  
ATOM    118  CA  GLN A  15      28.768  -1.183 -33.697  1.00  0.00      RA0  C  
ATOM    119  C   GLN A  15      29.221  -1.945 -34.955  1.00  0.00      RA0  C  
ATOM    120  O   GLN A  15      29.382  -1.336 -36.016  1.00  0.00      RA0  O  
ATOM    121  CB  GLN A  15      29.152   0.293 -33.681  1.00  0.00      RA0  C  
ATOM    122  CG  GLN A  15      28.059   1.068 -32.939  1.00  0.00      RA0  C  
ATOM    123  CD  GLN A  15      26.705   0.791 -33.579  1.00  0.00      RA0  C  
ATOM    124  NE2 GLN A  15      25.928  -0.046 -32.866  1.00  0.00      RA0  N  
ATOM    125  OE1 GLN A  15      26.356   1.321 -34.636  1.00  0.00      RA0  O  
ATOM    126  H   GLN A  15      28.193  -2.360 -32.047  1.00  0.00      RA0  H  
ATOM    127 HE21 GLN A  15      26.301  -0.541 -32.076  1.00  0.00      RA0  H  
ATOM    128 HE22 GLN A  15      24.974  -0.257 -33.078  1.00  0.00      RA0  H  
ATOM    129  N   LYS A  16      29.383  -3.282 -34.852  1.00  0.00      RA0  N  
ATOM    130  CA  LYS A  16      29.754  -4.113 -36.006  1.00  0.00      RA0  C  
ATOM    131  C   LYS A  16      28.519  -4.332 -36.871  1.00  0.00      RA0  C  
ATOM    132  O   LYS A  16      27.434  -4.580 -36.339  1.00  0.00      RA0  O  
ATOM    133  CB  LYS A  16      30.352  -5.449 -35.558  1.00  0.00      RA0  C  
ATOM    134  CG  LYS A  16      31.437  -5.255 -34.500  1.00  0.00      RA0  C  
ATOM    135  CD  LYS A  16      32.405  -6.433 -34.378  1.00  0.00      RA0  C  
ATOM    136  CE  LYS A  16      31.807  -7.756 -33.912  1.00  0.00      RA0  C  
ATOM    137  NZ  LYS A  16      31.400  -7.649 -32.507  1.00  0.00      RA0  N1+
ATOM    138  H   LYS A  16      29.103  -3.747 -34.008  1.00  0.00      RA0  H  
ATOM    139  HZ1 LYS A  16      31.265  -8.608 -32.122  1.00  0.00      RA0  H  
ATOM    140  HZ2 LYS A  16      32.131  -7.162 -31.958  1.00  0.00      RA0  H  
ATOM    141  HZ3 LYS A  16      30.499  -7.123 -32.439  1.00  0.00      RA0  H  
ATOM    142  N   SER A  17      28.679  -4.212 -38.198  1.00  0.00      RA0  N  
ATOM    143  CA  SER A  17      27.610  -4.417 -39.172  1.00  0.00      RA0  C  
ATOM    144  C   SER A  17      27.513  -5.897 -39.529  1.00  0.00      RA0  C  
ATOM    145  O   SER A  17      28.514  -6.611 -39.437  1.00  0.00      RA0  O  
ATOM    146  CB  SER A  17      28.015  -3.528 -40.335  1.00  0.00      RA0  C  
ATOM    147  OG  SER A  17      29.266  -2.914 -39.986  1.00  0.00      RA0  O  
ATOM    148  H   SER A  17      29.604  -4.053 -38.524  1.00  0.00      RA0  H  
ATOM    149  HG  SER A  17      29.930  -3.590 -40.119  1.00  0.00      RA0  H  
ATOM    150  N   LEU A  18      26.321  -6.351 -39.960  1.00  0.00      RA0  N  
ATOM    151  CA  LEU A  18      26.100  -7.741 -40.371  1.00  0.00      RA0  C  
ATOM    152  C   LEU A  18      26.121  -7.828 -41.898  1.00  0.00      RA0  C  
ATOM    153  O   LEU A  18      25.420  -7.070 -42.563  1.00  0.00      RA0  O  
ATOM    154  CB  LEU A  18      24.772  -8.274 -39.829  1.00  0.00      RA0  C  
ATOM    155  CG  LEU A  18      24.620  -8.130 -38.312  1.00  0.00      RA0  C  
ATOM    156  CD1 LEU A  18      23.288  -8.697 -37.820  1.00  0.00      RA0  C  
ATOM    157  CD2 LEU A  18      25.796  -8.731 -37.545  1.00  0.00      RA0  C  
ATOM    158  H   LEU A  18      25.556  -5.719 -40.080  1.00  0.00      RA0  H  
ATOM    159  N   VAL A  19      26.960  -8.722 -42.449  1.00  0.00      RA0  N  
ATOM    160  CA  VAL A  19      27.108  -8.900 -43.903  1.00  0.00      RA0  C  
ATOM    161  C   VAL A  19      26.975 -10.365 -44.303  1.00  0.00      RA0  C  
ATOM    162  O   VAL A  19      27.237 -11.238 -43.480  1.00  0.00      RA0  O  
ATOM    163  CB  VAL A  19      28.437  -8.307 -44.379  1.00  0.00      RA0  C  
ATOM    164  CG1 VAL A  19      28.362  -6.786 -44.481  1.00  0.00      RA0  C  
ATOM    165  CG2 VAL A  19      29.579  -8.730 -43.459  1.00  0.00      RA0  C  
ATOM    166  H   VAL A  19      27.500  -9.306 -41.838  1.00  0.00      RA0  H  
ATOM    167  N   MET A  20      26.602 -10.633 -45.574  1.00  0.00      RA0  N  
ATOM    168  CA  MET A  20      26.527 -12.002 -46.094  1.00  0.00      RA0  C  
ATOM    169  C   MET A  20      27.962 -12.460 -46.331  1.00  0.00      RA0  C  
ATOM    170  O   MET A  20      28.776 -11.706 -46.864  1.00  0.00      RA0  O  
ATOM    171  CB  MET A  20      25.824 -12.021 -47.454  1.00  0.00      RA0  C  
ATOM    172  CG  MET A  20      24.320 -11.756 -47.431  1.00  0.00      RA0  C  
ATOM    173  SD  MET A  20      23.387 -13.127 -46.739  1.00  0.00      RA0  S  
ATOM    174  CE  MET A  20      23.659 -14.319 -48.059  1.00  0.00      RA0  C  
ATOM    175  H   MET A  20      26.546  -9.861 -46.204  1.00  0.00      RA0  H  
ATOM    176  N   SER A  21      28.265 -13.680 -45.908  1.00  0.00      RA0  N  
ATOM    177  CA  SER A  21      29.593 -14.282 -45.968  1.00  0.00      RA0  C  
ATOM    178  C   SER A  21      29.637 -15.505 -46.896  1.00  0.00      RA0  C  
ATOM    179  O   SER A  21      30.717 -15.975 -47.253  1.00  0.00      RA0  O  
ATOM    180  CB  SER A  21      30.026 -14.628 -44.541  1.00  0.00      RA0  C  
ATOM    181  OG  SER A  21      31.235 -15.402 -44.489  1.00  0.00      RA0  O  
ATOM    182  H   SER A  21      27.526 -14.170 -45.459  1.00  0.00      RA0  H  
ATOM    183  HG  SER A  21      30.982 -16.208 -44.015  1.00  0.00      RA0  H  
ATOM    184  N   GLY A  22      28.466 -16.041 -47.211  1.00  0.00      RA0  N  
ATOM    185  CA  GLY A  22      28.309 -17.219 -48.048  1.00  0.00      RA0  C  
ATOM    186  C   GLY A  22      26.861 -17.417 -48.434  1.00  0.00      RA0  C  
ATOM    187  O   GLY A  22      26.031 -16.562 -48.119  1.00  0.00      RA0  O  
ATOM    188  H   GLY A  22      27.628 -15.606 -46.883  1.00  0.00      RA0  H  
ATOM    189  N   PRO A  23      26.506 -18.537 -49.106  1.00  0.00      RA0  N  
ATOM    190  CA  PRO A  23      25.090 -18.742 -49.479  1.00  0.00      RA0  C  
ATOM    191  C   PRO A  23      24.105 -18.685 -48.305  1.00  0.00      RA0  C  
ATOM    192  O   PRO A  23      23.012 -18.137 -48.461  1.00  0.00      RA0  O  
ATOM    193  CB  PRO A  23      25.128 -20.119 -50.154  1.00  0.00      RA0  C  
ATOM    194  CG  PRO A  23      26.411 -20.804 -49.674  1.00  0.00      RA0  C  
ATOM    195  CD  PRO A  23      27.377 -19.642 -49.486  1.00  0.00      RA0  C  
ATOM    196  N   TYR A  24      24.506 -19.205 -47.125  1.00  0.00      RA0  N  
ATOM    197  CA  TYR A  24      23.659 -19.237 -45.924  1.00  0.00      RA0  C  
ATOM    198  C   TYR A  24      24.421 -18.775 -44.667  1.00  0.00      RA0  C  
ATOM    199  O   TYR A  24      24.121 -19.224 -43.555  1.00  0.00      RA0  O  
ATOM    200  CB  TYR A  24      23.190 -20.665 -45.642  1.00  0.00      RA0  C  
ATOM    201  CG  TYR A  24      22.430 -21.245 -46.807  1.00  0.00      RA0  C  
ATOM    202  CD1 TYR A  24      21.252 -20.649 -47.230  1.00  0.00      RA0  C  
ATOM    203  CD2 TYR A  24      22.901 -22.387 -47.444  1.00  0.00      RA0  C  
ATOM    204  CE1 TYR A  24      20.528 -21.217 -48.268  1.00  0.00      RA0  C  
ATOM    205  CE2 TYR A  24      22.171 -22.957 -48.481  1.00  0.00      RA0  C  
ATOM    206  CZ  TYR A  24      20.972 -22.380 -48.881  1.00  0.00      RA0  C  
ATOM    207  OH  TYR A  24      20.207 -22.958 -49.877  1.00  0.00      RA0  O  
ATOM    208  H   TYR A  24      25.419 -19.599 -47.032  1.00  0.00      RA0  H  
ATOM    209  HH  TYR A  24      20.654 -23.728 -50.211  1.00  0.00      RA0  H  
ATOM    210  N   GLU A  25      25.387 -17.865 -44.836  1.00  0.00      RA0  N  
ATOM    211  CA  GLU A  25      26.208 -17.406 -43.722  1.00  0.00      RA0  C  
ATOM    212  C   GLU A  25      26.249 -15.895 -43.584  1.00  0.00      RA0  C  
ATOM    213  O   GLU A  25      26.324 -15.170 -44.575  1.00  0.00      RA0  O  
ATOM    214  CB  GLU A  25      27.614 -17.968 -43.885  1.00  0.00      RA0  C  
ATOM    215  CG  GLU A  25      28.444 -17.956 -42.598  1.00  0.00      RA0  C  
ATOM    216  CD  GLU A  25      29.894 -17.683 -42.938  1.00  0.00      RA0  C  
ATOM    217  OE1 GLU A  25      30.356 -18.097 -43.996  1.00  0.00      RA0  O  
ATOM    218  OE2 GLU A  25      30.553 -16.976 -42.187  1.00  0.00      RA0  O1-
ATOM    219  H   GLU A  25      25.514 -17.393 -45.710  1.00  0.00      RA0  H  
ATOM    220  N   LEU A  26      26.210 -15.434 -42.332  1.00  0.00      RA0  N  
ATOM    221  CA  LEU A  26      26.313 -14.034 -41.965  1.00  0.00      RA0  C  
ATOM    222  C   LEU A  26      27.532 -13.865 -41.079  1.00  0.00      RA0  C  
ATOM    223  O   LEU A  26      27.833 -14.746 -40.280  1.00  0.00      RA0  O  
ATOM    224  CB  LEU A  26      25.070 -13.564 -41.207  1.00  0.00      RA0  C  
ATOM    225  CG  LEU A  26      23.767 -13.638 -42.001  1.00  0.00      RA0  C  
ATOM    226  CD1 LEU A  26      22.567 -13.205 -41.156  1.00  0.00      RA0  C  
ATOM    227  CD2 LEU A  26      23.850 -12.846 -43.302  1.00  0.00      RA0  C  
ATOM    228  H   LEU A  26      26.303 -16.075 -41.569  1.00  0.00      RA0  H  
ATOM    229  N   LYS A  27      28.245 -12.748 -41.240  1.00  0.00      RA0  N  
ATOM    230  CA  LYS A  27      29.393 -12.402 -40.403  1.00  0.00      RA0  C  
ATOM    231  C   LYS A  27      29.217 -10.995 -39.876  1.00  0.00      RA0  C  
ATOM    232  O   LYS A  27      28.465 -10.211 -40.464  1.00  0.00      RA0  O  
ATOM    233  CB  LYS A  27      30.726 -12.495 -41.137  1.00  0.00      RA0  C  
ATOM    234  CG  LYS A  27      31.405 -13.863 -41.166  1.00  0.00      RA0  C  
ATOM    235  CD  LYS A  27      32.654 -13.802 -42.047  1.00  0.00      RA0  C  
ATOM    236  CE  LYS A  27      33.403 -15.122 -42.233  1.00  0.00      RA0  C  
ATOM    237  NZ  LYS A  27      33.780 -15.270 -43.645  1.00  0.00      RA0  N1+
ATOM    238  H   LYS A  27      27.963 -12.088 -41.939  1.00  0.00      RA0  H  
ATOM    239  HZ1 LYS A  27      34.480 -16.035 -43.746  1.00  0.00      RA0  H  
ATOM    240  HZ2 LYS A  27      32.936 -15.483 -44.216  1.00  0.00      RA0  H  
ATOM    241  HZ3 LYS A  27      34.205 -14.414 -44.054  1.00  0.00      RA0  H  
ATOM    242  N   ALA A  28      29.886 -10.683 -38.755  1.00  0.00      RA0  N  
ATOM    243  CA  ALA A  28      29.828  -9.369 -38.129  1.00  0.00      RA0  C  
ATOM    244  C   ALA A  28      31.204  -8.705 -38.124  1.00  0.00      RA0  C  
ATOM    245  O   ALA A  28      32.174  -9.273 -37.614  1.00  0.00      RA0  O  
ATOM    246  CB  ALA A  28      29.375  -9.482 -36.680  1.00  0.00      RA0  C  
ATOM    247  H   ALA A  28      30.474 -11.394 -38.362  1.00  0.00      RA0  H  
ATOM    248  N   LEU A  29      31.284  -7.514 -38.718  1.00  0.00      RA0  N  
ATOM    249  CA  LEU A  29      32.501  -6.705 -38.766  1.00  0.00      RA0  C  
ATOM    250  C   LEU A  29      32.202  -5.218 -38.830  1.00  0.00      RA0  C  
ATOM    251  O   LEU A  29      31.115  -4.826 -39.269  1.00  0.00      RA0  O  
ATOM    252  CB  LEU A  29      33.496  -7.130 -39.862  1.00  0.00      RA0  C  
ATOM    253  CG  LEU A  29      33.025  -7.425 -41.294  1.00  0.00      RA0  C  
ATOM    254  CD1 LEU A  29      32.086  -6.391 -41.913  1.00  0.00      RA0  C  
ATOM    255  CD2 LEU A  29      34.251  -7.605 -42.187  1.00  0.00      RA0  C  
ATOM    256  H   LEU A  29      30.469  -7.090 -39.125  1.00  0.00      RA0  H  
ATOM    257  N   HIS A  30      33.180  -4.390 -38.430  1.00  0.00      RA0  N  
ATOM    258  CA  HIS A  30      33.044  -2.941 -38.523  1.00  0.00      RA0  C  
ATOM    259  C   HIS A  30      33.236  -2.515 -39.974  1.00  0.00      RA0  C  
ATOM    260  O   HIS A  30      34.192  -2.942 -40.621  1.00  0.00      RA0  O  
ATOM    261  CB  HIS A  30      34.114  -2.181 -37.741  1.00  0.00      RA0  C  
ATOM    262  CG  HIS A  30      34.068  -2.420 -36.254  1.00  0.00      RA0  C  
ATOM    263  CD2 HIS A  30      33.501  -1.602 -35.274  1.00  0.00      RA0  C  
ATOM    264  ND1 HIS A  30      34.650  -3.470 -35.657  1.00  0.00      RA0  N  
ATOM    265  CE1 HIS A  30      34.470  -3.326 -34.309  1.00  0.00      RA0  C  
ATOM    266  NE2 HIS A  30      33.762  -2.176 -34.074  1.00  0.00      RA0  N  
ATOM    267  H   HIS A  30      34.064  -4.792 -38.159  1.00  0.00      RA0  H  
ATOM    268  HD1 HIS A  30      35.098  -4.220 -36.118  1.00  0.00      RA0  H  
ATOM    269  N   LEU A  31      32.306  -1.703 -40.486  1.00  0.00      RA0  N  
ATOM    270  CA  LEU A  31      32.355  -1.154 -41.841  1.00  0.00      RA0  C  
ATOM    271  C   LEU A  31      32.421   0.358 -41.725  1.00  0.00      RA0  C  
ATOM    272  O   LEU A  31      31.677   0.948 -40.935  1.00  0.00      RA0  O  
ATOM    273  CB  LEU A  31      31.093  -1.492 -42.637  1.00  0.00      RA0  C  
ATOM    274  CG  LEU A  31      30.998  -2.933 -43.131  1.00  0.00      RA0  C  
ATOM    275  CD1 LEU A  31      29.639  -3.213 -43.771  1.00  0.00      RA0  C  
ATOM    276  CD2 LEU A  31      32.142  -3.278 -44.081  1.00  0.00      RA0  C  
ATOM    277  H   LEU A  31      31.563  -1.357 -39.911  1.00  0.00      RA0  H  
ATOM    278  N   GLN A  32      33.320   0.983 -42.492  1.00  0.00      RA0  N  
ATOM    279  CA  GLN A  32      33.513   2.429 -42.461  1.00  0.00      RA0  C  
ATOM    280  C   GLN A  32      32.892   3.126 -43.665  1.00  0.00      RA0  C  
ATOM    281  O   GLN A  32      32.976   2.614 -44.786  1.00  0.00      RA0  O  
ATOM    282  CB  GLN A  32      35.004   2.766 -42.312  1.00  0.00      RA0  C  
ATOM    283  CG  GLN A  32      35.718   2.084 -41.128  1.00  0.00      RA0  C  
ATOM    284  CD  GLN A  32      35.945   0.609 -41.418  1.00  0.00      RA0  C  
ATOM    285  NE2 GLN A  32      35.712  -0.205 -40.372  1.00  0.00      RA0  N  
ATOM    286  OE1 GLN A  32      36.252   0.228 -42.539  1.00  0.00      RA0  O  
ATOM    287  H   GLN A  32      33.850   0.454 -43.161  1.00  0.00      RA0  H  
ATOM    288 HE21 GLN A  32      35.520   0.146 -39.456  1.00  0.00      RA0  H  
ATOM    289 HE22 GLN A  32      35.719  -1.204 -40.491  1.00  0.00      RA0  H  
ATOM    290  N   GLY A  33      32.283   4.286 -43.396  1.00  0.00      RA0  N  
ATOM    291  CA  GLY A  33      31.656   5.199 -44.352  1.00  0.00      RA0  C  
ATOM    292  C   GLY A  33      30.790   4.620 -45.452  1.00  0.00      RA0  C  
ATOM    293  O   GLY A  33      29.679   4.150 -45.196  1.00  0.00      RA0  O  
ATOM    294  H   GLY A  33      32.260   4.524 -42.430  1.00  0.00      RA0  H  
ATOM    295  N   GLN A  34      31.293   4.692 -46.697  1.00  0.00      RA0  N  
ATOM    296  CA  GLN A  34      30.612   4.231 -47.911  1.00  0.00      RA0  C  
ATOM    297  C   GLN A  34      30.318   2.723 -47.932  1.00  0.00      RA0  C  
ATOM    298  O   GLN A  34      29.327   2.314 -48.533  1.00  0.00      RA0  O  
ATOM    299  CB  GLN A  34      31.399   4.677 -49.146  1.00  0.00      RA0  C  
ATOM    300  CG  GLN A  34      30.627   4.508 -50.456  1.00  0.00      RA0  C  
ATOM    301  CD  GLN A  34      31.415   5.128 -51.586  1.00  0.00      RA0  C  
ATOM    302  NE2 GLN A  34      31.371   4.418 -52.718  1.00  0.00      RA0  N  
ATOM    303  OE1 GLN A  34      32.003   6.194 -51.455  1.00  0.00      RA0  O  
ATOM    304  H   GLN A  34      32.244   4.989 -46.772  1.00  0.00      RA0  H  
ATOM    305 HE21 GLN A  34      30.922   3.526 -52.765  1.00  0.00      RA0  H  
ATOM    306 HE22 GLN A  34      31.790   4.795 -53.549  1.00  0.00      RA0  H  
ATOM    307  N   ASP A  35      31.145   1.912 -47.244  1.00  0.00      RA0  N  
ATOM    308  CA  ASP A  35      31.014   0.454 -47.165  1.00  0.00      RA0  C  
ATOM    309  C   ASP A  35      29.794  -0.023 -46.373  1.00  0.00      RA0  C  
ATOM    310  O   ASP A  35      29.434  -1.194 -46.472  1.00  0.00      RA0  O  
ATOM    311  CB  ASP A  35      32.307  -0.174 -46.638  1.00  0.00      RA0  C  
ATOM    312  CG  ASP A  35      33.508   0.293 -47.447  1.00  0.00      RA0  C  
ATOM    313  OD1 ASP A  35      33.475   0.245 -48.674  1.00  0.00      RA0  O  
ATOM    314  OD2 ASP A  35      34.484   0.725 -46.849  1.00  0.00      RA0  O1-
ATOM    315  H   ASP A  35      31.969   2.289 -46.812  1.00  0.00      RA0  H  
ATOM    316  N   MET A  36      29.135   0.888 -45.625  1.00  0.00      RA0  N  
ATOM    317  CA  MET A  36      27.932   0.609 -44.834  1.00  0.00      RA0  C  
ATOM    318  C   MET A  36      26.750   0.148 -45.696  1.00  0.00      RA0  C  
ATOM    319  O   MET A  36      25.797  -0.415 -45.165  1.00  0.00      RA0  O  
ATOM    320  CB  MET A  36      27.545   1.822 -43.991  1.00  0.00      RA0  C  
ATOM    321  CG  MET A  36      28.252   1.834 -42.635  1.00  0.00      RA0  C  
ATOM    322  SD  MET A  36      27.740   0.440 -41.617  1.00  0.00      RA0  S  
ATOM    323  CE  MET A  36      28.592   0.892 -40.099  1.00  0.00      RA0  C  
ATOM    324  H   MET A  36      29.509   1.817 -45.632  1.00  0.00      RA0  H  
ATOM    325  N   GLU A  37      26.833   0.353 -47.023  1.00  0.00      RA0  N  
ATOM    326  CA  GLU A  37      25.825  -0.089 -47.984  1.00  0.00      RA0  C  
ATOM    327  C   GLU A  37      25.826  -1.626 -48.124  1.00  0.00      RA0  C  
ATOM    328  O   GLU A  37      24.887  -2.184 -48.691  1.00  0.00      RA0  O  
ATOM    329  CB  GLU A  37      25.996   0.550 -49.377  1.00  0.00      RA0  C  
ATOM    330  CG  GLU A  37      27.227   0.088 -50.180  1.00  0.00      RA0  C  
ATOM    331  CD  GLU A  37      26.986   0.250 -51.675  1.00  0.00      RA0  C  
ATOM    332  OE1 GLU A  37      26.059  -0.353 -52.204  1.00  0.00      RA0  O  
ATOM    333  OE2 GLU A  37      27.756   0.930 -52.344  1.00  0.00      RA0  O1-
ATOM    334  H   GLU A  37      27.637   0.833 -47.382  1.00  0.00      RA0  H  
ATOM    335  N   GLN A  38      26.886  -2.297 -47.604  1.00  0.00      RA0  N  
ATOM    336  CA  GLN A  38      27.063  -3.753 -47.622  1.00  0.00      RA0  C  
ATOM    337  C   GLN A  38      26.250  -4.494 -46.569  1.00  0.00      RA0  C  
ATOM    338  O   GLN A  38      26.100  -5.714 -46.680  1.00  0.00      RA0  O  
ATOM    339  CB  GLN A  38      28.523  -4.205 -47.652  1.00  0.00      RA0  C  
ATOM    340  CG  GLN A  38      29.122  -4.151 -49.064  1.00  0.00      RA0  C  
ATOM    341  CD  GLN A  38      28.419  -5.097 -50.038  1.00  0.00      RA0  C  
ATOM    342  NE2 GLN A  38      28.738  -4.861 -51.310  1.00  0.00      RA0  N  
ATOM    343  OE1 GLN A  38      27.654  -5.992 -49.703  1.00  0.00      RA0  O  
ATOM    344  H   GLN A  38      27.634  -1.762 -47.207  1.00  0.00      RA0  H  
ATOM    345 HE21 GLN A  38      29.266  -4.056 -51.561  1.00  0.00      RA0  H  
ATOM    346 HE22 GLN A  38      28.466  -5.485 -52.046  1.00  0.00      RA0  H  
ATOM    347  N   GLN A  39      25.766  -3.787 -45.528  1.00  0.00      RA0  N  
ATOM    348  CA  GLN A  39      25.001  -4.449 -44.476  1.00  0.00      RA0  C  
ATOM    349  C   GLN A  39      23.691  -5.095 -44.949  1.00  0.00      RA0  C  
ATOM    350  O   GLN A  39      22.962  -4.507 -45.750  1.00  0.00      RA0  O  
ATOM    351  CB  GLN A  39      24.893  -3.570 -43.210  1.00  0.00      RA0  C  
ATOM    352  CG  GLN A  39      24.024  -2.314 -43.308  1.00  0.00      RA0  C  
ATOM    353  CD  GLN A  39      24.291  -1.359 -42.148  1.00  0.00      RA0  C  
ATOM    354  NE2 GLN A  39      24.769  -0.181 -42.571  1.00  0.00      RA0  N  
ATOM    355  OE1 GLN A  39      24.086  -1.630 -40.964  1.00  0.00      RA0  O  
ATOM    356  H   GLN A  39      25.877  -2.794 -45.532  1.00  0.00      RA0  H  
ATOM    357 HE21 GLN A  39      24.882  -0.066 -43.562  1.00  0.00      RA0  H  
ATOM    358 HE22 GLN A  39      25.049   0.583 -41.994  1.00  0.00      RA0  H  
ATOM    359  N   VAL A  40      23.466  -6.351 -44.518  1.00  0.00      RA0  N  
ATOM    360  CA  VAL A  40      22.292  -7.172 -44.835  1.00  0.00      RA0  C  
ATOM    361  C   VAL A  40      21.011  -6.433 -44.466  1.00  0.00      RA0  C  
ATOM    362  O   VAL A  40      20.928  -5.847 -43.388  1.00  0.00      RA0  O  
ATOM    363  CB  VAL A  40      22.350  -8.519 -44.117  1.00  0.00      RA0  C  
ATOM    364  CG1 VAL A  40      21.097  -9.361 -44.362  1.00  0.00      RA0  C  
ATOM    365  CG2 VAL A  40      23.596  -9.271 -44.552  1.00  0.00      RA0  C  
ATOM    366  H   VAL A  40      24.125  -6.687 -43.850  1.00  0.00      RA0  H  
ATOM    367  N   VAL A  41      20.029  -6.445 -45.373  1.00  0.00      RA0  N  
ATOM    368  CA  VAL A  41      18.733  -5.826 -45.123  1.00  0.00      RA0  C  
ATOM    369  C   VAL A  41      17.824  -6.939 -44.613  1.00  0.00      RA0  C  
ATOM    370  O   VAL A  41      17.634  -7.946 -45.295  1.00  0.00      RA0  O  
ATOM    371  CB  VAL A  41      18.157  -5.162 -46.373  1.00  0.00      RA0  C  
ATOM    372  CG1 VAL A  41      16.800  -4.533 -46.055  1.00  0.00      RA0  C  
ATOM    373  CG2 VAL A  41      19.127  -4.128 -46.947  1.00  0.00      RA0  C  
ATOM    374  H   VAL A  41      20.134  -7.017 -46.184  1.00  0.00      RA0  H  
ATOM    375  N   PHE A  42      17.325  -6.788 -43.387  1.00  0.00      RA0  N  
ATOM    376  CA  PHE A  42      16.443  -7.769 -42.771  1.00  0.00      RA0  C  
ATOM    377  C   PHE A  42      14.981  -7.409 -42.994  1.00  0.00      RA0  C  
ATOM    378  O   PHE A  42      14.637  -6.230 -43.083  1.00  0.00      RA0  O  
ATOM    379  CB  PHE A  42      16.724  -7.874 -41.271  1.00  0.00      RA0  C  
ATOM    380  CG  PHE A  42      18.161  -8.275 -41.037  1.00  0.00      RA0  C  
ATOM    381  CD1 PHE A  42      18.517  -9.618 -41.072  1.00  0.00      RA0  C  
ATOM    382  CD2 PHE A  42      19.125  -7.306 -40.782  1.00  0.00      RA0  C  
ATOM    383  CE1 PHE A  42      19.836  -9.992 -40.846  1.00  0.00      RA0  C  
ATOM    384  CE2 PHE A  42      20.444  -7.679 -40.560  1.00  0.00      RA0  C  
ATOM    385  CZ  PHE A  42      20.799  -9.023 -40.590  1.00  0.00      RA0  C  
ATOM    386  H   PHE A  42      17.518  -5.944 -42.916  1.00  0.00      RA0  H  
ATOM    387  N   SER A  43      14.121  -8.432 -43.049  1.00  0.00      RA0  N  
ATOM    388  CA  SER A  43      12.673  -8.281 -43.142  1.00  0.00      RA0  C  
ATOM    389  C   SER A  43      12.093  -8.797 -41.809  1.00  0.00      RA0  C  
ATOM    390  O   SER A  43      11.950 -10.008 -41.624  1.00  0.00      RA0  O  
ATOM    391  CB  SER A  43      12.096  -8.994 -44.352  1.00  0.00      RA0  C  
ATOM    392  OG  SER A  43      12.476  -8.269 -45.518  1.00  0.00      RA0  O  
ATOM    393  H   SER A  43      14.466  -9.353 -42.908  1.00  0.00      RA0  H  
ATOM    394  HG  SER A  43      12.538  -7.345 -45.264  1.00  0.00      RA0  H  
ATOM    395  N   MET A  44      11.833  -7.880 -40.858  1.00  0.00      RA0  N  
ATOM    396  CA  MET A  44      11.294  -8.229 -39.539  1.00  0.00      RA0  C  
ATOM    397  C   MET A  44       9.762  -8.252 -39.567  1.00  0.00      RA0  C  
ATOM    398  O   MET A  44       9.126  -7.206 -39.720  1.00  0.00      RA0  O  
ATOM    399  CB  MET A  44      11.779  -7.238 -38.482  1.00  0.00      RA0  C  
ATOM    400  CG  MET A  44      11.220  -7.547 -37.091  1.00  0.00      RA0  C  
ATOM    401  SD  MET A  44      11.706  -6.333 -35.853  1.00  0.00      RA0  S  
ATOM    402  CE  MET A  44      13.491  -6.467 -36.049  1.00  0.00      RA0  C  
ATOM    403  H   MET A  44      11.878  -6.906 -41.100  1.00  0.00      RA0  H  
ATOM    404  N   SER A  45       9.179  -9.459 -39.438  1.00  0.00      RA0  N  
ATOM    405  CA  SER A  45       7.732  -9.679 -39.444  1.00  0.00      RA0  C  
ATOM    406  C   SER A  45       7.220  -9.987 -38.042  1.00  0.00      RA0  C  
ATOM    407  O   SER A  45       7.850 -10.754 -37.316  1.00  0.00      RA0  O  
ATOM    408  CB  SER A  45       7.451 -10.708 -40.524  1.00  0.00      RA0  C  
ATOM    409  OG  SER A  45       8.100 -10.232 -41.713  1.00  0.00      RA0  O  
ATOM    410  H   SER A  45       9.764 -10.248 -39.239  1.00  0.00      RA0  H  
ATOM    411  HG  SER A  45       9.030 -10.393 -41.584  1.00  0.00      RA0  H  
ATOM    412  N   PHE A  46       6.072  -9.392 -37.668  1.00  0.00      RA0  N  
ATOM    413  CA  PHE A  46       5.431  -9.599 -36.370  1.00  0.00      RA0  C  
ATOM    414  C   PHE A  46       4.475 -10.780 -36.479  1.00  0.00      RA0  C  
ATOM    415  O   PHE A  46       3.426 -10.683 -37.123  1.00  0.00      RA0  O  
ATOM    416  CB  PHE A  46       4.710  -8.325 -35.938  1.00  0.00      RA0  C  
ATOM    417  CG  PHE A  46       5.720  -7.205 -35.919  1.00  0.00      RA0  C  
ATOM    418  CD1 PHE A  46       6.678  -7.158 -34.914  1.00  0.00      RA0  C  
ATOM    419  CD2 PHE A  46       5.703  -6.234 -36.914  1.00  0.00      RA0  C  
ATOM    420  CE1 PHE A  46       7.634  -6.150 -34.913  1.00  0.00      RA0  C  
ATOM    421  CE2 PHE A  46       6.660  -5.227 -36.913  1.00  0.00      RA0  C  
ATOM    422  CZ  PHE A  46       7.629  -5.190 -35.917  1.00  0.00      RA0  C  
ATOM    423  H   PHE A  46       5.584  -8.845 -38.355  1.00  0.00      RA0  H  
ATOM    424  N   VAL A  47       4.882 -11.917 -35.892  1.00  0.00      RA0  N  
ATOM    425  CA  VAL A  47       4.154 -13.189 -35.940  1.00  0.00      RA0  C  
ATOM    426  C   VAL A  47       3.368 -13.517 -34.664  1.00  0.00      RA0  C  
ATOM    427  O   VAL A  47       3.581 -12.886 -33.627  1.00  0.00      RA0  O  
ATOM    428  CB  VAL A  47       5.097 -14.331 -36.319  1.00  0.00      RA0  C  
ATOM    429  CG1 VAL A  47       5.699 -14.065 -37.698  1.00  0.00      RA0  C  
ATOM    430  CG2 VAL A  47       6.166 -14.565 -35.250  1.00  0.00      RA0  C  
ATOM    431  H   VAL A  47       5.638 -11.846 -35.234  1.00  0.00      RA0  H  
ATOM    432  N   GLN A  48       2.458 -14.508 -34.759  1.00  0.00      RA0  N  
ATOM    433  CA  GLN A  48       1.618 -14.990 -33.659  1.00  0.00      RA0  C  
ATOM    434  C   GLN A  48       2.446 -15.878 -32.718  1.00  0.00      RA0  C  
ATOM    435  O   GLN A  48       3.296 -16.643 -33.177  1.00  0.00      RA0  O  
ATOM    436  CB  GLN A  48       0.235 -15.459 -34.088  1.00  0.00      RA0  C  
ATOM    437  CG  GLN A  48      -0.742 -14.480 -33.419  1.00  0.00      RA0  C  
ATOM    438  CD  GLN A  48      -0.220 -13.055 -33.584  1.00  0.00      RA0  C  
ATOM    439  NE2 GLN A  48       0.038 -12.429 -32.417  1.00  0.00      RA0  N  
ATOM    440  OE1 GLN A  48      -0.029 -12.574 -34.708  1.00  0.00      RA0  O  
ATOM    441  H   GLN A  48       2.413 -15.001 -35.629  1.00  0.00      RA0  H  
ATOM    442 HE21 GLN A  48      -0.152 -12.773 -31.485  1.00  0.00      RA0  H  
ATOM    443 HE22 GLN A  48       0.495 -11.548 -32.251  1.00  0.00      RA0  H  
ATOM    444  N   GLY A  49       2.182 -15.762 -31.419  1.00  0.00      RA0  N  
ATOM    445  CA  GLY A  49       2.866 -16.535 -30.388  1.00  0.00      RA0  C  
ATOM    446  C   GLY A  49       2.640 -16.012 -28.985  1.00  0.00      RA0  C  
ATOM    447  O   GLY A  49       1.632 -15.348 -28.722  1.00  0.00      RA0  O  
ATOM    448  H   GLY A  49       1.566 -15.070 -31.026  1.00  0.00      RA0  H  
ATOM    449  N   GLU A  50       3.582 -16.316 -28.072  1.00  0.00      RA0  N  
ATOM    450  CA  GLU A  50       3.519 -15.885 -26.673  1.00  0.00      RA0  C  
ATOM    451  C   GLU A  50       3.861 -14.396 -26.558  1.00  0.00      RA0  C  
ATOM    452  O   GLU A  50       4.994 -13.998 -26.847  1.00  0.00      RA0  O  
ATOM    453  CB  GLU A  50       4.464 -16.797 -25.860  1.00  0.00      RA0  C  
ATOM    454  CG  GLU A  50       5.976 -16.841 -26.207  1.00  0.00      RA0  C  
ATOM    455  CD  GLU A  50       6.297 -17.429 -27.583  1.00  0.00      RA0  C  
ATOM    456  OE1 GLU A  50       5.662 -18.405 -27.985  1.00  0.00      RA0  O  
ATOM    457  OE2 GLU A  50       7.164 -16.889 -28.272  1.00  0.00      RA0  O1-
ATOM    458  H   GLU A  50       4.420 -16.770 -28.380  1.00  0.00      RA0  H  
ATOM    459  N   GLU A  51       2.866 -13.574 -26.170  1.00  0.00      RA0  N  
ATOM    460  CA  GLU A  51       3.038 -12.126 -26.025  1.00  0.00      RA0  C  
ATOM    461  C   GLU A  51       3.123 -11.662 -24.571  1.00  0.00      RA0  C  
ATOM    462  O   GLU A  51       2.438 -12.206 -23.699  1.00  0.00      RA0  O  
ATOM    463  CB  GLU A  51       1.983 -11.458 -26.936  1.00  0.00      RA0  C  
ATOM    464  CG  GLU A  51       2.260 -11.905 -28.391  1.00  0.00      RA0  C  
ATOM    465  CD  GLU A  51       1.178 -11.580 -29.418  1.00  0.00      RA0  C  
ATOM    466  OE1 GLU A  51       0.134 -12.229 -29.421  1.00  0.00      RA0  O  
ATOM    467  OE2 GLU A  51       1.406 -10.737 -30.285  1.00  0.00      RA0  O1-
ATOM    468  H   GLU A  51       1.972 -13.955 -25.945  1.00  0.00      RA0  H  
ATOM    469  N   SER A  52       3.981 -10.654 -24.324  1.00  0.00      RA0  N  
ATOM    470  CA  SER A  52       4.230 -10.049 -23.013  1.00  0.00      RA0  C  
ATOM    471  C   SER A  52       4.811  -8.629 -23.170  1.00  0.00      RA0  C  
ATOM    472  O   SER A  52       5.102  -8.201 -24.291  1.00  0.00      RA0  O  
ATOM    473  CB  SER A  52       5.179 -10.997 -22.262  1.00  0.00      RA0  C  
ATOM    474  OG  SER A  52       4.755 -12.358 -22.436  1.00  0.00      RA0  O  
ATOM    475  H   SER A  52       4.569 -10.276 -25.047  1.00  0.00      RA0  H  
ATOM    476  HG  SER A  52       3.802 -12.356 -22.452  1.00  0.00      RA0  H  
ATOM    477  N   ASN A  53       4.969  -7.905 -22.043  1.00  0.00      RA0  N  
ATOM    478  CA  ASN A  53       5.536  -6.554 -21.997  1.00  0.00      RA0  C  
ATOM    479  C   ASN A  53       7.053  -6.603 -22.237  1.00  0.00      RA0  C  
ATOM    480  O   ASN A  53       7.628  -5.627 -22.722  1.00  0.00      RA0  O  
ATOM    481  CB  ASN A  53       5.305  -5.956 -20.612  1.00  0.00      RA0  C  
ATOM    482  CG  ASN A  53       6.221  -4.764 -20.392  1.00  0.00      RA0  C  
ATOM    483  ND2 ASN A  53       7.354  -5.056 -19.720  1.00  0.00      RA0  N  
ATOM    484  OD1 ASN A  53       5.890  -3.636 -20.741  1.00  0.00      RA0  O  
ATOM    485  H   ASN A  53       4.835  -8.378 -21.173  1.00  0.00      RA0  H  
ATOM    486 HD21 ASN A  53       7.583  -5.993 -19.447  1.00  0.00      RA0  H  
ATOM    487 HD22 ASN A  53       8.017  -4.338 -19.511  1.00  0.00      RA0  H  
ATOM    488  N   ASP A  54       7.687  -7.749 -21.909  1.00  0.00      RA0  N  
ATOM    489  CA  ASP A  54       9.125  -7.981 -22.055  1.00  0.00      RA0  C  
ATOM    490  C   ASP A  54       9.515  -8.622 -23.400  1.00  0.00      RA0  C  
ATOM    491  O   ASP A  54      10.588  -8.309 -23.919  1.00  0.00      RA0  O  
ATOM    492  CB  ASP A  54       9.554  -8.877 -20.892  1.00  0.00      RA0  C  
ATOM    493  CG  ASP A  54       8.522  -9.983 -20.749  1.00  0.00      RA0  C  
ATOM    494  OD1 ASP A  54       7.537  -9.789 -20.033  1.00  0.00      RA0  O  
ATOM    495  OD2 ASP A  54       8.668 -11.013 -21.397  1.00  0.00      RA0  O1-
ATOM    496  H   ASP A  54       7.158  -8.522 -21.559  1.00  0.00      RA0  H  
ATOM    497  N   LYS A  55       8.665  -9.524 -23.950  1.00  0.00      RA0  N  
ATOM    498  CA  LYS A  55       8.942 -10.254 -25.200  1.00  0.00      RA0  C  
ATOM    499  C   LYS A  55       7.898 -10.031 -26.306  1.00  0.00      RA0  C  
ATOM    500  O   LYS A  55       6.698 -10.013 -26.025  1.00  0.00      RA0  O  
ATOM    501  CB  LYS A  55       9.016 -11.766 -24.930  1.00  0.00      RA0  C  
ATOM    502  CG  LYS A  55      10.234 -12.302 -24.162  1.00  0.00      RA0  C  
ATOM    503  CD  LYS A  55       9.979 -13.728 -23.646  1.00  0.00      RA0  C  
ATOM    504  CE  LYS A  55      11.169 -14.458 -22.998  1.00  0.00      RA0  C  
ATOM    505  NZ  LYS A  55      12.043 -15.071 -24.010  1.00  0.00      RA0  N1+
ATOM    506  H   LYS A  55       7.852  -9.785 -23.431  1.00  0.00      RA0  H  
ATOM    507  HZ1 LYS A  55      12.652 -15.826 -23.618  1.00  0.00      RA0  H  
ATOM    508  HZ2 LYS A  55      11.517 -15.486 -24.806  1.00  0.00      RA0  H  
ATOM    509  HZ3 LYS A  55      12.756 -14.406 -24.375  1.00  0.00      RA0  H  
ATOM    510  N   ILE A  56       8.365  -9.894 -27.567  1.00  0.00      RA0  N  
ATOM    511  CA  ILE A  56       7.532  -9.709 -28.766  1.00  0.00      RA0  C  
ATOM    512  C   ILE A  56       7.960 -10.731 -29.859  1.00  0.00      RA0  C  
ATOM    513  O   ILE A  56       9.106 -10.677 -30.310  1.00  0.00      RA0  O  
ATOM    514  CB  ILE A  56       7.538  -8.267 -29.275  1.00  0.00      RA0  C  
ATOM    515  CG1 ILE A  56       6.886  -7.350 -28.234  1.00  0.00      RA0  C  
ATOM    516  CG2 ILE A  56       6.839  -8.154 -30.633  1.00  0.00      RA0  C  
ATOM    517  CD1 ILE A  56       6.685  -5.915 -28.719  1.00  0.00      RA0  C  
ATOM    518  H   ILE A  56       9.357  -9.898 -27.696  1.00  0.00      RA0  H  
ATOM    519  N   PRO A  57       7.076 -11.674 -30.278  1.00  0.00      RA0  N  
ATOM    520  CA  PRO A  57       7.490 -12.666 -31.291  1.00  0.00      RA0  C  
ATOM    521  C   PRO A  57       7.668 -12.101 -32.700  1.00  0.00      RA0  C  
ATOM    522  O   PRO A  57       6.755 -11.482 -33.252  1.00  0.00      RA0  O  
ATOM    523  CB  PRO A  57       6.382 -13.718 -31.169  1.00  0.00      RA0  C  
ATOM    524  CG  PRO A  57       5.145 -12.946 -30.710  1.00  0.00      RA0  C  
ATOM    525  CD  PRO A  57       5.717 -11.871 -29.792  1.00  0.00      RA0  C  
ATOM    526  N   VAL A  58       8.870 -12.293 -33.265  1.00  0.00      RA0  N  
ATOM    527  CA  VAL A  58       9.223 -11.823 -34.606  1.00  0.00      RA0  C  
ATOM    528  C   VAL A  58       9.860 -12.917 -35.466  1.00  0.00      RA0  C  
ATOM    529  O   VAL A  58      10.364 -13.915 -34.942  1.00  0.00      RA0  O  
ATOM    530  CB  VAL A  58      10.153 -10.602 -34.548  1.00  0.00      RA0  C  
ATOM    531  CG1 VAL A  58       9.481  -9.412 -33.862  1.00  0.00      RA0  C  
ATOM    532  CG2 VAL A  58      11.500 -10.951 -33.910  1.00  0.00      RA0  C  
ATOM    533  H   VAL A  58       9.537 -12.893 -32.841  1.00  0.00      RA0  H  
ATOM    534  N   ALA A  59       9.827 -12.716 -36.790  1.00  0.00      RA0  N  
ATOM    535  CA  ALA A  59      10.451 -13.588 -37.777  1.00  0.00      RA0  C  
ATOM    536  C   ALA A  59      11.469 -12.727 -38.520  1.00  0.00      RA0  C  
ATOM    537  O   ALA A  59      11.165 -11.583 -38.871  1.00  0.00      RA0  O  
ATOM    538  CB  ALA A  59       9.423 -14.120 -38.774  1.00  0.00      RA0  C  
ATOM    539  H   ALA A  59       9.433 -11.862 -37.134  1.00  0.00      RA0  H  
ATOM    540  N   LEU A  60      12.693 -13.242 -38.702  1.00  0.00      RA0  N  
ATOM    541  CA  LEU A  60      13.741 -12.489 -39.384  1.00  0.00      RA0  C  
ATOM    542  C   LEU A  60      14.128 -13.085 -40.737  1.00  0.00      RA0  C  
ATOM    543  O   LEU A  60      14.768 -14.139 -40.797  1.00  0.00      RA0  O  
ATOM    544  CB  LEU A  60      14.963 -12.359 -38.476  1.00  0.00      RA0  C  
ATOM    545  CG  LEU A  60      14.662 -11.579 -37.195  1.00  0.00      RA0  C  
ATOM    546  CD1 LEU A  60      15.817 -11.631 -36.197  1.00  0.00      RA0  C  
ATOM    547  CD2 LEU A  60      14.251 -10.141 -37.501  1.00  0.00      RA0  C  
ATOM    548  H   LEU A  60      12.886 -14.188 -38.437  1.00  0.00      RA0  H  
ATOM    549  N   GLY A  61      13.702 -12.405 -41.802  1.00  0.00      RA0  N  
ATOM    550  CA  GLY A  61      13.988 -12.767 -43.187  1.00  0.00      RA0  C  
ATOM    551  C   GLY A  61      15.106 -11.926 -43.768  1.00  0.00      RA0  C  
ATOM    552  O   GLY A  61      15.396 -10.849 -43.248  1.00  0.00      RA0  O  
ATOM    553  H   GLY A  61      13.231 -11.535 -41.640  1.00  0.00      RA0  H  
ATOM    554  N   LEU A  62      15.746 -12.406 -44.844  1.00  0.00      RA0  N  
ATOM    555  CA  LEU A  62      16.854 -11.687 -45.483  1.00  0.00      RA0  C  
ATOM    556  C   LEU A  62      16.479 -10.641 -46.545  1.00  0.00      RA0  C  
ATOM    557  O   LEU A  62      17.379 -10.040 -47.157  1.00  0.00      RA0  O  
ATOM    558  CB  LEU A  62      17.907 -12.670 -45.982  1.00  0.00      RA0  C  
ATOM    559  CG  LEU A  62      19.184 -12.588 -45.145  1.00  0.00      RA0  C  
ATOM    560  CD1 LEU A  62      18.912 -12.698 -43.643  1.00  0.00      RA0  C  
ATOM    561  CD2 LEU A  62      20.224 -13.599 -45.611  1.00  0.00      RA0  C  
ATOM    562  H   LEU A  62      15.432 -13.264 -45.249  1.00  0.00      RA0  H  
ATOM    563  N   LYS A  63      15.160 -10.393 -46.732  1.00  0.00      RA0  N  
ATOM    564  CA  LYS A  63      14.567  -9.396 -47.639  1.00  0.00      RA0  C  
ATOM    565  C   LYS A  63      14.986  -9.508 -49.115  1.00  0.00      RA0  C  
ATOM    566  O   LYS A  63      14.119  -9.607 -49.982  1.00  0.00      RA0  O  
ATOM    567  CB  LYS A  63      14.902  -7.978 -47.142  1.00  0.00      RA0  C  
ATOM    568  CG  LYS A  63      14.659  -6.843 -48.143  1.00  0.00      RA0  C  
ATOM    569  CD  LYS A  63      13.237  -6.738 -48.699  1.00  0.00      RA0  C  
ATOM    570  CE  LYS A  63      13.268  -6.239 -50.147  1.00  0.00      RA0  C  
ATOM    571  NZ  LYS A  63      14.160  -7.100 -50.939  1.00  0.00      RA0  N1+
ATOM    572  H   LYS A  63      14.524 -10.919 -46.174  1.00  0.00      RA0  H  
ATOM    573  HZ1 LYS A  63      14.158  -6.827 -51.938  1.00  0.00      RA0  H  
ATOM    574  HZ2 LYS A  63      15.143  -6.964 -50.610  1.00  0.00      RA0  H  
ATOM    575  HZ3 LYS A  63      13.915  -8.109 -50.838  1.00  0.00      RA0  H  
ATOM    576  N   GLU A  64      16.300  -9.471 -49.392  1.00  0.00      RA0  N  
ATOM    577  CA  GLU A  64      16.864  -9.551 -50.745  1.00  0.00      RA0  C  
ATOM    578  C   GLU A  64      17.264 -10.991 -51.103  1.00  0.00      RA0  C  
ATOM    579  O   GLU A  64      17.866 -11.228 -52.151  1.00  0.00      RA0  O  
ATOM    580  CB  GLU A  64      18.166  -8.743 -50.822  1.00  0.00      RA0  C  
ATOM    581  CG  GLU A  64      18.294  -7.525 -49.899  1.00  0.00      RA0  C  
ATOM    582  CD  GLU A  64      17.754  -6.265 -50.539  1.00  0.00      RA0  C  
ATOM    583  OE1 GLU A  64      18.470  -5.271 -50.506  1.00  0.00      RA0  O  
ATOM    584  OE2 GLU A  64      16.643  -6.272 -51.072  1.00  0.00      RA0  O1-
ATOM    585  H   GLU A  64      16.927  -9.254 -48.650  1.00  0.00      RA0  H  
ATOM    586  N   LYS A  65      16.930 -11.950 -50.226  1.00  0.00      RA0  N  
ATOM    587  CA  LYS A  65      17.219 -13.372 -50.418  1.00  0.00      RA0  C  
ATOM    588  C   LYS A  65      15.996 -14.205 -50.043  1.00  0.00      RA0  C  
ATOM    589  O   LYS A  65      15.163 -13.738 -49.268  1.00  0.00      RA0  O  
ATOM    590  CB  LYS A  65      18.367 -13.816 -49.512  1.00  0.00      RA0  C  
ATOM    591  CG  LYS A  65      19.756 -13.374 -49.956  1.00  0.00      RA0  C  
ATOM    592  CD  LYS A  65      20.046 -13.930 -51.342  1.00  0.00      RA0  C  
ATOM    593  CE  LYS A  65      21.475 -13.689 -51.799  1.00  0.00      RA0  C  
ATOM    594  NZ  LYS A  65      21.577 -14.106 -53.198  1.00  0.00      RA0  N1+
ATOM    595  H   LYS A  65      16.421 -11.695 -49.406  1.00  0.00      RA0  H  
ATOM    596  HZ1 LYS A  65      22.523 -13.906 -53.585  1.00  0.00      RA0  H  
ATOM    597  HZ2 LYS A  65      21.291 -15.098 -53.348  1.00  0.00      RA0  H  
ATOM    598  HZ3 LYS A  65      20.925 -13.529 -53.766  1.00  0.00      RA0  H  
ATOM    599  N   ASN A  66      15.900 -15.445 -50.559  1.00  0.00      RA0  N  
ATOM    600  CA  ASN A  66      14.808 -16.366 -50.214  1.00  0.00      RA0  C  
ATOM    601  C   ASN A  66      15.190 -17.100 -48.905  1.00  0.00      RA0  C  
ATOM    602  O   ASN A  66      15.000 -18.313 -48.774  1.00  0.00      RA0  O  
ATOM    603  CB  ASN A  66      14.516 -17.347 -51.361  1.00  0.00      RA0  C  
ATOM    604  CG  ASN A  66      15.752 -18.100 -51.823  1.00  0.00      RA0  C  
ATOM    605  ND2 ASN A  66      15.524 -19.378 -52.116  1.00  0.00      RA0  N  
ATOM    606  OD1 ASN A  66      16.836 -17.546 -51.970  1.00  0.00      RA0  O  
ATOM    607  H   ASN A  66      16.651 -15.790 -51.125  1.00  0.00      RA0  H  
ATOM    608 HD21 ASN A  66      14.641 -19.802 -51.908  1.00  0.00      RA0  H  
ATOM    609 HD22 ASN A  66      16.264 -19.871 -52.576  1.00  0.00      RA0  H  
ATOM    610  N   LEU A  67      15.738 -16.339 -47.933  1.00  0.00      RA0  N  
ATOM    611  CA  LEU A  67      16.230 -16.873 -46.667  1.00  0.00      RA0  C  
ATOM    612  C   LEU A  67      15.578 -16.279 -45.427  1.00  0.00      RA0  C  
ATOM    613  O   LEU A  67      15.234 -15.097 -45.398  1.00  0.00      RA0  O  
ATOM    614  CB  LEU A  67      17.744 -16.692 -46.548  1.00  0.00      RA0  C  
ATOM    615  CG  LEU A  67      18.540 -17.216 -47.742  1.00  0.00      RA0  C  
ATOM    616  CD1 LEU A  67      20.037 -16.951 -47.583  1.00  0.00      RA0  C  
ATOM    617  CD2 LEU A  67      18.255 -18.688 -48.016  1.00  0.00      RA0  C  
ATOM    618  H   LEU A  67      15.691 -15.342 -48.000  1.00  0.00      RA0  H  
ATOM    619  N   TYR A  68      15.434 -17.115 -44.394  1.00  0.00      RA0  N  
ATOM    620  CA  TYR A  68      14.914 -16.750 -43.079  1.00  0.00      RA0  C  
ATOM    621  C   TYR A  68      15.832 -17.345 -42.030  1.00  0.00      RA0  C  
ATOM    622  O   TYR A  68      16.294 -18.479 -42.196  1.00  0.00      RA0  O  
ATOM    623  CB  TYR A  68      13.495 -17.281 -42.868  1.00  0.00      RA0  C  
ATOM    624  CG  TYR A  68      12.459 -16.317 -43.396  1.00  0.00      RA0  C  
ATOM    625  CD1 TYR A  68      11.738 -15.530 -42.507  1.00  0.00      RA0  C  
ATOM    626  CD2 TYR A  68      12.211 -16.221 -44.759  1.00  0.00      RA0  C  
ATOM    627  CE1 TYR A  68      10.750 -14.672 -42.977  1.00  0.00      RA0  C  
ATOM    628  CE2 TYR A  68      11.228 -15.361 -45.232  1.00  0.00      RA0  C  
ATOM    629  CZ  TYR A  68      10.485 -14.598 -44.339  1.00  0.00      RA0  C  
ATOM    630  OH  TYR A  68       9.480 -13.773 -44.802  1.00  0.00      RA0  O  
ATOM    631  H   TYR A  68      15.716 -18.075 -44.492  1.00  0.00      RA0  H  
ATOM    632  HH  TYR A  68       9.537 -13.697 -45.748  1.00  0.00      RA0  H  
ATOM    633  N   LEU A  69      16.111 -16.579 -40.958  1.00  0.00      RA0  N  
ATOM    634  CA  LEU A  69      16.932 -17.051 -39.843  1.00  0.00      RA0  C  
ATOM    635  C   LEU A  69      16.174 -18.168 -39.130  1.00  0.00      RA0  C  
ATOM    636  O   LEU A  69      14.987 -18.013 -38.828  1.00  0.00      RA0  O  
ATOM    637  CB  LEU A  69      17.242 -15.902 -38.884  1.00  0.00      RA0  C  
ATOM    638  CG  LEU A  69      18.431 -15.055 -39.333  1.00  0.00      RA0  C  
ATOM    639  CD1 LEU A  69      18.526 -13.729 -38.579  1.00  0.00      RA0  C  
ATOM    640  CD2 LEU A  69      19.733 -15.844 -39.220  1.00  0.00      RA0  C  
ATOM    641  H   LEU A  69      15.591 -15.741 -40.827  1.00  0.00      RA0  H  
ATOM    642  N   SER A  70      16.843 -19.311 -38.924  1.00  0.00      RA0  N  
ATOM    643  CA  SER A  70      16.248 -20.504 -38.311  1.00  0.00      RA0  C  
ATOM    644  C   SER A  70      17.134 -21.110 -37.217  1.00  0.00      RA0  C  
ATOM    645  O   SER A  70      18.358 -21.042 -37.306  1.00  0.00      RA0  O  
ATOM    646  CB  SER A  70      15.942 -21.456 -39.464  1.00  0.00      RA0  C  
ATOM    647  OG  SER A  70      14.851 -22.326 -39.161  1.00  0.00      RA0  O  
ATOM    648  H   SER A  70      17.816 -19.368 -39.108  1.00  0.00      RA0  H  
ATOM    649  HG  SER A  70      14.744 -22.859 -39.949  1.00  0.00      RA0  H  
ATOM    650  N   CYS A  71      16.504 -21.709 -36.191  1.00  0.00      RA0  N  
ATOM    651  CA  CYS A  71      17.185 -22.368 -35.073  1.00  0.00      RA0  C  
ATOM    652  C   CYS A  71      16.908 -23.860 -35.116  1.00  0.00      RA0  C  
ATOM    653  O   CYS A  71      15.753 -24.268 -34.993  1.00  0.00      RA0  O  
ATOM    654  CB  CYS A  71      16.749 -21.722 -33.771  1.00  0.00      RA0  C  
ATOM    655  SG  CYS A  71      17.220 -19.976 -33.703  1.00  0.00      RA0  S  
ATOM    656  H   CYS A  71      15.502 -21.724 -36.195  1.00  0.00      RA0  H  
ATOM    657  N   VAL A  72      17.962 -24.673 -35.314  1.00  0.00      RA0  N  
ATOM    658  CA  VAL A  72      17.874 -26.141 -35.399  1.00  0.00      RA0  C  
ATOM    659  C   VAL A  72      18.999 -26.812 -34.605  1.00  0.00      RA0  C  
ATOM    660  O   VAL A  72      20.014 -26.171 -34.320  1.00  0.00      RA0  O  
ATOM    661  CB  VAL A  72      17.927 -26.598 -36.860  1.00  0.00      RA0  C  
ATOM    662  CG1 VAL A  72      16.686 -26.177 -37.652  1.00  0.00      RA0  C  
ATOM    663  CG2 VAL A  72      19.218 -26.104 -37.510  1.00  0.00      RA0  C  
ATOM    664  H   VAL A  72      18.884 -24.276 -35.363  1.00  0.00      RA0  H  
ATOM    665  N   LEU A  73      18.831 -28.107 -34.280  1.00  0.00      RA0  N  
ATOM    666  CA  LEU A  73      19.843 -28.872 -33.560  1.00  0.00      RA0  C  
ATOM    667  C   LEU A  73      20.888 -29.416 -34.529  1.00  0.00      RA0  C  
ATOM    668  O   LEU A  73      20.550 -30.150 -35.461  1.00  0.00      RA0  O  
ATOM    669  CB  LEU A  73      19.212 -30.035 -32.797  1.00  0.00      RA0  C  
ATOM    670  CG  LEU A  73      18.410 -29.594 -31.576  1.00  0.00      RA0  C  
ATOM    671  CD1 LEU A  73      17.615 -30.750 -30.970  1.00  0.00      RA0  C  
ATOM    672  CD2 LEU A  73      19.305 -28.921 -30.537  1.00  0.00      RA0  C  
ATOM    673  H   LEU A  73      18.068 -28.620 -34.670  1.00  0.00      RA0  H  
ATOM    674  N   LYS A  74      22.151 -29.015 -34.326  1.00  0.00      RA0  N  
ATOM    675  CA  LYS A  74      23.305 -29.461 -35.106  1.00  0.00      RA0  C  
ATOM    676  C   LYS A  74      24.335 -29.945 -34.093  1.00  0.00      RA0  C  
ATOM    677  O   LYS A  74      24.816 -29.147 -33.280  1.00  0.00      RA0  O  
ATOM    678  CB  LYS A  74      23.830 -28.349 -36.012  1.00  0.00      RA0  C  
ATOM    679  CG  LYS A  74      22.918 -28.231 -37.233  1.00  0.00      RA0  C  
ATOM    680  CD  LYS A  74      23.270 -27.110 -38.208  1.00  0.00      RA0  C  
ATOM    681  CE  LYS A  74      22.328 -27.158 -39.412  1.00  0.00      RA0  C  
ATOM    682  NZ  LYS A  74      22.495 -25.961 -40.244  1.00  0.00      RA0  N1+
ATOM    683  H   LYS A  74      22.386 -28.451 -33.531  1.00  0.00      RA0  H  
ATOM    684  HZ1 LYS A  74      21.673 -25.892 -40.887  1.00  0.00      RA0  H  
ATOM    685  HZ2 LYS A  74      22.463 -25.112 -39.649  1.00  0.00      RA0  H  
ATOM    686  HZ3 LYS A  74      23.376 -25.996 -40.790  1.00  0.00      RA0  H  
ATOM    687  N   ASP A  75      24.604 -31.277 -34.093  1.00  0.00      RA0  N  
ATOM    688  CA  ASP A  75      25.483 -32.000 -33.154  1.00  0.00      RA0  C  
ATOM    689  C   ASP A  75      24.876 -31.914 -31.735  1.00  0.00      RA0  C  
ATOM    690  O   ASP A  75      25.593 -31.767 -30.739  1.00  0.00      RA0  O  
ATOM    691  CB  ASP A  75      26.914 -31.473 -33.297  1.00  0.00      RA0  C  
ATOM    692  CG  ASP A  75      27.247 -31.449 -34.782  1.00  0.00      RA0  C  
ATOM    693  OD1 ASP A  75      27.456 -32.516 -35.356  1.00  0.00      RA0  O  
ATOM    694  OD2 ASP A  75      27.258 -30.369 -35.375  1.00  0.00      RA0  O1-
ATOM    695  H   ASP A  75      24.287 -31.809 -34.873  1.00  0.00      RA0  H  
ATOM    696  N   ASP A  76      23.523 -32.002 -31.674  1.00  0.00      RA0  N  
ATOM    697  CA  ASP A  76      22.671 -31.901 -30.484  1.00  0.00      RA0  C  
ATOM    698  C   ASP A  76      22.888 -30.616 -29.663  1.00  0.00      RA0  C  
ATOM    699  O   ASP A  76      22.775 -30.615 -28.433  1.00  0.00      RA0  O  
ATOM    700  CB  ASP A  76      22.671 -33.195 -29.674  1.00  0.00      RA0  C  
ATOM    701  CG  ASP A  76      21.832 -34.191 -30.452  1.00  0.00      RA0  C  
ATOM    702  OD1 ASP A  76      21.206 -33.786 -31.434  1.00  0.00      RA0  O  
ATOM    703  OD2 ASP A  76      21.804 -35.363 -30.081  1.00  0.00      RA0  O1-
ATOM    704  H   ASP A  76      23.048 -32.336 -32.486  1.00  0.00      RA0  H  
ATOM    705  N   LYS A  77      23.175 -29.518 -30.380  1.00  0.00      RA0  N  
ATOM    706  CA  LYS A  77      23.405 -28.183 -29.836  1.00  0.00      RA0  C  
ATOM    707  C   LYS A  77      22.600 -27.159 -30.658  1.00  0.00      RA0  C  
ATOM    708  O   LYS A  77      22.711 -27.166 -31.888  1.00  0.00      RA0  O  
ATOM    709  CB  LYS A  77      24.933 -27.948 -29.861  1.00  0.00      RA0  C  
ATOM    710  CG  LYS A  77      25.528 -26.604 -29.402  1.00  0.00      RA0  C  
ATOM    711  CD  LYS A  77      25.446 -25.488 -30.450  1.00  0.00      RA0  C  
ATOM    712  CE  LYS A  77      26.000 -24.126 -30.011  1.00  0.00      RA0  C  
ATOM    713  NZ  LYS A  77      25.382 -23.076 -30.838  1.00  0.00      RA0  N1+
ATOM    714  H   LYS A  77      23.321 -29.621 -31.364  1.00  0.00      RA0  H  
ATOM    715  HZ1 LYS A  77      25.692 -22.115 -30.572  1.00  0.00      RA0  H  
ATOM    716  HZ2 LYS A  77      25.573 -23.273 -31.840  1.00  0.00      RA0  H  
ATOM    717  HZ3 LYS A  77      24.350 -23.130 -30.704  1.00  0.00      RA0  H  
ATOM    718  N   PRO A  78      21.803 -26.273 -30.004  1.00  0.00      RA0  N  
ATOM    719  CA  PRO A  78      21.040 -25.260 -30.760  1.00  0.00      RA0  C  
ATOM    720  C   PRO A  78      21.949 -24.399 -31.637  1.00  0.00      RA0  C  
ATOM    721  O   PRO A  78      22.909 -23.804 -31.141  1.00  0.00      RA0  O  
ATOM    722  CB  PRO A  78      20.398 -24.452 -29.631  1.00  0.00      RA0  C  
ATOM    723  CG  PRO A  78      20.302 -25.404 -28.440  1.00  0.00      RA0  C  
ATOM    724  CD  PRO A  78      21.577 -26.224 -28.567  1.00  0.00      RA0  C  
ATOM    725  N   THR A  79      21.681 -24.399 -32.952  1.00  0.00      RA0  N  
ATOM    726  CA  THR A  79      22.488 -23.690 -33.944  1.00  0.00      RA0  C  
ATOM    727  C   THR A  79      21.644 -22.761 -34.812  1.00  0.00      RA0  C  
ATOM    728  O   THR A  79      20.551 -23.135 -35.243  1.00  0.00      RA0  O  
ATOM    729  CB  THR A  79      23.350 -24.733 -34.628  1.00  0.00      RA0  C  
ATOM    730  CG2 THR A  79      24.294 -24.136 -35.673  1.00  0.00      RA0  C  
ATOM    731  OG1 THR A  79      24.102 -25.383 -33.591  1.00  0.00      RA0  O  
ATOM    732  H   THR A  79      20.897 -24.896 -33.320  1.00  0.00      RA0  H  
ATOM    733  HG1 THR A  79      23.595 -26.139 -33.293  1.00  0.00      RA0  H  
ATOM    734  N   LEU A  80      22.169 -21.551 -35.070  1.00  0.00      RA0  N  
ATOM    735  CA  LEU A  80      21.536 -20.568 -35.940  1.00  0.00      RA0  C  
ATOM    736  C   LEU A  80      21.898 -20.897 -37.388  1.00  0.00      RA0  C  
ATOM    737  O   LEU A  80      23.059 -21.193 -37.693  1.00  0.00      RA0  O  
ATOM    738  CB  LEU A  80      21.991 -19.160 -35.560  1.00  0.00      RA0  C  
ATOM    739  CG  LEU A  80      21.176 -18.041 -36.207  1.00  0.00      RA0  C  
ATOM    740  CD1 LEU A  80      19.689 -18.141 -35.858  1.00  0.00      RA0  C  
ATOM    741  CD2 LEU A  80      21.751 -16.666 -35.863  1.00  0.00      RA0  C  
ATOM    742  H   LEU A  80      23.127 -21.385 -34.852  1.00  0.00      RA0  H  
ATOM    743  N   GLN A  81      20.902 -20.847 -38.273  1.00  0.00      RA0  N  
ATOM    744  CA  GLN A  81      21.093 -21.101 -39.700  1.00  0.00      RA0  C  
ATOM    745  C   GLN A  81      20.230 -20.185 -40.561  1.00  0.00      RA0  C  
ATOM    746  O   GLN A  81      19.296 -19.555 -40.060  1.00  0.00      RA0  O  
ATOM    747  CB  GLN A  81      20.820 -22.560 -40.068  1.00  0.00      RA0  C  
ATOM    748  CG  GLN A  81      19.336 -22.933 -40.121  1.00  0.00      RA0  C  
ATOM    749  CD  GLN A  81      19.226 -24.326 -40.693  1.00  0.00      RA0  C  
ATOM    750  NE2 GLN A  81      17.989 -24.673 -41.080  1.00  0.00      RA0  N  
ATOM    751  OE1 GLN A  81      20.227 -25.042 -40.780  1.00  0.00      RA0  O  
ATOM    752  H   GLN A  81      19.986 -20.548 -38.002  1.00  0.00      RA0  H  
ATOM    753 HE21 GLN A  81      17.185 -24.070 -41.001  1.00  0.00      RA0  H  
ATOM    754 HE22 GLN A  81      17.728 -25.542 -41.502  1.00  0.00      RA0  H  
ATOM    755  N   LEU A  82      20.555 -20.118 -41.852  1.00  0.00      RA0  N  
ATOM    756  CA  LEU A  82      19.800 -19.385 -42.858  1.00  0.00      RA0  C  
ATOM    757  C   LEU A  82      19.159 -20.467 -43.708  1.00  0.00      RA0  C  
ATOM    758  O   LEU A  82      19.867 -21.260 -44.331  1.00  0.00      RA0  O  
ATOM    759  CB  LEU A  82      20.684 -18.517 -43.751  1.00  0.00      RA0  C  
ATOM    760  CG  LEU A  82      20.944 -17.108 -43.222  1.00  0.00      RA0  C  
ATOM    761  CD1 LEU A  82      19.623 -16.407 -42.915  1.00  0.00      RA0  C  
ATOM    762  CD2 LEU A  82      21.931 -17.074 -42.055  1.00  0.00      RA0  C  
ATOM    763  H   LEU A  82      21.289 -20.684 -42.226  1.00  0.00      RA0  H  
ATOM    764  N   GLU A  83      17.828 -20.568 -43.642  1.00  0.00      RA0  N  
ATOM    765  CA  GLU A  83      17.051 -21.606 -44.324  1.00  0.00      RA0  C  
ATOM    766  C   GLU A  83      16.420 -21.100 -45.614  1.00  0.00      RA0  C  
ATOM    767  O   GLU A  83      15.830 -20.020 -45.621  1.00  0.00      RA0  O  
ATOM    768  CB  GLU A  83      16.026 -22.164 -43.341  1.00  0.00      RA0  C  
ATOM    769  CG  GLU A  83      15.614 -23.597 -43.658  1.00  0.00      RA0  C  
ATOM    770  CD  GLU A  83      14.735 -24.105 -42.538  1.00  0.00      RA0  C  
ATOM    771  OE1 GLU A  83      15.139 -24.054 -41.380  1.00  0.00      RA0  O  
ATOM    772  OE2 GLU A  83      13.632 -24.552 -42.817  1.00  0.00      RA0  O1-
ATOM    773  H   GLU A  83      17.303 -19.854 -43.172  1.00  0.00      RA0  H  
ATOM    774  N   SER A  84      16.519 -21.903 -46.695  1.00  0.00      RA0  N  
ATOM    775  CA  SER A  84      15.927 -21.588 -47.999  1.00  0.00      RA0  C  
ATOM    776  C   SER A  84      14.417 -21.784 -47.913  1.00  0.00      RA0  C  
ATOM    777  O   SER A  84      13.952 -22.817 -47.422  1.00  0.00      RA0  O  
ATOM    778  CB  SER A  84      16.658 -22.514 -48.949  1.00  0.00      RA0  C  
ATOM    779  OG  SER A  84      17.880 -22.867 -48.283  1.00  0.00      RA0  O  
ATOM    780  H   SER A  84      16.967 -22.793 -46.638  1.00  0.00      RA0  H  
ATOM    781  HG  SER A  84      18.561 -22.850 -48.953  1.00  0.00      RA0  H  
ATOM    782  N   VAL A  85      13.658 -20.769 -48.338  1.00  0.00      RA0  N  
ATOM    783  CA  VAL A  85      12.194 -20.796 -48.319  1.00  0.00      RA0  C  
ATOM    784  C   VAL A  85      11.602 -20.359 -49.674  1.00  0.00      RA0  C  
ATOM    785  O   VAL A  85      12.309 -19.793 -50.512  1.00  0.00      RA0  O  
ATOM    786  CB  VAL A  85      11.625 -19.900 -47.210  1.00  0.00      RA0  C  
ATOM    787  CG1 VAL A  85      12.112 -20.309 -45.817  1.00  0.00      RA0  C  
ATOM    788  CG2 VAL A  85      11.894 -18.426 -47.516  1.00  0.00      RA0  C  
ATOM    789  H   VAL A  85      14.087 -19.955 -48.731  1.00  0.00      RA0  H  
ATOM    790  N   ASP A  86      10.303 -20.627 -49.873  1.00  0.00      RA0  N  
ATOM    791  CA  ASP A  86       9.569 -20.204 -51.056  1.00  0.00      RA0  C  
ATOM    792  C   ASP A  86       8.983 -18.820 -50.705  1.00  0.00      RA0  C  
ATOM    793  O   ASP A  86       8.115 -18.746 -49.827  1.00  0.00      RA0  O  
ATOM    794  CB  ASP A  86       8.524 -21.307 -51.263  1.00  0.00      RA0  C  
ATOM    795  CG  ASP A  86       7.472 -21.088 -52.337  1.00  0.00      RA0  C  
ATOM    796  OD1 ASP A  86       7.273 -19.978 -52.819  1.00  0.00      RA0  O  
ATOM    797  OD2 ASP A  86       6.787 -22.051 -52.662  1.00  0.00      RA0  O1-
ATOM    798  H   ASP A  86       9.797 -21.054 -49.125  1.00  0.00      RA0  H  
ATOM    799  N   PRO A  87       9.466 -17.710 -51.330  1.00  0.00      RA0  N  
ATOM    800  CA  PRO A  87       8.942 -16.372 -50.977  1.00  0.00      RA0  C  
ATOM    801  C   PRO A  87       7.448 -16.155 -51.238  1.00  0.00      RA0  C  
ATOM    802  O   PRO A  87       6.872 -15.219 -50.686  1.00  0.00      RA0  O  
ATOM    803  CB  PRO A  87       9.803 -15.436 -51.829  1.00  0.00      RA0  C  
ATOM    804  CG  PRO A  87      11.057 -16.229 -52.187  1.00  0.00      RA0  C  
ATOM    805  CD  PRO A  87      10.545 -17.657 -52.304  1.00  0.00      RA0  C  
ATOM    806  N   LYS A  88       6.828 -17.020 -52.065  1.00  0.00      RA0  N  
ATOM    807  CA  LYS A  88       5.404 -16.996 -52.404  1.00  0.00      RA0  C  
ATOM    808  C   LYS A  88       4.545 -17.291 -51.158  1.00  0.00      RA0  C  
ATOM    809  O   LYS A  88       3.464 -16.720 -51.013  1.00  0.00      RA0  O  
ATOM    810  CB  LYS A  88       5.154 -17.931 -53.582  1.00  0.00      RA0  C  
ATOM    811  CG  LYS A  88       3.724 -18.190 -54.055  1.00  0.00      RA0  C  
ATOM    812  CD  LYS A  88       3.712 -19.334 -55.079  1.00  0.00      RA0  C  
ATOM    813  CE  LYS A  88       3.750 -20.766 -54.508  1.00  0.00      RA0  C  
ATOM    814  NZ  LYS A  88       4.738 -20.936 -53.435  1.00  0.00      RA0  N1+
ATOM    815  H   LYS A  88       7.382 -17.769 -52.428  1.00  0.00      RA0  H  
ATOM    816  HZ1 LYS A  88       4.395 -20.554 -52.533  1.00  0.00      RA0  H  
ATOM    817  HZ2 LYS A  88       4.994 -21.927 -53.246  1.00  0.00      RA0  H  
ATOM    818  HZ3 LYS A  88       5.674 -20.504 -53.609  1.00  0.00      RA0  H  
ATOM    819  N   ASN A  89       5.045 -18.163 -50.258  1.00  0.00      RA0  N  
ATOM    820  CA  ASN A  89       4.352 -18.594 -49.040  1.00  0.00      RA0  C  
ATOM    821  C   ASN A  89       4.705 -17.781 -47.780  1.00  0.00      RA0  C  
ATOM    822  O   ASN A  89       3.950 -17.819 -46.806  1.00  0.00      RA0  O  
ATOM    823  CB  ASN A  89       4.619 -20.071 -48.717  1.00  0.00      RA0  C  
ATOM    824  CG  ASN A  89       4.642 -20.951 -49.950  1.00  0.00      RA0  C  
ATOM    825  ND2 ASN A  89       5.551 -21.933 -49.857  1.00  0.00      RA0  N  
ATOM    826  OD1 ASN A  89       3.958 -20.737 -50.951  1.00  0.00      RA0  O  
ATOM    827  H   ASN A  89       5.981 -18.480 -50.423  1.00  0.00      RA0  H  
ATOM    828 HD21 ASN A  89       6.018 -22.139 -48.998  1.00  0.00      RA0  H  
ATOM    829 HD22 ASN A  89       5.844 -22.462 -50.660  1.00  0.00      RA0  H  
ATOM    830  N   TYR A  90       5.841 -17.059 -47.795  1.00  0.00      RA0  N  
ATOM    831  CA  TYR A  90       6.319 -16.271 -46.653  1.00  0.00      RA0  C  
ATOM    832  C   TYR A  90       6.257 -14.744 -46.897  1.00  0.00      RA0  C  
ATOM    833  O   TYR A  90       6.386 -14.331 -48.049  1.00  0.00      RA0  O  
ATOM    834  CB  TYR A  90       7.775 -16.670 -46.356  1.00  0.00      RA0  C  
ATOM    835  CG  TYR A  90       7.890 -18.105 -45.885  1.00  0.00      RA0  C  
ATOM    836  CD1 TYR A  90       8.061 -18.365 -44.533  1.00  0.00      RA0  C  
ATOM    837  CD2 TYR A  90       7.831 -19.166 -46.781  1.00  0.00      RA0  C  
ATOM    838  CE1 TYR A  90       8.113 -19.673 -44.068  1.00  0.00      RA0  C  
ATOM    839  CE2 TYR A  90       7.864 -20.477 -46.319  1.00  0.00      RA0  C  
ATOM    840  CZ  TYR A  90       7.962 -20.730 -44.955  1.00  0.00      RA0  C  
ATOM    841  OH  TYR A  90       7.851 -22.026 -44.480  1.00  0.00      RA0  O  
ATOM    842  H   TYR A  90       6.303 -16.877 -48.664  1.00  0.00      RA0  H  
ATOM    843  HH  TYR A  90       8.339 -22.128 -43.655  1.00  0.00      RA0  H  
ATOM    844  N   PRO A  91       6.042 -13.875 -45.872  1.00  0.00      RA0  N  
ATOM    845  CA  PRO A  91       5.860 -14.161 -44.435  1.00  0.00      RA0  C  
ATOM    846  C   PRO A  91       4.464 -14.649 -44.050  1.00  0.00      RA0  C  
ATOM    847  O   PRO A  91       3.465 -14.182 -44.602  1.00  0.00      RA0  O  
ATOM    848  CB  PRO A  91       6.221 -12.824 -43.787  1.00  0.00      RA0  C  
ATOM    849  CG  PRO A  91       5.718 -11.784 -44.783  1.00  0.00      RA0  C  
ATOM    850  CD  PRO A  91       6.009 -12.438 -46.130  1.00  0.00      RA0  C  
ATOM    851  N   LYS A  92       4.409 -15.597 -43.098  1.00  0.00      RA0  N  
ATOM    852  CA  LYS A  92       3.175 -16.186 -42.570  1.00  0.00      RA0  C  
ATOM    853  C   LYS A  92       2.813 -15.522 -41.241  1.00  0.00      RA0  C  
ATOM    854  O   LYS A  92       3.712 -15.110 -40.505  1.00  0.00      RA0  O  
ATOM    855  CB  LYS A  92       3.386 -17.669 -42.254  1.00  0.00      RA0  C  
ATOM    856  CG  LYS A  92       3.823 -18.582 -43.400  1.00  0.00      RA0  C  
ATOM    857  CD  LYS A  92       4.302 -19.933 -42.854  1.00  0.00      RA0  C  
ATOM    858  CE  LYS A  92       4.689 -20.941 -43.939  1.00  0.00      RA0  C  
ATOM    859  NZ  LYS A  92       5.557 -21.976 -43.356  1.00  0.00      RA0  N1+
ATOM    860  H   LYS A  92       5.243 -15.792 -42.585  1.00  0.00      RA0  H  
ATOM    861  HZ1 LYS A  92       6.205 -22.400 -44.056  1.00  0.00      RA0  H  
ATOM    862  HZ2 LYS A  92       6.195 -21.534 -42.662  1.00  0.00      RA0  H  
ATOM    863  HZ3 LYS A  92       5.043 -22.716 -42.847  1.00  0.00      RA0  H  
ATOM    864  N   LYS A  93       1.503 -15.451 -40.916  1.00  0.00      RA0  N  
ATOM    865  CA  LYS A  93       1.023 -14.908 -39.640  1.00  0.00      RA0  C  
ATOM    866  C   LYS A  93       1.387 -15.915 -38.541  1.00  0.00      RA0  C  
ATOM    867  O   LYS A  93       1.891 -15.522 -37.486  1.00  0.00      RA0  O  
ATOM    868  CB  LYS A  93      -0.459 -14.546 -39.614  1.00  0.00      RA0  C  
ATOM    869  CG  LYS A  93      -0.664 -13.468 -38.542  1.00  0.00      RA0  C  
ATOM    870  CD  LYS A  93       0.122 -12.200 -38.902  1.00  0.00      RA0  C  
ATOM    871  CE  LYS A  93       0.083 -11.076 -37.857  1.00  0.00      RA0  C  
ATOM    872  NZ  LYS A  93       0.942 -11.387 -36.710  1.00  0.00      RA0  N1+
ATOM    873  H   LYS A  93       0.849 -15.801 -41.586  1.00  0.00      RA0  H  
ATOM    874  HZ1 LYS A  93       0.617 -12.256 -36.229  1.00  0.00      RA0  H  
ATOM    875  HZ2 LYS A  93       1.934 -11.462 -37.021  1.00  0.00      RA0  H  
ATOM    876  HZ3 LYS A  93       0.900 -10.617 -36.015  1.00  0.00      RA0  H  
ATOM    877  N   LYS A  94       1.165 -17.216 -38.817  1.00  0.00      RA0  N  
ATOM    878  CA  LYS A  94       1.535 -18.314 -37.933  1.00  0.00      RA0  C  
ATOM    879  C   LYS A  94       2.769 -18.974 -38.554  1.00  0.00      RA0  C  
ATOM    880  O   LYS A  94       2.662 -19.766 -39.496  1.00  0.00      RA0  O  
ATOM    881  CB  LYS A  94       0.439 -19.275 -37.478  1.00  0.00      RA0  C  
ATOM    882  CG  LYS A  94       1.032 -20.075 -36.303  1.00  0.00      RA0  C  
ATOM    883  CD  LYS A  94       1.867 -19.181 -35.362  1.00  0.00      RA0  C  
ATOM    884  CE  LYS A  94       2.705 -19.938 -34.322  1.00  0.00      RA0  C  
ATOM    885  NZ  LYS A  94       3.899 -19.152 -33.962  1.00  0.00      RA0  N1+
ATOM    886  H   LYS A  94       0.834 -17.476 -39.723  1.00  0.00      RA0  H  
ATOM    887  HZ1 LYS A  94       4.309 -19.509 -33.077  1.00  0.00      RA0  H  
ATOM    888  HZ2 LYS A  94       4.608 -19.238 -34.723  1.00  0.00      RA0  H  
ATOM    889  HZ3 LYS A  94       3.659 -18.147 -33.808  1.00  0.00      RA0  H  
ATOM    890  N   MET A  95       3.943 -18.569 -38.057  1.00  0.00      RA0  N  
ATOM    891  CA  MET A  95       5.261 -19.013 -38.504  1.00  0.00      RA0  C  
ATOM    892  C   MET A  95       5.706 -20.253 -37.722  1.00  0.00      RA0  C  
ATOM    893  O   MET A  95       5.400 -20.361 -36.535  1.00  0.00      RA0  O  
ATOM    894  CB  MET A  95       6.232 -17.860 -38.277  1.00  0.00      RA0  C  
ATOM    895  CG  MET A  95       7.502 -17.922 -39.112  1.00  0.00      RA0  C  
ATOM    896  SD  MET A  95       7.165 -17.732 -40.865  1.00  0.00      RA0  S  
ATOM    897  CE  MET A  95       8.845 -17.317 -41.345  1.00  0.00      RA0  C  
ATOM    898  H   MET A  95       3.918 -17.917 -37.304  1.00  0.00      RA0  H  
ATOM    899  N   GLU A  96       6.455 -21.168 -38.379  1.00  0.00      RA0  N  
ATOM    900  CA  GLU A  96       6.998 -22.380 -37.749  1.00  0.00      RA0  C  
ATOM    901  C   GLU A  96       7.980 -21.970 -36.640  1.00  0.00      RA0  C  
ATOM    902  O   GLU A  96       8.778 -21.048 -36.842  1.00  0.00      RA0  O  
ATOM    903  CB  GLU A  96       7.694 -23.300 -38.742  1.00  0.00      RA0  C  
ATOM    904  CG  GLU A  96       6.874 -23.643 -39.985  1.00  0.00      RA0  C  
ATOM    905  CD  GLU A  96       7.375 -22.817 -41.151  1.00  0.00      RA0  C  
ATOM    906  OE1 GLU A  96       7.067 -21.633 -41.214  1.00  0.00      RA0  O  
ATOM    907  OE2 GLU A  96       8.051 -23.360 -42.020  1.00  0.00      RA0  O1-
ATOM    908  H   GLU A  96       6.737 -20.974 -39.322  1.00  0.00      RA0  H  
ATOM    909  N   LYS A  97       7.884 -22.638 -35.470  1.00  0.00      RA0  N  
ATOM    910  CA  LYS A  97       8.657 -22.394 -34.245  1.00  0.00      RA0  C  
ATOM    911  C   LYS A  97      10.145 -22.061 -34.425  1.00  0.00      RA0  C  
ATOM    912  O   LYS A  97      10.627 -21.110 -33.807  1.00  0.00      RA0  O  
ATOM    913  CB  LYS A  97       8.411 -23.499 -33.209  1.00  0.00      RA0  C  
ATOM    914  CG  LYS A  97       8.720 -23.066 -31.767  1.00  0.00      RA0  C  
ATOM    915  CD  LYS A  97       8.093 -24.005 -30.727  1.00  0.00      RA0  C  
ATOM    916  CE  LYS A  97       8.398 -23.664 -29.258  1.00  0.00      RA0  C  
ATOM    917  NZ  LYS A  97       9.801 -23.953 -28.919  1.00  0.00      RA0  N1+
ATOM    918  H   LYS A  97       7.169 -23.334 -35.438  1.00  0.00      RA0  H  
ATOM    919  HZ1 LYS A  97      10.293 -23.068 -28.673  1.00  0.00      RA0  H  
ATOM    920  HZ2 LYS A  97       9.857 -24.578 -28.094  1.00  0.00      RA0  H  
ATOM    921  HZ3 LYS A  97      10.287 -24.422 -29.714  1.00  0.00      RA0  H  
ATOM    922  N   ARG A  98      10.859 -22.828 -35.273  1.00  0.00      RA0  N  
ATOM    923  CA  ARG A  98      12.289 -22.642 -35.553  1.00  0.00      RA0  C  
ATOM    924  C   ARG A  98      12.668 -21.239 -36.072  1.00  0.00      RA0  C  
ATOM    925  O   ARG A  98      13.777 -20.775 -35.809  1.00  0.00      RA0  O  
ATOM    926  CB  ARG A  98      12.748 -23.749 -36.520  1.00  0.00      RA0  C  
ATOM    927  CG  ARG A  98      12.195 -23.663 -37.954  1.00  0.00      RA0  C  
ATOM    928  CD  ARG A  98      12.512 -24.907 -38.804  1.00  0.00      RA0  C  
ATOM    929  NE  ARG A  98      12.344 -24.682 -40.245  1.00  0.00      RA0  N  
ATOM    930  CZ  ARG A  98      11.129 -24.680 -40.876  1.00  0.00      RA0  C  
ATOM    931  NH1 ARG A  98      10.011 -24.966 -40.189  1.00  0.00      RA0  N1+
ATOM    932  NH2 ARG A  98      11.039 -24.391 -42.187  1.00  0.00      RA0  N  
ATOM    933  H   ARG A  98      10.370 -23.538 -35.772  1.00  0.00      RA0  H  
ATOM    934  HE  ARG A  98      13.191 -24.505 -40.781  1.00  0.00      RA0  H  
ATOM    935 HH11 ARG A  98       9.107 -24.850 -40.623  1.00  0.00      RA0  H  
ATOM    936 HH12 ARG A  98      10.046 -25.284 -39.242  1.00  0.00      RA0  H  
ATOM    937 HH21 ARG A  98      10.165 -24.280 -42.668  1.00  0.00      RA0  H  
ATOM    938 HH22 ARG A  98      11.894 -24.272 -42.719  1.00  0.00      RA0  H  
ATOM    939  N   PHE A  99      11.732 -20.566 -36.774  1.00  0.00      RA0  N  
ATOM    940  CA  PHE A  99      11.903 -19.228 -37.346  1.00  0.00      RA0  C  
ATOM    941  C   PHE A  99      11.531 -18.102 -36.376  1.00  0.00      RA0  C  
ATOM    942  O   PHE A  99      11.893 -16.951 -36.617  1.00  0.00      RA0  O  
ATOM    943  CB  PHE A  99      11.016 -19.021 -38.569  1.00  0.00      RA0  C  
ATOM    944  CG  PHE A  99      11.405 -19.875 -39.746  1.00  0.00      RA0  C  
ATOM    945  CD1 PHE A  99      12.719 -19.904 -40.193  1.00  0.00      RA0  C  
ATOM    946  CD2 PHE A  99      10.424 -20.599 -40.411  1.00  0.00      RA0  C  
ATOM    947  CE1 PHE A  99      13.044 -20.626 -41.335  1.00  0.00      RA0  C  
ATOM    948  CE2 PHE A  99      10.750 -21.314 -41.555  1.00  0.00      RA0  C  
ATOM    949  CZ  PHE A  99      12.057 -21.315 -42.027  1.00  0.00      RA0  C  
ATOM    950  H   PHE A  99      10.813 -20.950 -36.857  1.00  0.00      RA0  H  
ATOM    951  N   VAL A 100      10.777 -18.423 -35.309  1.00  0.00      RA0  N  
ATOM    952  CA  VAL A 100      10.292 -17.447 -34.329  1.00  0.00      RA0  C  
ATOM    953  C   VAL A 100      11.369 -17.025 -33.320  1.00  0.00      RA0  C  
ATOM    954  O   VAL A 100      12.021 -17.873 -32.707  1.00  0.00      RA0  O  
ATOM    955  CB  VAL A 100       9.033 -17.965 -33.630  1.00  0.00      RA0  C  
ATOM    956  CG1 VAL A 100       8.421 -16.901 -32.714  1.00  0.00      RA0  C  
ATOM    957  CG2 VAL A 100       8.020 -18.469 -34.659  1.00  0.00      RA0  C  
ATOM    958  H   VAL A 100      10.712 -19.387 -35.054  1.00  0.00      RA0  H  
ATOM    959  N   PHE A 101      11.545 -15.702 -33.171  1.00  0.00      RA0  N  
ATOM    960  CA  PHE A 101      12.472 -15.076 -32.232  1.00  0.00      RA0  C  
ATOM    961  C   PHE A 101      11.722 -14.127 -31.314  1.00  0.00      RA0  C  
ATOM    962  O   PHE A 101      10.789 -13.461 -31.757  1.00  0.00      RA0  O  
ATOM    963  CB  PHE A 101      13.570 -14.313 -32.972  1.00  0.00      RA0  C  
ATOM    964  CG  PHE A 101      14.315 -15.258 -33.880  1.00  0.00      RA0  C  
ATOM    965  CD1 PHE A 101      14.224 -15.112 -35.258  1.00  0.00      RA0  C  
ATOM    966  CD2 PHE A 101      15.086 -16.277 -33.334  1.00  0.00      RA0  C  
ATOM    967  CE1 PHE A 101      14.895 -15.996 -36.094  1.00  0.00      RA0  C  
ATOM    968  CE2 PHE A 101      15.756 -17.159 -34.171  1.00  0.00      RA0  C  
ATOM    969  CZ  PHE A 101      15.657 -17.023 -35.550  1.00  0.00      RA0  C  
ATOM    970  H   PHE A 101      10.959 -15.079 -33.685  1.00  0.00      RA0  H  
ATOM    971  N   ASN A 102      12.134 -14.057 -30.041  1.00  0.00      RA0  N  
ATOM    972  CA  ASN A 102      11.531 -13.160 -29.065  1.00  0.00      RA0  C  
ATOM    973  C   ASN A 102      12.339 -11.872 -29.013  1.00  0.00      RA0  C  
ATOM    974  O   ASN A 102      13.486 -11.879 -28.561  1.00  0.00      RA0  O  
ATOM    975  CB  ASN A 102      11.548 -13.696 -27.635  1.00  0.00      RA0  C  
ATOM    976  CG  ASN A 102      10.600 -14.840 -27.320  1.00  0.00      RA0  C  
ATOM    977  ND2 ASN A 102       9.538 -15.010 -28.135  1.00  0.00      RA0  N  
ATOM    978  OD1 ASN A 102      10.833 -15.517 -26.320  1.00  0.00      RA0  O  
ATOM    979  H   ASN A 102      13.005 -14.446 -29.788  1.00  0.00      RA0  H  
ATOM    980 HD21 ASN A 102       9.336 -14.490 -28.963  1.00  0.00      RA0  H  
ATOM    981 HD22 ASN A 102       8.830 -15.711 -27.952  1.00  0.00      RA0  H  
ATOM    982  N   LYS A 103      11.754 -10.777 -29.527  1.00  0.00      RA0  N  
ATOM    983  CA  LYS A 103      12.371  -9.450 -29.561  1.00  0.00      RA0  C  
ATOM    984  C   LYS A 103      12.280  -8.843 -28.159  1.00  0.00      RA0  C  
ATOM    985  O   LYS A 103      11.181  -8.547 -27.684  1.00  0.00      RA0  O  
ATOM    986  CB  LYS A 103      11.695  -8.533 -30.571  1.00  0.00      RA0  C  
ATOM    987  CG  LYS A 103      12.366  -7.162 -30.539  1.00  0.00      RA0  C  
ATOM    988  CD  LYS A 103      11.437  -6.039 -30.983  1.00  0.00      RA0  C  
ATOM    989  CE  LYS A 103      10.157  -6.011 -30.142  1.00  0.00      RA0  C  
ATOM    990  NZ  LYS A 103      10.460  -6.118 -28.706  1.00  0.00      RA0  N1+
ATOM    991  H   LYS A 103      10.837 -10.890 -29.896  1.00  0.00      RA0  H  
ATOM    992  HZ1 LYS A 103       9.856  -5.495 -28.128  1.00  0.00      RA0  H  
ATOM    993  HZ2 LYS A 103      10.473  -7.076 -28.300  1.00  0.00      RA0  H  
ATOM    994  HZ3 LYS A 103      11.383  -5.678 -28.515  1.00  0.00      RA0  H  
ATOM    995  N   ILE A 104      13.434  -8.704 -27.486  1.00  0.00      RA0  N  
ATOM    996  CA  ILE A 104      13.509  -8.187 -26.116  1.00  0.00      RA0  C  
ATOM    997  C   ILE A 104      14.164  -6.803 -26.063  1.00  0.00      RA0  C  
ATOM    998  O   ILE A 104      15.254  -6.612 -26.604  1.00  0.00      RA0  O  
ATOM    999  CB  ILE A 104      14.237  -9.178 -25.208  1.00  0.00      RA0  C  
ATOM   1000  CG1 ILE A 104      13.603 -10.563 -25.321  1.00  0.00      RA0  C  
ATOM   1001  CG2 ILE A 104      14.281  -8.690 -23.759  1.00  0.00      RA0  C  
ATOM   1002  CD1 ILE A 104      14.284 -11.584 -24.416  1.00  0.00      RA0  C  
ATOM   1003  H   ILE A 104      14.303  -8.903 -27.932  1.00  0.00      RA0  H  
ATOM   1004  N   GLU A 105      13.494  -5.852 -25.389  1.00  0.00      RA0  N  
ATOM   1005  CA  GLU A 105      13.975  -4.490 -25.165  1.00  0.00      RA0  C  
ATOM   1006  C   GLU A 105      14.705  -4.483 -23.809  1.00  0.00      RA0  C  
ATOM   1007  O   GLU A 105      14.084  -4.757 -22.779  1.00  0.00      RA0  O  
ATOM   1008  CB  GLU A 105      12.844  -3.460 -25.095  1.00  0.00      RA0  C  
ATOM   1009  CG  GLU A 105      12.428  -2.845 -26.432  1.00  0.00      RA0  C  
ATOM   1010  CD  GLU A 105      11.803  -3.902 -27.309  1.00  0.00      RA0  C  
ATOM   1011  OE1 GLU A 105      10.610  -4.162 -27.178  1.00  0.00      RA0  O  
ATOM   1012  OE2 GLU A 105      12.498  -4.486 -28.133  1.00  0.00      RA0  O1-
ATOM   1013  H   GLU A 105      12.665  -6.111 -24.893  1.00  0.00      RA0  H  
ATOM   1014  N   ILE A 106      16.027  -4.216 -23.819  1.00  0.00      RA0  N  
ATOM   1015  CA  ILE A 106      16.853  -4.192 -22.603  1.00  0.00      RA0  C  
ATOM   1016  C   ILE A 106      17.042  -2.733 -22.142  1.00  0.00      RA0  C  
ATOM   1017  O   ILE A 106      16.098  -2.144 -21.612  1.00  0.00      RA0  O  
ATOM   1018  CB  ILE A 106      18.157  -4.982 -22.734  1.00  0.00      RA0  C  
ATOM   1019  CG1 ILE A 106      18.762  -4.947 -24.138  1.00  0.00      RA0  C  
ATOM   1020  CG2 ILE A 106      17.915  -6.406 -22.242  1.00  0.00      RA0  C  
ATOM   1021  CD1 ILE A 106      20.156  -5.572 -24.171  1.00  0.00      RA0  C  
ATOM   1022  H   ILE A 106      16.408  -4.005 -24.722  1.00  0.00      RA0  H  
ATOM   1023  N   ASN A 107      18.242  -2.157 -22.353  1.00  0.00      RA0  N  
ATOM   1024  CA  ASN A 107      18.569  -0.774 -22.015  1.00  0.00      RA0  C  
ATOM   1025  C   ASN A 107      18.770  -0.036 -23.335  1.00  0.00      RA0  C  
ATOM   1026  O   ASN A 107      19.905   0.221 -23.748  1.00  0.00      RA0  O  
ATOM   1027  CB  ASN A 107      19.829  -0.642 -21.169  1.00  0.00      RA0  C  
ATOM   1028  CG  ASN A 107      20.114   0.837 -20.996  1.00  0.00      RA0  C  
ATOM   1029  ND2 ASN A 107      21.367   1.086 -20.570  1.00  0.00      RA0  N  
ATOM   1030  OD1 ASN A 107      19.266   1.695 -21.221  1.00  0.00      RA0  O  
ATOM   1031  H   ASN A 107      18.961  -2.665 -22.823  1.00  0.00      RA0  H  
ATOM   1032 HD21 ASN A 107      22.001   0.335 -20.387  1.00  0.00      RA0  H  
ATOM   1033 HD22 ASN A 107      21.692   2.020 -20.418  1.00  0.00      RA0  H  
ATOM   1034  N   ASN A 108      17.639   0.235 -24.029  1.00  0.00      RA0  N  
ATOM   1035  CA  ASN A 108      17.540   0.896 -25.342  1.00  0.00      RA0  C  
ATOM   1036  C   ASN A 108      18.215   0.099 -26.481  1.00  0.00      RA0  C  
ATOM   1037  O   ASN A 108      18.532   0.654 -27.536  1.00  0.00      RA0  O  
ATOM   1038  CB  ASN A 108      18.080   2.334 -25.193  1.00  0.00      RA0  C  
ATOM   1039  CG  ASN A 108      18.320   3.006 -26.530  1.00  0.00      RA0  C  
ATOM   1040  ND2 ASN A 108      17.197   3.385 -27.160  1.00  0.00      RA0  N  
ATOM   1041  OD1 ASN A 108      19.461   3.141 -26.977  1.00  0.00      RA0  O  
ATOM   1042  H   ASN A 108      16.795  -0.036 -23.563  1.00  0.00      RA0  H  
ATOM   1043 HD21 ASN A 108      16.296   3.205 -26.761  1.00  0.00      RA0  H  
ATOM   1044 HD22 ASN A 108      17.219   3.855 -28.042  1.00  0.00      RA0  H  
ATOM   1045  N   LYS A 109      18.402  -1.218 -26.258  1.00  0.00      RA0  N  
ATOM   1046  CA  LYS A 109      19.007  -2.165 -27.200  1.00  0.00      RA0  C  
ATOM   1047  C   LYS A 109      18.036  -3.324 -27.455  1.00  0.00      RA0  C  
ATOM   1048  O   LYS A 109      17.076  -3.497 -26.698  1.00  0.00      RA0  O  
ATOM   1049  CB  LYS A 109      20.399  -2.603 -26.739  1.00  0.00      RA0  C  
ATOM   1050  CG  LYS A 109      21.369  -1.422 -26.823  1.00  0.00      RA0  C  
ATOM   1051  CD  LYS A 109      21.512  -0.920 -28.264  1.00  0.00      RA0  C  
ATOM   1052  CE  LYS A 109      22.003   0.527 -28.373  1.00  0.00      RA0  C  
ATOM   1053  NZ  LYS A 109      20.983   1.414 -27.799  1.00  0.00      RA0  N1+
ATOM   1054  H   LYS A 109      17.976  -1.655 -25.466  1.00  0.00      RA0  H  
ATOM   1055  HZ1 LYS A 109      21.108   2.421 -28.024  1.00  0.00      RA0  H  
ATOM   1056  HZ2 LYS A 109      20.029   1.165 -28.138  1.00  0.00      RA0  H  
ATOM   1057  HZ3 LYS A 109      20.942   1.350 -26.764  1.00  0.00      RA0  H  
ATOM   1058  N   LEU A 110      18.282  -4.114 -28.516  1.00  0.00      RA0  N  
ATOM   1059  CA  LEU A 110      17.433  -5.252 -28.868  1.00  0.00      RA0  C  
ATOM   1060  C   LEU A 110      18.129  -6.601 -28.717  1.00  0.00      RA0  C  
ATOM   1061  O   LEU A 110      19.300  -6.749 -29.079  1.00  0.00      RA0  O  
ATOM   1062  CB  LEU A 110      16.931  -5.168 -30.307  1.00  0.00      RA0  C  
ATOM   1063  CG  LEU A 110      16.244  -3.861 -30.689  1.00  0.00      RA0  C  
ATOM   1064  CD1 LEU A 110      15.715  -3.947 -32.117  1.00  0.00      RA0  C  
ATOM   1065  CD2 LEU A 110      15.141  -3.460 -29.711  1.00  0.00      RA0  C  
ATOM   1066  H   LEU A 110      19.145  -4.046 -29.004  1.00  0.00      RA0  H  
ATOM   1067  N   GLU A 111      17.385  -7.586 -28.197  1.00  0.00      RA0  N  
ATOM   1068  CA  GLU A 111      17.828  -8.965 -28.011  1.00  0.00      RA0  C  
ATOM   1069  C   GLU A 111      16.891  -9.873 -28.788  1.00  0.00      RA0  C  
ATOM   1070  O   GLU A 111      15.689  -9.602 -28.857  1.00  0.00      RA0  O  
ATOM   1071  CB  GLU A 111      17.729  -9.429 -26.563  1.00  0.00      RA0  C  
ATOM   1072  CG  GLU A 111      18.645  -8.777 -25.538  1.00  0.00      RA0  C  
ATOM   1073  CD  GLU A 111      18.387  -9.477 -24.220  1.00  0.00      RA0  C  
ATOM   1074  OE1 GLU A 111      17.478 -10.298 -24.144  1.00  0.00      RA0  O  
ATOM   1075  OE2 GLU A 111      19.107  -9.260 -23.251  1.00  0.00      RA0  O1-
ATOM   1076  H   GLU A 111      16.445  -7.387 -27.913  1.00  0.00      RA0  H  
ATOM   1077  N   PHE A 112      17.433 -10.939 -29.379  1.00  0.00      RA0  N  
ATOM   1078  CA  PHE A 112      16.634 -11.881 -30.151  1.00  0.00      RA0  C  
ATOM   1079  C   PHE A 112      16.831 -13.289 -29.628  1.00  0.00      RA0  C  
ATOM   1080  O   PHE A 112      17.807 -13.959 -29.970  1.00  0.00      RA0  O  
ATOM   1081  CB  PHE A 112      16.972 -11.793 -31.637  1.00  0.00      RA0  C  
ATOM   1082  CG  PHE A 112      16.682 -10.403 -32.149  1.00  0.00      RA0  C  
ATOM   1083  CD1 PHE A 112      15.367  -9.982 -32.304  1.00  0.00      RA0  C  
ATOM   1084  CD2 PHE A 112      17.730  -9.544 -32.462  1.00  0.00      RA0  C  
ATOM   1085  CE1 PHE A 112      15.100  -8.700 -32.770  1.00  0.00      RA0  C  
ATOM   1086  CE2 PHE A 112      17.463  -8.262 -32.926  1.00  0.00      RA0  C  
ATOM   1087  CZ  PHE A 112      16.147  -7.840 -33.080  1.00  0.00      RA0  C  
ATOM   1088  H   PHE A 112      18.408 -11.126 -29.254  1.00  0.00      RA0  H  
ATOM   1089  N   GLU A 113      15.908 -13.720 -28.768  1.00  0.00      RA0  N  
ATOM   1090  CA  GLU A 113      15.911 -15.043 -28.150  1.00  0.00      RA0  C  
ATOM   1091  C   GLU A 113      15.208 -16.031 -29.069  1.00  0.00      RA0  C  
ATOM   1092  O   GLU A 113      14.191 -15.689 -29.663  1.00  0.00      RA0  O  
ATOM   1093  CB  GLU A 113      15.205 -14.973 -26.800  1.00  0.00      RA0  C  
ATOM   1094  CG  GLU A 113      15.338 -16.234 -25.949  1.00  0.00      RA0  C  
ATOM   1095  CD  GLU A 113      14.629 -15.988 -24.637  1.00  0.00      RA0  C  
ATOM   1096  OE1 GLU A 113      14.046 -16.907 -24.074  1.00  0.00      RA0  O  
ATOM   1097  OE2 GLU A 113      14.585 -14.846 -24.196  1.00  0.00      RA0  O1-
ATOM   1098  H   GLU A 113      15.118 -13.124 -28.605  1.00  0.00      RA0  H  
ATOM   1099  N   SER A 114      15.735 -17.257 -29.167  1.00  0.00      RA0  N  
ATOM   1100  CA  SER A 114      15.128 -18.325 -29.961  1.00  0.00      RA0  C  
ATOM   1101  C   SER A 114      13.888 -18.858 -29.224  1.00  0.00      RA0  C  
ATOM   1102  O   SER A 114      13.960 -19.131 -28.021  1.00  0.00      RA0  O  
ATOM   1103  CB  SER A 114      16.178 -19.415 -30.176  1.00  0.00      RA0  C  
ATOM   1104  OG  SER A 114      15.702 -20.381 -31.121  1.00  0.00      RA0  O  
ATOM   1105  H   SER A 114      16.494 -17.503 -28.563  1.00  0.00      RA0  H  
ATOM   1106  HG  SER A 114      15.796 -19.956 -31.970  1.00  0.00      RA0  H  
ATOM   1107  N   ALA A 115      12.754 -18.986 -29.935  1.00  0.00      RA0  N  
ATOM   1108  CA  ALA A 115      11.519 -19.523 -29.350  1.00  0.00      RA0  C  
ATOM   1109  C   ALA A 115      11.621 -21.048 -29.261  1.00  0.00      RA0  C  
ATOM   1110  O   ALA A 115      11.099 -21.641 -28.319  1.00  0.00      RA0  O  
ATOM   1111  CB  ALA A 115      10.294 -19.155 -30.185  1.00  0.00      RA0  C  
ATOM   1112  H   ALA A 115      12.744 -18.696 -30.897  1.00  0.00      RA0  H  
ATOM   1113  N   GLN A 116      12.307 -21.673 -30.243  1.00  0.00      RA0  N  
ATOM   1114  CA  GLN A 116      12.538 -23.118 -30.307  1.00  0.00      RA0  C  
ATOM   1115  C   GLN A 116      13.481 -23.553 -29.183  1.00  0.00      RA0  C  
ATOM   1116  O   GLN A 116      13.298 -24.630 -28.617  1.00  0.00      RA0  O  
ATOM   1117  CB  GLN A 116      13.020 -23.545 -31.693  1.00  0.00      RA0  C  
ATOM   1118  CG  GLN A 116      13.168 -25.064 -31.843  1.00  0.00      RA0  C  
ATOM   1119  CD  GLN A 116      11.846 -25.797 -31.655  1.00  0.00      RA0  C  
ATOM   1120  NE2 GLN A 116      11.773 -26.910 -32.402  1.00  0.00      RA0  N  
ATOM   1121  OE1 GLN A 116      10.952 -25.406 -30.901  1.00  0.00      RA0  O  
ATOM   1122  H   GLN A 116      12.740 -21.088 -30.930  1.00  0.00      RA0  H  
ATOM   1123 HE21 GLN A 116      12.543 -27.164 -32.991  1.00  0.00      RA0  H  
ATOM   1124 HE22 GLN A 116      10.983 -27.525 -32.395  1.00  0.00      RA0  H  
ATOM   1125  N   PHE A 117      14.479 -22.706 -28.859  1.00  0.00      RA0  N  
ATOM   1126  CA  PHE A 117      15.458 -22.957 -27.804  1.00  0.00      RA0  C  
ATOM   1127  C   PHE A 117      15.554 -21.734 -26.874  1.00  0.00      RA0  C  
ATOM   1128  O   PHE A 117      16.428 -20.884 -27.073  1.00  0.00      RA0  O  
ATOM   1129  CB  PHE A 117      16.834 -23.228 -28.409  1.00  0.00      RA0  C  
ATOM   1130  CG  PHE A 117      16.749 -24.305 -29.463  1.00  0.00      RA0  C  
ATOM   1131  CD1 PHE A 117      16.421 -25.608 -29.108  1.00  0.00      RA0  C  
ATOM   1132  CD2 PHE A 117      17.013 -23.991 -30.791  1.00  0.00      RA0  C  
ATOM   1133  CE1 PHE A 117      16.367 -26.598 -30.082  1.00  0.00      RA0  C  
ATOM   1134  CE2 PHE A 117      16.964 -24.982 -31.763  1.00  0.00      RA0  C  
ATOM   1135  CZ  PHE A 117      16.645 -26.287 -31.408  1.00  0.00      RA0  C  
ATOM   1136  H   PHE A 117      14.592 -21.832 -29.335  1.00  0.00      RA0  H  
ATOM   1137  N   PRO A 118      14.651 -21.612 -25.863  1.00  0.00      RA0  N  
ATOM   1138  CA  PRO A 118      14.704 -20.444 -24.963  1.00  0.00      RA0  C  
ATOM   1139  C   PRO A 118      16.023 -20.322 -24.208  1.00  0.00      RA0  C  
ATOM   1140  O   PRO A 118      16.666 -21.334 -23.921  1.00  0.00      RA0  O  
ATOM   1141  CB  PRO A 118      13.511 -20.686 -24.032  1.00  0.00      RA0  C  
ATOM   1142  CG  PRO A 118      12.579 -21.631 -24.792  1.00  0.00      RA0  C  
ATOM   1143  CD  PRO A 118      13.551 -22.515 -25.562  1.00  0.00      RA0  C  
ATOM   1144  N   ASN A 119      16.439 -19.068 -23.939  1.00  0.00      RA0  N  
ATOM   1145  CA  ASN A 119      17.695 -18.672 -23.283  1.00  0.00      RA0  C  
ATOM   1146  C   ASN A 119      18.936 -18.749 -24.190  1.00  0.00      RA0  C  
ATOM   1147  O   ASN A 119      20.063 -18.605 -23.718  1.00  0.00      RA0  O  
ATOM   1148  CB  ASN A 119      17.983 -19.375 -21.949  1.00  0.00      RA0  C  
ATOM   1149  CG  ASN A 119      18.767 -18.455 -21.018  1.00  0.00      RA0  C  
ATOM   1150  ND2 ASN A 119      20.108 -18.565 -21.077  1.00  0.00      RA0  N  
ATOM   1151  OD1 ASN A 119      18.181 -17.728 -20.221  1.00  0.00      RA0  O  
ATOM   1152  H   ASN A 119      15.805 -18.334 -24.201  1.00  0.00      RA0  H  
ATOM   1153 HD21 ASN A 119      20.539 -19.029 -21.859  1.00  0.00      RA0  H  
ATOM   1154 HD22 ASN A 119      20.738 -18.153 -20.422  1.00  0.00      RA0  H  
ATOM   1155  N   TRP A 120      18.706 -18.944 -25.503  1.00  0.00      RA0  N  
ATOM   1156  CA  TRP A 120      19.710 -18.927 -26.570  1.00  0.00      RA0  C  
ATOM   1157  C   TRP A 120      19.374 -17.705 -27.416  1.00  0.00      RA0  C  
ATOM   1158  O   TRP A 120      18.208 -17.501 -27.758  1.00  0.00      RA0  O  
ATOM   1159  CB  TRP A 120      19.620 -20.193 -27.414  1.00  0.00      RA0  C  
ATOM   1160  CG  TRP A 120      20.302 -21.328 -26.697  1.00  0.00      RA0  C  
ATOM   1161  CD1 TRP A 120      19.823 -22.069 -25.608  1.00  0.00      RA0  C  
ATOM   1162  CD2 TRP A 120      21.608 -21.865 -26.977  1.00  0.00      RA0  C  
ATOM   1163  CE2 TRP A 120      21.851 -22.903 -26.049  1.00  0.00      RA0  C  
ATOM   1164  CE3 TRP A 120      22.564 -21.553 -27.935  1.00  0.00      RA0  C  
ATOM   1165  NE1 TRP A 120      20.737 -23.000 -25.221  1.00  0.00      RA0  N  
ATOM   1166  CZ2 TRP A 120      23.057 -23.592 -26.094  1.00  0.00      RA0  C  
ATOM   1167  CZ3 TRP A 120      23.762 -22.251 -27.969  1.00  0.00      RA0  C  
ATOM   1168  CH2 TRP A 120      24.007 -23.268 -27.054  1.00  0.00      RA0  C  
ATOM   1169  H   TRP A 120      17.764 -19.015 -25.835  1.00  0.00      RA0  H  
ATOM   1170  HE1 TRP A 120      20.620 -23.625 -24.475  1.00  0.00      RA0  H  
ATOM   1171  N   TYR A 121      20.374 -16.861 -27.697  1.00  0.00      RA0  N  
ATOM   1172  CA  TYR A 121      20.174 -15.596 -28.406  1.00  0.00      RA0  C  
ATOM   1173  C   TYR A 121      21.033 -15.457 -29.653  1.00  0.00      RA0  C  
ATOM   1174  O   TYR A 121      22.115 -16.047 -29.714  1.00  0.00      RA0  O  
ATOM   1175  CB  TYR A 121      20.518 -14.412 -27.503  1.00  0.00      RA0  C  
ATOM   1176  CG  TYR A 121      19.565 -14.275 -26.343  1.00  0.00      RA0  C  
ATOM   1177  CD1 TYR A 121      18.596 -13.284 -26.385  1.00  0.00      RA0  C  
ATOM   1178  CD2 TYR A 121      19.661 -15.111 -25.235  1.00  0.00      RA0  C  
ATOM   1179  CE1 TYR A 121      17.735 -13.116 -25.311  1.00  0.00      RA0  C  
ATOM   1180  CE2 TYR A 121      18.794 -14.947 -24.163  1.00  0.00      RA0  C  
ATOM   1181  CZ  TYR A 121      17.844 -13.934 -24.195  1.00  0.00      RA0  C  
ATOM   1182  OH  TYR A 121      17.023 -13.719 -23.103  1.00  0.00      RA0  O  
ATOM   1183  H   TYR A 121      21.318 -17.067 -27.444  1.00  0.00      RA0  H  
ATOM   1184  HH  TYR A 121      16.167 -14.105 -23.319  1.00  0.00      RA0  H  
ATOM   1185  N   ILE A 122      20.576 -14.626 -30.630  1.00  0.00      RA0  N  
ATOM   1186  CA  ILE A 122      21.352 -14.285 -31.828  1.00  0.00      RA0  C  
ATOM   1187  C   ILE A 122      22.584 -13.560 -31.282  1.00  0.00      RA0  C  
ATOM   1188  O   ILE A 122      22.444 -12.609 -30.511  1.00  0.00      RA0  O  
ATOM   1189  CB  ILE A 122      20.533 -13.449 -32.807  1.00  0.00      RA0  C  
ATOM   1190  CG1 ILE A 122      19.413 -14.329 -33.370  1.00  0.00      RA0  C  
ATOM   1191  CG2 ILE A 122      21.405 -12.867 -33.921  1.00  0.00      RA0  C  
ATOM   1192  CD1 ILE A 122      18.648 -13.668 -34.516  1.00  0.00      RA0  C  
ATOM   1193  H   ILE A 122      19.713 -14.151 -30.452  1.00  0.00      RA0  H  
ATOM   1194  N   SER A 123      23.772 -14.081 -31.592  1.00  0.00      RA0  N  
ATOM   1195  CA  SER A 123      25.015 -13.569 -31.038  1.00  0.00      RA0  C  
ATOM   1196  C   SER A 123      26.101 -13.255 -32.045  1.00  0.00      RA0  C  
ATOM   1197  O   SER A 123      26.137 -13.813 -33.149  1.00  0.00      RA0  O  
ATOM   1198  CB  SER A 123      25.449 -14.494 -29.911  1.00  0.00      RA0  C  
ATOM   1199  OG  SER A 123      24.307 -14.733 -29.088  1.00  0.00      RA0  O  
ATOM   1200  H   SER A 123      23.852 -14.747 -32.318  1.00  0.00      RA0  H  
ATOM   1201  HG  SER A 123      23.777 -13.946 -29.158  1.00  0.00      RA0  H  
ATOM   1202  N   THR A 124      27.010 -12.359 -31.634  1.00  0.00      RA0  N  
ATOM   1203  CA  THR A 124      28.199 -11.991 -32.392  1.00  0.00      RA0  C  
ATOM   1204  C   THR A 124      29.418 -12.176 -31.490  1.00  0.00      RA0  C  
ATOM   1205  O   THR A 124      29.303 -12.114 -30.260  1.00  0.00      RA0  O  
ATOM   1206  CB  THR A 124      27.943 -10.561 -32.847  1.00  0.00      RA0  C  
ATOM   1207  CG2 THR A 124      27.083 -10.530 -34.111  1.00  0.00      RA0  C  
ATOM   1208  OG1 THR A 124      27.245  -9.868 -31.813  1.00  0.00      RA0  O  
ATOM   1209  H   THR A 124      26.874 -11.822 -30.796  1.00  0.00      RA0  H  
ATOM   1210  HG1 THR A 124      27.425  -8.937 -31.941  1.00  0.00      RA0  H  
ATOM   1211  N   SER A 125      30.577 -12.428 -32.097  1.00  0.00      RA0  N  
ATOM   1212  CA  SER A 125      31.832 -12.559 -31.368  1.00  0.00      RA0  C  
ATOM   1213  C   SER A 125      32.364 -11.151 -31.100  1.00  0.00      RA0  C  
ATOM   1214  O   SER A 125      31.965 -10.202 -31.783  1.00  0.00      RA0  O  
ATOM   1215  CB  SER A 125      32.777 -13.452 -32.165  1.00  0.00      RA0  C  
ATOM   1216  OG  SER A 125      33.403 -14.394 -31.290  1.00  0.00      RA0  O  
ATOM   1217  H   SER A 125      30.625 -12.399 -33.093  1.00  0.00      RA0  H  
ATOM   1218  HG  SER A 125      32.714 -14.963 -30.961  1.00  0.00      RA0  H  
ATOM   1219  N   GLN A 126      33.280 -11.020 -30.126  1.00  0.00      RA0  N  
ATOM   1220  CA  GLN A 126      33.950  -9.753 -29.808  1.00  0.00      RA0  C  
ATOM   1221  C   GLN A 126      34.924  -9.463 -30.961  1.00  0.00      RA0  C  
ATOM   1222  O   GLN A 126      35.173  -8.304 -31.292  1.00  0.00      RA0  O  
ATOM   1223  CB  GLN A 126      34.711  -9.853 -28.487  1.00  0.00      RA0  C  
ATOM   1224  CG  GLN A 126      33.818 -10.168 -27.287  1.00  0.00      RA0  C  
ATOM   1225  CD  GLN A 126      32.869  -9.019 -27.003  1.00  0.00      RA0  C  
ATOM   1226  NE2 GLN A 126      32.048  -9.267 -25.971  1.00  0.00      RA0  N  
ATOM   1227  OE1 GLN A 126      32.892  -7.973 -27.644  1.00  0.00      RA0  O  
ATOM   1228  H   GLN A 126      33.537 -11.846 -29.624  1.00  0.00      RA0  H  
ATOM   1229 HE21 GLN A 126      32.013 -10.188 -25.570  1.00  0.00      RA0  H  
ATOM   1230 HE22 GLN A 126      31.427  -8.587 -25.583  1.00  0.00      RA0  H  
ATOM   1231  N   ALA A 127      35.466 -10.546 -31.552  1.00  0.00      RA0  N  
ATOM   1232  CA  ALA A 127      36.420 -10.568 -32.656  1.00  0.00      RA0  C  
ATOM   1233  C   ALA A 127      35.792 -10.127 -33.965  1.00  0.00      RA0  C  
ATOM   1234  O   ALA A 127      34.608 -10.388 -34.216  1.00  0.00      RA0  O  
ATOM   1235  CB  ALA A 127      37.018 -11.965 -32.822  1.00  0.00      RA0  C  
ATOM   1236  H   ALA A 127      35.131 -11.439 -31.265  1.00  0.00      RA0  H  
ATOM   1237  N   GLU A 128      36.610  -9.501 -34.822  1.00  0.00      RA0  N  
ATOM   1238  CA  GLU A 128      36.196  -9.046 -36.141  1.00  0.00      RA0  C  
ATOM   1239  C   GLU A 128      35.992 -10.221 -37.084  1.00  0.00      RA0  C  
ATOM   1240  O   GLU A 128      36.690 -11.230 -36.988  1.00  0.00      RA0  O  
ATOM   1241  CB  GLU A 128      37.235  -8.097 -36.732  1.00  0.00      RA0  C  
ATOM   1242  CG  GLU A 128      37.077  -6.656 -36.255  1.00  0.00      RA0  C  
ATOM   1243  CD  GLU A 128      35.863  -6.033 -36.915  1.00  0.00      RA0  C  
ATOM   1244  OE1 GLU A 128      34.741  -6.337 -36.534  1.00  0.00      RA0  O  
ATOM   1245  OE2 GLU A 128      36.029  -5.183 -37.780  1.00  0.00      RA0  O1-
ATOM   1246  H   GLU A 128      37.576  -9.417 -34.594  1.00  0.00      RA0  H  
ATOM   1247  N   ASN A 129      35.037 -10.063 -38.010  1.00  0.00      RA0  N  
ATOM   1248  CA  ASN A 129      34.727 -10.991 -39.094  1.00  0.00      RA0  C  
ATOM   1249  C   ASN A 129      34.467 -12.457 -38.726  1.00  0.00      RA0  C  
ATOM   1250  O   ASN A 129      34.956 -13.378 -39.389  1.00  0.00      RA0  O  
ATOM   1251  CB  ASN A 129      35.815 -10.895 -40.166  1.00  0.00      RA0  C  
ATOM   1252  CG  ASN A 129      35.215 -11.308 -41.486  1.00  0.00      RA0  C  
ATOM   1253  ND2 ASN A 129      35.943 -12.179 -42.186  1.00  0.00      RA0  N  
ATOM   1254  OD1 ASN A 129      34.144 -10.851 -41.855  1.00  0.00      RA0  O  
ATOM   1255  H   ASN A 129      34.487  -9.227 -37.919  1.00  0.00      RA0  H  
ATOM   1256 HD21 ASN A 129      36.772 -12.601 -41.828  1.00  0.00      RA0  H  
ATOM   1257 HD22 ASN A 129      35.604 -12.420 -43.099  1.00  0.00      RA0  H  
ATOM   1258  N   MET A 130      33.677 -12.667 -37.674  1.00  0.00      RA0  N  
ATOM   1259  CA  MET A 130      33.311 -14.005 -37.228  1.00  0.00      RA0  C  
ATOM   1260  C   MET A 130      31.854 -14.263 -37.579  1.00  0.00      RA0  C  
ATOM   1261  O   MET A 130      31.081 -13.301 -37.634  1.00  0.00      RA0  O  
ATOM   1262  CB  MET A 130      33.548 -14.106 -35.723  1.00  0.00      RA0  C  
ATOM   1263  CG  MET A 130      35.033 -14.044 -35.364  1.00  0.00      RA0  C  
ATOM   1264  SD  MET A 130      35.943 -15.486 -35.935  1.00  0.00      RA0  S  
ATOM   1265  CE  MET A 130      35.130 -16.715 -34.902  1.00  0.00      RA0  C  
ATOM   1266  H   MET A 130      33.223 -11.879 -37.263  1.00  0.00      RA0  H  
ATOM   1267  N   PRO A 131      31.442 -15.539 -37.789  1.00  0.00      RA0  N  
ATOM   1268  CA  PRO A 131      30.028 -15.806 -38.103  1.00  0.00      RA0  C  
ATOM   1269  C   PRO A 131      29.045 -15.369 -37.021  1.00  0.00      RA0  C  
ATOM   1270  O   PRO A 131      29.382 -15.353 -35.833  1.00  0.00      RA0  O  
ATOM   1271  CB  PRO A 131      30.009 -17.321 -38.331  1.00  0.00      RA0  C  
ATOM   1272  CG  PRO A 131      31.445 -17.697 -38.694  1.00  0.00      RA0  C  
ATOM   1273  CD  PRO A 131      32.269 -16.737 -37.845  1.00  0.00      RA0  C  
ATOM   1274  N   VAL A 132      27.822 -15.017 -37.445  1.00  0.00      RA0  N  
ATOM   1275  CA  VAL A 132      26.712 -14.698 -36.548  1.00  0.00      RA0  C  
ATOM   1276  C   VAL A 132      26.177 -16.082 -36.160  1.00  0.00      RA0  C  
ATOM   1277  O   VAL A 132      26.033 -16.948 -37.026  1.00  0.00      RA0  O  
ATOM   1278  CB  VAL A 132      25.665 -13.850 -37.264  1.00  0.00      RA0  C  
ATOM   1279  CG1 VAL A 132      24.435 -13.606 -36.388  1.00  0.00      RA0  C  
ATOM   1280  CG2 VAL A 132      26.301 -12.539 -37.727  1.00  0.00      RA0  C  
ATOM   1281  H   VAL A 132      27.624 -15.181 -38.412  1.00  0.00      RA0  H  
ATOM   1282  N   PHE A 133      25.954 -16.306 -34.862  1.00  0.00      RA0  N  
ATOM   1283  CA  PHE A 133      25.563 -17.605 -34.319  1.00  0.00      RA0  C  
ATOM   1284  C   PHE A 133      24.545 -17.494 -33.179  1.00  0.00      RA0  C  
ATOM   1285  O   PHE A 133      24.193 -16.393 -32.762  1.00  0.00      RA0  O  
ATOM   1286  CB  PHE A 133      26.814 -18.360 -33.849  1.00  0.00      RA0  C  
ATOM   1287  CG  PHE A 133      27.521 -17.602 -32.743  1.00  0.00      RA0  C  
ATOM   1288  CD1 PHE A 133      28.418 -16.583 -33.049  1.00  0.00      RA0  C  
ATOM   1289  CD2 PHE A 133      27.282 -17.926 -31.412  1.00  0.00      RA0  C  
ATOM   1290  CE1 PHE A 133      29.060 -15.884 -32.034  1.00  0.00      RA0  C  
ATOM   1291  CE2 PHE A 133      27.924 -17.229 -30.395  1.00  0.00      RA0  C  
ATOM   1292  CZ  PHE A 133      28.810 -16.203 -30.705  1.00  0.00      RA0  C  
ATOM   1293  H   PHE A 133      26.025 -15.545 -34.210  1.00  0.00      RA0  H  
ATOM   1294  N   LEU A 134      24.089 -18.645 -32.674  1.00  0.00      RA0  N  
ATOM   1295  CA  LEU A 134      23.170 -18.726 -31.546  1.00  0.00      RA0  C  
ATOM   1296  C   LEU A 134      24.002 -19.043 -30.306  1.00  0.00      RA0  C  
ATOM   1297  O   LEU A 134      24.708 -20.055 -30.276  1.00  0.00      RA0  O  
ATOM   1298  CB  LEU A 134      22.157 -19.837 -31.817  1.00  0.00      RA0  C  
ATOM   1299  CG  LEU A 134      20.850 -19.722 -31.037  1.00  0.00      RA0  C  
ATOM   1300  CD1 LEU A 134      20.098 -18.436 -31.381  1.00  0.00      RA0  C  
ATOM   1301  CD2 LEU A 134      19.969 -20.953 -31.253  1.00  0.00      RA0  C  
ATOM   1302  H   LEU A 134      24.522 -19.490 -32.973  1.00  0.00      RA0  H  
ATOM   1303  N   GLY A 135      23.966 -18.140 -29.331  1.00  0.00      RA0  N  
ATOM   1304  CA  GLY A 135      24.725 -18.269 -28.092  1.00  0.00      RA0  C  
ATOM   1305  C   GLY A 135      23.865 -18.377 -26.851  1.00  0.00      RA0  C  
ATOM   1306  O   GLY A 135      22.880 -17.648 -26.716  1.00  0.00      RA0  O  
ATOM   1307  H   GLY A 135      23.410 -17.308 -29.399  1.00  0.00      RA0  H  
ATOM   1308  N   GLY A 136      24.272 -19.264 -25.915  1.00  0.00      RA0  N  
ATOM   1309  CA  GLY A 136      23.581 -19.542 -24.650  1.00  0.00      RA0  C  
ATOM   1310  C   GLY A 136      23.893 -18.550 -23.527  1.00  0.00      RA0  C  
ATOM   1311  O   GLY A 136      23.046 -18.335 -22.654  1.00  0.00      RA0  O  
ATOM   1312  H   GLY A 136      25.171 -19.676 -26.050  1.00  0.00      RA0  H  
ATOM   1313  N   THR A 137      25.114 -17.985 -23.522  1.00  0.00      RA0  N  
ATOM   1314  CA  THR A 137      25.579 -17.059 -22.489  1.00  0.00      RA0  C  
ATOM   1315  C   THR A 137      25.071 -15.632 -22.724  1.00  0.00      RA0  C  
ATOM   1316  O   THR A 137      25.139 -15.127 -23.845  1.00  0.00      RA0  O  
ATOM   1317  CB  THR A 137      27.089 -17.149 -22.599  1.00  0.00      RA0  C  
ATOM   1318  CG2 THR A 137      27.759 -17.489 -21.268  1.00  0.00      RA0  C  
ATOM   1319  OG1 THR A 137      27.411 -18.117 -23.611  1.00  0.00      RA0  O  
ATOM   1320  H   THR A 137      25.715 -18.076 -24.312  1.00  0.00      RA0  H  
ATOM   1321  HG1 THR A 137      27.934 -17.628 -24.256  1.00  0.00      RA0  H  
ATOM   1322  N   LYS A 138      24.561 -14.990 -21.656  1.00  0.00      RA0  N  
ATOM   1323  CA  LYS A 138      24.058 -13.617 -21.704  1.00  0.00      RA0  C  
ATOM   1324  C   LYS A 138      24.769 -12.783 -20.633  1.00  0.00      RA0  C  
ATOM   1325  O   LYS A 138      24.547 -12.980 -19.437  1.00  0.00      RA0  O  
ATOM   1326  CB  LYS A 138      22.531 -13.534 -21.652  1.00  0.00      RA0  C  
ATOM   1327  CG  LYS A 138      22.120 -12.201 -22.278  1.00  0.00      RA0  C  
ATOM   1328  CD  LYS A 138      20.651 -12.079 -22.682  1.00  0.00      RA0  C  
ATOM   1329  CE  LYS A 138      19.652 -11.983 -21.526  1.00  0.00      RA0  C  
ATOM   1330  NZ  LYS A 138      18.348 -11.592 -22.077  1.00  0.00      RA0  N1+
ATOM   1331  H   LYS A 138      24.540 -15.433 -20.761  1.00  0.00      RA0  H  
ATOM   1332  HZ1 LYS A 138      17.712 -11.180 -21.377  1.00  0.00      RA0  H  
ATOM   1333  HZ2 LYS A 138      18.496 -10.842 -22.792  1.00  0.00      RA0  H  
ATOM   1334  HZ3 LYS A 138      17.862 -12.366 -22.576  1.00  0.00      RA0  H  
ATOM   1335  N   GLY A 139      25.645 -11.891 -21.089  1.00  0.00      RA0  N  
ATOM   1336  CA  GLY A 139      26.452 -11.025 -20.237  1.00  0.00      RA0  C  
ATOM   1337  C   GLY A 139      27.826 -11.605 -19.969  1.00  0.00      RA0  C  
ATOM   1338  O   GLY A 139      28.256 -11.676 -18.815  1.00  0.00      RA0  O  
ATOM   1339  H   GLY A 139      25.774 -11.843 -22.081  1.00  0.00      RA0  H  
ATOM   1340  N   GLY A 140      28.505 -12.020 -21.040  1.00  0.00      RA0  N  
ATOM   1341  CA  GLY A 140      29.835 -12.615 -20.969  1.00  0.00      RA0  C  
ATOM   1342  C   GLY A 140      30.673 -12.389 -22.209  1.00  0.00      RA0  C  
ATOM   1343  O   GLY A 140      30.944 -11.241 -22.579  1.00  0.00      RA0  O  
ATOM   1344  H   GLY A 140      28.146 -11.859 -21.961  1.00  0.00      RA0  H  
ATOM   1345  N   GLN A 141      31.097 -13.493 -22.853  1.00  0.00      RA0  N  
ATOM   1346  CA  GLN A 141      31.929 -13.480 -24.064  1.00  0.00      RA0  C  
ATOM   1347  C   GLN A 141      31.141 -12.975 -25.276  1.00  0.00      RA0  C  
ATOM   1348  O   GLN A 141      31.580 -12.047 -25.957  1.00  0.00      RA0  O  
ATOM   1349  CB  GLN A 141      32.452 -14.869 -24.401  1.00  0.00      RA0  C  
ATOM   1350  CG  GLN A 141      32.908 -15.681 -23.194  1.00  0.00      RA0  C  
ATOM   1351  CD  GLN A 141      33.489 -16.988 -23.685  1.00  0.00      RA0  C  
ATOM   1352  NE2 GLN A 141      32.794 -17.563 -24.687  1.00  0.00      RA0  N  
ATOM   1353  OE1 GLN A 141      34.526 -17.436 -23.208  1.00  0.00      RA0  O  
ATOM   1354  H   GLN A 141      30.704 -14.362 -22.560  1.00  0.00      RA0  H  
ATOM   1355 HE21 GLN A 141      31.915 -17.224 -25.043  1.00  0.00      RA0  H  
ATOM   1356 HE22 GLN A 141      33.146 -18.385 -25.133  1.00  0.00      RA0  H  
ATOM   1357  N   ASP A 142      29.983 -13.597 -25.548  1.00  0.00      RA0  N  
ATOM   1358  CA  ASP A 142      29.135 -13.288 -26.697  1.00  0.00      RA0  C  
ATOM   1359  C   ASP A 142      28.336 -11.994 -26.555  1.00  0.00      RA0  C  
ATOM   1360  O   ASP A 142      27.885 -11.658 -25.456  1.00  0.00      RA0  O  
ATOM   1361  CB  ASP A 142      28.240 -14.519 -26.913  1.00  0.00      RA0  C  
ATOM   1362  CG  ASP A 142      28.967 -15.776 -26.426  1.00  0.00      RA0  C  
ATOM   1363  OD1 ASP A 142      29.778 -16.325 -27.167  1.00  0.00      RA0  O  
ATOM   1364  OD2 ASP A 142      28.756 -16.188 -25.281  1.00  0.00      RA0  O1-
ATOM   1365  H   ASP A 142      29.643 -14.322 -24.950  1.00  0.00      RA0  H  
ATOM   1366  N   ILE A 143      28.150 -11.281 -27.683  1.00  0.00      RA0  N  
ATOM   1367  CA  ILE A 143      27.372 -10.042 -27.759  1.00  0.00      RA0  C  
ATOM   1368  C   ILE A 143      25.950 -10.426 -28.175  1.00  0.00      RA0  C  
ATOM   1369  O   ILE A 143      25.765 -11.047 -29.222  1.00  0.00      RA0  O  
ATOM   1370  CB  ILE A 143      27.998  -9.086 -28.762  1.00  0.00      RA0  C  
ATOM   1371  CG1 ILE A 143      29.302  -8.545 -28.189  1.00  0.00      RA0  C  
ATOM   1372  CG2 ILE A 143      27.025  -7.967 -29.110  1.00  0.00      RA0  C  
ATOM   1373  CD1 ILE A 143      29.041  -7.891 -26.831  1.00  0.00      RA0  C  
ATOM   1374  H   ILE A 143      28.453 -11.682 -28.549  1.00  0.00      RA0  H  
ATOM   1375  N   THR A 144      24.955 -10.053 -27.362  1.00  0.00      RA0  N  
ATOM   1376  CA  THR A 144      23.543 -10.372 -27.611  1.00  0.00      RA0  C  
ATOM   1377  C   THR A 144      22.682  -9.129 -27.877  1.00  0.00      RA0  C  
ATOM   1378  O   THR A 144      21.522  -9.268 -28.265  1.00  0.00      RA0  O  
ATOM   1379  CB  THR A 144      23.190 -11.035 -26.295  1.00  0.00      RA0  C  
ATOM   1380  CG2 THR A 144      23.518 -12.529 -26.318  1.00  0.00      RA0  C  
ATOM   1381  OG1 THR A 144      23.976 -10.404 -25.262  1.00  0.00      RA0  O  
ATOM   1382  H   THR A 144      25.161  -9.571 -26.509  1.00  0.00      RA0  H  
ATOM   1383  HG1 THR A 144      23.664  -9.499 -25.168  1.00  0.00      RA0  H  
ATOM   1384  N   ASP A 145      23.247  -7.925 -27.650  1.00  0.00      RA0  N  
ATOM   1385  CA  ASP A 145      22.575  -6.632 -27.821  1.00  0.00      RA0  C  
ATOM   1386  C   ASP A 145      22.785  -6.070 -29.219  1.00  0.00      RA0  C  
ATOM   1387  O   ASP A 145      23.902  -6.113 -29.744  1.00  0.00      RA0  O  
ATOM   1388  CB  ASP A 145      23.094  -5.707 -26.715  1.00  0.00      RA0  C  
ATOM   1389  CG  ASP A 145      24.042  -6.498 -25.818  1.00  0.00      RA0  C  
ATOM   1390  OD1 ASP A 145      23.585  -7.213 -24.928  1.00  0.00      RA0  O  
ATOM   1391  OD2 ASP A 145      25.248  -6.446 -26.047  1.00  0.00      RA0  O1-
ATOM   1392  H   ASP A 145      24.221  -7.882 -27.428  1.00  0.00      RA0  H  
ATOM   1393  N   PHE A 146      21.703  -5.549 -29.819  1.00  0.00      RA0  N  
ATOM   1394  CA  PHE A 146      21.702  -4.988 -31.169  1.00  0.00      RA0  C  
ATOM   1395  C   PHE A 146      20.914  -3.678 -31.246  1.00  0.00      RA0  C  
ATOM   1396  O   PHE A 146      20.029  -3.435 -30.423  1.00  0.00      RA0  O  
ATOM   1397  CB  PHE A 146      21.082  -5.967 -32.174  1.00  0.00      RA0  C  
ATOM   1398  CG  PHE A 146      21.763  -7.314 -32.129  1.00  0.00      RA0  C  
ATOM   1399  CD1 PHE A 146      23.000  -7.491 -32.735  1.00  0.00      RA0  C  
ATOM   1400  CD2 PHE A 146      21.149  -8.381 -31.483  1.00  0.00      RA0  C  
ATOM   1401  CE1 PHE A 146      23.632  -8.728 -32.683  1.00  0.00      RA0  C  
ATOM   1402  CE2 PHE A 146      21.780  -9.618 -31.432  1.00  0.00      RA0  C  
ATOM   1403  CZ  PHE A 146      23.025  -9.790 -32.025  1.00  0.00      RA0  C  
ATOM   1404  H   PHE A 146      20.822  -5.632 -29.353  1.00  0.00      RA0  H  
ATOM   1405  N   THR A 147      21.249  -2.840 -32.238  1.00  0.00      RA0  N  
ATOM   1406  CA  THR A 147      20.557  -1.591 -32.557  1.00  0.00      RA0  C  
ATOM   1407  C   THR A 147      19.940  -1.756 -33.943  1.00  0.00      RA0  C  
ATOM   1408  O   THR A 147      20.577  -2.317 -34.839  1.00  0.00      RA0  O  
ATOM   1409  CB  THR A 147      21.646  -0.534 -32.522  1.00  0.00      RA0  C  
ATOM   1410  CG2 THR A 147      21.088   0.883 -32.390  1.00  0.00      RA0  C  
ATOM   1411  OG1 THR A 147      22.560  -0.850 -31.461  1.00  0.00      RA0  O  
ATOM   1412  H   THR A 147      21.883  -3.150 -32.941  1.00  0.00      RA0  H  
ATOM   1413  HG1 THR A 147      22.964  -1.679 -31.701  1.00  0.00      RA0  H  
ATOM   1414  N   MET A 148      18.695  -1.286 -34.106  1.00  0.00      RA0  N  
ATOM   1415  CA  MET A 148      17.941  -1.368 -35.355  1.00  0.00      RA0  C  
ATOM   1416  C   MET A 148      17.935  -0.013 -36.072  1.00  0.00      RA0  C  
ATOM   1417  O   MET A 148      17.667   1.016 -35.452  1.00  0.00      RA0  O  
ATOM   1418  CB  MET A 148      16.517  -1.835 -35.058  1.00  0.00      RA0  C  
ATOM   1419  CG  MET A 148      15.590  -1.833 -36.272  1.00  0.00      RA0  C  
ATOM   1420  SD  MET A 148      13.990  -2.570 -35.910  1.00  0.00      RA0  S  
ATOM   1421  CE  MET A 148      13.602  -1.615 -34.435  1.00  0.00      RA0  C  
ATOM   1422  H   MET A 148      18.277  -0.731 -33.387  1.00  0.00      RA0  H  
ATOM   1423  N   GLN A 149      18.245  -0.027 -37.378  1.00  0.00      RA0  N  
ATOM   1424  CA  GLN A 149      18.256   1.157 -38.238  1.00  0.00      RA0  C  
ATOM   1425  C   GLN A 149      17.260   0.905 -39.367  1.00  0.00      RA0  C  
ATOM   1426  O   GLN A 149      17.442  -0.041 -40.135  1.00  0.00      RA0  O  
ATOM   1427  CB  GLN A 149      19.644   1.369 -38.846  1.00  0.00      RA0  C  
ATOM   1428  CG  GLN A 149      20.759   1.862 -37.917  1.00  0.00      RA0  C  
ATOM   1429  CD  GLN A 149      21.301   0.826 -36.939  1.00  0.00      RA0  C  
ATOM   1430  NE2 GLN A 149      21.094  -0.469 -37.241  1.00  0.00      RA0  N  
ATOM   1431  OE1 GLN A 149      21.943   1.204 -35.965  1.00  0.00      RA0  O  
ATOM   1432  H   GLN A 149      18.424  -0.909 -37.822  1.00  0.00      RA0  H  
ATOM   1433 HE21 GLN A 149      20.627  -0.806 -38.066  1.00  0.00      RA0  H  
ATOM   1434 HE22 GLN A 149      21.350  -1.207 -36.610  1.00  0.00      RA0  H  
ATOM   1435  N   PHE A 150      16.185   1.710 -39.436  1.00  0.00      RA0  N  
ATOM   1436  CA  PHE A 150      15.155   1.578 -40.470  1.00  0.00      RA0  C  
ATOM   1437  C   PHE A 150      15.680   2.011 -41.837  1.00  0.00      RA0  C  
ATOM   1438  O   PHE A 150      16.438   2.979 -41.928  1.00  0.00      RA0  O  
ATOM   1439  CB  PHE A 150      13.913   2.389 -40.112  1.00  0.00      RA0  C  
ATOM   1440  CG  PHE A 150      13.271   1.814 -38.875  1.00  0.00      RA0  C  
ATOM   1441  CD1 PHE A 150      13.260   2.545 -37.693  1.00  0.00      RA0  C  
ATOM   1442  CD2 PHE A 150      12.683   0.556 -38.925  1.00  0.00      RA0  C  
ATOM   1443  CE1 PHE A 150      12.643   2.024 -36.562  1.00  0.00      RA0  C  
ATOM   1444  CE2 PHE A 150      12.066   0.037 -37.794  1.00  0.00      RA0  C  
ATOM   1445  CZ  PHE A 150      12.036   0.776 -36.617  1.00  0.00      RA0  C  
ATOM   1446  H   PHE A 150      16.165   2.521 -38.854  1.00  0.00      RA0  H  
ATOM   1447  N   VAL A 151      15.274   1.293 -42.896  1.00  0.00      RA0  N  
ATOM   1448  CA  VAL A 151      15.670   1.602 -44.273  1.00  0.00      RA0  C  
ATOM   1449  C   VAL A 151      14.476   2.011 -45.147  1.00  0.00      RA0  C  
ATOM   1450  O   VAL A 151      13.732   1.153 -45.627  1.00  0.00      RA0  O  
ATOM   1451  CB  VAL A 151      16.561   0.513 -44.893  1.00  0.00      RA0  C  
ATOM   1452  CG1 VAL A 151      17.939   0.529 -44.228  1.00  0.00      RA0  C  
ATOM   1453  CG2 VAL A 151      15.947  -0.882 -44.830  1.00  0.00      RA0  C  
ATOM   1454  H   VAL A 151      14.633   0.533 -42.760  1.00  0.00      RA0  H  
ATOM   1455  N   SER A 152      14.282   3.343 -45.305  1.00  0.00      RA0  N  
ATOM   1456  CA  SER A 152      13.214   4.004 -46.074  1.00  0.00      RA0  C  
ATOM   1457  C   SER A 152      11.804   3.522 -45.728  1.00  0.00      RA0  C  
ATOM   1458  O   SER A 152      10.890   4.332 -45.589  1.00  0.00      RA0  O  
ATOM   1459  CB  SER A 152      13.651   3.780 -47.505  1.00  0.00      RA0  C  
ATOM   1460  OG  SER A 152      15.086   3.815 -47.462  1.00  0.00      RA0  O  
ATOM   1461  H   SER A 152      15.009   3.924 -44.948  1.00  0.00      RA0  H  
ATOM   1462  HG  SER A 152      15.336   4.713 -47.640  1.00  0.00      RA0  H  
TER   
ATOM   1463  N   GLN H   1      31.863   4.162 -60.465  1.00  0.00      LH0  N  
ATOM   1464  CA  GLN H   1      32.938   4.430 -59.509  1.00  0.00      LH0  C  
ATOM   1465  C   GLN H   1      33.902   3.264 -59.355  1.00  0.00      LH0  C  
ATOM   1466  O   GLN H   1      35.114   3.412 -59.274  1.00  0.00      LH0  O  
ATOM   1467  CB  GLN H   1      32.354   4.887 -58.163  1.00  0.00      LH0  C  
ATOM   1468  CG  GLN H   1      31.283   3.958 -57.577  1.00  0.00      LH0  C  
ATOM   1469  CD  GLN H   1      30.771   4.511 -56.265  1.00  0.00      LH0  C  
ATOM   1470  NE2 GLN H   1      29.473   4.282 -56.056  1.00  0.00      LH0  N  
ATOM   1471  OE1 GLN H   1      31.485   5.110 -55.475  1.00  0.00      LH0  O  
ATOM   1472  H   GLN H   1      32.110   3.951 -61.412  1.00  0.00      LH0  H  
ATOM   1473 HE21 GLN H   1      28.911   3.791 -56.726  1.00  0.00      LH0  H  
ATOM   1474 HE22 GLN H   1      29.065   4.610 -55.207  1.00  0.00      LH0  H  
ATOM   1475  N   VAL H   2      33.287   2.075 -59.352  1.00  0.00      LH0  N  
ATOM   1476  CA  VAL H   2      34.098   0.874 -59.208  1.00  0.00      LH0  C  
ATOM   1477  C   VAL H   2      34.680   0.445 -60.540  1.00  0.00      LH0  C  
ATOM   1478  O   VAL H   2      34.041  -0.226 -61.341  1.00  0.00      LH0  O  
ATOM   1479  CB  VAL H   2      33.265  -0.238 -58.557  1.00  0.00      LH0  C  
ATOM   1480  CG1 VAL H   2      34.032  -1.552 -58.400  1.00  0.00      LH0  C  
ATOM   1481  CG2 VAL H   2      32.697   0.242 -57.222  1.00  0.00      LH0  C  
ATOM   1482  H   VAL H   2      32.306   2.035 -59.530  1.00  0.00      LH0  H  
ATOM   1483  N   GLN H   3      35.922   0.885 -60.753  1.00  0.00      LH0  N  
ATOM   1484  CA  GLN H   3      36.561   0.420 -61.976  1.00  0.00      LH0  C  
ATOM   1485  C   GLN H   3      37.272  -0.896 -61.758  1.00  0.00      LH0  C  
ATOM   1486  O   GLN H   3      38.159  -1.033 -60.919  1.00  0.00      LH0  O  
ATOM   1487  CB  GLN H   3      37.503   1.481 -62.558  1.00  0.00      LH0  C  
ATOM   1488  CG  GLN H   3      38.069   1.132 -63.943  1.00  0.00      LH0  C  
ATOM   1489  CD  GLN H   3      36.947   1.047 -64.962  1.00  0.00      LH0  C  
ATOM   1490  NE2 GLN H   3      36.826  -0.146 -65.550  1.00  0.00      LH0  N  
ATOM   1491  OE1 GLN H   3      36.216   1.996 -65.202  1.00  0.00      LH0  O  
ATOM   1492  H   GLN H   3      36.402   1.371 -60.020  1.00  0.00      LH0  H  
ATOM   1493 HE21 GLN H   3      37.439  -0.921 -65.372  1.00  0.00      LH0  H  
ATOM   1494 HE22 GLN H   3      36.085  -0.274 -66.206  1.00  0.00      LH0  H  
ATOM   1495  N   LEU H   4      36.821  -1.862 -62.557  1.00  0.00      LH0  N  
ATOM   1496  CA  LEU H   4      37.504  -3.149 -62.552  1.00  0.00      LH0  C  
ATOM   1497  C   LEU H   4      38.306  -3.281 -63.828  1.00  0.00      LH0  C  
ATOM   1498  O   LEU H   4      37.955  -2.681 -64.839  1.00  0.00      LH0  O  
ATOM   1499  CB  LEU H   4      36.467  -4.257 -62.388  1.00  0.00      LH0  C  
ATOM   1500  CG  LEU H   4      35.617  -4.034 -61.135  1.00  0.00      LH0  C  
ATOM   1501  CD1 LEU H   4      34.286  -4.777 -61.186  1.00  0.00      LH0  C  
ATOM   1502  CD2 LEU H   4      36.401  -4.325 -59.859  1.00  0.00      LH0  C  
ATOM   1503  H   LEU H   4      36.088  -1.680 -63.212  1.00  0.00      LH0  H  
ATOM   1504  N   VAL H   5      39.421  -4.014 -63.714  1.00  0.00      LH0  N  
ATOM   1505  CA  VAL H   5      40.324  -4.136 -64.857  1.00  0.00      LH0  C  
ATOM   1506  C   VAL H   5      40.671  -5.588 -65.138  1.00  0.00      LH0  C  
ATOM   1507  O   VAL H   5      41.620  -6.159 -64.596  1.00  0.00      LH0  O  
ATOM   1508  CB  VAL H   5      41.606  -3.300 -64.672  1.00  0.00      LH0  C  
ATOM   1509  CG1 VAL H   5      42.450  -3.295 -65.952  1.00  0.00      LH0  C  
ATOM   1510  CG2 VAL H   5      41.321  -1.868 -64.207  1.00  0.00      LH0  C  
ATOM   1511  H   VAL H   5      39.634  -4.410 -62.821  1.00  0.00      LH0  H  
ATOM   1512  N   GLU H   6      39.850  -6.167 -66.012  1.00  0.00      LH0  N  
ATOM   1513  CA  GLU H   6      40.004  -7.581 -66.330  1.00  0.00      LH0  C  
ATOM   1514  C   GLU H   6      41.202  -7.867 -67.201  1.00  0.00      LH0  C  
ATOM   1515  O   GLU H   6      41.349  -7.396 -68.326  1.00  0.00      LH0  O  
ATOM   1516  CB  GLU H   6      38.748  -8.156 -66.974  1.00  0.00      LH0  C  
ATOM   1517  CG  GLU H   6      37.542  -8.233 -66.045  1.00  0.00      LH0  C  
ATOM   1518  CD  GLU H   6      36.718  -6.961 -66.075  1.00  0.00      LH0  C  
ATOM   1519  OE1 GLU H   6      37.156  -5.931 -65.579  1.00  0.00      LH0  O  
ATOM   1520  OE2 GLU H   6      35.605  -7.007 -66.579  1.00  0.00      LH0  O1-
ATOM   1521  H   GLU H   6      39.075  -5.628 -66.359  1.00  0.00      LH0  H  
ATOM   1522  N   SER H   7      42.075  -8.665 -66.607  1.00  0.00      LH0  N  
ATOM   1523  CA  SER H   7      43.395  -8.848 -67.177  1.00  0.00      LH0  C  
ATOM   1524  C   SER H   7      43.759 -10.322 -67.195  1.00  0.00      LH0  C  
ATOM   1525  O   SER H   7      43.070 -11.155 -66.618  1.00  0.00      LH0  O  
ATOM   1526  CB  SER H   7      44.361  -7.974 -66.367  1.00  0.00      LH0  C  
ATOM   1527  OG  SER H   7      43.919  -7.880 -64.999  1.00  0.00      LH0  O  
ATOM   1528  H   SER H   7      41.851  -9.111 -65.741  1.00  0.00      LH0  H  
ATOM   1529  HG  SER H   7      43.150  -7.306 -64.998  1.00  0.00      LH0  H  
ATOM   1530  N   GLY H   8      44.860 -10.617 -67.901  1.00  0.00      LH0  N  
ATOM   1531  CA  GLY H   8      45.263 -12.022 -67.951  1.00  0.00      LH0  C  
ATOM   1532  C   GLY H   8      44.622 -12.839 -69.062  1.00  0.00      LH0  C  
ATOM   1533  O   GLY H   8      44.856 -14.033 -69.197  1.00  0.00      LH0  O  
ATOM   1534  H   GLY H   8      45.360  -9.920 -68.411  1.00  0.00      LH0  H  
ATOM   1535  N   GLY H   9      43.799 -12.145 -69.870  1.00  0.00      LH0  N  
ATOM   1536  CA  GLY H   9      43.244 -12.843 -71.027  1.00  0.00      LH0  C  
ATOM   1537  C   GLY H   9      44.301 -13.243 -72.041  1.00  0.00      LH0  C  
ATOM   1538  O   GLY H   9      45.376 -12.658 -72.109  1.00  0.00      LH0  O  
ATOM   1539  H   GLY H   9      43.596 -11.180 -69.725  1.00  0.00      LH0  H  
ATOM   1540  N   GLY H  10      43.948 -14.276 -72.810  1.00  0.00      LH0  N  
ATOM   1541  CA  GLY H  10      44.917 -14.807 -73.757  1.00  0.00      LH0  C  
ATOM   1542  C   GLY H  10      44.423 -16.100 -74.362  1.00  0.00      LH0  C  
ATOM   1543  O   GLY H  10      43.311 -16.547 -74.103  1.00  0.00      LH0  O  
ATOM   1544  H   GLY H  10      43.005 -14.613 -72.809  1.00  0.00      LH0  H  
ATOM   1545  N   VAL H  11      45.301 -16.671 -75.196  1.00  0.00      LH0  N  
ATOM   1546  CA  VAL H  11      44.948 -17.954 -75.795  1.00  0.00      LH0  C  
ATOM   1547  C   VAL H  11      45.557 -19.080 -74.991  1.00  0.00      LH0  C  
ATOM   1548  O   VAL H  11      46.729 -19.050 -74.638  1.00  0.00      LH0  O  
ATOM   1549  CB  VAL H  11      45.405 -18.011 -77.260  1.00  0.00      LH0  C  
ATOM   1550  CG1 VAL H  11      45.029 -19.322 -77.957  1.00  0.00      LH0  C  
ATOM   1551  CG2 VAL H  11      44.844 -16.817 -78.023  1.00  0.00      LH0  C  
ATOM   1552  H   VAL H  11      46.230 -16.316 -75.273  1.00  0.00      LH0  H  
ATOM   1553  N   VAL H  12      44.703 -20.061 -74.703  1.00  0.00      LH0  N  
ATOM   1554  CA  VAL H  12      45.163 -21.173 -73.887  1.00  0.00      LH0  C  
ATOM   1555  C   VAL H  12      44.583 -22.480 -74.396  1.00  0.00      LH0  C  
ATOM   1556  O   VAL H  12      43.380 -22.681 -74.483  1.00  0.00      LH0  O  
ATOM   1557  CB  VAL H  12      44.851 -20.880 -72.406  1.00  0.00      LH0  C  
ATOM   1558  CG1 VAL H  12      43.414 -20.398 -72.212  1.00  0.00      LH0  C  
ATOM   1559  CG2 VAL H  12      45.231 -22.029 -71.472  1.00  0.00      LH0  C  
ATOM   1560  H   VAL H  12      43.756 -20.011 -75.027  1.00  0.00      LH0  H  
ATOM   1561  N   GLN H  13      45.520 -23.360 -74.769  1.00  0.00      LH0  N  
ATOM   1562  CA  GLN H  13      45.102 -24.603 -75.422  1.00  0.00      LH0  C  
ATOM   1563  C   GLN H  13      44.180 -25.470 -74.573  1.00  0.00      LH0  C  
ATOM   1564  O   GLN H  13      44.320 -25.539 -73.356  1.00  0.00      LH0  O  
ATOM   1565  CB  GLN H  13      46.332 -25.421 -75.820  1.00  0.00      LH0  C  
ATOM   1566  CG  GLN H  13      47.384 -24.677 -76.643  1.00  0.00      LH0  C  
ATOM   1567  CD  GLN H  13      48.528 -25.624 -76.943  1.00  0.00      LH0  C  
ATOM   1568  NE2 GLN H  13      49.301 -25.230 -77.956  1.00  0.00      LH0  N  
ATOM   1569  OE1 GLN H  13      48.711 -26.660 -76.307  1.00  0.00      LH0  O  
ATOM   1570  H   GLN H  13      46.475 -23.109 -74.637  1.00  0.00      LH0  H  
ATOM   1571 HE21 GLN H  13      49.109 -24.381 -78.449  1.00  0.00      LH0  H  
ATOM   1572 HE22 GLN H  13      50.087 -25.783 -78.229  1.00  0.00      LH0  H  
ATOM   1573  N   PRO H  14      43.239 -26.171 -75.254  1.00  0.00      LH0  N  
ATOM   1574  CA  PRO H  14      42.433 -27.182 -74.562  1.00  0.00      LH0  C  
ATOM   1575  C   PRO H  14      43.243 -28.131 -73.690  1.00  0.00      LH0  C  
ATOM   1576  O   PRO H  14      44.190 -28.792 -74.117  1.00  0.00      LH0  O  
ATOM   1577  CB  PRO H  14      41.704 -27.884 -75.711  1.00  0.00      LH0  C  
ATOM   1578  CG  PRO H  14      41.575 -26.814 -76.791  1.00  0.00      LH0  C  
ATOM   1579  CD  PRO H  14      42.888 -26.053 -76.665  1.00  0.00      LH0  C  
ATOM   1580  N   GLY H  15      42.831 -28.138 -72.419  1.00  0.00      LH0  N  
ATOM   1581  CA  GLY H  15      43.560 -28.916 -71.427  1.00  0.00      LH0  C  
ATOM   1582  C   GLY H  15      44.864 -28.276 -70.988  1.00  0.00      LH0  C  
ATOM   1583  O   GLY H  15      45.836 -28.954 -70.675  1.00  0.00      LH0  O  
ATOM   1584  H   GLY H  15      42.072 -27.537 -72.170  1.00  0.00      LH0  H  
ATOM   1585  N   ARG H  16      44.864 -26.940 -70.992  1.00  0.00      LH0  N  
ATOM   1586  CA  ARG H  16      45.847 -26.252 -70.161  1.00  0.00      LH0  C  
ATOM   1587  C   ARG H  16      45.062 -25.453 -69.139  1.00  0.00      LH0  C  
ATOM   1588  O   ARG H  16      43.861 -25.664 -68.975  1.00  0.00      LH0  O  
ATOM   1589  CB  ARG H  16      46.787 -25.339 -70.964  1.00  0.00      LH0  C  
ATOM   1590  CG  ARG H  16      47.336 -25.883 -72.283  1.00  0.00      LH0  C  
ATOM   1591  CD  ARG H  16      48.213 -27.135 -72.223  1.00  0.00      LH0  C  
ATOM   1592  NE  ARG H  16      48.369 -27.656 -73.582  1.00  0.00      LH0  N  
ATOM   1593  CZ  ARG H  16      47.502 -28.578 -74.051  1.00  0.00      LH0  C  
ATOM   1594  NH1 ARG H  16      46.689 -29.231 -73.229  1.00  0.00      LH0  N1+
ATOM   1595  NH2 ARG H  16      47.451 -28.808 -75.356  1.00  0.00      LH0  N  
ATOM   1596  H   ARG H  16      44.140 -26.415 -71.444  1.00  0.00      LH0  H  
ATOM   1597  HE  ARG H  16      48.979 -27.182 -74.224  1.00  0.00      LH0  H  
ATOM   1598 HH11 ARG H  16      45.923 -29.773 -73.582  1.00  0.00      LH0  H  
ATOM   1599 HH12 ARG H  16      46.787 -29.166 -72.228  1.00  0.00      LH0  H  
ATOM   1600 HH21 ARG H  16      46.841 -29.491 -75.754  1.00  0.00      LH0  H  
ATOM   1601 HH22 ARG H  16      48.038 -28.256 -75.963  1.00  0.00      LH0  H  
ATOM   1602  N   SER H  17      45.753 -24.533 -68.459  1.00  0.00      LH0  N  
ATOM   1603  CA  SER H  17      45.037 -23.712 -67.490  1.00  0.00      LH0  C  
ATOM   1604  C   SER H  17      45.614 -22.314 -67.457  1.00  0.00      LH0  C  
ATOM   1605  O   SER H  17      46.751 -22.106 -67.861  1.00  0.00      LH0  O  
ATOM   1606  CB  SER H  17      45.070 -24.407 -66.128  1.00  0.00      LH0  C  
ATOM   1607  OG  SER H  17      44.458 -25.699 -66.275  1.00  0.00      LH0  O  
ATOM   1608  H   SER H  17      46.730 -24.356 -68.578  1.00  0.00      LH0  H  
ATOM   1609  HG  SER H  17      43.994 -25.655 -67.107  1.00  0.00      LH0  H  
ATOM   1610  N   LEU H  18      44.778 -21.375 -67.004  1.00  0.00      LH0  N  
ATOM   1611  CA  LEU H  18      45.191 -19.975 -67.039  1.00  0.00      LH0  C  
ATOM   1612  C   LEU H  18      44.762 -19.309 -65.744  1.00  0.00      LH0  C  
ATOM   1613  O   LEU H  18      44.012 -19.894 -64.971  1.00  0.00      LH0  O  
ATOM   1614  CB  LEU H  18      44.573 -19.310 -68.278  1.00  0.00      LH0  C  
ATOM   1615  CG  LEU H  18      45.223 -18.005 -68.752  1.00  0.00      LH0  C  
ATOM   1616  CD1 LEU H  18      46.685 -18.208 -69.153  1.00  0.00      LH0  C  
ATOM   1617  CD2 LEU H  18      44.414 -17.341 -69.867  1.00  0.00      LH0  C  
ATOM   1618  H   LEU H  18      43.876 -21.619 -66.640  1.00  0.00      LH0  H  
ATOM   1619  N   ARG H  19      45.256 -18.085 -65.526  1.00  0.00      LH0  N  
ATOM   1620  CA  ARG H  19      44.790 -17.364 -64.348  1.00  0.00      LH0  C  
ATOM   1621  C   ARG H  19      44.527 -15.913 -64.686  1.00  0.00      LH0  C  
ATOM   1622  O   ARG H  19      45.401 -15.202 -65.160  1.00  0.00      LH0  O  
ATOM   1623  CB  ARG H  19      45.796 -17.510 -63.201  1.00  0.00      LH0  C  
ATOM   1624  CG  ARG H  19      45.325 -16.889 -61.884  1.00  0.00      LH0  C  
ATOM   1625  CD  ARG H  19      46.284 -17.176 -60.727  1.00  0.00      LH0  C  
ATOM   1626  NE  ARG H  19      45.805 -16.572 -59.483  1.00  0.00      LH0  N  
ATOM   1627  CZ  ARG H  19      44.929 -17.221 -58.683  1.00  0.00      LH0  C  
ATOM   1628  NH1 ARG H  19      44.532 -18.459 -58.954  1.00  0.00      LH0  N1+
ATOM   1629  NH2 ARG H  19      44.447 -16.607 -57.611  1.00  0.00      LH0  N  
ATOM   1630  H   ARG H  19      45.886 -17.634 -66.158  1.00  0.00      LH0  H  
ATOM   1631  HE  ARG H  19      46.100 -15.631 -59.306  1.00  0.00      LH0  H  
ATOM   1632 HH11 ARG H  19      43.863 -18.933 -58.382  1.00  0.00      LH0  H  
ATOM   1633 HH12 ARG H  19      44.899 -18.959 -59.751  1.00  0.00      LH0  H  
ATOM   1634 HH21 ARG H  19      43.708 -17.032 -57.073  1.00  0.00      LH0  H  
ATOM   1635 HH22 ARG H  19      44.781 -15.709 -57.327  1.00  0.00      LH0  H  
ATOM   1636  N   LEU H  20      43.273 -15.525 -64.444  1.00  0.00      LH0  N  
ATOM   1637  CA  LEU H  20      42.910 -14.138 -64.710  1.00  0.00      LH0  C  
ATOM   1638  C   LEU H  20      43.108 -13.257 -63.503  1.00  0.00      LH0  C  
ATOM   1639  O   LEU H  20      43.193 -13.729 -62.371  1.00  0.00      LH0  O  
ATOM   1640  CB  LEU H  20      41.448 -14.032 -65.130  1.00  0.00      LH0  C  
ATOM   1641  CG  LEU H  20      41.086 -14.878 -66.340  1.00  0.00      LH0  C  
ATOM   1642  CD1 LEU H  20      39.604 -14.743 -66.664  1.00  0.00      LH0  C  
ATOM   1643  CD2 LEU H  20      41.967 -14.564 -67.545  1.00  0.00      LH0  C  
ATOM   1644  H   LEU H  20      42.643 -16.161 -64.002  1.00  0.00      LH0  H  
ATOM   1645  N   SER H  21      43.112 -11.960 -63.801  1.00  0.00      LH0  N  
ATOM   1646  CA  SER H  21      43.103 -10.974 -62.734  1.00  0.00      LH0  C  
ATOM   1647  C   SER H  21      42.044  -9.921 -62.998  1.00  0.00      LH0  C  
ATOM   1648  O   SER H  21      41.490  -9.819 -64.084  1.00  0.00      LH0  O  
ATOM   1649  CB  SER H  21      44.508 -10.381 -62.589  1.00  0.00      LH0  C  
ATOM   1650  OG  SER H  21      45.081 -10.141 -63.880  1.00  0.00      LH0  O  
ATOM   1651  H   SER H  21      43.106 -11.647 -64.752  1.00  0.00      LH0  H  
ATOM   1652  HG  SER H  21      44.723  -9.308 -64.177  1.00  0.00      LH0  H  
ATOM   1653  N   CYS H  22      41.786  -9.139 -61.956  1.00  0.00      LH0  N  
ATOM   1654  CA  CYS H  22      40.836  -8.041 -62.040  1.00  0.00      LH0  C  
ATOM   1655  C   CYS H  22      41.313  -7.015 -61.048  1.00  0.00      LH0  C  
ATOM   1656  O   CYS H  22      41.130  -7.148 -59.844  1.00  0.00      LH0  O  
ATOM   1657  CB  CYS H  22      39.414  -8.531 -61.724  1.00  0.00      LH0  C  
ATOM   1658  SG  CYS H  22      38.190  -7.240 -61.362  1.00  0.00      LH0  S  
ATOM   1659  H   CYS H  22      42.190  -9.363 -61.068  1.00  0.00      LH0  H  
ATOM   1660  N   ALA H  23      41.996  -6.006 -61.604  1.00  0.00      LH0  N  
ATOM   1661  CA  ALA H  23      42.426  -4.945 -60.698  1.00  0.00      LH0  C  
ATOM   1662  C   ALA H  23      41.228  -4.116 -60.299  1.00  0.00      LH0  C  
ATOM   1663  O   ALA H  23      40.355  -3.846 -61.114  1.00  0.00      LH0  O  
ATOM   1664  CB  ALA H  23      43.474  -4.052 -61.361  1.00  0.00      LH0  C  
ATOM   1665  H   ALA H  23      42.042  -5.924 -62.601  1.00  0.00      LH0  H  
ATOM   1666  N   ALA H  24      41.192  -3.776 -59.016  1.00  0.00      LH0  N  
ATOM   1667  CA  ALA H  24      39.945  -3.204 -58.542  1.00  0.00      LH0  C  
ATOM   1668  C   ALA H  24      40.145  -1.828 -57.962  1.00  0.00      LH0  C  
ATOM   1669  O   ALA H  24      41.105  -1.559 -57.251  1.00  0.00      LH0  O  
ATOM   1670  CB  ALA H  24      39.340  -4.130 -57.493  1.00  0.00      LH0  C  
ATOM   1671  H   ALA H  24      41.930  -3.992 -58.374  1.00  0.00      LH0  H  
ATOM   1672  N   SER H  25      39.196  -0.954 -58.304  1.00  0.00      LH0  N  
ATOM   1673  CA  SER H  25      39.342   0.410 -57.819  1.00  0.00      LH0  C  
ATOM   1674  C   SER H  25      37.997   1.057 -57.570  1.00  0.00      LH0  C  
ATOM   1675  O   SER H  25      36.967   0.570 -58.019  1.00  0.00      LH0  O  
ATOM   1676  CB  SER H  25      40.211   1.206 -58.803  1.00  0.00      LH0  C  
ATOM   1677  OG  SER H  25      39.701   1.096 -60.136  1.00  0.00      LH0  O  
ATOM   1678  H   SER H  25      38.450  -1.193 -58.930  1.00  0.00      LH0  H  
ATOM   1679  HG  SER H  25      39.468   0.182 -60.287  1.00  0.00      LH0  H  
ATOM   1680  N   GLY H  26      38.050   2.169 -56.820  1.00  0.00      LH0  N  
ATOM   1681  CA  GLY H  26      36.814   2.922 -56.602  1.00  0.00      LH0  C  
ATOM   1682  C   GLY H  26      35.848   2.326 -55.591  1.00  0.00      LH0  C  
ATOM   1683  O   GLY H  26      34.655   2.597 -55.603  1.00  0.00      LH0  O  
ATOM   1684  H   GLY H  26      38.919   2.478 -56.439  1.00  0.00      LH0  H  
ATOM   1685  N   PHE H  27      36.441   1.512 -54.701  1.00  0.00      LH0  N  
ATOM   1686  CA  PHE H  27      35.718   0.906 -53.584  1.00  0.00      LH0  C  
ATOM   1687  C   PHE H  27      36.709   0.207 -52.682  1.00  0.00      LH0  C  
ATOM   1688  O   PHE H  27      37.808  -0.127 -53.113  1.00  0.00      LH0  O  
ATOM   1689  CB  PHE H  27      34.615  -0.077 -54.042  1.00  0.00      LH0  C  
ATOM   1690  CG  PHE H  27      35.099  -1.342 -54.737  1.00  0.00      LH0  C  
ATOM   1691  CD1 PHE H  27      36.289  -1.373 -55.500  1.00  0.00      LH0  C  
ATOM   1692  CD2 PHE H  27      34.306  -2.501 -54.609  1.00  0.00      LH0  C  
ATOM   1693  CE1 PHE H  27      36.691  -2.567 -56.122  1.00  0.00      LH0  C  
ATOM   1694  CE2 PHE H  27      34.703  -3.700 -55.232  1.00  0.00      LH0  C  
ATOM   1695  CZ  PHE H  27      35.897  -3.723 -55.978  1.00  0.00      LH0  C  
ATOM   1696  H   PHE H  27      37.412   1.289 -54.775  1.00  0.00      LH0  H  
ATOM   1697  N   THR H  28      36.285  -0.022 -51.441  1.00  0.00      LH0  N  
ATOM   1698  CA  THR H  28      37.152  -0.754 -50.526  1.00  0.00      LH0  C  
ATOM   1699  C   THR H  28      37.114  -2.259 -50.756  1.00  0.00      LH0  C  
ATOM   1700  O   THR H  28      36.479  -3.004 -50.022  1.00  0.00      LH0  O  
ATOM   1701  CB  THR H  28      36.718  -0.395 -49.107  1.00  0.00      LH0  C  
ATOM   1702  CG2 THR H  28      37.813  -0.633 -48.064  1.00  0.00      LH0  C  
ATOM   1703  OG1 THR H  28      36.259   0.962 -49.086  1.00  0.00      LH0  O  
ATOM   1704  H   THR H  28      35.441   0.359 -51.057  1.00  0.00      LH0  H  
ATOM   1705  HG1 THR H  28      35.513   0.952 -48.471  1.00  0.00      LH0  H  
ATOM   1706  N   PHE H  29      37.807  -2.689 -51.830  1.00  0.00      LH0  N  
ATOM   1707  CA  PHE H  29      37.745  -4.084 -52.300  1.00  0.00      LH0  C  
ATOM   1708  C   PHE H  29      37.629  -5.166 -51.231  1.00  0.00      LH0  C  
ATOM   1709  O   PHE H  29      36.834  -6.093 -51.343  1.00  0.00      LH0  O  
ATOM   1710  CB  PHE H  29      38.927  -4.351 -53.244  1.00  0.00      LH0  C  
ATOM   1711  CG  PHE H  29      39.035  -5.788 -53.719  1.00  0.00      LH0  C  
ATOM   1712  CD1 PHE H  29      38.307  -6.209 -54.852  1.00  0.00      LH0  C  
ATOM   1713  CD2 PHE H  29      39.885  -6.682 -53.029  1.00  0.00      LH0  C  
ATOM   1714  CE1 PHE H  29      38.449  -7.531 -55.314  1.00  0.00      LH0  C  
ATOM   1715  CE2 PHE H  29      40.021  -8.007 -53.487  1.00  0.00      LH0  C  
ATOM   1716  CZ  PHE H  29      39.306  -8.417 -54.629  1.00  0.00      LH0  C  
ATOM   1717  H   PHE H  29      38.301  -1.990 -52.355  1.00  0.00      LH0  H  
ATOM   1718  N   SER H  30      38.447  -4.995 -50.186  1.00  0.00      LH0  N  
ATOM   1719  CA  SER H  30      38.455  -5.936 -49.069  1.00  0.00      LH0  C  
ATOM   1720  C   SER H  30      37.112  -6.352 -48.470  1.00  0.00      LH0  C  
ATOM   1721  O   SER H  30      36.931  -7.481 -48.037  1.00  0.00      LH0  O  
ATOM   1722  CB  SER H  30      39.410  -5.394 -48.010  1.00  0.00      LH0  C  
ATOM   1723  OG  SER H  30      40.524  -4.784 -48.679  1.00  0.00      LH0  O  
ATOM   1724  H   SER H  30      39.119  -4.253 -50.165  1.00  0.00      LH0  H  
ATOM   1725  HG  SER H  30      41.204  -5.452 -48.758  1.00  0.00      LH0  H  
ATOM   1726  N   VAL H  31      36.169  -5.401 -48.475  1.00  0.00      LH0  N  
ATOM   1727  CA  VAL H  31      34.860  -5.737 -47.916  1.00  0.00      LH0  C  
ATOM   1728  C   VAL H  31      33.749  -5.922 -48.942  1.00  0.00      LH0  C  
ATOM   1729  O   VAL H  31      32.564  -5.826 -48.651  1.00  0.00      LH0  O  
ATOM   1730  CB  VAL H  31      34.462  -4.720 -46.839  1.00  0.00      LH0  C  
ATOM   1731  CG1 VAL H  31      35.403  -4.814 -45.636  1.00  0.00      LH0  C  
ATOM   1732  CG2 VAL H  31      34.384  -3.297 -47.398  1.00  0.00      LH0  C  
ATOM   1733  H   VAL H  31      36.345  -4.499 -48.871  1.00  0.00      LH0  H  
ATOM   1734  N   TYR H  32      34.176  -6.204 -50.179  1.00  0.00      LH0  N  
ATOM   1735  CA  TYR H  32      33.153  -6.386 -51.205  1.00  0.00      LH0  C  
ATOM   1736  C   TYR H  32      33.104  -7.781 -51.776  1.00  0.00      LH0  C  
ATOM   1737  O   TYR H  32      34.131  -8.409 -52.026  1.00  0.00      LH0  O  
ATOM   1738  CB  TYR H  32      33.355  -5.386 -52.334  1.00  0.00      LH0  C  
ATOM   1739  CG  TYR H  32      32.933  -4.017 -51.871  1.00  0.00      LH0  C  
ATOM   1740  CD1 TYR H  32      31.577  -3.669 -51.975  1.00  0.00      LH0  C  
ATOM   1741  CD2 TYR H  32      33.893  -3.125 -51.358  1.00  0.00      LH0  C  
ATOM   1742  CE1 TYR H  32      31.173  -2.384 -51.591  1.00  0.00      LH0  C  
ATOM   1743  CE2 TYR H  32      33.491  -1.835 -50.979  1.00  0.00      LH0  C  
ATOM   1744  CZ  TYR H  32      32.139  -1.473 -51.129  1.00  0.00      LH0  C  
ATOM   1745  OH  TYR H  32      31.734  -0.188 -50.847  1.00  0.00      LH0  O  
ATOM   1746  H   TYR H  32      35.151  -6.289 -50.379  1.00  0.00      LH0  H  
ATOM   1747  HH  TYR H  32      32.255   0.135 -50.107  1.00  0.00      LH0  H  
ATOM   1748  N   GLY H  33      31.859  -8.240 -51.976  1.00  0.00      LH0  N  
ATOM   1749  CA  GLY H  33      31.685  -9.488 -52.716  1.00  0.00      LH0  C  
ATOM   1750  C   GLY H  33      32.035  -9.270 -54.175  1.00  0.00      LH0  C  
ATOM   1751  O   GLY H  33      31.875  -8.176 -54.710  1.00  0.00      LH0  O  
ATOM   1752  H   GLY H  33      31.065  -7.654 -51.821  1.00  0.00      LH0  H  
ATOM   1753  N   MET H  34      32.629 -10.320 -54.757  1.00  0.00      LH0  N  
ATOM   1754  CA  MET H  34      33.198 -10.125 -56.086  1.00  0.00      LH0  C  
ATOM   1755  C   MET H  34      32.898 -11.289 -56.996  1.00  0.00      LH0  C  
ATOM   1756  O   MET H  34      32.917 -12.445 -56.593  1.00  0.00      LH0  O  
ATOM   1757  CB  MET H  34      34.711  -9.908 -56.013  1.00  0.00      LH0  C  
ATOM   1758  CG  MET H  34      35.150  -8.599 -55.352  1.00  0.00      LH0  C  
ATOM   1759  SD  MET H  34      34.558  -7.121 -56.194  1.00  0.00      LH0  S  
ATOM   1760  CE  MET H  34      35.371  -7.375 -57.779  1.00  0.00      LH0  C  
ATOM   1761  H   MET H  34      32.621 -11.226 -54.328  1.00  0.00      LH0  H  
ATOM   1762  N   ASN H  35      32.608 -10.928 -58.247  1.00  0.00      LH0  N  
ATOM   1763  CA  ASN H  35      32.119 -11.940 -59.178  1.00  0.00      LH0  C  
ATOM   1764  C   ASN H  35      32.895 -11.943 -60.469  1.00  0.00      LH0  C  
ATOM   1765  O   ASN H  35      33.362 -10.911 -60.935  1.00  0.00      LH0  O  
ATOM   1766  CB  ASN H  35      30.648 -11.700 -59.518  1.00  0.00      LH0  C  
ATOM   1767  CG  ASN H  35      29.753 -12.239 -58.428  1.00  0.00      LH0  C  
ATOM   1768  ND2 ASN H  35      29.617 -11.418 -57.382  1.00  0.00      LH0  N  
ATOM   1769  OD1 ASN H  35      29.209 -13.329 -58.532  1.00  0.00      LH0  O  
ATOM   1770  H   ASN H  35      32.679  -9.968 -58.523  1.00  0.00      LH0  H  
ATOM   1771 HD21 ASN H  35      30.031 -10.511 -57.325  1.00  0.00      LH0  H  
ATOM   1772 HD22 ASN H  35      29.098 -11.657 -56.557  1.00  0.00      LH0  H  
ATOM   1773  N   TRP H  36      32.972 -13.146 -61.045  1.00  0.00      LH0  N  
ATOM   1774  CA  TRP H  36      33.281 -13.228 -62.468  1.00  0.00      LH0  C  
ATOM   1775  C   TRP H  36      32.038 -13.687 -63.195  1.00  0.00      LH0  C  
ATOM   1776  O   TRP H  36      31.423 -14.688 -62.835  1.00  0.00      LH0  O  
ATOM   1777  CB  TRP H  36      34.387 -14.239 -62.767  1.00  0.00      LH0  C  
ATOM   1778  CG  TRP H  36      35.750 -13.755 -62.337  1.00  0.00      LH0  C  
ATOM   1779  CD1 TRP H  36      36.392 -14.044 -61.129  1.00  0.00      LH0  C  
ATOM   1780  CD2 TRP H  36      36.693 -12.952 -63.078  1.00  0.00      LH0  C  
ATOM   1781  CE2 TRP H  36      37.865 -12.809 -62.259  1.00  0.00      LH0  C  
ATOM   1782  CE3 TRP H  36      36.650 -12.360 -64.358  1.00  0.00      LH0  C  
ATOM   1783  NE1 TRP H  36      37.634 -13.496 -61.070  1.00  0.00      LH0  N  
ATOM   1784  CZ2 TRP H  36      38.969 -12.074 -62.738  1.00  0.00      LH0  C  
ATOM   1785  CZ3 TRP H  36      37.762 -11.629 -64.825  1.00  0.00      LH0  C  
ATOM   1786  CH2 TRP H  36      38.913 -11.488 -64.021  1.00  0.00      LH0  C  
ATOM   1787  H   TRP H  36      32.606 -13.939 -60.557  1.00  0.00      LH0  H  
ATOM   1788  HE1 TRP H  36      38.257 -13.597 -60.316  1.00  0.00      LH0  H  
ATOM   1789  N   VAL H  37      31.692 -12.925 -64.233  1.00  0.00      LH0  N  
ATOM   1790  CA  VAL H  37      30.604 -13.364 -65.102  1.00  0.00      LH0  C  
ATOM   1791  C   VAL H  37      31.117 -13.325 -66.522  1.00  0.00      LH0  C  
ATOM   1792  O   VAL H  37      31.596 -12.297 -66.975  1.00  0.00      LH0  O  
ATOM   1793  CB  VAL H  37      29.374 -12.451 -64.974  1.00  0.00      LH0  C  
ATOM   1794  CG1 VAL H  37      28.191 -13.033 -65.749  1.00  0.00      LH0  C  
ATOM   1795  CG2 VAL H  37      28.998 -12.159 -63.520  1.00  0.00      LH0  C  
ATOM   1796  H   VAL H  37      32.239 -12.119 -64.474  1.00  0.00      LH0  H  
ATOM   1797  N   ARG H  38      31.050 -14.466 -67.208  1.00  0.00      LH0  N  
ATOM   1798  CA  ARG H  38      31.568 -14.372 -68.566  1.00  0.00      LH0  C  
ATOM   1799  C   ARG H  38      30.461 -14.338 -69.593  1.00  0.00      LH0  C  
ATOM   1800  O   ARG H  38      29.365 -14.832 -69.370  1.00  0.00      LH0  O  
ATOM   1801  CB  ARG H  38      32.577 -15.493 -68.832  1.00  0.00      LH0  C  
ATOM   1802  CG  ARG H  38      31.974 -16.899 -68.876  1.00  0.00      LH0  C  
ATOM   1803  CD  ARG H  38      33.025 -18.005 -68.916  1.00  0.00      LH0  C  
ATOM   1804  NE  ARG H  38      32.387 -19.310 -68.994  1.00  0.00      LH0  N  
ATOM   1805  CZ  ARG H  38      33.081 -20.462 -69.013  1.00  0.00      LH0  C  
ATOM   1806  NH1 ARG H  38      32.437 -21.604 -69.196  1.00  0.00      LH0  N1+
ATOM   1807  NH2 ARG H  38      34.399 -20.487 -68.865  1.00  0.00      LH0  N  
ATOM   1808  H   ARG H  38      30.560 -15.281 -66.891  1.00  0.00      LH0  H  
ATOM   1809  HE  ARG H  38      31.392 -19.344 -69.133  1.00  0.00      LH0  H  
ATOM   1810 HH11 ARG H  38      32.944 -22.466 -69.272  1.00  0.00      LH0  H  
ATOM   1811 HH12 ARG H  38      31.430 -21.599 -69.277  1.00  0.00      LH0  H  
ATOM   1812 HH21 ARG H  38      34.877 -21.370 -68.896  1.00  0.00      LH0  H  
ATOM   1813 HH22 ARG H  38      34.953 -19.655 -68.747  1.00  0.00      LH0  H  
ATOM   1814  N   GLN H  39      30.794 -13.750 -70.740  1.00  0.00      LH0  N  
ATOM   1815  CA  GLN H  39      29.898 -13.933 -71.869  1.00  0.00      LH0  C  
ATOM   1816  C   GLN H  39      30.591 -14.790 -72.897  1.00  0.00      LH0  C  
ATOM   1817  O   GLN H  39      31.597 -14.408 -73.485  1.00  0.00      LH0  O  
ATOM   1818  CB  GLN H  39      29.489 -12.580 -72.435  1.00  0.00      LH0  C  
ATOM   1819  CG  GLN H  39      28.215 -12.615 -73.279  1.00  0.00      LH0  C  
ATOM   1820  CD  GLN H  39      27.809 -11.188 -73.576  1.00  0.00      LH0  C  
ATOM   1821  NE2 GLN H  39      26.553 -11.058 -74.004  1.00  0.00      LH0  N  
ATOM   1822  OE1 GLN H  39      28.586 -10.251 -73.428  1.00  0.00      LH0  O  
ATOM   1823  H   GLN H  39      31.671 -13.283 -70.844  1.00  0.00      LH0  H  
ATOM   1824 HE21 GLN H  39      25.886 -11.805 -74.057  1.00  0.00      LH0  H  
ATOM   1825 HE22 GLN H  39      26.236 -10.156 -74.300  1.00  0.00      LH0  H  
ATOM   1826  N   ALA H  40      30.049 -15.997 -73.042  1.00  0.00      LH0  N  
ATOM   1827  CA  ALA H  40      30.711 -16.881 -73.992  1.00  0.00      LH0  C  
ATOM   1828  C   ALA H  40      29.946 -16.879 -75.293  1.00  0.00      LH0  C  
ATOM   1829  O   ALA H  40      28.724 -16.920 -75.281  1.00  0.00      LH0  O  
ATOM   1830  CB  ALA H  40      30.788 -18.303 -73.431  1.00  0.00      LH0  C  
ATOM   1831  H   ALA H  40      29.148 -16.201 -72.653  1.00  0.00      LH0  H  
ATOM   1832  N   PRO H  41      30.682 -16.809 -76.429  1.00  0.00      LH0  N  
ATOM   1833  CA  PRO H  41      30.024 -16.874 -77.741  1.00  0.00      LH0  C  
ATOM   1834  C   PRO H  41      28.952 -17.949 -77.843  1.00  0.00      LH0  C  
ATOM   1835  O   PRO H  41      29.147 -19.084 -77.425  1.00  0.00      LH0  O  
ATOM   1836  CB  PRO H  41      31.205 -17.090 -78.691  1.00  0.00      LH0  C  
ATOM   1837  CG  PRO H  41      32.373 -16.378 -78.010  1.00  0.00      LH0  C  
ATOM   1838  CD  PRO H  41      32.131 -16.666 -76.534  1.00  0.00      LH0  C  
ATOM   1839  N   ALA H  42      27.796 -17.501 -78.372  1.00  0.00      LH0  N  
ATOM   1840  CA  ALA H  42      26.570 -18.307 -78.482  1.00  0.00      LH0  C  
ATOM   1841  C   ALA H  42      25.803 -18.570 -77.190  1.00  0.00      LH0  C  
ATOM   1842  O   ALA H  42      24.596 -18.776 -77.199  1.00  0.00      LH0  O  
ATOM   1843  CB  ALA H  42      26.784 -19.630 -79.235  1.00  0.00      LH0  C  
ATOM   1844  H   ALA H  42      27.746 -16.525 -78.574  1.00  0.00      LH0  H  
ATOM   1845  N   LYS H  43      26.537 -18.531 -76.072  1.00  0.00      LH0  N  
ATOM   1846  CA  LYS H  43      25.837 -18.446 -74.797  1.00  0.00      LH0  C  
ATOM   1847  C   LYS H  43      25.488 -16.997 -74.503  1.00  0.00      LH0  C  
ATOM   1848  O   LYS H  43      25.774 -16.090 -75.277  1.00  0.00      LH0  O  
ATOM   1849  CB  LYS H  43      26.718 -18.997 -73.675  1.00  0.00      LH0  C  
ATOM   1850  CG  LYS H  43      27.147 -20.454 -73.829  1.00  0.00      LH0  C  
ATOM   1851  CD  LYS H  43      28.176 -20.783 -72.751  1.00  0.00      LH0  C  
ATOM   1852  CE  LYS H  43      28.723 -22.207 -72.793  1.00  0.00      LH0  C  
ATOM   1853  NZ  LYS H  43      29.890 -22.323 -71.907  1.00  0.00      LH0  N1+
ATOM   1854  H   LYS H  43      27.511 -18.315 -76.105  1.00  0.00      LH0  H  
ATOM   1855  HZ1 LYS H  43      30.207 -23.310 -71.846  1.00  0.00      LH0  H  
ATOM   1856  HZ2 LYS H  43      30.705 -21.763 -72.237  1.00  0.00      LH0  H  
ATOM   1857  HZ3 LYS H  43      29.658 -21.979 -70.948  1.00  0.00      LH0  H  
ATOM   1858  N   GLY H  44      24.869 -16.823 -73.329  1.00  0.00      LH0  N  
ATOM   1859  CA  GLY H  44      24.768 -15.458 -72.832  1.00  0.00      LH0  C  
ATOM   1860  C   GLY H  44      25.819 -15.205 -71.772  1.00  0.00      LH0  C  
ATOM   1861  O   GLY H  44      26.970 -15.623 -71.872  1.00  0.00      LH0  O  
ATOM   1862  H   GLY H  44      24.640 -17.607 -72.757  1.00  0.00      LH0  H  
ATOM   1863  N   LEU H  45      25.347 -14.530 -70.717  1.00  0.00      LH0  N  
ATOM   1864  CA  LEU H  45      26.217 -14.345 -69.560  1.00  0.00      LH0  C  
ATOM   1865  C   LEU H  45      26.303 -15.586 -68.690  1.00  0.00      LH0  C  
ATOM   1866  O   LEU H  45      25.578 -15.764 -67.719  1.00  0.00      LH0  O  
ATOM   1867  CB  LEU H  45      25.762 -13.141 -68.737  1.00  0.00      LH0  C  
ATOM   1868  CG  LEU H  45      26.059 -11.786 -69.378  1.00  0.00      LH0  C  
ATOM   1869  CD1 LEU H  45      25.310 -10.655 -68.677  1.00  0.00      LH0  C  
ATOM   1870  CD2 LEU H  45      27.558 -11.502 -69.423  1.00  0.00      LH0  C  
ATOM   1871  H   LEU H  45      24.381 -14.281 -70.677  1.00  0.00      LH0  H  
ATOM   1872  N   GLU H  46      27.235 -16.451 -69.091  1.00  0.00      LH0  N  
ATOM   1873  CA  GLU H  46      27.553 -17.589 -68.238  1.00  0.00      LH0  C  
ATOM   1874  C   GLU H  46      28.267 -17.132 -66.975  1.00  0.00      LH0  C  
ATOM   1875  O   GLU H  46      29.468 -16.888 -66.939  1.00  0.00      LH0  O  
ATOM   1876  CB  GLU H  46      28.372 -18.602 -69.044  1.00  0.00      LH0  C  
ATOM   1877  CG  GLU H  46      28.627 -19.965 -68.376  1.00  0.00      LH0  C  
ATOM   1878  CD  GLU H  46      29.480 -20.848 -69.282  1.00  0.00      LH0  C  
ATOM   1879  OE1 GLU H  46      30.108 -20.361 -70.211  1.00  0.00      LH0  O  
ATOM   1880  OE2 GLU H  46      29.562 -22.054 -69.090  1.00  0.00      LH0  O1-
ATOM   1881  H   GLU H  46      27.846 -16.153 -69.828  1.00  0.00      LH0  H  
ATOM   1882  N   TRP H  47      27.450 -17.007 -65.919  1.00  0.00      LH0  N  
ATOM   1883  CA  TRP H  47      28.022 -16.700 -64.609  1.00  0.00      LH0  C  
ATOM   1884  C   TRP H  47      29.103 -17.696 -64.217  1.00  0.00      LH0  C  
ATOM   1885  O   TRP H  47      28.942 -18.900 -64.352  1.00  0.00      LH0  O  
ATOM   1886  CB  TRP H  47      26.887 -16.631 -63.577  1.00  0.00      LH0  C  
ATOM   1887  CG  TRP H  47      27.414 -16.401 -62.179  1.00  0.00      LH0  C  
ATOM   1888  CD1 TRP H  47      27.973 -15.224 -61.655  1.00  0.00      LH0  C  
ATOM   1889  CD2 TRP H  47      27.460 -17.354 -61.100  1.00  0.00      LH0  C  
ATOM   1890  CE2 TRP H  47      28.054 -16.693 -59.975  1.00  0.00      LH0  C  
ATOM   1891  CE3 TRP H  47      27.056 -18.702 -60.993  1.00  0.00      LH0  C  
ATOM   1892  NE1 TRP H  47      28.351 -15.390 -60.359  1.00  0.00      LH0  N  
ATOM   1893  CZ2 TRP H  47      28.229 -17.394 -58.766  1.00  0.00      LH0  C  
ATOM   1894  CZ3 TRP H  47      27.239 -19.390 -59.775  1.00  0.00      LH0  C  
ATOM   1895  CH2 TRP H  47      27.823 -18.739 -58.669  1.00  0.00      LH0  C  
ATOM   1896  H   TRP H  47      26.465 -17.110 -66.061  1.00  0.00      LH0  H  
ATOM   1897  HE1 TRP H  47      28.750 -14.700 -59.776  1.00  0.00      LH0  H  
ATOM   1898  N   VAL H  48      30.226 -17.132 -63.761  1.00  0.00      LH0  N  
ATOM   1899  CA  VAL H  48      31.292 -18.050 -63.388  1.00  0.00      LH0  C  
ATOM   1900  C   VAL H  48      31.246 -18.361 -61.909  1.00  0.00      LH0  C  
ATOM   1901  O   VAL H  48      31.057 -19.496 -61.483  1.00  0.00      LH0  O  
ATOM   1902  CB  VAL H  48      32.669 -17.489 -63.780  1.00  0.00      LH0  C  
ATOM   1903  CG1 VAL H  48      33.800 -18.477 -63.494  1.00  0.00      LH0  C  
ATOM   1904  CG2 VAL H  48      32.691 -17.034 -65.234  1.00  0.00      LH0  C  
ATOM   1905  H   VAL H  48      30.292 -16.149 -63.586  1.00  0.00      LH0  H  
ATOM   1906  N   ALA H  49      31.468 -17.288 -61.139  1.00  0.00      LH0  N  
ATOM   1907  CA  ALA H  49      31.770 -17.537 -59.739  1.00  0.00      LH0  C  
ATOM   1908  C   ALA H  49      31.640 -16.297 -58.898  1.00  0.00      LH0  C  
ATOM   1909  O   ALA H  49      31.854 -15.185 -59.365  1.00  0.00      LH0  O  
ATOM   1910  CB  ALA H  49      33.206 -18.036 -59.583  1.00  0.00      LH0  C  
ATOM   1911  H   ALA H  49      31.505 -16.357 -61.511  1.00  0.00      LH0  H  
ATOM   1912  N   ILE H  50      31.321 -16.561 -57.631  1.00  0.00      LH0  N  
ATOM   1913  CA  ILE H  50      31.369 -15.497 -56.639  1.00  0.00      LH0  C  
ATOM   1914  C   ILE H  50      32.324 -15.894 -55.533  1.00  0.00      LH0  C  
ATOM   1915  O   ILE H  50      32.296 -17.019 -55.044  1.00  0.00      LH0  O  
ATOM   1916  CB  ILE H  50      29.955 -15.197 -56.100  1.00  0.00      LH0  C  
ATOM   1917  CG1 ILE H  50      29.964 -14.081 -55.050  1.00  0.00      LH0  C  
ATOM   1918  CG2 ILE H  50      29.233 -16.456 -55.613  1.00  0.00      LH0  C  
ATOM   1919  CD1 ILE H  50      28.560 -13.694 -54.592  1.00  0.00      LH0  C  
ATOM   1920  H   ILE H  50      31.144 -17.508 -57.359  1.00  0.00      LH0  H  
ATOM   1921  N   ILE H  51      33.169 -14.931 -55.161  1.00  0.00      LH0  N  
ATOM   1922  CA  ILE H  51      33.844 -15.095 -53.885  1.00  0.00      LH0  C  
ATOM   1923  C   ILE H  51      33.364 -14.016 -52.944  1.00  0.00      LH0  C  
ATOM   1924  O   ILE H  51      33.260 -12.840 -53.292  1.00  0.00      LH0  O  
ATOM   1925  CB  ILE H  51      35.375 -15.098 -54.038  1.00  0.00      LH0  C  
ATOM   1926  CG1 ILE H  51      36.056 -15.564 -52.751  1.00  0.00      LH0  C  
ATOM   1927  CG2 ILE H  51      35.930 -13.766 -54.548  1.00  0.00      LH0  C  
ATOM   1928  CD1 ILE H  51      37.532 -15.907 -52.947  1.00  0.00      LH0  C  
ATOM   1929  H   ILE H  51      33.157 -14.043 -55.626  1.00  0.00      LH0  H  
ATOM   1930  N   TRP H  52      33.047 -14.469 -51.732  1.00  0.00      LH0  N  
ATOM   1931  CA  TRP H  52      32.595 -13.464 -50.783  1.00  0.00      LH0  C  
ATOM   1932  C   TRP H  52      33.696 -12.519 -50.358  1.00  0.00      LH0  C  
ATOM   1933  O   TRP H  52      34.842 -12.635 -50.778  1.00  0.00      LH0  O  
ATOM   1934  CB  TRP H  52      31.885 -14.131 -49.618  1.00  0.00      LH0  C  
ATOM   1935  CG  TRP H  52      30.471 -14.425 -50.055  1.00  0.00      LH0  C  
ATOM   1936  CD1 TRP H  52      29.339 -13.656 -49.751  1.00  0.00      LH0  C  
ATOM   1937  CD2 TRP H  52      29.979 -15.525 -50.851  1.00  0.00      LH0  C  
ATOM   1938  CE2 TRP H  52      28.560 -15.359 -50.975  1.00  0.00      LH0  C  
ATOM   1939  CE3 TRP H  52      30.606 -16.628 -51.465  1.00  0.00      LH0  C  
ATOM   1940  NE1 TRP H  52      28.216 -14.200 -50.287  1.00  0.00      LH0  N  
ATOM   1941  CZ2 TRP H  52      27.803 -16.304 -51.701  1.00  0.00      LH0  C  
ATOM   1942  CZ3 TRP H  52      29.842 -17.565 -52.189  1.00  0.00      LH0  C  
ATOM   1943  CH2 TRP H  52      28.446 -17.404 -52.302  1.00  0.00      LH0  C  
ATOM   1944  H   TRP H  52      33.212 -15.426 -51.479  1.00  0.00      LH0  H  
ATOM   1945  HE1 TRP H  52      27.318 -13.803 -50.217  1.00  0.00      LH0  H  
ATOM   1946  N   TYR H  53      33.273 -11.531 -49.562  1.00  0.00      LH0  N  
ATOM   1947  CA  TYR H  53      34.145 -10.386 -49.322  1.00  0.00      LH0  C  
ATOM   1948  C   TYR H  53      35.497 -10.681 -48.696  1.00  0.00      LH0  C  
ATOM   1949  O   TYR H  53      36.513 -10.113 -49.068  1.00  0.00      LH0  O  
ATOM   1950  CB  TYR H  53      33.379  -9.286 -48.582  1.00  0.00      LH0  C  
ATOM   1951  CG  TYR H  53      32.975  -9.709 -47.193  1.00  0.00      LH0  C  
ATOM   1952  CD1 TYR H  53      33.790  -9.321 -46.112  1.00  0.00      LH0  C  
ATOM   1953  CD2 TYR H  53      31.807 -10.478 -47.021  1.00  0.00      LH0  C  
ATOM   1954  CE1 TYR H  53      33.431  -9.728 -44.822  1.00  0.00      LH0  C  
ATOM   1955  CE2 TYR H  53      31.451 -10.884 -45.730  1.00  0.00      LH0  C  
ATOM   1956  CZ  TYR H  53      32.264 -10.496 -44.651  1.00  0.00      LH0  C  
ATOM   1957  OH  TYR H  53      31.891 -10.866 -43.383  1.00  0.00      LH0  O  
ATOM   1958  H   TYR H  53      32.348 -11.565 -49.184  1.00  0.00      LH0  H  
ATOM   1959  HH  TYR H  53      32.688 -10.979 -42.872  1.00  0.00      LH0  H  
ATOM   1960  N   ASP H  54      35.463 -11.617 -47.752  1.00  0.00      LH0  N  
ATOM   1961  CA  ASP H  54      36.714 -12.053 -47.141  1.00  0.00      LH0  C  
ATOM   1962  C   ASP H  54      37.473 -13.039 -48.003  1.00  0.00      LH0  C  
ATOM   1963  O   ASP H  54      38.600 -12.802 -48.430  1.00  0.00      LH0  O  
ATOM   1964  CB  ASP H  54      36.478 -12.623 -45.733  1.00  0.00      LH0  C  
ATOM   1965  CG  ASP H  54      35.076 -13.192 -45.552  1.00  0.00      LH0  C  
ATOM   1966  OD1 ASP H  54      34.409 -12.785 -44.617  1.00  0.00      LH0  O  
ATOM   1967  OD2 ASP H  54      34.627 -14.012 -46.346  1.00  0.00      LH0  O1-
ATOM   1968  H   ASP H  54      34.619 -12.089 -47.487  1.00  0.00      LH0  H  
ATOM   1969  N   GLY H  55      36.786 -14.155 -48.260  1.00  0.00      LH0  N  
ATOM   1970  CA  GLY H  55      37.410 -15.186 -49.075  1.00  0.00      LH0  C  
ATOM   1971  C   GLY H  55      36.845 -16.571 -48.837  1.00  0.00      LH0  C  
ATOM   1972  O   GLY H  55      36.842 -17.412 -49.730  1.00  0.00      LH0  O  
ATOM   1973  H   GLY H  55      35.878 -14.267 -47.851  1.00  0.00      LH0  H  
ATOM   1974  N   ASP H  56      36.362 -16.761 -47.595  1.00  0.00      LH0  N  
ATOM   1975  CA  ASP H  56      35.942 -18.080 -47.102  1.00  0.00      LH0  C  
ATOM   1976  C   ASP H  56      35.131 -18.889 -48.096  1.00  0.00      LH0  C  
ATOM   1977  O   ASP H  56      35.483 -19.983 -48.523  1.00  0.00      LH0  O  
ATOM   1978  CB  ASP H  56      35.086 -17.976 -45.829  1.00  0.00      LH0  C  
ATOM   1979  CG  ASP H  56      35.710 -17.215 -44.672  1.00  0.00      LH0  C  
ATOM   1980  OD1 ASP H  56      36.364 -16.198 -44.867  1.00  0.00      LH0  O  
ATOM   1981  OD2 ASP H  56      35.417 -17.555 -43.533  1.00  0.00      LH0  O1-
ATOM   1982  H   ASP H  56      36.395 -16.033 -46.903  1.00  0.00      LH0  H  
ATOM   1983  N   ASN H  57      33.996 -18.273 -48.445  1.00  0.00      LH0  N  
ATOM   1984  CA  ASN H  57      33.095 -18.987 -49.337  1.00  0.00      LH0  C  
ATOM   1985  C   ASN H  57      33.299 -18.582 -50.773  1.00  0.00      LH0  C  
ATOM   1986  O   ASN H  57      33.493 -17.413 -51.099  1.00  0.00      LH0  O  
ATOM   1987  CB  ASN H  57      31.635 -18.744 -48.963  1.00  0.00      LH0  C  
ATOM   1988  CG  ASN H  57      31.247 -19.480 -47.702  1.00  0.00      LH0  C  
ATOM   1989  ND2 ASN H  57      31.245 -18.711 -46.612  1.00  0.00      LH0  N  
ATOM   1990  OD1 ASN H  57      30.928 -20.661 -47.721  1.00  0.00      LH0  O  
ATOM   1991  H   ASN H  57      33.832 -17.334 -48.144  1.00  0.00      LH0  H  
ATOM   1992 HD21 ASN H  57      31.446 -17.729 -46.647  1.00  0.00      LH0  H  
ATOM   1993 HD22 ASN H  57      31.014 -19.039 -45.691  1.00  0.00      LH0  H  
ATOM   1994  N   GLN H  58      33.208 -19.608 -51.626  1.00  0.00      LH0  N  
ATOM   1995  CA  GLN H  58      33.045 -19.332 -53.047  1.00  0.00      LH0  C  
ATOM   1996  C   GLN H  58      31.919 -20.188 -53.576  1.00  0.00      LH0  C  
ATOM   1997  O   GLN H  58      31.607 -21.227 -53.007  1.00  0.00      LH0  O  
ATOM   1998  CB  GLN H  58      34.292 -19.635 -53.886  1.00  0.00      LH0  C  
ATOM   1999  CG  GLN H  58      35.648 -19.191 -53.334  1.00  0.00      LH0  C  
ATOM   2000  CD  GLN H  58      36.210 -20.292 -52.471  1.00  0.00      LH0  C  
ATOM   2001  NE2 GLN H  58      36.455 -19.926 -51.210  1.00  0.00      LH0  N  
ATOM   2002  OE1 GLN H  58      36.363 -21.424 -52.914  1.00  0.00      LH0  O  
ATOM   2003  H   GLN H  58      33.111 -20.548 -51.296  1.00  0.00      LH0  H  
ATOM   2004 HE21 GLN H  58      36.417 -18.972 -50.900  1.00  0.00      LH0  H  
ATOM   2005 HE22 GLN H  58      36.668 -20.594 -50.498  1.00  0.00      LH0  H  
ATOM   2006  N   TYR H  59      31.341 -19.741 -54.693  1.00  0.00      LH0  N  
ATOM   2007  CA  TYR H  59      30.457 -20.659 -55.400  1.00  0.00      LH0  C  
ATOM   2008  C   TYR H  59      30.687 -20.535 -56.887  1.00  0.00      LH0  C  
ATOM   2009  O   TYR H  59      30.980 -19.461 -57.395  1.00  0.00      LH0  O  
ATOM   2010  CB  TYR H  59      28.985 -20.438 -55.020  1.00  0.00      LH0  C  
ATOM   2011  CG  TYR H  59      28.103 -21.544 -55.568  1.00  0.00      LH0  C  
ATOM   2012  CD1 TYR H  59      28.159 -22.833 -54.997  1.00  0.00      LH0  C  
ATOM   2013  CD2 TYR H  59      27.246 -21.254 -56.648  1.00  0.00      LH0  C  
ATOM   2014  CE1 TYR H  59      27.352 -23.854 -55.532  1.00  0.00      LH0  C  
ATOM   2015  CE2 TYR H  59      26.439 -22.271 -57.180  1.00  0.00      LH0  C  
ATOM   2016  CZ  TYR H  59      26.506 -23.562 -56.622  1.00  0.00      LH0  C  
ATOM   2017  OH  TYR H  59      25.728 -24.571 -57.165  1.00  0.00      LH0  O  
ATOM   2018  H   TYR H  59      31.582 -18.843 -55.067  1.00  0.00      LH0  H  
ATOM   2019  HH  TYR H  59      24.930 -24.182 -57.518  1.00  0.00      LH0  H  
ATOM   2020  N   TYR H  60      30.573 -21.692 -57.545  1.00  0.00      LH0  N  
ATOM   2021  CA  TYR H  60      30.838 -21.734 -58.977  1.00  0.00      LH0  C  
ATOM   2022  C   TYR H  60      29.608 -22.249 -59.686  1.00  0.00      LH0  C  
ATOM   2023  O   TYR H  60      28.853 -23.035 -59.120  1.00  0.00      LH0  O  
ATOM   2024  CB  TYR H  60      32.014 -22.675 -59.275  1.00  0.00      LH0  C  
ATOM   2025  CG  TYR H  60      33.245 -22.295 -58.485  1.00  0.00      LH0  C  
ATOM   2026  CD1 TYR H  60      33.474 -22.890 -57.225  1.00  0.00      LH0  C  
ATOM   2027  CD2 TYR H  60      34.127 -21.346 -59.031  1.00  0.00      LH0  C  
ATOM   2028  CE1 TYR H  60      34.589 -22.486 -56.472  1.00  0.00      LH0  C  
ATOM   2029  CE2 TYR H  60      35.238 -20.943 -58.278  1.00  0.00      LH0  C  
ATOM   2030  CZ  TYR H  60      35.450 -21.504 -57.003  1.00  0.00      LH0  C  
ATOM   2031  OH  TYR H  60      36.530 -21.059 -56.263  1.00  0.00      LH0  O  
ATOM   2032  H   TYR H  60      30.255 -22.515 -57.078  1.00  0.00      LH0  H  
ATOM   2033  HH  TYR H  60      36.477 -21.400 -55.370  1.00  0.00      LH0  H  
ATOM   2034  N   ALA H  61      29.443 -21.801 -60.935  1.00  0.00      LH0  N  
ATOM   2035  CA  ALA H  61      28.431 -22.459 -61.756  1.00  0.00      LH0  C  
ATOM   2036  C   ALA H  61      28.925 -23.812 -62.217  1.00  0.00      LH0  C  
ATOM   2037  O   ALA H  61      30.119 -24.089 -62.250  1.00  0.00      LH0  O  
ATOM   2038  CB  ALA H  61      28.087 -21.625 -62.987  1.00  0.00      LH0  C  
ATOM   2039  H   ALA H  61      30.088 -21.140 -61.322  1.00  0.00      LH0  H  
ATOM   2040  N   ASP H  62      27.957 -24.660 -62.558  1.00  0.00      LH0  N  
ATOM   2041  CA  ASP H  62      28.311 -26.065 -62.741  1.00  0.00      LH0  C  
ATOM   2042  C   ASP H  62      29.287 -26.362 -63.865  1.00  0.00      LH0  C  
ATOM   2043  O   ASP H  62      30.159 -27.214 -63.756  1.00  0.00      LH0  O  
ATOM   2044  CB  ASP H  62      27.034 -26.915 -62.771  1.00  0.00      LH0  C  
ATOM   2045  CG  ASP H  62      26.376 -26.828 -61.399  1.00  0.00      LH0  C  
ATOM   2046  OD1 ASP H  62      26.417 -27.800 -60.650  1.00  0.00      LH0  O  
ATOM   2047  OD2 ASP H  62      25.900 -25.759 -61.018  1.00  0.00      LH0  O1-
ATOM   2048  H   ASP H  62      26.989 -24.423 -62.451  1.00  0.00      LH0  H  
ATOM   2049  N   SER H  63      29.172 -25.560 -64.933  1.00  0.00      LH0  N  
ATOM   2050  CA  SER H  63      30.144 -25.694 -66.021  1.00  0.00      LH0  C  
ATOM   2051  C   SER H  63      31.596 -25.408 -65.639  1.00  0.00      LH0  C  
ATOM   2052  O   SER H  63      32.554 -25.856 -66.270  1.00  0.00      LH0  O  
ATOM   2053  CB  SER H  63      29.694 -24.793 -67.168  1.00  0.00      LH0  C  
ATOM   2054  OG  SER H  63      29.214 -23.556 -66.624  1.00  0.00      LH0  O  
ATOM   2055  H   SER H  63      28.492 -24.828 -64.988  1.00  0.00      LH0  H  
ATOM   2056  HG  SER H  63      29.127 -22.955 -67.368  1.00  0.00      LH0  H  
ATOM   2057  N   VAL H  64      31.729 -24.609 -64.573  1.00  0.00      LH0  N  
ATOM   2058  CA  VAL H  64      33.079 -24.279 -64.134  1.00  0.00      LH0  C  
ATOM   2059  C   VAL H  64      33.492 -24.898 -62.804  1.00  0.00      LH0  C  
ATOM   2060  O   VAL H  64      34.629 -24.759 -62.368  1.00  0.00      LH0  O  
ATOM   2061  CB  VAL H  64      33.288 -22.757 -64.144  1.00  0.00      LH0  C  
ATOM   2062  CG1 VAL H  64      33.083 -22.183 -65.549  1.00  0.00      LH0  C  
ATOM   2063  CG2 VAL H  64      32.422 -22.037 -63.111  1.00  0.00      LH0  C  
ATOM   2064  H   VAL H  64      30.926 -24.266 -64.083  1.00  0.00      LH0  H  
ATOM   2065  N   LYS H  65      32.532 -25.596 -62.174  1.00  0.00      LH0  N  
ATOM   2066  CA  LYS H  65      32.806 -26.204 -60.870  1.00  0.00      LH0  C  
ATOM   2067  C   LYS H  65      34.055 -27.060 -60.811  1.00  0.00      LH0  C  
ATOM   2068  O   LYS H  65      34.341 -27.855 -61.698  1.00  0.00      LH0  O  
ATOM   2069  CB  LYS H  65      31.599 -27.013 -60.405  1.00  0.00      LH0  C  
ATOM   2070  CG  LYS H  65      30.687 -26.207 -59.484  1.00  0.00      LH0  C  
ATOM   2071  CD  LYS H  65      29.336 -26.883 -59.272  1.00  0.00      LH0  C  
ATOM   2072  CE  LYS H  65      28.443 -26.100 -58.313  1.00  0.00      LH0  C  
ATOM   2073  NZ  LYS H  65      27.035 -26.258 -58.688  1.00  0.00      LH0  N1+
ATOM   2074  H   LYS H  65      31.619 -25.666 -62.576  1.00  0.00      LH0  H  
ATOM   2075  HZ1 LYS H  65      26.380 -25.919 -57.956  1.00  0.00      LH0  H  
ATOM   2076  HZ2 LYS H  65      26.836 -25.716 -59.555  1.00  0.00      LH0  H  
ATOM   2077  HZ3 LYS H  65      26.795 -27.225 -58.997  1.00  0.00      LH0  H  
ATOM   2078  N   GLY H  66      34.803 -26.838 -59.721  1.00  0.00      LH0  N  
ATOM   2079  CA  GLY H  66      36.045 -27.591 -59.552  1.00  0.00      LH0  C  
ATOM   2080  C   GLY H  66      37.215 -26.992 -60.311  1.00  0.00      LH0  C  
ATOM   2081  O   GLY H  66      38.238 -26.617 -59.756  1.00  0.00      LH0  O  
ATOM   2082  H   GLY H  66      34.573 -26.087 -59.105  1.00  0.00      LH0  H  
ATOM   2083  N   ARG H  67      37.003 -26.909 -61.630  1.00  0.00      LH0  N  
ATOM   2084  CA  ARG H  67      38.030 -26.345 -62.497  1.00  0.00      LH0  C  
ATOM   2085  C   ARG H  67      38.396 -24.909 -62.177  1.00  0.00      LH0  C  
ATOM   2086  O   ARG H  67      39.550 -24.506 -62.208  1.00  0.00      LH0  O  
ATOM   2087  CB  ARG H  67      37.596 -26.434 -63.956  1.00  0.00      LH0  C  
ATOM   2088  CG  ARG H  67      37.182 -27.833 -64.408  1.00  0.00      LH0  C  
ATOM   2089  CD  ARG H  67      36.833 -27.881 -65.896  1.00  0.00      LH0  C  
ATOM   2090  NE  ARG H  67      35.731 -26.977 -66.231  1.00  0.00      LH0  N  
ATOM   2091  CZ  ARG H  67      35.926 -25.972 -67.110  1.00  0.00      LH0  C  
ATOM   2092  NH1 ARG H  67      34.897 -25.235 -67.500  1.00  0.00      LH0  N1+
ATOM   2093  NH2 ARG H  67      37.130 -25.713 -67.606  1.00  0.00      LH0  N  
ATOM   2094  H   ARG H  67      36.133 -27.241 -61.995  1.00  0.00      LH0  H  
ATOM   2095  HE  ARG H  67      34.823 -27.146 -65.837  1.00  0.00      LH0  H  
ATOM   2096 HH11 ARG H  67      35.025 -24.511 -68.193  1.00  0.00      LH0  H  
ATOM   2097 HH12 ARG H  67      33.978 -25.391 -67.121  1.00  0.00      LH0  H  
ATOM   2098 HH21 ARG H  67      37.235 -24.981 -68.288  1.00  0.00      LH0  H  
ATOM   2099 HH22 ARG H  67      37.955 -26.231 -67.353  1.00  0.00      LH0  H  
ATOM   2100  N   PHE H  68      37.351 -24.134 -61.897  1.00  0.00      LH0  N  
ATOM   2101  CA  PHE H  68      37.648 -22.738 -61.619  1.00  0.00      LH0  C  
ATOM   2102  C   PHE H  68      37.801 -22.515 -60.133  1.00  0.00      LH0  C  
ATOM   2103  O   PHE H  68      37.217 -23.211 -59.310  1.00  0.00      LH0  O  
ATOM   2104  CB  PHE H  68      36.578 -21.821 -62.225  1.00  0.00      LH0  C  
ATOM   2105  CG  PHE H  68      36.685 -21.699 -63.737  1.00  0.00      LH0  C  
ATOM   2106  CD1 PHE H  68      36.856 -22.834 -64.564  1.00  0.00      LH0  C  
ATOM   2107  CD2 PHE H  68      36.578 -20.413 -64.306  1.00  0.00      LH0  C  
ATOM   2108  CE1 PHE H  68      36.895 -22.685 -65.963  1.00  0.00      LH0  C  
ATOM   2109  CE2 PHE H  68      36.609 -20.257 -65.705  1.00  0.00      LH0  C  
ATOM   2110  CZ  PHE H  68      36.759 -21.397 -66.520  1.00  0.00      LH0  C  
ATOM   2111  H   PHE H  68      36.431 -24.509 -61.787  1.00  0.00      LH0  H  
ATOM   2112  N   THR H  69      38.628 -21.515 -59.825  1.00  0.00      LH0  N  
ATOM   2113  CA  THR H  69      38.867 -21.219 -58.419  1.00  0.00      LH0  C  
ATOM   2114  C   THR H  69      39.064 -19.733 -58.193  1.00  0.00      LH0  C  
ATOM   2115  O   THR H  69      40.148 -19.163 -58.328  1.00  0.00      LH0  O  
ATOM   2116  CB  THR H  69      40.042 -22.040 -57.883  1.00  0.00      LH0  C  
ATOM   2117  CG2 THR H  69      39.985 -22.178 -56.359  1.00  0.00      LH0  C  
ATOM   2118  OG1 THR H  69      40.087 -23.326 -58.518  1.00  0.00      LH0  O  
ATOM   2119  H   THR H  69      39.125 -21.062 -60.562  1.00  0.00      LH0  H  
ATOM   2120  HG1 THR H  69      39.214 -23.705 -58.431  1.00  0.00      LH0  H  
ATOM   2121  N   ILE H  70      37.926 -19.102 -57.892  1.00  0.00      LH0  N  
ATOM   2122  CA  ILE H  70      37.975 -17.655 -57.725  1.00  0.00      LH0  C  
ATOM   2123  C   ILE H  70      38.704 -17.313 -56.440  1.00  0.00      LH0  C  
ATOM   2124  O   ILE H  70      38.476 -17.894 -55.390  1.00  0.00      LH0  O  
ATOM   2125  CB  ILE H  70      36.556 -17.060 -57.818  1.00  0.00      LH0  C  
ATOM   2126  CG1 ILE H  70      36.569 -15.532 -57.842  1.00  0.00      LH0  C  
ATOM   2127  CG2 ILE H  70      35.610 -17.623 -56.758  1.00  0.00      LH0  C  
ATOM   2128  CD1 ILE H  70      35.173 -14.935 -58.036  1.00  0.00      LH0  C  
ATOM   2129  H   ILE H  70      37.171 -19.657 -57.540  1.00  0.00      LH0  H  
ATOM   2130  N   SER H  71      39.666 -16.404 -56.590  1.00  0.00      LH0  N  
ATOM   2131  CA  SER H  71      40.502 -16.171 -55.422  1.00  0.00      LH0  C  
ATOM   2132  C   SER H  71      40.870 -14.710 -55.348  1.00  0.00      LH0  C  
ATOM   2133  O   SER H  71      41.049 -14.064 -56.370  1.00  0.00      LH0  O  
ATOM   2134  CB  SER H  71      41.711 -17.123 -55.445  1.00  0.00      LH0  C  
ATOM   2135  OG  SER H  71      42.058 -17.509 -56.793  1.00  0.00      LH0  O  
ATOM   2136  H   SER H  71      39.800 -15.884 -57.438  1.00  0.00      LH0  H  
ATOM   2137  HG  SER H  71      41.297 -17.998 -57.119  1.00  0.00      LH0  H  
ATOM   2138  N   ARG H  72      40.920 -14.189 -54.121  1.00  0.00      LH0  N  
ATOM   2139  CA  ARG H  72      40.995 -12.734 -54.080  1.00  0.00      LH0  C  
ATOM   2140  C   ARG H  72      42.170 -12.188 -53.308  1.00  0.00      LH0  C  
ATOM   2141  O   ARG H  72      42.451 -12.569 -52.178  1.00  0.00      LH0  O  
ATOM   2142  CB  ARG H  72      39.674 -12.160 -53.562  1.00  0.00      LH0  C  
ATOM   2143  CG  ARG H  72      39.276 -12.690 -52.182  1.00  0.00      LH0  C  
ATOM   2144  CD  ARG H  72      37.905 -12.195 -51.743  1.00  0.00      LH0  C  
ATOM   2145  NE  ARG H  72      37.903 -10.744 -51.644  1.00  0.00      LH0  N  
ATOM   2146  CZ  ARG H  72      36.805 -10.014 -51.883  1.00  0.00      LH0  C  
ATOM   2147  NH1 ARG H  72      36.869  -8.709 -51.689  1.00  0.00      LH0  N1+
ATOM   2148  NH2 ARG H  72      35.668 -10.572 -52.280  1.00  0.00      LH0  N  
ATOM   2149  H   ARG H  72      40.848 -14.729 -53.282  1.00  0.00      LH0  H  
ATOM   2150  HE  ARG H  72      38.698 -10.280 -51.251  1.00  0.00      LH0  H  
ATOM   2151 HH11 ARG H  72      36.083  -8.107 -51.858  1.00  0.00      LH0  H  
ATOM   2152 HH12 ARG H  72      37.713  -8.298 -51.325  1.00  0.00      LH0  H  
ATOM   2153 HH21 ARG H  72      34.882  -9.987 -52.500  1.00  0.00      LH0  H  
ATOM   2154 HH22 ARG H  72      35.556 -11.570 -52.312  1.00  0.00      LH0  H  
ATOM   2155  N   ASP H  73      42.837 -11.240 -53.965  1.00  0.00      LH0  N  
ATOM   2156  CA  ASP H  73      43.818 -10.486 -53.201  1.00  0.00      LH0  C  
ATOM   2157  C   ASP H  73      43.185  -9.363 -52.426  1.00  0.00      LH0  C  
ATOM   2158  O   ASP H  73      43.133  -8.203 -52.829  1.00  0.00      LH0  O  
ATOM   2159  CB  ASP H  73      44.936  -9.922 -54.060  1.00  0.00      LH0  C  
ATOM   2160  CG  ASP H  73      46.189  -9.795 -53.225  1.00  0.00      LH0  C  
ATOM   2161  OD1 ASP H  73      46.141  -9.254 -52.120  1.00  0.00      LH0  O  
ATOM   2162  OD2 ASP H  73      47.236 -10.246 -53.672  1.00  0.00      LH0  O1-
ATOM   2163  H   ASP H  73      42.590 -10.980 -54.897  1.00  0.00      LH0  H  
ATOM   2164  N   ASN H  74      42.713  -9.782 -51.250  1.00  0.00      LH0  N  
ATOM   2165  CA  ASN H  74      42.045  -8.814 -50.387  1.00  0.00      LH0  C  
ATOM   2166  C   ASN H  74      42.921  -7.723 -49.792  1.00  0.00      LH0  C  
ATOM   2167  O   ASN H  74      42.440  -6.832 -49.104  1.00  0.00      LH0  O  
ATOM   2168  CB  ASN H  74      41.253  -9.531 -49.298  1.00  0.00      LH0  C  
ATOM   2169  CG  ASN H  74      39.800  -9.126 -49.411  1.00  0.00      LH0  C  
ATOM   2170  ND2 ASN H  74      39.085  -9.373 -48.317  1.00  0.00      LH0  N  
ATOM   2171  OD1 ASN H  74      39.335  -8.642 -50.439  1.00  0.00      LH0  O  
ATOM   2172  H   ASN H  74      42.787 -10.759 -51.034  1.00  0.00      LH0  H  
ATOM   2173 HD21 ASN H  74      39.459  -9.799 -47.496  1.00  0.00      LH0  H  
ATOM   2174 HD22 ASN H  74      38.100  -9.160 -48.320  1.00  0.00      LH0  H  
ATOM   2175  N   SER H  75      44.232  -7.838 -50.076  1.00  0.00      LH0  N  
ATOM   2176  CA  SER H  75      45.115  -6.767 -49.625  1.00  0.00      LH0  C  
ATOM   2177  C   SER H  75      45.448  -5.757 -50.710  1.00  0.00      LH0  C  
ATOM   2178  O   SER H  75      45.564  -4.563 -50.476  1.00  0.00      LH0  O  
ATOM   2179  CB  SER H  75      46.384  -7.349 -48.977  1.00  0.00      LH0  C  
ATOM   2180  OG  SER H  75      47.054  -8.279 -49.852  1.00  0.00      LH0  O  
ATOM   2181  H   SER H  75      44.552  -8.540 -50.710  1.00  0.00      LH0  H  
ATOM   2182  HG  SER H  75      46.366  -8.842 -50.208  1.00  0.00      LH0  H  
ATOM   2183  N   LYS H  76      45.620  -6.298 -51.927  1.00  0.00      LH0  N  
ATOM   2184  CA  LYS H  76      46.107  -5.406 -52.977  1.00  0.00      LH0  C  
ATOM   2185  C   LYS H  76      45.042  -4.857 -53.902  1.00  0.00      LH0  C  
ATOM   2186  O   LYS H  76      45.315  -3.995 -54.726  1.00  0.00      LH0  O  
ATOM   2187  CB  LYS H  76      47.230  -6.084 -53.758  1.00  0.00      LH0  C  
ATOM   2188  CG  LYS H  76      48.321  -6.547 -52.796  1.00  0.00      LH0  C  
ATOM   2189  CD  LYS H  76      49.300  -7.537 -53.417  1.00  0.00      LH0  C  
ATOM   2190  CE  LYS H  76      49.862  -8.480 -52.351  1.00  0.00      LH0  C  
ATOM   2191  NZ  LYS H  76      48.744  -9.172 -51.695  1.00  0.00      LH0  N1+
ATOM   2192  H   LYS H  76      45.459  -7.269 -52.116  1.00  0.00      LH0  H  
ATOM   2193  HZ1 LYS H  76      49.018 -10.084 -51.293  1.00  0.00      LH0  H  
ATOM   2194  HZ2 LYS H  76      48.286  -8.584 -50.968  1.00  0.00      LH0  H  
ATOM   2195  HZ3 LYS H  76      47.996  -9.367 -52.399  1.00  0.00      LH0  H  
ATOM   2196  N   ASN H  77      43.812  -5.373 -53.687  1.00  0.00      LH0  N  
ATOM   2197  CA  ASN H  77      42.633  -5.009 -54.484  1.00  0.00      LH0  C  
ATOM   2198  C   ASN H  77      42.612  -5.723 -55.815  1.00  0.00      LH0  C  
ATOM   2199  O   ASN H  77      42.395  -5.148 -56.874  1.00  0.00      LH0  O  
ATOM   2200  CB  ASN H  77      42.404  -3.499 -54.711  1.00  0.00      LH0  C  
ATOM   2201  CG  ASN H  77      42.439  -2.723 -53.413  1.00  0.00      LH0  C  
ATOM   2202  ND2 ASN H  77      43.613  -2.131 -53.183  1.00  0.00      LH0  N  
ATOM   2203  OD1 ASN H  77      41.482  -2.650 -52.655  1.00  0.00      LH0  O  
ATOM   2204  H   ASN H  77      43.729  -6.137 -53.048  1.00  0.00      LH0  H  
ATOM   2205 HD21 ASN H  77      44.356  -2.260 -53.845  1.00  0.00      LH0  H  
ATOM   2206 HD22 ASN H  77      43.738  -1.589 -52.356  1.00  0.00      LH0  H  
ATOM   2207  N   THR H  78      42.845  -7.034 -55.712  1.00  0.00      LH0  N  
ATOM   2208  CA  THR H  78      42.980  -7.733 -56.983  1.00  0.00      LH0  C  
ATOM   2209  C   THR H  78      42.221  -9.039 -57.035  1.00  0.00      LH0  C  
ATOM   2210  O   THR H  78      42.639 -10.055 -56.493  1.00  0.00      LH0  O  
ATOM   2211  CB  THR H  78      44.457  -7.966 -57.301  1.00  0.00      LH0  C  
ATOM   2212  CG2 THR H  78      44.753  -7.694 -58.777  1.00  0.00      LH0  C  
ATOM   2213  OG1 THR H  78      45.302  -7.184 -56.444  1.00  0.00      LH0  O  
ATOM   2214  H   THR H  78      43.085  -7.465 -54.843  1.00  0.00      LH0  H  
ATOM   2215  HG1 THR H  78      46.177  -7.535 -56.568  1.00  0.00      LH0  H  
ATOM   2216  N   LEU H  79      41.067  -8.995 -57.704  1.00  0.00      LH0  N  
ATOM   2217  CA  LEU H  79      40.385 -10.274 -57.888  1.00  0.00      LH0  C  
ATOM   2218  C   LEU H  79      41.164 -11.159 -58.851  1.00  0.00      LH0  C  
ATOM   2219  O   LEU H  79      41.820 -10.670 -59.761  1.00  0.00      LH0  O  
ATOM   2220  CB  LEU H  79      38.950 -10.014 -58.358  1.00  0.00      LH0  C  
ATOM   2221  CG  LEU H  79      38.049 -11.249 -58.428  1.00  0.00      LH0  C  
ATOM   2222  CD1 LEU H  79      37.927 -11.937 -57.071  1.00  0.00      LH0  C  
ATOM   2223  CD2 LEU H  79      36.685 -10.927 -59.036  1.00  0.00      LH0  C  
ATOM   2224  H   LEU H  79      40.830  -8.172 -58.225  1.00  0.00      LH0  H  
ATOM   2225  N   TYR H  80      41.092 -12.468 -58.613  1.00  0.00      LH0  N  
ATOM   2226  CA  TYR H  80      41.715 -13.376 -59.566  1.00  0.00      LH0  C  
ATOM   2227  C   TYR H  80      40.751 -14.489 -59.906  1.00  0.00      LH0  C  
ATOM   2228  O   TYR H  80      39.754 -14.707 -59.222  1.00  0.00      LH0  O  
ATOM   2229  CB  TYR H  80      42.992 -14.025 -59.018  1.00  0.00      LH0  C  
ATOM   2230  CG  TYR H  80      43.989 -13.052 -58.429  1.00  0.00      LH0  C  
ATOM   2231  CD1 TYR H  80      44.659 -12.132 -59.261  1.00  0.00      LH0  C  
ATOM   2232  CD2 TYR H  80      44.240 -13.120 -57.044  1.00  0.00      LH0  C  
ATOM   2233  CE1 TYR H  80      45.607 -11.265 -58.693  1.00  0.00      LH0  C  
ATOM   2234  CE2 TYR H  80      45.195 -12.259 -56.480  1.00  0.00      LH0  C  
ATOM   2235  CZ  TYR H  80      45.863 -11.333 -57.307  1.00  0.00      LH0  C  
ATOM   2236  OH  TYR H  80      46.789 -10.465 -56.756  1.00  0.00      LH0  O  
ATOM   2237  H   TYR H  80      40.609 -12.844 -57.821  1.00  0.00      LH0  H  
ATOM   2238  HH  TYR H  80      46.839 -10.574 -55.805  1.00  0.00      LH0  H  
ATOM   2239  N   LEU H  81      41.109 -15.210 -60.970  1.00  0.00      LH0  N  
ATOM   2240  CA  LEU H  81      40.343 -16.404 -61.299  1.00  0.00      LH0  C  
ATOM   2241  C   LEU H  81      41.272 -17.504 -61.747  1.00  0.00      LH0  C  
ATOM   2242  O   LEU H  81      41.952 -17.388 -62.756  1.00  0.00      LH0  O  
ATOM   2243  CB  LEU H  81      39.317 -16.091 -62.391  1.00  0.00      LH0  C  
ATOM   2244  CG  LEU H  81      38.347 -17.223 -62.747  1.00  0.00      LH0  C  
ATOM   2245  CD1 LEU H  81      37.572 -17.752 -61.539  1.00  0.00      LH0  C  
ATOM   2246  CD2 LEU H  81      37.410 -16.799 -63.876  1.00  0.00      LH0  C  
ATOM   2247  H   LEU H  81      41.887 -14.918 -61.533  1.00  0.00      LH0  H  
ATOM   2248  N   GLN H  82      41.286 -18.584 -60.961  1.00  0.00      LH0  N  
ATOM   2249  CA  GLN H  82      41.963 -19.749 -61.518  1.00  0.00      LH0  C  
ATOM   2250  C   GLN H  82      41.055 -20.428 -62.520  1.00  0.00      LH0  C  
ATOM   2251  O   GLN H  82      39.884 -20.652 -62.245  1.00  0.00      LH0  O  
ATOM   2252  CB  GLN H  82      42.368 -20.709 -60.397  1.00  0.00      LH0  C  
ATOM   2253  CG  GLN H  82      43.290 -21.857 -60.818  1.00  0.00      LH0  C  
ATOM   2254  CD  GLN H  82      44.617 -21.310 -61.301  1.00  0.00      LH0  C  
ATOM   2255  NE2 GLN H  82      45.189 -22.042 -62.257  1.00  0.00      LH0  N  
ATOM   2256  OE1 GLN H  82      45.088 -20.272 -60.849  1.00  0.00      LH0  O  
ATOM   2257  H   GLN H  82      40.687 -18.650 -60.163  1.00  0.00      LH0  H  
ATOM   2258 HE21 GLN H  82      44.777 -22.911 -62.550  1.00  0.00      LH0  H  
ATOM   2259 HE22 GLN H  82      46.038 -21.740 -62.683  1.00  0.00      LH0  H  
ATOM   2260  N   MET H  83      41.627 -20.711 -63.688  1.00  0.00      LH0  N  
ATOM   2261  CA  MET H  83      40.820 -21.376 -64.700  1.00  0.00      LH0  C  
ATOM   2262  C   MET H  83      41.480 -22.654 -65.150  1.00  0.00      LH0  C  
ATOM   2263  O   MET H  83      42.320 -22.672 -66.043  1.00  0.00      LH0  O  
ATOM   2264  CB  MET H  83      40.582 -20.468 -65.903  1.00  0.00      LH0  C  
ATOM   2265  CG  MET H  83      39.998 -19.098 -65.574  1.00  0.00      LH0  C  
ATOM   2266  SD  MET H  83      39.407 -18.251 -67.044  1.00  0.00      LH0  S  
ATOM   2267  CE  MET H  83      40.929 -18.333 -67.992  1.00  0.00      LH0  C  
ATOM   2268  H   MET H  83      42.577 -20.458 -63.880  1.00  0.00      LH0  H  
ATOM   2269  N   ASN H  84      41.089 -23.729 -64.463  1.00  0.00      LH0  N  
ATOM   2270  CA  ASN H  84      41.749 -24.988 -64.794  1.00  0.00      LH0  C  
ATOM   2271  C   ASN H  84      41.016 -25.764 -65.863  1.00  0.00      LH0  C  
ATOM   2272  O   ASN H  84      39.837 -25.548 -66.129  1.00  0.00      LH0  O  
ATOM   2273  CB  ASN H  84      41.981 -25.869 -63.561  1.00  0.00      LH0  C  
ATOM   2274  CG  ASN H  84      42.751 -25.114 -62.495  1.00  0.00      LH0  C  
ATOM   2275  ND2 ASN H  84      42.134 -25.081 -61.311  1.00  0.00      LH0  N  
ATOM   2276  OD1 ASN H  84      43.840 -24.593 -62.707  1.00  0.00      LH0  O  
ATOM   2277  H   ASN H  84      40.358 -23.680 -63.781  1.00  0.00      LH0  H  
ATOM   2278 HD21 ASN H  84      41.178 -25.374 -61.233  1.00  0.00      LH0  H  
ATOM   2279 HD22 ASN H  84      42.584 -24.735 -60.492  1.00  0.00      LH0  H  
ATOM   2280  N   GLY H  85      41.783 -26.685 -66.476  1.00  0.00      LH0  N  
ATOM   2281  CA  GLY H  85      41.240 -27.589 -67.497  1.00  0.00      LH0  C  
ATOM   2282  C   GLY H  85      40.306 -26.938 -68.504  1.00  0.00      LH0  C  
ATOM   2283  O   GLY H  85      39.110 -27.203 -68.550  1.00  0.00      LH0  O  
ATOM   2284  H   GLY H  85      42.728 -26.774 -66.153  1.00  0.00      LH0  H  
ATOM   2285  N   LEU H  86      40.903 -26.030 -69.281  1.00  0.00      LH0  N  
ATOM   2286  CA  LEU H  86      40.053 -25.227 -70.156  1.00  0.00      LH0  C  
ATOM   2287  C   LEU H  86      39.670 -25.922 -71.442  1.00  0.00      LH0  C  
ATOM   2288  O   LEU H  86      40.490 -26.573 -72.078  1.00  0.00      LH0  O  
ATOM   2289  CB  LEU H  86      40.742 -23.899 -70.429  1.00  0.00      LH0  C  
ATOM   2290  CG  LEU H  86      40.841 -23.080 -69.147  1.00  0.00      LH0  C  
ATOM   2291  CD1 LEU H  86      41.762 -21.878 -69.307  1.00  0.00      LH0  C  
ATOM   2292  CD2 LEU H  86      39.456 -22.686 -68.636  1.00  0.00      LH0  C  
ATOM   2293  H   LEU H  86      41.896 -25.905 -69.250  1.00  0.00      LH0  H  
ATOM   2294  N   ARG H  87      38.382 -25.783 -71.787  1.00  0.00      LH0  N  
ATOM   2295  CA  ARG H  87      37.910 -26.471 -72.988  1.00  0.00      LH0  C  
ATOM   2296  C   ARG H  87      36.784 -25.739 -73.687  1.00  0.00      LH0  C  
ATOM   2297  O   ARG H  87      35.947 -25.107 -73.058  1.00  0.00      LH0  O  
ATOM   2298  CB  ARG H  87      37.539 -27.947 -72.720  1.00  0.00      LH0  C  
ATOM   2299  CG  ARG H  87      37.377 -28.416 -71.261  1.00  0.00      LH0  C  
ATOM   2300  CD  ARG H  87      35.969 -28.344 -70.656  1.00  0.00      LH0  C  
ATOM   2301  NE  ARG H  87      35.437 -26.985 -70.632  1.00  0.00      LH0  N  
ATOM   2302  CZ  ARG H  87      34.236 -26.703 -71.172  1.00  0.00      LH0  C  
ATOM   2303  NH1 ARG H  87      33.796 -25.454 -71.195  1.00  0.00      LH0  N1+
ATOM   2304  NH2 ARG H  87      33.493 -27.670 -71.697  1.00  0.00      LH0  N  
ATOM   2305  H   ARG H  87      37.757 -25.211 -71.251  1.00  0.00      LH0  H  
ATOM   2306  HE  ARG H  87      35.992 -26.237 -70.264  1.00  0.00      LH0  H  
ATOM   2307 HH11 ARG H  87      32.919 -25.241 -71.653  1.00  0.00      LH0  H  
ATOM   2308 HH12 ARG H  87      34.330 -24.703 -70.791  1.00  0.00      LH0  H  
ATOM   2309 HH21 ARG H  87      32.658 -27.398 -72.197  1.00  0.00      LH0  H  
ATOM   2310 HH22 ARG H  87      33.737 -28.634 -71.638  1.00  0.00      LH0  H  
ATOM   2311  N   ALA H  88      36.818 -25.849 -75.026  1.00  0.00      LH0  N  
ATOM   2312  CA  ALA H  88      35.789 -25.299 -75.919  1.00  0.00      LH0  C  
ATOM   2313  C   ALA H  88      35.085 -24.007 -75.489  1.00  0.00      LH0  C  
ATOM   2314  O   ALA H  88      35.618 -22.909 -75.626  1.00  0.00      LH0  O  
ATOM   2315  CB  ALA H  88      34.783 -26.396 -76.297  1.00  0.00      LH0  C  
ATOM   2316  H   ALA H  88      37.587 -26.346 -75.424  1.00  0.00      LH0  H  
ATOM   2317  N   GLU H  89      33.864 -24.161 -74.956  1.00  0.00      LH0  N  
ATOM   2318  CA  GLU H  89      33.102 -22.958 -74.621  1.00  0.00      LH0  C  
ATOM   2319  C   GLU H  89      33.346 -22.386 -73.231  1.00  0.00      LH0  C  
ATOM   2320  O   GLU H  89      32.478 -21.774 -72.608  1.00  0.00      LH0  O  
ATOM   2321  CB  GLU H  89      31.600 -23.146 -74.885  1.00  0.00      LH0  C  
ATOM   2322  CG  GLU H  89      30.980 -24.527 -74.611  1.00  0.00      LH0  C  
ATOM   2323  CD  GLU H  89      31.491 -25.137 -73.318  1.00  0.00      LH0  C  
ATOM   2324  OE1 GLU H  89      31.286 -24.594 -72.236  1.00  0.00      LH0  O  
ATOM   2325  OE2 GLU H  89      32.155 -26.156 -73.397  1.00  0.00      LH0  O1-
ATOM   2326  H   GLU H  89      33.509 -25.054 -74.668  1.00  0.00      LH0  H  
ATOM   2327  N   ASP H  90      34.605 -22.583 -72.803  1.00  0.00      LH0  N  
ATOM   2328  CA  ASP H  90      35.198 -21.668 -71.834  1.00  0.00      LH0  C  
ATOM   2329  C   ASP H  90      35.752 -20.405 -72.476  1.00  0.00      LH0  C  
ATOM   2330  O   ASP H  90      36.025 -19.420 -71.798  1.00  0.00      LH0  O  
ATOM   2331  CB  ASP H  90      36.309 -22.336 -71.012  1.00  0.00      LH0  C  
ATOM   2332  CG  ASP H  90      35.777 -23.382 -70.043  1.00  0.00      LH0  C  
ATOM   2333  OD1 ASP H  90      34.701 -23.227 -69.472  1.00  0.00      LH0  O  
ATOM   2334  OD2 ASP H  90      36.438 -24.389 -69.849  1.00  0.00      LH0  O1-
ATOM   2335  H   ASP H  90      35.182 -23.262 -73.256  1.00  0.00      LH0  H  
ATOM   2336  N   THR H  91      35.894 -20.468 -73.816  1.00  0.00      LH0  N  
ATOM   2337  CA  THR H  91      36.204 -19.250 -74.570  1.00  0.00      LH0  C  
ATOM   2338  C   THR H  91      35.149 -18.181 -74.345  1.00  0.00      LH0  C  
ATOM   2339  O   THR H  91      33.971 -18.419 -74.585  1.00  0.00      LH0  O  
ATOM   2340  CB  THR H  91      36.300 -19.589 -76.063  1.00  0.00      LH0  C  
ATOM   2341  CG2 THR H  91      36.664 -18.387 -76.941  1.00  0.00      LH0  C  
ATOM   2342  OG1 THR H  91      37.233 -20.658 -76.264  1.00  0.00      LH0  O  
ATOM   2343  H   THR H  91      35.712 -21.314 -74.314  1.00  0.00      LH0  H  
ATOM   2344  HG1 THR H  91      36.737 -21.468 -76.152  1.00  0.00      LH0  H  
ATOM   2345  N   ALA H  92      35.612 -17.025 -73.848  1.00  0.00      LH0  N  
ATOM   2346  CA  ALA H  92      34.645 -16.017 -73.432  1.00  0.00      LH0  C  
ATOM   2347  C   ALA H  92      35.283 -14.683 -73.137  1.00  0.00      LH0  C  
ATOM   2348  O   ALA H  92      36.482 -14.575 -72.907  1.00  0.00      LH0  O  
ATOM   2349  CB  ALA H  92      33.934 -16.449 -72.153  1.00  0.00      LH0  C  
ATOM   2350  H   ALA H  92      36.596 -16.880 -73.720  1.00  0.00      LH0  H  
ATOM   2351  N   VAL H  93      34.403 -13.676 -73.114  1.00  0.00      LH0  N  
ATOM   2352  CA  VAL H  93      34.817 -12.411 -72.519  1.00  0.00      LH0  C  
ATOM   2353  C   VAL H  93      34.462 -12.422 -71.044  1.00  0.00      LH0  C  
ATOM   2354  O   VAL H  93      33.300 -12.396 -70.660  1.00  0.00      LH0  O  
ATOM   2355  CB  VAL H  93      34.152 -11.228 -73.236  1.00  0.00      LH0  C  
ATOM   2356  CG1 VAL H  93      34.705  -9.893 -72.734  1.00  0.00      LH0  C  
ATOM   2357  CG2 VAL H  93      34.290 -11.347 -74.755  1.00  0.00      LH0  C  
ATOM   2358  H   VAL H  93      33.440 -13.844 -73.332  1.00  0.00      LH0  H  
ATOM   2359  N   TYR H  94      35.509 -12.519 -70.226  1.00  0.00      LH0  N  
ATOM   2360  CA  TYR H  94      35.260 -12.549 -68.788  1.00  0.00      LH0  C  
ATOM   2361  C   TYR H  94      35.125 -11.150 -68.234  1.00  0.00      LH0  C  
ATOM   2362  O   TYR H  94      36.022 -10.333 -68.392  1.00  0.00      LH0  O  
ATOM   2363  CB  TYR H  94      36.394 -13.272 -68.057  1.00  0.00      LH0  C  
ATOM   2364  CG  TYR H  94      36.424 -14.754 -68.361  1.00  0.00      LH0  C  
ATOM   2365  CD1 TYR H  94      36.810 -15.200 -69.642  1.00  0.00      LH0  C  
ATOM   2366  CD2 TYR H  94      36.077 -15.656 -67.335  1.00  0.00      LH0  C  
ATOM   2367  CE1 TYR H  94      36.827 -16.577 -69.911  1.00  0.00      LH0  C  
ATOM   2368  CE2 TYR H  94      36.108 -17.035 -67.599  1.00  0.00      LH0  C  
ATOM   2369  CZ  TYR H  94      36.462 -17.475 -68.891  1.00  0.00      LH0  C  
ATOM   2370  OH  TYR H  94      36.427 -18.826 -69.171  1.00  0.00      LH0  O  
ATOM   2371  H   TYR H  94      36.430 -12.454 -70.611  1.00  0.00      LH0  H  
ATOM   2372  HH  TYR H  94      36.635 -18.942 -70.101  1.00  0.00      LH0  H  
ATOM   2373  N   TYR H  95      33.978 -10.926 -67.590  1.00  0.00      LH0  N  
ATOM   2374  CA  TYR H  95      33.800  -9.670 -66.869  1.00  0.00      LH0  C  
ATOM   2375  C   TYR H  95      33.963  -9.884 -65.376  1.00  0.00      LH0  C  
ATOM   2376  O   TYR H  95      33.745 -10.974 -64.853  1.00  0.00      LH0  O  
ATOM   2377  CB  TYR H  95      32.416  -9.055 -67.116  1.00  0.00      LH0  C  
ATOM   2378  CG  TYR H  95      32.041  -9.003 -68.581  1.00  0.00      LH0  C  
ATOM   2379  CD1 TYR H  95      32.567  -7.986 -69.403  1.00  0.00      LH0  C  
ATOM   2380  CD2 TYR H  95      31.146  -9.972 -69.080  1.00  0.00      LH0  C  
ATOM   2381  CE1 TYR H  95      32.166  -7.921 -70.749  1.00  0.00      LH0  C  
ATOM   2382  CE2 TYR H  95      30.747  -9.906 -70.424  1.00  0.00      LH0  C  
ATOM   2383  CZ  TYR H  95      31.253  -8.876 -71.241  1.00  0.00      LH0  C  
ATOM   2384  OH  TYR H  95      30.842  -8.794 -72.558  1.00  0.00      LH0  O  
ATOM   2385  H   TYR H  95      33.281 -11.636 -67.511  1.00  0.00      LH0  H  
ATOM   2386  HH  TYR H  95      30.141  -9.421 -72.729  1.00  0.00      LH0  H  
ATOM   2387  N   CYS H  96      34.336  -8.790 -64.717  1.00  0.00      LH0  N  
ATOM   2388  CA  CYS H  96      34.430  -8.753 -63.263  1.00  0.00      LH0  C  
ATOM   2389  C   CYS H  96      33.278  -7.907 -62.759  1.00  0.00      LH0  C  
ATOM   2390  O   CYS H  96      32.790  -7.041 -63.478  1.00  0.00      LH0  O  
ATOM   2391  CB  CYS H  96      35.788  -8.139 -62.918  1.00  0.00      LH0  C  
ATOM   2392  SG  CYS H  96      36.388  -8.203 -61.212  1.00  0.00      LH0  S  
ATOM   2393  H   CYS H  96      34.516  -7.955 -65.243  1.00  0.00      LH0  H  
ATOM   2394  N   ALA H  97      32.844  -8.187 -61.524  1.00  0.00      LH0  N  
ATOM   2395  CA  ALA H  97      31.709  -7.419 -61.017  1.00  0.00      LH0  C  
ATOM   2396  C   ALA H  97      31.732  -7.271 -59.510  1.00  0.00      LH0  C  
ATOM   2397  O   ALA H  97      32.122  -8.184 -58.791  1.00  0.00      LH0  O  
ATOM   2398  CB  ALA H  97      30.385  -8.074 -61.420  1.00  0.00      LH0  C  
ATOM   2399  H   ALA H  97      33.231  -8.952 -61.006  1.00  0.00      LH0  H  
ATOM   2400  N   ARG H  98      31.287  -6.087 -59.063  1.00  0.00      LH0  N  
ATOM   2401  CA  ARG H  98      30.985  -5.941 -57.637  1.00  0.00      LH0  C  
ATOM   2402  C   ARG H  98      29.640  -6.588 -57.374  1.00  0.00      LH0  C  
ATOM   2403  O   ARG H  98      28.743  -6.475 -58.203  1.00  0.00      LH0  O  
ATOM   2404  CB  ARG H  98      30.931  -4.450 -57.253  1.00  0.00      LH0  C  
ATOM   2405  CG  ARG H  98      30.875  -4.164 -55.742  1.00  0.00      LH0  C  
ATOM   2406  CD  ARG H  98      30.651  -2.693 -55.347  1.00  0.00      LH0  C  
ATOM   2407  NE  ARG H  98      29.237  -2.310 -55.368  1.00  0.00      LH0  N  
ATOM   2408  CZ  ARG H  98      28.698  -1.451 -54.471  1.00  0.00      LH0  C  
ATOM   2409  NH1 ARG H  98      27.402  -1.189 -54.503  1.00  0.00      LH0  N1+
ATOM   2410  NH2 ARG H  98      29.442  -0.851 -53.550  1.00  0.00      LH0  N  
ATOM   2411  H   ARG H  98      30.940  -5.434 -59.738  1.00  0.00      LH0  H  
ATOM   2412  HE  ARG H  98      28.631  -2.676 -56.086  1.00  0.00      LH0  H  
ATOM   2413 HH11 ARG H  98      26.966  -0.636 -53.773  1.00  0.00      LH0  H  
ATOM   2414 HH12 ARG H  98      26.838  -1.537 -55.261  1.00  0.00      LH0  H  
ATOM   2415 HH21 ARG H  98      28.989  -0.215 -52.906  1.00  0.00      LH0  H  
ATOM   2416 HH22 ARG H  98      30.424  -0.991 -53.464  1.00  0.00      LH0  H  
ATOM   2417  N   ASP H  99      29.525  -7.257 -56.223  1.00  0.00      LH0  N  
ATOM   2418  CA  ASP H  99      28.150  -7.504 -55.813  1.00  0.00      LH0  C  
ATOM   2419  C   ASP H  99      27.762  -6.712 -54.587  1.00  0.00      LH0  C  
ATOM   2420  O   ASP H  99      28.582  -6.188 -53.834  1.00  0.00      LH0  O  
ATOM   2421  CB  ASP H  99      27.795  -8.999 -55.688  1.00  0.00      LH0  C  
ATOM   2422  CG  ASP H  99      28.405  -9.686 -54.480  1.00  0.00      LH0  C  
ATOM   2423  OD1 ASP H  99      29.322 -10.479 -54.666  1.00  0.00      LH0  O  
ATOM   2424  OD2 ASP H  99      27.937  -9.462 -53.364  1.00  0.00      LH0  O1-
ATOM   2425  H   ASP H  99      30.284  -7.427 -55.591  1.00  0.00      LH0  H  
ATOM   2426  N   LEU H 100      26.443  -6.636 -54.434  1.00  0.00      LH0  N  
ATOM   2427  CA  LEU H 100      25.896  -6.030 -53.236  1.00  0.00      LH0  C  
ATOM   2428  C   LEU H 100      25.067  -7.072 -52.518  1.00  0.00      LH0  C  
ATOM   2429  O   LEU H 100      24.099  -7.586 -53.065  1.00  0.00      LH0  O  
ATOM   2430  CB  LEU H 100      25.075  -4.811 -53.660  1.00  0.00      LH0  C  
ATOM   2431  CG  LEU H 100      24.437  -4.020 -52.524  1.00  0.00      LH0  C  
ATOM   2432  CD1 LEU H 100      25.479  -3.538 -51.520  1.00  0.00      LH0  C  
ATOM   2433  CD2 LEU H 100      23.575  -2.878 -53.062  1.00  0.00      LH0  C  
ATOM   2434  H   LEU H 100      25.855  -7.012 -55.152  1.00  0.00      LH0  H  
ATOM   2435  N   ARG H 101      25.499  -7.394 -51.283  1.00  0.00      LH0  N  
ATOM   2436  CA  ARG H 101      24.801  -8.409 -50.476  1.00  0.00      LH0  C  
ATOM   2437  C   ARG H 101      24.495  -9.729 -51.179  1.00  0.00      LH0  C  
ATOM   2438  O   ARG H 101      23.472 -10.364 -50.942  1.00  0.00      LH0  O  
ATOM   2439  CB  ARG H 101      23.504  -7.857 -49.859  1.00  0.00      LH0  C  
ATOM   2440  CG  ARG H 101      23.655  -6.477 -49.227  1.00  0.00      LH0  C  
ATOM   2441  CD  ARG H 101      22.330  -5.893 -48.736  1.00  0.00      LH0  C  
ATOM   2442  NE  ARG H 101      22.479  -4.446 -48.611  1.00  0.00      LH0  N  
ATOM   2443  CZ  ARG H 101      21.934  -3.656 -49.558  1.00  0.00      LH0  C  
ATOM   2444  NH1 ARG H 101      20.893  -4.078 -50.272  1.00  0.00      LH0  N1+
ATOM   2445  NH2 ARG H 101      22.455  -2.456 -49.781  1.00  0.00      LH0  N  
ATOM   2446  H   ARG H 101      26.296  -6.914 -50.903  1.00  0.00      LH0  H  
ATOM   2447  HE  ARG H 101      23.136  -4.112 -47.927  1.00  0.00      LH0  H  
ATOM   2448 HH11 ARG H 101      20.579  -3.640 -51.118  1.00  0.00      LH0  H  
ATOM   2449 HH12 ARG H 101      20.348  -4.874 -49.985  1.00  0.00      LH0  H  
ATOM   2450 HH21 ARG H 101      22.063  -1.811 -50.435  1.00  0.00      LH0  H  
ATOM   2451 HH22 ARG H 101      23.296  -2.191 -49.294  1.00  0.00      LH0  H  
ATOM   2452  N   THR H 102      25.418 -10.102 -52.087  1.00  0.00      LH0  N  
ATOM   2453  CA  THR H 102      25.235 -11.345 -52.841  1.00  0.00      LH0  C  
ATOM   2454  C   THR H 102      23.963 -11.385 -53.696  1.00  0.00      LH0  C  
ATOM   2455  O   THR H 102      23.340 -12.417 -53.943  1.00  0.00      LH0  O  
ATOM   2456  CB  THR H 102      25.367 -12.517 -51.856  1.00  0.00      LH0  C  
ATOM   2457  CG2 THR H 102      25.522 -13.891 -52.504  1.00  0.00      LH0  C  
ATOM   2458  OG1 THR H 102      26.467 -12.254 -50.975  1.00  0.00      LH0  O  
ATOM   2459  H   THR H 102      26.245  -9.555 -52.238  1.00  0.00      LH0  H  
ATOM   2460  HG1 THR H 102      27.122 -11.802 -51.506  1.00  0.00      LH0  H  
ATOM   2461  N   GLY H 103      23.598 -10.178 -54.138  1.00  0.00      LH0  N  
ATOM   2462  CA  GLY H 103      22.418 -10.049 -54.980  1.00  0.00      LH0  C  
ATOM   2463  C   GLY H 103      22.775  -9.413 -56.307  1.00  0.00      LH0  C  
ATOM   2464  O   GLY H 103      23.263 -10.056 -57.228  1.00  0.00      LH0  O  
ATOM   2465  H   GLY H 103      24.129  -9.367 -53.891  1.00  0.00      LH0  H  
ATOM   2466  N   PRO H 104      22.522  -8.088 -56.377  1.00  0.00      LH0  N  
ATOM   2467  CA  PRO H 104      22.900  -7.358 -57.587  1.00  0.00      LH0  C  
ATOM   2468  C   PRO H 104      24.393  -7.335 -57.831  1.00  0.00      LH0  C  
ATOM   2469  O   PRO H 104      25.170  -6.898 -56.994  1.00  0.00      LH0  O  
ATOM   2470  CB  PRO H 104      22.281  -5.975 -57.350  1.00  0.00      LH0  C  
ATOM   2471  CG  PRO H 104      22.148  -5.827 -55.835  1.00  0.00      LH0  C  
ATOM   2472  CD  PRO H 104      21.881  -7.251 -55.367  1.00  0.00      LH0  C  
ATOM   2473  N   PHE H 105      24.748  -7.803 -59.036  1.00  0.00      LH0  N  
ATOM   2474  CA  PHE H 105      26.096  -7.473 -59.491  1.00  0.00      LH0  C  
ATOM   2475  C   PHE H 105      26.006  -6.134 -60.178  1.00  0.00      LH0  C  
ATOM   2476  O   PHE H 105      25.367  -6.027 -61.220  1.00  0.00      LH0  O  
ATOM   2477  CB  PHE H 105      26.649  -8.485 -60.503  1.00  0.00      LH0  C  
ATOM   2478  CG  PHE H 105      26.529  -9.936 -60.085  1.00  0.00      LH0  C  
ATOM   2479  CD1 PHE H 105      26.474 -10.323 -58.726  1.00  0.00      LH0  C  
ATOM   2480  CD2 PHE H 105      26.480 -10.899 -61.114  1.00  0.00      LH0  C  
ATOM   2481  CE1 PHE H 105      26.346 -11.684 -58.394  1.00  0.00      LH0  C  
ATOM   2482  CE2 PHE H 105      26.361 -12.262 -60.788  1.00  0.00      LH0  C  
ATOM   2483  CZ  PHE H 105      26.288 -12.636 -59.432  1.00  0.00      LH0  C  
ATOM   2484  H   PHE H 105      24.071  -8.216 -59.643  1.00  0.00      LH0  H  
ATOM   2485  N   ASP H 106      26.580  -5.121 -59.541  1.00  0.00      LH0  N  
ATOM   2486  CA  ASP H 106      26.172  -3.796 -59.986  1.00  0.00      LH0  C  
ATOM   2487  C   ASP H 106      27.147  -3.058 -60.887  1.00  0.00      LH0  C  
ATOM   2488  O   ASP H 106      26.811  -2.641 -61.996  1.00  0.00      LH0  O  
ATOM   2489  CB  ASP H 106      25.653  -2.975 -58.792  1.00  0.00      LH0  C  
ATOM   2490  CG  ASP H 106      26.696  -2.656 -57.730  1.00  0.00      LH0  C  
ATOM   2491  OD1 ASP H 106      27.693  -3.361 -57.608  1.00  0.00      LH0  O  
ATOM   2492  OD2 ASP H 106      26.504  -1.682 -57.012  1.00  0.00      LH0  O1-
ATOM   2493  H   ASP H 106      27.182  -5.245 -58.746  1.00  0.00      LH0  H  
ATOM   2494  N   TYR H 107      28.382  -2.941 -60.389  1.00  0.00      LH0  N  
ATOM   2495  CA  TYR H 107      29.422  -2.383 -61.248  1.00  0.00      LH0  C  
ATOM   2496  C   TYR H 107      30.175  -3.481 -61.963  1.00  0.00      LH0  C  
ATOM   2497  O   TYR H 107      30.546  -4.485 -61.368  1.00  0.00      LH0  O  
ATOM   2498  CB  TYR H 107      30.404  -1.519 -60.455  1.00  0.00      LH0  C  
ATOM   2499  CG  TYR H 107      29.689  -0.431 -59.687  1.00  0.00      LH0  C  
ATOM   2500  CD1 TYR H 107      29.306   0.757 -60.345  1.00  0.00      LH0  C  
ATOM   2501  CD2 TYR H 107      29.433  -0.638 -58.318  1.00  0.00      LH0  C  
ATOM   2502  CE1 TYR H 107      28.640   1.755 -59.613  1.00  0.00      LH0  C  
ATOM   2503  CE2 TYR H 107      28.770   0.359 -57.587  1.00  0.00      LH0  C  
ATOM   2504  CZ  TYR H 107      28.372   1.537 -58.246  1.00  0.00      LH0  C  
ATOM   2505  OH  TYR H 107      27.696   2.503 -57.525  1.00  0.00      LH0  O  
ATOM   2506  H   TYR H 107      28.550  -3.303 -59.469  1.00  0.00      LH0  H  
ATOM   2507  HH  TYR H 107      27.258   2.069 -56.797  1.00  0.00      LH0  H  
ATOM   2508  N   TRP H 108      30.351  -3.255 -63.268  1.00  0.00      LH0  N  
ATOM   2509  CA  TRP H 108      30.999  -4.278 -64.084  1.00  0.00      LH0  C  
ATOM   2510  C   TRP H 108      32.282  -3.712 -64.649  1.00  0.00      LH0  C  
ATOM   2511  O   TRP H 108      32.408  -2.503 -64.812  1.00  0.00      LH0  O  
ATOM   2512  CB  TRP H 108      30.072  -4.732 -65.222  1.00  0.00      LH0  C  
ATOM   2513  CG  TRP H 108      28.942  -5.610 -64.722  1.00  0.00      LH0  C  
ATOM   2514  CD1 TRP H 108      28.039  -5.345 -63.680  1.00  0.00      LH0  C  
ATOM   2515  CD2 TRP H 108      28.552  -6.906 -65.225  1.00  0.00      LH0  C  
ATOM   2516  CE2 TRP H 108      27.430  -7.348 -64.446  1.00  0.00      LH0  C  
ATOM   2517  CE3 TRP H 108      29.048  -7.718 -66.268  1.00  0.00      LH0  C  
ATOM   2518  NE1 TRP H 108      27.152  -6.357 -63.510  1.00  0.00      LH0  N  
ATOM   2519  CZ2 TRP H 108      26.830  -8.595 -64.724  1.00  0.00      LH0  C  
ATOM   2520  CZ3 TRP H 108      28.437  -8.961 -66.536  1.00  0.00      LH0  C  
ATOM   2521  CH2 TRP H 108      27.335  -9.395 -65.769  1.00  0.00      LH0  C  
ATOM   2522  H   TRP H 108      30.143  -2.367 -63.674  1.00  0.00      LH0  H  
ATOM   2523  HE1 TRP H 108      26.432  -6.369 -62.841  1.00  0.00      LH0  H  
ATOM   2524  N   GLY H 109      33.220  -4.623 -64.920  1.00  0.00      LH0  N  
ATOM   2525  CA  GLY H 109      34.480  -4.167 -65.494  1.00  0.00      LH0  C  
ATOM   2526  C   GLY H 109      34.489  -4.194 -67.008  1.00  0.00      LH0  C  
ATOM   2527  O   GLY H 109      33.444  -4.180 -67.653  1.00  0.00      LH0  O  
ATOM   2528  H   GLY H 109      33.038  -5.597 -64.776  1.00  0.00      LH0  H  
ATOM   2529  N   GLN H 110      35.714  -4.186 -67.555  1.00  0.00      LH0  N  
ATOM   2530  CA  GLN H 110      35.787  -3.963 -68.997  1.00  0.00      LH0  C  
ATOM   2531  C   GLN H 110      35.783  -5.189 -69.901  1.00  0.00      LH0  C  
ATOM   2532  O   GLN H 110      35.494  -5.101 -71.088  1.00  0.00      LH0  O  
ATOM   2533  CB  GLN H 110      36.902  -2.956 -69.340  1.00  0.00      LH0  C  
ATOM   2534  CG  GLN H 110      38.233  -3.476 -69.906  1.00  0.00      LH0  C  
ATOM   2535  CD  GLN H 110      38.995  -4.316 -68.903  1.00  0.00      LH0  C  
ATOM   2536  NE2 GLN H 110      39.453  -5.458 -69.409  1.00  0.00      LH0  N  
ATOM   2537  OE1 GLN H 110      39.208  -3.950 -67.758  1.00  0.00      LH0  O  
ATOM   2538  H   GLN H 110      36.485  -4.458 -66.970  1.00  0.00      LH0  H  
ATOM   2539 HE21 GLN H 110      39.187  -5.766 -70.325  1.00  0.00      LH0  H  
ATOM   2540 HE22 GLN H 110      40.069  -6.032 -68.872  1.00  0.00      LH0  H  
ATOM   2541  N   GLY H 111      36.120  -6.332 -69.297  1.00  0.00      LH0  N  
ATOM   2542  CA  GLY H 111      36.141  -7.554 -70.091  1.00  0.00      LH0  C  
ATOM   2543  C   GLY H 111      37.516  -7.945 -70.598  1.00  0.00      LH0  C  
ATOM   2544  O   GLY H 111      38.229  -7.179 -71.236  1.00  0.00      LH0  O  
ATOM   2545  H   GLY H 111      36.310  -6.346 -68.313  1.00  0.00      LH0  H  
ATOM   2546  N   THR H 112      37.868  -9.195 -70.286  1.00  0.00      LH0  N  
ATOM   2547  CA  THR H 112      39.101  -9.733 -70.850  1.00  0.00      LH0  C  
ATOM   2548  C   THR H 112      38.775 -10.893 -71.780  1.00  0.00      LH0  C  
ATOM   2549  O   THR H 112      37.770 -11.571 -71.599  1.00  0.00      LH0  O  
ATOM   2550  CB  THR H 112      40.066 -10.099 -69.702  1.00  0.00      LH0  C  
ATOM   2551  CG2 THR H 112      39.973 -11.541 -69.190  1.00  0.00      LH0  C  
ATOM   2552  OG1 THR H 112      41.412  -9.714 -70.012  1.00  0.00      LH0  O  
ATOM   2553  H   THR H 112      37.254  -9.755 -69.728  1.00  0.00      LH0  H  
ATOM   2554  HG1 THR H 112      41.456  -8.783 -69.791  1.00  0.00      LH0  H  
ATOM   2555  N   LEU H 113      39.622 -11.084 -72.798  1.00  0.00      LH0  N  
ATOM   2556  CA  LEU H 113      39.284 -12.165 -73.722  1.00  0.00      LH0  C  
ATOM   2557  C   LEU H 113      40.106 -13.411 -73.467  1.00  0.00      LH0  C  
ATOM   2558  O   LEU H 113      41.330 -13.382 -73.476  1.00  0.00      LH0  O  
ATOM   2559  CB  LEU H 113      39.433 -11.695 -75.174  1.00  0.00      LH0  C  
ATOM   2560  CG  LEU H 113      39.043 -12.740 -76.231  1.00  0.00      LH0  C  
ATOM   2561  CD1 LEU H 113      37.577 -13.171 -76.123  1.00  0.00      LH0  C  
ATOM   2562  CD2 LEU H 113      39.403 -12.276 -77.642  1.00  0.00      LH0  C  
ATOM   2563  H   LEU H 113      40.485 -10.585 -72.857  1.00  0.00      LH0  H  
ATOM   2564  N   VAL H 114      39.381 -14.508 -73.237  1.00  0.00      LH0  N  
ATOM   2565  CA  VAL H 114      40.088 -15.780 -73.167  1.00  0.00      LH0  C  
ATOM   2566  C   VAL H 114      39.631 -16.697 -74.279  1.00  0.00      LH0  C  
ATOM   2567  O   VAL H 114      38.452 -17.011 -74.409  1.00  0.00      LH0  O  
ATOM   2568  CB  VAL H 114      39.893 -16.440 -71.797  1.00  0.00      LH0  C  
ATOM   2569  CG1 VAL H 114      40.642 -17.769 -71.684  1.00  0.00      LH0  C  
ATOM   2570  CG2 VAL H 114      40.304 -15.485 -70.679  1.00  0.00      LH0  C  
ATOM   2571  H   VAL H 114      38.380 -14.473 -73.210  1.00  0.00      LH0  H  
ATOM   2572  N   THR H 115      40.622 -17.110 -75.066  1.00  0.00      LH0  N  
ATOM   2573  CA  THR H 115      40.305 -17.992 -76.178  1.00  0.00      LH0  C  
ATOM   2574  C   THR H 115      40.958 -19.345 -75.980  1.00  0.00      LH0  C  
ATOM   2575  O   THR H 115      42.177 -19.475 -76.000  1.00  0.00      LH0  O  
ATOM   2576  CB  THR H 115      40.758 -17.315 -77.472  1.00  0.00      LH0  C  
ATOM   2577  CG2 THR H 115      40.234 -18.028 -78.719  1.00  0.00      LH0  C  
ATOM   2578  OG1 THR H 115      40.344 -15.941 -77.466  1.00  0.00      LH0  O  
ATOM   2579  H   THR H 115      41.565 -16.827 -74.889  1.00  0.00      LH0  H  
ATOM   2580  HG1 THR H 115      40.615 -15.572 -78.296  1.00  0.00      LH0  H  
ATOM   2581  N   VAL H 116      40.111 -20.354 -75.736  1.00  0.00      LH0  N  
ATOM   2582  CA  VAL H 116      40.744 -21.618 -75.370  1.00  0.00      LH0  C  
ATOM   2583  C   VAL H 116      41.066 -22.542 -76.542  1.00  0.00      LH0  C  
ATOM   2584  O   VAL H 116      40.484 -23.599 -76.764  1.00  0.00      LH0  O  
ATOM   2585  CB  VAL H 116      40.013 -22.305 -74.195  1.00  0.00      LH0  C  
ATOM   2586  CG1 VAL H 116      39.912 -21.334 -73.020  1.00  0.00      LH0  C  
ATOM   2587  CG2 VAL H 116      38.626 -22.844 -74.523  1.00  0.00      LH0  C  
ATOM   2588  H   VAL H 116      39.118 -20.264 -75.848  1.00  0.00      LH0  H  
ATOM   2589  N   SER H 117      42.035 -22.061 -77.325  1.00  0.00      LH0  N  
ATOM   2590  CA  SER H 117      42.334 -22.778 -78.557  1.00  0.00      LH0  C  
ATOM   2591  C   SER H 117      43.822 -23.008 -78.761  1.00  0.00      LH0  C  
ATOM   2592  O   SER H 117      44.657 -22.612 -77.956  1.00  0.00      LH0  O  
ATOM   2593  CB  SER H 117      41.676 -22.034 -79.723  1.00  0.00      LH0  C  
ATOM   2594  OG  SER H 117      41.960 -20.635 -79.624  1.00  0.00      LH0  O  
ATOM   2595  H   SER H 117      42.502 -21.203 -77.108  1.00  0.00      LH0  H  
ATOM   2596  HG  SER H 117      41.476 -20.206 -80.321  1.00  0.00      LH0  H  
ATOM   2597  N   SER H 118      44.121 -23.672 -79.887  1.00  0.00      LH0  N  
ATOM   2598  CA  SER H 118      45.528 -23.959 -80.154  1.00  0.00      LH0  C  
ATOM   2599  C   SER H 118      46.043 -23.377 -81.459  1.00  0.00      LH0  C  
ATOM   2600  O   SER H 118      46.980 -23.890 -82.056  1.00  0.00      LH0  O  
ATOM   2601  CB  SER H 118      45.753 -25.472 -80.153  1.00  0.00      LH0  C  
ATOM   2602  OG  SER H 118      45.091 -26.069 -79.029  1.00  0.00      LH0  O  
ATOM   2603  H   SER H 118      43.411 -24.028 -80.489  1.00  0.00      LH0  H  
ATOM   2604  HG  SER H 118      44.994 -26.988 -79.245  1.00  0.00      LH0  H  
ATOM   2605  N   ALA H 119      45.353 -22.322 -81.918  1.00  0.00      LH0  N  
ATOM   2606  CA  ALA H 119      45.737 -21.844 -83.243  1.00  0.00      LH0  C  
ATOM   2607  C   ALA H 119      46.899 -20.875 -83.187  1.00  0.00      LH0  C  
ATOM   2608  O   ALA H 119      47.082 -20.148 -82.219  1.00  0.00      LH0  O  
ATOM   2609  CB  ALA H 119      44.549 -21.186 -83.948  1.00  0.00      LH0  C  
ATOM   2610  H   ALA H 119      44.757 -21.792 -81.317  1.00  0.00      LH0  H  
ATOM   2611  N   SER H 120      47.681 -20.907 -84.269  1.00  0.00      LH0  N  
ATOM   2612  CA  SER H 120      48.831 -20.012 -84.341  1.00  0.00      LH0  C  
ATOM   2613  C   SER H 120      48.456 -18.544 -84.438  1.00  0.00      LH0  C  
ATOM   2614  O   SER H 120      47.536 -18.171 -85.156  1.00  0.00      LH0  O  
ATOM   2615  CB  SER H 120      49.687 -20.429 -85.535  1.00  0.00      LH0  C  
ATOM   2616  OG  SER H 120      49.632 -21.856 -85.673  1.00  0.00      LH0  O  
ATOM   2617  H   SER H 120      47.554 -21.579 -84.997  1.00  0.00      LH0  H  
ATOM   2618  HG  SER H 120      50.303 -22.100 -86.299  1.00  0.00      LH0  H  
ATOM   2619  N   THR H 121      49.225 -17.733 -83.703  1.00  0.00      LH0  N  
ATOM   2620  CA  THR H 121      49.018 -16.284 -83.639  1.00  0.00      LH0  C  
ATOM   2621  C   THR H 121      49.330 -15.506 -84.921  1.00  0.00      LH0  C  
ATOM   2622  O   THR H 121      50.265 -14.715 -84.990  1.00  0.00      LH0  O  
ATOM   2623  CB  THR H 121      49.857 -15.762 -82.466  1.00  0.00      LH0  C  
ATOM   2624  CG2 THR H 121      49.252 -14.529 -81.791  1.00  0.00      LH0  C  
ATOM   2625  OG1 THR H 121      50.069 -16.816 -81.511  1.00  0.00      LH0  O  
ATOM   2626  H   THR H 121      49.871 -18.115 -83.041  1.00  0.00      LH0  H  
ATOM   2627  HG1 THR H 121      50.508 -16.421 -80.768  1.00  0.00      LH0  H  
ATOM   2628  N   LYS H 122      48.538 -15.784 -85.967  1.00  0.00      LH0  N  
ATOM   2629  CA  LYS H 122      48.875 -15.167 -87.246  1.00  0.00      LH0  C  
ATOM   2630  C   LYS H 122      48.556 -13.684 -87.311  1.00  0.00      LH0  C  
ATOM   2631  O   LYS H 122      47.441 -13.243 -87.063  1.00  0.00      LH0  O  
ATOM   2632  CB  LYS H 122      48.218 -15.923 -88.412  1.00  0.00      LH0  C  
ATOM   2633  CG  LYS H 122      48.633 -15.361 -89.779  1.00  0.00      LH0  C  
ATOM   2634  CD  LYS H 122      47.938 -15.985 -90.989  1.00  0.00      LH0  C  
ATOM   2635  CE  LYS H 122      48.082 -15.119 -92.249  1.00  0.00      LH0  C  
ATOM   2636  NZ  LYS H 122      47.387 -13.835 -92.067  1.00  0.00      LH0  N1+
ATOM   2637  H   LYS H 122      47.739 -16.374 -85.837  1.00  0.00      LH0  H  
ATOM   2638  HZ1 LYS H 122      47.406 -13.272 -92.941  1.00  0.00      LH0  H  
ATOM   2639  HZ2 LYS H 122      46.393 -14.000 -91.810  1.00  0.00      LH0  H  
ATOM   2640  HZ3 LYS H 122      47.807 -13.279 -91.295  1.00  0.00      LH0  H  
ATOM   2641  N   GLY H 123      49.595 -12.938 -87.713  1.00  0.00      LH0  N  
ATOM   2642  CA  GLY H 123      49.367 -11.539 -88.064  1.00  0.00      LH0  C  
ATOM   2643  C   GLY H 123      48.379 -11.347 -89.212  1.00  0.00      LH0  C  
ATOM   2644  O   GLY H 123      48.292 -12.139 -90.154  1.00  0.00      LH0  O  
ATOM   2645  H   GLY H 123      50.501 -13.353 -87.768  1.00  0.00      LH0  H  
ATOM   2646  N   PRO H 124      47.612 -10.246 -89.082  1.00  0.00      LH0  N  
ATOM   2647  CA  PRO H 124      46.559  -9.956 -90.053  1.00  0.00      LH0  C  
ATOM   2648  C   PRO H 124      47.087  -9.586 -91.423  1.00  0.00      LH0  C  
ATOM   2649  O   PRO H 124      47.860  -8.658 -91.629  1.00  0.00      LH0  O  
ATOM   2650  CB  PRO H 124      45.798  -8.822 -89.368  1.00  0.00      LH0  C  
ATOM   2651  CG  PRO H 124      46.835  -8.098 -88.519  1.00  0.00      LH0  C  
ATOM   2652  CD  PRO H 124      47.687  -9.254 -88.019  1.00  0.00      LH0  C  
ATOM   2653  N   SER H 125      46.595 -10.365 -92.380  1.00  0.00      LH0  N  
ATOM   2654  CA  SER H 125      46.842  -9.978 -93.758  1.00  0.00      LH0  C  
ATOM   2655  C   SER H 125      45.835  -8.930 -94.203  1.00  0.00      LH0  C  
ATOM   2656  O   SER H 125      44.756  -9.219 -94.703  1.00  0.00      LH0  O  
ATOM   2657  CB  SER H 125      46.836 -11.248 -94.605  1.00  0.00      LH0  C  
ATOM   2658  OG  SER H 125      47.823 -12.155 -94.078  1.00  0.00      LH0  O  
ATOM   2659  H   SER H 125      45.916 -11.065 -92.163  1.00  0.00      LH0  H  
ATOM   2660  HG  SER H 125      48.643 -11.873 -94.476  1.00  0.00      LH0  H  
ATOM   2661  N   VAL H 126      46.230  -7.678 -93.934  1.00  0.00      LH0  N  
ATOM   2662  CA  VAL H 126      45.301  -6.588 -94.220  1.00  0.00      LH0  C  
ATOM   2663  C   VAL H 126      45.391  -6.076 -95.645  1.00  0.00      LH0  C  
ATOM   2664  O   VAL H 126      46.358  -5.436 -96.059  1.00  0.00      LH0  O  
ATOM   2665  CB  VAL H 126      45.476  -5.447 -93.212  1.00  0.00      LH0  C  
ATOM   2666  CG1 VAL H 126      44.421  -4.356 -93.401  1.00  0.00      LH0  C  
ATOM   2667  CG2 VAL H 126      45.450  -5.984 -91.784  1.00  0.00      LH0  C  
ATOM   2668  H   VAL H 126      47.127  -7.522 -93.517  1.00  0.00      LH0  H  
ATOM   2669  N   PHE H 127      44.322  -6.398 -96.372  1.00  0.00      LH0  N  
ATOM   2670  CA  PHE H 127      44.240  -5.988 -97.768  1.00  0.00      LH0  C  
ATOM   2671  C   PHE H 127      43.317  -4.797 -97.948  1.00  0.00      LH0  C  
ATOM   2672  O   PHE H 127      42.156  -4.823 -97.556  1.00  0.00      LH0  O  
ATOM   2673  CB  PHE H 127      43.777  -7.176 -98.616  1.00  0.00      LH0  C  
ATOM   2674  CG  PHE H 127      44.712  -8.349 -98.428  1.00  0.00      LH0  C  
ATOM   2675  CD1 PHE H 127      46.056  -8.252 -98.852  1.00  0.00      LH0  C  
ATOM   2676  CD2 PHE H 127      44.217  -9.525 -97.826  1.00  0.00      LH0  C  
ATOM   2677  CE1 PHE H 127      46.918  -9.351 -98.674  1.00  0.00      LH0  C  
ATOM   2678  CE2 PHE H 127      45.077 -10.626 -97.651  1.00  0.00      LH0  C  
ATOM   2679  CZ  PHE H 127      46.417 -10.529 -98.082  1.00  0.00      LH0  C  
ATOM   2680  H   PHE H 127      43.561  -6.879 -95.931  1.00  0.00      LH0  H  
ATOM   2681  N   PRO H 128      43.875  -3.717 -98.536  1.00  0.00      LH0  N  
ATOM   2682  CA  PRO H 128      43.050  -2.538 -98.794  1.00  0.00      LH0  C  
ATOM   2683  C   PRO H 128      42.008  -2.803 -99.868  1.00  0.00      LH0  C  
ATOM   2684  O   PRO H 128      42.297  -3.040-101.038  1.00  0.00      LH0  O  
ATOM   2685  CB  PRO H 128      44.096  -1.486 -99.179  1.00  0.00      LH0  C  
ATOM   2686  CG  PRO H 128      45.254  -2.271 -99.791  1.00  0.00      LH0  C  
ATOM   2687  CD  PRO H 128      45.255  -3.556 -98.973  1.00  0.00      LH0  C  
ATOM   2688  N   LEU H 129      40.762  -2.745 -99.399  1.00  0.00      LH0  N  
ATOM   2689  CA  LEU H 129      39.627  -2.797-100.312  1.00  0.00      LH0  C  
ATOM   2690  C   LEU H 129      39.500  -1.504-101.088  1.00  0.00      LH0  C  
ATOM   2691  O   LEU H 129      38.830  -0.553-100.694  1.00  0.00      LH0  O  
ATOM   2692  CB  LEU H 129      38.344  -3.101 -99.542  1.00  0.00      LH0  C  
ATOM   2693  CG  LEU H 129      38.400  -4.414 -98.762  1.00  0.00      LH0  C  
ATOM   2694  CD1 LEU H 129      37.142  -4.610 -97.917  1.00  0.00      LH0  C  
ATOM   2695  CD2 LEU H 129      38.700  -5.612 -99.665  1.00  0.00      LH0  C  
ATOM   2696  H   LEU H 129      40.644  -2.498 -98.439  1.00  0.00      LH0  H  
ATOM   2697  N   ALA H 130      40.234  -1.527-102.204  1.00  0.00      LH0  N  
ATOM   2698  CA  ALA H 130      40.355  -0.351-103.056  1.00  0.00      LH0  C  
ATOM   2699  C   ALA H 130      39.036   0.107-103.647  1.00  0.00      LH0  C  
ATOM   2700  O   ALA H 130      38.286  -0.666-104.234  1.00  0.00      LH0  O  
ATOM   2701  CB  ALA H 130      41.331  -0.645-104.197  1.00  0.00      LH0  C  
ATOM   2702  H   ALA H 130      40.756  -2.358-102.397  1.00  0.00      LH0  H  
ATOM   2703  N   PRO H 131      38.775   1.424-103.487  1.00  0.00      LH0  N  
ATOM   2704  CA  PRO H 131      37.595   1.988-104.137  1.00  0.00      LH0  C  
ATOM   2705  C   PRO H 131      37.761   1.961-105.643  1.00  0.00      LH0  C  
ATOM   2706  O   PRO H 131      38.834   2.194-106.192  1.00  0.00      LH0  O  
ATOM   2707  CB  PRO H 131      37.534   3.400-103.551  1.00  0.00      LH0  C  
ATOM   2708  CG  PRO H 131      38.983   3.752-103.218  1.00  0.00      LH0  C  
ATOM   2709  CD  PRO H 131      39.556   2.416-102.758  1.00  0.00      LH0  C  
ATOM   2710  N   SER H 132      36.635   1.637-106.272  1.00  0.00      LH0  N  
ATOM   2711  CA  SER H 132      36.616   1.554-107.723  1.00  0.00      LH0  C  
ATOM   2712  C   SER H 132      35.263   2.058-108.169  1.00  0.00      LH0  C  
ATOM   2713  O   SER H 132      34.445   2.440-107.339  1.00  0.00      LH0  O  
ATOM   2714  CB  SER H 132      36.894   0.108-108.152  1.00  0.00      LH0  C  
ATOM   2715  OG  SER H 132      37.012   0.026-109.578  1.00  0.00      LH0  O  
ATOM   2716  H   SER H 132      35.794   1.492-105.746  1.00  0.00      LH0  H  
ATOM   2717  HG  SER H 132      37.827  -0.437-109.745  1.00  0.00      LH0  H  
ATOM   2718  N   SER H 133      35.025   2.043-109.486  1.00  0.00      LH0  N  
ATOM   2719  CA  SER H 133      33.766   2.592-109.999  1.00  0.00      LH0  C  
ATOM   2720  C   SER H 133      32.529   2.030-109.308  1.00  0.00      LH0  C  
ATOM   2721  O   SER H 133      31.658   2.727-108.808  1.00  0.00      LH0  O  
ATOM   2722  CB  SER H 133      33.721   2.351-111.506  1.00  0.00      LH0  C  
ATOM   2723  OG  SER H 133      34.094   0.988-111.764  1.00  0.00      LH0  O  
ATOM   2724  H   SER H 133      35.676   1.580-110.093  1.00  0.00      LH0  H  
ATOM   2725  HG  SER H 133      34.469   0.975-112.638  1.00  0.00      LH0  H  
ATOM   2726  N   LYS H 134      32.526   0.694-109.246  1.00  0.00      LH0  N  
ATOM   2727  CA  LYS H 134      31.382   0.046-108.610  1.00  0.00      LH0  C  
ATOM   2728  C   LYS H 134      31.214   0.265-107.106  1.00  0.00      LH0  C  
ATOM   2729  O   LYS H 134      30.136   0.039-106.557  1.00  0.00      LH0  O  
ATOM   2730  CB  LYS H 134      31.359  -1.434-108.986  1.00  0.00      LH0  C  
ATOM   2731  CG  LYS H 134      31.180  -1.684-110.490  1.00  0.00      LH0  C  
ATOM   2732  CD  LYS H 134      29.744  -1.524-111.008  1.00  0.00      LH0  C  
ATOM   2733  CE  LYS H 134      29.566  -1.872-112.499  1.00  0.00      LH0  C  
ATOM   2734  NZ  LYS H 134      29.770  -3.308-112.757  1.00  0.00      LH0  N1+
ATOM   2735  H   LYS H 134      33.271   0.207-109.706  1.00  0.00      LH0  H  
ATOM   2736  HZ1 LYS H 134      29.701  -3.538-113.765  1.00  0.00      LH0  H  
ATOM   2737  HZ2 LYS H 134      30.709  -3.610-112.419  1.00  0.00      LH0  H  
ATOM   2738  HZ3 LYS H 134      29.077  -3.893-112.243  1.00  0.00      LH0  H  
ATOM   2739  N   SER H 135      32.285   0.738-106.447  1.00  0.00      LH0  N  
ATOM   2740  CA  SER H 135      32.003   1.227-105.101  1.00  0.00      LH0  C  
ATOM   2741  C   SER H 135      31.598   2.693-105.068  1.00  0.00      LH0  C  
ATOM   2742  O   SER H 135      30.796   3.121-104.246  1.00  0.00      LH0  O  
ATOM   2743  CB  SER H 135      33.138   0.902-104.116  1.00  0.00      LH0  C  
ATOM   2744  OG  SER H 135      34.339   1.625-104.408  1.00  0.00      LH0  O  
ATOM   2745  H   SER H 135      33.170   0.929-106.872  1.00  0.00      LH0  H  
ATOM   2746  HG  SER H 135      34.704   1.835-103.545  1.00  0.00      LH0  H  
ATOM   2747  N   THR H 136      32.158   3.436-106.028  1.00  0.00      LH0  N  
ATOM   2748  CA  THR H 136      31.882   4.866-106.135  1.00  0.00      LH0  C  
ATOM   2749  C   THR H 136      30.487   5.169-106.657  1.00  0.00      LH0  C  
ATOM   2750  O   THR H 136      30.234   5.449-107.822  1.00  0.00      LH0  O  
ATOM   2751  CB  THR H 136      32.983   5.524-106.971  1.00  0.00      LH0  C  
ATOM   2752  CG2 THR H 136      32.910   7.054-106.943  1.00  0.00      LH0  C  
ATOM   2753  OG1 THR H 136      34.266   5.083-106.501  1.00  0.00      LH0  O  
ATOM   2754  H   THR H 136      32.704   2.996-106.739  1.00  0.00      LH0  H  
ATOM   2755  HG1 THR H 136      34.286   4.136-106.587  1.00  0.00      LH0  H  
ATOM   2756  N   SER H 137      29.558   5.068-105.709  1.00  0.00      LH0  N  
ATOM   2757  CA  SER H 137      28.168   5.185-106.114  1.00  0.00      LH0  C  
ATOM   2758  C   SER H 137      27.682   6.626-106.108  1.00  0.00      LH0  C  
ATOM   2759  O   SER H 137      26.972   7.107-105.231  1.00  0.00      LH0  O  
ATOM   2760  CB  SER H 137      27.344   4.207-105.272  1.00  0.00      LH0  C  
ATOM   2761  OG  SER H 137      28.010   2.921-105.270  1.00  0.00      LH0  O  
ATOM   2762  H   SER H 137      29.818   5.002-104.742  1.00  0.00      LH0  H  
ATOM   2763  HG  SER H 137      28.829   3.097-104.797  1.00  0.00      LH0  H  
ATOM   2764  N   GLY H 138      28.134   7.313-107.167  1.00  0.00      LH0  N  
ATOM   2765  CA  GLY H 138      27.769   8.719-107.308  1.00  0.00      LH0  C  
ATOM   2766  C   GLY H 138      28.445   9.600-106.278  1.00  0.00      LH0  C  
ATOM   2767  O   GLY H 138      29.645   9.843-106.316  1.00  0.00      LH0  O  
ATOM   2768  H   GLY H 138      28.803   6.878-107.773  1.00  0.00      LH0  H  
ATOM   2769  N   GLY H 139      27.605  10.060-105.342  1.00  0.00      LH0  N  
ATOM   2770  CA  GLY H 139      28.133  10.950-104.309  1.00  0.00      LH0  C  
ATOM   2771  C   GLY H 139      28.988  10.252-103.265  1.00  0.00      LH0  C  
ATOM   2772  O   GLY H 139      29.902  10.829-102.685  1.00  0.00      LH0  O  
ATOM   2773  H   GLY H 139      26.674   9.699-105.314  1.00  0.00      LH0  H  
ATOM   2774  N   THR H 140      28.641   8.978-103.058  1.00  0.00      LH0  N  
ATOM   2775  CA  THR H 140      29.349   8.285-101.995  1.00  0.00      LH0  C  
ATOM   2776  C   THR H 140      29.979   7.003-102.489  1.00  0.00      LH0  C  
ATOM   2777  O   THR H 140      29.339   6.143-103.086  1.00  0.00      LH0  O  
ATOM   2778  CB  THR H 140      28.390   8.026-100.830  1.00  0.00      LH0  C  
ATOM   2779  CG2 THR H 140      29.120   7.645 -99.538  1.00  0.00      LH0  C  
ATOM   2780  OG1 THR H 140      27.557   9.176-100.617  1.00  0.00      LH0  O  
ATOM   2781  H   THR H 140      27.912   8.516-103.563  1.00  0.00      LH0  H  
ATOM   2782  HG1 THR H 140      26.989   8.964 -99.888  1.00  0.00      LH0  H  
ATOM   2783  N   ALA H 141      31.275   6.909-102.213  1.00  0.00      LH0  N  
ATOM   2784  CA  ALA H 141      31.876   5.598-102.364  1.00  0.00      LH0  C  
ATOM   2785  C   ALA H 141      31.993   4.930-101.018  1.00  0.00      LH0  C  
ATOM   2786  O   ALA H 141      31.740   5.514 -99.970  1.00  0.00      LH0  O  
ATOM   2787  CB  ALA H 141      33.272   5.712-102.966  1.00  0.00      LH0  C  
ATOM   2788  H   ALA H 141      31.756   7.639-101.725  1.00  0.00      LH0  H  
ATOM   2789  N   ALA H 142      32.437   3.679-101.094  1.00  0.00      LH0  N  
ATOM   2790  CA  ALA H 142      33.044   3.143 -99.890  1.00  0.00      LH0  C  
ATOM   2791  C   ALA H 142      34.392   2.594-100.267  1.00  0.00      LH0  C  
ATOM   2792  O   ALA H 142      34.663   2.334-101.439  1.00  0.00      LH0  O  
ATOM   2793  CB  ALA H 142      32.202   2.024 -99.284  1.00  0.00      LH0  C  
ATOM   2794  H   ALA H 142      32.561   3.218-101.970  1.00  0.00      LH0  H  
ATOM   2795  N   LEU H 143      35.194   2.428 -99.218  1.00  0.00      LH0  N  
ATOM   2796  CA  LEU H 143      36.453   1.707 -99.336  1.00  0.00      LH0  C  
ATOM   2797  C   LEU H 143      36.698   1.025 -98.016  1.00  0.00      LH0  C  
ATOM   2798  O   LEU H 143      35.929   1.221 -97.082  1.00  0.00      LH0  O  
ATOM   2799  CB  LEU H 143      37.586   2.656 -99.735  1.00  0.00      LH0  C  
ATOM   2800  CG  LEU H 143      37.768   3.919 -98.891  1.00  0.00      LH0  C  
ATOM   2801  CD1 LEU H 143      38.760   3.718 -97.748  1.00  0.00      LH0  C  
ATOM   2802  CD2 LEU H 143      38.173   5.101 -99.767  1.00  0.00      LH0  C  
ATOM   2803  H   LEU H 143      34.902   2.738 -98.307  1.00  0.00      LH0  H  
ATOM   2804  N   GLY H 144      37.771   0.240 -97.945  1.00  0.00      LH0  N  
ATOM   2805  CA  GLY H 144      38.008  -0.316 -96.622  1.00  0.00      LH0  C  
ATOM   2806  C   GLY H 144      39.238  -1.174 -96.570  1.00  0.00      LH0  C  
ATOM   2807  O   GLY H 144      40.150  -1.034 -97.373  1.00  0.00      LH0  O  
ATOM   2808  H   GLY H 144      38.377   0.056 -98.724  1.00  0.00      LH0  H  
ATOM   2809  N   CYS H 145      39.193  -2.099 -95.613  1.00  0.00      LH0  N  
ATOM   2810  CA  CYS H 145      40.253  -3.086 -95.496  1.00  0.00      LH0  C  
ATOM   2811  C   CYS H 145      39.687  -4.400 -95.020  1.00  0.00      LH0  C  
ATOM   2812  O   CYS H 145      38.978  -4.470 -94.022  1.00  0.00      LH0  O  
ATOM   2813  CB  CYS H 145      41.328  -2.617 -94.519  1.00  0.00      LH0  C  
ATOM   2814  SG  CYS H 145      42.124  -1.077 -95.028  1.00  0.00      LH0  S  
ATOM   2815  H   CYS H 145      38.447  -2.086 -94.945  1.00  0.00      LH0  H  
ATOM   2816  N   LEU H 146      40.032  -5.440 -95.782  1.00  0.00      LH0  N  
ATOM   2817  CA  LEU H 146      39.781  -6.777 -95.267  1.00  0.00      LH0  C  
ATOM   2818  C   LEU H 146      40.925  -7.178 -94.364  1.00  0.00      LH0  C  
ATOM   2819  O   LEU H 146      42.094  -7.136 -94.728  1.00  0.00      LH0  O  
ATOM   2820  CB  LEU H 146      39.612  -7.764 -96.424  1.00  0.00      LH0  C  
ATOM   2821  CG  LEU H 146      39.459  -9.233 -96.011  1.00  0.00      LH0  C  
ATOM   2822  CD1 LEU H 146      38.256  -9.491 -95.102  1.00  0.00      LH0  C  
ATOM   2823  CD2 LEU H 146      39.451 -10.141 -97.233  1.00  0.00      LH0  C  
ATOM   2824  H   LEU H 146      40.623  -5.306 -96.578  1.00  0.00      LH0  H  
ATOM   2825  N   VAL H 147      40.528  -7.550 -93.154  1.00  0.00      LH0  N  
ATOM   2826  CA  VAL H 147      41.526  -8.045 -92.224  1.00  0.00      LH0  C  
ATOM   2827  C   VAL H 147      41.511  -9.565 -92.247  1.00  0.00      LH0  C  
ATOM   2828  O   VAL H 147      40.733 -10.239 -91.578  1.00  0.00      LH0  O  
ATOM   2829  CB  VAL H 147      41.257  -7.459 -90.833  1.00  0.00      LH0  C  
ATOM   2830  CG1 VAL H 147      42.422  -7.731 -89.893  1.00  0.00      LH0  C  
ATOM   2831  CG2 VAL H 147      40.978  -5.954 -90.908  1.00  0.00      LH0  C  
ATOM   2832  H   VAL H 147      39.552  -7.594 -92.931  1.00  0.00      LH0  H  
ATOM   2833  N   LYS H 148      42.382 -10.086 -93.121  1.00  0.00      LH0  N  
ATOM   2834  CA  LYS H 148      42.247 -11.516 -93.362  1.00  0.00      LH0  C  
ATOM   2835  C   LYS H 148      43.191 -12.403 -92.567  1.00  0.00      LH0  C  
ATOM   2836  O   LYS H 148      44.366 -12.096 -92.377  1.00  0.00      LH0  O  
ATOM   2837  CB  LYS H 148      42.290 -11.795 -94.867  1.00  0.00      LH0  C  
ATOM   2838  CG  LYS H 148      41.573 -13.094 -95.238  1.00  0.00      LH0  C  
ATOM   2839  CD  LYS H 148      41.650 -13.424 -96.725  1.00  0.00      LH0  C  
ATOM   2840  CE  LYS H 148      41.271 -14.874 -97.034  1.00  0.00      LH0  C  
ATOM   2841  NZ  LYS H 148      42.294 -15.769 -96.479  1.00  0.00      LH0  N1+
ATOM   2842  H   LYS H 148      43.045  -9.526 -93.622  1.00  0.00      LH0  H  
ATOM   2843  HZ1 LYS H 148      42.617 -16.498 -97.138  1.00  0.00      LH0  H  
ATOM   2844  HZ2 LYS H 148      43.122 -15.234 -96.134  1.00  0.00      LH0  H  
ATOM   2845  HZ3 LYS H 148      41.961 -16.217 -95.599  1.00  0.00      LH0  H  
ATOM   2846  N   ASP H 149      42.605 -13.521 -92.106  1.00  0.00      LH0  N  
ATOM   2847  CA  ASP H 149      43.354 -14.610 -91.475  1.00  0.00      LH0  C  
ATOM   2848  C   ASP H 149      44.228 -14.165 -90.320  1.00  0.00      LH0  C  
ATOM   2849  O   ASP H 149      45.447 -14.078 -90.441  1.00  0.00      LH0  O  
ATOM   2850  CB  ASP H 149      44.237 -15.404 -92.460  1.00  0.00      LH0  C  
ATOM   2851  CG  ASP H 149      43.637 -15.567 -93.842  1.00  0.00      LH0  C  
ATOM   2852  OD1 ASP H 149      42.594 -16.194 -93.984  1.00  0.00      LH0  O  
ATOM   2853  OD2 ASP H 149      44.216 -15.062 -94.801  1.00  0.00      LH0  O1-
ATOM   2854  H   ASP H 149      41.623 -13.645 -92.256  1.00  0.00      LH0  H  
ATOM   2855  N   TYR H 150      43.578 -13.870 -89.200  1.00  0.00      LH0  N  
ATOM   2856  CA  TYR H 150      44.405 -13.461 -88.069  1.00  0.00      LH0  C  
ATOM   2857  C   TYR H 150      44.050 -14.223 -86.818  1.00  0.00      LH0  C  
ATOM   2858  O   TYR H 150      42.982 -14.814 -86.721  1.00  0.00      LH0  O  
ATOM   2859  CB  TYR H 150      44.314 -11.950 -87.829  1.00  0.00      LH0  C  
ATOM   2860  CG  TYR H 150      42.882 -11.532 -87.606  1.00  0.00      LH0  C  
ATOM   2861  CD1 TYR H 150      42.325 -11.656 -86.318  1.00  0.00      LH0  C  
ATOM   2862  CD2 TYR H 150      42.143 -11.044 -88.701  1.00  0.00      LH0  C  
ATOM   2863  CE1 TYR H 150      40.979 -11.320 -86.130  1.00  0.00      LH0  C  
ATOM   2864  CE2 TYR H 150      40.799 -10.698 -88.507  1.00  0.00      LH0  C  
ATOM   2865  CZ  TYR H 150      40.232 -10.853 -87.229  1.00  0.00      LH0  C  
ATOM   2866  OH  TYR H 150      38.903 -10.540 -87.057  1.00  0.00      LH0  O  
ATOM   2867  H   TYR H 150      42.579 -13.940 -89.134  1.00  0.00      LH0  H  
ATOM   2868  HH  TYR H 150      38.806 -10.189 -86.167  1.00  0.00      LH0  H  
ATOM   2869  N   PHE H 151      44.974 -14.169 -85.860  1.00  0.00      LH0  N  
ATOM   2870  CA  PHE H 151      44.673 -14.852 -84.612  1.00  0.00      LH0  C  
ATOM   2871  C   PHE H 151      45.473 -14.266 -83.472  1.00  0.00      LH0  C  
ATOM   2872  O   PHE H 151      46.672 -14.051 -83.607  1.00  0.00      LH0  O  
ATOM   2873  CB  PHE H 151      44.972 -16.349 -84.755  1.00  0.00      LH0  C  
ATOM   2874  CG  PHE H 151      44.378 -17.150 -83.621  1.00  0.00      LH0  C  
ATOM   2875  CD1 PHE H 151      43.012 -17.504 -83.665  1.00  0.00      LH0  C  
ATOM   2876  CD2 PHE H 151      45.198 -17.524 -82.535  1.00  0.00      LH0  C  
ATOM   2877  CE1 PHE H 151      42.451 -18.227 -82.595  1.00  0.00      LH0  C  
ATOM   2878  CE2 PHE H 151      44.638 -18.246 -81.466  1.00  0.00      LH0  C  
ATOM   2879  CZ  PHE H 151      43.269 -18.583 -81.502  1.00  0.00      LH0  C  
ATOM   2880  H   PHE H 151      45.852 -13.703 -85.995  1.00  0.00      LH0  H  
ATOM   2881  N   PRO H 152      44.786 -14.059 -82.326  1.00  0.00      LH0  N  
ATOM   2882  CA  PRO H 152      43.320 -14.081 -82.235  1.00  0.00      LH0  C  
ATOM   2883  C   PRO H 152      42.735 -12.695 -82.494  1.00  0.00      LH0  C  
ATOM   2884  O   PRO H 152      43.393 -11.810 -83.024  1.00  0.00      LH0  O  
ATOM   2885  CB  PRO H 152      43.153 -14.546 -80.786  1.00  0.00      LH0  C  
ATOM   2886  CG  PRO H 152      44.281 -13.834 -80.036  1.00  0.00      LH0  C  
ATOM   2887  CD  PRO H 152      45.428 -13.837 -81.038  1.00  0.00      LH0  C  
ATOM   2888  N   GLU H 153      41.484 -12.538 -82.037  1.00  0.00      LH0  N  
ATOM   2889  CA  GLU H 153      41.015 -11.182 -81.743  1.00  0.00      LH0  C  
ATOM   2890  C   GLU H 153      41.738 -10.668 -80.500  1.00  0.00      LH0  C  
ATOM   2891  O   GLU H 153      42.195 -11.477 -79.701  1.00  0.00      LH0  O  
ATOM   2892  CB  GLU H 153      39.501 -11.238 -81.508  1.00  0.00      LH0  C  
ATOM   2893  CG  GLU H 153      38.667 -11.048 -82.777  1.00  0.00      LH0  C  
ATOM   2894  CD  GLU H 153      38.881  -9.648 -83.325  1.00  0.00      LH0  C  
ATOM   2895  OE1 GLU H 153      38.610  -8.677 -82.626  1.00  0.00      LH0  O  
ATOM   2896  OE2 GLU H 153      39.356  -9.521 -84.443  1.00  0.00      LH0  O1-
ATOM   2897  H   GLU H 153      40.981 -13.313 -81.666  1.00  0.00      LH0  H  
ATOM   2898  N   PRO H 154      41.849  -9.330 -80.320  1.00  0.00      LH0  N  
ATOM   2899  CA  PRO H 154      41.312  -8.321 -81.235  1.00  0.00      LH0  C  
ATOM   2900  C   PRO H 154      42.206  -7.977 -82.414  1.00  0.00      LH0  C  
ATOM   2901  O   PRO H 154      43.432  -7.911 -82.330  1.00  0.00      LH0  O  
ATOM   2902  CB  PRO H 154      41.110  -7.137 -80.288  1.00  0.00      LH0  C  
ATOM   2903  CG  PRO H 154      42.282  -7.234 -79.311  1.00  0.00      LH0  C  
ATOM   2904  CD  PRO H 154      42.451  -8.740 -79.130  1.00  0.00      LH0  C  
ATOM   2905  N   VAL H 155      41.519  -7.661 -83.512  1.00  0.00      LH0  N  
ATOM   2906  CA  VAL H 155      42.137  -6.650 -84.359  1.00  0.00      LH0  C  
ATOM   2907  C   VAL H 155      41.480  -5.298 -84.150  1.00  0.00      LH0  C  
ATOM   2908  O   VAL H 155      40.481  -4.933 -84.756  1.00  0.00      LH0  O  
ATOM   2909  CB  VAL H 155      42.192  -7.055 -85.841  1.00  0.00      LH0  C  
ATOM   2910  CG1 VAL H 155      43.193  -8.190 -86.033  1.00  0.00      LH0  C  
ATOM   2911  CG2 VAL H 155      40.834  -7.408 -86.445  1.00  0.00      LH0  C  
ATOM   2912  H   VAL H 155      40.555  -7.945 -83.613  1.00  0.00      LH0  H  
ATOM   2913  N   THR H 156      42.089  -4.533 -83.234  1.00  0.00      LH0  N  
ATOM   2914  CA  THR H 156      41.510  -3.202 -83.057  1.00  0.00      LH0  C  
ATOM   2915  C   THR H 156      41.824  -2.246 -84.197  1.00  0.00      LH0  C  
ATOM   2916  O   THR H 156      42.808  -1.517 -84.189  1.00  0.00      LH0  O  
ATOM   2917  CB  THR H 156      41.885  -2.612 -81.691  1.00  0.00      LH0  C  
ATOM   2918  CG2 THR H 156      40.889  -3.053 -80.619  1.00  0.00      LH0  C  
ATOM   2919  OG1 THR H 156      43.213  -2.987 -81.301  1.00  0.00      LH0  O  
ATOM   2920  H   THR H 156      42.923  -4.830 -82.768  1.00  0.00      LH0  H  
ATOM   2921  HG1 THR H 156      43.693  -3.155 -82.106  1.00  0.00      LH0  H  
ATOM   2922  N   VAL H 157      40.943  -2.305 -85.201  1.00  0.00      LH0  N  
ATOM   2923  CA  VAL H 157      41.104  -1.398 -86.331  1.00  0.00      LH0  C  
ATOM   2924  C   VAL H 157      40.609  -0.011 -85.976  1.00  0.00      LH0  C  
ATOM   2925  O   VAL H 157      39.486   0.177 -85.527  1.00  0.00      LH0  O  
ATOM   2926  CB  VAL H 157      40.368  -1.928 -87.573  1.00  0.00      LH0  C  
ATOM   2927  CG1 VAL H 157      40.699  -1.098 -88.818  1.00  0.00      LH0  C  
ATOM   2928  CG2 VAL H 157      40.644  -3.415 -87.805  1.00  0.00      LH0  C  
ATOM   2929  H   VAL H 157      40.183  -2.955 -85.139  1.00  0.00      LH0  H  
ATOM   2930  N   SER H 158      41.503   0.947 -86.194  1.00  0.00      LH0  N  
ATOM   2931  CA  SER H 158      41.039   2.324 -86.153  1.00  0.00      LH0  C  
ATOM   2932  C   SER H 158      41.203   2.898 -87.542  1.00  0.00      LH0  C  
ATOM   2933  O   SER H 158      41.803   2.257 -88.397  1.00  0.00      LH0  O  
ATOM   2934  CB  SER H 158      41.818   3.085 -85.076  1.00  0.00      LH0  C  
ATOM   2935  OG  SER H 158      43.213   2.761 -85.133  1.00  0.00      LH0  O  
ATOM   2936  H   SER H 158      42.398   0.731 -86.584  1.00  0.00      LH0  H  
ATOM   2937  HG  SER H 158      43.288   1.811 -85.127  1.00  0.00      LH0  H  
ATOM   2938  N   TRP H 159      40.658   4.100 -87.752  1.00  0.00      LH0  N  
ATOM   2939  CA  TRP H 159      40.961   4.712 -89.038  1.00  0.00      LH0  C  
ATOM   2940  C   TRP H 159      41.593   6.065 -88.836  1.00  0.00      LH0  C  
ATOM   2941  O   TRP H 159      41.292   6.772 -87.877  1.00  0.00      LH0  O  
ATOM   2942  CB  TRP H 159      39.712   4.843 -89.902  1.00  0.00      LH0  C  
ATOM   2943  CG  TRP H 159      39.346   3.539 -90.562  1.00  0.00      LH0  C  
ATOM   2944  CD1 TRP H 159      38.707   2.438 -89.976  1.00  0.00      LH0  C  
ATOM   2945  CD2 TRP H 159      39.544   3.175 -91.941  1.00  0.00      LH0  C  
ATOM   2946  CE2 TRP H 159      39.005   1.856 -92.113  1.00  0.00      LH0  C  
ATOM   2947  CE3 TRP H 159      40.132   3.847 -93.034  1.00  0.00      LH0  C  
ATOM   2948  NE1 TRP H 159      38.501   1.448 -90.882  1.00  0.00      LH0  N  
ATOM   2949  CZ2 TRP H 159      39.055   1.239 -93.379  1.00  0.00      LH0  C  
ATOM   2950  CZ3 TRP H 159      40.179   3.216 -94.293  1.00  0.00      LH0  C  
ATOM   2951  CH2 TRP H 159      39.645   1.921 -94.464  1.00  0.00      LH0  C  
ATOM   2952  H   TRP H 159      40.113   4.601 -87.081  1.00  0.00      LH0  H  
ATOM   2953  HE1 TRP H 159      38.051   0.595 -90.686  1.00  0.00      LH0  H  
ATOM   2954  N   ASN H 160      42.502   6.394 -89.767  1.00  0.00      LH0  N  
ATOM   2955  CA  ASN H 160      43.244   7.661 -89.733  1.00  0.00      LH0  C  
ATOM   2956  C   ASN H 160      43.756   8.029 -88.357  1.00  0.00      LH0  C  
ATOM   2957  O   ASN H 160      43.494   9.092 -87.806  1.00  0.00      LH0  O  
ATOM   2958  CB  ASN H 160      42.441   8.817 -90.333  1.00  0.00      LH0  C  
ATOM   2959  CG  ASN H 160      42.461   8.725 -91.841  1.00  0.00      LH0  C  
ATOM   2960  ND2 ASN H 160      42.859   9.855 -92.428  1.00  0.00      LH0  N  
ATOM   2961  OD1 ASN H 160      42.171   7.700 -92.445  1.00  0.00      LH0  O  
ATOM   2962  H   ASN H 160      42.672   5.711 -90.479  1.00  0.00      LH0  H  
ATOM   2963 HD21 ASN H 160      43.016  10.703 -91.928  1.00  0.00      LH0  H  
ATOM   2964 HD22 ASN H 160      43.047   9.841 -93.411  1.00  0.00      LH0  H  
ATOM   2965  N   SER H 161      44.459   7.033 -87.810  1.00  0.00      LH0  N  
ATOM   2966  CA  SER H 161      45.020   7.101 -86.465  1.00  0.00      LH0  C  
ATOM   2967  C   SER H 161      44.069   7.579 -85.378  1.00  0.00      LH0  C  
ATOM   2968  O   SER H 161      44.404   8.356 -84.494  1.00  0.00      LH0  O  
ATOM   2969  CB  SER H 161      46.336   7.875 -86.522  1.00  0.00      LH0  C  
ATOM   2970  OG  SER H 161      47.126   7.342 -87.600  1.00  0.00      LH0  O  
ATOM   2971  H   SER H 161      44.665   6.245 -88.389  1.00  0.00      LH0  H  
ATOM   2972  HG  SER H 161      47.908   7.878 -87.639  1.00  0.00      LH0  H  
ATOM   2973  N   GLY H 162      42.841   7.053 -85.494  1.00  0.00      LH0  N  
ATOM   2974  CA  GLY H 162      41.844   7.392 -84.487  1.00  0.00      LH0  C  
ATOM   2975  C   GLY H 162      40.797   8.380 -84.965  1.00  0.00      LH0  C  
ATOM   2976  O   GLY H 162      39.649   8.345 -84.546  1.00  0.00      LH0  O  
ATOM   2977  H   GLY H 162      42.593   6.528 -86.308  1.00  0.00      LH0  H  
ATOM   2978  N   ALA H 163      41.237   9.280 -85.858  1.00  0.00      LH0  N  
ATOM   2979  CA  ALA H 163      40.321  10.356 -86.235  1.00  0.00      LH0  C  
ATOM   2980  C   ALA H 163      39.110   9.914 -87.041  1.00  0.00      LH0  C  
ATOM   2981  O   ALA H 163      37.977  10.333 -86.819  1.00  0.00      LH0  O  
ATOM   2982  CB  ALA H 163      41.066  11.439 -87.018  1.00  0.00      LH0  C  
ATOM   2983  H   ALA H 163      42.160   9.215 -86.240  1.00  0.00      LH0  H  
ATOM   2984  N   LEU H 164      39.400   9.054 -88.027  1.00  0.00      LH0  N  
ATOM   2985  CA  LEU H 164      38.283   8.686 -88.888  1.00  0.00      LH0  C  
ATOM   2986  C   LEU H 164      37.386   7.661 -88.226  1.00  0.00      LH0  C  
ATOM   2987  O   LEU H 164      37.754   6.528 -87.946  1.00  0.00      LH0  O  
ATOM   2988  CB  LEU H 164      38.790   8.269 -90.269  1.00  0.00      LH0  C  
ATOM   2989  CG  LEU H 164      37.720   8.026 -91.336  1.00  0.00      LH0  C  
ATOM   2990  CD1 LEU H 164      36.812   9.239 -91.554  1.00  0.00      LH0  C  
ATOM   2991  CD2 LEU H 164      38.364   7.557 -92.640  1.00  0.00      LH0  C  
ATOM   2992  H   LEU H 164      40.266   8.553 -88.021  1.00  0.00      LH0  H  
ATOM   2993  N   THR H 165      36.192   8.176 -87.941  1.00  0.00      LH0  N  
ATOM   2994  CA  THR H 165      35.282   7.456 -87.060  1.00  0.00      LH0  C  
ATOM   2995  C   THR H 165      33.905   7.322 -87.683  1.00  0.00      LH0  C  
ATOM   2996  O   THR H 165      33.331   6.248 -87.823  1.00  0.00      LH0  O  
ATOM   2997  CB  THR H 165      35.222   8.236 -85.749  1.00  0.00      LH0  C  
ATOM   2998  CG2 THR H 165      36.325   7.822 -84.773  1.00  0.00      LH0  C  
ATOM   2999  OG1 THR H 165      35.310   9.644 -86.039  1.00  0.00      LH0  O  
ATOM   3000  H   THR H 165      36.006   9.126 -88.182  1.00  0.00      LH0  H  
ATOM   3001  HG1 THR H 165      36.245   9.858 -86.066  1.00  0.00      LH0  H  
ATOM   3002  N   SER H 166      33.392   8.494 -88.089  1.00  0.00      LH0  N  
ATOM   3003  CA  SER H 166      32.126   8.450 -88.814  1.00  0.00      LH0  C  
ATOM   3004  C   SER H 166      32.243   7.688 -90.124  1.00  0.00      LH0  C  
ATOM   3005  O   SER H 166      33.275   7.706 -90.783  1.00  0.00      LH0  O  
ATOM   3006  CB  SER H 166      31.591   9.865 -89.036  1.00  0.00      LH0  C  
ATOM   3007  OG  SER H 166      30.170   9.823 -89.200  1.00  0.00      LH0  O  
ATOM   3008  H   SER H 166      33.884   9.340 -87.886  1.00  0.00      LH0  H  
ATOM   3009  HG  SER H 166      29.895  10.702 -89.433  1.00  0.00      LH0  H  
ATOM   3010  N   GLY H 167      31.147   6.985 -90.438  1.00  0.00      LH0  N  
ATOM   3011  CA  GLY H 167      31.152   6.191 -91.665  1.00  0.00      LH0  C  
ATOM   3012  C   GLY H 167      31.868   4.849 -91.592  1.00  0.00      LH0  C  
ATOM   3013  O   GLY H 167      31.826   4.064 -92.536  1.00  0.00      LH0  O  
ATOM   3014  H   GLY H 167      30.350   7.023 -89.837  1.00  0.00      LH0  H  
ATOM   3015  N   VAL H 168      32.533   4.614 -90.445  1.00  0.00      LH0  N  
ATOM   3016  CA  VAL H 168      33.245   3.346 -90.317  1.00  0.00      LH0  C  
ATOM   3017  C   VAL H 168      32.349   2.208 -89.860  1.00  0.00      LH0  C  
ATOM   3018  O   VAL H 168      31.941   2.106 -88.710  1.00  0.00      LH0  O  
ATOM   3019  CB  VAL H 168      34.471   3.485 -89.399  1.00  0.00      LH0  C  
ATOM   3020  CG1 VAL H 168      35.228   2.161 -89.243  1.00  0.00      LH0  C  
ATOM   3021  CG2 VAL H 168      35.403   4.592 -89.896  1.00  0.00      LH0  C  
ATOM   3022  H   VAL H 168      32.520   5.248 -89.672  1.00  0.00      LH0  H  
ATOM   3023  N   HIS H 169      32.074   1.334 -90.827  1.00  0.00      LH0  N  
ATOM   3024  CA  HIS H 169      31.418   0.096 -90.432  1.00  0.00      LH0  C  
ATOM   3025  C   HIS H 169      32.414  -1.040 -90.308  1.00  0.00      LH0  C  
ATOM   3026  O   HIS H 169      32.866  -1.630 -91.283  1.00  0.00      LH0  O  
ATOM   3027  CB  HIS H 169      30.277  -0.255 -91.392  1.00  0.00      LH0  C  
ATOM   3028  CG  HIS H 169      29.089   0.648 -91.145  1.00  0.00      LH0  C  
ATOM   3029  CD2 HIS H 169      28.849   1.923 -91.670  1.00  0.00      LH0  C  
ATOM   3030  ND1 HIS H 169      28.057   0.313 -90.346  1.00  0.00      LH0  N  
ATOM   3031  CE1 HIS H 169      27.172   1.358 -90.361  1.00  0.00      LH0  C  
ATOM   3032  NE2 HIS H 169      27.659   2.346 -91.175  1.00  0.00      LH0  N  
ATOM   3033  H   HIS H 169      32.478   1.482 -91.731  1.00  0.00      LH0  H  
ATOM   3034  HD1 HIS H 169      27.939  -0.521 -89.849  1.00  0.00      LH0  H  
ATOM   3035  N   THR H 170      32.740  -1.323 -89.046  1.00  0.00      LH0  N  
ATOM   3036  CA  THR H 170      33.509  -2.539 -88.800  1.00  0.00      LH0  C  
ATOM   3037  C   THR H 170      32.571  -3.714 -88.570  1.00  0.00      LH0  C  
ATOM   3038  O   THR H 170      31.492  -3.567 -88.009  1.00  0.00      LH0  O  
ATOM   3039  CB  THR H 170      34.459  -2.292 -87.621  1.00  0.00      LH0  C  
ATOM   3040  CG2 THR H 170      35.392  -3.467 -87.308  1.00  0.00      LH0  C  
ATOM   3041  OG1 THR H 170      35.237  -1.117 -87.892  1.00  0.00      LH0  O  
ATOM   3042  H   THR H 170      32.360  -0.783 -88.297  1.00  0.00      LH0  H  
ATOM   3043  HG1 THR H 170      35.585  -0.827 -87.055  1.00  0.00      LH0  H  
ATOM   3044  N   PHE H 171      33.001  -4.872 -89.074  1.00  0.00      LH0  N  
ATOM   3045  CA  PHE H 171      32.135  -6.042 -88.991  1.00  0.00      LH0  C  
ATOM   3046  C   PHE H 171      32.647  -6.998 -87.936  1.00  0.00      LH0  C  
ATOM   3047  O   PHE H 171      33.846  -7.074 -87.712  1.00  0.00      LH0  O  
ATOM   3048  CB  PHE H 171      32.066  -6.711 -90.371  1.00  0.00      LH0  C  
ATOM   3049  CG  PHE H 171      31.606  -5.689 -91.383  1.00  0.00      LH0  C  
ATOM   3050  CD1 PHE H 171      30.241  -5.345 -91.450  1.00  0.00      LH0  C  
ATOM   3051  CD2 PHE H 171      32.557  -5.076 -92.227  1.00  0.00      LH0  C  
ATOM   3052  CE1 PHE H 171      29.829  -4.344 -92.347  1.00  0.00      LH0  C  
ATOM   3053  CE2 PHE H 171      32.144  -4.079 -93.129  1.00  0.00      LH0  C  
ATOM   3054  CZ  PHE H 171      30.784  -3.711 -93.166  1.00  0.00      LH0  C  
ATOM   3055  H   PHE H 171      33.923  -4.950 -89.460  1.00  0.00      LH0  H  
ATOM   3056  N   PRO H 172      31.712  -7.718 -87.274  1.00  0.00      LH0  N  
ATOM   3057  CA  PRO H 172      32.132  -8.760 -86.330  1.00  0.00      LH0  C  
ATOM   3058  C   PRO H 172      33.046  -9.803 -86.953  1.00  0.00      LH0  C  
ATOM   3059  O   PRO H 172      32.871 -10.209 -88.099  1.00  0.00      LH0  O  
ATOM   3060  CB  PRO H 172      30.798  -9.357 -85.866  1.00  0.00      LH0  C  
ATOM   3061  CG  PRO H 172      29.767  -8.251 -86.080  1.00  0.00      LH0  C  
ATOM   3062  CD  PRO H 172      30.262  -7.581 -87.354  1.00  0.00      LH0  C  
ATOM   3063  N   ALA H 173      34.024 -10.221 -86.138  1.00  0.00      LH0  N  
ATOM   3064  CA  ALA H 173      34.935 -11.259 -86.612  1.00  0.00      LH0  C  
ATOM   3065  C   ALA H 173      34.267 -12.608 -86.769  1.00  0.00      LH0  C  
ATOM   3066  O   ALA H 173      33.780 -13.210 -85.820  1.00  0.00      LH0  O  
ATOM   3067  CB  ALA H 173      36.109 -11.420 -85.651  1.00  0.00      LH0  C  
ATOM   3068  H   ALA H 173      34.113  -9.847 -85.217  1.00  0.00      LH0  H  
ATOM   3069  N   VAL H 174      34.267 -13.063 -88.022  1.00  0.00      LH0  N  
ATOM   3070  CA  VAL H 174      33.810 -14.430 -88.224  1.00  0.00      LH0  C  
ATOM   3071  C   VAL H 174      34.955 -15.419 -88.175  1.00  0.00      LH0  C  
ATOM   3072  O   VAL H 174      36.078 -15.149 -88.588  1.00  0.00      LH0  O  
ATOM   3073  CB  VAL H 174      33.002 -14.565 -89.521  1.00  0.00      LH0  C  
ATOM   3074  CG1 VAL H 174      31.627 -13.918 -89.352  1.00  0.00      LH0  C  
ATOM   3075  CG2 VAL H 174      33.748 -14.020 -90.743  1.00  0.00      LH0  C  
ATOM   3076  H   VAL H 174      34.721 -12.528 -88.736  1.00  0.00      LH0  H  
ATOM   3077  N   LEU H 175      34.611 -16.593 -87.631  1.00  0.00      LH0  N  
ATOM   3078  CA  LEU H 175      35.594 -17.674 -87.628  1.00  0.00      LH0  C  
ATOM   3079  C   LEU H 175      35.810 -18.196 -89.039  1.00  0.00      LH0  C  
ATOM   3080  O   LEU H 175      34.914 -18.162 -89.876  1.00  0.00      LH0  O  
ATOM   3081  CB  LEU H 175      35.112 -18.779 -86.678  1.00  0.00      LH0  C  
ATOM   3082  CG  LEU H 175      36.098 -19.923 -86.410  1.00  0.00      LH0  C  
ATOM   3083  CD1 LEU H 175      37.353 -19.455 -85.673  1.00  0.00      LH0  C  
ATOM   3084  CD2 LEU H 175      35.425 -21.092 -85.692  1.00  0.00      LH0  C  
ATOM   3085  H   LEU H 175      33.661 -16.745 -87.369  1.00  0.00      LH0  H  
ATOM   3086  N   GLN H 176      37.036 -18.661 -89.275  1.00  0.00      LH0  N  
ATOM   3087  CA  GLN H 176      37.296 -19.323 -90.543  1.00  0.00      LH0  C  
ATOM   3088  C   GLN H 176      37.589 -20.783 -90.279  1.00  0.00      LH0  C  
ATOM   3089  O   GLN H 176      37.873 -21.178 -89.155  1.00  0.00      LH0  O  
ATOM   3090  CB  GLN H 176      38.508 -18.710 -91.237  1.00  0.00      LH0  C  
ATOM   3091  CG  GLN H 176      38.692 -17.204 -91.070  1.00  0.00      LH0  C  
ATOM   3092  CD  GLN H 176      40.040 -16.843 -91.643  1.00  0.00      LH0  C  
ATOM   3093  NE2 GLN H 176      39.975 -15.997 -92.667  1.00  0.00      LH0  N  
ATOM   3094  OE1 GLN H 176      41.080 -17.326 -91.210  1.00  0.00      LH0  O  
ATOM   3095  H   GLN H 176      37.734 -18.647 -88.557  1.00  0.00      LH0  H  
ATOM   3096 HE21 GLN H 176      39.101 -15.623 -92.989  1.00  0.00      LH0  H  
ATOM   3097 HE22 GLN H 176      40.846 -15.755 -93.096  1.00  0.00      LH0  H  
ATOM   3098  N   SER H 177      37.577 -21.564 -91.366  1.00  0.00      LH0  N  
ATOM   3099  CA  SER H 177      37.945 -22.979 -91.257  1.00  0.00      LH0  C  
ATOM   3100  C   SER H 177      39.357 -23.273 -90.752  1.00  0.00      LH0  C  
ATOM   3101  O   SER H 177      39.689 -24.369 -90.325  1.00  0.00      LH0  O  
ATOM   3102  CB  SER H 177      37.709 -23.642 -92.613  1.00  0.00      LH0  C  
ATOM   3103  OG  SER H 177      36.682 -22.917 -93.310  1.00  0.00      LH0  O  
ATOM   3104  H   SER H 177      37.220 -21.250 -92.246  1.00  0.00      LH0  H  
ATOM   3105  HG  SER H 177      36.297 -23.525 -93.931  1.00  0.00      LH0  H  
ATOM   3106  N   SER H 178      40.179 -22.219 -90.824  1.00  0.00      LH0  N  
ATOM   3107  CA  SER H 178      41.548 -22.262 -90.320  1.00  0.00      LH0  C  
ATOM   3108  C   SER H 178      41.653 -22.312 -88.799  1.00  0.00      LH0  C  
ATOM   3109  O   SER H 178      42.689 -22.636 -88.232  1.00  0.00      LH0  O  
ATOM   3110  CB  SER H 178      42.218 -20.996 -90.838  1.00  0.00      LH0  C  
ATOM   3111  OG  SER H 178      41.302 -19.917 -90.592  1.00  0.00      LH0  O  
ATOM   3112  H   SER H 178      39.860 -21.326 -91.139  1.00  0.00      LH0  H  
ATOM   3113  HG  SER H 178      41.673 -19.109 -90.956  1.00  0.00      LH0  H  
ATOM   3114  N   GLY H 179      40.541 -21.910 -88.160  1.00  0.00      LH0  N  
ATOM   3115  CA  GLY H 179      40.647 -21.607 -86.738  1.00  0.00      LH0  C  
ATOM   3116  C   GLY H 179      41.031 -20.160 -86.463  1.00  0.00      LH0  C  
ATOM   3117  O   GLY H 179      41.152 -19.734 -85.320  1.00  0.00      LH0  O  
ATOM   3118  H   GLY H 179      39.705 -21.682 -88.659  1.00  0.00      LH0  H  
ATOM   3119  N   LEU H 180      41.226 -19.416 -87.564  1.00  0.00      LH0  N  
ATOM   3120  CA  LEU H 180      41.552 -18.006 -87.385  1.00  0.00      LH0  C  
ATOM   3121  C   LEU H 180      40.288 -17.182 -87.555  1.00  0.00      LH0  C  
ATOM   3122  O   LEU H 180      39.214 -17.732 -87.775  1.00  0.00      LH0  O  
ATOM   3123  CB  LEU H 180      42.641 -17.575 -88.376  1.00  0.00      LH0  C  
ATOM   3124  CG  LEU H 180      43.824 -18.540 -88.554  1.00  0.00      LH0  C  
ATOM   3125  CD1 LEU H 180      44.792 -18.024 -89.615  1.00  0.00      LH0  C  
ATOM   3126  CD2 LEU H 180      44.553 -18.888 -87.257  1.00  0.00      LH0  C  
ATOM   3127  H   LEU H 180      41.021 -19.754 -88.482  1.00  0.00      LH0  H  
ATOM   3128  N   TYR H 181      40.436 -15.860 -87.450  1.00  0.00      LH0  N  
ATOM   3129  CA  TYR H 181      39.264 -15.020 -87.678  1.00  0.00      LH0  C  
ATOM   3130  C   TYR H 181      39.492 -14.083 -88.844  1.00  0.00      LH0  C  
ATOM   3131  O   TYR H 181      40.624 -13.851 -89.258  1.00  0.00      LH0  O  
ATOM   3132  CB  TYR H 181      38.916 -14.175 -86.447  1.00  0.00      LH0  C  
ATOM   3133  CG  TYR H 181      38.908 -14.976 -85.168  1.00  0.00      LH0  C  
ATOM   3134  CD1 TYR H 181      40.041 -14.915 -84.332  1.00  0.00      LH0  C  
ATOM   3135  CD2 TYR H 181      37.774 -15.745 -84.839  1.00  0.00      LH0  C  
ATOM   3136  CE1 TYR H 181      40.037 -15.638 -83.129  1.00  0.00      LH0  C  
ATOM   3137  CE2 TYR H 181      37.771 -16.466 -83.634  1.00  0.00      LH0  C  
ATOM   3138  CZ  TYR H 181      38.903 -16.403 -82.795  1.00  0.00      LH0  C  
ATOM   3139  OH  TYR H 181      38.907 -17.106 -81.607  1.00  0.00      LH0  O  
ATOM   3140  H   TYR H 181      41.331 -15.445 -87.290  1.00  0.00      LH0  H  
ATOM   3141  HH  TYR H 181      38.086 -17.572 -81.515  1.00  0.00      LH0  H  
ATOM   3142  N   SER H 182      38.368 -13.533 -89.317  1.00  0.00      LH0  N  
ATOM   3143  CA  SER H 182      38.438 -12.411 -90.241  1.00  0.00      LH0  C  
ATOM   3144  C   SER H 182      37.297 -11.445 -90.051  1.00  0.00      LH0  C  
ATOM   3145  O   SER H 182      36.176 -11.832 -89.739  1.00  0.00      LH0  O  
ATOM   3146  CB  SER H 182      38.480 -12.879 -91.694  1.00  0.00      LH0  C  
ATOM   3147  OG  SER H 182      39.843 -12.902 -92.117  1.00  0.00      LH0  O  
ATOM   3148  H   SER H 182      37.472 -13.850 -88.998  1.00  0.00      LH0  H  
ATOM   3149  HG  SER H 182      40.199 -12.079 -91.781  1.00  0.00      LH0  H  
ATOM   3150  N   LEU H 183      37.632 -10.174 -90.289  1.00  0.00      LH0  N  
ATOM   3151  CA  LEU H 183      36.580  -9.171 -90.374  1.00  0.00      LH0  C  
ATOM   3152  C   LEU H 183      36.959  -8.131 -91.398  1.00  0.00      LH0  C  
ATOM   3153  O   LEU H 183      38.100  -8.077 -91.840  1.00  0.00      LH0  O  
ATOM   3154  CB  LEU H 183      36.267  -8.557 -88.997  1.00  0.00      LH0  C  
ATOM   3155  CG  LEU H 183      37.377  -7.852 -88.198  1.00  0.00      LH0  C  
ATOM   3156  CD1 LEU H 183      37.728  -6.449 -88.702  1.00  0.00      LH0  C  
ATOM   3157  CD2 LEU H 183      37.005  -7.781 -86.716  1.00  0.00      LH0  C  
ATOM   3158  H   LEU H 183      38.580  -9.908 -90.475  1.00  0.00      LH0  H  
ATOM   3159  N   SER H 184      35.979  -7.295 -91.734  1.00  0.00      LH0  N  
ATOM   3160  CA  SER H 184      36.376  -6.140 -92.524  1.00  0.00      LH0  C  
ATOM   3161  C   SER H 184      36.090  -4.872 -91.756  1.00  0.00      LH0  C  
ATOM   3162  O   SER H 184      35.278  -4.849 -90.838  1.00  0.00      LH0  O  
ATOM   3163  CB  SER H 184      35.658  -6.142 -93.872  1.00  0.00      LH0  C  
ATOM   3164  OG  SER H 184      35.806  -7.425 -94.484  1.00  0.00      LH0  O  
ATOM   3165  H   SER H 184      35.058  -7.374 -91.359  1.00  0.00      LH0  H  
ATOM   3166  HG  SER H 184      34.947  -7.646 -94.840  1.00  0.00      LH0  H  
ATOM   3167  N   SER H 185      36.780  -3.816 -92.175  1.00  0.00      LH0  N  
ATOM   3168  CA  SER H 185      36.405  -2.510 -91.659  1.00  0.00      LH0  C  
ATOM   3169  C   SER H 185      36.349  -1.574 -92.839  1.00  0.00      LH0  C  
ATOM   3170  O   SER H 185      37.303  -1.463 -93.601  1.00  0.00      LH0  O  
ATOM   3171  CB  SER H 185      37.419  -2.068 -90.602  1.00  0.00      LH0  C  
ATOM   3172  OG  SER H 185      37.030  -0.831 -89.996  1.00  0.00      LH0  O  
ATOM   3173  H   SER H 185      37.507  -3.903 -92.860  1.00  0.00      LH0  H  
ATOM   3174  HG  SER H 185      36.325  -1.023 -89.377  1.00  0.00      LH0  H  
ATOM   3175  N   VAL H 186      35.177  -0.963 -93.007  1.00  0.00      LH0  N  
ATOM   3176  CA  VAL H 186      35.051  -0.075 -94.156  1.00  0.00      LH0  C  
ATOM   3177  C   VAL H 186      34.709   1.325 -93.708  1.00  0.00      LH0  C  
ATOM   3178  O   VAL H 186      34.228   1.526 -92.601  1.00  0.00      LH0  O  
ATOM   3179  CB  VAL H 186      33.996  -0.595 -95.144  1.00  0.00      LH0  C  
ATOM   3180  CG1 VAL H 186      34.426  -1.923 -95.775  1.00  0.00      LH0  C  
ATOM   3181  CG2 VAL H 186      32.608  -0.671 -94.502  1.00  0.00      LH0  C  
ATOM   3182  H   VAL H 186      34.433  -1.054 -92.342  1.00  0.00      LH0  H  
ATOM   3183  N   VAL H 187      34.945   2.270 -94.618  1.00  0.00      LH0  N  
ATOM   3184  CA  VAL H 187      34.407   3.598 -94.376  1.00  0.00      LH0  C  
ATOM   3185  C   VAL H 187      33.662   4.091 -95.604  1.00  0.00      LH0  C  
ATOM   3186  O   VAL H 187      34.083   3.914 -96.745  1.00  0.00      LH0  O  
ATOM   3187  CB  VAL H 187      35.511   4.563 -93.901  1.00  0.00      LH0  C  
ATOM   3188  CG1 VAL H 187      36.642   4.711 -94.917  1.00  0.00      LH0  C  
ATOM   3189  CG2 VAL H 187      34.942   5.912 -93.455  1.00  0.00      LH0  C  
ATOM   3190  H   VAL H 187      35.376   2.052 -95.493  1.00  0.00      LH0  H  
ATOM   3191  N   THR H 188      32.505   4.684 -95.311  1.00  0.00      LH0  N  
ATOM   3192  CA  THR H 188      31.761   5.331 -96.380  1.00  0.00      LH0  C  
ATOM   3193  C   THR H 188      32.167   6.787 -96.503  1.00  0.00      LH0  C  
ATOM   3194  O   THR H 188      32.169   7.543 -95.540  1.00  0.00      LH0  O  
ATOM   3195  CB  THR H 188      30.267   5.165 -96.108  1.00  0.00      LH0  C  
ATOM   3196  CG2 THR H 188      29.741   3.893 -96.771  1.00  0.00      LH0  C  
ATOM   3197  OG1 THR H 188      30.008   5.129 -94.695  1.00  0.00      LH0  O  
ATOM   3198  H   THR H 188      32.236   4.832 -94.358  1.00  0.00      LH0  H  
ATOM   3199  HG1 THR H 188      30.330   4.299 -94.358  1.00  0.00      LH0  H  
ATOM   3200  N   VAL H 189      32.572   7.136 -97.728  1.00  0.00      LH0  N  
ATOM   3201  CA  VAL H 189      33.175   8.453 -97.921  1.00  0.00      LH0  C  
ATOM   3202  C   VAL H 189      32.732   9.093 -99.221  1.00  0.00      LH0  C  
ATOM   3203  O   VAL H 189      32.663   8.452-100.264  1.00  0.00      LH0  O  
ATOM   3204  CB  VAL H 189      34.711   8.376 -97.870  1.00  0.00      LH0  C  
ATOM   3205  CG1 VAL H 189      35.229   8.394 -96.431  1.00  0.00      LH0  C  
ATOM   3206  CG2 VAL H 189      35.248   7.188 -98.674  1.00  0.00      LH0  C  
ATOM   3207  H   VAL H 189      32.494   6.501 -98.499  1.00  0.00      LH0  H  
ATOM   3208  N   PRO H 190      32.423  10.408 -99.132  1.00  0.00      LH0  N  
ATOM   3209  CA  PRO H 190      32.129  11.170-100.351  1.00  0.00      LH0  C  
ATOM   3210  C   PRO H 190      33.245  11.068-101.377  1.00  0.00      LH0  C  
ATOM   3211  O   PRO H 190      34.424  11.131-101.046  1.00  0.00      LH0  O  
ATOM   3212  CB  PRO H 190      31.949  12.597 -99.824  1.00  0.00      LH0  C  
ATOM   3213  CG  PRO H 190      31.544  12.439 -98.360  1.00  0.00      LH0  C  
ATOM   3214  CD  PRO H 190      32.338  11.216 -97.921  1.00  0.00      LH0  C  
ATOM   3215  N   SER H 191      32.828  10.910-102.635  1.00  0.00      LH0  N  
ATOM   3216  CA  SER H 191      33.786  10.612-103.698  1.00  0.00      LH0  C  
ATOM   3217  C   SER H 191      34.989  11.540-103.867  1.00  0.00      LH0  C  
ATOM   3218  O   SER H 191      36.066  11.135-104.281  1.00  0.00      LH0  O  
ATOM   3219  CB  SER H 191      32.998  10.425-104.991  1.00  0.00      LH0  C  
ATOM   3220  OG  SER H 191      31.846   9.620-104.696  1.00  0.00      LH0  O  
ATOM   3221  H   SER H 191      31.850  10.802-102.831  1.00  0.00      LH0  H  
ATOM   3222  HG  SER H 191      31.246   9.729-105.431  1.00  0.00      LH0  H  
ATOM   3223  N   SER H 192      34.794  12.812-103.491  1.00  0.00      LH0  N  
ATOM   3224  CA  SER H 192      35.916  13.757-103.542  1.00  0.00      LH0  C  
ATOM   3225  C   SER H 192      37.107  13.406-102.647  1.00  0.00      LH0  C  
ATOM   3226  O   SER H 192      38.262  13.740-102.889  1.00  0.00      LH0  O  
ATOM   3227  CB  SER H 192      35.369  15.147-103.220  1.00  0.00      LH0  C  
ATOM   3228  OG  SER H 192      34.198  15.011-102.396  1.00  0.00      LH0  O  
ATOM   3229  H   SER H 192      33.930  13.126-103.097  1.00  0.00      LH0  H  
ATOM   3230  HG  SER H 192      33.911  15.894-102.190  1.00  0.00      LH0  H  
ATOM   3231  N   SER H 193      36.756  12.679-101.584  1.00  0.00      LH0  N  
ATOM   3232  CA  SER H 193      37.763  12.228-100.633  1.00  0.00      LH0  C  
ATOM   3233  C   SER H 193      38.513  10.969-101.084  1.00  0.00      LH0  C  
ATOM   3234  O   SER H 193      39.332  10.401-100.366  1.00  0.00      LH0  O  
ATOM   3235  CB  SER H 193      37.039  12.073 -99.286  1.00  0.00      LH0  C  
ATOM   3236  OG  SER H 193      37.942  11.960 -98.183  1.00  0.00      LH0  O  
ATOM   3237  H   SER H 193      35.804  12.394-101.466  1.00  0.00      LH0  H  
ATOM   3238  HG  SER H 193      37.903  11.043 -97.916  1.00  0.00      LH0  H  
ATOM   3239  N   LEU H 194      38.185  10.504-102.301  1.00  0.00      LH0  N  
ATOM   3240  CA  LEU H 194      38.774   9.233-102.718  1.00  0.00      LH0  C  
ATOM   3241  C   LEU H 194      40.250   9.288-103.022  1.00  0.00      LH0  C  
ATOM   3242  O   LEU H 194      40.709   9.873-103.994  1.00  0.00      LH0  O  
ATOM   3243  CB  LEU H 194      38.030   8.647-103.911  1.00  0.00      LH0  C  
ATOM   3244  CG  LEU H 194      37.076   7.518-103.530  1.00  0.00      LH0  C  
ATOM   3245  CD1 LEU H 194      36.113   7.901-102.404  1.00  0.00      LH0  C  
ATOM   3246  CD2 LEU H 194      36.352   6.995-104.768  1.00  0.00      LH0  C  
ATOM   3247  H   LEU H 194      37.597  11.005-102.937  1.00  0.00      LH0  H  
ATOM   3248  N   GLY H 195      40.996   8.623-102.134  1.00  0.00      LH0  N  
ATOM   3249  CA  GLY H 195      42.429   8.546-102.394  1.00  0.00      LH0  C  
ATOM   3250  C   GLY H 195      43.199   9.726-101.842  1.00  0.00      LH0  C  
ATOM   3251  O   GLY H 195      44.188   9.556-101.134  1.00  0.00      LH0  O  
ATOM   3252  H   GLY H 195      40.573   8.351-101.272  1.00  0.00      LH0  H  
ATOM   3253  N   THR H 196      42.670  10.913-102.175  1.00  0.00      LH0  N  
ATOM   3254  CA  THR H 196      43.117  12.188-101.621  1.00  0.00      LH0  C  
ATOM   3255  C   THR H 196      43.300  12.137-100.112  1.00  0.00      LH0  C  
ATOM   3256  O   THR H 196      44.382  12.343 -99.570  1.00  0.00      LH0  O  
ATOM   3257  CB  THR H 196      42.087  13.242-102.042  1.00  0.00      LH0  C  
ATOM   3258  CG2 THR H 196      42.323  13.703-103.482  1.00  0.00      LH0  C  
ATOM   3259  OG1 THR H 196      40.765  12.688-101.925  1.00  0.00      LH0  O  
ATOM   3260  H   THR H 196      41.883  10.946-102.795  1.00  0.00      LH0  H  
ATOM   3261  HG1 THR H 196      40.160  13.286-102.370  1.00  0.00      LH0  H  
ATOM   3262  N   GLN H 197      42.190  11.773 -99.451  1.00  0.00      LH0  N  
ATOM   3263  CA  GLN H 197      42.327  11.489 -98.027  1.00  0.00      LH0  C  
ATOM   3264  C   GLN H 197      43.257  10.314 -97.778  1.00  0.00      LH0  C  
ATOM   3265  O   GLN H 197      43.210   9.274 -98.432  1.00  0.00      LH0  O  
ATOM   3266  CB  GLN H 197      40.938  11.288 -97.407  1.00  0.00      LH0  C  
ATOM   3267  CG  GLN H 197      40.861  10.883 -95.927  1.00  0.00      LH0  C  
ATOM   3268  CD  GLN H 197      41.562  11.901 -95.055  1.00  0.00      LH0  C  
ATOM   3269  NE2 GLN H 197      40.795  12.928 -94.688  1.00  0.00      LH0  N  
ATOM   3270  OE1 GLN H 197      42.736  11.768 -94.732  1.00  0.00      LH0  O  
ATOM   3271  H   GLN H 197      41.336  11.620 -99.958  1.00  0.00      LH0  H  
ATOM   3272 HE21 GLN H 197      39.844  12.993 -94.991  1.00  0.00      LH0  H  
ATOM   3273 HE22 GLN H 197      41.182  13.642 -94.106  1.00  0.00      LH0  H  
ATOM   3274  N   THR H 198      44.139  10.540 -96.804  1.00  0.00      LH0  N  
ATOM   3275  CA  THR H 198      45.005   9.433 -96.442  1.00  0.00      LH0  C  
ATOM   3276  C   THR H 198      44.343   8.470 -95.481  1.00  0.00      LH0  C  
ATOM   3277  O   THR H 198      44.505   8.503 -94.272  1.00  0.00      LH0  O  
ATOM   3278  CB  THR H 198      46.375   9.980 -96.027  1.00  0.00      LH0  C  
ATOM   3279  CG2 THR H 198      47.361   8.931 -95.496  1.00  0.00      LH0  C  
ATOM   3280  OG1 THR H 198      46.935  10.619 -97.189  1.00  0.00      LH0  O  
ATOM   3281  H   THR H 198      44.040  11.345 -96.216  1.00  0.00      LH0  H  
ATOM   3282  HG1 THR H 198      46.496  11.463 -97.258  1.00  0.00      LH0  H  
ATOM   3283  N   TYR H 199      43.553   7.605 -96.134  1.00  0.00      LH0  N  
ATOM   3284  CA  TYR H 199      42.878   6.533 -95.412  1.00  0.00      LH0  C  
ATOM   3285  C   TYR H 199      43.854   5.553 -94.834  1.00  0.00      LH0  C  
ATOM   3286  O   TYR H 199      44.544   4.843 -95.558  1.00  0.00      LH0  O  
ATOM   3287  CB  TYR H 199      41.941   5.745 -96.322  1.00  0.00      LH0  C  
ATOM   3288  CG  TYR H 199      40.864   6.639 -96.865  1.00  0.00      LH0  C  
ATOM   3289  CD1 TYR H 199      39.783   6.986 -96.031  1.00  0.00      LH0  C  
ATOM   3290  CD2 TYR H 199      40.979   7.098 -98.190  1.00  0.00      LH0  C  
ATOM   3291  CE1 TYR H 199      38.796   7.846 -96.531  1.00  0.00      LH0  C  
ATOM   3292  CE2 TYR H 199      39.994   7.960 -98.687  1.00  0.00      LH0  C  
ATOM   3293  CZ  TYR H 199      38.927   8.332 -97.846  1.00  0.00      LH0  C  
ATOM   3294  OH  TYR H 199      37.988   9.215 -98.328  1.00  0.00      LH0  O  
ATOM   3295  H   TYR H 199      43.450   7.710 -97.123  1.00  0.00      LH0  H  
ATOM   3296  HH  TYR H 199      38.256   9.454 -99.210  1.00  0.00      LH0  H  
ATOM   3297  N   ILE H 200      43.867   5.543 -93.509  1.00  0.00      LH0  N  
ATOM   3298  CA  ILE H 200      44.632   4.479 -92.889  1.00  0.00      LH0  C  
ATOM   3299  C   ILE H 200      43.679   3.573 -92.151  1.00  0.00      LH0  C  
ATOM   3300  O   ILE H 200      42.982   4.008 -91.247  1.00  0.00      LH0  O  
ATOM   3301  CB  ILE H 200      45.680   5.038 -91.923  1.00  0.00      LH0  C  
ATOM   3302  CG1 ILE H 200      46.346   6.322 -92.423  1.00  0.00      LH0  C  
ATOM   3303  CG2 ILE H 200      46.713   3.957 -91.622  1.00  0.00      LH0  C  
ATOM   3304  CD1 ILE H 200      47.200   6.995 -91.346  1.00  0.00      LH0  C  
ATOM   3305  H   ILE H 200      43.302   6.186 -92.987  1.00  0.00      LH0  H  
ATOM   3306  N   CYS H 201      43.667   2.303 -92.550  1.00  0.00      LH0  N  
ATOM   3307  CA  CYS H 201      43.088   1.373 -91.594  1.00  0.00      LH0  C  
ATOM   3308  C   CYS H 201      44.163   0.920 -90.637  1.00  0.00      LH0  C  
ATOM   3309  O   CYS H 201      44.948   0.020 -90.907  1.00  0.00      LH0  O  
ATOM   3310  CB  CYS H 201      42.395   0.210 -92.303  1.00  0.00      LH0  C  
ATOM   3311  SG  CYS H 201      43.419  -0.659 -93.515  1.00  0.00      LH0  S  
ATOM   3312  H   CYS H 201      44.214   1.983 -93.324  1.00  0.00      LH0  H  
ATOM   3313  N   ASN H 202      44.198   1.637 -89.514  1.00  0.00      LH0  N  
ATOM   3314  CA  ASN H 202      45.196   1.341 -88.490  1.00  0.00      LH0  C  
ATOM   3315  C   ASN H 202      44.848   0.088 -87.725  1.00  0.00      LH0  C  
ATOM   3316  O   ASN H 202      44.219   0.120 -86.670  1.00  0.00      LH0  O  
ATOM   3317  CB  ASN H 202      45.361   2.479 -87.479  1.00  0.00      LH0  C  
ATOM   3318  CG  ASN H 202      45.591   3.810 -88.152  1.00  0.00      LH0  C  
ATOM   3319  ND2 ASN H 202      46.831   4.294 -88.030  1.00  0.00      LH0  N  
ATOM   3320  OD1 ASN H 202      44.675   4.416 -88.694  1.00  0.00      LH0  O  
ATOM   3321  H   ASN H 202      43.497   2.341 -89.365  1.00  0.00      LH0  H  
ATOM   3322 HD21 ASN H 202      47.589   3.706 -87.729  1.00  0.00      LH0  H  
ATOM   3323 HD22 ASN H 202      47.025   5.253 -88.244  1.00  0.00      LH0  H  
ATOM   3324  N   VAL H 203      45.249  -1.042 -88.314  1.00  0.00      LH0  N  
ATOM   3325  CA  VAL H 203      44.916  -2.295 -87.651  1.00  0.00      LH0  C  
ATOM   3326  C   VAL H 203      45.841  -2.595 -86.489  1.00  0.00      LH0  C  
ATOM   3327  O   VAL H 203      46.892  -3.218 -86.608  1.00  0.00      LH0  O  
ATOM   3328  CB  VAL H 203      44.859  -3.454 -88.656  1.00  0.00      LH0  C  
ATOM   3329  CG1 VAL H 203      44.413  -4.767 -88.005  1.00  0.00      LH0  C  
ATOM   3330  CG2 VAL H 203      43.948  -3.087 -89.829  1.00  0.00      LH0  C  
ATOM   3331  H   VAL H 203      45.779  -1.007 -89.167  1.00  0.00      LH0  H  
ATOM   3332  N   ASN H 204      45.380  -2.133 -85.322  1.00  0.00      LH0  N  
ATOM   3333  CA  ASN H 204      46.092  -2.524 -84.111  1.00  0.00      LH0  C  
ATOM   3334  C   ASN H 204      45.809  -3.957 -83.710  1.00  0.00      LH0  C  
ATOM   3335  O   ASN H 204      44.968  -4.246 -82.867  1.00  0.00      LH0  O  
ATOM   3336  CB  ASN H 204      45.810  -1.549 -82.959  1.00  0.00      LH0  C  
ATOM   3337  CG  ASN H 204      46.575  -1.969 -81.715  1.00  0.00      LH0  C  
ATOM   3338  ND2 ASN H 204      45.830  -2.011 -80.609  1.00  0.00      LH0  N  
ATOM   3339  OD1 ASN H 204      47.763  -2.259 -81.747  1.00  0.00      LH0  O  
ATOM   3340  H   ASN H 204      44.539  -1.583 -85.299  1.00  0.00      LH0  H  
ATOM   3341 HD21 ASN H 204      44.834  -1.888 -80.648  1.00  0.00      LH0  H  
ATOM   3342 HD22 ASN H 204      46.263  -2.188 -79.730  1.00  0.00      LH0  H  
ATOM   3343  N   HIS H 205      46.568  -4.854 -84.335  1.00  0.00      LH0  N  
ATOM   3344  CA  HIS H 205      46.528  -6.203 -83.794  1.00  0.00      LH0  C  
ATOM   3345  C   HIS H 205      47.573  -6.390 -82.713  1.00  0.00      LH0  C  
ATOM   3346  O   HIS H 205      48.687  -6.864 -82.918  1.00  0.00      LH0  O  
ATOM   3347  CB  HIS H 205      46.639  -7.218 -84.924  1.00  0.00      LH0  C  
ATOM   3348  CG  HIS H 205      46.632  -8.628 -84.386  1.00  0.00      LH0  C  
ATOM   3349  CD2 HIS H 205      47.709  -9.508 -84.407  1.00  0.00      LH0  C  
ATOM   3350  ND1 HIS H 205      45.588  -9.242 -83.802  1.00  0.00      LH0  N  
ATOM   3351  CE1 HIS H 205      46.005 -10.503 -83.462  1.00  0.00      LH0  C  
ATOM   3352  NE2 HIS H 205      47.317 -10.665 -83.830  1.00  0.00      LH0  N  
ATOM   3353  H   HIS H 205      47.187  -4.576 -85.074  1.00  0.00      LH0  H  
ATOM   3354  HD1 HIS H 205      44.692  -8.878 -83.614  1.00  0.00      LH0  H  
ATOM   3355  N   LYS H 206      47.142  -5.981 -81.514  1.00  0.00      LH0  N  
ATOM   3356  CA  LYS H 206      48.070  -6.113 -80.394  1.00  0.00      LH0  C  
ATOM   3357  C   LYS H 206      48.724  -7.460 -80.072  1.00  0.00      LH0  C  
ATOM   3358  O   LYS H 206      49.926  -7.455 -79.819  1.00  0.00      LH0  O  
ATOM   3359  CB  LYS H 206      47.569  -5.422 -79.117  1.00  0.00      LH0  C  
ATOM   3360  CG  LYS H 206      48.327  -4.120 -78.816  1.00  0.00      LH0  C  
ATOM   3361  CD  LYS H 206      49.856  -4.274 -78.798  1.00  0.00      LH0  C  
ATOM   3362  CE  LYS H 206      50.400  -5.181 -77.687  1.00  0.00      LH0  C  
ATOM   3363  NZ  LYS H 206      51.499  -5.988 -78.238  1.00  0.00      LH0  N1+
ATOM   3364  H   LYS H 206      46.225  -5.584 -81.438  1.00  0.00      LH0  H  
ATOM   3365  HZ1 LYS H 206      51.960  -6.562 -77.509  1.00  0.00      LH0  H  
ATOM   3366  HZ2 LYS H 206      51.131  -6.624 -78.979  1.00  0.00      LH0  H  
ATOM   3367  HZ3 LYS H 206      52.201  -5.364 -78.688  1.00  0.00      LH0  H  
ATOM   3368  N   PRO H 207      47.966  -8.597 -80.056  1.00  0.00      LH0  N  
ATOM   3369  CA  PRO H 207      48.595  -9.890 -79.734  1.00  0.00      LH0  C  
ATOM   3370  C   PRO H 207      49.942 -10.199 -80.382  1.00  0.00      LH0  C  
ATOM   3371  O   PRO H 207      50.968 -10.166 -79.716  1.00  0.00      LH0  O  
ATOM   3372  CB  PRO H 207      47.490 -10.901 -80.040  1.00  0.00      LH0  C  
ATOM   3373  CG  PRO H 207      46.203 -10.141 -79.738  1.00  0.00      LH0  C  
ATOM   3374  CD  PRO H 207      46.522  -8.745 -80.253  1.00  0.00      LH0  C  
ATOM   3375  N   SER H 208      49.925 -10.468 -81.702  1.00  0.00      LH0  N  
ATOM   3376  CA  SER H 208      51.243 -10.679 -82.312  1.00  0.00      LH0  C  
ATOM   3377  C   SER H 208      52.054  -9.411 -82.556  1.00  0.00      LH0  C  
ATOM   3378  O   SER H 208      53.190  -9.446 -83.005  1.00  0.00      LH0  O  
ATOM   3379  CB  SER H 208      51.125 -11.496 -83.602  1.00  0.00      LH0  C  
ATOM   3380  OG  SER H 208      50.217 -10.852 -84.503  1.00  0.00      LH0  O  
ATOM   3381  H   SER H 208      49.094 -10.481 -82.261  1.00  0.00      LH0  H  
ATOM   3382  HG  SER H 208      49.446 -11.419 -84.539  1.00  0.00      LH0  H  
ATOM   3383  N   ASN H 209      51.393  -8.275 -82.245  1.00  0.00      LH0  N  
ATOM   3384  CA  ASN H 209      51.948  -6.937 -82.463  1.00  0.00      LH0  C  
ATOM   3385  C   ASN H 209      52.041  -6.533 -83.920  1.00  0.00      LH0  C  
ATOM   3386  O   ASN H 209      52.767  -5.621 -84.305  1.00  0.00      LH0  O  
ATOM   3387  CB  ASN H 209      53.278  -6.711 -81.731  1.00  0.00      LH0  C  
ATOM   3388  CG  ASN H 209      53.351  -5.287 -81.227  1.00  0.00      LH0  C  
ATOM   3389  ND2 ASN H 209      53.882  -4.412 -82.081  1.00  0.00      LH0  N  
ATOM   3390  OD1 ASN H 209      52.967  -4.998 -80.097  1.00  0.00      LH0  O  
ATOM   3391  H   ASN H 209      50.450  -8.339 -81.928  1.00  0.00      LH0  H  
ATOM   3392 HD21 ASN H 209      54.077  -4.712 -83.019  1.00  0.00      LH0  H  
ATOM   3393 HD22 ASN H 209      54.071  -3.471 -81.810  1.00  0.00      LH0  H  
ATOM   3394  N   THR H 210      51.246  -7.247 -84.724  1.00  0.00      LH0  N  
ATOM   3395  CA  THR H 210      51.256  -6.905 -86.138  1.00  0.00      LH0  C  
ATOM   3396  C   THR H 210      50.304  -5.753 -86.431  1.00  0.00      LH0  C  
ATOM   3397  O   THR H 210      49.184  -5.910 -86.899  1.00  0.00      LH0  O  
ATOM   3398  CB  THR H 210      50.960  -8.151 -86.977  1.00  0.00      LH0  C  
ATOM   3399  CG2 THR H 210      51.425  -7.972 -88.424  1.00  0.00      LH0  C  
ATOM   3400  OG1 THR H 210      51.598  -9.308 -86.415  1.00  0.00      LH0  O  
ATOM   3401  H   THR H 210      50.600  -7.911 -84.354  1.00  0.00      LH0  H  
ATOM   3402  HG1 THR H 210      51.049  -9.653 -85.715  1.00  0.00      LH0  H  
ATOM   3403  N   LYS H 211      50.804  -4.564 -86.071  1.00  0.00      LH0  N  
ATOM   3404  CA  LYS H 211      49.949  -3.383 -86.129  1.00  0.00      LH0  C  
ATOM   3405  C   LYS H 211      49.906  -2.738 -87.509  1.00  0.00      LH0  C  
ATOM   3406  O   LYS H 211      50.485  -1.678 -87.747  1.00  0.00      LH0  O  
ATOM   3407  CB  LYS H 211      50.384  -2.384 -85.051  1.00  0.00      LH0  C  
ATOM   3408  CG  LYS H 211      49.326  -1.311 -84.785  1.00  0.00      LH0  C  
ATOM   3409  CD  LYS H 211      49.881  -0.018 -84.188  1.00  0.00      LH0  C  
ATOM   3410  CE  LYS H 211      50.947   0.633 -85.078  1.00  0.00      LH0  C  
ATOM   3411  NZ  LYS H 211      50.465   0.712 -86.459  1.00  0.00      LH0  N1+
ATOM   3412  H   LYS H 211      51.754  -4.529 -85.753  1.00  0.00      LH0  H  
ATOM   3413  HZ1 LYS H 211      50.883   1.485 -87.017  1.00  0.00      LH0  H  
ATOM   3414  HZ2 LYS H 211      50.551  -0.175 -86.991  1.00  0.00      LH0  H  
ATOM   3415  HZ3 LYS H 211      49.452   0.968 -86.512  1.00  0.00      LH0  H  
ATOM   3416  N   VAL H 212      49.229  -3.457 -88.413  1.00  0.00      LH0  N  
ATOM   3417  CA  VAL H 212      49.216  -3.059 -89.821  1.00  0.00      LH0  C  
ATOM   3418  C   VAL H 212      48.370  -1.832 -90.114  1.00  0.00      LH0  C  
ATOM   3419  O   VAL H 212      47.170  -1.906 -90.341  1.00  0.00      LH0  O  
ATOM   3420  CB  VAL H 212      48.778  -4.225 -90.723  1.00  0.00      LH0  C  
ATOM   3421  CG1 VAL H 212      48.994  -3.910 -92.207  1.00  0.00      LH0  C  
ATOM   3422  CG2 VAL H 212      49.477  -5.528 -90.344  1.00  0.00      LH0  C  
ATOM   3423  H   VAL H 212      48.693  -4.231 -88.067  1.00  0.00      LH0  H  
ATOM   3424  N   ASP H 213      49.069  -0.698 -90.139  1.00  0.00      LH0  N  
ATOM   3425  CA  ASP H 213      48.371   0.512 -90.566  1.00  0.00      LH0  C  
ATOM   3426  C   ASP H 213      48.350   0.625 -92.079  1.00  0.00      LH0  C  
ATOM   3427  O   ASP H 213      49.273   1.117 -92.718  1.00  0.00      LH0  O  
ATOM   3428  CB  ASP H 213      48.997   1.755 -89.921  1.00  0.00      LH0  C  
ATOM   3429  CG  ASP H 213      48.870   1.764 -88.402  1.00  0.00      LH0  C  
ATOM   3430  OD1 ASP H 213      49.465   2.627 -87.764  1.00  0.00      LH0  O  
ATOM   3431  OD2 ASP H 213      48.252   0.882 -87.808  1.00  0.00      LH0  O1-
ATOM   3432  H   ASP H 213      50.030  -0.686 -89.872  1.00  0.00      LH0  H  
ATOM   3433  N   LYS H 214      47.266   0.090 -92.646  1.00  0.00      LH0  N  
ATOM   3434  CA  LYS H 214      47.256   0.021 -94.103  1.00  0.00      LH0  C  
ATOM   3435  C   LYS H 214      46.690   1.258 -94.782  1.00  0.00      LH0  C  
ATOM   3436  O   LYS H 214      45.548   1.643 -94.577  1.00  0.00      LH0  O  
ATOM   3437  CB  LYS H 214      46.531  -1.253 -94.548  1.00  0.00      LH0  C  
ATOM   3438  CG  LYS H 214      47.012  -1.834 -95.879  1.00  0.00      LH0  C  
ATOM   3439  CD  LYS H 214      48.463  -2.313 -95.800  1.00  0.00      LH0  C  
ATOM   3440  CE  LYS H 214      48.988  -2.938 -97.095  1.00  0.00      LH0  C  
ATOM   3441  NZ  LYS H 214      48.311  -4.207 -97.383  1.00  0.00      LH0  N1+
ATOM   3442  H   LYS H 214      46.508  -0.233 -92.073  1.00  0.00      LH0  H  
ATOM   3443  HZ1 LYS H 214      47.884  -4.180 -98.332  1.00  0.00      LH0  H  
ATOM   3444  HZ2 LYS H 214      49.012  -4.968 -97.512  1.00  0.00      LH0  H  
ATOM   3445  HZ3 LYS H 214      47.598  -4.506 -96.692  1.00  0.00      LH0  H  
ATOM   3446  N   ARG H 215      47.538   1.865 -95.625  1.00  0.00      LH0  N  
ATOM   3447  CA  ARG H 215      47.000   2.926 -96.478  1.00  0.00      LH0  C  
ATOM   3448  C   ARG H 215      46.155   2.357 -97.603  1.00  0.00      LH0  C  
ATOM   3449  O   ARG H 215      46.603   1.548 -98.406  1.00  0.00      LH0  O  
ATOM   3450  CB  ARG H 215      48.147   3.812 -96.996  1.00  0.00      LH0  C  
ATOM   3451  CG  ARG H 215      47.865   4.868 -98.087  1.00  0.00      LH0  C  
ATOM   3452  CD  ARG H 215      46.729   5.855 -97.794  1.00  0.00      LH0  C  
ATOM   3453  NE  ARG H 215      46.977   7.165 -98.404  1.00  0.00      LH0  N  
ATOM   3454  CZ  ARG H 215      46.055   7.805 -99.159  1.00  0.00      LH0  C  
ATOM   3455  NH1 ARG H 215      44.972   7.185 -99.613  1.00  0.00      LH0  N1+
ATOM   3456  NH2 ARG H 215      46.216   9.097 -99.429  1.00  0.00      LH0  N  
ATOM   3457  H   ARG H 215      48.466   1.513 -95.726  1.00  0.00      LH0  H  
ATOM   3458  HE  ARG H 215      47.817   7.638 -98.133  1.00  0.00      LH0  H  
ATOM   3459 HH11 ARG H 215      44.265   7.732-100.068  1.00  0.00      LH0  H  
ATOM   3460 HH12 ARG H 215      44.835   6.190 -99.517  1.00  0.00      LH0  H  
ATOM   3461 HH21 ARG H 215      45.573   9.565-100.050  1.00  0.00      LH0  H  
ATOM   3462 HH22 ARG H 215      46.942   9.643 -99.000  1.00  0.00      LH0  H  
ATOM   3463  N   VAL H 216      44.905   2.827 -97.627  1.00  0.00      LH0  N  
ATOM   3464  CA  VAL H 216      44.066   2.437 -98.754  1.00  0.00      LH0  C  
ATOM   3465  C   VAL H 216      44.340   3.303 -99.974  1.00  0.00      LH0  C  
ATOM   3466  O   VAL H 216      44.364   4.533 -99.915  1.00  0.00      LH0  O  
ATOM   3467  CB  VAL H 216      42.581   2.451 -98.362  1.00  0.00      LH0  C  
ATOM   3468  CG1 VAL H 216      41.691   1.837 -99.449  1.00  0.00      LH0  C  
ATOM   3469  CG2 VAL H 216      42.371   1.739 -97.024  1.00  0.00      LH0  C  
ATOM   3470  H   VAL H 216      44.617   3.475 -96.920  1.00  0.00      LH0  H  
ATOM   3471  N   ALA H 217      44.578   2.586-101.076  1.00  0.00      LH0  N  
ATOM   3472  CA  ALA H 217      44.785   3.236-102.366  1.00  0.00      LH0  C  
ATOM   3473  C   ALA H 217      43.518   3.098-103.197  1.00  0.00      LH0  C  
ATOM   3474  O   ALA H 217      42.744   2.176-102.973  1.00  0.00      LH0  O  
ATOM   3475  CB  ALA H 217      45.955   2.553-103.084  1.00  0.00      LH0  C  
ATOM   3476  H   ALA H 217      44.488   1.592-101.036  1.00  0.00      LH0  H  
ATOM   3477  N   PRO H 218      43.299   4.049-104.144  1.00  0.00      LH0  N  
ATOM   3478  CA  PRO H 218      42.152   3.918-105.058  1.00  0.00      LH0  C  
ATOM   3479  C   PRO H 218      42.082   2.586-105.790  1.00  0.00      LH0  C  
ATOM   3480  O   PRO H 218      43.105   1.980-106.094  1.00  0.00      LH0  O  
ATOM   3481  CB  PRO H 218      42.332   5.101-106.014  1.00  0.00      LH0  C  
ATOM   3482  CG  PRO H 218      43.142   6.130-105.230  1.00  0.00      LH0  C  
ATOM   3483  CD  PRO H 218      44.072   5.263-104.391  1.00  0.00      LH0  C  
TER   
ATOM   3484  N   GLU L   1      18.557 -25.470 -63.934  1.00  0.00      LL0  N  
ATOM   3485  CA  GLU L   1      18.371 -24.995 -62.566  1.00  0.00      LL0  C  
ATOM   3486  C   GLU L   1      17.318 -23.886 -62.475  1.00  0.00      LL0  C  
ATOM   3487  O   GLU L   1      16.149 -24.118 -62.781  1.00  0.00      LL0  O  
ATOM   3488  CB  GLU L   1      19.751 -24.681 -61.947  1.00  0.00      LL0  C  
ATOM   3489  CG  GLU L   1      20.805 -24.077 -62.894  1.00  0.00      LL0  C  
ATOM   3490  CD  GLU L   1      20.357 -22.710 -63.366  1.00  0.00      LL0  C  
ATOM   3491  OE1 GLU L   1      19.734 -22.617 -64.420  1.00  0.00      LL0  O  
ATOM   3492  OE2 GLU L   1      20.555 -21.748 -62.632  1.00  0.00      LL0  O1-
ATOM   3493  H   GLU L   1      18.912 -24.776 -64.569  1.00  0.00      LL0  H  
ATOM   3494  N   ILE L   2      17.718 -22.673 -62.059  1.00  0.00      LL0  N  
ATOM   3495  CA  ILE L   2      16.726 -21.603 -62.037  1.00  0.00      LL0  C  
ATOM   3496  C   ILE L   2      16.636 -20.845 -63.365  1.00  0.00      LL0  C  
ATOM   3497  O   ILE L   2      16.654 -19.621 -63.449  1.00  0.00      LL0  O  
ATOM   3498  CB  ILE L   2      16.943 -20.681 -60.827  1.00  0.00      LL0  C  
ATOM   3499  CG1 ILE L   2      17.356 -21.493 -59.593  1.00  0.00      LL0  C  
ATOM   3500  CG2 ILE L   2      15.681 -19.865 -60.529  1.00  0.00      LL0  C  
ATOM   3501  CD1 ILE L   2      17.615 -20.637 -58.355  1.00  0.00      LL0  C  
ATOM   3502  H   ILE L   2      18.689 -22.432 -62.003  1.00  0.00      LL0  H  
ATOM   3503  N   VAL L   3      16.524 -21.671 -64.421  1.00  0.00      LL0  N  
ATOM   3504  CA  VAL L   3      16.540 -21.202 -65.807  1.00  0.00      LL0  C  
ATOM   3505  C   VAL L   3      15.661 -19.994 -66.080  1.00  0.00      LL0  C  
ATOM   3506  O   VAL L   3      14.431 -20.044 -66.083  1.00  0.00      LL0  O  
ATOM   3507  CB  VAL L   3      16.190 -22.348 -66.775  1.00  0.00      LL0  C  
ATOM   3508  CG1 VAL L   3      16.279 -21.915 -68.244  1.00  0.00      LL0  C  
ATOM   3509  CG2 VAL L   3      17.066 -23.578 -66.526  1.00  0.00      LL0  C  
ATOM   3510  H   VAL L   3      16.489 -22.644 -64.211  1.00  0.00      LL0  H  
ATOM   3511  N   LEU L   4      16.379 -18.899 -66.355  1.00  0.00      LL0  N  
ATOM   3512  CA  LEU L   4      15.666 -17.697 -66.759  1.00  0.00      LL0  C  
ATOM   3513  C   LEU L   4      15.041 -17.793 -68.128  1.00  0.00      LL0  C  
ATOM   3514  O   LEU L   4      15.627 -17.536 -69.174  1.00  0.00      LL0  O  
ATOM   3515  CB  LEU L   4      16.541 -16.462 -66.647  1.00  0.00      LL0  C  
ATOM   3516  CG  LEU L   4      16.833 -16.094 -65.198  1.00  0.00      LL0  C  
ATOM   3517  CD1 LEU L   4      17.668 -14.831 -65.149  1.00  0.00      LL0  C  
ATOM   3518  CD2 LEU L   4      15.568 -15.927 -64.360  1.00  0.00      LL0  C  
ATOM   3519  H   LEU L   4      17.375 -18.940 -66.299  1.00  0.00      LL0  H  
ATOM   3520  N   THR L   5      13.777 -18.187 -68.049  1.00  0.00      LL0  N  
ATOM   3521  CA  THR L   5      12.941 -18.293 -69.229  1.00  0.00      LL0  C  
ATOM   3522  C   THR L   5      12.485 -16.919 -69.708  1.00  0.00      LL0  C  
ATOM   3523  O   THR L   5      11.372 -16.456 -69.469  1.00  0.00      LL0  O  
ATOM   3524  CB  THR L   5      11.784 -19.233 -68.884  1.00  0.00      LL0  C  
ATOM   3525  CG2 THR L   5      10.957 -19.615 -70.115  1.00  0.00      LL0  C  
ATOM   3526  OG1 THR L   5      12.285 -20.417 -68.244  1.00  0.00      LL0  O  
ATOM   3527  H   THR L   5      13.418 -18.320 -67.122  1.00  0.00      LL0  H  
ATOM   3528  HG1 THR L   5      12.866 -20.161 -67.528  1.00  0.00      LL0  H  
ATOM   3529  N   GLN L   6      13.443 -16.271 -70.378  1.00  0.00      LL0  N  
ATOM   3530  CA  GLN L   6      13.201 -14.950 -70.945  1.00  0.00      LL0  C  
ATOM   3531  C   GLN L   6      12.397 -15.057 -72.232  1.00  0.00      LL0  C  
ATOM   3532  O   GLN L   6      12.522 -16.022 -72.977  1.00  0.00      LL0  O  
ATOM   3533  CB  GLN L   6      14.567 -14.278 -71.125  1.00  0.00      LL0  C  
ATOM   3534  CG  GLN L   6      14.549 -12.788 -71.457  1.00  0.00      LL0  C  
ATOM   3535  CD  GLN L   6      15.953 -12.215 -71.387  1.00  0.00      LL0  C  
ATOM   3536  NE2 GLN L   6      15.978 -10.895 -71.553  1.00  0.00      LL0  N  
ATOM   3537  OE1 GLN L   6      16.954 -12.887 -71.166  1.00  0.00      LL0  O  
ATOM   3538  H   GLN L   6      14.323 -16.734 -70.509  1.00  0.00      LL0  H  
ATOM   3539 HE21 GLN L   6      15.160 -10.449 -71.921  1.00  0.00      LL0  H  
ATOM   3540 HE22 GLN L   6      16.786 -10.337 -71.367  1.00  0.00      LL0  H  
ATOM   3541  N   SER L   7      11.526 -14.063 -72.447  1.00  0.00      LL0  N  
ATOM   3542  CA  SER L   7      10.694 -14.076 -73.649  1.00  0.00      LL0  C  
ATOM   3543  C   SER L   7      10.186 -12.684 -73.974  1.00  0.00      LL0  C  
ATOM   3544  O   SER L   7       9.686 -11.998 -73.087  1.00  0.00      LL0  O  
ATOM   3545  CB  SER L   7       9.479 -14.997 -73.492  1.00  0.00      LL0  C  
ATOM   3546  OG  SER L   7       9.848 -16.217 -72.835  1.00  0.00      LL0  O  
ATOM   3547  H   SER L   7      11.455 -13.308 -71.794  1.00  0.00      LL0  H  
ATOM   3548  HG  SER L   7      10.694 -16.469 -73.217  1.00  0.00      LL0  H  
ATOM   3549  N   PRO L   8      10.283 -12.283 -75.263  1.00  0.00      LL0  N  
ATOM   3550  CA  PRO L   8      10.873 -13.099 -76.333  1.00  0.00      LL0  C  
ATOM   3551  C   PRO L   8      12.393 -13.051 -76.324  1.00  0.00      LL0  C  
ATOM   3552  O   PRO L   8      13.018 -12.437 -75.466  1.00  0.00      LL0  O  
ATOM   3553  CB  PRO L   8      10.260 -12.451 -77.578  1.00  0.00      LL0  C  
ATOM   3554  CG  PRO L   8      10.158 -10.969 -77.219  1.00  0.00      LL0  C  
ATOM   3555  CD  PRO L   8       9.775 -11.003 -75.745  1.00  0.00      LL0  C  
ATOM   3556  N   ASP L   9      12.934 -13.731 -77.330  1.00  0.00      LL0  N  
ATOM   3557  CA  ASP L   9      14.361 -13.663 -77.630  1.00  0.00      LL0  C  
ATOM   3558  C   ASP L   9      14.707 -12.415 -78.429  1.00  0.00      LL0  C  
ATOM   3559  O   ASP L   9      15.614 -11.662 -78.092  1.00  0.00      LL0  O  
ATOM   3560  CB  ASP L   9      14.786 -14.953 -78.352  1.00  0.00      LL0  C  
ATOM   3561  CG  ASP L   9      13.864 -15.227 -79.531  1.00  0.00      LL0  C  
ATOM   3562  OD1 ASP L   9      12.764 -15.733 -79.316  1.00  0.00      LL0  O  
ATOM   3563  OD2 ASP L   9      14.219 -14.866 -80.647  1.00  0.00      LL0  O1-
ATOM   3564  H   ASP L   9      12.380 -14.261 -77.978  1.00  0.00      LL0  H  
ATOM   3565  N   PHE L  10      13.903 -12.196 -79.474  1.00  0.00      LL0  N  
ATOM   3566  CA  PHE L  10      14.092 -11.004 -80.291  1.00  0.00      LL0  C  
ATOM   3567  C   PHE L  10      12.816 -10.185 -80.339  1.00  0.00      LL0  C  
ATOM   3568  O   PHE L  10      11.716 -10.725 -80.306  1.00  0.00      LL0  O  
ATOM   3569  CB  PHE L  10      14.533 -11.456 -81.688  1.00  0.00      LL0  C  
ATOM   3570  CG  PHE L  10      15.181 -10.343 -82.478  1.00  0.00      LL0  C  
ATOM   3571  CD1 PHE L  10      16.545 -10.052 -82.264  1.00  0.00      LL0  C  
ATOM   3572  CD2 PHE L  10      14.421  -9.631 -83.431  1.00  0.00      LL0  C  
ATOM   3573  CE1 PHE L  10      17.168  -9.049 -83.031  1.00  0.00      LL0  C  
ATOM   3574  CE2 PHE L  10      15.043  -8.629 -84.200  1.00  0.00      LL0  C  
ATOM   3575  CZ  PHE L  10      16.413  -8.358 -84.000  1.00  0.00      LL0  C  
ATOM   3576  H   PHE L  10      13.294 -12.935 -79.774  1.00  0.00      LL0  H  
ATOM   3577  N   GLN L  11      12.995  -8.858 -80.410  1.00  0.00      LL0  N  
ATOM   3578  CA  GLN L  11      11.817  -8.003 -80.558  1.00  0.00      LL0  C  
ATOM   3579  C   GLN L  11      12.184  -6.685 -81.205  1.00  0.00      LL0  C  
ATOM   3580  O   GLN L  11      13.213  -6.117 -80.881  1.00  0.00      LL0  O  
ATOM   3581  CB  GLN L  11      11.139  -7.788 -79.193  1.00  0.00      LL0  C  
ATOM   3582  CG  GLN L  11       9.785  -7.066 -79.219  1.00  0.00      LL0  C  
ATOM   3583  CD  GLN L  11       8.847  -7.735 -80.206  1.00  0.00      LL0  C  
ATOM   3584  NE2 GLN L  11       8.052  -8.662 -79.669  1.00  0.00      LL0  N  
ATOM   3585  OE1 GLN L  11       8.842  -7.436 -81.392  1.00  0.00      LL0  O  
ATOM   3586  H   GLN L  11      13.915  -8.462 -80.345  1.00  0.00      LL0  H  
ATOM   3587 HE21 GLN L  11       8.081  -8.883 -78.697  1.00  0.00      LL0  H  
ATOM   3588 HE22 GLN L  11       7.425  -9.140 -80.281  1.00  0.00      LL0  H  
ATOM   3589  N   SER L  12      11.333  -6.221 -82.127  1.00  0.00      LL0  N  
ATOM   3590  CA  SER L  12      11.663  -4.939 -82.744  1.00  0.00      LL0  C  
ATOM   3591  C   SER L  12      10.723  -3.836 -82.284  1.00  0.00      LL0  C  
ATOM   3592  O   SER L  12       9.554  -3.760 -82.658  1.00  0.00      LL0  O  
ATOM   3593  CB  SER L  12      11.704  -5.091 -84.270  1.00  0.00      LL0  C  
ATOM   3594  OG  SER L  12      12.197  -3.899 -84.887  1.00  0.00      LL0  O  
ATOM   3595  H   SER L  12      10.459  -6.680 -82.300  1.00  0.00      LL0  H  
ATOM   3596  HG  SER L  12      13.124  -4.033 -85.098  1.00  0.00      LL0  H  
ATOM   3597  N   VAL L  13      11.268  -2.986 -81.408  1.00  0.00      LL0  N  
ATOM   3598  CA  VAL L  13      10.417  -1.939 -80.852  1.00  0.00      LL0  C  
ATOM   3599  C   VAL L  13      10.732  -0.585 -81.466  1.00  0.00      LL0  C  
ATOM   3600  O   VAL L  13      11.875  -0.239 -81.727  1.00  0.00      LL0  O  
ATOM   3601  CB  VAL L  13      10.512  -1.947 -79.316  1.00  0.00      LL0  C  
ATOM   3602  CG1 VAL L  13       9.684  -0.854 -78.639  1.00  0.00      LL0  C  
ATOM   3603  CG2 VAL L  13      10.103  -3.318 -78.776  1.00  0.00      LL0  C  
ATOM   3604  H   VAL L  13      12.259  -2.995 -81.257  1.00  0.00      LL0  H  
ATOM   3605  N   THR L  14       9.650   0.142 -81.749  1.00  0.00      LL0  N  
ATOM   3606  CA  THR L  14       9.781   1.451 -82.391  1.00  0.00      LL0  C  
ATOM   3607  C   THR L  14      10.192   2.495 -81.361  1.00  0.00      LL0  C  
ATOM   3608  O   THR L  14       9.798   2.399 -80.204  1.00  0.00      LL0  O  
ATOM   3609  CB  THR L  14       8.403   1.783 -82.986  1.00  0.00      LL0  C  
ATOM   3610  CG2 THR L  14       8.390   2.859 -84.073  1.00  0.00      LL0  C  
ATOM   3611  OG1 THR L  14       7.782   0.579 -83.457  1.00  0.00      LL0  O  
ATOM   3612  H   THR L  14       8.759  -0.154 -81.399  1.00  0.00      LL0  H  
ATOM   3613  HG1 THR L  14       6.888   0.615 -83.103  1.00  0.00      LL0  H  
ATOM   3614  N   PRO L  15      10.981   3.521 -81.769  1.00  0.00      LL0  N  
ATOM   3615  CA  PRO L  15      11.173   4.663 -80.866  1.00  0.00      LL0  C  
ATOM   3616  C   PRO L  15       9.863   5.209 -80.313  1.00  0.00      LL0  C  
ATOM   3617  O   PRO L  15       8.976   5.611 -81.053  1.00  0.00      LL0  O  
ATOM   3618  CB  PRO L  15      11.916   5.670 -81.747  1.00  0.00      LL0  C  
ATOM   3619  CG  PRO L  15      12.669   4.817 -82.764  1.00  0.00      LL0  C  
ATOM   3620  CD  PRO L  15      11.705   3.667 -83.027  1.00  0.00      LL0  C  
ATOM   3621  N   LYS L  16       9.789   5.173 -78.974  1.00  0.00      LL0  N  
ATOM   3622  CA  LYS L  16       8.631   5.594 -78.180  1.00  0.00      LL0  C  
ATOM   3623  C   LYS L  16       7.458   4.627 -78.076  1.00  0.00      LL0  C  
ATOM   3624  O   LYS L  16       6.530   4.837 -77.293  1.00  0.00      LL0  O  
ATOM   3625  CB  LYS L  16       8.215   7.035 -78.499  1.00  0.00      LL0  C  
ATOM   3626  CG  LYS L  16       9.232   8.021 -77.919  1.00  0.00      LL0  C  
ATOM   3627  CD  LYS L  16       9.301   9.347 -78.678  1.00  0.00      LL0  C  
ATOM   3628  CE  LYS L  16      10.076   9.236 -79.996  1.00  0.00      LL0  C  
ATOM   3629  NZ  LYS L  16      11.493   8.973 -79.717  1.00  0.00      LL0  N1+
ATOM   3630  H   LYS L  16      10.578   4.761 -78.518  1.00  0.00      LL0  H  
ATOM   3631  HZ1 LYS L  16      12.124   8.977 -80.536  1.00  0.00      LL0  H  
ATOM   3632  HZ2 LYS L  16      11.897   9.607 -78.993  1.00  0.00      LL0  H  
ATOM   3633  HZ3 LYS L  16      11.677   8.061 -79.238  1.00  0.00      LL0  H  
ATOM   3634  N   GLU L  17       7.578   3.521 -78.827  1.00  0.00      LL0  N  
ATOM   3635  CA  GLU L  17       6.818   2.314 -78.494  1.00  0.00      LL0  C  
ATOM   3636  C   GLU L  17       7.425   1.724 -77.220  1.00  0.00      LL0  C  
ATOM   3637  O   GLU L  17       8.409   2.250 -76.705  1.00  0.00      LL0  O  
ATOM   3638  CB  GLU L  17       6.875   1.375 -79.707  1.00  0.00      LL0  C  
ATOM   3639  CG  GLU L  17       5.899   0.200 -79.829  1.00  0.00      LL0  C  
ATOM   3640  CD  GLU L  17       6.315  -0.647 -81.022  1.00  0.00      LL0  C  
ATOM   3641  OE1 GLU L  17       7.255  -1.421 -80.909  1.00  0.00      LL0  O  
ATOM   3642  OE2 GLU L  17       5.736  -0.529 -82.096  1.00  0.00      LL0  O1-
ATOM   3643  H   GLU L  17       8.370   3.427 -79.427  1.00  0.00      LL0  H  
ATOM   3644  N   LYS L  18       6.777   0.692 -76.666  1.00  0.00      LL0  N  
ATOM   3645  CA  LYS L  18       7.209   0.296 -75.326  1.00  0.00      LL0  C  
ATOM   3646  C   LYS L  18       7.792  -1.098 -75.329  1.00  0.00      LL0  C  
ATOM   3647  O   LYS L  18       7.346  -1.974 -76.057  1.00  0.00      LL0  O  
ATOM   3648  CB  LYS L  18       6.046   0.390 -74.326  1.00  0.00      LL0  C  
ATOM   3649  CG  LYS L  18       5.824   1.757 -73.653  1.00  0.00      LL0  C  
ATOM   3650  CD  LYS L  18       5.627   2.922 -74.626  1.00  0.00      LL0  C  
ATOM   3651  CE  LYS L  18       5.344   4.275 -73.978  1.00  0.00      LL0  C  
ATOM   3652  NZ  LYS L  18       5.685   5.332 -74.939  1.00  0.00      LL0  N1+
ATOM   3653  H   LYS L  18       6.106   0.144 -77.167  1.00  0.00      LL0  H  
ATOM   3654  HZ1 LYS L  18       6.698   5.555 -74.843  1.00  0.00      LL0  H  
ATOM   3655  HZ2 LYS L  18       5.550   5.011 -75.922  1.00  0.00      LL0  H  
ATOM   3656  HZ3 LYS L  18       5.145   6.199 -74.767  1.00  0.00      LL0  H  
ATOM   3657  N   VAL L  19       8.816  -1.264 -74.487  1.00  0.00      LL0  N  
ATOM   3658  CA  VAL L  19       9.332  -2.618 -74.323  1.00  0.00      LL0  C  
ATOM   3659  C   VAL L  19       8.776  -3.185 -73.035  1.00  0.00      LL0  C  
ATOM   3660  O   VAL L  19       8.707  -2.496 -72.023  1.00  0.00      LL0  O  
ATOM   3661  CB  VAL L  19      10.868  -2.614 -74.296  1.00  0.00      LL0  C  
ATOM   3662  CG1 VAL L  19      11.469  -4.020 -74.233  1.00  0.00      LL0  C  
ATOM   3663  CG2 VAL L  19      11.444  -1.833 -75.473  1.00  0.00      LL0  C  
ATOM   3664  H   VAL L  19       9.091  -0.530 -73.865  1.00  0.00      LL0  H  
ATOM   3665  N   THR L  20       8.377  -4.457 -73.108  1.00  0.00      LL0  N  
ATOM   3666  CA  THR L  20       7.938  -5.105 -71.876  1.00  0.00      LL0  C  
ATOM   3667  C   THR L  20       8.303  -6.581 -71.883  1.00  0.00      LL0  C  
ATOM   3668  O   THR L  20       7.478  -7.484 -71.934  1.00  0.00      LL0  O  
ATOM   3669  CB  THR L  20       6.441  -4.845 -71.650  1.00  0.00      LL0  C  
ATOM   3670  CG2 THR L  20       6.018  -5.113 -70.204  1.00  0.00      LL0  C  
ATOM   3671  OG1 THR L  20       6.132  -3.488 -72.000  1.00  0.00      LL0  O  
ATOM   3672  H   THR L  20       8.310  -4.914 -73.992  1.00  0.00      LL0  H  
ATOM   3673  HG1 THR L  20       6.810  -2.953 -71.594  1.00  0.00      LL0  H  
ATOM   3674  N   ILE L  21       9.627  -6.786 -71.903  1.00  0.00      LL0  N  
ATOM   3675  CA  ILE L  21      10.085  -8.166 -72.079  1.00  0.00      LL0  C  
ATOM   3676  C   ILE L  21      10.050  -8.971 -70.796  1.00  0.00      LL0  C  
ATOM   3677  O   ILE L  21      10.414  -8.494 -69.730  1.00  0.00      LL0  O  
ATOM   3678  CB  ILE L  21      11.473  -8.211 -72.735  1.00  0.00      LL0  C  
ATOM   3679  CG1 ILE L  21      12.507  -7.388 -71.956  1.00  0.00      LL0  C  
ATOM   3680  CG2 ILE L  21      11.364  -7.783 -74.199  1.00  0.00      LL0  C  
ATOM   3681  CD1 ILE L  21      13.920  -7.428 -72.537  1.00  0.00      LL0  C  
ATOM   3682  H   ILE L  21      10.227  -6.023 -71.651  1.00  0.00      LL0  H  
ATOM   3683  N   THR L  22       9.563 -10.206 -70.936  1.00  0.00      LL0  N  
ATOM   3684  CA  THR L  22       9.459 -11.008 -69.722  1.00  0.00      LL0  C  
ATOM   3685  C   THR L  22      10.717 -11.802 -69.439  1.00  0.00      LL0  C  
ATOM   3686  O   THR L  22      11.490 -12.118 -70.337  1.00  0.00      LL0  O  
ATOM   3687  CB  THR L  22       8.226 -11.927 -69.769  1.00  0.00      LL0  C  
ATOM   3688  CG2 THR L  22       6.939 -11.123 -69.959  1.00  0.00      LL0  C  
ATOM   3689  OG1 THR L  22       8.339 -12.938 -70.791  1.00  0.00      LL0  O  
ATOM   3690  H   THR L  22       9.402 -10.574 -71.850  1.00  0.00      LL0  H  
ATOM   3691  HG1 THR L  22       8.607 -12.467 -71.581  1.00  0.00      LL0  H  
ATOM   3692  N   CYS L  23      10.865 -12.147 -68.162  1.00  0.00      LL0  N  
ATOM   3693  CA  CYS L  23      11.882 -13.113 -67.779  1.00  0.00      LL0  C  
ATOM   3694  C   CYS L  23      11.393 -13.837 -66.554  1.00  0.00      LL0  C  
ATOM   3695  O   CYS L  23      11.182 -13.244 -65.505  1.00  0.00      LL0  O  
ATOM   3696  CB  CYS L  23      13.223 -12.424 -67.526  1.00  0.00      LL0  C  
ATOM   3697  SG  CYS L  23      14.583 -13.547 -67.117  1.00  0.00      LL0  S  
ATOM   3698  H   CYS L  23      10.274 -11.749 -67.457  1.00  0.00      LL0  H  
ATOM   3699  N   ARG L  24      11.164 -15.135 -66.757  1.00  0.00      LL0  N  
ATOM   3700  CA  ARG L  24      10.708 -15.917 -65.615  1.00  0.00      LL0  C  
ATOM   3701  C   ARG L  24      11.838 -16.703 -65.025  1.00  0.00      LL0  C  
ATOM   3702  O   ARG L  24      12.672 -17.234 -65.746  1.00  0.00      LL0  O  
ATOM   3703  CB  ARG L  24       9.620 -16.888 -66.040  1.00  0.00      LL0  C  
ATOM   3704  CG  ARG L  24       8.345 -16.140 -66.381  1.00  0.00      LL0  C  
ATOM   3705  CD  ARG L  24       7.350 -16.980 -67.185  1.00  0.00      LL0  C  
ATOM   3706  NE  ARG L  24       7.922 -17.349 -68.479  1.00  0.00      LL0  N  
ATOM   3707  CZ  ARG L  24       8.060 -16.442 -69.472  1.00  0.00      LL0  C  
ATOM   3708  NH1 ARG L  24       7.559 -15.210 -69.359  1.00  0.00      LL0  N1+
ATOM   3709  NH2 ARG L  24       8.720 -16.812 -70.561  1.00  0.00      LL0  N  
ATOM   3710  H   ARG L  24      11.391 -15.576 -67.626  1.00  0.00      LL0  H  
ATOM   3711  HE  ARG L  24       8.284 -18.279 -68.543  1.00  0.00      LL0  H  
ATOM   3712 HH11 ARG L  24       7.722 -14.492 -70.048  1.00  0.00      LL0  H  
ATOM   3713 HH12 ARG L  24       7.007 -14.977 -68.552  1.00  0.00      LL0  H  
ATOM   3714 HH21 ARG L  24       8.899 -16.200 -71.338  1.00  0.00      LL0  H  
ATOM   3715 HH22 ARG L  24       9.094 -17.732 -70.640  1.00  0.00      LL0  H  
ATOM   3716  N   ALA L  25      11.813 -16.787 -63.699  1.00  0.00      LL0  N  
ATOM   3717  CA  ALA L  25      12.643 -17.825 -63.110  1.00  0.00      LL0  C  
ATOM   3718  C   ALA L  25      11.846 -19.106 -63.022  1.00  0.00      LL0  C  
ATOM   3719  O   ALA L  25      10.634 -19.083 -62.852  1.00  0.00      LL0  O  
ATOM   3720  CB  ALA L  25      13.088 -17.409 -61.712  1.00  0.00      LL0  C  
ATOM   3721  H   ALA L  25      11.086 -16.320 -63.193  1.00  0.00      LL0  H  
ATOM   3722  N   SER L  26      12.565 -20.228 -63.125  1.00  0.00      LL0  N  
ATOM   3723  CA  SER L  26      11.862 -21.495 -62.925  1.00  0.00      LL0  C  
ATOM   3724  C   SER L  26      11.517 -21.796 -61.471  1.00  0.00      LL0  C  
ATOM   3725  O   SER L  26      10.808 -22.745 -61.152  1.00  0.00      LL0  O  
ATOM   3726  CB  SER L  26      12.708 -22.617 -63.516  1.00  0.00      LL0  C  
ATOM   3727  OG  SER L  26      14.062 -22.399 -63.115  1.00  0.00      LL0  O  
ATOM   3728  H   SER L  26      13.546 -20.242 -63.325  1.00  0.00      LL0  H  
ATOM   3729  HG  SER L  26      14.515 -23.243 -63.161  1.00  0.00      LL0  H  
ATOM   3730  N   GLN L  27      12.080 -20.960 -60.586  1.00  0.00      LL0  N  
ATOM   3731  CA  GLN L  27      11.799 -21.133 -59.170  1.00  0.00      LL0  C  
ATOM   3732  C   GLN L  27      11.351 -19.839 -58.538  1.00  0.00      LL0  C  
ATOM   3733  O   GLN L  27      11.495 -18.759 -59.094  1.00  0.00      LL0  O  
ATOM   3734  CB  GLN L  27      13.020 -21.706 -58.445  1.00  0.00      LL0  C  
ATOM   3735  CG  GLN L  27      13.195 -23.210 -58.670  1.00  0.00      LL0  C  
ATOM   3736  CD  GLN L  27      12.036 -23.942 -58.021  1.00  0.00      LL0  C  
ATOM   3737  NE2 GLN L  27      11.140 -24.435 -58.879  1.00  0.00      LL0  N  
ATOM   3738  OE1 GLN L  27      11.942 -24.052 -56.808  1.00  0.00      LL0  O  
ATOM   3739  H   GLN L  27      12.630 -20.183 -60.884  1.00  0.00      LL0  H  
ATOM   3740 HE21 GLN L  27      11.182 -24.223 -59.858  1.00  0.00      LL0  H  
ATOM   3741 HE22 GLN L  27      10.398 -25.000 -58.526  1.00  0.00      LL0  H  
ATOM   3742  N   SER L  28      10.792 -20.014 -57.337  1.00  0.00      LL0  N  
ATOM   3743  CA  SER L  28      10.296 -18.864 -56.588  1.00  0.00      LL0  C  
ATOM   3744  C   SER L  28      11.431 -17.969 -56.109  1.00  0.00      LL0  C  
ATOM   3745  O   SER L  28      12.095 -18.249 -55.118  1.00  0.00      LL0  O  
ATOM   3746  CB  SER L  28       9.457 -19.416 -55.431  1.00  0.00      LL0  C  
ATOM   3747  OG  SER L  28       8.506 -18.465 -54.943  1.00  0.00      LL0  O  
ATOM   3748  H   SER L  28      10.778 -20.925 -56.929  1.00  0.00      LL0  H  
ATOM   3749  HG  SER L  28       8.038 -18.942 -54.260  1.00  0.00      LL0  H  
ATOM   3750  N   ILE L  29      11.653 -16.885 -56.866  1.00  0.00      LL0  N  
ATOM   3751  CA  ILE L  29      12.740 -16.010 -56.427  1.00  0.00      LL0  C  
ATOM   3752  C   ILE L  29      12.299 -14.763 -55.683  1.00  0.00      LL0  C  
ATOM   3753  O   ILE L  29      13.089 -14.083 -55.032  1.00  0.00      LL0  O  
ATOM   3754  CB  ILE L  29      13.685 -15.643 -57.575  1.00  0.00      LL0  C  
ATOM   3755  CG1 ILE L  29      12.969 -14.852 -58.669  1.00  0.00      LL0  C  
ATOM   3756  CG2 ILE L  29      14.415 -16.882 -58.097  1.00  0.00      LL0  C  
ATOM   3757  CD1 ILE L  29      13.934 -14.132 -59.604  1.00  0.00      LL0  C  
ATOM   3758  H   ILE L  29      11.101 -16.710 -57.686  1.00  0.00      LL0  H  
ATOM   3759  N   GLY L  30      10.991 -14.489 -55.792  1.00  0.00      LL0  N  
ATOM   3760  CA  GLY L  30      10.449 -13.384 -55.008  1.00  0.00      LL0  C  
ATOM   3761  C   GLY L  30      10.646 -12.024 -55.643  1.00  0.00      LL0  C  
ATOM   3762  O   GLY L  30       9.743 -11.454 -56.248  1.00  0.00      LL0  O  
ATOM   3763  H   GLY L  30      10.446 -14.973 -56.479  1.00  0.00      LL0  H  
ATOM   3764  N   SER L  31      11.870 -11.514 -55.470  1.00  0.00      LL0  N  
ATOM   3765  CA  SER L  31      12.117 -10.173 -55.998  1.00  0.00      LL0  C  
ATOM   3766  C   SER L  31      13.523  -9.913 -56.502  1.00  0.00      LL0  C  
ATOM   3767  O   SER L  31      13.824  -8.866 -57.066  1.00  0.00      LL0  O  
ATOM   3768  CB  SER L  31      11.719  -9.105 -54.977  1.00  0.00      LL0  C  
ATOM   3769  OG  SER L  31      10.442  -9.431 -54.415  1.00  0.00      LL0  O  
ATOM   3770  H   SER L  31      12.530 -12.030 -54.922  1.00  0.00      LL0  H  
ATOM   3771  HG  SER L  31       9.900  -9.731 -55.142  1.00  0.00      LL0  H  
ATOM   3772  N   SER L  32      14.390 -10.909 -56.285  1.00  0.00      LL0  N  
ATOM   3773  CA  SER L  32      15.756 -10.673 -56.733  1.00  0.00      LL0  C  
ATOM   3774  C   SER L  32      15.984 -11.048 -58.186  1.00  0.00      LL0  C  
ATOM   3775  O   SER L  32      16.605 -12.040 -58.540  1.00  0.00      LL0  O  
ATOM   3776  CB  SER L  32      16.721 -11.332 -55.749  1.00  0.00      LL0  C  
ATOM   3777  OG  SER L  32      16.311 -10.973 -54.419  1.00  0.00      LL0  O  
ATOM   3778  H   SER L  32      14.173 -11.776 -55.840  1.00  0.00      LL0  H  
ATOM   3779  HG  SER L  32      17.028 -11.236 -53.843  1.00  0.00      LL0  H  
ATOM   3780  N   LEU L  33      15.410 -10.176 -59.023  1.00  0.00      LL0  N  
ATOM   3781  CA  LEU L  33      15.655 -10.269 -60.454  1.00  0.00      LL0  C  
ATOM   3782  C   LEU L  33      16.275  -8.961 -60.880  1.00  0.00      LL0  C  
ATOM   3783  O   LEU L  33      15.973  -7.899 -60.335  1.00  0.00      LL0  O  
ATOM   3784  CB  LEU L  33      14.338 -10.561 -61.182  1.00  0.00      LL0  C  
ATOM   3785  CG  LEU L  33      14.374 -11.054 -62.643  1.00  0.00      LL0  C  
ATOM   3786  CD1 LEU L  33      14.604  -9.949 -63.675  1.00  0.00      LL0  C  
ATOM   3787  CD2 LEU L  33      15.293 -12.255 -62.839  1.00  0.00      LL0  C  
ATOM   3788  H   LEU L  33      14.901  -9.398 -58.652  1.00  0.00      LL0  H  
ATOM   3789  N   HIS L  34      17.188  -9.091 -61.839  1.00  0.00      LL0  N  
ATOM   3790  CA  HIS L  34      17.932  -7.934 -62.304  1.00  0.00      LL0  C  
ATOM   3791  C   HIS L  34      17.926  -7.870 -63.806  1.00  0.00      LL0  C  
ATOM   3792  O   HIS L  34      17.770  -8.884 -64.477  1.00  0.00      LL0  O  
ATOM   3793  CB  HIS L  34      19.378  -7.988 -61.811  1.00  0.00      LL0  C  
ATOM   3794  CG  HIS L  34      19.441  -8.087 -60.308  1.00  0.00      LL0  C  
ATOM   3795  CD2 HIS L  34      20.413  -8.742 -59.558  1.00  0.00      LL0  C  
ATOM   3796  ND1 HIS L  34      18.530  -7.559 -59.471  1.00  0.00      LL0  N  
ATOM   3797  CE1 HIS L  34      18.913  -7.875 -58.198  1.00  0.00      LL0  C  
ATOM   3798  NE2 HIS L  34      20.070  -8.600 -58.254  1.00  0.00      LL0  N  
ATOM   3799  H   HIS L  34      17.389 -10.001 -62.202  1.00  0.00      LL0  H  
ATOM   3800  HD1 HIS L  34      17.709  -7.100 -59.755  1.00  0.00      LL0  H  
ATOM   3801  N   TRP L  35      18.118  -6.643 -64.296  1.00  0.00      LL0  N  
ATOM   3802  CA  TRP L  35      18.305  -6.486 -65.734  1.00  0.00      LL0  C  
ATOM   3803  C   TRP L  35      19.650  -5.855 -66.008  1.00  0.00      LL0  C  
ATOM   3804  O   TRP L  35      20.135  -5.063 -65.208  1.00  0.00      LL0  O  
ATOM   3805  CB  TRP L  35      17.190  -5.641 -66.352  1.00  0.00      LL0  C  
ATOM   3806  CG  TRP L  35      15.877  -6.389 -66.318  1.00  0.00      LL0  C  
ATOM   3807  CD1 TRP L  35      14.865  -6.280 -65.352  1.00  0.00      LL0  C  
ATOM   3808  CD2 TRP L  35      15.385  -7.351 -67.274  1.00  0.00      LL0  C  
ATOM   3809  CE2 TRP L  35      14.090  -7.775 -66.824  1.00  0.00      LL0  C  
ATOM   3810  CE3 TRP L  35      15.918  -7.871 -68.473  1.00  0.00      LL0  C  
ATOM   3811  NE1 TRP L  35      13.811  -7.089 -65.645  1.00  0.00      LL0  N  
ATOM   3812  CZ2 TRP L  35      13.357  -8.713 -67.582  1.00  0.00      LL0  C  
ATOM   3813  CZ3 TRP L  35      15.174  -8.805 -69.222  1.00  0.00      LL0  C  
ATOM   3814  CH2 TRP L  35      13.901  -9.224 -68.780  1.00  0.00      LL0  C  
ATOM   3815  H   TRP L  35      18.241  -5.883 -63.657  1.00  0.00      LL0  H  
ATOM   3816  HE1 TRP L  35      12.973  -7.129 -65.132  1.00  0.00      LL0  H  
ATOM   3817  N   TYR L  36      20.233  -6.245 -67.147  1.00  0.00      LL0  N  
ATOM   3818  CA  TYR L  36      21.584  -5.807 -67.482  1.00  0.00      LL0  C  
ATOM   3819  C   TYR L  36      21.669  -5.240 -68.877  1.00  0.00      LL0  C  
ATOM   3820  O   TYR L  36      20.901  -5.579 -69.770  1.00  0.00      LL0  O  
ATOM   3821  CB  TYR L  36      22.597  -6.945 -67.330  1.00  0.00      LL0  C  
ATOM   3822  CG  TYR L  36      22.830  -7.233 -65.870  1.00  0.00      LL0  C  
ATOM   3823  CD1 TYR L  36      22.036  -8.199 -65.225  1.00  0.00      LL0  C  
ATOM   3824  CD2 TYR L  36      23.831  -6.513 -65.190  1.00  0.00      LL0  C  
ATOM   3825  CE1 TYR L  36      22.235  -8.424 -63.856  1.00  0.00      LL0  C  
ATOM   3826  CE2 TYR L  36      24.029  -6.751 -63.823  1.00  0.00      LL0  C  
ATOM   3827  CZ  TYR L  36      23.221  -7.699 -63.167  1.00  0.00      LL0  C  
ATOM   3828  OH  TYR L  36      23.387  -7.916 -61.811  1.00  0.00      LL0  O  
ATOM   3829  H   TYR L  36      19.731  -6.857 -67.759  1.00  0.00      LL0  H  
ATOM   3830  HH  TYR L  36      24.031  -7.274 -61.517  1.00  0.00      LL0  H  
ATOM   3831  N   GLN L  37      22.635  -4.329 -68.995  1.00  0.00      LL0  N  
ATOM   3832  CA  GLN L  37      22.655  -3.408 -70.121  1.00  0.00      LL0  C  
ATOM   3833  C   GLN L  37      23.687  -3.719 -71.188  1.00  0.00      LL0  C  
ATOM   3834  O   GLN L  37      24.711  -3.047 -71.279  1.00  0.00      LL0  O  
ATOM   3835  CB  GLN L  37      22.907  -2.005 -69.571  1.00  0.00      LL0  C  
ATOM   3836  CG  GLN L  37      22.620  -0.880 -70.559  1.00  0.00      LL0  C  
ATOM   3837  CD  GLN L  37      23.662   0.203 -70.387  1.00  0.00      LL0  C  
ATOM   3838  NE2 GLN L  37      24.809  -0.072 -71.016  1.00  0.00      LL0  N  
ATOM   3839  OE1 GLN L  37      23.431   1.241 -69.783  1.00  0.00      LL0  O  
ATOM   3840  H   GLN L  37      23.273  -4.210 -68.232  1.00  0.00      LL0  H  
ATOM   3841 HE21 GLN L  37      25.012  -0.998 -71.338  1.00  0.00      LL0  H  
ATOM   3842 HE22 GLN L  37      25.500   0.630 -71.207  1.00  0.00      LL0  H  
ATOM   3843  N   GLN L  38      23.395  -4.717 -72.029  1.00  0.00      LL0  N  
ATOM   3844  CA  GLN L  38      24.316  -4.755 -73.160  1.00  0.00      LL0  C  
ATOM   3845  C   GLN L  38      23.846  -3.936 -74.346  1.00  0.00      LL0  C  
ATOM   3846  O   GLN L  38      23.370  -4.428 -75.362  1.00  0.00      LL0  O  
ATOM   3847  CB  GLN L  38      24.736  -6.174 -73.540  1.00  0.00      LL0  C  
ATOM   3848  CG  GLN L  38      25.943  -6.130 -74.480  1.00  0.00      LL0  C  
ATOM   3849  CD  GLN L  38      26.557  -7.500 -74.586  1.00  0.00      LL0  C  
ATOM   3850  NE2 GLN L  38      27.789  -7.561 -74.080  1.00  0.00      LL0  N  
ATOM   3851  OE1 GLN L  38      25.958  -8.450 -75.075  1.00  0.00      LL0  O  
ATOM   3852  H   GLN L  38      22.553  -5.263 -72.009  1.00  0.00      LL0  H  
ATOM   3853 HE21 GLN L  38      28.235  -6.736 -73.722  1.00  0.00      LL0  H  
ATOM   3854 HE22 GLN L  38      28.284  -8.431 -74.045  1.00  0.00      LL0  H  
ATOM   3855  N   LYS L  39      24.022  -2.622 -74.153  1.00  0.00      LL0  N  
ATOM   3856  CA  LYS L  39      23.918  -1.724 -75.304  1.00  0.00      LL0  C  
ATOM   3857  C   LYS L  39      25.116  -1.975 -76.217  1.00  0.00      LL0  C  
ATOM   3858  O   LYS L  39      26.056  -2.623 -75.766  1.00  0.00      LL0  O  
ATOM   3859  CB  LYS L  39      23.827  -0.288 -74.775  1.00  0.00      LL0  C  
ATOM   3860  CG  LYS L  39      22.454   0.028 -74.189  1.00  0.00      LL0  C  
ATOM   3861  CD  LYS L  39      22.344   1.471 -73.692  1.00  0.00      LL0  C  
ATOM   3862  CE  LYS L  39      20.957   1.789 -73.130  1.00  0.00      LL0  C  
ATOM   3863  NZ  LYS L  39      19.966   1.698 -74.203  1.00  0.00      LL0  N1+
ATOM   3864  H   LYS L  39      24.508  -2.356 -73.321  1.00  0.00      LL0  H  
ATOM   3865  HZ1 LYS L  39      19.131   1.133 -73.931  1.00  0.00      LL0  H  
ATOM   3866  HZ2 LYS L  39      19.629   2.642 -74.480  1.00  0.00      LL0  H  
ATOM   3867  HZ3 LYS L  39      20.367   1.265 -75.056  1.00  0.00      LL0  H  
ATOM   3868  N   PRO L  40      25.064  -1.495 -77.495  1.00  0.00      LL0  N  
ATOM   3869  CA  PRO L  40      26.158  -1.772 -78.439  1.00  0.00      LL0  C  
ATOM   3870  C   PRO L  40      27.556  -1.783 -77.848  1.00  0.00      LL0  C  
ATOM   3871  O   PRO L  40      28.032  -0.801 -77.284  1.00  0.00      LL0  O  
ATOM   3872  CB  PRO L  40      25.939  -0.718 -79.526  1.00  0.00      LL0  C  
ATOM   3873  CG  PRO L  40      24.420  -0.592 -79.594  1.00  0.00      LL0  C  
ATOM   3874  CD  PRO L  40      24.003  -0.713 -78.131  1.00  0.00      LL0  C  
ATOM   3875  N   ASP L  41      28.119  -2.996 -77.954  1.00  0.00      LL0  N  
ATOM   3876  CA  ASP L  41      29.501  -3.287 -77.570  1.00  0.00      LL0  C  
ATOM   3877  C   ASP L  41      29.920  -2.852 -76.174  1.00  0.00      LL0  C  
ATOM   3878  O   ASP L  41      31.030  -2.409 -75.902  1.00  0.00      LL0  O  
ATOM   3879  CB  ASP L  41      30.445  -2.819 -78.690  1.00  0.00      LL0  C  
ATOM   3880  CG  ASP L  41      29.916  -3.343 -80.020  1.00  0.00      LL0  C  
ATOM   3881  OD1 ASP L  41      30.166  -4.502 -80.343  1.00  0.00      LL0  O  
ATOM   3882  OD2 ASP L  41      29.201  -2.608 -80.701  1.00  0.00      LL0  O1-
ATOM   3883  H   ASP L  41      27.702  -3.629 -78.604  1.00  0.00      LL0  H  
ATOM   3884  N   GLN L  42      28.948  -3.017 -75.264  1.00  0.00      LL0  N  
ATOM   3885  CA  GLN L  42      29.232  -2.652 -73.882  1.00  0.00      LL0  C  
ATOM   3886  C   GLN L  42      29.235  -3.824 -72.928  1.00  0.00      LL0  C  
ATOM   3887  O   GLN L  42      28.581  -4.843 -73.125  1.00  0.00      LL0  O  
ATOM   3888  CB  GLN L  42      28.234  -1.597 -73.413  1.00  0.00      LL0  C  
ATOM   3889  CG  GLN L  42      28.532  -0.248 -74.057  1.00  0.00      LL0  C  
ATOM   3890  CD  GLN L  42      27.281   0.595 -74.071  1.00  0.00      LL0  C  
ATOM   3891  NE2 GLN L  42      26.960   1.017 -75.296  1.00  0.00      LL0  N  
ATOM   3892  OE1 GLN L  42      26.640   0.862 -73.061  1.00  0.00      LL0  O  
ATOM   3893  H   GLN L  42      28.046  -3.349 -75.545  1.00  0.00      LL0  H  
ATOM   3894 HE21 GLN L  42      27.498   0.670 -76.072  1.00  0.00      LL0  H  
ATOM   3895 HE22 GLN L  42      26.206   1.653 -75.433  1.00  0.00      LL0  H  
ATOM   3896  N   SER L  43      29.991  -3.601 -71.845  1.00  0.00      LL0  N  
ATOM   3897  CA  SER L  43      29.868  -4.498 -70.700  1.00  0.00      LL0  C  
ATOM   3898  C   SER L  43      28.516  -4.289 -70.033  1.00  0.00      LL0  C  
ATOM   3899  O   SER L  43      28.108  -3.161 -69.771  1.00  0.00      LL0  O  
ATOM   3900  CB  SER L  43      31.029  -4.230 -69.737  1.00  0.00      LL0  C  
ATOM   3901  OG  SER L  43      31.085  -5.220 -68.707  1.00  0.00      LL0  O  
ATOM   3902  H   SER L  43      30.501  -2.747 -71.773  1.00  0.00      LL0  H  
ATOM   3903  HG  SER L  43      31.907  -5.047 -68.245  1.00  0.00      LL0  H  
ATOM   3904  N   PRO L  44      27.797  -5.416 -69.822  1.00  0.00      LL0  N  
ATOM   3905  CA  PRO L  44      26.434  -5.339 -69.286  1.00  0.00      LL0  C  
ATOM   3906  C   PRO L  44      26.328  -4.861 -67.843  1.00  0.00      LL0  C  
ATOM   3907  O   PRO L  44      26.138  -5.650 -66.929  1.00  0.00      LL0  O  
ATOM   3908  CB  PRO L  44      25.918  -6.775 -69.458  1.00  0.00      LL0  C  
ATOM   3909  CG  PRO L  44      26.866  -7.465 -70.437  1.00  0.00      LL0  C  
ATOM   3910  CD  PRO L  44      28.193  -6.777 -70.160  1.00  0.00      LL0  C  
ATOM   3911  N   LYS L  45      26.409  -3.534 -67.671  1.00  0.00      LL0  N  
ATOM   3912  CA  LYS L  45      26.193  -2.989 -66.328  1.00  0.00      LL0  C  
ATOM   3913  C   LYS L  45      24.774  -3.200 -65.818  1.00  0.00      LL0  C  
ATOM   3914  O   LYS L  45      23.851  -3.461 -66.584  1.00  0.00      LL0  O  
ATOM   3915  CB  LYS L  45      26.531  -1.494 -66.275  1.00  0.00      LL0  C  
ATOM   3916  CG  LYS L  45      25.755  -0.657 -67.301  1.00  0.00      LL0  C  
ATOM   3917  CD  LYS L  45      25.534   0.798 -66.879  1.00  0.00      LL0  C  
ATOM   3918  CE  LYS L  45      24.640   0.885 -65.641  1.00  0.00      LL0  C  
ATOM   3919  NZ  LYS L  45      24.324   2.278 -65.316  1.00  0.00      LL0  N1+
ATOM   3920  H   LYS L  45      26.649  -2.971 -68.464  1.00  0.00      LL0  H  
ATOM   3921  HZ1 LYS L  45      23.799   2.336 -64.416  1.00  0.00      LL0  H  
ATOM   3922  HZ2 LYS L  45      25.184   2.846 -65.218  1.00  0.00      LL0  H  
ATOM   3923  HZ3 LYS L  45      23.728   2.712 -66.055  1.00  0.00      LL0  H  
ATOM   3924  N   LEU L  46      24.626  -3.036 -64.496  1.00  0.00      LL0  N  
ATOM   3925  CA  LEU L  46      23.273  -3.137 -63.952  1.00  0.00      LL0  C  
ATOM   3926  C   LEU L  46      22.327  -2.033 -64.409  1.00  0.00      LL0  C  
ATOM   3927  O   LEU L  46      22.566  -0.848 -64.210  1.00  0.00      LL0  O  
ATOM   3928  CB  LEU L  46      23.346  -3.209 -62.425  1.00  0.00      LL0  C  
ATOM   3929  CG  LEU L  46      22.021  -3.510 -61.720  1.00  0.00      LL0  C  
ATOM   3930  CD1 LEU L  46      21.438  -4.856 -62.133  1.00  0.00      LL0  C  
ATOM   3931  CD2 LEU L  46      22.158  -3.415 -60.205  1.00  0.00      LL0  C  
ATOM   3932  H   LEU L  46      25.413  -2.869 -63.897  1.00  0.00      LL0  H  
ATOM   3933  N   LEU L  47      21.228  -2.493 -65.018  1.00  0.00      LL0  N  
ATOM   3934  CA  LEU L  47      20.090  -1.598 -65.218  1.00  0.00      LL0  C  
ATOM   3935  C   LEU L  47      19.183  -1.570 -64.006  1.00  0.00      LL0  C  
ATOM   3936  O   LEU L  47      18.948  -0.545 -63.379  1.00  0.00      LL0  O  
ATOM   3937  CB  LEU L  47      19.233  -2.027 -66.408  1.00  0.00      LL0  C  
ATOM   3938  CG  LEU L  47      19.769  -1.705 -67.792  1.00  0.00      LL0  C  
ATOM   3939  CD1 LEU L  47      18.952  -2.435 -68.855  1.00  0.00      LL0  C  
ATOM   3940  CD2 LEU L  47      19.826  -0.199 -68.054  1.00  0.00      LL0  C  
ATOM   3941  H   LEU L  47      21.161  -3.478 -65.176  1.00  0.00      LL0  H  
ATOM   3942  N   ILE L  48      18.648  -2.770 -63.739  1.00  0.00      LL0  N  
ATOM   3943  CA  ILE L  48      17.556  -2.849 -62.775  1.00  0.00      LL0  C  
ATOM   3944  C   ILE L  48      17.907  -3.798 -61.654  1.00  0.00      LL0  C  
ATOM   3945  O   ILE L  48      18.202  -4.964 -61.878  1.00  0.00      LL0  O  
ATOM   3946  CB  ILE L  48      16.253  -3.291 -63.470  1.00  0.00      LL0  C  
ATOM   3947  CG1 ILE L  48      15.825  -2.310 -64.566  1.00  0.00      LL0  C  
ATOM   3948  CG2 ILE L  48      15.113  -3.542 -62.481  1.00  0.00      LL0  C  
ATOM   3949  CD1 ILE L  48      15.423  -0.934 -64.037  1.00  0.00      LL0  C  
ATOM   3950  H   ILE L  48      18.991  -3.590 -64.198  1.00  0.00      LL0  H  
ATOM   3951  N   LYS L  49      17.861  -3.247 -60.444  1.00  0.00      LL0  N  
ATOM   3952  CA  LYS L  49      17.947  -4.097 -59.266  1.00  0.00      LL0  C  
ATOM   3953  C   LYS L  49      16.577  -4.320 -58.655  1.00  0.00      LL0  C  
ATOM   3954  O   LYS L  49      15.651  -3.540 -58.838  1.00  0.00      LL0  O  
ATOM   3955  CB  LYS L  49      18.908  -3.496 -58.236  1.00  0.00      LL0  C  
ATOM   3956  CG  LYS L  49      18.787  -1.977 -58.084  1.00  0.00      LL0  C  
ATOM   3957  CD  LYS L  49      19.607  -1.424 -56.918  1.00  0.00      LL0  C  
ATOM   3958  CE  LYS L  49      19.650   0.107 -56.868  1.00  0.00      LL0  C  
ATOM   3959  NZ  LYS L  49      18.296   0.668 -56.955  1.00  0.00      LL0  N1+
ATOM   3960  H   LYS L  49      17.527  -2.308 -60.393  1.00  0.00      LL0  H  
ATOM   3961  HZ1 LYS L  49      18.292   1.666 -56.676  1.00  0.00      LL0  H  
ATOM   3962  HZ2 LYS L  49      17.965   0.622 -57.943  1.00  0.00      LL0  H  
ATOM   3963  HZ3 LYS L  49      17.639   0.139 -56.345  1.00  0.00      LL0  H  
ATOM   3964  N   TYR L  50      16.507  -5.429 -57.902  1.00  0.00      LL0  N  
ATOM   3965  CA  TYR L  50      15.319  -5.756 -57.105  1.00  0.00      LL0  C  
ATOM   3966  C   TYR L  50      13.979  -5.621 -57.808  1.00  0.00      LL0  C  
ATOM   3967  O   TYR L  50      13.096  -4.917 -57.333  1.00  0.00      LL0  O  
ATOM   3968  CB  TYR L  50      15.265  -4.944 -55.803  1.00  0.00      LL0  C  
ATOM   3969  CG  TYR L  50      16.581  -4.929 -55.064  1.00  0.00      LL0  C  
ATOM   3970  CD1 TYR L  50      17.164  -6.139 -54.636  1.00  0.00      LL0  C  
ATOM   3971  CD2 TYR L  50      17.175  -3.678 -54.802  1.00  0.00      LL0  C  
ATOM   3972  CE1 TYR L  50      18.345  -6.089 -53.881  1.00  0.00      LL0  C  
ATOM   3973  CE2 TYR L  50      18.352  -3.627 -54.042  1.00  0.00      LL0  C  
ATOM   3974  CZ  TYR L  50      18.898  -4.831 -53.562  1.00  0.00      LL0  C  
ATOM   3975  OH  TYR L  50      19.990  -4.783 -52.725  1.00  0.00      LL0  O  
ATOM   3976  H   TYR L  50      17.329  -5.985 -57.817  1.00  0.00      LL0  H  
ATOM   3977  HH  TYR L  50      19.748  -5.375 -52.012  1.00  0.00      LL0  H  
ATOM   3978  N   ALA L  51      13.891  -6.312 -58.959  1.00  0.00      LL0  N  
ATOM   3979  CA  ALA L  51      12.691  -6.322 -59.801  1.00  0.00      LL0  C  
ATOM   3980  C   ALA L  51      12.371  -5.028 -60.530  1.00  0.00      LL0  C  
ATOM   3981  O   ALA L  51      12.291  -5.003 -61.750  1.00  0.00      LL0  O  
ATOM   3982  CB  ALA L  51      11.441  -6.807 -59.051  1.00  0.00      LL0  C  
ATOM   3983  H   ALA L  51      14.692  -6.824 -59.270  1.00  0.00      LL0  H  
ATOM   3984  N   SER L  52      12.185  -3.954 -59.756  1.00  0.00      LL0  N  
ATOM   3985  CA  SER L  52      11.709  -2.734 -60.395  1.00  0.00      LL0  C  
ATOM   3986  C   SER L  52      12.686  -1.575 -60.476  1.00  0.00      LL0  C  
ATOM   3987  O   SER L  52      12.566  -0.691 -61.317  1.00  0.00      LL0  O  
ATOM   3988  CB  SER L  52      10.410  -2.320 -59.707  1.00  0.00      LL0  C  
ATOM   3989  OG  SER L  52      10.543  -2.522 -58.292  1.00  0.00      LL0  O  
ATOM   3990  H   SER L  52      12.217  -4.002 -58.756  1.00  0.00      LL0  H  
ATOM   3991  HG  SER L  52       9.660  -2.537 -57.943  1.00  0.00      LL0  H  
ATOM   3992  N   GLN L  53      13.640  -1.584 -59.534  1.00  0.00      LL0  N  
ATOM   3993  CA  GLN L  53      14.388  -0.350 -59.308  1.00  0.00      LL0  C  
ATOM   3994  C   GLN L  53      15.491  -0.098 -60.309  1.00  0.00      LL0  C  
ATOM   3995  O   GLN L  53      16.270  -0.983 -60.632  1.00  0.00      LL0  O  
ATOM   3996  CB  GLN L  53      15.063  -0.360 -57.944  1.00  0.00      LL0  C  
ATOM   3997  CG  GLN L  53      14.216  -0.781 -56.747  1.00  0.00      LL0  C  
ATOM   3998  CD  GLN L  53      15.139  -0.844 -55.549  1.00  0.00      LL0  C  
ATOM   3999  NE2 GLN L  53      14.592  -1.406 -54.470  1.00  0.00      LL0  N  
ATOM   4000  OE1 GLN L  53      16.292  -0.418 -55.593  1.00  0.00      LL0  O  
ATOM   4001  H   GLN L  53      13.880  -2.440 -59.073  1.00  0.00      LL0  H  
ATOM   4002 HE21 GLN L  53      13.652  -1.744 -54.504  1.00  0.00      LL0  H  
ATOM   4003 HE22 GLN L  53      15.122  -1.494 -53.629  1.00  0.00      LL0  H  
ATOM   4004  N   SER L  54      15.599   1.165 -60.719  1.00  0.00      LL0  N  
ATOM   4005  CA  SER L  54      16.792   1.518 -61.481  1.00  0.00      LL0  C  
ATOM   4006  C   SER L  54      18.077   1.451 -60.657  1.00  0.00      LL0  C  
ATOM   4007  O   SER L  54      18.070   1.425 -59.423  1.00  0.00      LL0  O  
ATOM   4008  CB  SER L  54      16.556   2.898 -62.098  1.00  0.00      LL0  C  
ATOM   4009  OG  SER L  54      15.732   3.673 -61.213  1.00  0.00      LL0  O  
ATOM   4010  H   SER L  54      14.953   1.891 -60.485  1.00  0.00      LL0  H  
ATOM   4011  HG  SER L  54      15.436   4.418 -61.724  1.00  0.00      LL0  H  
ATOM   4012  N   PHE L  55      19.187   1.407 -61.398  1.00  0.00      LL0  N  
ATOM   4013  CA  PHE L  55      20.508   1.533 -60.791  1.00  0.00      LL0  C  
ATOM   4014  C   PHE L  55      21.105   2.884 -61.176  1.00  0.00      LL0  C  
ATOM   4015  O   PHE L  55      20.541   3.617 -61.978  1.00  0.00      LL0  O  
ATOM   4016  CB  PHE L  55      21.346   0.319 -61.238  1.00  0.00      LL0  C  
ATOM   4017  CG  PHE L  55      22.746   0.312 -60.665  1.00  0.00      LL0  C  
ATOM   4018  CD1 PHE L  55      22.939   0.219 -59.268  1.00  0.00      LL0  C  
ATOM   4019  CD2 PHE L  55      23.842   0.429 -61.548  1.00  0.00      LL0  C  
ATOM   4020  CE1 PHE L  55      24.243   0.296 -58.746  1.00  0.00      LL0  C  
ATOM   4021  CE2 PHE L  55      25.148   0.500 -61.028  1.00  0.00      LL0  C  
ATOM   4022  CZ  PHE L  55      25.331   0.453 -59.630  1.00  0.00      LL0  C  
ATOM   4023  H   PHE L  55      19.102   1.297 -62.391  1.00  0.00      LL0  H  
ATOM   4024  N   SER L  56      22.265   3.202 -60.578  1.00  0.00      LL0  N  
ATOM   4025  CA  SER L  56      22.946   4.425 -60.991  1.00  0.00      LL0  C  
ATOM   4026  C   SER L  56      23.284   4.463 -62.476  1.00  0.00      LL0  C  
ATOM   4027  O   SER L  56      23.615   3.462 -63.116  1.00  0.00      LL0  O  
ATOM   4028  CB  SER L  56      24.190   4.652 -60.126  1.00  0.00      LL0  C  
ATOM   4029  OG  SER L  56      24.636   6.003 -60.271  1.00  0.00      LL0  O  
ATOM   4030  H   SER L  56      22.691   2.582 -59.925  1.00  0.00      LL0  H  
ATOM   4031  HG  SER L  56      25.325   6.135 -59.628  1.00  0.00      LL0  H  
ATOM   4032  N   GLY L  57      23.139   5.688 -63.006  1.00  0.00      LL0  N  
ATOM   4033  CA  GLY L  57      23.311   5.903 -64.441  1.00  0.00      LL0  C  
ATOM   4034  C   GLY L  57      22.470   4.974 -65.299  1.00  0.00      LL0  C  
ATOM   4035  O   GLY L  57      22.974   4.249 -66.152  1.00  0.00      LL0  O  
ATOM   4036  H   GLY L  57      22.971   6.444 -62.373  1.00  0.00      LL0  H  
ATOM   4037  N   VAL L  58      21.170   4.998 -64.994  1.00  0.00      LL0  N  
ATOM   4038  CA  VAL L  58      20.204   4.274 -65.813  1.00  0.00      LL0  C  
ATOM   4039  C   VAL L  58      19.115   5.261 -66.179  1.00  0.00      LL0  C  
ATOM   4040  O   VAL L  58      18.525   5.893 -65.312  1.00  0.00      LL0  O  
ATOM   4041  CB  VAL L  58      19.650   3.064 -65.036  1.00  0.00      LL0  C  
ATOM   4042  CG1 VAL L  58      18.416   2.423 -65.679  1.00  0.00      LL0  C  
ATOM   4043  CG2 VAL L  58      20.753   2.026 -64.834  1.00  0.00      LL0  C  
ATOM   4044  H   VAL L  58      20.821   5.544 -64.231  1.00  0.00      LL0  H  
ATOM   4045  N   PRO L  59      18.903   5.420 -67.505  1.00  0.00      LL0  N  
ATOM   4046  CA  PRO L  59      17.853   6.333 -67.964  1.00  0.00      LL0  C  
ATOM   4047  C   PRO L  59      16.488   6.005 -67.383  1.00  0.00      LL0  C  
ATOM   4048  O   PRO L  59      16.082   4.853 -67.313  1.00  0.00      LL0  O  
ATOM   4049  CB  PRO L  59      17.897   6.164 -69.487  1.00  0.00      LL0  C  
ATOM   4050  CG  PRO L  59      19.309   5.669 -69.800  1.00  0.00      LL0  C  
ATOM   4051  CD  PRO L  59      19.632   4.789 -68.600  1.00  0.00      LL0  C  
ATOM   4052  N   SER L  60      15.779   7.077 -67.010  1.00  0.00      LL0  N  
ATOM   4053  CA  SER L  60      14.468   6.931 -66.372  1.00  0.00      LL0  C  
ATOM   4054  C   SER L  60      13.417   6.089 -67.091  1.00  0.00      LL0  C  
ATOM   4055  O   SER L  60      12.436   5.649 -66.512  1.00  0.00      LL0  O  
ATOM   4056  CB  SER L  60      13.921   8.325 -66.070  1.00  0.00      LL0  C  
ATOM   4057  OG  SER L  60      15.023   9.233 -65.911  1.00  0.00      LL0  O  
ATOM   4058  H   SER L  60      16.182   7.993 -66.992  1.00  0.00      LL0  H  
ATOM   4059  HG  SER L  60      14.696   9.960 -65.393  1.00  0.00      LL0  H  
ATOM   4060  N   ARG L  61      13.671   5.882 -68.392  1.00  0.00      LL0  N  
ATOM   4061  CA  ARG L  61      12.765   5.040 -69.166  1.00  0.00      LL0  C  
ATOM   4062  C   ARG L  61      12.947   3.535 -68.977  1.00  0.00      LL0  C  
ATOM   4063  O   ARG L  61      12.343   2.729 -69.669  1.00  0.00      LL0  O  
ATOM   4064  CB  ARG L  61      12.854   5.439 -70.644  1.00  0.00      LL0  C  
ATOM   4065  CG  ARG L  61      14.172   5.033 -71.310  1.00  0.00      LL0  C  
ATOM   4066  CD  ARG L  61      14.319   5.560 -72.736  1.00  0.00      LL0  C  
ATOM   4067  NE  ARG L  61      15.188   4.674 -73.504  1.00  0.00      LL0  N  
ATOM   4068  CZ  ARG L  61      16.306   5.098 -74.115  1.00  0.00      LL0  C  
ATOM   4069  NH1 ARG L  61      16.683   6.370 -74.132  1.00  0.00      LL0  N1+
ATOM   4070  NH2 ARG L  61      17.057   4.217 -74.725  1.00  0.00      LL0  N  
ATOM   4071  H   ARG L  61      14.528   6.205 -68.781  1.00  0.00      LL0  H  
ATOM   4072  HE  ARG L  61      14.933   3.705 -73.617  1.00  0.00      LL0  H  
ATOM   4073 HH11 ARG L  61      17.530   6.592 -74.638  1.00  0.00      LL0  H  
ATOM   4074 HH12 ARG L  61      16.153   7.089 -73.690  1.00  0.00      LL0  H  
ATOM   4075 HH21 ARG L  61      17.918   4.492 -75.175  1.00  0.00      LL0  H  
ATOM   4076 HH22 ARG L  61      16.791   3.245 -74.755  1.00  0.00      LL0  H  
ATOM   4077  N   PHE L  62      13.825   3.173 -68.036  1.00  0.00      LL0  N  
ATOM   4078  CA  PHE L  62      13.910   1.751 -67.731  1.00  0.00      LL0  C  
ATOM   4079  C   PHE L  62      13.220   1.447 -66.421  1.00  0.00      LL0  C  
ATOM   4080  O   PHE L  62      13.804   1.582 -65.353  1.00  0.00      LL0  O  
ATOM   4081  CB  PHE L  62      15.367   1.282 -67.641  1.00  0.00      LL0  C  
ATOM   4082  CG  PHE L  62      16.065   1.299 -68.981  1.00  0.00      LL0  C  
ATOM   4083  CD1 PHE L  62      16.238   0.082 -69.673  1.00  0.00      LL0  C  
ATOM   4084  CD2 PHE L  62      16.554   2.514 -69.510  1.00  0.00      LL0  C  
ATOM   4085  CE1 PHE L  62      16.925   0.075 -70.901  1.00  0.00      LL0  C  
ATOM   4086  CE2 PHE L  62      17.237   2.510 -70.741  1.00  0.00      LL0  C  
ATOM   4087  CZ  PHE L  62      17.422   1.288 -71.418  1.00  0.00      LL0  C  
ATOM   4088  H   PHE L  62      14.339   3.830 -67.485  1.00  0.00      LL0  H  
ATOM   4089  N   SER L  63      11.964   1.013 -66.536  1.00  0.00      LL0  N  
ATOM   4090  CA  SER L  63      11.424   0.441 -65.310  1.00  0.00      LL0  C  
ATOM   4091  C   SER L  63      11.552  -1.067 -65.323  1.00  0.00      LL0  C  
ATOM   4092  O   SER L  63      11.461  -1.708 -66.364  1.00  0.00      LL0  O  
ATOM   4093  CB  SER L  63       9.986   0.920 -65.062  1.00  0.00      LL0  C  
ATOM   4094  OG  SER L  63       9.146   0.706 -66.206  1.00  0.00      LL0  O  
ATOM   4095  H   SER L  63      11.497   0.939 -67.419  1.00  0.00      LL0  H  
ATOM   4096  HG  SER L  63       9.657   0.979 -66.972  1.00  0.00      LL0  H  
ATOM   4097  N   GLY L  64      11.785  -1.622 -64.133  1.00  0.00      LL0  N  
ATOM   4098  CA  GLY L  64      11.633  -3.070 -64.084  1.00  0.00      LL0  C  
ATOM   4099  C   GLY L  64      10.277  -3.397 -63.501  1.00  0.00      LL0  C  
ATOM   4100  O   GLY L  64       9.591  -2.525 -62.972  1.00  0.00      LL0  O  
ATOM   4101  H   GLY L  64      11.880  -1.077 -63.298  1.00  0.00      LL0  H  
ATOM   4102  N   SER L  65       9.892  -4.667 -63.619  1.00  0.00      LL0  N  
ATOM   4103  CA  SER L  65       8.584  -5.045 -63.098  1.00  0.00      LL0  C  
ATOM   4104  C   SER L  65       8.549  -6.509 -62.694  1.00  0.00      LL0  C  
ATOM   4105  O   SER L  65       9.492  -7.256 -62.934  1.00  0.00      LL0  O  
ATOM   4106  CB  SER L  65       7.487  -4.735 -64.130  1.00  0.00      LL0  C  
ATOM   4107  OG  SER L  65       7.622  -3.401 -64.649  1.00  0.00      LL0  O  
ATOM   4108  H   SER L  65      10.486  -5.346 -64.054  1.00  0.00      LL0  H  
ATOM   4109  HG  SER L  65       8.008  -2.875 -63.949  1.00  0.00      LL0  H  
ATOM   4110  N   GLY L  66       7.409  -6.888 -62.099  1.00  0.00      LL0  N  
ATOM   4111  CA  GLY L  66       7.203  -8.312 -61.854  1.00  0.00      LL0  C  
ATOM   4112  C   GLY L  66       7.561  -8.754 -60.451  1.00  0.00      LL0  C  
ATOM   4113  O   GLY L  66       8.099  -7.986 -59.658  1.00  0.00      LL0  O  
ATOM   4114  H   GLY L  66       6.759  -6.216 -61.752  1.00  0.00      LL0  H  
ATOM   4115  N   SER L  67       7.216 -10.021 -60.186  1.00  0.00      LL0  N  
ATOM   4116  CA  SER L  67       7.401 -10.605 -58.861  1.00  0.00      LL0  C  
ATOM   4117  C   SER L  67       7.241 -12.116 -58.894  1.00  0.00      LL0  C  
ATOM   4118  O   SER L  67       6.744 -12.700 -59.851  1.00  0.00      LL0  O  
ATOM   4119  CB  SER L  67       6.451  -9.951 -57.845  1.00  0.00      LL0  C  
ATOM   4120  OG  SER L  67       5.189  -9.656 -58.458  1.00  0.00      LL0  O  
ATOM   4121  H   SER L  67       6.823 -10.596 -60.908  1.00  0.00      LL0  H  
ATOM   4122  HG  SER L  67       4.704  -9.128 -57.837  1.00  0.00      LL0  H  
ATOM   4123  N   GLY L  68       7.691 -12.743 -57.796  1.00  0.00      LL0  N  
ATOM   4124  CA  GLY L  68       7.532 -14.193 -57.692  1.00  0.00      LL0  C  
ATOM   4125  C   GLY L  68       8.441 -14.969 -58.627  1.00  0.00      LL0  C  
ATOM   4126  O   GLY L  68       9.598 -15.245 -58.319  1.00  0.00      LL0  O  
ATOM   4127  H   GLY L  68       8.209 -12.218 -57.120  1.00  0.00      LL0  H  
ATOM   4128  N   THR L  69       7.839 -15.289 -59.774  1.00  0.00      LL0  N  
ATOM   4129  CA  THR L  69       8.550 -15.927 -60.876  1.00  0.00      LL0  C  
ATOM   4130  C   THR L  69       8.689 -15.008 -62.076  1.00  0.00      LL0  C  
ATOM   4131  O   THR L  69       9.684 -15.024 -62.792  1.00  0.00      LL0  O  
ATOM   4132  CB  THR L  69       7.788 -17.189 -61.274  1.00  0.00      LL0  C  
ATOM   4133  CG2 THR L  69       8.104 -18.345 -60.321  1.00  0.00      LL0  C  
ATOM   4134  OG1 THR L  69       6.376 -16.919 -61.272  1.00  0.00      LL0  O  
ATOM   4135  H   THR L  69       6.875 -15.059 -59.914  1.00  0.00      LL0  H  
ATOM   4136  HG1 THR L  69       6.147 -16.637 -62.167  1.00  0.00      LL0  H  
ATOM   4137  N   ASP L  70       7.624 -14.218 -62.265  1.00  0.00      LL0  N  
ATOM   4138  CA  ASP L  70       7.472 -13.508 -63.529  1.00  0.00      LL0  C  
ATOM   4139  C   ASP L  70       7.929 -12.083 -63.420  1.00  0.00      LL0  C  
ATOM   4140  O   ASP L  70       7.365 -11.275 -62.692  1.00  0.00      LL0  O  
ATOM   4141  CB  ASP L  70       6.014 -13.538 -63.986  1.00  0.00      LL0  C  
ATOM   4142  CG  ASP L  70       5.690 -14.869 -64.632  1.00  0.00      LL0  C  
ATOM   4143  OD1 ASP L  70       5.787 -15.899 -63.960  1.00  0.00      LL0  O  
ATOM   4144  OD2 ASP L  70       5.362 -14.867 -65.819  1.00  0.00      LL0  O1-
ATOM   4145  H   ASP L  70       6.916 -14.104 -61.570  1.00  0.00      LL0  H  
ATOM   4146  N   PHE L  71       8.994 -11.803 -64.169  1.00  0.00      LL0  N  
ATOM   4147  CA  PHE L  71       9.498 -10.438 -64.117  1.00  0.00      LL0  C  
ATOM   4148  C   PHE L  71       9.532  -9.808 -65.490  1.00  0.00      LL0  C  
ATOM   4149  O   PHE L  71       9.307 -10.463 -66.505  1.00  0.00      LL0  O  
ATOM   4150  CB  PHE L  71      10.881 -10.403 -63.468  1.00  0.00      LL0  C  
ATOM   4151  CG  PHE L  71      10.827 -10.842 -62.021  1.00  0.00      LL0  C  
ATOM   4152  CD1 PHE L  71      10.806  -9.863 -61.005  1.00  0.00      LL0  C  
ATOM   4153  CD2 PHE L  71      10.816 -12.219 -61.703  1.00  0.00      LL0  C  
ATOM   4154  CE1 PHE L  71      10.790 -10.264 -59.655  1.00  0.00      LL0  C  
ATOM   4155  CE2 PHE L  71      10.785 -12.620 -60.356  1.00  0.00      LL0  C  
ATOM   4156  CZ  PHE L  71      10.784 -11.639 -59.344  1.00  0.00      LL0  C  
ATOM   4157  H   PHE L  71       9.455 -12.510 -64.709  1.00  0.00      LL0  H  
ATOM   4158  N   THR L  72       9.835  -8.509 -65.481  1.00  0.00      LL0  N  
ATOM   4159  CA  THR L  72       9.722  -7.764 -66.726  1.00  0.00      LL0  C  
ATOM   4160  C   THR L  72      10.717  -6.625 -66.805  1.00  0.00      LL0  C  
ATOM   4161  O   THR L  72      11.095  -6.038 -65.797  1.00  0.00      LL0  O  
ATOM   4162  CB  THR L  72       8.289  -7.236 -66.886  1.00  0.00      LL0  C  
ATOM   4163  CG2 THR L  72       7.624  -7.797 -68.140  1.00  0.00      LL0  C  
ATOM   4164  OG1 THR L  72       7.495  -7.540 -65.725  1.00  0.00      LL0  O  
ATOM   4165  H   THR L  72       9.942  -8.018 -64.617  1.00  0.00      LL0  H  
ATOM   4166  HG1 THR L  72       6.589  -7.472 -66.000  1.00  0.00      LL0  H  
ATOM   4167  N   LEU L  73      11.118  -6.332 -68.047  1.00  0.00      LL0  N  
ATOM   4168  CA  LEU L  73      11.765  -5.051 -68.288  1.00  0.00      LL0  C  
ATOM   4169  C   LEU L  73      10.830  -4.192 -69.097  1.00  0.00      LL0  C  
ATOM   4170  O   LEU L  73      10.577  -4.420 -70.277  1.00  0.00      LL0  O  
ATOM   4171  CB  LEU L  73      13.111  -5.207 -68.998  1.00  0.00      LL0  C  
ATOM   4172  CG  LEU L  73      13.898  -3.904 -69.181  1.00  0.00      LL0  C  
ATOM   4173  CD1 LEU L  73      14.124  -3.155 -67.868  1.00  0.00      LL0  C  
ATOM   4174  CD2 LEU L  73      15.213  -4.149 -69.918  1.00  0.00      LL0  C  
ATOM   4175  H   LEU L  73      10.853  -6.924 -68.806  1.00  0.00      LL0  H  
ATOM   4176  N   THR L  74      10.315  -3.215 -68.367  1.00  0.00      LL0  N  
ATOM   4177  CA  THR L  74       9.366  -2.289 -68.948  1.00  0.00      LL0  C  
ATOM   4178  C   THR L  74      10.054  -0.997 -69.348  1.00  0.00      LL0  C  
ATOM   4179  O   THR L  74      10.101  -0.007 -68.627  1.00  0.00      LL0  O  
ATOM   4180  CB  THR L  74       8.239  -2.086 -67.937  1.00  0.00      LL0  C  
ATOM   4181  CG2 THR L  74       7.045  -1.329 -68.527  1.00  0.00      LL0  C  
ATOM   4182  OG1 THR L  74       7.827  -3.366 -67.427  1.00  0.00      LL0  O  
ATOM   4183  H   THR L  74      10.619  -3.064 -67.426  1.00  0.00      LL0  H  
ATOM   4184  HG1 THR L  74       7.634  -3.230 -66.500  1.00  0.00      LL0  H  
ATOM   4185  N   ILE L  75      10.617  -1.055 -70.562  1.00  0.00      LL0  N  
ATOM   4186  CA  ILE L  75      11.172   0.193 -71.076  1.00  0.00      LL0  C  
ATOM   4187  C   ILE L  75      10.058   1.110 -71.543  1.00  0.00      LL0  C  
ATOM   4188  O   ILE L  75       9.367   0.876 -72.532  1.00  0.00      LL0  O  
ATOM   4189  CB  ILE L  75      12.214  -0.045 -72.177  1.00  0.00      LL0  C  
ATOM   4190  CG1 ILE L  75      13.274  -1.041 -71.704  1.00  0.00      LL0  C  
ATOM   4191  CG2 ILE L  75      12.857   1.263 -72.654  1.00  0.00      LL0  C  
ATOM   4192  CD1 ILE L  75      14.270  -1.410 -72.804  1.00  0.00      LL0  C  
ATOM   4193  H   ILE L  75      10.427  -1.857 -71.129  1.00  0.00      LL0  H  
ATOM   4194  N   ASN L  76       9.896   2.158 -70.735  1.00  0.00      LL0  N  
ATOM   4195  CA  ASN L  76       8.809   3.125 -70.857  1.00  0.00      LL0  C  
ATOM   4196  C   ASN L  76       9.036   4.133 -71.969  1.00  0.00      LL0  C  
ATOM   4197  O   ASN L  76       9.138   5.330 -71.726  1.00  0.00      LL0  O  
ATOM   4198  CB  ASN L  76       8.577   3.888 -69.537  1.00  0.00      LL0  C  
ATOM   4199  CG  ASN L  76       8.782   3.008 -68.318  1.00  0.00      LL0  C  
ATOM   4200  ND2 ASN L  76       7.657   2.564 -67.752  1.00  0.00      LL0  N  
ATOM   4201  OD1 ASN L  76       9.901   2.722 -67.914  1.00  0.00      LL0  O  
ATOM   4202  H   ASN L  76      10.551   2.232 -69.977  1.00  0.00      LL0  H  
ATOM   4203 HD21 ASN L  76       6.742   2.822 -68.048  1.00  0.00      LL0  H  
ATOM   4204 HD22 ASN L  76       7.782   1.930 -66.983  1.00  0.00      LL0  H  
ATOM   4205  N   SER L  77       9.076   3.572 -73.194  1.00  0.00      LL0  N  
ATOM   4206  CA  SER L  77       9.528   4.173 -74.456  1.00  0.00      LL0  C  
ATOM   4207  C   SER L  77      10.965   3.826 -74.774  1.00  0.00      LL0  C  
ATOM   4208  O   SER L  77      11.893   4.271 -74.118  1.00  0.00      LL0  O  
ATOM   4209  CB  SER L  77       9.324   5.689 -74.588  1.00  0.00      LL0  C  
ATOM   4210  OG  SER L  77       8.043   6.048 -74.040  1.00  0.00      LL0  O  
ATOM   4211  H   SER L  77       8.949   2.582 -73.201  1.00  0.00      LL0  H  
ATOM   4212  HG  SER L  77       8.274   6.248 -73.126  1.00  0.00      LL0  H  
ATOM   4213  N   LEU L  78      11.094   3.000 -75.815  1.00  0.00      LL0  N  
ATOM   4214  CA  LEU L  78      12.430   2.724 -76.340  1.00  0.00      LL0  C  
ATOM   4215  C   LEU L  78      12.965   3.935 -77.084  1.00  0.00      LL0  C  
ATOM   4216  O   LEU L  78      12.183   4.687 -77.653  1.00  0.00      LL0  O  
ATOM   4217  CB  LEU L  78      12.302   1.480 -77.229  1.00  0.00      LL0  C  
ATOM   4218  CG  LEU L  78      13.424   1.163 -78.221  1.00  0.00      LL0  C  
ATOM   4219  CD1 LEU L  78      13.632  -0.335 -78.373  1.00  0.00      LL0  C  
ATOM   4220  CD2 LEU L  78      13.192   1.803 -79.587  1.00  0.00      LL0  C  
ATOM   4221  H   LEU L  78      10.282   2.681 -76.303  1.00  0.00      LL0  H  
ATOM   4222  N   GLU L  79      14.295   4.078 -77.081  1.00  0.00      LL0  N  
ATOM   4223  CA  GLU L  79      14.885   4.992 -78.058  1.00  0.00      LL0  C  
ATOM   4224  C   GLU L  79      15.990   4.285 -78.814  1.00  0.00      LL0  C  
ATOM   4225  O   GLU L  79      16.266   3.121 -78.559  1.00  0.00      LL0  O  
ATOM   4226  CB  GLU L  79      15.387   6.291 -77.417  1.00  0.00      LL0  C  
ATOM   4227  CG  GLU L  79      14.295   7.208 -76.840  1.00  0.00      LL0  C  
ATOM   4228  CD  GLU L  79      13.423   7.881 -77.900  1.00  0.00      LL0  C  
ATOM   4229  OE1 GLU L  79      13.423   7.500 -79.072  1.00  0.00      LL0  O  
ATOM   4230  OE2 GLU L  79      12.709   8.819 -77.554  1.00  0.00      LL0  O1-
ATOM   4231  H   GLU L  79      14.863   3.412 -76.588  1.00  0.00      LL0  H  
ATOM   4232  N   ALA L  80      16.615   5.014 -79.754  1.00  0.00      LL0  N  
ATOM   4233  CA  ALA L  80      17.586   4.377 -80.657  1.00  0.00      LL0  C  
ATOM   4234  C   ALA L  80      18.671   3.516 -80.012  1.00  0.00      LL0  C  
ATOM   4235  O   ALA L  80      18.985   2.413 -80.445  1.00  0.00      LL0  O  
ATOM   4236  CB  ALA L  80      18.249   5.427 -81.549  1.00  0.00      LL0  C  
ATOM   4237  H   ALA L  80      16.320   5.958 -79.894  1.00  0.00      LL0  H  
ATOM   4238  N   GLU L  81      19.219   4.037 -78.904  1.00  0.00      LL0  N  
ATOM   4239  CA  GLU L  81      20.261   3.218 -78.283  1.00  0.00      LL0  C  
ATOM   4240  C   GLU L  81      19.801   2.031 -77.445  1.00  0.00      LL0  C  
ATOM   4241  O   GLU L  81      20.575   1.424 -76.708  1.00  0.00      LL0  O  
ATOM   4242  CB  GLU L  81      21.311   4.062 -77.540  1.00  0.00      LL0  C  
ATOM   4243  CG  GLU L  81      20.857   5.382 -76.896  1.00  0.00      LL0  C  
ATOM   4244  CD  GLU L  81      19.728   5.181 -75.902  1.00  0.00      LL0  C  
ATOM   4245  OE1 GLU L  81      18.772   5.948 -75.935  1.00  0.00      LL0  O  
ATOM   4246  OE2 GLU L  81      19.772   4.251 -75.102  1.00  0.00      LL0  O1-
ATOM   4247  H   GLU L  81      18.889   4.891 -78.503  1.00  0.00      LL0  H  
ATOM   4248  N   ASP L  82      18.514   1.684 -77.590  1.00  0.00      LL0  N  
ATOM   4249  CA  ASP L  82      18.079   0.412 -77.017  1.00  0.00      LL0  C  
ATOM   4250  C   ASP L  82      18.243  -0.782 -77.938  1.00  0.00      LL0  C  
ATOM   4251  O   ASP L  82      17.814  -1.882 -77.611  1.00  0.00      LL0  O  
ATOM   4252  CB  ASP L  82      16.637   0.459 -76.493  1.00  0.00      LL0  C  
ATOM   4253  CG  ASP L  82      16.487   1.369 -75.289  1.00  0.00      LL0  C  
ATOM   4254  OD1 ASP L  82      17.413   1.485 -74.493  1.00  0.00      LL0  O  
ATOM   4255  OD2 ASP L  82      15.460   2.024 -75.146  1.00  0.00      LL0  O1-
ATOM   4256  H   ASP L  82      17.887   2.203 -78.171  1.00  0.00      LL0  H  
ATOM   4257  N   ALA L  83      18.918  -0.535 -79.079  1.00  0.00      LL0  N  
ATOM   4258  CA  ALA L  83      19.360  -1.642 -79.934  1.00  0.00      LL0  C  
ATOM   4259  C   ALA L  83      20.368  -2.541 -79.237  1.00  0.00      LL0  C  
ATOM   4260  O   ALA L  83      21.577  -2.381 -79.354  1.00  0.00      LL0  O  
ATOM   4261  CB  ALA L  83      20.002  -1.100 -81.212  1.00  0.00      LL0  C  
ATOM   4262  H   ALA L  83      19.102   0.406 -79.365  1.00  0.00      LL0  H  
ATOM   4263  N   ALA L  84      19.823  -3.463 -78.441  1.00  0.00      LL0  N  
ATOM   4264  CA  ALA L  84      20.676  -3.999 -77.389  1.00  0.00      LL0  C  
ATOM   4265  C   ALA L  84      20.256  -5.375 -76.942  1.00  0.00      LL0  C  
ATOM   4266  O   ALA L  84      19.141  -5.815 -77.185  1.00  0.00      LL0  O  
ATOM   4267  CB  ALA L  84      20.631  -3.077 -76.170  1.00  0.00      LL0  C  
ATOM   4268  H   ALA L  84      18.824  -3.562 -78.437  1.00  0.00      LL0  H  
ATOM   4269  N   ALA L  85      21.198  -6.034 -76.261  1.00  0.00      LL0  N  
ATOM   4270  CA  ALA L  85      20.809  -7.237 -75.540  1.00  0.00      LL0  C  
ATOM   4271  C   ALA L  85      20.555  -6.906 -74.086  1.00  0.00      LL0  C  
ATOM   4272  O   ALA L  85      21.444  -6.503 -73.343  1.00  0.00      LL0  O  
ATOM   4273  CB  ALA L  85      21.903  -8.301 -75.625  1.00  0.00      LL0  C  
ATOM   4274  H   ALA L  85      22.080  -5.596 -76.084  1.00  0.00      LL0  H  
ATOM   4275  N   TYR L  86      19.292  -7.076 -73.703  1.00  0.00      LL0  N  
ATOM   4276  CA  TYR L  86      19.025  -6.861 -72.288  1.00  0.00      LL0  C  
ATOM   4277  C   TYR L  86      18.909  -8.161 -71.530  1.00  0.00      LL0  C  
ATOM   4278  O   TYR L  86      18.081  -9.019 -71.813  1.00  0.00      LL0  O  
ATOM   4279  CB  TYR L  86      17.810  -5.953 -72.097  1.00  0.00      LL0  C  
ATOM   4280  CG  TYR L  86      18.110  -4.554 -72.599  1.00  0.00      LL0  C  
ATOM   4281  CD1 TYR L  86      19.242  -3.865 -72.112  1.00  0.00      LL0  C  
ATOM   4282  CD2 TYR L  86      17.234  -3.968 -73.534  1.00  0.00      LL0  C  
ATOM   4283  CE1 TYR L  86      19.486  -2.551 -72.544  1.00  0.00      LL0  C  
ATOM   4284  CE2 TYR L  86      17.475  -2.653 -73.966  1.00  0.00      LL0  C  
ATOM   4285  CZ  TYR L  86      18.588  -1.956 -73.452  1.00  0.00      LL0  C  
ATOM   4286  OH  TYR L  86      18.804  -0.648 -73.842  1.00  0.00      LL0  O  
ATOM   4287  H   TYR L  86      18.599  -7.403 -74.348  1.00  0.00      LL0  H  
ATOM   4288  HH  TYR L  86      17.976  -0.333 -74.215  1.00  0.00      LL0  H  
ATOM   4289  N   TYR L  87      19.829  -8.289 -70.573  1.00  0.00      LL0  N  
ATOM   4290  CA  TYR L  87      19.909  -9.550 -69.839  1.00  0.00      LL0  C  
ATOM   4291  C   TYR L  87      19.049  -9.541 -68.598  1.00  0.00      LL0  C  
ATOM   4292  O   TYR L  87      18.874  -8.504 -67.977  1.00  0.00      LL0  O  
ATOM   4293  CB  TYR L  87      21.360  -9.819 -69.440  1.00  0.00      LL0  C  
ATOM   4294  CG  TYR L  87      22.118 -10.437 -70.587  1.00  0.00      LL0  C  
ATOM   4295  CD1 TYR L  87      22.628  -9.632 -71.629  1.00  0.00      LL0  C  
ATOM   4296  CD2 TYR L  87      22.284 -11.832 -70.571  1.00  0.00      LL0  C  
ATOM   4297  CE1 TYR L  87      23.276 -10.255 -72.710  1.00  0.00      LL0  C  
ATOM   4298  CE2 TYR L  87      22.930 -12.451 -71.648  1.00  0.00      LL0  C  
ATOM   4299  CZ  TYR L  87      23.390 -11.661 -72.716  1.00  0.00      LL0  C  
ATOM   4300  OH  TYR L  87      23.949 -12.302 -73.801  1.00  0.00      LL0  O  
ATOM   4301  H   TYR L  87      20.376  -7.483 -70.335  1.00  0.00      LL0  H  
ATOM   4302  HH  TYR L  87      23.276 -12.890 -74.146  1.00  0.00      LL0  H  
ATOM   4303  N   CYS L  88      18.549 -10.726 -68.237  1.00  0.00      LL0  N  
ATOM   4304  CA  CYS L  88      18.063 -10.808 -66.862  1.00  0.00      LL0  C  
ATOM   4305  C   CYS L  88      18.996 -11.631 -66.001  1.00  0.00      LL0  C  
ATOM   4306  O   CYS L  88      19.860 -12.329 -66.520  1.00  0.00      LL0  O  
ATOM   4307  CB  CYS L  88      16.624 -11.324 -66.793  1.00  0.00      LL0  C  
ATOM   4308  SG  CYS L  88      16.235 -12.670 -67.938  1.00  0.00      LL0  S  
ATOM   4309  H   CYS L  88      18.655 -11.548 -68.796  1.00  0.00      LL0  H  
ATOM   4310  N   HIS L  89      18.793 -11.513 -64.680  1.00  0.00      LL0  N  
ATOM   4311  CA  HIS L  89      19.645 -12.206 -63.713  1.00  0.00      LL0  C  
ATOM   4312  C   HIS L  89      18.867 -12.479 -62.442  1.00  0.00      LL0  C  
ATOM   4313  O   HIS L  89      18.394 -11.552 -61.798  1.00  0.00      LL0  O  
ATOM   4314  CB  HIS L  89      20.874 -11.327 -63.463  1.00  0.00      LL0  C  
ATOM   4315  CG  HIS L  89      21.728 -11.688 -62.266  1.00  0.00      LL0  C  
ATOM   4316  CD2 HIS L  89      22.072 -12.952 -61.779  1.00  0.00      LL0  C  
ATOM   4317  ND1 HIS L  89      22.308 -10.754 -61.485  1.00  0.00      LL0  N  
ATOM   4318  CE1 HIS L  89      23.005 -11.413 -60.511  1.00  0.00      LL0  C  
ATOM   4319  NE2 HIS L  89      22.860 -12.762 -60.694  1.00  0.00      LL0  N  
ATOM   4320  H   HIS L  89      18.132 -10.832 -64.360  1.00  0.00      LL0  H  
ATOM   4321  HD1 HIS L  89      22.295  -9.778 -61.602  1.00  0.00      LL0  H  
ATOM   4322  N   GLN L  90      18.733 -13.769 -62.112  1.00  0.00      LL0  N  
ATOM   4323  CA  GLN L  90      18.164 -14.038 -60.798  1.00  0.00      LL0  C  
ATOM   4324  C   GLN L  90      19.257 -14.214 -59.779  1.00  0.00      LL0  C  
ATOM   4325  O   GLN L  90      20.274 -14.851 -60.038  1.00  0.00      LL0  O  
ATOM   4326  CB  GLN L  90      17.175 -15.218 -60.814  1.00  0.00      LL0  C  
ATOM   4327  CG  GLN L  90      17.702 -16.661 -60.842  1.00  0.00      LL0  C  
ATOM   4328  CD  GLN L  90      18.292 -17.069 -59.499  1.00  0.00      LL0  C  
ATOM   4329  NE2 GLN L  90      19.303 -17.927 -59.611  1.00  0.00      LL0  N  
ATOM   4330  OE1 GLN L  90      17.902 -16.605 -58.431  1.00  0.00      LL0  O  
ATOM   4331  H   GLN L  90      19.214 -14.470 -62.637  1.00  0.00      LL0  H  
ATOM   4332 HE21 GLN L  90      19.520 -18.353 -60.493  1.00  0.00      LL0  H  
ATOM   4333 HE22 GLN L  90      19.896 -18.189 -58.848  1.00  0.00      LL0  H  
ATOM   4334  N   SER L  91      18.998 -13.621 -58.621  1.00  0.00      LL0  N  
ATOM   4335  CA  SER L  91      20.053 -13.636 -57.629  1.00  0.00      LL0  C  
ATOM   4336  C   SER L  91      19.601 -14.053 -56.250  1.00  0.00      LL0  C  
ATOM   4337  O   SER L  91      20.213 -13.703 -55.245  1.00  0.00      LL0  O  
ATOM   4338  CB  SER L  91      20.698 -12.258 -57.607  1.00  0.00      LL0  C  
ATOM   4339  OG  SER L  91      19.671 -11.272 -57.455  1.00  0.00      LL0  O  
ATOM   4340  H   SER L  91      18.180 -13.062 -58.488  1.00  0.00      LL0  H  
ATOM   4341  HG  SER L  91      20.049 -10.468 -57.792  1.00  0.00      LL0  H  
ATOM   4342  N   SER L  92      18.498 -14.810 -56.207  1.00  0.00      LL0  N  
ATOM   4343  CA  SER L  92      18.122 -15.258 -54.871  1.00  0.00      LL0  C  
ATOM   4344  C   SER L  92      19.005 -16.400 -54.389  1.00  0.00      LL0  C  
ATOM   4345  O   SER L  92      19.952 -16.197 -53.626  1.00  0.00      LL0  O  
ATOM   4346  CB  SER L  92      16.619 -15.558 -54.807  1.00  0.00      LL0  C  
ATOM   4347  OG  SER L  92      15.893 -14.430 -55.315  1.00  0.00      LL0  O  
ATOM   4348  H   SER L  92      18.052 -15.149 -57.038  1.00  0.00      LL0  H  
ATOM   4349  HG  SER L  92      14.994 -14.503 -55.004  1.00  0.00      LL0  H  
ATOM   4350  N   SER L  93      18.681 -17.592 -54.905  1.00  0.00      LL0  N  
ATOM   4351  CA  SER L  93      19.474 -18.757 -54.537  1.00  0.00      LL0  C  
ATOM   4352  C   SER L  93      20.823 -18.787 -55.244  1.00  0.00      LL0  C  
ATOM   4353  O   SER L  93      21.189 -17.875 -55.975  1.00  0.00      LL0  O  
ATOM   4354  CB  SER L  93      18.659 -20.019 -54.838  1.00  0.00      LL0  C  
ATOM   4355  OG  SER L  93      17.305 -19.860 -54.391  1.00  0.00      LL0  O  
ATOM   4356  H   SER L  93      17.973 -17.682 -55.603  1.00  0.00      LL0  H  
ATOM   4357  HG  SER L  93      16.773 -20.396 -54.968  1.00  0.00      LL0  H  
ATOM   4358  N   LEU L  94      21.541 -19.890 -55.001  1.00  0.00      LL0  N  
ATOM   4359  CA  LEU L  94      22.667 -20.197 -55.874  1.00  0.00      LL0  C  
ATOM   4360  C   LEU L  94      22.309 -21.438 -56.669  1.00  0.00      LL0  C  
ATOM   4361  O   LEU L  94      21.619 -22.295 -56.130  1.00  0.00      LL0  O  
ATOM   4362  CB  LEU L  94      23.922 -20.406 -55.028  1.00  0.00      LL0  C  
ATOM   4363  CG  LEU L  94      24.577 -19.075 -54.663  1.00  0.00      LL0  C  
ATOM   4364  CD1 LEU L  94      25.669 -19.241 -53.616  1.00  0.00      LL0  C  
ATOM   4365  CD2 LEU L  94      25.119 -18.366 -55.901  1.00  0.00      LL0  C  
ATOM   4366  H   LEU L  94      21.218 -20.604 -54.381  1.00  0.00      LL0  H  
ATOM   4367  N   PRO L  95      22.771 -21.537 -57.943  1.00  0.00      LL0  N  
ATOM   4368  CA  PRO L  95      23.608 -20.530 -58.613  1.00  0.00      LL0  C  
ATOM   4369  C   PRO L  95      22.847 -19.267 -58.974  1.00  0.00      LL0  C  
ATOM   4370  O   PRO L  95      21.644 -19.164 -58.775  1.00  0.00      LL0  O  
ATOM   4371  CB  PRO L  95      24.116 -21.298 -59.838  1.00  0.00      LL0  C  
ATOM   4372  CG  PRO L  95      22.994 -22.273 -60.175  1.00  0.00      LL0  C  
ATOM   4373  CD  PRO L  95      22.475 -22.679 -58.802  1.00  0.00      LL0  C  
ATOM   4374  N   PHE L  96      23.628 -18.307 -59.485  1.00  0.00      LL0  N  
ATOM   4375  CA  PHE L  96      22.972 -17.132 -60.042  1.00  0.00      LL0  C  
ATOM   4376  C   PHE L  96      22.733 -17.382 -61.510  1.00  0.00      LL0  C  
ATOM   4377  O   PHE L  96      23.600 -17.907 -62.199  1.00  0.00      LL0  O  
ATOM   4378  CB  PHE L  96      23.849 -15.891 -59.868  1.00  0.00      LL0  C  
ATOM   4379  CG  PHE L  96      24.068 -15.548 -58.411  1.00  0.00      LL0  C  
ATOM   4380  CD1 PHE L  96      22.968 -15.419 -57.534  1.00  0.00      LL0  C  
ATOM   4381  CD2 PHE L  96      25.387 -15.333 -57.957  1.00  0.00      LL0  C  
ATOM   4382  CE1 PHE L  96      23.186 -15.038 -56.197  1.00  0.00      LL0  C  
ATOM   4383  CE2 PHE L  96      25.609 -14.946 -56.623  1.00  0.00      LL0  C  
ATOM   4384  CZ  PHE L  96      24.504 -14.790 -55.761  1.00  0.00      LL0  C  
ATOM   4385  H   PHE L  96      24.584 -18.480 -59.711  1.00  0.00      LL0  H  
ATOM   4386  N   THR L  97      21.531 -17.022 -61.948  1.00  0.00      LL0  N  
ATOM   4387  CA  THR L  97      21.224 -17.397 -63.322  1.00  0.00      LL0  C  
ATOM   4388  C   THR L  97      21.107 -16.170 -64.196  1.00  0.00      LL0  C  
ATOM   4389  O   THR L  97      20.553 -15.160 -63.781  1.00  0.00      LL0  O  
ATOM   4390  CB  THR L  97      19.931 -18.216 -63.351  1.00  0.00      LL0  C  
ATOM   4391  CG2 THR L  97      19.765 -19.019 -64.644  1.00  0.00      LL0  C  
ATOM   4392  OG1 THR L  97      19.856 -19.060 -62.195  1.00  0.00      LL0  O  
ATOM   4393  H   THR L  97      20.897 -16.511 -61.366  1.00  0.00      LL0  H  
ATOM   4394  HG1 THR L  97      20.175 -19.923 -62.473  1.00  0.00      LL0  H  
ATOM   4395  N   PHE L  98      21.643 -16.281 -65.414  1.00  0.00      LL0  N  
ATOM   4396  CA  PHE L  98      21.358 -15.197 -66.347  1.00  0.00      LL0  C  
ATOM   4397  C   PHE L  98      20.430 -15.682 -67.437  1.00  0.00      LL0  C  
ATOM   4398  O   PHE L  98      20.306 -16.875 -67.683  1.00  0.00      LL0  O  
ATOM   4399  CB  PHE L  98      22.641 -14.629 -66.955  1.00  0.00      LL0  C  
ATOM   4400  CG  PHE L  98      23.377 -13.744 -65.973  1.00  0.00      LL0  C  
ATOM   4401  CD1 PHE L  98      24.178 -14.320 -64.962  1.00  0.00      LL0  C  
ATOM   4402  CD2 PHE L  98      23.265 -12.343 -66.102  1.00  0.00      LL0  C  
ATOM   4403  CE1 PHE L  98      24.887 -13.484 -64.078  1.00  0.00      LL0  C  
ATOM   4404  CE2 PHE L  98      23.979 -11.505 -65.223  1.00  0.00      LL0  C  
ATOM   4405  CZ  PHE L  98      24.787 -12.084 -64.223  1.00  0.00      LL0  C  
ATOM   4406  H   PHE L  98      22.068 -17.130 -65.725  1.00  0.00      LL0  H  
ATOM   4407  N   GLY L  99      19.772 -14.705 -68.065  1.00  0.00      LL0  N  
ATOM   4408  CA  GLY L  99      18.945 -15.062 -69.213  1.00  0.00      LL0  C  
ATOM   4409  C   GLY L  99      19.731 -14.934 -70.501  1.00  0.00      LL0  C  
ATOM   4410  O   GLY L  99      20.847 -14.429 -70.513  1.00  0.00      LL0  O  
ATOM   4411  H   GLY L  99      19.968 -13.758 -67.813  1.00  0.00      LL0  H  
ATOM   4412  N   PRO L 100      19.104 -15.407 -71.603  1.00  0.00      LL0  N  
ATOM   4413  CA  PRO L 100      19.699 -15.252 -72.939  1.00  0.00      LL0  C  
ATOM   4414  C   PRO L 100      20.139 -13.834 -73.291  1.00  0.00      LL0  C  
ATOM   4415  O   PRO L 100      21.210 -13.600 -73.844  1.00  0.00      LL0  O  
ATOM   4416  CB  PRO L 100      18.589 -15.774 -73.859  1.00  0.00      LL0  C  
ATOM   4417  CG  PRO L 100      17.794 -16.762 -73.006  1.00  0.00      LL0  C  
ATOM   4418  CD  PRO L 100      17.832 -16.121 -71.625  1.00  0.00      LL0  C  
ATOM   4419  N   GLY L 101      19.247 -12.896 -72.936  1.00  0.00      LL0  N  
ATOM   4420  CA  GLY L 101      19.507 -11.513 -73.316  1.00  0.00      LL0  C  
ATOM   4421  C   GLY L 101      18.775 -11.111 -74.577  1.00  0.00      LL0  C  
ATOM   4422  O   GLY L 101      19.332 -11.092 -75.667  1.00  0.00      LL0  O  
ATOM   4423  H   GLY L 101      18.395 -13.154 -72.477  1.00  0.00      LL0  H  
ATOM   4424  N   THR L 102      17.488 -10.785 -74.374  1.00  0.00      LL0  N  
ATOM   4425  CA  THR L 102      16.649 -10.344 -75.489  1.00  0.00      LL0  C  
ATOM   4426  C   THR L 102      17.284  -9.241 -76.316  1.00  0.00      LL0  C  
ATOM   4427  O   THR L 102      17.630  -8.187 -75.793  1.00  0.00      LL0  O  
ATOM   4428  CB  THR L 102      15.303  -9.856 -74.945  1.00  0.00      LL0  C  
ATOM   4429  CG2 THR L 102      14.292  -9.484 -76.037  1.00  0.00      LL0  C  
ATOM   4430  OG1 THR L 102      14.750 -10.820 -74.039  1.00  0.00      LL0  O  
ATOM   4431  H   THR L 102      17.097 -10.802 -73.456  1.00  0.00      LL0  H  
ATOM   4432  HG1 THR L 102      14.322 -11.474 -74.592  1.00  0.00      LL0  H  
ATOM   4433  N   LYS L 103      17.419  -9.526 -77.615  1.00  0.00      LL0  N  
ATOM   4434  CA  LYS L 103      17.832  -8.416 -78.454  1.00  0.00      LL0  C  
ATOM   4435  C   LYS L 103      16.665  -7.627 -78.983  1.00  0.00      LL0  C  
ATOM   4436  O   LYS L 103      15.746  -8.140 -79.615  1.00  0.00      LL0  O  
ATOM   4437  CB  LYS L 103      18.749  -8.852 -79.589  1.00  0.00      LL0  C  
ATOM   4438  CG  LYS L 103      20.139  -9.196 -79.069  1.00  0.00      LL0  C  
ATOM   4439  CD  LYS L 103      21.183  -9.079 -80.173  1.00  0.00      LL0  C  
ATOM   4440  CE  LYS L 103      22.600  -9.195 -79.622  1.00  0.00      LL0  C  
ATOM   4441  NZ  LYS L 103      23.534  -8.727 -80.647  1.00  0.00      LL0  N1+
ATOM   4442  H   LYS L 103      17.063 -10.386 -77.983  1.00  0.00      LL0  H  
ATOM   4443  HZ1 LYS L 103      24.483  -8.545 -80.272  1.00  0.00      LL0  H  
ATOM   4444  HZ2 LYS L 103      23.629  -9.371 -81.464  1.00  0.00      LL0  H  
ATOM   4445  HZ3 LYS L 103      23.186  -7.852 -81.102  1.00  0.00      LL0  H  
ATOM   4446  N   VAL L 104      16.752  -6.339 -78.669  1.00  0.00      LL0  N  
ATOM   4447  CA  VAL L 104      15.755  -5.438 -79.211  1.00  0.00      LL0  C  
ATOM   4448  C   VAL L 104      16.327  -4.677 -80.391  1.00  0.00      LL0  C  
ATOM   4449  O   VAL L 104      17.332  -3.987 -80.280  1.00  0.00      LL0  O  
ATOM   4450  CB  VAL L 104      15.227  -4.494 -78.126  1.00  0.00      LL0  C  
ATOM   4451  CG1 VAL L 104      13.921  -3.856 -78.591  1.00  0.00      LL0  C  
ATOM   4452  CG2 VAL L 104      15.028  -5.201 -76.781  1.00  0.00      LL0  C  
ATOM   4453  H   VAL L 104      17.537  -5.993 -78.153  1.00  0.00      LL0  H  
ATOM   4454  N   ASP L 105      15.648  -4.884 -81.523  1.00  0.00      LL0  N  
ATOM   4455  CA  ASP L 105      15.908  -4.107 -82.729  1.00  0.00      LL0  C  
ATOM   4456  C   ASP L 105      15.053  -2.854 -82.688  1.00  0.00      LL0  C  
ATOM   4457  O   ASP L 105      13.999  -2.818 -82.057  1.00  0.00      LL0  O  
ATOM   4458  CB  ASP L 105      15.583  -4.990 -83.944  1.00  0.00      LL0  C  
ATOM   4459  CG  ASP L 105      15.794  -4.299 -85.280  1.00  0.00      LL0  C  
ATOM   4460  OD1 ASP L 105      16.812  -4.541 -85.921  1.00  0.00      LL0  O  
ATOM   4461  OD2 ASP L 105      14.926  -3.530 -85.689  1.00  0.00      LL0  O1-
ATOM   4462  H   ASP L 105      14.826  -5.444 -81.472  1.00  0.00      LL0  H  
ATOM   4463  N   ILE L 106      15.562  -1.829 -83.365  1.00  0.00      LL0  N  
ATOM   4464  CA  ILE L 106      14.819  -0.583 -83.464  1.00  0.00      LL0  C  
ATOM   4465  C   ILE L 106      13.913  -0.590 -84.680  1.00  0.00      LL0  C  
ATOM   4466  O   ILE L 106      14.343  -0.351 -85.803  1.00  0.00      LL0  O  
ATOM   4467  CB  ILE L 106      15.790   0.606 -83.519  1.00  0.00      LL0  C  
ATOM   4468  CG1 ILE L 106      16.849   0.521 -82.418  1.00  0.00      LL0  C  
ATOM   4469  CG2 ILE L 106      15.059   1.949 -83.494  1.00  0.00      LL0  C  
ATOM   4470  CD1 ILE L 106      16.278   0.568 -81.004  1.00  0.00      LL0  C  
ATOM   4471  H   ILE L 106      16.380  -2.015 -83.909  1.00  0.00      LL0  H  
ATOM   4472  N   LYS L 107      12.627  -0.844 -84.400  1.00  0.00      LL0  N  
ATOM   4473  CA  LYS L 107      11.640  -0.778 -85.478  1.00  0.00      LL0  C  
ATOM   4474  C   LYS L 107      11.553   0.610 -86.083  1.00  0.00      LL0  C  
ATOM   4475  O   LYS L 107      11.116   1.567 -85.453  1.00  0.00      LL0  O  
ATOM   4476  CB  LYS L 107      10.255  -1.222 -84.998  1.00  0.00      LL0  C  
ATOM   4477  CG  LYS L 107       9.306  -1.638 -86.128  1.00  0.00      LL0  C  
ATOM   4478  CD  LYS L 107       7.801  -1.655 -85.796  1.00  0.00      LL0  C  
ATOM   4479  CE  LYS L 107       7.313  -2.571 -84.661  1.00  0.00      LL0  C  
ATOM   4480  NZ  LYS L 107       7.658  -2.017 -83.349  1.00  0.00      LL0  N1+
ATOM   4481  H   LYS L 107      12.401  -1.023 -83.443  1.00  0.00      LL0  H  
ATOM   4482  HZ1 LYS L 107       8.300  -2.645 -82.825  1.00  0.00      LL0  H  
ATOM   4483  HZ2 LYS L 107       8.093  -1.078 -83.447  1.00  0.00      LL0  H  
ATOM   4484  HZ3 LYS L 107       6.832  -1.852 -82.726  1.00  0.00      LL0  H  
ATOM   4485  N   ARG L 108      12.014   0.683 -87.330  1.00  0.00      LL0  N  
ATOM   4486  CA  ARG L 108      12.161   2.003 -87.935  1.00  0.00      LL0  C  
ATOM   4487  C   ARG L 108      11.801   1.954 -89.407  1.00  0.00      LL0  C  
ATOM   4488  O   ARG L 108      11.321   0.948 -89.913  1.00  0.00      LL0  O  
ATOM   4489  CB  ARG L 108      13.599   2.492 -87.713  1.00  0.00      LL0  C  
ATOM   4490  CG  ARG L 108      14.560   1.564 -88.448  1.00  0.00      LL0  C  
ATOM   4491  CD  ARG L 108      16.029   1.660 -88.082  1.00  0.00      LL0  C  
ATOM   4492  NE  ARG L 108      16.672   2.923 -88.431  1.00  0.00      LL0  N  
ATOM   4493  CZ  ARG L 108      17.155   3.173 -89.667  1.00  0.00      LL0  C  
ATOM   4494  NH1 ARG L 108      16.667   2.573 -90.754  1.00  0.00      LL0  N1+
ATOM   4495  NH2 ARG L 108      18.159   4.034 -89.767  1.00  0.00      LL0  N  
ATOM   4496  H   ARG L 108      12.352  -0.159 -87.758  1.00  0.00      LL0  H  
ATOM   4497  HE  ARG L 108      17.004   3.478 -87.661  1.00  0.00      LL0  H  
ATOM   4498 HH11 ARG L 108      17.094   2.694 -91.648  1.00  0.00      LL0  H  
ATOM   4499 HH12 ARG L 108      15.844   1.995 -90.706  1.00  0.00      LL0  H  
ATOM   4500 HH21 ARG L 108      18.672   4.256 -90.600  1.00  0.00      LL0  H  
ATOM   4501 HH22 ARG L 108      18.500   4.479 -88.931  1.00  0.00      LL0  H  
ATOM   4502  N   THR L 109      12.086   3.069 -90.098  1.00  0.00      LL0  N  
ATOM   4503  CA  THR L 109      11.952   2.948 -91.544  1.00  0.00      LL0  C  
ATOM   4504  C   THR L 109      13.013   2.055 -92.181  1.00  0.00      LL0  C  
ATOM   4505  O   THR L 109      14.141   1.911 -91.703  1.00  0.00      LL0  O  
ATOM   4506  CB  THR L 109      11.869   4.330 -92.210  1.00  0.00      LL0  C  
ATOM   4507  CG2 THR L 109      13.199   5.094 -92.195  1.00  0.00      LL0  C  
ATOM   4508  OG1 THR L 109      11.355   4.203 -93.540  1.00  0.00      LL0  O  
ATOM   4509  H   THR L 109      12.489   3.868 -89.659  1.00  0.00      LL0  H  
ATOM   4510  HG1 THR L 109      11.333   5.075 -93.916  1.00  0.00      LL0  H  
ATOM   4511  N   VAL L 110      12.551   1.444 -93.275  1.00  0.00      LL0  N  
ATOM   4512  CA  VAL L 110      13.364   0.493 -94.025  1.00  0.00      LL0  C  
ATOM   4513  C   VAL L 110      14.402   1.243 -94.844  1.00  0.00      LL0  C  
ATOM   4514  O   VAL L 110      14.145   2.325 -95.356  1.00  0.00      LL0  O  
ATOM   4515  CB  VAL L 110      12.410  -0.354 -94.888  1.00  0.00      LL0  C  
ATOM   4516  CG1 VAL L 110      13.106  -1.319 -95.848  1.00  0.00      LL0  C  
ATOM   4517  CG2 VAL L 110      11.430  -1.104 -93.982  1.00  0.00      LL0  C  
ATOM   4518  H   VAL L 110      11.697   1.802 -93.654  1.00  0.00      LL0  H  
ATOM   4519  N   ALA L 111      15.596   0.649 -94.913  1.00  0.00      LL0  N  
ATOM   4520  CA  ALA L 111      16.640   1.339 -95.657  1.00  0.00      LL0  C  
ATOM   4521  C   ALA L 111      17.231   0.437 -96.712  1.00  0.00      LL0  C  
ATOM   4522  O   ALA L 111      17.640  -0.686 -96.440  1.00  0.00      LL0  O  
ATOM   4523  CB  ALA L 111      17.744   1.822 -94.719  1.00  0.00      LL0  C  
ATOM   4524  H   ALA L 111      15.733  -0.279 -94.561  1.00  0.00      LL0  H  
ATOM   4525  N   ALA L 112      17.225   0.977 -97.937  1.00  0.00      LL0  N  
ATOM   4526  CA  ALA L 112      17.800   0.220 -99.047  1.00  0.00      LL0  C  
ATOM   4527  C   ALA L 112      19.316   0.185 -98.958  1.00  0.00      LL0  C  
ATOM   4528  O   ALA L 112      19.959   1.190 -98.679  1.00  0.00      LL0  O  
ATOM   4529  CB  ALA L 112      17.380   0.845-100.381  1.00  0.00      LL0  C  
ATOM   4530  H   ALA L 112      16.963   1.934 -98.046  1.00  0.00      LL0  H  
ATOM   4531  N   PRO L 113      19.879  -1.023 -99.180  1.00  0.00      LL0  N  
ATOM   4532  CA  PRO L 113      21.318  -1.179 -98.984  1.00  0.00      LL0  C  
ATOM   4533  C   PRO L 113      22.150  -0.417 -99.998  1.00  0.00      LL0  C  
ATOM   4534  O   PRO L 113      22.074  -0.611-101.206  1.00  0.00      LL0  O  
ATOM   4535  CB  PRO L 113      21.497  -2.700 -99.061  1.00  0.00      LL0  C  
ATOM   4536  CG  PRO L 113      20.361  -3.194 -99.954  1.00  0.00      LL0  C  
ATOM   4537  CD  PRO L 113      19.219  -2.257 -99.587  1.00  0.00      LL0  C  
ATOM   4538  N   SER L 114      23.003   0.439 -99.432  1.00  0.00      LL0  N  
ATOM   4539  CA  SER L 114      24.091   0.963-100.248  1.00  0.00      LL0  C  
ATOM   4540  C   SER L 114      25.126  -0.112-100.558  1.00  0.00      LL0  C  
ATOM   4541  O   SER L 114      26.102  -0.329 -99.852  1.00  0.00      LL0  O  
ATOM   4542  CB  SER L 114      24.675   2.232 -99.602  1.00  0.00      LL0  C  
ATOM   4543  OG  SER L 114      25.015   2.039 -98.220  1.00  0.00      LL0  O  
ATOM   4544  H   SER L 114      22.952   0.555 -98.441  1.00  0.00      LL0  H  
ATOM   4545  HG  SER L 114      24.243   1.683 -97.787  1.00  0.00      LL0  H  
ATOM   4546  N   VAL L 115      24.833  -0.829-101.649  1.00  0.00      LL0  N  
ATOM   4547  CA  VAL L 115      25.744  -1.916-101.989  1.00  0.00      LL0  C  
ATOM   4548  C   VAL L 115      26.942  -1.444-102.788  1.00  0.00      LL0  C  
ATOM   4549  O   VAL L 115      26.829  -0.706-103.765  1.00  0.00      LL0  O  
ATOM   4550  CB  VAL L 115      24.987  -3.062-102.678  1.00  0.00      LL0  C  
ATOM   4551  CG1 VAL L 115      25.882  -4.249-103.044  1.00  0.00      LL0  C  
ATOM   4552  CG2 VAL L 115      23.857  -3.538-101.771  1.00  0.00      LL0  C  
ATOM   4553  H   VAL L 115      23.986  -0.645-102.151  1.00  0.00      LL0  H  
ATOM   4554  N   PHE L 116      28.106  -1.890-102.321  1.00  0.00      LL0  N  
ATOM   4555  CA  PHE L 116      29.360  -1.590-102.998  1.00  0.00      LL0  C  
ATOM   4556  C   PHE L 116      30.055  -2.901-103.302  1.00  0.00      LL0  C  
ATOM   4557  O   PHE L 116      29.603  -3.945-102.856  1.00  0.00      LL0  O  
ATOM   4558  CB  PHE L 116      30.240  -0.712-102.102  1.00  0.00      LL0  C  
ATOM   4559  CG  PHE L 116      29.481   0.496-101.594  1.00  0.00      LL0  C  
ATOM   4560  CD1 PHE L 116      29.127   1.532-102.484  1.00  0.00      LL0  C  
ATOM   4561  CD2 PHE L 116      29.146   0.572-100.225  1.00  0.00      LL0  C  
ATOM   4562  CE1 PHE L 116      28.464   2.674-101.995  1.00  0.00      LL0  C  
ATOM   4563  CE2 PHE L 116      28.484   1.712 -99.732  1.00  0.00      LL0  C  
ATOM   4564  CZ  PHE L 116      28.162   2.759-100.620  1.00  0.00      LL0  C  
ATOM   4565  H   PHE L 116      28.090  -2.508-101.533  1.00  0.00      LL0  H  
ATOM   4566  N   ILE L 117      31.160  -2.823-104.054  1.00  0.00      LL0  N  
ATOM   4567  CA  ILE L 117      31.953  -4.040-104.209  1.00  0.00      LL0  C  
ATOM   4568  C   ILE L 117      33.408  -3.657-104.412  1.00  0.00      LL0  C  
ATOM   4569  O   ILE L 117      33.692  -2.582-104.933  1.00  0.00      LL0  O  
ATOM   4570  CB  ILE L 117      31.388  -4.929-105.341  1.00  0.00      LL0  C  
ATOM   4571  CG1 ILE L 117      31.882  -6.376-105.243  1.00  0.00      LL0  C  
ATOM   4572  CG2 ILE L 117      31.593  -4.315-106.727  1.00  0.00      LL0  C  
ATOM   4573  CD1 ILE L 117      31.184  -7.322-106.220  1.00  0.00      LL0  C  
ATOM   4574  H   ILE L 117      31.521  -1.972-104.433  1.00  0.00      LL0  H  
ATOM   4575  N   PHE L 118      34.289  -4.546-103.945  1.00  0.00      LL0  N  
ATOM   4576  CA  PHE L 118      35.715  -4.248-103.914  1.00  0.00      LL0  C  
ATOM   4577  C   PHE L 118      36.522  -5.371-104.523  1.00  0.00      LL0  C  
ATOM   4578  O   PHE L 118      36.406  -6.531-104.137  1.00  0.00      LL0  O  
ATOM   4579  CB  PHE L 118      36.210  -4.058-102.478  1.00  0.00      LL0  C  
ATOM   4580  CG  PHE L 118      35.410  -3.015-101.739  1.00  0.00      LL0  C  
ATOM   4581  CD1 PHE L 118      34.508  -3.429-100.735  1.00  0.00      LL0  C  
ATOM   4582  CD2 PHE L 118      35.584  -1.651-102.055  1.00  0.00      LL0  C  
ATOM   4583  CE1 PHE L 118      33.765  -2.462-100.032  1.00  0.00      LL0  C  
ATOM   4584  CE2 PHE L 118      34.840  -0.687-101.352  1.00  0.00      LL0  C  
ATOM   4585  CZ  PHE L 118      33.939  -1.099-100.349  1.00  0.00      LL0  C  
ATOM   4586  H   PHE L 118      33.973  -5.397-103.525  1.00  0.00      LL0  H  
ATOM   4587  N   PRO L 119      37.362  -4.977-105.505  1.00  0.00      LL0  N  
ATOM   4588  CA  PRO L 119      38.372  -5.907-106.018  1.00  0.00      LL0  C  
ATOM   4589  C   PRO L 119      39.363  -6.314-104.935  1.00  0.00      LL0  C  
ATOM   4590  O   PRO L 119      39.790  -5.495-104.127  1.00  0.00      LL0  O  
ATOM   4591  CB  PRO L 119      39.045  -5.091-107.132  1.00  0.00      LL0  C  
ATOM   4592  CG  PRO L 119      38.073  -3.965-107.484  1.00  0.00      LL0  C  
ATOM   4593  CD  PRO L 119      37.407  -3.670-106.149  1.00  0.00      LL0  C  
ATOM   4594  N   PRO L 120      39.733  -7.615-104.950  1.00  0.00      LL0  N  
ATOM   4595  CA  PRO L 120      40.812  -8.062-104.066  1.00  0.00      LL0  C  
ATOM   4596  C   PRO L 120      42.115  -7.358-104.403  1.00  0.00      LL0  C  
ATOM   4597  O   PRO L 120      42.460  -7.144-105.560  1.00  0.00      LL0  O  
ATOM   4598  CB  PRO L 120      40.848  -9.571-104.324  1.00  0.00      LL0  C  
ATOM   4599  CG  PRO L 120      40.250  -9.777-105.714  1.00  0.00      LL0  C  
ATOM   4600  CD  PRO L 120      39.204  -8.679-105.794  1.00  0.00      LL0  C  
ATOM   4601  N   SER L 121      42.817  -6.972-103.334  1.00  0.00      LL0  N  
ATOM   4602  CA  SER L 121      44.027  -6.190-103.559  1.00  0.00      LL0  C  
ATOM   4603  C   SER L 121      45.122  -6.937-104.308  1.00  0.00      LL0  C  
ATOM   4604  O   SER L 121      45.280  -8.146-104.178  1.00  0.00      LL0  O  
ATOM   4605  CB  SER L 121      44.538  -5.696-102.208  1.00  0.00      LL0  C  
ATOM   4606  OG  SER L 121      43.424  -5.480-101.330  1.00  0.00      LL0  O  
ATOM   4607  H   SER L 121      42.496  -7.132-102.401  1.00  0.00      LL0  H  
ATOM   4608  HG  SER L 121      43.017  -4.656-101.596  1.00  0.00      LL0  H  
ATOM   4609  N   ASP L 122      45.908  -6.145-105.058  1.00  0.00      LL0  N  
ATOM   4610  CA  ASP L 122      47.087  -6.671-105.762  1.00  0.00      LL0  C  
ATOM   4611  C   ASP L 122      47.949  -7.637-104.941  1.00  0.00      LL0  C  
ATOM   4612  O   ASP L 122      48.411  -8.680-105.406  1.00  0.00      LL0  O  
ATOM   4613  CB  ASP L 122      47.893  -5.476-106.314  1.00  0.00      LL0  C  
ATOM   4614  CG  ASP L 122      49.300  -5.881-106.718  1.00  0.00      LL0  C  
ATOM   4615  OD1 ASP L 122      49.477  -6.559-107.726  1.00  0.00      LL0  O  
ATOM   4616  OD2 ASP L 122      50.221  -5.641-105.944  1.00  0.00      LL0  O1-
ATOM   4617  H   ASP L 122      45.636  -5.195-105.197  1.00  0.00      LL0  H  
ATOM   4618  N   GLU L 123      48.143  -7.247-103.670  1.00  0.00      LL0  N  
ATOM   4619  CA  GLU L 123      48.832  -8.147-102.742  1.00  0.00      LL0  C  
ATOM   4620  C   GLU L 123      48.196  -9.524-102.693  1.00  0.00      LL0  C  
ATOM   4621  O   GLU L 123      48.805 -10.536-103.018  1.00  0.00      LL0  O  
ATOM   4622  CB  GLU L 123      48.828  -7.565-101.335  1.00  0.00      LL0  C  
ATOM   4623  CG  GLU L 123      49.448  -6.179-101.212  1.00  0.00      LL0  C  
ATOM   4624  CD  GLU L 123      48.995  -5.606 -99.892  1.00  0.00      LL0  C  
ATOM   4625  OE1 GLU L 123      47.949  -4.967 -99.859  1.00  0.00      LL0  O  
ATOM   4626  OE2 GLU L 123      49.666  -5.803 -98.882  1.00  0.00      LL0  O1-
ATOM   4627  H   GLU L 123      47.859  -6.328-103.399  1.00  0.00      LL0  H  
ATOM   4628  N   GLN L 124      46.908  -9.485-102.314  1.00  0.00      LL0  N  
ATOM   4629  CA  GLN L 124      46.142 -10.712-102.122  1.00  0.00      LL0  C  
ATOM   4630  C   GLN L 124      46.163 -11.664-103.303  1.00  0.00      LL0  C  
ATOM   4631  O   GLN L 124      46.412 -12.861-103.171  1.00  0.00      LL0  O  
ATOM   4632  CB  GLN L 124      44.710 -10.374-101.726  1.00  0.00      LL0  C  
ATOM   4633  CG  GLN L 124      44.091 -11.547-100.983  1.00  0.00      LL0  C  
ATOM   4634  CD  GLN L 124      42.628 -11.291-100.738  1.00  0.00      LL0  C  
ATOM   4635  NE2 GLN L 124      42.227 -11.653 -99.522  1.00  0.00      LL0  N  
ATOM   4636  OE1 GLN L 124      41.883 -10.860-101.603  1.00  0.00      LL0  O  
ATOM   4637  H   GLN L 124      46.468  -8.597-102.203  1.00  0.00      LL0  H  
ATOM   4638 HE21 GLN L 124      42.877 -11.875 -98.800  1.00  0.00      LL0  H  
ATOM   4639 HE22 GLN L 124      41.241 -11.719 -99.356  1.00  0.00      LL0  H  
ATOM   4640  N   LEU L 125      45.949 -11.036-104.470  1.00  0.00      LL0  N  
ATOM   4641  CA  LEU L 125      46.000 -11.768-105.733  1.00  0.00      LL0  C  
ATOM   4642  C   LEU L 125      47.306 -12.492-106.000  1.00  0.00      LL0  C  
ATOM   4643  O   LEU L 125      47.347 -13.544-106.622  1.00  0.00      LL0  O  
ATOM   4644  CB  LEU L 125      45.670 -10.830-106.893  1.00  0.00      LL0  C  
ATOM   4645  CG  LEU L 125      44.198 -10.420-106.907  1.00  0.00      LL0  C  
ATOM   4646  CD1 LEU L 125      43.925  -9.294-107.903  1.00  0.00      LL0  C  
ATOM   4647  CD2 LEU L 125      43.290 -11.627-107.147  1.00  0.00      LL0  C  
ATOM   4648  H   LEU L 125      45.713 -10.062-104.449  1.00  0.00      LL0  H  
ATOM   4649  N   LYS L 126      48.391 -11.893-105.493  1.00  0.00      LL0  N  
ATOM   4650  CA  LYS L 126      49.626 -12.666-105.567  1.00  0.00      LL0  C  
ATOM   4651  C   LYS L 126      49.737 -13.735-104.495  1.00  0.00      LL0  C  
ATOM   4652  O   LYS L 126      50.201 -14.841-104.739  1.00  0.00      LL0  O  
ATOM   4653  CB  LYS L 126      50.843 -11.742-105.607  1.00  0.00      LL0  C  
ATOM   4654  CG  LYS L 126      50.876 -10.971-106.929  1.00  0.00      LL0  C  
ATOM   4655  CD  LYS L 126      52.078 -10.034-107.076  1.00  0.00      LL0  C  
ATOM   4656  CE  LYS L 126      52.092  -8.892-106.058  1.00  0.00      LL0  C  
ATOM   4657  NZ  LYS L 126      50.876  -8.092-106.205  1.00  0.00      LL0  N1+
ATOM   4658  H   LYS L 126      48.311 -11.051-104.956  1.00  0.00      LL0  H  
ATOM   4659  HZ1 LYS L 126      50.881  -7.240-105.604  1.00  0.00      LL0  H  
ATOM   4660  HZ2 LYS L 126      50.747  -7.668-107.151  1.00  0.00      LL0  H  
ATOM   4661  HZ3 LYS L 126      49.999  -8.610-106.000  1.00  0.00      LL0  H  
ATOM   4662  N   SER L 127      49.241 -13.390-103.302  1.00  0.00      LL0  N  
ATOM   4663  CA  SER L 127      49.189 -14.393-102.242  1.00  0.00      LL0  C  
ATOM   4664  C   SER L 127      47.999 -15.345-102.330  1.00  0.00      LL0  C  
ATOM   4665  O   SER L 127      47.219 -15.491-101.395  1.00  0.00      LL0  O  
ATOM   4666  CB  SER L 127      49.217 -13.673-100.893  1.00  0.00      LL0  C  
ATOM   4667  OG  SER L 127      48.248 -12.618-100.900  1.00  0.00      LL0  O  
ATOM   4668  H   SER L 127      48.864 -12.478-103.128  1.00  0.00      LL0  H  
ATOM   4669  HG  SER L 127      47.456 -13.003-101.265  1.00  0.00      LL0  H  
ATOM   4670  N   GLY L 128      47.874 -15.983-103.503  1.00  0.00      LL0  N  
ATOM   4671  CA  GLY L 128      46.915 -17.080-103.643  1.00  0.00      LL0  C  
ATOM   4672  C   GLY L 128      45.419 -16.795-103.529  1.00  0.00      LL0  C  
ATOM   4673  O   GLY L 128      44.601 -17.682-103.752  1.00  0.00      LL0  O  
ATOM   4674  H   GLY L 128      48.542 -15.790-104.223  1.00  0.00      LL0  H  
ATOM   4675  N   THR L 129      45.074 -15.555-103.171  1.00  0.00      LL0  N  
ATOM   4676  CA  THR L 129      43.701 -15.390-102.715  1.00  0.00      LL0  C  
ATOM   4677  C   THR L 129      42.957 -14.301-103.465  1.00  0.00      LL0  C  
ATOM   4678  O   THR L 129      43.495 -13.240-103.753  1.00  0.00      LL0  O  
ATOM   4679  CB  THR L 129      43.721 -15.120-101.204  1.00  0.00      LL0  C  
ATOM   4680  CG2 THR L 129      42.327 -15.166-100.582  1.00  0.00      LL0  C  
ATOM   4681  OG1 THR L 129      44.586 -16.041-100.527  1.00  0.00      LL0  O  
ATOM   4682  H   THR L 129      45.716 -14.787-103.131  1.00  0.00      LL0  H  
ATOM   4683  HG1 THR L 129      45.474 -15.868-100.835  1.00  0.00      LL0  H  
ATOM   4684  N   ALA L 130      41.688 -14.607-103.761  1.00  0.00      LL0  N  
ATOM   4685  CA  ALA L 130      40.864 -13.581-104.383  1.00  0.00      LL0  C  
ATOM   4686  C   ALA L 130      39.595 -13.328-103.599  1.00  0.00      LL0  C  
ATOM   4687  O   ALA L 130      38.518 -13.815-103.923  1.00  0.00      LL0  O  
ATOM   4688  CB  ALA L 130      40.497 -13.993-105.804  1.00  0.00      LL0  C  
ATOM   4689  H   ALA L 130      41.298 -15.507-103.556  1.00  0.00      LL0  H  
ATOM   4690  N   SER L 131      39.755 -12.552-102.527  1.00  0.00      LL0  N  
ATOM   4691  CA  SER L 131      38.540 -12.231-101.792  1.00  0.00      LL0  C  
ATOM   4692  C   SER L 131      37.711 -11.139-102.440  1.00  0.00      LL0  C  
ATOM   4693  O   SER L 131      38.055  -9.965-102.466  1.00  0.00      LL0  O  
ATOM   4694  CB  SER L 131      38.855 -11.904-100.339  1.00  0.00      LL0  C  
ATOM   4695  OG  SER L 131      39.629 -12.967 -99.755  1.00  0.00      LL0  O  
ATOM   4696  H   SER L 131      40.615 -12.082-102.327  1.00  0.00      LL0  H  
ATOM   4697  HG  SER L 131      39.026 -13.710 -99.700  1.00  0.00      LL0  H  
ATOM   4698  N   VAL L 132      36.592 -11.606-102.992  1.00  0.00      LL0  N  
ATOM   4699  CA  VAL L 132      35.659 -10.672-103.606  1.00  0.00      LL0  C  
ATOM   4700  C   VAL L 132      34.767 -10.082-102.527  1.00  0.00      LL0  C  
ATOM   4701  O   VAL L 132      33.878 -10.745-102.005  1.00  0.00      LL0  O  
ATOM   4702  CB  VAL L 132      34.853 -11.414-104.683  1.00  0.00      LL0  C  
ATOM   4703  CG1 VAL L 132      33.839 -10.513-105.385  1.00  0.00      LL0  C  
ATOM   4704  CG2 VAL L 132      35.790 -12.089-105.690  1.00  0.00      LL0  C  
ATOM   4705  H   VAL L 132      36.340 -12.553-102.793  1.00  0.00      LL0  H  
ATOM   4706  N   VAL L 133      35.069  -8.825-102.181  1.00  0.00      LL0  N  
ATOM   4707  CA  VAL L 133      34.308  -8.286-101.057  1.00  0.00      LL0  C  
ATOM   4708  C   VAL L 133      33.230  -7.313-101.488  1.00  0.00      LL0  C  
ATOM   4709  O   VAL L 133      33.479  -6.185-101.893  1.00  0.00      LL0  O  
ATOM   4710  CB  VAL L 133      35.229  -7.671 -99.992  1.00  0.00      LL0  C  
ATOM   4711  CG1 VAL L 133      34.450  -7.270 -98.733  1.00  0.00      LL0  C  
ATOM   4712  CG2 VAL L 133      36.371  -8.627 -99.641  1.00  0.00      LL0  C  
ATOM   4713  H   VAL L 133      35.765  -8.291-102.667  1.00  0.00      LL0  H  
ATOM   4714  N   CYS L 134      32.001  -7.808-101.397  1.00  0.00      LL0  N  
ATOM   4715  CA  CYS L 134      30.877  -6.900-101.570  1.00  0.00      LL0  C  
ATOM   4716  C   CYS L 134      30.512  -6.248-100.251  1.00  0.00      LL0  C  
ATOM   4717  O   CYS L 134      30.946  -6.657 -99.179  1.00  0.00      LL0  O  
ATOM   4718  CB  CYS L 134      29.716  -7.682-102.170  1.00  0.00      LL0  C  
ATOM   4719  SG  CYS L 134      28.243  -6.750-102.639  1.00  0.00      LL0  S  
ATOM   4720  H   CYS L 134      31.890  -8.714-100.987  1.00  0.00      LL0  H  
ATOM   4721  N   LEU L 135      29.698  -5.201-100.367  1.00  0.00      LL0  N  
ATOM   4722  CA  LEU L 135      29.376  -4.464 -99.159  1.00  0.00      LL0  C  
ATOM   4723  C   LEU L 135      27.919  -4.089 -99.134  1.00  0.00      LL0  C  
ATOM   4724  O   LEU L 135      27.421  -3.408-100.018  1.00  0.00      LL0  O  
ATOM   4725  CB  LEU L 135      30.245  -3.215 -99.065  1.00  0.00      LL0  C  
ATOM   4726  CG  LEU L 135      30.198  -2.580 -97.680  1.00  0.00      LL0  C  
ATOM   4727  CD1 LEU L 135      30.791  -3.515 -96.629  1.00  0.00      LL0  C  
ATOM   4728  CD2 LEU L 135      30.847  -1.200 -97.671  1.00  0.00      LL0  C  
ATOM   4729  H   LEU L 135      29.340  -4.925-101.261  1.00  0.00      LL0  H  
ATOM   4730  N   LEU L 136      27.248  -4.565 -98.092  1.00  0.00      LL0  N  
ATOM   4731  CA  LEU L 136      25.836  -4.223 -97.981  1.00  0.00      LL0  C  
ATOM   4732  C   LEU L 136      25.699  -3.173 -96.907  1.00  0.00      LL0  C  
ATOM   4733  O   LEU L 136      25.620  -3.484 -95.728  1.00  0.00      LL0  O  
ATOM   4734  CB  LEU L 136      25.010  -5.455 -97.601  1.00  0.00      LL0  C  
ATOM   4735  CG  LEU L 136      24.759  -6.535 -98.660  1.00  0.00      LL0  C  
ATOM   4736  CD1 LEU L 136      26.011  -7.147 -99.289  1.00  0.00      LL0  C  
ATOM   4737  CD2 LEU L 136      23.899  -7.641 -98.059  1.00  0.00      LL0  C  
ATOM   4738  H   LEU L 136      27.721  -5.106 -97.395  1.00  0.00      LL0  H  
ATOM   4739  N   ASN L 137      25.741  -1.914 -97.334  1.00  0.00      LL0  N  
ATOM   4740  CA  ASN L 137      25.872  -0.924 -96.271  1.00  0.00      LL0  C  
ATOM   4741  C   ASN L 137      24.576  -0.196 -95.935  1.00  0.00      LL0  C  
ATOM   4742  O   ASN L 137      23.776   0.106 -96.812  1.00  0.00      LL0  O  
ATOM   4743  CB  ASN L 137      27.029   0.002 -96.654  1.00  0.00      LL0  C  
ATOM   4744  CG  ASN L 137      27.294   1.002 -95.561  1.00  0.00      LL0  C  
ATOM   4745  ND2 ASN L 137      26.872   2.222 -95.876  1.00  0.00      LL0  N  
ATOM   4746  OD1 ASN L 137      27.803   0.681 -94.494  1.00  0.00      LL0  O  
ATOM   4747  H   ASN L 137      25.773  -1.655 -98.302  1.00  0.00      LL0  H  
ATOM   4748 HD21 ASN L 137      26.475   2.423 -96.776  1.00  0.00      LL0  H  
ATOM   4749 HD22 ASN L 137      26.884   2.960 -95.196  1.00  0.00      LL0  H  
ATOM   4750  N   ASN L 138      24.403   0.074 -94.629  1.00  0.00      LL0  N  
ATOM   4751  CA  ASN L 138      23.271   0.867 -94.120  1.00  0.00      LL0  C  
ATOM   4752  C   ASN L 138      21.881   0.391 -94.514  1.00  0.00      LL0  C  
ATOM   4753  O   ASN L 138      20.990   1.169 -94.834  1.00  0.00      LL0  O  
ATOM   4754  CB  ASN L 138      23.385   2.375 -94.413  1.00  0.00      LL0  C  
ATOM   4755  CG  ASN L 138      24.535   3.040 -93.675  1.00  0.00      LL0  C  
ATOM   4756  ND2 ASN L 138      24.609   2.788 -92.367  1.00  0.00      LL0  N  
ATOM   4757  OD1 ASN L 138      25.343   3.743 -94.266  1.00  0.00      LL0  O  
ATOM   4758  H   ASN L 138      25.048  -0.313 -93.965  1.00  0.00      LL0  H  
ATOM   4759 HD21 ASN L 138      23.884   2.329 -91.849  1.00  0.00      LL0  H  
ATOM   4760 HD22 ASN L 138      25.422   3.097 -91.874  1.00  0.00      LL0  H  
ATOM   4761  N   PHE L 139      21.719  -0.934 -94.472  1.00  0.00      LL0  N  
ATOM   4762  CA  PHE L 139      20.377  -1.450 -94.725  1.00  0.00      LL0  C  
ATOM   4763  C   PHE L 139      19.557  -1.626 -93.459  1.00  0.00      LL0  C  
ATOM   4764  O   PHE L 139      20.076  -1.578 -92.351  1.00  0.00      LL0  O  
ATOM   4765  CB  PHE L 139      20.421  -2.729 -95.577  1.00  0.00      LL0  C  
ATOM   4766  CG  PHE L 139      21.167  -3.873 -94.926  1.00  0.00      LL0  C  
ATOM   4767  CD1 PHE L 139      22.578  -3.912 -94.963  1.00  0.00      LL0  C  
ATOM   4768  CD2 PHE L 139      20.431  -4.902 -94.303  1.00  0.00      LL0  C  
ATOM   4769  CE1 PHE L 139      23.257  -4.990 -94.363  1.00  0.00      LL0  C  
ATOM   4770  CE2 PHE L 139      21.108  -5.980 -93.704  1.00  0.00      LL0  C  
ATOM   4771  CZ  PHE L 139      22.517  -6.013 -93.739  1.00  0.00      LL0  C  
ATOM   4772  H   PHE L 139      22.453  -1.501 -94.098  1.00  0.00      LL0  H  
ATOM   4773  N   TYR L 140      18.252  -1.818 -93.681  1.00  0.00      LL0  N  
ATOM   4774  CA  TYR L 140      17.334  -2.172 -92.597  1.00  0.00      LL0  C  
ATOM   4775  C   TYR L 140      16.107  -2.779 -93.249  1.00  0.00      LL0  C  
ATOM   4776  O   TYR L 140      15.620  -2.177 -94.200  1.00  0.00      LL0  O  
ATOM   4777  CB  TYR L 140      16.950  -0.927 -91.774  1.00  0.00      LL0  C  
ATOM   4778  CG  TYR L 140      15.963  -1.286 -90.684  1.00  0.00      LL0  C  
ATOM   4779  CD1 TYR L 140      16.445  -1.779 -89.455  1.00  0.00      LL0  C  
ATOM   4780  CD2 TYR L 140      14.584  -1.134 -90.938  1.00  0.00      LL0  C  
ATOM   4781  CE1 TYR L 140      15.520  -2.134 -88.459  1.00  0.00      LL0  C  
ATOM   4782  CE2 TYR L 140      13.661  -1.493 -89.944  1.00  0.00      LL0  C  
ATOM   4783  CZ  TYR L 140      14.142  -1.975 -88.711  1.00  0.00      LL0  C  
ATOM   4784  OH  TYR L 140      13.231  -2.279 -87.724  1.00  0.00      LL0  O  
ATOM   4785  H   TYR L 140      17.906  -1.774 -94.622  1.00  0.00      LL0  H  
ATOM   4786  HH  TYR L 140      13.716  -2.616 -86.966  1.00  0.00      LL0  H  
ATOM   4787  N   PRO L 141      15.587  -3.931 -92.750  1.00  0.00      LL0  N  
ATOM   4788  CA  PRO L 141      16.052  -4.636 -91.543  1.00  0.00      LL0  C  
ATOM   4789  C   PRO L 141      17.333  -5.445 -91.740  1.00  0.00      LL0  C  
ATOM   4790  O   PRO L 141      18.254  -4.987 -92.400  1.00  0.00      LL0  O  
ATOM   4791  CB  PRO L 141      14.798  -5.441 -91.181  1.00  0.00      LL0  C  
ATOM   4792  CG  PRO L 141      14.183  -5.816 -92.526  1.00  0.00      LL0  C  
ATOM   4793  CD  PRO L 141      14.422  -4.567 -93.358  1.00  0.00      LL0  C  
ATOM   4794  N   ARG L 142      17.395  -6.637 -91.128  1.00  0.00      LL0  N  
ATOM   4795  CA  ARG L 142      18.665  -7.357 -91.216  1.00  0.00      LL0  C  
ATOM   4796  C   ARG L 142      18.748  -8.287 -92.427  1.00  0.00      LL0  C  
ATOM   4797  O   ARG L 142      19.796  -8.791 -92.821  1.00  0.00      LL0  O  
ATOM   4798  CB  ARG L 142      18.891  -8.061 -89.872  1.00  0.00      LL0  C  
ATOM   4799  CG  ARG L 142      20.344  -8.186 -89.406  1.00  0.00      LL0  C  
ATOM   4800  CD  ARG L 142      20.423  -8.584 -87.925  1.00  0.00      LL0  C  
ATOM   4801  NE  ARG L 142      21.811  -8.676 -87.468  1.00  0.00      LL0  N  
ATOM   4802  CZ  ARG L 142      22.193  -8.364 -86.205  1.00  0.00      LL0  C  
ATOM   4803  NH1 ARG L 142      21.378  -7.758 -85.340  1.00  0.00      LL0  N1+
ATOM   4804  NH2 ARG L 142      23.429  -8.659 -85.826  1.00  0.00      LL0  N  
ATOM   4805  H   ARG L 142      16.601  -7.122 -90.745  1.00  0.00      LL0  H  
ATOM   4806  HE  ARG L 142      22.468  -9.066 -88.114  1.00  0.00      LL0  H  
ATOM   4807 HH11 ARG L 142      21.688  -7.585 -84.396  1.00  0.00      LL0  H  
ATOM   4808 HH12 ARG L 142      20.466  -7.421 -85.609  1.00  0.00      LL0  H  
ATOM   4809 HH21 ARG L 142      23.709  -8.564 -84.863  1.00  0.00      LL0  H  
ATOM   4810 HH22 ARG L 142      24.124  -8.954 -86.481  1.00  0.00      LL0  H  
ATOM   4811  N   GLU L 143      17.564  -8.471 -93.021  1.00  0.00      LL0  N  
ATOM   4812  CA  GLU L 143      17.344  -9.521 -94.005  1.00  0.00      LL0  C  
ATOM   4813  C   GLU L 143      17.766  -9.154 -95.415  1.00  0.00      LL0  C  
ATOM   4814  O   GLU L 143      16.972  -8.825 -96.295  1.00  0.00      LL0  O  
ATOM   4815  CB  GLU L 143      15.872  -9.954 -93.936  1.00  0.00      LL0  C  
ATOM   4816  CG  GLU L 143      15.447 -10.686 -92.644  1.00  0.00      LL0  C  
ATOM   4817  CD  GLU L 143      15.721  -9.869 -91.386  1.00  0.00      LL0  C  
ATOM   4818  OE1 GLU L 143      15.260  -8.733 -91.290  1.00  0.00      LL0  O  
ATOM   4819  OE2 GLU L 143      16.458 -10.346 -90.529  1.00  0.00      LL0  O1-
ATOM   4820  H   GLU L 143      16.750  -8.087 -92.584  1.00  0.00      LL0  H  
ATOM   4821  N   ALA L 144      19.087  -9.250 -95.597  1.00  0.00      LL0  N  
ATOM   4822  CA  ALA L 144      19.619  -9.048 -96.937  1.00  0.00      LL0  C  
ATOM   4823  C   ALA L 144      20.454 -10.223 -97.404  1.00  0.00      LL0  C  
ATOM   4824  O   ALA L 144      21.564 -10.455 -96.944  1.00  0.00      LL0  O  
ATOM   4825  CB  ALA L 144      20.463  -7.776 -96.982  1.00  0.00      LL0  C  
ATOM   4826  H   ALA L 144      19.675  -9.430 -94.803  1.00  0.00      LL0  H  
ATOM   4827  N   LYS L 145      19.867 -10.978 -98.342  1.00  0.00      LL0  N  
ATOM   4828  CA  LYS L 145      20.661 -12.083 -98.874  1.00  0.00      LL0  C  
ATOM   4829  C   LYS L 145      21.640 -11.642 -99.945  1.00  0.00      LL0  C  
ATOM   4830  O   LYS L 145      21.326 -10.849-100.828  1.00  0.00      LL0  O  
ATOM   4831  CB  LYS L 145      19.784 -13.229 -99.406  1.00  0.00      LL0  C  
ATOM   4832  CG  LYS L 145      18.786 -12.827-100.498  1.00  0.00      LL0  C  
ATOM   4833  CD  LYS L 145      18.326 -13.992-101.378  1.00  0.00      LL0  C  
ATOM   4834  CE  LYS L 145      17.299 -13.529-102.415  1.00  0.00      LL0  C  
ATOM   4835  NZ  LYS L 145      17.177 -14.498-103.511  1.00  0.00      LL0  N1+
ATOM   4836  H   LYS L 145      19.024 -10.647 -98.768  1.00  0.00      LL0  H  
ATOM   4837  HZ1 LYS L 145      16.567 -14.105-104.254  1.00  0.00      LL0  H  
ATOM   4838  HZ2 LYS L 145      18.107 -14.629-103.964  1.00  0.00      LL0  H  
ATOM   4839  HZ3 LYS L 145      16.815 -15.413-103.185  1.00  0.00      LL0  H  
ATOM   4840  N   VAL L 146      22.840 -12.220 -99.848  1.00  0.00      LL0  N  
ATOM   4841  CA  VAL L 146      23.755 -12.014-100.963  1.00  0.00      LL0  C  
ATOM   4842  C   VAL L 146      23.658 -13.166-101.938  1.00  0.00      LL0  C  
ATOM   4843  O   VAL L 146      23.847 -14.323-101.588  1.00  0.00      LL0  O  
ATOM   4844  CB  VAL L 146      25.203 -11.864-100.488  1.00  0.00      LL0  C  
ATOM   4845  CG1 VAL L 146      26.089 -11.379-101.638  1.00  0.00      LL0  C  
ATOM   4846  CG2 VAL L 146      25.311 -10.965 -99.256  1.00  0.00      LL0  C  
ATOM   4847  H   VAL L 146      23.063 -12.851 -99.106  1.00  0.00      LL0  H  
ATOM   4848  N   GLN L 147      23.350 -12.815-103.188  1.00  0.00      LL0  N  
ATOM   4849  CA  GLN L 147      23.485 -13.871-104.184  1.00  0.00      LL0  C  
ATOM   4850  C   GLN L 147      24.800 -13.726-104.910  1.00  0.00      LL0  C  
ATOM   4851  O   GLN L 147      24.938 -12.943-105.842  1.00  0.00      LL0  O  
ATOM   4852  CB  GLN L 147      22.310 -13.848-105.157  1.00  0.00      LL0  C  
ATOM   4853  CG  GLN L 147      20.979 -13.714-104.412  1.00  0.00      LL0  C  
ATOM   4854  CD  GLN L 147      19.854 -13.441-105.385  1.00  0.00      LL0  C  
ATOM   4855  NE2 GLN L 147      20.085 -12.424-106.215  1.00  0.00      LL0  N  
ATOM   4856  OE1 GLN L 147      18.837 -14.129-105.381  1.00  0.00      LL0  O  
ATOM   4857  H   GLN L 147      23.140 -11.871-103.446  1.00  0.00      LL0  H  
ATOM   4858 HE21 GLN L 147      20.875 -11.828-106.058  1.00  0.00      LL0  H  
ATOM   4859 HE22 GLN L 147      19.532 -12.200-107.022  1.00  0.00      LL0  H  
ATOM   4860  N   TRP L 148      25.778 -14.491-104.418  1.00  0.00      LL0  N  
ATOM   4861  CA  TRP L 148      27.079 -14.435-105.079  1.00  0.00      LL0  C  
ATOM   4862  C   TRP L 148      27.051 -15.001-106.485  1.00  0.00      LL0  C  
ATOM   4863  O   TRP L 148      26.765 -16.172-106.689  1.00  0.00      LL0  O  
ATOM   4864  CB  TRP L 148      28.121 -15.170-104.244  1.00  0.00      LL0  C  
ATOM   4865  CG  TRP L 148      28.654 -14.286-103.145  1.00  0.00      LL0  C  
ATOM   4866  CD1 TRP L 148      28.538 -14.475-101.758  1.00  0.00      LL0  C  
ATOM   4867  CD2 TRP L 148      29.436 -13.088-103.303  1.00  0.00      LL0  C  
ATOM   4868  CE2 TRP L 148      29.760 -12.614-101.989  1.00  0.00      LL0  C  
ATOM   4869  CE3 TRP L 148      29.886 -12.387-104.441  1.00  0.00      LL0  C  
ATOM   4870  NE1 TRP L 148      29.189 -13.494-101.072  1.00  0.00      LL0  N  
ATOM   4871  CZ2 TRP L 148      30.539 -11.448-101.845  1.00  0.00      LL0  C  
ATOM   4872  CZ3 TRP L 148      30.658 -11.221-104.281  1.00  0.00      LL0  C  
ATOM   4873  CH2 TRP L 148      30.985 -10.756-102.990  1.00  0.00      LL0  C  
ATOM   4874  H   TRP L 148      25.603 -15.119-103.659  1.00  0.00      LL0  H  
ATOM   4875  HE1 TRP L 148      29.239 -13.417-100.085  1.00  0.00      LL0  H  
ATOM   4876  N   LYS L 149      27.348 -14.109-107.434  1.00  0.00      LL0  N  
ATOM   4877  CA  LYS L 149      27.352 -14.498-108.840  1.00  0.00      LL0  C  
ATOM   4878  C   LYS L 149      28.692 -14.279-109.508  1.00  0.00      LL0  C  
ATOM   4879  O   LYS L 149      28.992 -13.226-110.062  1.00  0.00      LL0  O  
ATOM   4880  CB  LYS L 149      26.282 -13.746-109.626  1.00  0.00      LL0  C  
ATOM   4881  CG  LYS L 149      24.857 -14.214-109.352  1.00  0.00      LL0  C  
ATOM   4882  CD  LYS L 149      23.870 -13.440-110.219  1.00  0.00      LL0  C  
ATOM   4883  CE  LYS L 149      22.426 -13.899-110.035  1.00  0.00      LL0  C  
ATOM   4884  NZ  LYS L 149      21.552 -12.974-110.762  1.00  0.00      LL0  N1+
ATOM   4885  H   LYS L 149      27.580 -13.174-107.168  1.00  0.00      LL0  H  
ATOM   4886  HZ1 LYS L 149      21.303 -13.277-111.717  1.00  0.00      LL0  H  
ATOM   4887  HZ2 LYS L 149      20.699 -12.759-110.199  1.00  0.00      LL0  H  
ATOM   4888  HZ3 LYS L 149      22.001 -12.033-110.801  1.00  0.00      LL0  H  
ATOM   4889  N   VAL L 150      29.498 -15.337-109.460  1.00  0.00      LL0  N  
ATOM   4890  CA  VAL L 150      30.717 -15.257-110.255  1.00  0.00      LL0  C  
ATOM   4891  C   VAL L 150      30.478 -15.895-111.610  1.00  0.00      LL0  C  
ATOM   4892  O   VAL L 150      29.981 -17.007-111.723  1.00  0.00      LL0  O  
ATOM   4893  CB  VAL L 150      31.878 -15.879-109.479  1.00  0.00      LL0  C  
ATOM   4894  CG1 VAL L 150      33.169 -15.963-110.284  1.00  0.00      LL0  C  
ATOM   4895  CG2 VAL L 150      32.111 -15.055-108.216  1.00  0.00      LL0  C  
ATOM   4896  H   VAL L 150      29.142 -16.212-109.123  1.00  0.00      LL0  H  
ATOM   4897  N   ASP L 151      30.762 -15.083-112.643  1.00  0.00      LL0  N  
ATOM   4898  CA  ASP L 151      30.375 -15.415-114.020  1.00  0.00      LL0  C  
ATOM   4899  C   ASP L 151      28.909 -15.781-114.203  1.00  0.00      LL0  C  
ATOM   4900  O   ASP L 151      28.539 -16.561-115.072  1.00  0.00      LL0  O  
ATOM   4901  CB  ASP L 151      31.273 -16.506-114.621  1.00  0.00      LL0  C  
ATOM   4902  CG  ASP L 151      32.466 -15.929-115.361  1.00  0.00      LL0  C  
ATOM   4903  OD1 ASP L 151      32.386 -14.844-115.932  1.00  0.00      LL0  O  
ATOM   4904  OD2 ASP L 151      33.488 -16.598-115.456  1.00  0.00      LL0  O1-
ATOM   4905  H   ASP L 151      31.281 -14.255-112.438  1.00  0.00      LL0  H  
ATOM   4906  N   ASN L 152      28.088 -15.173-113.318  1.00  0.00      LL0  N  
ATOM   4907  CA  ASN L 152      26.651 -15.464-113.162  1.00  0.00      LL0  C  
ATOM   4908  C   ASN L 152      26.310 -16.703-112.358  1.00  0.00      LL0  C  
ATOM   4909  O   ASN L 152      25.221 -16.814-111.808  1.00  0.00      LL0  O  
ATOM   4910  CB  ASN L 152      25.828 -15.512-114.460  1.00  0.00      LL0  C  
ATOM   4911  CG  ASN L 152      25.971 -14.227-115.237  1.00  0.00      LL0  C  
ATOM   4912  ND2 ASN L 152      26.811 -14.327-116.271  1.00  0.00      LL0  N  
ATOM   4913  OD1 ASN L 152      25.361 -13.210-114.943  1.00  0.00      LL0  O  
ATOM   4914  H   ASN L 152      28.525 -14.550-112.670  1.00  0.00      LL0  H  
ATOM   4915 HD21 ASN L 152      27.310 -15.185-116.413  1.00  0.00      LL0  H  
ATOM   4916 HD22 ASN L 152      26.925 -13.544-116.877  1.00  0.00      LL0  H  
ATOM   4917  N   ALA L 153      27.275 -17.634-112.301  1.00  0.00      LL0  N  
ATOM   4918  CA  ALA L 153      27.031 -18.816-111.483  1.00  0.00      LL0  C  
ATOM   4919  C   ALA L 153      27.112 -18.479-110.010  1.00  0.00      LL0  C  
ATOM   4920  O   ALA L 153      27.764 -17.524-109.603  1.00  0.00      LL0  O  
ATOM   4921  CB  ALA L 153      28.051 -19.911-111.802  1.00  0.00      LL0  C  
ATOM   4922  H   ALA L 153      28.201 -17.453-112.630  1.00  0.00      LL0  H  
ATOM   4923  N   LEU L 154      26.391 -19.286-109.227  1.00  0.00      LL0  N  
ATOM   4924  CA  LEU L 154      26.387 -18.944-107.811  1.00  0.00      LL0  C  
ATOM   4925  C   LEU L 154      27.604 -19.449-107.070  1.00  0.00      LL0  C  
ATOM   4926  O   LEU L 154      28.238 -20.430-107.445  1.00  0.00      LL0  O  
ATOM   4927  CB  LEU L 154      25.091 -19.383-107.124  1.00  0.00      LL0  C  
ATOM   4928  CG  LEU L 154      24.030 -18.275-107.061  1.00  0.00      LL0  C  
ATOM   4929  CD1 LEU L 154      23.481 -17.876-108.433  1.00  0.00      LL0  C  
ATOM   4930  CD2 LEU L 154      22.910 -18.636-106.086  1.00  0.00      LL0  C  
ATOM   4931  H   LEU L 154      25.968 -20.117-109.580  1.00  0.00      LL0  H  
ATOM   4932  N   GLN L 155      27.903 -18.716-105.996  1.00  0.00      LL0  N  
ATOM   4933  CA  GLN L 155      28.968 -19.129-105.093  1.00  0.00      LL0  C  
ATOM   4934  C   GLN L 155      28.451 -19.085-103.676  1.00  0.00      LL0  C  
ATOM   4935  O   GLN L 155      27.648 -18.227-103.324  1.00  0.00      LL0  O  
ATOM   4936  CB  GLN L 155      30.177 -18.209-105.255  1.00  0.00      LL0  C  
ATOM   4937  CG  GLN L 155      30.938 -18.387-106.569  1.00  0.00      LL0  C  
ATOM   4938  CD  GLN L 155      31.729 -19.676-106.519  1.00  0.00      LL0  C
[truncated: 44,481 more chars]
