# Supplementary material for: Integrative Computational Prediction Strategy for Antibody–Antigen Binding: A Case Study on Interleukin‑1 Beta
Source: J Chem Inf Model. 2026 May 27;66(11):6659–75. doi: 10.1021/acs.jcim.6c00781 (PMC13250912; doi:10.1021/acs.jcim.6c00781)
Supplement: Supplementary file 4 [file ci6c00781_si_004.zip › Cluspro_poses/EPIGUIDE/5GGT-Max_Ave-Ep2+3.pdb]

ATOM      1  N   VAL H   2     -17.652  20.984 -19.400  1.00  0.00      LH0  N  
ATOM      2  CA  VAL H   2     -16.399  20.822 -20.132  1.00  0.00      LH0  C  
ATOM      3  C   VAL H   2     -16.538  21.236 -21.591  1.00  0.00      LH0  C  
ATOM      4  O   VAL H   2     -17.534  20.968 -22.252  1.00  0.00      LH0  O  
ATOM      5  CB  VAL H   2     -15.869  19.389 -19.941  1.00  0.00      LH0  C  
ATOM      6  CG1 VAL H   2     -16.875  18.335 -20.412  1.00  0.00      LH0  C  
ATOM      7  CG2 VAL H   2     -14.454  19.205 -20.497  1.00  0.00      LH0  C  
ATOM      8  H   VAL H   2     -18.484  20.786 -19.923  1.00  0.00      LH0  H  
ATOM      9  N   GLN H   3     -15.504  21.951 -22.037  1.00  0.00      LH0  N  
ATOM     10  CA  GLN H   3     -15.547  22.593 -23.343  1.00  0.00      LH0  C  
ATOM     11  C   GLN H   3     -14.152  22.565 -23.923  1.00  0.00      LH0  C  
ATOM     12  O   GLN H   3     -13.192  22.818 -23.207  1.00  0.00      LH0  O  
ATOM     13  CB  GLN H   3     -16.013  24.037 -23.146  1.00  0.00      LH0  C  
ATOM     14  CG  GLN H   3     -16.174  24.859 -24.424  1.00  0.00      LH0  C  
ATOM     15  CD  GLN H   3     -16.276  26.322 -24.049  1.00  0.00      LH0  C  
ATOM     16  NE2 GLN H   3     -17.403  26.909 -24.458  1.00  0.00      LH0  N  
ATOM     17  OE1 GLN H   3     -15.393  26.899 -23.427  1.00  0.00      LH0  O  
ATOM     18  H   GLN H   3     -14.735  22.127 -21.419  1.00  0.00      LH0  H  
ATOM     19 HE21 GLN H   3     -18.103  26.404 -24.960  1.00  0.00      LH0  H  
ATOM     20 HE22 GLN H   3     -17.531  27.878 -24.252  1.00  0.00      LH0  H  
ATOM     21  N   LEU H   4     -14.082  22.250 -25.222  1.00  0.00      LH0  N  
ATOM     22  CA  LEU H   4     -12.781  22.253 -25.886  1.00  0.00      LH0  C  
ATOM     23  C   LEU H   4     -12.815  23.097 -27.148  1.00  0.00      LH0  C  
ATOM     24  O   LEU H   4     -13.129  22.623 -28.233  1.00  0.00      LH0  O  
ATOM     25  CB  LEU H   4     -12.365  20.817 -26.217  1.00  0.00      LH0  C  
ATOM     26  CG  LEU H   4     -11.983  19.955 -25.013  1.00  0.00      LH0  C  
ATOM     27  CD1 LEU H   4     -11.939  18.474 -25.373  1.00  0.00      LH0  C  
ATOM     28  CD2 LEU H   4     -10.663  20.401 -24.389  1.00  0.00      LH0  C  
ATOM     29  H   LEU H   4     -14.900  22.003 -25.740  1.00  0.00      LH0  H  
ATOM     30  N   VAL H   5     -12.512  24.389 -26.960  1.00  0.00      LH0  N  
ATOM     31  CA  VAL H   5     -12.535  25.252 -28.144  1.00  0.00      LH0  C  
ATOM     32  C   VAL H   5     -11.224  25.191 -28.902  1.00  0.00      LH0  C  
ATOM     33  O   VAL H   5     -10.221  25.746 -28.469  1.00  0.00      LH0  O  
ATOM     34  CB  VAL H   5     -12.849  26.708 -27.763  1.00  0.00      LH0  C  
ATOM     35  CG1 VAL H   5     -13.005  27.599 -29.001  1.00  0.00      LH0  C  
ATOM     36  CG2 VAL H   5     -14.081  26.798 -26.866  1.00  0.00      LH0  C  
ATOM     37  H   VAL H   5     -12.160  24.708 -26.077  1.00  0.00      LH0  H  
ATOM     38  N   GLN H   6     -11.256  24.491 -30.039  1.00  0.00      LH0  N  
ATOM     39  CA  GLN H   6     -10.005  24.464 -30.788  1.00  0.00      LH0  C  
ATOM     40  C   GLN H   6      -9.869  25.590 -31.788  1.00  0.00      LH0  C  
ATOM     41  O   GLN H   6     -10.814  26.297 -32.114  1.00  0.00      LH0  O  
ATOM     42  CB  GLN H   6      -9.830  23.146 -31.528  1.00  0.00      LH0  C  
ATOM     43  CG  GLN H   6      -9.820  21.918 -30.634  1.00  0.00      LH0  C  
ATOM     44  CD  GLN H   6      -9.471  20.718 -31.479  1.00  0.00      LH0  C  
ATOM     45  NE2 GLN H   6      -8.270  20.795 -32.057  1.00  0.00      LH0  N  
ATOM     46  OE1 GLN H   6     -10.230  19.765 -31.608  1.00  0.00      LH0  O  
ATOM     47  H   GLN H   6     -12.106  24.104 -30.406  1.00  0.00      LH0  H  
ATOM     48 HE21 GLN H   6      -7.704  21.618 -32.002  1.00  0.00      LH0  H  
ATOM     49 HE22 GLN H   6      -7.907  20.032 -32.590  1.00  0.00      LH0  H  
ATOM     50  N   SER H   7      -8.644  25.670 -32.325  1.00  0.00      LH0  N  
ATOM     51  CA  SER H   7      -8.460  26.392 -33.584  1.00  0.00      LH0  C  
ATOM     52  C   SER H   7      -9.326  25.807 -34.699  1.00  0.00      LH0  C  
ATOM     53  O   SER H   7      -9.752  24.660 -34.615  1.00  0.00      LH0  O  
ATOM     54  CB  SER H   7      -6.967  26.367 -33.933  1.00  0.00      LH0  C  
ATOM     55  OG  SER H   7      -6.320  25.254 -33.288  1.00  0.00      LH0  O  
ATOM     56  H   SER H   7      -7.885  25.154 -31.919  1.00  0.00      LH0  H  
ATOM     57  HG  SER H   7      -6.749  24.459 -33.610  1.00  0.00      LH0  H  
ATOM     58  N   GLY H   8      -9.596  26.636 -35.720  1.00  0.00      LH0  N  
ATOM     59  CA  GLY H   8     -10.468  26.133 -36.782  1.00  0.00      LH0  C  
ATOM     60  C   GLY H   8      -9.727  25.317 -37.823  1.00  0.00      LH0  C  
ATOM     61  O   GLY H   8      -8.955  24.419 -37.517  1.00  0.00      LH0  O  
ATOM     62  H   GLY H   8      -9.158  27.530 -35.783  1.00  0.00      LH0  H  
ATOM     63  N   ALA H   9      -9.973  25.684 -39.086  1.00  0.00      LH0  N  
ATOM     64  CA  ALA H   9      -9.066  25.131 -40.089  1.00  0.00      LH0  C  
ATOM     65  C   ALA H   9      -7.790  25.945 -40.092  1.00  0.00      LH0  C  
ATOM     66  O   ALA H   9      -7.792  27.091 -39.657  1.00  0.00      LH0  O  
ATOM     67  CB  ALA H   9      -9.699  25.168 -41.481  1.00  0.00      LH0  C  
ATOM     68  H   ALA H   9     -10.530  26.488 -39.281  1.00  0.00      LH0  H  
ATOM     69  N   GLU H  10      -6.719  25.306 -40.565  1.00  0.00      LH0  N  
ATOM     70  CA  GLU H  10      -5.419  25.957 -40.471  1.00  0.00      LH0  C  
ATOM     71  C   GLU H  10      -4.578  25.535 -41.662  1.00  0.00      LH0  C  
ATOM     72  O   GLU H  10      -4.715  24.419 -42.147  1.00  0.00      LH0  O  
ATOM     73  CB  GLU H  10      -4.794  25.577 -39.123  1.00  0.00      LH0  C  
ATOM     74  CG  GLU H  10      -3.924  26.664 -38.485  1.00  0.00      LH0  C  
ATOM     75  CD  GLU H  10      -2.728  26.941 -39.365  1.00  0.00      LH0  C  
ATOM     76  OE1 GLU H  10      -2.514  28.084 -39.755  1.00  0.00      LH0  O  
ATOM     77  OE2 GLU H  10      -2.012  26.008 -39.708  1.00  0.00      LH0  O1-
ATOM     78  H   GLU H  10      -6.769  24.366 -40.910  1.00  0.00      LH0  H  
ATOM     79  N   VAL H  11      -3.763  26.467 -42.171  1.00  0.00      LH0  N  
ATOM     80  CA  VAL H  11      -3.024  26.111 -43.382  1.00  0.00      LH0  C  
ATOM     81  C   VAL H  11      -1.525  26.155 -43.153  1.00  0.00      LH0  C  
ATOM     82  O   VAL H  11      -0.954  27.169 -42.754  1.00  0.00      LH0  O  
ATOM     83  CB  VAL H  11      -3.427  27.003 -44.573  1.00  0.00      LH0  C  
ATOM     84  CG1 VAL H  11      -2.725  26.583 -45.871  1.00  0.00      LH0  C  
ATOM     85  CG2 VAL H  11      -4.946  27.027 -44.769  1.00  0.00      LH0  C  
ATOM     86  H   VAL H  11      -3.558  27.282 -41.624  1.00  0.00      LH0  H  
ATOM     87  N   LYS H  12      -0.895  25.008 -43.426  1.00  0.00      LH0  N  
ATOM     88  CA  LYS H  12       0.559  24.987 -43.295  1.00  0.00      LH0  C  
ATOM     89  C   LYS H  12       1.266  24.511 -44.542  1.00  0.00      LH0  C  
ATOM     90  O   LYS H  12       0.656  24.135 -45.537  1.00  0.00      LH0  O  
ATOM     91  CB  LYS H  12       1.005  24.184 -42.072  1.00  0.00      LH0  C  
ATOM     92  CG  LYS H  12       0.894  25.000 -40.787  1.00  0.00      LH0  C  
ATOM     93  CD  LYS H  12       1.757  26.265 -40.819  1.00  0.00      LH0  C  
ATOM     94  CE  LYS H  12       1.199  27.372 -39.924  1.00  0.00      LH0  C  
ATOM     95  NZ  LYS H  12      -0.132  27.719 -40.428  1.00  0.00      LH0  N1+
ATOM     96  H   LYS H  12      -1.409  24.230 -43.795  1.00  0.00      LH0  H  
ATOM     97  HZ1 LYS H  12      -0.689  28.373 -39.838  1.00  0.00      LH0  H  
ATOM     98  HZ2 LYS H  12      -0.171  28.011 -41.424  1.00  0.00      LH0  H  
ATOM     99  HZ3 LYS H  12      -0.738  26.874 -40.394  1.00  0.00      LH0  H  
ATOM    100  N   LYS H  13       2.600  24.569 -44.445  1.00  0.00      LH0  N  
ATOM    101  CA  LYS H  13       3.421  24.116 -45.561  1.00  0.00      LH0  C  
ATOM    102  C   LYS H  13       4.355  23.030 -45.060  1.00  0.00      LH0  C  
ATOM    103  O   LYS H  13       4.660  22.976 -43.872  1.00  0.00      LH0  O  
ATOM    104  CB  LYS H  13       4.202  25.311 -46.129  1.00  0.00      LH0  C  
ATOM    105  CG  LYS H  13       3.302  26.397 -46.729  1.00  0.00      LH0  C  
ATOM    106  CD  LYS H  13       2.447  25.862 -47.879  1.00  0.00      LH0  C  
ATOM    107  CE  LYS H  13       1.429  26.868 -48.418  1.00  0.00      LH0  C  
ATOM    108  NZ  LYS H  13       0.657  26.190 -49.461  1.00  0.00      LH0  N1+
ATOM    109  H   LYS H  13       3.058  24.840 -43.594  1.00  0.00      LH0  H  
ATOM    110  HZ1 LYS H  13      -0.015  26.793 -49.977  1.00  0.00      LH0  H  
ATOM    111  HZ2 LYS H  13       1.306  25.816 -50.181  1.00  0.00      LH0  H  
ATOM    112  HZ3 LYS H  13       0.141  25.381 -49.060  1.00  0.00      LH0  H  
ATOM    113  N   PRO H  14       4.819  22.147 -45.978  1.00  0.00      LH0  N  
ATOM    114  CA  PRO H  14       5.918  21.248 -45.603  1.00  0.00      LH0  C  
ATOM    115  C   PRO H  14       7.053  21.971 -44.883  1.00  0.00      LH0  C  
ATOM    116  O   PRO H  14       7.326  23.139 -45.129  1.00  0.00      LH0  O  
ATOM    117  CB  PRO H  14       6.320  20.644 -46.951  1.00  0.00      LH0  C  
ATOM    118  CG  PRO H  14       5.031  20.646 -47.773  1.00  0.00      LH0  C  
ATOM    119  CD  PRO H  14       4.369  21.953 -47.354  1.00  0.00      LH0  C  
ATOM    120  N   GLY H  15       7.661  21.253 -43.937  1.00  0.00      LH0  N  
ATOM    121  CA  GLY H  15       8.661  21.934 -43.122  1.00  0.00      LH0  C  
ATOM    122  C   GLY H  15       8.111  22.574 -41.858  1.00  0.00      LH0  C  
ATOM    123  O   GLY H  15       8.574  22.291 -40.759  1.00  0.00      LH0  O  
ATOM    124  H   GLY H  15       7.370  20.317 -43.745  1.00  0.00      LH0  H  
ATOM    125  N   SER H  16       7.117  23.459 -42.059  1.00  0.00      LH0  N  
ATOM    126  CA  SER H  16       6.669  24.283 -40.932  1.00  0.00      LH0  C  
ATOM    127  C   SER H  16       6.105  23.533 -39.725  1.00  0.00      LH0  C  
ATOM    128  O   SER H  16       5.988  22.313 -39.724  1.00  0.00      LH0  O  
ATOM    129  CB  SER H  16       5.734  25.396 -41.440  1.00  0.00      LH0  C  
ATOM    130  OG  SER H  16       4.569  24.870 -42.091  1.00  0.00      LH0  O  
ATOM    131  H   SER H  16       6.775  23.596 -42.991  1.00  0.00      LH0  H  
ATOM    132  HG  SER H  16       4.794  23.991 -42.390  1.00  0.00      LH0  H  
ATOM    133  N   SER H  17       5.773  24.320 -38.692  1.00  0.00      LH0  N  
ATOM    134  CA  SER H  17       5.109  23.718 -37.543  1.00  0.00      LH0  C  
ATOM    135  C   SER H  17       3.718  24.302 -37.421  1.00  0.00      LH0  C  
ATOM    136  O   SER H  17       3.442  25.375 -37.952  1.00  0.00      LH0  O  
ATOM    137  CB  SER H  17       5.926  23.972 -36.269  1.00  0.00      LH0  C  
ATOM    138  OG  SER H  17       5.384  23.228 -35.174  1.00  0.00      LH0  O  
ATOM    139  H   SER H  17       5.821  25.316 -38.733  1.00  0.00      LH0  H  
ATOM    140  HG  SER H  17       6.118  22.972 -34.613  1.00  0.00      LH0  H  
ATOM    141  N   VAL H  18       2.865  23.567 -36.704  1.00  0.00      LH0  N  
ATOM    142  CA  VAL H  18       1.579  24.161 -36.368  1.00  0.00      LH0  C  
ATOM    143  C   VAL H  18       1.327  24.099 -34.874  1.00  0.00      LH0  C  
ATOM    144  O   VAL H  18       1.391  23.047 -34.253  1.00  0.00      LH0  O  
ATOM    145  CB  VAL H  18       0.441  23.524 -37.191  1.00  0.00      LH0  C  
ATOM    146  CG1 VAL H  18       0.272  22.019 -36.944  1.00  0.00      LH0  C  
ATOM    147  CG2 VAL H  18      -0.861  24.307 -37.018  1.00  0.00      LH0  C  
ATOM    148  H   VAL H  18       3.170  22.689 -36.323  1.00  0.00      LH0  H  
ATOM    149  N   LYS H  19       1.050  25.280 -34.311  1.00  0.00      LH0  N  
ATOM    150  CA  LYS H  19       0.712  25.253 -32.893  1.00  0.00      LH0  C  
ATOM    151  C   LYS H  19      -0.788  25.288 -32.676  1.00  0.00      LH0  C  
ATOM    152  O   LYS H  19      -1.386  26.311 -32.367  1.00  0.00      LH0  O  
ATOM    153  CB  LYS H  19       1.440  26.369 -32.140  1.00  0.00      LH0  C  
ATOM    154  CG  LYS H  19       1.715  26.021 -30.674  1.00  0.00      LH0  C  
ATOM    155  CD  LYS H  19       2.546  27.100 -29.973  1.00  0.00      LH0  C  
ATOM    156  CE  LYS H  19       3.109  26.674 -28.610  1.00  0.00      LH0  C  
ATOM    157  NZ  LYS H  19       4.063  25.563 -28.744  1.00  0.00      LH0  N1+
ATOM    158  H   LYS H  19       0.983  26.112 -34.858  1.00  0.00      LH0  H  
ATOM    159  HZ1 LYS H  19       3.664  24.752 -29.250  1.00  0.00      LH0  H  
ATOM    160  HZ2 LYS H  19       4.893  25.801 -29.340  1.00  0.00      LH0  H  
ATOM    161  HZ3 LYS H  19       4.398  25.212 -27.824  1.00  0.00      LH0  H  
ATOM    162  N   VAL H  20      -1.372  24.104 -32.892  1.00  0.00      LH0  N  
ATOM    163  CA  VAL H  20      -2.816  23.949 -32.715  1.00  0.00      LH0  C  
ATOM    164  C   VAL H  20      -3.234  24.268 -31.288  1.00  0.00      LH0  C  
ATOM    165  O   VAL H  20      -2.593  23.848 -30.333  1.00  0.00      LH0  O  
ATOM    166  CB  VAL H  20      -3.211  22.516 -33.103  1.00  0.00      LH0  C  
ATOM    167  CG1 VAL H  20      -4.689  22.213 -32.875  1.00  0.00      LH0  C  
ATOM    168  CG2 VAL H  20      -2.820  22.230 -34.550  1.00  0.00      LH0  C  
ATOM    169  H   VAL H  20      -0.773  23.310 -33.027  1.00  0.00      LH0  H  
ATOM    170  N   SER H  21      -4.313  25.042 -31.181  1.00  0.00      LH0  N  
ATOM    171  CA  SER H  21      -4.687  25.439 -29.834  1.00  0.00      LH0  C  
ATOM    172  C   SER H  21      -6.040  24.882 -29.444  1.00  0.00      LH0  C  
ATOM    173  O   SER H  21      -6.853  24.521 -30.292  1.00  0.00      LH0  O  
ATOM    174  CB  SER H  21      -4.621  26.965 -29.731  1.00  0.00      LH0  C  
ATOM    175  OG  SER H  21      -4.643  27.380 -28.362  1.00  0.00      LH0  O  
ATOM    176  H   SER H  21      -4.875  25.285 -31.974  1.00  0.00      LH0  H  
ATOM    177  HG  SER H  21      -4.341  28.280 -28.342  1.00  0.00      LH0  H  
ATOM    178  N   CYS H  22      -6.242  24.835 -28.123  1.00  0.00      LH0  N  
ATOM    179  CA  CYS H  22      -7.554  24.487 -27.588  1.00  0.00      LH0  C  
ATOM    180  C   CYS H  22      -7.747  25.029 -26.195  1.00  0.00      LH0  C  
ATOM    181  O   CYS H  22      -7.049  24.654 -25.262  1.00  0.00      LH0  O  
ATOM    182  CB  CYS H  22      -7.788  22.981 -27.558  1.00  0.00      LH0  C  
ATOM    183  SG  CYS H  22      -9.487  22.572 -27.091  1.00  0.00      LH0  S  
ATOM    184  H   CYS H  22      -5.474  25.062 -27.518  1.00  0.00      LH0  H  
ATOM    185  N   LYS H  23      -8.719  25.935 -26.086  1.00  0.00      LH0  N  
ATOM    186  CA  LYS H  23      -9.021  26.421 -24.748  1.00  0.00      LH0  C  
ATOM    187  C   LYS H  23     -10.093  25.581 -24.086  1.00  0.00      LH0  C  
ATOM    188  O   LYS H  23     -11.239  25.524 -24.521  1.00  0.00      LH0  O  
ATOM    189  CB  LYS H  23      -9.357  27.916 -24.818  1.00  0.00      LH0  C  
ATOM    190  CG  LYS H  23      -9.421  28.641 -23.470  1.00  0.00      LH0  C  
ATOM    191  CD  LYS H  23     -10.840  28.747 -22.907  1.00  0.00      LH0  C  
ATOM    192  CE  LYS H  23     -10.906  29.405 -21.526  1.00  0.00      LH0  C  
ATOM    193  NZ  LYS H  23     -10.290  28.525 -20.528  1.00  0.00      LH0  N1+
ATOM    194  H   LYS H  23      -9.291  26.154 -26.877  1.00  0.00      LH0  H  
ATOM    195  HZ1 LYS H  23     -10.315  28.916 -19.571  1.00  0.00      LH0  H  
ATOM    196  HZ2 LYS H  23     -10.750  27.593 -20.519  1.00  0.00      LH0  H  
ATOM    197  HZ3 LYS H  23      -9.277  28.364 -20.723  1.00  0.00      LH0  H  
ATOM    198  N   THR H  24      -9.655  24.930 -23.008  1.00  0.00      LH0  N  
ATOM    199  CA  THR H  24     -10.606  24.148 -22.230  1.00  0.00      LH0  C  
ATOM    200  C   THR H  24     -11.350  25.021 -21.238  1.00  0.00      LH0  C  
ATOM    201  O   THR H  24     -10.776  25.939 -20.657  1.00  0.00      LH0  O  
ATOM    202  CB  THR H  24      -9.845  23.027 -21.517  1.00  0.00      LH0  C  
ATOM    203  CG2 THR H  24     -10.751  21.966 -20.879  1.00  0.00      LH0  C  
ATOM    204  OG1 THR H  24      -8.917  22.425 -22.428  1.00  0.00      LH0  O  
ATOM    205  H   THR H  24      -8.696  24.993 -22.723  1.00  0.00      LH0  H  
ATOM    206  HG1 THR H  24      -8.513  21.700 -21.969  1.00  0.00      LH0  H  
ATOM    207  N   SER H  25     -12.633  24.700 -21.057  1.00  0.00      LH0  N  
ATOM    208  CA  SER H  25     -13.398  25.355 -20.000  1.00  0.00      LH0  C  
ATOM    209  C   SER H  25     -14.335  24.355 -19.352  1.00  0.00      LH0  C  
ATOM    210  O   SER H  25     -14.448  23.227 -19.815  1.00  0.00      LH0  O  
ATOM    211  CB  SER H  25     -14.191  26.537 -20.560  1.00  0.00      LH0  C  
ATOM    212  OG  SER H  25     -13.380  27.297 -21.463  1.00  0.00      LH0  O  
ATOM    213  H   SER H  25     -13.042  23.979 -21.619  1.00  0.00      LH0  H  
ATOM    214  HG  SER H  25     -13.859  27.263 -22.295  1.00  0.00      LH0  H  
ATOM    215  N   GLY H  26     -15.023  24.809 -18.294  1.00  0.00      LH0  N  
ATOM    216  CA  GLY H  26     -15.965  23.888 -17.664  1.00  0.00      LH0  C  
ATOM    217  C   GLY H  26     -15.264  22.999 -16.661  1.00  0.00      LH0  C  
ATOM    218  O   GLY H  26     -14.530  23.477 -15.804  1.00  0.00      LH0  O  
ATOM    219  H   GLY H  26     -14.779  25.666 -17.845  1.00  0.00      LH0  H  
ATOM    220  N   ASP H  27     -15.494  21.687 -16.828  1.00  0.00      LH0  N  
ATOM    221  CA  ASP H  27     -14.722  20.728 -16.034  1.00  0.00      LH0  C  
ATOM    222  C   ASP H  27     -13.224  20.939 -16.234  1.00  0.00      LH0  C  
ATOM    223  O   ASP H  27     -12.730  21.138 -17.338  1.00  0.00      LH0  O  
ATOM    224  CB  ASP H  27     -15.209  19.296 -16.360  1.00  0.00      LH0  C  
ATOM    225  CG  ASP H  27     -14.519  18.153 -15.609  1.00  0.00      LH0  C  
ATOM    226  OD1 ASP H  27     -13.472  18.343 -15.002  1.00  0.00      LH0  O  
ATOM    227  OD2 ASP H  27     -14.980  17.020 -15.706  1.00  0.00      LH0  O1-
ATOM    228  H   ASP H  27     -16.099  21.382 -17.561  1.00  0.00      LH0  H  
ATOM    229  N   THR H  28     -12.563  20.926 -15.072  1.00  0.00      LH0  N  
ATOM    230  CA  THR H  28     -11.149  21.237 -14.867  1.00  0.00      LH0  C  
ATOM    231  C   THR H  28     -10.159  21.023 -16.008  1.00  0.00      LH0  C  
ATOM    232  O   THR H  28     -10.243  20.104 -16.816  1.00  0.00      LH0  O  
ATOM    233  CB  THR H  28     -10.694  20.480 -13.620  1.00  0.00      LH0  C  
ATOM    234  CG2 THR H  28     -11.355  21.024 -12.352  1.00  0.00      LH0  C  
ATOM    235  OG1 THR H  28     -10.966  19.079 -13.763  1.00  0.00      LH0  O  
ATOM    236  H   THR H  28     -13.142  20.664 -14.302  1.00  0.00      LH0  H  
ATOM    237  HG1 THR H  28     -11.887  18.970 -14.002  1.00  0.00      LH0  H  
ATOM    238  N   PHE H  29      -9.166  21.926 -16.004  1.00  0.00      LH0  N  
ATOM    239  CA  PHE H  29      -8.031  21.658 -16.880  1.00  0.00      LH0  C  
ATOM    240  C   PHE H  29      -7.028  20.743 -16.195  1.00  0.00      LH0  C  
ATOM    241  O   PHE H  29      -6.868  19.583 -16.543  1.00  0.00      LH0  O  
ATOM    242  CB  PHE H  29      -7.421  22.987 -17.352  1.00  0.00      LH0  C  
ATOM    243  CG  PHE H  29      -6.568  22.832 -18.594  1.00  0.00      LH0  C  
ATOM    244  CD1 PHE H  29      -7.029  22.063 -19.687  1.00  0.00      LH0  C  
ATOM    245  CD2 PHE H  29      -5.320  23.490 -18.649  1.00  0.00      LH0  C  
ATOM    246  CE1 PHE H  29      -6.244  21.968 -20.852  1.00  0.00      LH0  C  
ATOM    247  CE2 PHE H  29      -4.533  23.390 -19.814  1.00  0.00      LH0  C  
ATOM    248  CZ  PHE H  29      -5.007  22.640 -20.908  1.00  0.00      LH0  C  
ATOM    249  H   PHE H  29      -9.154  22.667 -15.335  1.00  0.00      LH0  H  
ATOM    250  N   SER H  30      -6.405  21.310 -15.151  1.00  0.00      LH0  N  
ATOM    251  CA  SER H  30      -5.383  20.617 -14.360  1.00  0.00      LH0  C  
ATOM    252  C   SER H  30      -5.626  19.151 -14.022  1.00  0.00      LH0  C  
ATOM    253  O   SER H  30      -4.762  18.289 -14.116  1.00  0.00      LH0  O  
ATOM    254  CB  SER H  30      -5.178  21.433 -13.087  1.00  0.00      LH0  C  
ATOM    255  OG  SER H  30      -5.281  22.823 -13.428  1.00  0.00      LH0  O  
ATOM    256  H   SER H  30      -6.519  22.277 -14.923  1.00  0.00      LH0  H  
ATOM    257  HG  SER H  30      -4.392  23.080 -13.696  1.00  0.00      LH0  H  
ATOM    258  N   THR H  31      -6.876  18.929 -13.610  1.00  0.00      LH0  N  
ATOM    259  CA  THR H  31      -7.279  17.633 -13.083  1.00  0.00      LH0  C  
ATOM    260  C   THR H  31      -7.492  16.518 -14.111  1.00  0.00      LH0  C  
ATOM    261  O   THR H  31      -7.791  15.385 -13.754  1.00  0.00      LH0  O  
ATOM    262  CB  THR H  31      -8.509  17.926 -12.209  1.00  0.00      LH0  C  
ATOM    263  CG2 THR H  31      -9.024  16.784 -11.327  1.00  0.00      LH0  C  
ATOM    264  OG1 THR H  31      -8.209  19.074 -11.402  1.00  0.00      LH0  O  
ATOM    265  H   THR H  31      -7.530  19.679 -13.539  1.00  0.00      LH0  H  
ATOM    266  HG1 THR H  31      -7.621  18.754 -10.723  1.00  0.00      LH0  H  
ATOM    267  N   TYR H  32      -7.337  16.854 -15.402  1.00  0.00      LH0  N  
ATOM    268  CA  TYR H  32      -7.487  15.785 -16.390  1.00  0.00      LH0  C  
ATOM    269  C   TYR H  32      -6.463  15.906 -17.490  1.00  0.00      LH0  C  
ATOM    270  O   TYR H  32      -5.925  16.973 -17.749  1.00  0.00      LH0  O  
ATOM    271  CB  TYR H  32      -8.894  15.760 -17.004  1.00  0.00      LH0  C  
ATOM    272  CG  TYR H  32      -9.911  15.368 -15.960  1.00  0.00      LH0  C  
ATOM    273  CD1 TYR H  32     -10.566  16.383 -15.236  1.00  0.00      LH0  C  
ATOM    274  CD2 TYR H  32     -10.154  14.002 -15.716  1.00  0.00      LH0  C  
ATOM    275  CE1 TYR H  32     -11.438  16.026 -14.198  1.00  0.00      LH0  C  
ATOM    276  CE2 TYR H  32     -11.030  13.644 -14.679  1.00  0.00      LH0  C  
ATOM    277  CZ  TYR H  32     -11.640  14.662 -13.919  1.00  0.00      LH0  C  
ATOM    278  OH  TYR H  32     -12.457  14.315 -12.863  1.00  0.00      LH0  O  
ATOM    279  H   TYR H  32      -7.053  17.765 -15.714  1.00  0.00      LH0  H  
ATOM    280  HH  TYR H  32     -12.840  15.107 -12.503  1.00  0.00      LH0  H  
ATOM    281  N   ALA H  33      -6.211  14.767 -18.143  1.00  0.00      LH0  N  
ATOM    282  CA  ALA H  33      -5.330  14.900 -19.294  1.00  0.00      LH0  C  
ATOM    283  C   ALA H  33      -6.095  15.296 -20.536  1.00  0.00      LH0  C  
ATOM    284  O   ALA H  33      -7.234  14.887 -20.755  1.00  0.00      LH0  O  
ATOM    285  CB  ALA H  33      -4.582  13.597 -19.564  1.00  0.00      LH0  C  
ATOM    286  H   ALA H  33      -6.704  13.918 -17.959  1.00  0.00      LH0  H  
ATOM    287  N   ILE H  34      -5.404  16.109 -21.341  1.00  0.00      LH0  N  
ATOM    288  CA  ILE H  34      -5.901  16.292 -22.697  1.00  0.00      LH0  C  
ATOM    289  C   ILE H  34      -5.078  15.469 -23.663  1.00  0.00      LH0  C  
ATOM    290  O   ILE H  34      -3.852  15.457 -23.623  1.00  0.00      LH0  O  
ATOM    291  CB  ILE H  34      -5.958  17.768 -23.154  1.00  0.00      LH0  C  
ATOM    292  CG1 ILE H  34      -4.615  18.508 -23.121  1.00  0.00      LH0  C  
ATOM    293  CG2 ILE H  34      -7.056  18.540 -22.426  1.00  0.00      LH0  C  
ATOM    294  CD1 ILE H  34      -4.240  19.121 -21.768  1.00  0.00      LH0  C  
ATOM    295  H   ILE H  34      -4.482  16.401 -21.079  1.00  0.00      LH0  H  
ATOM    296  N   SER H  35      -5.816  14.773 -24.524  1.00  0.00      LH0  N  
ATOM    297  CA  SER H  35      -5.135  14.120 -25.627  1.00  0.00      LH0  C  
ATOM    298  C   SER H  35      -5.280  14.904 -26.905  1.00  0.00      LH0  C  
ATOM    299  O   SER H  35      -6.184  15.712 -27.090  1.00  0.00      LH0  O  
ATOM    300  CB  SER H  35      -5.671  12.714 -25.846  1.00  0.00      LH0  C  
ATOM    301  OG  SER H  35      -5.244  11.857 -24.786  1.00  0.00      LH0  O  
ATOM    302  H   SER H  35      -6.809  14.873 -24.506  1.00  0.00      LH0  H  
ATOM    303  HG  SER H  35      -6.040  11.528 -24.375  1.00  0.00      LH0  H  
ATOM    304  N   TRP H  36      -4.338  14.602 -27.790  1.00  0.00      LH0  N  
ATOM    305  CA  TRP H  36      -4.371  15.197 -29.110  1.00  0.00      LH0  C  
ATOM    306  C   TRP H  36      -4.370  14.095 -30.138  1.00  0.00      LH0  C  
ATOM    307  O   TRP H  36      -3.633  13.118 -30.048  1.00  0.00      LH0  O  
ATOM    308  CB  TRP H  36      -3.191  16.142 -29.256  1.00  0.00      LH0  C  
ATOM    309  CG  TRP H  36      -3.468  17.402 -28.472  1.00  0.00      LH0  C  
ATOM    310  CD1 TRP H  36      -3.074  17.698 -27.158  1.00  0.00      LH0  C  
ATOM    311  CD2 TRP H  36      -4.173  18.573 -28.930  1.00  0.00      LH0  C  
ATOM    312  CE2 TRP H  36      -4.156  19.526 -27.857  1.00  0.00      LH0  C  
ATOM    313  CE3 TRP H  36      -4.804  18.891 -30.151  1.00  0.00      LH0  C  
ATOM    314  NE1 TRP H  36      -3.475  18.945 -26.791  1.00  0.00      LH0  N  
ATOM    315  CZ2 TRP H  36      -4.761  20.788 -28.036  1.00  0.00      LH0  C  
ATOM    316  CZ3 TRP H  36      -5.407  20.154 -30.311  1.00  0.00      LH0  C  
ATOM    317  CH2 TRP H  36      -5.383  21.099 -29.264  1.00  0.00      LH0  C  
ATOM    318  H   TRP H  36      -3.613  13.955 -27.553  1.00  0.00      LH0  H  
ATOM    319  HE1 TRP H  36      -3.313  19.354 -25.915  1.00  0.00      LH0  H  
ATOM    320  N   VAL H  37      -5.303  14.272 -31.075  1.00  0.00      LH0  N  
ATOM    321  CA  VAL H  37      -5.727  13.132 -31.874  1.00  0.00      LH0  C  
ATOM    322  C   VAL H  37      -5.627  13.444 -33.352  1.00  0.00      LH0  C  
ATOM    323  O   VAL H  37      -6.095  14.473 -33.824  1.00  0.00      LH0  O  
ATOM    324  CB  VAL H  37      -7.168  12.732 -31.516  1.00  0.00      LH0  C  
ATOM    325  CG1 VAL H  37      -7.375  11.239 -31.753  1.00  0.00      LH0  C  
ATOM    326  CG2 VAL H  37      -7.579  13.129 -30.093  1.00  0.00      LH0  C  
ATOM    327  H   VAL H  37      -5.764  15.154 -31.178  1.00  0.00      LH0  H  
ATOM    328  N   ARG H  38      -4.979  12.524 -34.066  1.00  0.00      LH0  N  
ATOM    329  CA  ARG H  38      -4.854  12.742 -35.500  1.00  0.00      LH0  C  
ATOM    330  C   ARG H  38      -5.885  11.959 -36.280  1.00  0.00      LH0  C  
ATOM    331  O   ARG H  38      -5.727  10.771 -36.526  1.00  0.00      LH0  O  
ATOM    332  CB  ARG H  38      -3.438  12.374 -35.953  1.00  0.00      LH0  C  
ATOM    333  CG  ARG H  38      -3.163  12.622 -37.438  1.00  0.00      LH0  C  
ATOM    334  CD  ARG H  38      -1.704  12.367 -37.816  1.00  0.00      LH0  C  
ATOM    335  NE  ARG H  38      -1.467  12.640 -39.233  1.00  0.00      LH0  N  
ATOM    336  CZ  ARG H  38      -1.496  11.628 -40.132  1.00  0.00      LH0  C  
ATOM    337  NH1 ARG H  38      -1.686  10.369 -39.735  1.00  0.00      LH0  N1+
ATOM    338  NH2 ARG H  38      -1.326  11.886 -41.426  1.00  0.00      LH0  N  
ATOM    339  H   ARG H  38      -4.692  11.666 -33.639  1.00  0.00      LH0  H  
ATOM    340  HE  ARG H  38      -1.324  13.609 -39.469  1.00  0.00      LH0  H  
ATOM    341 HH11 ARG H  38      -1.743   9.584 -40.350  1.00  0.00      LH0  H  
ATOM    342 HH12 ARG H  38      -1.771  10.134 -38.756  1.00  0.00      LH0  H  
ATOM    343 HH21 ARG H  38      -1.372  11.168 -42.117  1.00  0.00      LH0  H  
ATOM    344 HH22 ARG H  38      -1.128  12.812 -41.774  1.00  0.00      LH0  H  
ATOM    345  N   GLN H  39      -6.943  12.658 -36.702  1.00  0.00      LH0  N  
ATOM    346  CA  GLN H  39      -7.694  11.946 -37.727  1.00  0.00      LH0  C  
ATOM    347  C   GLN H  39      -7.090  12.130 -39.101  1.00  0.00      LH0  C  
ATOM    348  O   GLN H  39      -7.190  13.176 -39.733  1.00  0.00      LH0  O  
ATOM    349  CB  GLN H  39      -9.186  12.270 -37.722  1.00  0.00      LH0  C  
ATOM    350  CG  GLN H  39      -9.920  11.256 -38.607  1.00  0.00      LH0  C  
ATOM    351  CD  GLN H  39     -11.416  11.367 -38.442  1.00  0.00      LH0  C  
ATOM    352  NE2 GLN H  39     -12.056  10.230 -38.713  1.00  0.00      LH0  N  
ATOM    353  OE1 GLN H  39     -11.968  12.399 -38.087  1.00  0.00      LH0  O  
ATOM    354  H   GLN H  39      -7.080  13.628 -36.492  1.00  0.00      LH0  H  
ATOM    355 HE21 GLN H  39     -11.568   9.402 -39.007  1.00  0.00      LH0  H  
ATOM    356 HE22 GLN H  39     -13.050  10.178 -38.627  1.00  0.00      LH0  H  
ATOM    357  N   ALA H  40      -6.442  11.042 -39.531  1.00  0.00      LH0  N  
ATOM    358  CA  ALA H  40      -5.983  11.009 -40.917  1.00  0.00      LH0  C  
ATOM    359  C   ALA H  40      -7.188  11.053 -41.860  1.00  0.00      LH0  C  
ATOM    360  O   ALA H  40      -8.256  10.565 -41.506  1.00  0.00      LH0  O  
ATOM    361  CB  ALA H  40      -5.131   9.751 -41.116  1.00  0.00      LH0  C  
ATOM    362  H   ALA H  40      -6.438  10.228 -38.946  1.00  0.00      LH0  H  
ATOM    363  N   PRO H  41      -7.019  11.728 -43.026  1.00  0.00      LH0  N  
ATOM    364  CA  PRO H  41      -8.155  11.988 -43.927  1.00  0.00      LH0  C  
ATOM    365  C   PRO H  41      -9.024  10.803 -44.336  1.00  0.00      LH0  C  
ATOM    366  O   PRO H  41      -8.829  10.176 -45.370  1.00  0.00      LH0  O  
ATOM    367  CB  PRO H  41      -7.494  12.678 -45.125  1.00  0.00      LH0  C  
ATOM    368  CG  PRO H  41      -6.249  13.346 -44.553  1.00  0.00      LH0  C  
ATOM    369  CD  PRO H  41      -5.784  12.341 -43.508  1.00  0.00      LH0  C  
ATOM    370  N   GLY H  42     -10.042  10.568 -43.495  1.00  0.00      LH0  N  
ATOM    371  CA  GLY H  42     -10.950   9.457 -43.776  1.00  0.00      LH0  C  
ATOM    372  C   GLY H  42     -10.435   8.123 -43.264  1.00  0.00      LH0  C  
ATOM    373  O   GLY H  42     -10.667   7.064 -43.835  1.00  0.00      LH0  O  
ATOM    374  H   GLY H  42     -10.013  11.019 -42.603  1.00  0.00      LH0  H  
ATOM    375  N   GLN H  43      -9.694   8.227 -42.156  1.00  0.00      LH0  N  
ATOM    376  CA  GLN H  43      -9.212   7.024 -41.494  1.00  0.00      LH0  C  
ATOM    377  C   GLN H  43      -9.600   7.089 -40.031  1.00  0.00      LH0  C  
ATOM    378  O   GLN H  43     -10.236   8.038 -39.580  1.00  0.00      LH0  O  
ATOM    379  CB  GLN H  43      -7.688   6.869 -41.629  1.00  0.00      LH0  C  
ATOM    380  CG  GLN H  43      -7.142   6.510 -43.018  1.00  0.00      LH0  C  
ATOM    381  CD  GLN H  43      -7.162   7.711 -43.942  1.00  0.00      LH0  C  
ATOM    382  NE2 GLN H  43      -7.967   7.569 -44.993  1.00  0.00      LH0  N  
ATOM    383  OE1 GLN H  43      -6.499   8.715 -43.725  1.00  0.00      LH0  O  
ATOM    384  H   GLN H  43      -9.519   9.111 -41.722  1.00  0.00      LH0  H  
ATOM    385 HE21 GLN H  43      -8.530   6.756 -45.136  1.00  0.00      LH0  H  
ATOM    386 HE22 GLN H  43      -8.050   8.349 -45.617  1.00  0.00      LH0  H  
ATOM    387  N   GLY H  44      -9.166   6.047 -39.305  1.00  0.00      LH0  N  
ATOM    388  CA  GLY H  44      -9.310   6.107 -37.854  1.00  0.00      LH0  C  
ATOM    389  C   GLY H  44      -8.466   7.206 -37.232  1.00  0.00      LH0  C  
ATOM    390  O   GLY H  44      -7.651   7.858 -37.876  1.00  0.00      LH0  O  
ATOM    391  H   GLY H  44      -8.671   5.298 -39.739  1.00  0.00      LH0  H  
ATOM    392  N   LEU H  45      -8.724   7.390 -35.937  1.00  0.00      LH0  N  
ATOM    393  CA  LEU H  45      -8.026   8.470 -35.253  1.00  0.00      LH0  C  
ATOM    394  C   LEU H  45      -6.825   7.957 -34.478  1.00  0.00      LH0  C  
ATOM    395  O   LEU H  45      -6.936   7.164 -33.548  1.00  0.00      LH0  O  
ATOM    396  CB  LEU H  45      -8.977   9.253 -34.338  1.00  0.00      LH0  C  
ATOM    397  CG  LEU H  45     -10.207   9.915 -34.978  1.00  0.00      LH0  C  
ATOM    398  CD1 LEU H  45     -11.398   8.972 -35.178  1.00  0.00      LH0  C  
ATOM    399  CD2 LEU H  45     -10.636  11.145 -34.181  1.00  0.00      LH0  C  
ATOM    400  H   LEU H  45      -9.323   6.756 -35.452  1.00  0.00      LH0  H  
ATOM    401  N   GLU H  46      -5.666   8.437 -34.932  1.00  0.00      LH0  N  
ATOM    402  CA  GLU H  46      -4.405   8.055 -34.301  1.00  0.00      LH0  C  
ATOM    403  C   GLU H  46      -4.163   8.822 -33.015  1.00  0.00      LH0  C  
ATOM    404  O   GLU H  46      -4.601   9.958 -32.862  1.00  0.00      LH0  O  
ATOM    405  CB  GLU H  46      -3.246   8.313 -35.261  1.00  0.00      LH0  C  
ATOM    406  CG  GLU H  46      -3.501   7.879 -36.710  1.00  0.00      LH0  C  
ATOM    407  CD  GLU H  46      -2.273   8.152 -37.561  1.00  0.00      LH0  C  
ATOM    408  OE1 GLU H  46      -1.969   7.365 -38.448  1.00  0.00      LH0  O  
ATOM    409  OE2 GLU H  46      -1.564   9.119 -37.323  1.00  0.00      LH0  O1-
ATOM    410  H   GLU H  46      -5.681   9.101 -35.680  1.00  0.00      LH0  H  
ATOM    411  N   TRP H  47      -3.449   8.171 -32.090  1.00  0.00      LH0  N  
ATOM    412  CA  TRP H  47      -3.165   8.903 -30.856  1.00  0.00      LH0  C  
ATOM    413  C   TRP H  47      -1.834   9.615 -30.947  1.00  0.00      LH0  C  
ATOM    414  O   TRP H  47      -0.785   8.988 -31.011  1.00  0.00      LH0  O  
ATOM    415  CB  TRP H  47      -3.187   7.951 -29.659  1.00  0.00      LH0  C  
ATOM    416  CG  TRP H  47      -3.183   8.694 -28.338  1.00  0.00      LH0  C  
ATOM    417  CD1 TRP H  47      -4.276   9.310 -27.708  1.00  0.00      LH0  C  
ATOM    418  CD2 TRP H  47      -2.073   8.892 -27.438  1.00  0.00      LH0  C  
ATOM    419  CE2 TRP H  47      -2.570   9.611 -26.299  1.00  0.00      LH0  C  
ATOM    420  CE3 TRP H  47      -0.713   8.522 -27.493  1.00  0.00      LH0  C  
ATOM    421  NE1 TRP H  47      -3.921   9.850 -26.510  1.00  0.00      LH0  N  
ATOM    422  CZ2 TRP H  47      -1.702   9.942 -25.240  1.00  0.00      LH0  C  
ATOM    423  CZ3 TRP H  47       0.146   8.864 -26.428  1.00  0.00      LH0  C  
ATOM    424  CH2 TRP H  47      -0.345   9.565 -25.306  1.00  0.00      LH0  C  
ATOM    425  H   TRP H  47      -3.007   7.299 -32.308  1.00  0.00      LH0  H  
ATOM    426  HE1 TRP H  47      -4.510  10.334 -25.886  1.00  0.00      LH0  H  
ATOM    427  N   MET H  48      -1.903  10.953 -30.956  1.00  0.00      LH0  N  
ATOM    428  CA  MET H  48      -0.608  11.625 -31.017  1.00  0.00      LH0  C  
ATOM    429  C   MET H  48       0.107  11.690 -29.690  1.00  0.00      LH0  C  
ATOM    430  O   MET H  48       1.244  11.260 -29.541  1.00  0.00      LH0  O  
ATOM    431  CB  MET H  48      -0.702  13.023 -31.618  1.00  0.00      LH0  C  
ATOM    432  CG  MET H  48      -1.109  13.001 -33.086  1.00  0.00      LH0  C  
ATOM    433  SD  MET H  48      -1.030  14.637 -33.818  1.00  0.00      LH0  S  
ATOM    434  CE  MET H  48      -2.242  15.419 -32.748  1.00  0.00      LH0  C  
ATOM    435  H   MET H  48      -2.768  11.437 -30.809  1.00  0.00      LH0  H  
ATOM    436  N   GLY H  49      -0.616  12.260 -28.726  1.00  0.00      LH0  N  
ATOM    437  CA  GLY H  49       0.046  12.445 -27.445  1.00  0.00      LH0  C  
ATOM    438  C   GLY H  49      -0.880  13.083 -26.451  1.00  0.00      LH0  C  
ATOM    439  O   GLY H  49      -1.930  13.597 -26.818  1.00  0.00      LH0  O  
ATOM    440  H   GLY H  49      -1.556  12.577 -28.865  1.00  0.00      LH0  H  
ATOM    441  N   GLY H  50      -0.456  13.020 -25.191  1.00  0.00      LH0  N  
ATOM    442  CA  GLY H  50      -1.320  13.558 -24.156  1.00  0.00      LH0  C  
ATOM    443  C   GLY H  50      -0.505  14.242 -23.090  1.00  0.00      LH0  C  
ATOM    444  O   GLY H  50       0.618  13.849 -22.789  1.00  0.00      LH0  O  
ATOM    445  H   GLY H  50       0.414  12.582 -24.951  1.00  0.00      LH0  H  
ATOM    446  N   ILE H  51      -1.119  15.296 -22.552  1.00  0.00      LH0  N  
ATOM    447  CA  ILE H  51      -0.443  16.082 -21.526  1.00  0.00      LH0  C  
ATOM    448  C   ILE H  51      -1.389  16.322 -20.368  1.00  0.00      LH0  C  
ATOM    449  O   ILE H  51      -2.582  16.543 -20.544  1.00  0.00      LH0  O  
ATOM    450  CB  ILE H  51       0.108  17.391 -22.140  1.00  0.00      LH0  C  
ATOM    451  CG1 ILE H  51       0.739  18.342 -21.115  1.00  0.00      LH0  C  
ATOM    452  CG2 ILE H  51      -0.931  18.090 -23.014  1.00  0.00      LH0  C  
ATOM    453  CD1 ILE H  51       1.511  19.497 -21.755  1.00  0.00      LH0  C  
ATOM    454  H   ILE H  51      -2.055  15.522 -22.832  1.00  0.00      LH0  H  
ATOM    455  N   ILE H  52      -0.805  16.242 -19.168  1.00  0.00      LH0  N  
ATOM    456  CA  ILE H  52      -1.601  16.627 -18.008  1.00  0.00      LH0  C  
ATOM    457  C   ILE H  52      -1.080  17.968 -17.510  1.00  0.00      LH0  C  
ATOM    458  O   ILE H  52       0.094  18.093 -17.183  1.00  0.00      LH0  O  
ATOM    459  CB  ILE H  52      -1.564  15.563 -16.889  1.00  0.00      LH0  C  
ATOM    460  CG1 ILE H  52      -1.486  14.111 -17.385  1.00  0.00      LH0  C  
ATOM    461  CG2 ILE H  52      -2.780  15.745 -15.976  1.00  0.00      LH0  C  
ATOM    462  CD1 ILE H  52      -0.060  13.570 -17.551  1.00  0.00      LH0  C  
ATOM    463  H   ILE H  52       0.178  16.065 -19.099  1.00  0.00      LH0  H  
ATOM    464  N   PRO H  53      -1.971  18.986 -17.511  1.00  0.00      LH0  N  
ATOM    465  CA  PRO H  53      -1.565  20.378 -17.248  1.00  0.00      LH0  C  
ATOM    466  C   PRO H  53      -0.544  20.622 -16.134  1.00  0.00      LH0  C  
ATOM    467  O   PRO H  53       0.621  20.859 -16.420  1.00  0.00      LH0  O  
ATOM    468  CB  PRO H  53      -2.916  21.081 -17.117  1.00  0.00      LH0  C  
ATOM    469  CG  PRO H  53      -3.842  20.298 -18.039  1.00  0.00      LH0  C  
ATOM    470  CD  PRO H  53      -3.390  18.868 -17.826  1.00  0.00      LH0  C  
ATOM    471  N   ILE H  54      -0.978  20.473 -14.867  1.00  0.00      LH0  N  
ATOM    472  CA  ILE H  54      -0.026  20.542 -13.741  1.00  0.00      LH0  C  
ATOM    473  C   ILE H  54       1.287  19.765 -13.852  1.00  0.00      LH0  C  
ATOM    474  O   ILE H  54       2.312  20.116 -13.265  1.00  0.00      LH0  O  
ATOM    475  CB  ILE H  54      -0.707  20.172 -12.411  1.00  0.00      LH0  C  
ATOM    476  CG1 ILE H  54      -1.660  18.981 -12.563  1.00  0.00      LH0  C  
ATOM    477  CG2 ILE H  54      -1.378  21.384 -11.768  1.00  0.00      LH0  C  
ATOM    478  CD1 ILE H  54      -2.255  18.501 -11.239  1.00  0.00      LH0  C  
ATOM    479  H   ILE H  54      -1.947  20.664 -14.704  1.00  0.00      LH0  H  
ATOM    480  N   PHE H  55       1.210  18.661 -14.608  1.00  0.00      LH0  N  
ATOM    481  CA  PHE H  55       2.389  17.820 -14.809  1.00  0.00      LH0  C  
ATOM    482  C   PHE H  55       3.376  18.472 -15.774  1.00  0.00      LH0  C  
ATOM    483  O   PHE H  55       4.596  18.352 -15.668  1.00  0.00      LH0  O  
ATOM    484  CB  PHE H  55       1.972  16.438 -15.337  1.00  0.00      LH0  C  
ATOM    485  CG  PHE H  55       1.145  15.599 -14.377  1.00  0.00      LH0  C  
ATOM    486  CD1 PHE H  55      -0.003  16.120 -13.739  1.00  0.00      LH0  C  
ATOM    487  CD2 PHE H  55       1.527  14.257 -14.168  1.00  0.00      LH0  C  
ATOM    488  CE1 PHE H  55      -0.793  15.291 -12.920  1.00  0.00      LH0  C  
ATOM    489  CE2 PHE H  55       0.744  13.422 -13.349  1.00  0.00      LH0  C  
ATOM    490  CZ  PHE H  55      -0.420  13.944 -12.751  1.00  0.00      LH0  C  
ATOM    491  H   PHE H  55       0.387  18.511 -15.156  1.00  0.00      LH0  H  
ATOM    492  N   GLY H  56       2.776  19.204 -16.721  1.00  0.00      LH0  N  
ATOM    493  CA  GLY H  56       3.543  20.097 -17.586  1.00  0.00      LH0  C  
ATOM    494  C   GLY H  56       4.369  19.414 -18.654  1.00  0.00      LH0  C  
ATOM    495  O   GLY H  56       5.240  20.013 -19.269  1.00  0.00      LH0  O  
ATOM    496  H   GLY H  56       1.775  19.220 -16.782  1.00  0.00      LH0  H  
ATOM    497  N   LYS H  57       4.081  18.119 -18.832  1.00  0.00      LH0  N  
ATOM    498  CA  LYS H  57       4.853  17.344 -19.796  1.00  0.00      LH0  C  
ATOM    499  C   LYS H  57       3.916  16.429 -20.541  1.00  0.00      LH0  C  
ATOM    500  O   LYS H  57       2.827  16.125 -20.067  1.00  0.00      LH0  O  
ATOM    501  CB  LYS H  57       5.979  16.578 -19.091  1.00  0.00      LH0  C  
ATOM    502  CG  LYS H  57       7.120  17.516 -18.672  1.00  0.00      LH0  C  
ATOM    503  CD  LYS H  57       8.150  16.903 -17.730  1.00  0.00      LH0  C  
ATOM    504  CE  LYS H  57       7.539  16.450 -16.405  1.00  0.00      LH0  C  
ATOM    505  NZ  LYS H  57       7.039  17.569 -15.599  1.00  0.00      LH0  N1+
ATOM    506  H   LYS H  57       3.301  17.681 -18.385  1.00  0.00      LH0  H  
ATOM    507  HZ1 LYS H  57       6.653  17.209 -14.699  1.00  0.00      LH0  H  
ATOM    508  HZ2 LYS H  57       7.825  18.157 -15.247  1.00  0.00      LH0  H  
ATOM    509  HZ3 LYS H  57       6.287  18.131 -16.042  1.00  0.00      LH0  H  
ATOM    510  N   ALA H  58       4.367  16.060 -21.743  1.00  0.00      LH0  N  
ATOM    511  CA  ALA H  58       3.485  15.278 -22.594  1.00  0.00      LH0  C  
ATOM    512  C   ALA H  58       4.168  14.014 -23.050  1.00  0.00      LH0  C  
ATOM    513  O   ALA H  58       5.328  14.019 -23.449  1.00  0.00      LH0  O  
ATOM    514  CB  ALA H  58       3.083  16.084 -23.829  1.00  0.00      LH0  C  
ATOM    515  H   ALA H  58       5.286  16.284 -22.060  1.00  0.00      LH0  H  
ATOM    516  N   HIS H  59       3.403  12.925 -22.966  1.00  0.00      LH0  N  
ATOM    517  CA  HIS H  59       3.955  11.697 -23.526  1.00  0.00      LH0  C  
ATOM    518  C   HIS H  59       3.292  11.432 -24.852  1.00  0.00      LH0  C  
ATOM    519  O   HIS H  59       2.093  11.639 -25.010  1.00  0.00      LH0  O  
ATOM    520  CB  HIS H  59       3.753  10.513 -22.581  1.00  0.00      LH0  C  
ATOM    521  CG  HIS H  59       4.535  10.723 -21.308  1.00  0.00      LH0  C  
ATOM    522  CD2 HIS H  59       4.057  11.222 -20.096  1.00  0.00      LH0  C  
ATOM    523  ND1 HIS H  59       5.845  10.447 -21.172  1.00  0.00      LH0  N  
ATOM    524  CE1 HIS H  59       6.199  10.765 -19.889  1.00  0.00      LH0  C  
ATOM    525  NE2 HIS H  59       5.098  11.242 -19.228  1.00  0.00      LH0  N  
ATOM    526  H   HIS H  59       2.436  13.011 -22.711  1.00  0.00      LH0  H  
ATOM    527  HD1 HIS H  59       6.447  10.086 -21.852  1.00  0.00      LH0  H  
ATOM    528  N   TYR H  60       4.114  11.012 -25.816  1.00  0.00      LH0  N  
ATOM    529  CA  TYR H  60       3.481  10.777 -27.105  1.00  0.00      LH0  C  
ATOM    530  C   TYR H  60       3.507   9.310 -27.456  1.00  0.00      LH0  C  
ATOM    531  O   TYR H  60       4.260   8.523 -26.887  1.00  0.00      LH0  O  
ATOM    532  CB  TYR H  60       4.166  11.586 -28.209  1.00  0.00      LH0  C  
ATOM    533  CG  TYR H  60       4.339  13.038 -27.826  1.00  0.00      LH0  C  
ATOM    534  CD1 TYR H  60       3.209  13.858 -27.642  1.00  0.00      LH0  C  
ATOM    535  CD2 TYR H  60       5.645  13.534 -27.671  1.00  0.00      LH0  C  
ATOM    536  CE1 TYR H  60       3.398  15.208 -27.310  1.00  0.00      LH0  C  
ATOM    537  CE2 TYR H  60       5.837  14.883 -27.343  1.00  0.00      LH0  C  
ATOM    538  CZ  TYR H  60       4.708  15.710 -27.187  1.00  0.00      LH0  C  
ATOM    539  OH  TYR H  60       4.893  17.054 -26.931  1.00  0.00      LH0  O  
ATOM    540  H   TYR H  60       5.086  10.811 -25.681  1.00  0.00      LH0  H  
ATOM    541  HH  TYR H  60       5.801  17.255 -27.159  1.00  0.00      LH0  H  
ATOM    542  N   ALA H  61       2.690   8.965 -28.461  1.00  0.00      LH0  N  
ATOM    543  CA  ALA H  61       2.997   7.694 -29.106  1.00  0.00      LH0  C  
ATOM    544  C   ALA H  61       4.290   7.881 -29.867  1.00  0.00      LH0  C  
ATOM    545  O   ALA H  61       4.533   8.934 -30.443  1.00  0.00      LH0  O  
ATOM    546  CB  ALA H  61       1.893   7.289 -30.082  1.00  0.00      LH0  C  
ATOM    547  H   ALA H  61       2.108   9.655 -28.895  1.00  0.00      LH0  H  
ATOM    548  N   GLN H  62       5.144   6.852 -29.816  1.00  0.00      LH0  N  
ATOM    549  CA  GLN H  62       6.495   7.116 -30.325  1.00  0.00      LH0  C  
ATOM    550  C   GLN H  62       6.581   7.446 -31.811  1.00  0.00      LH0  C  
ATOM    551  O   GLN H  62       7.432   8.194 -32.271  1.00  0.00      LH0  O  
ATOM    552  CB  GLN H  62       7.454   6.012 -29.876  1.00  0.00      LH0  C  
ATOM    553  CG  GLN H  62       7.482   5.851 -28.345  1.00  0.00      LH0  C  
ATOM    554  CD  GLN H  62       7.977   7.123 -27.674  1.00  0.00      LH0  C  
ATOM    555  NE2 GLN H  62       7.018   7.853 -27.097  1.00  0.00      LH0  N  
ATOM    556  OE1 GLN H  62       9.156   7.448 -27.692  1.00  0.00      LH0  O  
ATOM    557  H   GLN H  62       4.881   6.008 -29.352  1.00  0.00      LH0  H  
ATOM    558 HE21 GLN H  62       6.051   7.603 -27.025  1.00  0.00      LH0  H  
ATOM    559 HE22 GLN H  62       7.254   8.748 -26.713  1.00  0.00      LH0  H  
ATOM    560  N   LYS H  63       5.565   6.919 -32.514  1.00  0.00      LH0  N  
ATOM    561  CA  LYS H  63       5.218   7.324 -33.882  1.00  0.00      LH0  C  
ATOM    562  C   LYS H  63       5.286   8.832 -34.156  1.00  0.00      LH0  C  
ATOM    563  O   LYS H  63       5.724   9.298 -35.199  1.00  0.00      LH0  O  
ATOM    564  CB  LYS H  63       3.815   6.759 -34.127  1.00  0.00      LH0  C  
ATOM    565  CG  LYS H  63       3.136   6.996 -35.476  1.00  0.00      LH0  C  
ATOM    566  CD  LYS H  63       1.725   6.406 -35.410  1.00  0.00      LH0  C  
ATOM    567  CE  LYS H  63       0.850   6.667 -36.636  1.00  0.00      LH0  C  
ATOM    568  NZ  LYS H  63      -0.506   6.163 -36.393  1.00  0.00      LH0  N1+
ATOM    569  H   LYS H  63       5.003   6.235 -32.054  1.00  0.00      LH0  H  
ATOM    570  HZ1 LYS H  63      -1.155   6.480 -37.144  1.00  0.00      LH0  H  
ATOM    571  HZ2 LYS H  63      -0.533   5.127 -36.289  1.00  0.00      LH0  H  
ATOM    572  HZ3 LYS H  63      -0.874   6.485 -35.473  1.00  0.00      LH0  H  
ATOM    573  N   PHE H  64       4.812   9.575 -33.149  1.00  0.00      LH0  N  
ATOM    574  CA  PHE H  64       4.829  11.030 -33.262  1.00  0.00      LH0  C  
ATOM    575  C   PHE H  64       5.978  11.700 -32.533  1.00  0.00      LH0  C  
ATOM    576  O   PHE H  64       6.557  12.666 -33.016  1.00  0.00      LH0  O  
ATOM    577  CB  PHE H  64       3.500  11.607 -32.770  1.00  0.00      LH0  C  
ATOM    578  CG  PHE H  64       2.359  11.064 -33.593  1.00  0.00      LH0  C  
ATOM    579  CD1 PHE H  64       2.076  11.644 -34.848  1.00  0.00      LH0  C  
ATOM    580  CD2 PHE H  64       1.596   9.988 -33.090  1.00  0.00      LH0  C  
ATOM    581  CE1 PHE H  64       1.003  11.146 -35.609  1.00  0.00      LH0  C  
ATOM    582  CE2 PHE H  64       0.520   9.492 -33.849  1.00  0.00      LH0  C  
ATOM    583  CZ  PHE H  64       0.234  10.082 -35.096  1.00  0.00      LH0  C  
ATOM    584  H   PHE H  64       4.480   9.130 -32.320  1.00  0.00      LH0  H  
ATOM    585  N   GLN H  65       6.255  11.146 -31.335  1.00  0.00      LH0  N  
ATOM    586  CA  GLN H  65       7.176  11.694 -30.329  1.00  0.00      LH0  C  
ATOM    587  C   GLN H  65       8.070  12.867 -30.713  1.00  0.00      LH0  C  
ATOM    588  O   GLN H  65       7.912  13.978 -30.225  1.00  0.00      LH0  O  
ATOM    589  CB  GLN H  65       7.977  10.544 -29.693  1.00  0.00      LH0  C  
ATOM    590  CG  GLN H  65       8.877  10.891 -28.494  1.00  0.00      LH0  C  
ATOM    591  CD  GLN H  65       8.072  11.344 -27.289  1.00  0.00      LH0  C  
ATOM    592  NE2 GLN H  65       8.485  12.508 -26.783  1.00  0.00      LH0  N  
ATOM    593  OE1 GLN H  65       7.142  10.696 -26.824  1.00  0.00      LH0  O  
ATOM    594  H   GLN H  65       5.715  10.341 -31.092  1.00  0.00      LH0  H  
ATOM    595 HE21 GLN H  65       9.230  13.028 -27.197  1.00  0.00      LH0  H  
ATOM    596 HE22 GLN H  65       8.020  12.872 -25.977  1.00  0.00      LH0  H  
ATOM    597  N   GLY H  66       9.028  12.566 -31.604  1.00  0.00      LH0  N  
ATOM    598  CA  GLY H  66      10.074  13.550 -31.896  1.00  0.00      LH0  C  
ATOM    599  C   GLY H  66       9.624  14.905 -32.428  1.00  0.00      LH0  C  
ATOM    600  O   GLY H  66      10.319  15.904 -32.307  1.00  0.00      LH0  O  
ATOM    601  H   GLY H  66       9.017  11.666 -32.037  1.00  0.00      LH0  H  
ATOM    602  N   ARG H  67       8.439  14.898 -33.050  1.00  0.00      LH0  N  
ATOM    603  CA  ARG H  67       8.006  16.160 -33.642  1.00  0.00      LH0  C  
ATOM    604  C   ARG H  67       7.155  17.049 -32.758  1.00  0.00      LH0  C  
ATOM    605  O   ARG H  67       6.778  18.143 -33.158  1.00  0.00      LH0  O  
ATOM    606  CB  ARG H  67       7.240  15.921 -34.939  1.00  0.00      LH0  C  
ATOM    607  CG  ARG H  67       8.026  15.183 -36.019  1.00  0.00      LH0  C  
ATOM    608  CD  ARG H  67       7.238  15.115 -37.328  1.00  0.00      LH0  C  
ATOM    609  NE  ARG H  67       5.969  14.409 -37.158  1.00  0.00      LH0  N  
ATOM    610  CZ  ARG H  67       4.884  14.781 -37.873  1.00  0.00      LH0  C  
ATOM    611  NH1 ARG H  67       4.881  15.894 -38.600  1.00  0.00      LH0  N1+
ATOM    612  NH2 ARG H  67       3.800  14.016 -37.862  1.00  0.00      LH0  N  
ATOM    613  H   ARG H  67       7.856  14.085 -33.039  1.00  0.00      LH0  H  
ATOM    614  HE  ARG H  67       5.969  13.591 -36.580  1.00  0.00      LH0  H  
ATOM    615 HH11 ARG H  67       4.114  16.057 -39.245  1.00  0.00      LH0  H  
ATOM    616 HH12 ARG H  67       5.609  16.586 -38.547  1.00  0.00      LH0  H  
ATOM    617 HH21 ARG H  67       3.021  14.294 -38.443  1.00  0.00      LH0  H  
ATOM    618 HH22 ARG H  67       3.725  13.184 -37.317  1.00  0.00      LH0  H  
ATOM    619  N   VAL H  68       6.790  16.521 -31.583  1.00  0.00      LH0  N  
ATOM    620  CA  VAL H  68       5.688  17.229 -30.940  1.00  0.00      LH0  C  
ATOM    621  C   VAL H  68       6.091  18.002 -29.700  1.00  0.00      LH0  C  
ATOM    622  O   VAL H  68       6.726  17.482 -28.789  1.00  0.00      LH0  O  
ATOM    623  CB  VAL H  68       4.511  16.289 -30.634  1.00  0.00      LH0  C  
ATOM    624  CG1 VAL H  68       3.190  17.052 -30.717  1.00  0.00      LH0  C  
ATOM    625  CG2 VAL H  68       4.478  15.042 -31.518  1.00  0.00      LH0  C  
ATOM    626  H   VAL H  68       7.235  15.727 -31.163  1.00  0.00      LH0  H  
ATOM    627  N   THR H  69       5.669  19.264 -29.684  1.00  0.00      LH0  N  
ATOM    628  CA  THR H  69       5.968  20.082 -28.515  1.00  0.00      LH0  C  
ATOM    629  C   THR H  69       4.729  20.663 -27.849  1.00  0.00      LH0  C  
ATOM    630  O   THR H  69       4.555  21.871 -27.704  1.00  0.00      LH0  O  
ATOM    631  CB  THR H  69       6.975  21.161 -28.919  1.00  0.00      LH0  C  
ATOM    632  CG2 THR H  69       8.411  20.720 -28.629  1.00  0.00      LH0  C  
ATOM    633  OG1 THR H  69       6.834  21.475 -30.313  1.00  0.00      LH0  O  
ATOM    634  H   THR H  69       5.298  19.691 -30.512  1.00  0.00      LH0  H  
ATOM    635  HG1 THR H  69       6.662  22.418 -30.339  1.00  0.00      LH0  H  
ATOM    636  N   ILE H  70       3.838  19.732 -27.444  1.00  0.00      LH0  N  
ATOM    637  CA  ILE H  70       2.598  20.207 -26.821  1.00  0.00      LH0  C  
ATOM    638  C   ILE H  70       2.836  21.029 -25.569  1.00  0.00      LH0  C  
ATOM    639  O   ILE H  70       3.260  20.556 -24.523  1.00  0.00      LH0  O  
ATOM    640  CB  ILE H  70       1.589  19.087 -26.522  1.00  0.00      LH0  C  
ATOM    641  CG1 ILE H  70       1.406  18.139 -27.703  1.00  0.00      LH0  C  
ATOM    642  CG2 ILE H  70       0.239  19.685 -26.105  1.00  0.00      LH0  C  
ATOM    643  CD1 ILE H  70       0.459  16.978 -27.388  1.00  0.00      LH0  C  
ATOM    644  H   ILE H  70       4.087  18.762 -27.450  1.00  0.00      LH0  H  
ATOM    645  N   THR H  71       2.555  22.314 -25.755  1.00  0.00      LH0  N  
ATOM    646  CA  THR H  71       2.678  23.224 -24.631  1.00  0.00      LH0  C  
ATOM    647  C   THR H  71       1.317  23.322 -23.953  1.00  0.00      LH0  C  
ATOM    648  O   THR H  71       0.321  22.918 -24.541  1.00  0.00      LH0  O  
ATOM    649  CB  THR H  71       3.171  24.566 -25.188  1.00  0.00      LH0  C  
ATOM    650  CG2 THR H  71       3.992  25.349 -24.161  1.00  0.00      LH0  C  
ATOM    651  OG1 THR H  71       3.922  24.377 -26.411  1.00  0.00      LH0  O  
ATOM    652  H   THR H  71       2.153  22.605 -26.624  1.00  0.00      LH0  H  
ATOM    653  HG1 THR H  71       4.261  23.477 -26.395  1.00  0.00      LH0  H  
ATOM    654  N   ALA H  72       1.285  23.858 -22.728  1.00  0.00      LH0  N  
ATOM    655  CA  ALA H  72      -0.026  24.098 -22.129  1.00  0.00      LH0  C  
ATOM    656  C   ALA H  72       0.083  25.245 -21.156  1.00  0.00      LH0  C  
ATOM    657  O   ALA H  72       1.173  25.538 -20.678  1.00  0.00      LH0  O  
ATOM    658  CB  ALA H  72      -0.539  22.865 -21.375  1.00  0.00      LH0  C  
ATOM    659  H   ALA H  72       2.093  24.139 -22.209  1.00  0.00      LH0  H  
ATOM    660  N   ASP H  73      -1.071  25.860 -20.889  1.00  0.00      LH0  N  
ATOM    661  CA  ASP H  73      -1.121  26.837 -19.810  1.00  0.00      LH0  C  
ATOM    662  C   ASP H  73      -2.331  26.540 -18.944  1.00  0.00      LH0  C  
ATOM    663  O   ASP H  73      -3.316  25.994 -19.428  1.00  0.00      LH0  O  
ATOM    664  CB  ASP H  73      -1.091  28.276 -20.374  1.00  0.00      LH0  C  
ATOM    665  CG  ASP H  73      -2.473  28.896 -20.515  1.00  0.00      LH0  C  
ATOM    666  OD1 ASP H  73      -3.006  29.347 -19.512  1.00  0.00      LH0  O  
ATOM    667  OD2 ASP H  73      -3.030  28.921 -21.603  1.00  0.00      LH0  O1-
ATOM    668  H   ASP H  73      -1.913  25.628 -21.379  1.00  0.00      LH0  H  
ATOM    669  N   GLU H  74      -2.229  26.904 -17.661  1.00  0.00      LH0  N  
ATOM    670  CA  GLU H  74      -3.382  26.580 -16.823  1.00  0.00      LH0  C  
ATOM    671  C   GLU H  74      -4.317  27.735 -16.497  1.00  0.00      LH0  C  
ATOM    672  O   GLU H  74      -5.416  27.542 -15.996  1.00  0.00      LH0  O  
ATOM    673  CB  GLU H  74      -2.948  25.840 -15.555  1.00  0.00      LH0  C  
ATOM    674  CG  GLU H  74      -2.093  24.610 -15.872  1.00  0.00      LH0  C  
ATOM    675  CD  GLU H  74      -1.910  23.758 -14.633  1.00  0.00      LH0  C  
ATOM    676  OE1 GLU H  74      -2.668  22.807 -14.463  1.00  0.00      LH0  O  
ATOM    677  OE2 GLU H  74      -1.002  24.022 -13.851  1.00  0.00      LH0  O1-
ATOM    678  H   GLU H  74      -1.416  27.372 -17.321  1.00  0.00      LH0  H  
ATOM    679  N   SER H  75      -3.846  28.956 -16.787  1.00  0.00      LH0  N  
ATOM    680  CA  SER H  75      -4.670  30.104 -16.410  1.00  0.00      LH0  C  
ATOM    681  C   SER H  75      -5.730  30.468 -17.441  1.00  0.00      LH0  C  
ATOM    682  O   SER H  75      -6.928  30.467 -17.185  1.00  0.00      LH0  O  
ATOM    683  CB  SER H  75      -3.761  31.284 -16.073  1.00  0.00      LH0  C  
ATOM    684  OG  SER H  75      -2.678  30.814 -15.258  1.00  0.00      LH0  O  
ATOM    685  H   SER H  75      -3.038  29.075 -17.367  1.00  0.00      LH0  H  
ATOM    686  HG  SER H  75      -3.055  30.198 -14.642  1.00  0.00      LH0  H  
ATOM    687  N   THR H  76      -5.232  30.728 -18.655  1.00  0.00      LH0  N  
ATOM    688  CA  THR H  76      -6.123  30.724 -19.815  1.00  0.00      LH0  C  
ATOM    689  C   THR H  76      -6.709  29.344 -20.079  1.00  0.00      LH0  C  
ATOM    690  O   THR H  76      -7.818  29.194 -20.582  1.00  0.00      LH0  O  
ATOM    691  CB  THR H  76      -5.375  31.227 -21.052  1.00  0.00      LH0  C  
ATOM    692  CG2 THR H  76      -6.168  32.305 -21.790  1.00  0.00      LH0  C  
ATOM    693  OG1 THR H  76      -4.065  31.691 -20.696  1.00  0.00      LH0  O  
ATOM    694  H   THR H  76      -4.247  30.766 -18.832  1.00  0.00      LH0  H  
ATOM    695  HG1 THR H  76      -3.507  30.908 -20.708  1.00  0.00      LH0  H  
ATOM    696  N   SER H  77      -5.901  28.357 -19.648  1.00  0.00      LH0  N  
ATOM    697  CA  SER H  77      -6.262  26.943 -19.621  1.00  0.00      LH0  C  
ATOM    698  C   SER H  77      -6.336  26.336 -21.004  1.00  0.00      LH0  C  
ATOM    699  O   SER H  77      -7.371  25.859 -21.467  1.00  0.00      LH0  O  
ATOM    700  CB  SER H  77      -7.485  26.652 -18.726  1.00  0.00      LH0  C  
ATOM    701  OG  SER H  77      -8.721  26.981 -19.375  1.00  0.00      LH0  O  
ATOM    702  H   SER H  77      -4.949  28.612 -19.461  1.00  0.00      LH0  H  
ATOM    703  HG  SER H  77      -8.820  26.297 -20.041  1.00  0.00      LH0  H  
ATOM    704  N   THR H  78      -5.168  26.428 -21.642  1.00  0.00      LH0  N  
ATOM    705  CA  THR H  78      -5.137  26.179 -23.072  1.00  0.00      LH0  C  
ATOM    706  C   THR H  78      -4.055  25.183 -23.432  1.00  0.00      LH0  C  
ATOM    707  O   THR H  78      -2.904  25.302 -23.026  1.00  0.00      LH0  O  
ATOM    708  CB  THR H  78      -4.917  27.516 -23.782  1.00  0.00      LH0  C  
ATOM    709  CG2 THR H  78      -5.423  27.532 -25.221  1.00  0.00      LH0  C  
ATOM    710  OG1 THR H  78      -5.487  28.584 -23.014  1.00  0.00      LH0  O  
ATOM    711  H   THR H  78      -4.350  26.764 -21.168  1.00  0.00      LH0  H  
ATOM    712  HG1 THR H  78      -4.749  28.891 -22.487  1.00  0.00      LH0  H  
ATOM    713  N   ALA H  79      -4.464  24.172 -24.198  1.00  0.00      LH0  N  
ATOM    714  CA  ALA H  79      -3.440  23.273 -24.707  1.00  0.00      LH0  C  
ATOM    715  C   ALA H  79      -3.000  23.692 -26.092  1.00  0.00      LH0  C  
ATOM    716  O   ALA H  79      -3.770  24.238 -26.871  1.00  0.00      LH0  O  
ATOM    717  CB  ALA H  79      -3.961  21.841 -24.746  1.00  0.00      LH0  C  
ATOM    718  H   ALA H  79      -5.407  24.146 -24.532  1.00  0.00      LH0  H  
ATOM    719  N   TYR H  80      -1.717  23.427 -26.345  1.00  0.00      LH0  N  
ATOM    720  CA  TYR H  80      -1.092  23.901 -27.575  1.00  0.00      LH0  C  
ATOM    721  C   TYR H  80      -0.333  22.785 -28.266  1.00  0.00      LH0  C  
ATOM    722  O   TYR H  80       0.869  22.616 -28.079  1.00  0.00      LH0  O  
ATOM    723  CB  TYR H  80      -0.108  25.045 -27.296  1.00  0.00      LH0  C  
ATOM    724  CG  TYR H  80      -0.708  26.182 -26.499  1.00  0.00      LH0  C  
ATOM    725  CD1 TYR H  80      -1.480  27.156 -27.161  1.00  0.00      LH0  C  
ATOM    726  CD2 TYR H  80      -0.451  26.251 -25.114  1.00  0.00      LH0  C  
ATOM    727  CE1 TYR H  80      -1.988  28.238 -26.423  1.00  0.00      LH0  C  
ATOM    728  CE2 TYR H  80      -0.963  27.330 -24.374  1.00  0.00      LH0  C  
ATOM    729  CZ  TYR H  80      -1.721  28.314 -25.040  1.00  0.00      LH0  C  
ATOM    730  OH  TYR H  80      -2.223  29.386 -24.332  1.00  0.00      LH0  O  
ATOM    731  H   TYR H  80      -1.170  22.967 -25.647  1.00  0.00      LH0  H  
ATOM    732  HH  TYR H  80      -2.258  29.191 -23.394  1.00  0.00      LH0  H  
ATOM    733  N   MET H  81      -1.075  22.008 -29.062  1.00  0.00      LH0  N  
ATOM    734  CA  MET H  81      -0.403  20.946 -29.808  1.00  0.00      LH0  C  
ATOM    735  C   MET H  81       0.475  21.475 -30.918  1.00  0.00      LH0  C  
ATOM    736  O   MET H  81       0.011  21.888 -31.970  1.00  0.00      LH0  O  
ATOM    737  CB  MET H  81      -1.416  19.954 -30.370  1.00  0.00      LH0  C  
ATOM    738  CG  MET H  81      -0.831  18.610 -30.820  1.00  0.00      LH0  C  
ATOM    739  SD  MET H  81       0.149  18.656 -32.325  1.00  0.00      LH0  S  
ATOM    740  CE  MET H  81      -1.184  19.027 -33.474  1.00  0.00      LH0  C  
ATOM    741  H   MET H  81      -1.997  22.324 -29.291  1.00  0.00      LH0  H  
ATOM    742  N   GLU H  82       1.771  21.439 -30.623  1.00  0.00      LH0  N  
ATOM    743  CA  GLU H  82       2.698  21.895 -31.645  1.00  0.00      LH0  C  
ATOM    744  C   GLU H  82       3.256  20.744 -32.450  1.00  0.00      LH0  C  
ATOM    745  O   GLU H  82       4.152  20.026 -32.021  1.00  0.00      LH0  O  
ATOM    746  CB  GLU H  82       3.764  22.726 -30.953  1.00  0.00      LH0  C  
ATOM    747  CG  GLU H  82       4.712  23.538 -31.836  1.00  0.00      LH0  C  
ATOM    748  CD  GLU H  82       5.389  24.543 -30.927  1.00  0.00      LH0  C  
ATOM    749  OE1 GLU H  82       5.933  24.166 -29.893  1.00  0.00      LH0  O  
ATOM    750  OE2 GLU H  82       5.244  25.739 -31.140  1.00  0.00      LH0  O1-
ATOM    751  H   GLU H  82       2.084  21.105 -29.736  1.00  0.00      LH0  H  
ATOM    752  N   LEU H  83       2.657  20.570 -33.630  1.00  0.00      LH0  N  
ATOM    753  CA  LEU H  83       3.221  19.546 -34.496  1.00  0.00      LH0  C  
ATOM    754  C   LEU H  83       4.246  20.132 -35.436  1.00  0.00      LH0  C  
ATOM    755  O   LEU H  83       3.937  20.798 -36.418  1.00  0.00      LH0  O  
ATOM    756  CB  LEU H  83       2.124  18.785 -35.245  1.00  0.00      LH0  C  
ATOM    757  CG  LEU H  83       2.590  17.462 -35.866  1.00  0.00      LH0  C  
ATOM    758  CD1 LEU H  83       3.248  16.535 -34.844  1.00  0.00      LH0  C  
ATOM    759  CD2 LEU H  83       1.451  16.756 -36.601  1.00  0.00      LH0  C  
ATOM    760  H   LEU H  83       1.968  21.232 -33.932  1.00  0.00      LH0  H  
ATOM    761  N   SER H  84       5.494  19.857 -35.066  1.00  0.00      LH0  N  
ATOM    762  CA  SER H  84       6.574  20.363 -35.895  1.00  0.00      LH0  C  
ATOM    763  C   SER H  84       6.916  19.462 -37.065  1.00  0.00      LH0  C  
ATOM    764  O   SER H  84       6.516  18.303 -37.132  1.00  0.00      LH0  O  
ATOM    765  CB  SER H  84       7.764  20.681 -34.992  1.00  0.00      LH0  C  
ATOM    766  OG  SER H  84       7.340  21.635 -34.007  1.00  0.00      LH0  O  
ATOM    767  H   SER H  84       5.674  19.293 -34.258  1.00  0.00      LH0  H  
ATOM    768  HG  SER H  84       7.146  21.140 -33.212  1.00  0.00      LH0  H  
ATOM    769  N   SER H  85       7.672  20.060 -38.009  1.00  0.00      LH0  N  
ATOM    770  CA  SER H  85       8.063  19.345 -39.225  1.00  0.00      LH0  C  
ATOM    771  C   SER H  85       6.890  18.694 -39.925  1.00  0.00      LH0  C  
ATOM    772  O   SER H  85       6.702  17.481 -39.883  1.00  0.00      LH0  O  
ATOM    773  CB  SER H  85       9.176  18.316 -38.960  1.00  0.00      LH0  C  
ATOM    774  OG  SER H  85       9.714  17.815 -40.199  1.00  0.00      LH0  O  
ATOM    775  H   SER H  85       7.865  21.038 -37.930  1.00  0.00      LH0  H  
ATOM    776  HG  SER H  85      10.498  18.337 -40.350  1.00  0.00      LH0  H  
ATOM    777  N   LEU H  86       6.105  19.563 -40.557  1.00  0.00      LH0  N  
ATOM    778  CA  LEU H  86       4.969  19.046 -41.309  1.00  0.00      LH0  C  
ATOM    779  C   LEU H  86       5.348  18.637 -42.718  1.00  0.00      LH0  C  
ATOM    780  O   LEU H  86       6.493  18.790 -43.134  1.00  0.00      LH0  O  
ATOM    781  CB  LEU H  86       3.859  20.089 -41.310  1.00  0.00      LH0  C  
ATOM    782  CG  LEU H  86       3.416  20.463 -39.898  1.00  0.00      LH0  C  
ATOM    783  CD1 LEU H  86       2.511  21.683 -39.911  1.00  0.00      LH0  C  
ATOM    784  CD2 LEU H  86       2.782  19.295 -39.152  1.00  0.00      LH0  C  
ATOM    785  H   LEU H  86       6.297  20.545 -40.501  1.00  0.00      LH0  H  
ATOM    786  N   ARG H  87       4.338  18.132 -43.434  1.00  0.00      LH0  N  
ATOM    787  CA  ARG H  87       4.427  17.834 -44.864  1.00  0.00      LH0  C  
ATOM    788  C   ARG H  87       3.020  17.610 -45.365  1.00  0.00      LH0  C  
ATOM    789  O   ARG H  87       2.083  17.679 -44.579  1.00  0.00      LH0  O  
ATOM    790  CB  ARG H  87       5.317  16.613 -45.128  1.00  0.00      LH0  C  
ATOM    791  CG  ARG H  87       4.902  15.391 -44.307  1.00  0.00      LH0  C  
ATOM    792  CD  ARG H  87       6.035  14.373 -44.129  1.00  0.00      LH0  C  
ATOM    793  NE  ARG H  87       7.278  15.002 -43.662  1.00  0.00      LH0  N  
ATOM    794  CZ  ARG H  87       7.408  15.565 -42.436  1.00  0.00      LH0  C  
ATOM    795  NH1 ARG H  87       6.409  15.541 -41.566  1.00  0.00      LH0  N1+
ATOM    796  NH2 ARG H  87       8.548  16.171 -42.103  1.00  0.00      LH0  N  
ATOM    797  H   ARG H  87       3.472  17.921 -42.972  1.00  0.00      LH0  H  
ATOM    798  HE  ARG H  87       8.015  15.035 -44.338  1.00  0.00      LH0  H  
ATOM    799 HH11 ARG H  87       6.500  15.976 -40.668  1.00  0.00      LH0  H  
ATOM    800 HH12 ARG H  87       5.501  15.157 -41.775  1.00  0.00      LH0  H  
ATOM    801 HH21 ARG H  87       8.664  16.644 -41.219  1.00  0.00      LH0  H  
ATOM    802 HH22 ARG H  87       9.321  16.186 -42.733  1.00  0.00      LH0  H  
ATOM    803  N   SER H  88       2.897  17.320 -46.664  1.00  0.00      LH0  N  
ATOM    804  CA  SER H  88       1.575  17.051 -47.236  1.00  0.00      LH0  C  
ATOM    805  C   SER H  88       0.745  16.044 -46.445  1.00  0.00      LH0  C  
ATOM    806  O   SER H  88      -0.434  16.219 -46.155  1.00  0.00      LH0  O  
ATOM    807  CB  SER H  88       1.775  16.612 -48.690  1.00  0.00      LH0  C  
ATOM    808  OG  SER H  88       3.151  16.243 -48.895  1.00  0.00      LH0  O  
ATOM    809  H   SER H  88       3.681  17.181 -47.271  1.00  0.00      LH0  H  
ATOM    810  HG  SER H  88       3.207  15.290 -48.731  1.00  0.00      LH0  H  
ATOM    811  N   GLU H  89       1.475  15.000 -46.047  1.00  0.00      LH0  N  
ATOM    812  CA  GLU H  89       0.945  13.854 -45.311  1.00  0.00      LH0  C  
ATOM    813  C   GLU H  89       0.472  14.189 -43.903  1.00  0.00      LH0  C  
ATOM    814  O   GLU H  89      -0.322  13.488 -43.280  1.00  0.00      LH0  O  
ATOM    815  CB  GLU H  89       2.009  12.744 -45.274  1.00  0.00      LH0  C  
ATOM    816  CG  GLU H  89       2.476  12.171 -46.630  1.00  0.00      LH0  C  
ATOM    817  CD  GLU H  89       3.112  13.227 -47.527  1.00  0.00      LH0  C  
ATOM    818  OE1 GLU H  89       4.020  13.931 -47.091  1.00  0.00      LH0  O  
ATOM    819  OE2 GLU H  89       2.636  13.419 -48.639  1.00  0.00      LH0  O1-
ATOM    820  H   GLU H  89       2.418  14.956 -46.385  1.00  0.00      LH0  H  
ATOM    821  N   ASP H  90       0.990  15.325 -43.418  1.00  0.00      LH0  N  
ATOM    822  CA  ASP H  90       0.507  15.818 -42.133  1.00  0.00      LH0  C  
ATOM    823  C   ASP H  90      -0.822  16.548 -42.197  1.00  0.00      LH0  C  
ATOM    824  O   ASP H  90      -1.377  16.925 -41.173  1.00  0.00      LH0  O  
ATOM    825  CB  ASP H  90       1.543  16.711 -41.451  1.00  0.00      LH0  C  
ATOM    826  CG  ASP H  90       2.643  15.897 -40.796  1.00  0.00      LH0  C  
ATOM    827  OD1 ASP H  90       2.377  15.198 -39.827  1.00  0.00      LH0  O  
ATOM    828  OD2 ASP H  90       3.795  15.999 -41.202  1.00  0.00      LH0  O1-
ATOM    829  H   ASP H  90       1.614  15.881 -43.963  1.00  0.00      LH0  H  
ATOM    830  N   THR H  91      -1.347  16.712 -43.423  1.00  0.00      LH0  N  
ATOM    831  CA  THR H  91      -2.727  17.191 -43.501  1.00  0.00      LH0  C  
ATOM    832  C   THR H  91      -3.697  16.236 -42.825  1.00  0.00      LH0  C  
ATOM    833  O   THR H  91      -3.813  15.077 -43.206  1.00  0.00      LH0  O  
ATOM    834  CB  THR H  91      -3.122  17.428 -44.964  1.00  0.00      LH0  C  
ATOM    835  CG2 THR H  91      -4.548  17.963 -45.127  1.00  0.00      LH0  C  
ATOM    836  OG1 THR H  91      -2.186  18.324 -45.578  1.00  0.00      LH0  O  
ATOM    837  H   THR H  91      -0.862  16.419 -44.245  1.00  0.00      LH0  H  
ATOM    838  HG1 THR H  91      -1.450  17.777 -45.848  1.00  0.00      LH0  H  
ATOM    839  N   ALA H  92      -4.362  16.767 -41.791  1.00  0.00      LH0  N  
ATOM    840  CA  ALA H  92      -5.278  15.919 -41.036  1.00  0.00      LH0  C  
ATOM    841  C   ALA H  92      -6.177  16.746 -40.148  1.00  0.00      LH0  C  
ATOM    842  O   ALA H  92      -5.949  17.929 -39.920  1.00  0.00      LH0  O  
ATOM    843  CB  ALA H  92      -4.515  14.925 -40.153  1.00  0.00      LH0  C  
ATOM    844  H   ALA H  92      -4.188  17.717 -41.518  1.00  0.00      LH0  H  
ATOM    845  N   VAL H  93      -7.217  16.070 -39.649  1.00  0.00      LH0  N  
ATOM    846  CA  VAL H  93      -8.035  16.757 -38.659  1.00  0.00      LH0  C  
ATOM    847  C   VAL H  93      -7.481  16.515 -37.269  1.00  0.00      LH0  C  
ATOM    848  O   VAL H  93      -7.657  15.465 -36.662  1.00  0.00      LH0  O  
ATOM    849  CB  VAL H  93      -9.507  16.337 -38.748  1.00  0.00      LH0  C  
ATOM    850  CG1 VAL H  93     -10.383  17.308 -37.953  1.00  0.00      LH0  C  
ATOM    851  CG2 VAL H  93      -9.985  16.220 -40.198  1.00  0.00      LH0  C  
ATOM    852  H   VAL H  93      -7.325  15.089 -39.821  1.00  0.00      LH0  H  
ATOM    853  N   TYR H  94      -6.764  17.536 -36.804  1.00  0.00      LH0  N  
ATOM    854  CA  TYR H  94      -6.188  17.427 -35.471  1.00  0.00      LH0  C  
ATOM    855  C   TYR H  94      -7.182  17.778 -34.386  1.00  0.00      LH0  C  
ATOM    856  O   TYR H  94      -7.388  18.933 -34.031  1.00  0.00      LH0  O  
ATOM    857  CB  TYR H  94      -4.909  18.268 -35.390  1.00  0.00      LH0  C  
ATOM    858  CG  TYR H  94      -3.867  17.641 -36.289  1.00  0.00      LH0  C  
ATOM    859  CD1 TYR H  94      -3.607  18.189 -37.563  1.00  0.00      LH0  C  
ATOM    860  CD2 TYR H  94      -3.196  16.496 -35.827  1.00  0.00      LH0  C  
ATOM    861  CE1 TYR H  94      -2.694  17.538 -38.411  1.00  0.00      LH0  C  
ATOM    862  CE2 TYR H  94      -2.283  15.850 -36.670  1.00  0.00      LH0  C  
ATOM    863  CZ  TYR H  94      -2.070  16.354 -37.965  1.00  0.00      LH0  C  
ATOM    864  OH  TYR H  94      -1.242  15.642 -38.812  1.00  0.00      LH0  O  
ATOM    865  H   TYR H  94      -6.684  18.382 -37.335  1.00  0.00      LH0  H  
ATOM    866  HH  TYR H  94      -1.011  16.217 -39.540  1.00  0.00      LH0  H  
ATOM    867  N   PHE H  95      -7.820  16.718 -33.888  1.00  0.00      LH0  N  
ATOM    868  CA  PHE H  95      -8.738  16.912 -32.770  1.00  0.00      LH0  C  
ATOM    869  C   PHE H  95      -7.993  17.089 -31.462  1.00  0.00      LH0  C  
ATOM    870  O   PHE H  95      -6.847  16.683 -31.309  1.00  0.00      LH0  O  
ATOM    871  CB  PHE H  95      -9.662  15.707 -32.607  1.00  0.00      LH0  C  
ATOM    872  CG  PHE H  95     -10.726  15.606 -33.674  1.00  0.00      LH0  C  
ATOM    873  CD1 PHE H  95     -10.484  14.833 -34.830  1.00  0.00      LH0  C  
ATOM    874  CD2 PHE H  95     -11.962  16.257 -33.475  1.00  0.00      LH0  C  
ATOM    875  CE1 PHE H  95     -11.506  14.686 -35.788  1.00  0.00      LH0  C  
ATOM    876  CE2 PHE H  95     -12.983  16.114 -34.434  1.00  0.00      LH0  C  
ATOM    877  CZ  PHE H  95     -12.748  15.321 -35.577  1.00  0.00      LH0  C  
ATOM    878  H   PHE H  95      -7.517  15.808 -34.181  1.00  0.00      LH0  H  
ATOM    879  N   CYS H  96      -8.717  17.664 -30.503  1.00  0.00      LH0  N  
ATOM    880  CA  CYS H  96      -8.296  17.435 -29.129  1.00  0.00      LH0  C  
ATOM    881  C   CYS H  96      -9.353  16.616 -28.437  1.00  0.00      LH0  C  
ATOM    882  O   CYS H  96     -10.457  16.451 -28.946  1.00  0.00      LH0  O  
ATOM    883  CB  CYS H  96      -8.082  18.742 -28.369  1.00  0.00      LH0  C  
ATOM    884  SG  CYS H  96      -9.598  19.705 -28.177  1.00  0.00      LH0  S  
ATOM    885  H   CYS H  96      -9.613  18.067 -30.703  1.00  0.00      LH0  H  
ATOM    886  N   ALA H  97      -8.975  16.133 -27.255  1.00  0.00      LH0  N  
ATOM    887  CA  ALA H  97      -9.945  15.407 -26.457  1.00  0.00      LH0  C  
ATOM    888  C   ALA H  97      -9.550  15.491 -25.005  1.00  0.00      LH0  C  
ATOM    889  O   ALA H  97      -8.420  15.841 -24.689  1.00  0.00      LH0  O  
ATOM    890  CB  ALA H  97      -9.996  13.948 -26.892  1.00  0.00      LH0  C  
ATOM    891  H   ALA H  97      -8.040  16.238 -26.908  1.00  0.00      LH0  H  
ATOM    892  N   ARG H  98     -10.508  15.165 -24.137  1.00  0.00      LH0  N  
ATOM    893  CA  ARG H  98     -10.184  15.202 -22.715  1.00  0.00      LH0  C  
ATOM    894  C   ARG H  98     -10.850  14.041 -22.015  1.00  0.00      LH0  C  
ATOM    895  O   ARG H  98     -11.903  13.581 -22.442  1.00  0.00      LH0  O  
ATOM    896  CB  ARG H  98     -10.668  16.515 -22.090  1.00  0.00      LH0  C  
ATOM    897  CG  ARG H  98      -9.855  16.948 -20.868  1.00  0.00      LH0  C  
ATOM    898  CD  ARG H  98     -10.666  17.755 -19.859  1.00  0.00      LH0  C  
ATOM    899  NE  ARG H  98     -11.643  16.867 -19.240  1.00  0.00      LH0  N  
ATOM    900  CZ  ARG H  98     -12.252  17.154 -18.078  1.00  0.00      LH0  C  
ATOM    901  NH1 ARG H  98     -12.004  18.266 -17.408  1.00  0.00      LH0  N1+
ATOM    902  NH2 ARG H  98     -13.113  16.278 -17.590  1.00  0.00      LH0  N  
ATOM    903  H   ARG H  98     -11.417  14.900 -24.465  1.00  0.00      LH0  H  
ATOM    904  HE  ARG H  98     -11.855  15.987 -19.671  1.00  0.00      LH0  H  
ATOM    905 HH11 ARG H  98     -12.479  18.428 -16.536  1.00  0.00      LH0  H  
ATOM    906 HH12 ARG H  98     -11.349  18.973 -17.700  1.00  0.00      LH0  H  
ATOM    907 HH21 ARG H  98     -13.656  16.499 -16.768  1.00  0.00      LH0  H  
ATOM    908 HH22 ARG H  98     -13.220  15.390 -18.042  1.00  0.00      LH0  H  
ATOM    909  N   LYS H  99     -10.233  13.615 -20.906  1.00  0.00      LH0  N  
ATOM    910  CA  LYS H  99     -10.899  12.573 -20.125  1.00  0.00      LH0  C  
ATOM    911  C   LYS H  99     -12.213  13.038 -19.503  1.00  0.00      LH0  C  
ATOM    912  O   LYS H  99     -12.324  14.154 -19.001  1.00  0.00      LH0  O  
ATOM    913  CB  LYS H  99      -9.949  12.078 -19.033  1.00  0.00      LH0  C  
ATOM    914  CG  LYS H  99     -10.333  10.719 -18.444  1.00  0.00      LH0  C  
ATOM    915  CD  LYS H  99      -9.681  10.458 -17.085  1.00  0.00      LH0  C  
ATOM    916  CE  LYS H  99     -10.089   9.115 -16.473  1.00  0.00      LH0  C  
ATOM    917  NZ  LYS H  99     -11.527   9.094 -16.175  1.00  0.00      LH0  N1+
ATOM    918  H   LYS H  99      -9.320  13.963 -20.683  1.00  0.00      LH0  H  
ATOM    919  HZ1 LYS H  99     -11.839   8.108 -16.074  1.00  0.00      LH0  H  
ATOM    920  HZ2 LYS H  99     -11.790   9.596 -15.302  1.00  0.00      LH0  H  
ATOM    921  HZ3 LYS H  99     -12.083   9.516 -16.947  1.00  0.00      LH0  H  
ATOM    922  N   PHE H 100     -13.205  12.142 -19.509  1.00  0.00      LH0  N  
ATOM    923  CA  PHE H 100     -14.302  12.371 -18.574  1.00  0.00      LH0  C  
ATOM    924  C   PHE H 100     -13.939  11.810 -17.222  1.00  0.00      LH0  C  
ATOM    925  O   PHE H 100     -13.166  10.863 -17.107  1.00  0.00      LH0  O  
ATOM    926  CB  PHE H 100     -15.615  11.728 -19.029  1.00  0.00      LH0  C  
ATOM    927  CG  PHE H 100     -16.613  12.768 -19.491  1.00  0.00      LH0  C  
ATOM    928  CD1 PHE H 100     -16.918  13.874 -18.665  1.00  0.00      LH0  C  
ATOM    929  CD2 PHE H 100     -17.240  12.602 -20.744  1.00  0.00      LH0  C  
ATOM    930  CE1 PHE H 100     -17.861  14.825 -19.099  1.00  0.00      LH0  C  
ATOM    931  CE2 PHE H 100     -18.184  13.551 -21.181  1.00  0.00      LH0  C  
ATOM    932  CZ  PHE H 100     -18.484  14.654 -20.354  1.00  0.00      LH0  C  
ATOM    933  H   PHE H 100     -13.086  11.276 -20.002  1.00  0.00      LH0  H  
ATOM    934  N   HIS H 101     -14.535  12.432 -16.195  1.00  0.00      LH0  N  
ATOM    935  CA  HIS H 101     -14.223  11.999 -14.829  1.00  0.00      LH0  C  
ATOM    936  C   HIS H 101     -14.299  10.494 -14.597  1.00  0.00      LH0  C  
ATOM    937  O   HIS H 101     -13.287   9.822 -14.413  1.00  0.00      LH0  O  
ATOM    938  CB  HIS H 101     -15.018  12.792 -13.768  1.00  0.00      LH0  C  
ATOM    939  CG  HIS H 101     -16.291  13.410 -14.308  1.00  0.00      LH0  C  
ATOM    940  CD2 HIS H 101     -17.549  12.812 -14.406  1.00  0.00      LH0  C  
ATOM    941  ND1 HIS H 101     -16.375  14.665 -14.790  1.00  0.00      LH0  N  
ATOM    942  CE1 HIS H 101     -17.669  14.864 -15.192  1.00  0.00      LH0  C  
ATOM    943  NE2 HIS H 101     -18.387  13.720 -14.956  1.00  0.00      LH0  N  
ATOM    944  H   HIS H 101     -15.134  13.212 -16.376  1.00  0.00      LH0  H  
ATOM    945  HD1 HIS H 101     -15.679  15.364 -14.828  1.00  0.00      LH0  H  
ATOM    946  N   PHE H 102     -15.545  10.003 -14.670  1.00  0.00      LH0  N  
ATOM    947  CA  PHE H 102     -15.824   8.616 -14.298  1.00  0.00      LH0  C  
ATOM    948  C   PHE H 102     -15.208   7.513 -15.150  1.00  0.00      LH0  C  
ATOM    949  O   PHE H 102     -14.702   6.530 -14.630  1.00  0.00      LH0  O  
ATOM    950  CB  PHE H 102     -17.339   8.414 -14.091  1.00  0.00      LH0  C  
ATOM    951  CG  PHE H 102     -18.159   8.593 -15.357  1.00  0.00      LH0  C  
ATOM    952  CD1 PHE H 102     -18.706   7.453 -15.984  1.00  0.00      LH0  C  
ATOM    953  CD2 PHE H 102     -18.384   9.884 -15.885  1.00  0.00      LH0  C  
ATOM    954  CE1 PHE H 102     -19.485   7.608 -17.146  1.00  0.00      LH0  C  
ATOM    955  CE2 PHE H 102     -19.160  10.042 -17.049  1.00  0.00      LH0  C  
ATOM    956  CZ  PHE H 102     -19.706   8.900 -17.668  1.00  0.00      LH0  C  
ATOM    957  H   PHE H 102     -16.292  10.624 -14.895  1.00  0.00      LH0  H  
ATOM    958  N   VAL H 103     -15.273   7.723 -16.478  1.00  0.00      LH0  N  
ATOM    959  CA  VAL H 103     -14.902   6.645 -17.411  1.00  0.00      LH0  C  
ATOM    960  C   VAL H 103     -13.494   6.112 -17.162  1.00  0.00      LH0  C  
ATOM    961  O   VAL H 103     -12.595   6.891 -16.852  1.00  0.00      LH0  O  
ATOM    962  CB  VAL H 103     -15.053   7.134 -18.862  1.00  0.00      LH0  C  
ATOM    963  CG1 VAL H 103     -14.907   5.992 -19.867  1.00  0.00      LH0  C  
ATOM    964  CG2 VAL H 103     -16.379   7.864 -19.082  1.00  0.00      LH0  C  
ATOM    965  H   VAL H 103     -15.648   8.587 -16.800  1.00  0.00      LH0  H  
ATOM    966  N   SER H 104     -13.347   4.788 -17.253  1.00  0.00      LH0  N  
ATOM    967  CA  SER H 104     -12.102   4.202 -16.776  1.00  0.00      LH0  C  
ATOM    968  C   SER H 104     -10.952   4.239 -17.779  1.00  0.00      LH0  C  
ATOM    969  O   SER H 104     -11.003   4.934 -18.795  1.00  0.00      LH0  O  
ATOM    970  CB  SER H 104     -12.402   2.809 -16.202  1.00  0.00      LH0  C  
ATOM    971  OG  SER H 104     -12.809   1.897 -17.225  1.00  0.00      LH0  O  
ATOM    972  H   SER H 104     -14.070   4.218 -17.659  1.00  0.00      LH0  H  
ATOM    973  HG  SER H 104     -13.601   2.255 -17.636  1.00  0.00      LH0  H  
ATOM    974  N   GLY H 105      -9.904   3.465 -17.438  1.00  0.00      LH0  N  
ATOM    975  CA  GLY H 105      -8.744   3.410 -18.316  1.00  0.00      LH0  C  
ATOM    976  C   GLY H 105      -7.806   4.580 -18.139  1.00  0.00      LH0  C  
ATOM    977  O   GLY H 105      -8.013   5.467 -17.316  1.00  0.00      LH0  O  
ATOM    978  H   GLY H 105      -9.860   2.962 -16.576  1.00  0.00      LH0  H  
ATOM    979  N   SER H 106      -6.759   4.535 -18.978  1.00  0.00      LH0  N  
ATOM    980  CA  SER H 106      -5.766   5.610 -19.022  1.00  0.00      LH0  C  
ATOM    981  C   SER H 106      -6.382   7.006 -18.995  1.00  0.00      LH0  C  
ATOM    982  O   SER H 106      -7.358   7.294 -19.682  1.00  0.00      LH0  O  
ATOM    983  CB  SER H 106      -4.893   5.409 -20.268  1.00  0.00      LH0  C  
ATOM    984  OG  SER H 106      -3.796   6.330 -20.281  1.00  0.00      LH0  O  
ATOM    985  H   SER H 106      -6.663   3.731 -19.569  1.00  0.00      LH0  H  
ATOM    986  HG  SER H 106      -3.021   5.810 -20.067  1.00  0.00      LH0  H  
ATOM    987  N   PRO H 107      -5.775   7.899 -18.175  1.00  0.00      LH0  N  
ATOM    988  CA  PRO H 107      -6.333   9.247 -18.038  1.00  0.00      LH0  C  
ATOM    989  C   PRO H 107      -6.223  10.101 -19.293  1.00  0.00      LH0  C  
ATOM    990  O   PRO H 107      -6.800  11.176 -19.378  1.00  0.00      LH0  O  
ATOM    991  CB  PRO H 107      -5.585   9.806 -16.827  1.00  0.00      LH0  C  
ATOM    992  CG  PRO H 107      -4.241   9.090 -16.846  1.00  0.00      LH0  C  
ATOM    993  CD  PRO H 107      -4.586   7.698 -17.356  1.00  0.00      LH0  C  
ATOM    994  N   PHE H 108      -5.506   9.555 -20.293  1.00  0.00      LH0  N  
ATOM    995  CA  PHE H 108      -5.586  10.166 -21.618  1.00  0.00      LH0  C  
ATOM    996  C   PHE H 108      -6.889   9.899 -22.374  1.00  0.00      LH0  C  
ATOM    997  O   PHE H 108      -7.021  10.259 -23.538  1.00  0.00      LH0  O  
ATOM    998  CB  PHE H 108      -4.404   9.721 -22.487  1.00  0.00      LH0  C  
ATOM    999  CG  PHE H 108      -3.062   9.965 -21.833  1.00  0.00      LH0  C  
ATOM   1000  CD1 PHE H 108      -2.635  11.283 -21.561  1.00  0.00      LH0  C  
ATOM   1001  CD2 PHE H 108      -2.244   8.855 -21.527  1.00  0.00      LH0  C  
ATOM   1002  CE1 PHE H 108      -1.365  11.496 -20.990  1.00  0.00      LH0  C  
ATOM   1003  CE2 PHE H 108      -0.974   9.066 -20.959  1.00  0.00      LH0  C  
ATOM   1004  CZ  PHE H 108      -0.543  10.385 -20.706  1.00  0.00      LH0  C  
ATOM   1005  H   PHE H 108      -5.003   8.701 -20.165  1.00  0.00      LH0  H  
ATOM   1006  N   GLY H 109      -7.837   9.237 -21.682  1.00  0.00      LH0  N  
ATOM   1007  CA  GLY H 109      -9.135   8.900 -22.270  1.00  0.00      LH0  C  
ATOM   1008  C   GLY H 109      -9.778   9.998 -23.094  1.00  0.00      LH0  C  
ATOM   1009  O   GLY H 109      -9.853  11.161 -22.715  1.00  0.00      LH0  O  
ATOM   1010  H   GLY H 109      -7.632   8.886 -20.772  1.00  0.00      LH0  H  
ATOM   1011  N   MET H 110     -10.200   9.576 -24.286  1.00  0.00      LH0  N  
ATOM   1012  CA  MET H 110     -10.668  10.614 -25.189  1.00  0.00      LH0  C  
ATOM   1013  C   MET H 110     -12.177  10.682 -25.225  1.00  0.00      LH0  C  
ATOM   1014  O   MET H 110     -12.840  10.206 -26.143  1.00  0.00      LH0  O  
ATOM   1015  CB  MET H 110     -10.032  10.415 -26.563  1.00  0.00      LH0  C  
ATOM   1016  CG  MET H 110      -8.507  10.448 -26.480  1.00  0.00      LH0  C  
ATOM   1017  SD  MET H 110      -7.691  10.369 -28.076  1.00  0.00      LH0  S  
ATOM   1018  CE  MET H 110      -8.136   8.682 -28.489  1.00  0.00      LH0  C  
ATOM   1019  H   MET H 110     -10.222   8.606 -24.534  1.00  0.00      LH0  H  
ATOM   1020  N   ASP H 111     -12.689  11.256 -24.134  1.00  0.00      LH0  N  
ATOM   1021  CA  ASP H 111     -14.137  11.241 -23.935  1.00  0.00      LH0  C  
ATOM   1022  C   ASP H 111     -14.830  12.474 -24.474  1.00  0.00      LH0  C  
ATOM   1023  O   ASP H 111     -15.777  12.415 -25.247  1.00  0.00      LH0  O  
ATOM   1024  CB  ASP H 111     -14.475  11.114 -22.452  1.00  0.00      LH0  C  
ATOM   1025  CG  ASP H 111     -13.885   9.869 -21.825  1.00  0.00      LH0  C  
ATOM   1026  OD1 ASP H 111     -14.564   8.857 -21.774  1.00  0.00      LH0  O  
ATOM   1027  OD2 ASP H 111     -12.743   9.887 -21.378  1.00  0.00      LH0  O1-
ATOM   1028  H   ASP H 111     -12.080  11.637 -23.432  1.00  0.00      LH0  H  
ATOM   1029  N   VAL H 112     -14.307  13.611 -24.002  1.00  0.00      LH0  N  
ATOM   1030  CA  VAL H 112     -14.817  14.899 -24.464  1.00  0.00      LH0  C  
ATOM   1031  C   VAL H 112     -14.052  15.285 -25.710  1.00  0.00      LH0  C  
ATOM   1032  O   VAL H 112     -12.857  15.032 -25.783  1.00  0.00      LH0  O  
ATOM   1033  CB  VAL H 112     -14.614  15.965 -23.378  1.00  0.00      LH0  C  
ATOM   1034  CG1 VAL H 112     -15.370  17.255 -23.714  1.00  0.00      LH0  C  
ATOM   1035  CG2 VAL H 112     -14.961  15.434 -21.985  1.00  0.00      LH0  C  
ATOM   1036  H   VAL H 112     -13.477  13.550 -23.452  1.00  0.00      LH0  H  
ATOM   1037  N   TRP H 113     -14.761  15.879 -26.676  1.00  0.00      LH0  N  
ATOM   1038  CA  TRP H 113     -14.066  16.162 -27.927  1.00  0.00      LH0  C  
ATOM   1039  C   TRP H 113     -14.022  17.630 -28.267  1.00  0.00      LH0  C  
ATOM   1040  O   TRP H 113     -14.926  18.391 -27.940  1.00  0.00      LH0  O  
ATOM   1041  CB  TRP H 113     -14.687  15.350 -29.065  1.00  0.00      LH0  C  
ATOM   1042  CG  TRP H 113     -14.196  13.933 -28.932  1.00  0.00      LH0  C  
ATOM   1043  CD1 TRP H 113     -14.709  12.926 -28.101  1.00  0.00      LH0  C  
ATOM   1044  CD2 TRP H 113     -13.046  13.350 -29.569  1.00  0.00      LH0  C  
ATOM   1045  CE2 TRP H 113     -12.921  12.012 -29.070  1.00  0.00      LH0  C  
ATOM   1046  CE3 TRP H 113     -12.116  13.846 -30.506  1.00  0.00      LH0  C  
ATOM   1047  NE1 TRP H 113     -13.959  11.797 -28.174  1.00  0.00      LH0  N  
ATOM   1048  CZ2 TRP H 113     -11.862  11.199 -29.514  1.00  0.00      LH0  C  
ATOM   1049  CZ3 TRP H 113     -11.065  13.016 -30.943  1.00  0.00      LH0  C  
ATOM   1050  CH2 TRP H 113     -10.936  11.702 -30.449  1.00  0.00      LH0  C  
ATOM   1051  H   TRP H 113     -15.719  16.132 -26.559  1.00  0.00      LH0  H  
ATOM   1052  HE1 TRP H 113     -14.099  10.989 -27.636  1.00  0.00      LH0  H  
ATOM   1053  N   GLY H 114     -12.920  17.984 -28.937  1.00  0.00      LH0  N  
ATOM   1054  CA  GLY H 114     -12.892  19.290 -29.585  1.00  0.00      LH0  C  
ATOM   1055  C   GLY H 114     -13.456  19.162 -30.981  1.00  0.00      LH0  C  
ATOM   1056  O   GLY H 114     -13.724  18.063 -31.453  1.00  0.00      LH0  O  
ATOM   1057  H   GLY H 114     -12.231  17.291 -29.156  1.00  0.00      LH0  H  
ATOM   1058  N   GLN H 115     -13.641  20.319 -31.628  1.00  0.00      LH0  N  
ATOM   1059  CA  GLN H 115     -14.278  20.208 -32.940  1.00  0.00      LH0  C  
ATOM   1060  C   GLN H 115     -13.365  19.810 -34.094  1.00  0.00      LH0  C  
ATOM   1061  O   GLN H 115     -13.812  19.510 -35.193  1.00  0.00      LH0  O  
ATOM   1062  CB  GLN H 115     -15.107  21.468 -33.241  1.00  0.00      LH0  C  
ATOM   1063  CG  GLN H 115     -14.414  22.631 -33.968  1.00  0.00      LH0  C  
ATOM   1064  CD  GLN H 115     -13.172  23.097 -33.238  1.00  0.00      LH0  C  
ATOM   1065  NE2 GLN H 115     -12.168  23.381 -34.066  1.00  0.00      LH0  N  
ATOM   1066  OE1 GLN H 115     -13.114  23.213 -32.019  1.00  0.00      LH0  O  
ATOM   1067  H   GLN H 115     -13.369  21.200 -31.232  1.00  0.00      LH0  H  
ATOM   1068 HE21 GLN H 115     -12.177  23.103 -35.030  1.00  0.00      LH0  H  
ATOM   1069 HE22 GLN H 115     -11.357  23.880 -33.761  1.00  0.00      LH0  H  
ATOM   1070  N   GLY H 116     -12.059  19.836 -33.796  1.00  0.00      LH0  N  
ATOM   1071  CA  GLY H 116     -11.117  19.539 -34.865  1.00  0.00      LH0  C  
ATOM   1072  C   GLY H 116     -10.489  20.773 -35.473  1.00  0.00      LH0  C  
ATOM   1073  O   GLY H 116     -11.137  21.629 -36.063  1.00  0.00      LH0  O  
ATOM   1074  H   GLY H 116     -11.739  20.058 -32.875  1.00  0.00      LH0  H  
ATOM   1075  N   THR H 117      -9.166  20.815 -35.306  1.00  0.00      LH0  N  
ATOM   1076  CA  THR H 117      -8.405  21.734 -36.138  1.00  0.00      LH0  C  
ATOM   1077  C   THR H 117      -7.909  21.029 -37.384  1.00  0.00      LH0  C  
ATOM   1078  O   THR H 117      -6.939  20.280 -37.365  1.00  0.00      LH0  O  
ATOM   1079  CB  THR H 117      -7.245  22.325 -35.335  1.00  0.00      LH0  C  
ATOM   1080  CG2 THR H 117      -6.401  23.322 -36.137  1.00  0.00      LH0  C  
ATOM   1081  OG1 THR H 117      -7.749  22.941 -34.139  1.00  0.00      LH0  O  
ATOM   1082  H   THR H 117      -8.691  20.130 -34.757  1.00  0.00      LH0  H  
ATOM   1083  HG1 THR H 117      -8.625  23.243 -34.380  1.00  0.00      LH0  H  
ATOM   1084  N   THR H 118      -8.627  21.277 -38.478  1.00  0.00      LH0  N  
ATOM   1085  CA  THR H 118      -8.149  20.671 -39.715  1.00  0.00      LH0  C  
ATOM   1086  C   THR H 118      -6.951  21.405 -40.287  1.00  0.00      LH0  C  
ATOM   1087  O   THR H 118      -7.076  22.467 -40.886  1.00  0.00      LH0  O  
ATOM   1088  CB  THR H 118      -9.295  20.597 -40.721  1.00  0.00      LH0  C  
ATOM   1089  CG2 THR H 118      -8.953  19.720 -41.930  1.00  0.00      LH0  C  
ATOM   1090  OG1 THR H 118     -10.473  20.117 -40.060  1.00  0.00      LH0  O  
ATOM   1091  H   THR H 118      -9.424  21.881 -38.452  1.00  0.00      LH0  H  
ATOM   1092  HG1 THR H 118     -11.169  20.110 -40.704  1.00  0.00      LH0  H  
ATOM   1093  N   VAL H 119      -5.780  20.803 -40.052  1.00  0.00      LH0  N  
ATOM   1094  CA  VAL H 119      -4.604  21.443 -40.623  1.00  0.00      LH0  C  
ATOM   1095  C   VAL H 119      -4.320  20.935 -42.019  1.00  0.00      LH0  C  
ATOM   1096  O   VAL H 119      -3.798  19.848 -42.248  1.00  0.00      LH0  O  
ATOM   1097  CB  VAL H 119      -3.375  21.324 -39.715  1.00  0.00      LH0  C  
ATOM   1098  CG1 VAL H 119      -2.232  22.210 -40.220  1.00  0.00      LH0  C  
ATOM   1099  CG2 VAL H 119      -3.724  21.681 -38.271  1.00  0.00      LH0  C  
ATOM   1100  H   VAL H 119      -5.746  19.900 -39.618  1.00  0.00      LH0  H  
ATOM   1101  N   THR H 120      -4.709  21.799 -42.947  1.00  0.00      LH0  N  
ATOM   1102  CA  THR H 120      -4.393  21.585 -44.347  1.00  0.00      LH0  C  
ATOM   1103  C   THR H 120      -2.958  21.982 -44.665  1.00  0.00      LH0  C  
ATOM   1104  O   THR H 120      -2.638  23.127 -44.971  1.00  0.00      LH0  O  
ATOM   1105  CB  THR H 120      -5.413  22.368 -45.176  1.00  0.00      LH0  C  
ATOM   1106  CG2 THR H 120      -5.377  22.009 -46.663  1.00  0.00      LH0  C  
ATOM   1107  OG1 THR H 120      -6.729  22.150 -44.645  1.00  0.00      LH0  O  
ATOM   1108  H   THR H 120      -5.168  22.642 -42.662  1.00  0.00      LH0  H  
ATOM   1109  HG1 THR H 120      -7.286  22.817 -45.023  1.00  0.00      LH0  H  
ATOM   1110  N   VAL H 121      -2.084  20.974 -44.578  1.00  0.00      LH0  N  
ATOM   1111  CA  VAL H 121      -0.688  21.231 -44.928  1.00  0.00      LH0  C  
ATOM   1112  C   VAL H 121      -0.451  21.047 -46.422  1.00  0.00      LH0  C  
ATOM   1113  O   VAL H 121       0.293  20.194 -46.892  1.00  0.00      LH0  O  
ATOM   1114  CB  VAL H 121       0.261  20.356 -44.097  1.00  0.00      LH0  C  
ATOM   1115  CG1 VAL H 121       1.695  20.877 -44.189  1.00  0.00      LH0  C  
ATOM   1116  CG2 VAL H 121      -0.177  20.248 -42.637  1.00  0.00      LH0  C  
ATOM   1117  H   VAL H 121      -2.401  20.036 -44.417  1.00  0.00      LH0  H  
ATOM   1118  N   SER H 122      -1.177  21.881 -47.171  1.00  0.00      LH0  N  
ATOM   1119  CA  SER H 122      -1.160  21.631 -48.604  1.00  0.00      LH0  C  
ATOM   1120  C   SER H 122      -0.210  22.551 -49.336  1.00  0.00      LH0  C  
ATOM   1121  O   SER H 122      -0.164  23.764 -49.134  1.00  0.00      LH0  O  
ATOM   1122  CB  SER H 122      -2.587  21.687 -49.149  1.00  0.00      LH0  C  
ATOM   1123  OG  SER H 122      -2.640  21.217 -50.498  1.00  0.00      LH0  O  
ATOM   1124  H   SER H 122      -1.627  22.664 -46.742  1.00  0.00      LH0  H  
ATOM   1125  HG  SER H 122      -3.551  20.960 -50.645  1.00  0.00      LH0  H  
ATOM   1126  N   SER H 123       0.577  21.907 -50.201  1.00  0.00      LH0  N  
ATOM   1127  CA  SER H 123       1.683  22.586 -50.865  1.00  0.00      LH0  C  
ATOM   1128  C   SER H 123       1.361  23.874 -51.613  1.00  0.00      LH0  C  
ATOM   1129  O   SER H 123       1.985  24.907 -51.393  1.00  0.00      LH0  O  
ATOM   1130  CB  SER H 123       2.401  21.561 -51.743  1.00  0.00      LH0  C  
ATOM   1131  OG  SER H 123       2.380  20.305 -51.051  1.00  0.00      LH0  O  
ATOM   1132  H   SER H 123       0.527  20.909 -50.275  1.00  0.00      LH0  H  
ATOM   1133  HG  SER H 123       2.929  19.698 -51.536  1.00  0.00      LH0  H  
ATOM   1134  N   ALA H 124       0.351  23.785 -52.491  1.00  0.00      LH0  N  
ATOM   1135  CA  ALA H 124       0.161  24.860 -53.470  1.00  0.00      LH0  C  
ATOM   1136  C   ALA H 124      -0.206  26.244 -52.934  1.00  0.00      LH0  C  
ATOM   1137  O   ALA H 124      -0.342  26.485 -51.735  1.00  0.00      LH0  O  
ATOM   1138  CB  ALA H 124      -0.858  24.425 -54.521  1.00  0.00      LH0  C  
ATOM   1139  H   ALA H 124      -0.228  22.969 -52.504  1.00  0.00      LH0  H  
ATOM   1140  N   SER H 125      -0.331  27.169 -53.898  1.00  0.00      LH0  N  
ATOM   1141  CA  SER H 125      -0.675  28.537 -53.530  1.00  0.00      LH0  C  
ATOM   1142  C   SER H 125      -2.160  28.797 -53.673  1.00  0.00      LH0  C  
ATOM   1143  O   SER H 125      -2.792  28.291 -54.597  1.00  0.00      LH0  O  
ATOM   1144  CB  SER H 125       0.118  29.498 -54.423  1.00  0.00      LH0  C  
ATOM   1145  OG  SER H 125      -0.045  29.141 -55.813  1.00  0.00      LH0  O  
ATOM   1146  H   SER H 125      -0.274  26.927 -54.865  1.00  0.00      LH0  H  
ATOM   1147  HG  SER H 125       0.840  29.183 -56.174  1.00  0.00      LH0  H  
ATOM   1148  N   THR H 126      -2.668  29.644 -52.770  1.00  0.00      LH0  N  
ATOM   1149  CA  THR H 126      -4.037  30.162 -52.865  1.00  0.00      LH0  C  
ATOM   1150  C   THR H 126      -4.386  30.682 -54.260  1.00  0.00      LH0  C  
ATOM   1151  O   THR H 126      -3.488  31.092 -54.996  1.00  0.00      LH0  O  
ATOM   1152  CB  THR H 126      -4.157  31.257 -51.797  1.00  0.00      LH0  C  
ATOM   1153  CG2 THR H 126      -5.594  31.550 -51.357  1.00  0.00      LH0  C  
ATOM   1154  OG1 THR H 126      -3.335  30.905 -50.671  1.00  0.00      LH0  O  
ATOM   1155  H   THR H 126      -2.150  29.948 -51.970  1.00  0.00      LH0  H  
ATOM   1156  HG1 THR H 126      -3.554  31.522 -49.980  1.00  0.00      LH0  H  
ATOM   1157  N   LYS H 127      -5.687  30.608 -54.607  1.00  0.00      LH0  N  
ATOM   1158  CA  LYS H 127      -6.229  31.219 -55.831  1.00  0.00      LH0  C  
ATOM   1159  C   LYS H 127      -7.718  30.999 -55.959  1.00  0.00      LH0  C  
ATOM   1160  O   LYS H 127      -8.269  30.048 -55.418  1.00  0.00      LH0  O  
ATOM   1161  CB  LYS H 127      -5.542  30.748 -57.123  1.00  0.00      LH0  C  
ATOM   1162  CG  LYS H 127      -5.390  29.232 -57.240  1.00  0.00      LH0  C  
ATOM   1163  CD  LYS H 127      -4.399  28.825 -58.332  1.00  0.00      LH0  C  
ATOM   1164  CE  LYS H 127      -3.005  29.460 -58.204  1.00  0.00      LH0  C  
ATOM   1165  NZ  LYS H 127      -2.508  29.378 -56.824  1.00  0.00      LH0  N1+
ATOM   1166  H   LYS H 127      -6.338  30.162 -53.983  1.00  0.00      LH0  H  
ATOM   1167  HZ1 LYS H 127      -1.469  29.358 -56.765  1.00  0.00      LH0  H  
ATOM   1168  HZ2 LYS H 127      -2.843  30.199 -56.278  1.00  0.00      LH0  H  
ATOM   1169  HZ3 LYS H 127      -2.867  28.534 -56.329  1.00  0.00      LH0  H  
ATOM   1170  N   GLY H 128      -8.327  31.943 -56.692  1.00  0.00      LH0  N  
ATOM   1171  CA  GLY H 128      -9.762  31.841 -56.935  1.00  0.00      LH0  C  
ATOM   1172  C   GLY H 128     -10.101  30.788 -57.975  1.00  0.00      LH0  C  
ATOM   1173  O   GLY H 128      -9.245  30.295 -58.699  1.00  0.00      LH0  O  
ATOM   1174  H   GLY H 128      -7.779  32.618 -57.180  1.00  0.00      LH0  H  
ATOM   1175  N   PRO H 129     -11.404  30.449 -57.998  1.00  0.00      LH0  N  
ATOM   1176  CA  PRO H 129     -11.852  29.317 -58.805  1.00  0.00      LH0  C  
ATOM   1177  C   PRO H 129     -12.063  29.653 -60.270  1.00  0.00      LH0  C  
ATOM   1178  O   PRO H 129     -12.850  30.513 -60.653  1.00  0.00      LH0  O  
ATOM   1179  CB  PRO H 129     -13.136  28.935 -58.070  1.00  0.00      LH0  C  
ATOM   1180  CG  PRO H 129     -13.720  30.257 -57.576  1.00  0.00      LH0  C  
ATOM   1181  CD  PRO H 129     -12.476  31.065 -57.227  1.00  0.00      LH0  C  
ATOM   1182  N   SER H 130     -11.353  28.882 -61.091  1.00  0.00      LH0  N  
ATOM   1183  CA  SER H 130     -11.675  28.928 -62.510  1.00  0.00      LH0  C  
ATOM   1184  C   SER H 130     -12.914  28.103 -62.831  1.00  0.00      LH0  C  
ATOM   1185  O   SER H 130     -12.860  26.933 -63.188  1.00  0.00      LH0  O  
ATOM   1186  CB  SER H 130     -10.452  28.485 -63.308  1.00  0.00      LH0  C  
ATOM   1187  OG  SER H 130      -9.326  29.281 -62.917  1.00  0.00      LH0  O  
ATOM   1188  H   SER H 130     -10.755  28.171 -60.718  1.00  0.00      LH0  H  
ATOM   1189  HG  SER H 130      -9.003  28.915 -62.102  1.00  0.00      LH0  H  
ATOM   1190  N   VAL H 131     -14.065  28.763 -62.640  1.00  0.00      LH0  N  
ATOM   1191  CA  VAL H 131     -15.296  28.001 -62.846  1.00  0.00      LH0  C  
ATOM   1192  C   VAL H 131     -15.741  27.950 -64.294  1.00  0.00      LH0  C  
ATOM   1193  O   VAL H 131     -16.062  28.958 -64.921  1.00  0.00      LH0  O  
ATOM   1194  CB  VAL H 131     -16.437  28.501 -61.954  1.00  0.00      LH0  C  
ATOM   1195  CG1 VAL H 131     -17.580  27.483 -61.905  1.00  0.00      LH0  C  
ATOM   1196  CG2 VAL H 131     -15.943  28.823 -60.549  1.00  0.00      LH0  C  
ATOM   1197  H   VAL H 131     -14.041  29.721 -62.350  1.00  0.00      LH0  H  
ATOM   1198  N   PHE H 132     -15.748  26.717 -64.794  1.00  0.00      LH0  N  
ATOM   1199  CA  PHE H 132     -16.177  26.496 -66.168  1.00  0.00      LH0  C  
ATOM   1200  C   PHE H 132     -17.568  25.894 -66.217  1.00  0.00      LH0  C  
ATOM   1201  O   PHE H 132     -17.858  24.908 -65.550  1.00  0.00      LH0  O  
ATOM   1202  CB  PHE H 132     -15.171  25.589 -66.880  1.00  0.00      LH0  C  
ATOM   1203  CG  PHE H 132     -13.768  26.133 -66.728  1.00  0.00      LH0  C  
ATOM   1204  CD1 PHE H 132     -13.428  27.376 -67.305  1.00  0.00      LH0  C  
ATOM   1205  CD2 PHE H 132     -12.813  25.374 -66.017  1.00  0.00      LH0  C  
ATOM   1206  CE1 PHE H 132     -12.107  27.853 -67.197  1.00  0.00      LH0  C  
ATOM   1207  CE2 PHE H 132     -11.492  25.849 -65.912  1.00  0.00      LH0  C  
ATOM   1208  CZ  PHE H 132     -11.148  27.076 -66.516  1.00  0.00      LH0  C  
ATOM   1209  H   PHE H 132     -15.502  25.947 -64.204  1.00  0.00      LH0  H  
ATOM   1210  N   PRO H 133     -18.441  26.536 -67.021  1.00  0.00      LH0  N  
ATOM   1211  CA  PRO H 133     -19.787  25.991 -67.179  1.00  0.00      LH0  C  
ATOM   1212  C   PRO H 133     -19.752  24.778 -68.090  1.00  0.00      LH0  C  
ATOM   1213  O   PRO H 133     -18.826  24.571 -68.872  1.00  0.00      LH0  O  
ATOM   1214  CB  PRO H 133     -20.543  27.189 -67.761  1.00  0.00      LH0  C  
ATOM   1215  CG  PRO H 133     -19.510  27.958 -68.581  1.00  0.00      LH0  C  
ATOM   1216  CD  PRO H 133     -18.216  27.743 -67.804  1.00  0.00      LH0  C  
ATOM   1217  N   LEU H 134     -20.801  23.975 -67.938  1.00  0.00      LH0  N  
ATOM   1218  CA  LEU H 134     -20.867  22.728 -68.684  1.00  0.00      LH0  C  
ATOM   1219  C   LEU H 134     -22.234  22.613 -69.316  1.00  0.00      LH0  C  
ATOM   1220  O   LEU H 134     -23.254  22.639 -68.633  1.00  0.00      LH0  O  
ATOM   1221  CB  LEU H 134     -20.610  21.561 -67.736  1.00  0.00      LH0  C  
ATOM   1222  CG  LEU H 134     -19.252  21.594 -67.030  1.00  0.00      LH0  C  
ATOM   1223  CD1 LEU H 134     -19.262  20.736 -65.768  1.00  0.00      LH0  C  
ATOM   1224  CD2 LEU H 134     -18.099  21.241 -67.970  1.00  0.00      LH0  C  
ATOM   1225  H   LEU H 134     -21.509  24.184 -67.260  1.00  0.00      LH0  H  
ATOM   1226  N   ALA H 135     -22.202  22.534 -70.654  1.00  0.00      LH0  N  
ATOM   1227  CA  ALA H 135     -23.444  22.634 -71.423  1.00  0.00      LH0  C  
ATOM   1228  C   ALA H 135     -24.504  21.603 -71.053  1.00  0.00      LH0  C  
ATOM   1229  O   ALA H 135     -24.240  20.410 -70.967  1.00  0.00      LH0  O  
ATOM   1230  CB  ALA H 135     -23.144  22.556 -72.922  1.00  0.00      LH0  C  
ATOM   1231  H   ALA H 135     -21.313  22.439 -71.106  1.00  0.00      LH0  H  
ATOM   1232  N   PRO H 136     -25.727  22.135 -70.808  1.00  0.00      LH0  N  
ATOM   1233  CA  PRO H 136     -26.825  21.303 -70.301  1.00  0.00      LH0  C  
ATOM   1234  C   PRO H 136     -27.154  20.084 -71.143  1.00  0.00      LH0  C  
ATOM   1235  O   PRO H 136     -27.239  20.146 -72.364  1.00  0.00      LH0  O  
ATOM   1236  CB  PRO H 136     -28.005  22.279 -70.247  1.00  0.00      LH0  C  
ATOM   1237  CG  PRO H 136     -27.383  23.669 -70.147  1.00  0.00      LH0  C  
ATOM   1238  CD  PRO H 136     -26.108  23.535 -70.962  1.00  0.00      LH0  C  
ATOM   1239  N   SER H 137     -27.386  18.978 -70.432  1.00  0.00      LH0  N  
ATOM   1240  CA  SER H 137     -27.983  17.866 -71.162  1.00  0.00      LH0  C  
ATOM   1241  C   SER H 137     -29.305  17.448 -70.549  1.00  0.00      LH0  C  
ATOM   1242  O   SER H 137     -29.706  17.944 -69.504  1.00  0.00      LH0  O  
ATOM   1243  CB  SER H 137     -26.988  16.714 -71.315  1.00  0.00      LH0  C  
ATOM   1244  OG  SER H 137     -26.215  16.548 -70.125  1.00  0.00      LH0  O  
ATOM   1245  H   SER H 137     -27.302  18.974 -69.434  1.00  0.00      LH0  H  
ATOM   1246  HG  SER H 137     -25.413  17.050 -70.289  1.00  0.00      LH0  H  
ATOM   1247  N   SER H 138     -29.994  16.544 -71.256  1.00  0.00      LH0  N  
ATOM   1248  CA  SER H 138     -31.374  16.284 -70.857  1.00  0.00      LH0  C  
ATOM   1249  C   SER H 138     -31.649  14.783 -70.785  1.00  0.00      LH0  C  
ATOM   1250  O   SER H 138     -30.722  13.983 -70.632  1.00  0.00      LH0  O  
ATOM   1251  CB  SER H 138     -32.284  17.062 -71.828  1.00  0.00      LH0  C  
ATOM   1252  OG  SER H 138     -33.629  17.180 -71.340  1.00  0.00      LH0  O  
ATOM   1253  H   SER H 138     -29.607  16.109 -72.066  1.00  0.00      LH0  H  
ATOM   1254  HG  SER H 138     -34.108  17.634 -72.026  1.00  0.00      LH0  H  
ATOM   1255  N   LYS H 139     -32.944  14.449 -70.941  1.00  0.00      LH0  N  
ATOM   1256  CA  LYS H 139     -33.513  13.174 -71.396  1.00  0.00      LH0  C  
ATOM   1257  C   LYS H 139     -35.007  13.222 -71.209  1.00  0.00      LH0  C  
ATOM   1258  O   LYS H 139     -35.492  13.651 -70.170  1.00  0.00      LH0  O  
ATOM   1259  CB  LYS H 139     -33.043  11.944 -70.620  1.00  0.00      LH0  C  
ATOM   1260  CG  LYS H 139     -31.827  11.237 -71.222  1.00  0.00      LH0  C  
ATOM   1261  CD  LYS H 139     -31.251  10.226 -70.237  1.00  0.00      LH0  C  
ATOM   1262  CE  LYS H 139     -31.039  10.841 -68.851  1.00  0.00      LH0  C  
ATOM   1263  NZ  LYS H 139     -30.068  11.945 -68.887  1.00  0.00      LH0  N1+
ATOM   1264  H   LYS H 139     -33.590  15.179 -70.694  1.00  0.00      LH0  H  
ATOM   1265  HZ1 LYS H 139     -29.837  12.217 -67.906  1.00  0.00      LH0  H  
ATOM   1266  HZ2 LYS H 139     -29.177  11.611 -69.309  1.00  0.00      LH0  H  
ATOM   1267  HZ3 LYS H 139     -30.413  12.767 -69.430  1.00  0.00      LH0  H  
ATOM   1268  N   SER H 140     -35.712  12.744 -72.235  1.00  0.00      LH0  N  
ATOM   1269  CA  SER H 140     -37.142  12.545 -72.030  1.00  0.00      LH0  C  
ATOM   1270  C   SER H 140     -37.418  11.421 -71.048  1.00  0.00      LH0  C  
ATOM   1271  O   SER H 140     -36.828  10.349 -71.118  1.00  0.00      LH0  O  
ATOM   1272  CB  SER H 140     -37.789  12.276 -73.383  1.00  0.00      LH0  C  
ATOM   1273  OG  SER H 140     -37.207  13.163 -74.350  1.00  0.00      LH0  O  
ATOM   1274  H   SER H 140     -35.316  12.462 -73.106  1.00  0.00      LH0  H  
ATOM   1275  HG  SER H 140     -37.814  13.888 -74.438  1.00  0.00      LH0  H  
ATOM   1276  N   THR H 141     -38.311  11.736 -70.115  1.00  0.00      LH0  N  
ATOM   1277  CA  THR H 141     -38.714  10.764 -69.107  1.00  0.00      LH0  C  
ATOM   1278  C   THR H 141     -40.226  10.872 -68.977  1.00  0.00      LH0  C  
ATOM   1279  O   THR H 141     -40.920  11.076 -69.966  1.00  0.00      LH0  O  
ATOM   1280  CB  THR H 141     -37.970  11.059 -67.792  1.00  0.00      LH0  C  
ATOM   1281  CG2 THR H 141     -36.513  10.592 -67.813  1.00  0.00      LH0  C  
ATOM   1282  OG1 THR H 141     -38.042  12.457 -67.480  1.00  0.00      LH0  O  
ATOM   1283  H   THR H 141     -38.730  12.644 -70.120  1.00  0.00      LH0  H  
ATOM   1284  HG1 THR H 141     -37.633  12.563 -66.629  1.00  0.00      LH0  H  
ATOM   1285  N   SER H 142     -40.730  10.818 -67.734  1.00  0.00      LH0  N  
ATOM   1286  CA  SER H 142     -42.051  11.403 -67.526  1.00  0.00      LH0  C  
ATOM   1287  C   SER H 142     -41.966  12.918 -67.658  1.00  0.00      LH0  C  
ATOM   1288  O   SER H 142     -41.736  13.634 -66.690  1.00  0.00      LH0  O  
ATOM   1289  CB  SER H 142     -42.513  10.988 -66.133  1.00  0.00      LH0  C  
ATOM   1290  OG  SER H 142     -41.407  11.141 -65.232  1.00  0.00      LH0  O  
ATOM   1291  H   SER H 142     -40.216  10.599 -66.906  1.00  0.00      LH0  H  
ATOM   1292  HG  SER H 142     -41.307  12.086 -65.127  1.00  0.00      LH0  H  
ATOM   1293  N   GLY H 143     -42.103  13.363 -68.913  1.00  0.00      LH0  N  
ATOM   1294  CA  GLY H 143     -41.678  14.731 -69.179  1.00  0.00      LH0  C  
ATOM   1295  C   GLY H 143     -40.214  14.730 -69.568  1.00  0.00      LH0  C  
ATOM   1296  O   GLY H 143     -39.828  14.198 -70.602  1.00  0.00      LH0  O  
ATOM   1297  H   GLY H 143     -42.178  12.693 -69.655  1.00  0.00      LH0  H  
ATOM   1298  N   GLY H 144     -39.407  15.321 -68.686  1.00  0.00      LH0  N  
ATOM   1299  CA  GLY H 144     -37.986  15.321 -69.002  1.00  0.00      LH0  C  
ATOM   1300  C   GLY H 144     -37.158  15.726 -67.808  1.00  0.00      LH0  C  
ATOM   1301  O   GLY H 144     -37.590  16.524 -66.983  1.00  0.00      LH0  O  
ATOM   1302  H   GLY H 144     -39.733  15.713 -67.826  1.00  0.00      LH0  H  
ATOM   1303  N   THR H 145     -35.958  15.146 -67.748  1.00  0.00      LH0  N  
ATOM   1304  CA  THR H 145     -35.009  15.615 -66.749  1.00  0.00      LH0  C  
ATOM   1305  C   THR H 145     -33.792  16.208 -67.438  1.00  0.00      LH0  C  
ATOM   1306  O   THR H 145     -33.418  15.797 -68.534  1.00  0.00      LH0  O  
ATOM   1307  CB  THR H 145     -34.654  14.470 -65.785  1.00  0.00      LH0  C  
ATOM   1308  CG2 THR H 145     -33.981  13.281 -66.479  1.00  0.00      LH0  C  
ATOM   1309  OG1 THR H 145     -33.859  14.944 -64.693  1.00  0.00      LH0  O  
ATOM   1310  H   THR H 145     -35.669  14.540 -68.490  1.00  0.00      LH0  H  
ATOM   1311  HG1 THR H 145     -33.828  14.245 -64.050  1.00  0.00      LH0  H  
ATOM   1312  N   ALA H 146     -33.207  17.203 -66.769  1.00  0.00      LH0  N  
ATOM   1313  CA  ALA H 146     -32.082  17.917 -67.358  1.00  0.00      LH0  C  
ATOM   1314  C   ALA H 146     -31.103  18.324 -66.285  1.00  0.00      LH0  C  
ATOM   1315  O   ALA H 146     -31.428  18.385 -65.105  1.00  0.00      LH0  O  
ATOM   1316  CB  ALA H 146     -32.553  19.176 -68.084  1.00  0.00      LH0  C  
ATOM   1317  H   ALA H 146     -33.529  17.483 -65.862  1.00  0.00      LH0  H  
ATOM   1318  N   ALA H 147     -29.879  18.595 -66.735  1.00  0.00      LH0  N  
ATOM   1319  CA  ALA H 147     -28.872  18.984 -65.763  1.00  0.00      LH0  C  
ATOM   1320  C   ALA H 147     -27.912  19.981 -66.358  1.00  0.00      LH0  C  
ATOM   1321  O   ALA H 147     -27.690  20.007 -67.564  1.00  0.00      LH0  O  
ATOM   1322  CB  ALA H 147     -28.095  17.765 -65.275  1.00  0.00      LH0  C  
ATOM   1323  H   ALA H 147     -29.652  18.549 -67.710  1.00  0.00      LH0  H  
ATOM   1324  N   LEU H 148     -27.381  20.811 -65.454  1.00  0.00      LH0  N  
ATOM   1325  CA  LEU H 148     -26.485  21.887 -65.869  1.00  0.00      LH0  C  
ATOM   1326  C   LEU H 148     -25.295  21.865 -64.942  1.00  0.00      LH0  C  
ATOM   1327  O   LEU H 148     -25.469  21.677 -63.744  1.00  0.00      LH0  O  
ATOM   1328  CB  LEU H 148     -27.153  23.264 -65.763  1.00  0.00      LH0  C  
ATOM   1329  CG  LEU H 148     -28.521  23.430 -66.434  1.00  0.00      LH0  C  
ATOM   1330  CD1 LEU H 148     -29.693  23.021 -65.538  1.00  0.00      LH0  C  
ATOM   1331  CD2 LEU H 148     -28.709  24.859 -66.924  1.00  0.00      LH0  C  
ATOM   1332  H   LEU H 148     -27.585  20.681 -64.480  1.00  0.00      LH0  H  
ATOM   1333  N   GLY H 149     -24.097  22.019 -65.516  1.00  0.00      LH0  N  
ATOM   1334  CA  GLY H 149     -22.966  21.786 -64.623  1.00  0.00      LH0  C  
ATOM   1335  C   GLY H 149     -21.997  22.942 -64.521  1.00  0.00      LH0  C  
ATOM   1336  O   GLY H 149     -21.869  23.761 -65.421  1.00  0.00      LH0  O  
ATOM   1337  H   GLY H 149     -23.971  22.264 -66.480  1.00  0.00      LH0  H  
ATOM   1338  N   CYS H 150     -21.290  22.935 -63.390  1.00  0.00      LH0  N  
ATOM   1339  CA  CYS H 150     -20.188  23.869 -63.194  1.00  0.00      LH0  C  
ATOM   1340  C   CYS H 150     -19.004  23.169 -62.568  1.00  0.00      LH0  C  
ATOM   1341  O   CYS H 150     -19.043  22.729 -61.424  1.00  0.00      LH0  O  
ATOM   1342  CB  CYS H 150     -20.608  25.038 -62.304  1.00  0.00      LH0  C  
ATOM   1343  SG  CYS H 150     -21.765  26.167 -63.109  1.00  0.00      LH0  S  
ATOM   1344  H   CYS H 150     -21.536  22.300 -62.657  1.00  0.00      LH0  H  
ATOM   1345  N   LEU H 151     -17.937  23.081 -63.370  1.00  0.00      LH0  N  
ATOM   1346  CA  LEU H 151     -16.700  22.601 -62.768  1.00  0.00      LH0  C  
ATOM   1347  C   LEU H 151     -15.945  23.746 -62.132  1.00  0.00      LH0  C  
ATOM   1348  O   LEU H 151     -15.585  24.731 -62.764  1.00  0.00      LH0  O  
ATOM   1349  CB  LEU H 151     -15.820  21.876 -63.788  1.00  0.00      LH0  C  
ATOM   1350  CG  LEU H 151     -14.642  21.151 -63.125  1.00  0.00      LH0  C  
ATOM   1351  CD1 LEU H 151     -15.101  19.981 -62.252  1.00  0.00      LH0  C  
ATOM   1352  CD2 LEU H 151     -13.585  20.727 -64.139  1.00  0.00      LH0  C  
ATOM   1353  H   LEU H 151     -17.949  23.505 -64.277  1.00  0.00      LH0  H  
ATOM   1354  N   VAL H 152     -15.742  23.582 -60.832  1.00  0.00      LH0  N  
ATOM   1355  CA  VAL H 152     -15.039  24.621 -60.097  1.00  0.00      LH0  C  
ATOM   1356  C   VAL H 152     -13.559  24.294 -60.075  1.00  0.00      LH0  C  
ATOM   1357  O   VAL H 152     -13.066  23.611 -59.184  1.00  0.00      LH0  O  
ATOM   1358  CB  VAL H 152     -15.651  24.719 -58.693  1.00  0.00      LH0  C  
ATOM   1359  CG1 VAL H 152     -15.122  25.917 -57.914  1.00  0.00      LH0  C  
ATOM   1360  CG2 VAL H 152     -17.179  24.755 -58.771  1.00  0.00      LH0  C  
ATOM   1361  H   VAL H 152     -15.982  22.715 -60.392  1.00  0.00      LH0  H  
ATOM   1362  N   LYS H 153     -12.882  24.749 -61.137  1.00  0.00      LH0  N  
ATOM   1363  CA  LYS H 153     -11.526  24.244 -61.311  1.00  0.00      LH0  C  
ATOM   1364  C   LYS H 153     -10.430  25.079 -60.662  1.00  0.00      LH0  C  
ATOM   1365  O   LYS H 153     -10.566  26.280 -60.455  1.00  0.00      LH0  O  
ATOM   1366  CB  LYS H 153     -11.258  23.996 -62.800  1.00  0.00      LH0  C  
ATOM   1367  CG  LYS H 153     -10.326  22.812 -63.069  1.00  0.00      LH0  C  
ATOM   1368  CD  LYS H 153      -9.868  22.707 -64.524  1.00  0.00      LH0  C  
ATOM   1369  CE  LYS H 153      -8.801  21.625 -64.728  1.00  0.00      LH0  C  
ATOM   1370  NZ  LYS H 153      -7.650  21.874 -63.850  1.00  0.00      LH0  N1+
ATOM   1371  H   LYS H 153     -13.288  25.373 -61.809  1.00  0.00      LH0  H  
ATOM   1372  HZ1 LYS H 153      -6.886  21.192 -63.978  1.00  0.00      LH0  H  
ATOM   1373  HZ2 LYS H 153      -7.271  22.840 -63.941  1.00  0.00      LH0  H  
ATOM   1374  HZ3 LYS H 153      -7.927  21.809 -62.846  1.00  0.00      LH0  H  
ATOM   1375  N   ASP H 154      -9.334  24.362 -60.359  1.00  0.00      LH0  N  
ATOM   1376  CA  ASP H 154      -8.038  24.937 -59.975  1.00  0.00      LH0  C  
ATOM   1377  C   ASP H 154      -8.012  26.032 -58.918  1.00  0.00      LH0  C  
ATOM   1378  O   ASP H 154      -7.246  26.987 -58.987  1.00  0.00      LH0  O  
ATOM   1379  CB  ASP H 154      -7.220  25.371 -61.204  1.00  0.00      LH0  C  
ATOM   1380  CG  ASP H 154      -6.982  24.235 -62.188  1.00  0.00      LH0  C  
ATOM   1381  OD1 ASP H 154      -6.561  23.143 -61.804  1.00  0.00      LH0  O  
ATOM   1382  OD2 ASP H 154      -7.231  24.435 -63.369  1.00  0.00      LH0  O1-
ATOM   1383  H   ASP H 154      -9.391  23.382 -60.552  1.00  0.00      LH0  H  
ATOM   1384  N   TYR H 155      -8.869  25.847 -57.909  1.00  0.00      LH0  N  
ATOM   1385  CA  TYR H 155      -8.795  26.813 -56.814  1.00  0.00      LH0  C  
ATOM   1386  C   TYR H 155      -7.912  26.305 -55.695  1.00  0.00      LH0  C  
ATOM   1387  O   TYR H 155      -7.467  25.161 -55.708  1.00  0.00      LH0  O  
ATOM   1388  CB  TYR H 155     -10.190  27.167 -56.281  1.00  0.00      LH0  C  
ATOM   1389  CG  TYR H 155     -10.913  25.922 -55.828  1.00  0.00      LH0  C  
ATOM   1390  CD1 TYR H 155     -11.794  25.302 -56.732  1.00  0.00      LH0  C  
ATOM   1391  CD2 TYR H 155     -10.673  25.407 -54.537  1.00  0.00      LH0  C  
ATOM   1392  CE1 TYR H 155     -12.414  24.106 -56.353  1.00  0.00      LH0  C  
ATOM   1393  CE2 TYR H 155     -11.290  24.206 -54.163  1.00  0.00      LH0  C  
ATOM   1394  CZ  TYR H 155     -12.136  23.563 -55.088  1.00  0.00      LH0  C  
ATOM   1395  OH  TYR H 155     -12.709  22.356 -54.762  1.00  0.00      LH0  O  
ATOM   1396  H   TYR H 155      -9.382  24.991 -57.837  1.00  0.00      LH0  H  
ATOM   1397  HH  TYR H 155     -13.050  22.434 -53.867  1.00  0.00      LH0  H  
ATOM   1398  N   PHE H 156      -7.707  27.190 -54.709  1.00  0.00      LH0  N  
ATOM   1399  CA  PHE H 156      -6.940  26.761 -53.545  1.00  0.00      LH0  C  
ATOM   1400  C   PHE H 156      -7.117  27.709 -52.377  1.00  0.00      LH0  C  
ATOM   1401  O   PHE H 156      -6.933  28.912 -52.533  1.00  0.00      LH0  O  
ATOM   1402  CB  PHE H 156      -5.448  26.682 -53.907  1.00  0.00      LH0  C  
ATOM   1403  CG  PHE H 156      -4.616  25.981 -52.855  1.00  0.00      LH0  C  
ATOM   1404  CD1 PHE H 156      -4.073  26.722 -51.781  1.00  0.00      LH0  C  
ATOM   1405  CD2 PHE H 156      -4.383  24.595 -52.974  1.00  0.00      LH0  C  
ATOM   1406  CE1 PHE H 156      -3.287  26.072 -50.813  1.00  0.00      LH0  C  
ATOM   1407  CE2 PHE H 156      -3.592  23.943 -52.009  1.00  0.00      LH0  C  
ATOM   1408  CZ  PHE H 156      -3.051  24.688 -50.941  1.00  0.00      LH0  C  
ATOM   1409  H   PHE H 156      -8.081  28.121 -54.764  1.00  0.00      LH0  H  
ATOM   1410  N   PRO H 157      -7.373  27.118 -51.186  1.00  0.00      LH0  N  
ATOM   1411  CA  PRO H 157      -7.887  25.749 -51.049  1.00  0.00      LH0  C  
ATOM   1412  C   PRO H 157      -9.416  25.735 -50.982  1.00  0.00      LH0  C  
ATOM   1413  O   PRO H 157     -10.083  26.694 -51.339  1.00  0.00      LH0  O  
ATOM   1414  CB  PRO H 157      -7.212  25.348 -49.733  1.00  0.00      LH0  C  
ATOM   1415  CG  PRO H 157      -7.248  26.619 -48.879  1.00  0.00      LH0  C  
ATOM   1416  CD  PRO H 157      -7.100  27.746 -49.899  1.00  0.00      LH0  C  
ATOM   1417  N   GLU H 158      -9.929  24.608 -50.462  1.00  0.00      LH0  N  
ATOM   1418  CA  GLU H 158     -11.317  24.573 -49.984  1.00  0.00      LH0  C  
ATOM   1419  C   GLU H 158     -11.493  25.514 -48.790  1.00  0.00      LH0  C  
ATOM   1420  O   GLU H 158     -10.493  25.925 -48.209  1.00  0.00      LH0  O  
ATOM   1421  CB  GLU H 158     -11.613  23.122 -49.583  1.00  0.00      LH0  C  
ATOM   1422  CG  GLU H 158     -12.131  22.253 -50.730  1.00  0.00      LH0  C  
ATOM   1423  CD  GLU H 158     -13.498  22.746 -51.166  1.00  0.00      LH0  C  
ATOM   1424  OE1 GLU H 158     -13.616  23.262 -52.269  1.00  0.00      LH0  O  
ATOM   1425  OE2 GLU H 158     -14.447  22.649 -50.395  1.00  0.00      LH0  O1-
ATOM   1426  H   GLU H 158      -9.327  23.849 -50.234  1.00  0.00      LH0  H  
ATOM   1427  N   PRO H 159     -12.751  25.839 -48.382  1.00  0.00      LH0  N  
ATOM   1428  CA  PRO H 159     -14.003  25.396 -49.010  1.00  0.00      LH0  C  
ATOM   1429  C   PRO H 159     -14.553  26.296 -50.108  1.00  0.00      LH0  C  
ATOM   1430  O   PRO H 159     -14.619  27.521 -49.999  1.00  0.00      LH0  O  
ATOM   1431  CB  PRO H 159     -14.927  25.320 -47.794  1.00  0.00      LH0  C  
ATOM   1432  CG  PRO H 159     -14.496  26.496 -46.915  1.00  0.00      LH0  C  
ATOM   1433  CD  PRO H 159     -12.992  26.600 -47.161  1.00  0.00      LH0  C  
ATOM   1434  N   VAL H 160     -15.026  25.629 -51.163  1.00  0.00      LH0  N  
ATOM   1435  CA  VAL H 160     -15.864  26.404 -52.066  1.00  0.00      LH0  C  
ATOM   1436  C   VAL H 160     -17.338  26.178 -51.829  1.00  0.00      LH0  C  
ATOM   1437  O   VAL H 160     -17.947  25.195 -52.230  1.00  0.00      LH0  O  
ATOM   1438  CB  VAL H 160     -15.531  26.180 -53.538  1.00  0.00      LH0  C  
ATOM   1439  CG1 VAL H 160     -16.184  27.264 -54.387  1.00  0.00      LH0  C  
ATOM   1440  CG2 VAL H 160     -14.034  26.205 -53.775  1.00  0.00      LH0  C  
ATOM   1441  H   VAL H 160     -14.881  24.634 -51.265  1.00  0.00      LH0  H  
ATOM   1442  N   THR H 161     -17.922  27.177 -51.165  1.00  0.00      LH0  N  
ATOM   1443  CA  THR H 161     -19.372  27.085 -51.072  1.00  0.00      LH0  C  
ATOM   1444  C   THR H 161     -20.070  27.505 -52.352  1.00  0.00      LH0  C  
ATOM   1445  O   THR H 161     -20.400  28.668 -52.551  1.00  0.00      LH0  O  
ATOM   1446  CB  THR H 161     -19.869  27.877 -49.866  1.00  0.00      LH0  C  
ATOM   1447  CG2 THR H 161     -19.749  27.040 -48.591  1.00  0.00      LH0  C  
ATOM   1448  OG1 THR H 161     -19.129  29.106 -49.714  1.00  0.00      LH0  O  
ATOM   1449  H   THR H 161     -17.402  28.001 -50.937  1.00  0.00      LH0  H  
ATOM   1450  HG1 THR H 161     -18.953  29.385 -50.620  1.00  0.00      LH0  H  
ATOM   1451  N   VAL H 162     -20.263  26.496 -53.208  1.00  0.00      LH0  N  
ATOM   1452  CA  VAL H 162     -21.054  26.731 -54.412  1.00  0.00      LH0  C  
ATOM   1453  C   VAL H 162     -22.535  26.643 -54.115  1.00  0.00      LH0  C  
ATOM   1454  O   VAL H 162     -23.024  25.675 -53.544  1.00  0.00      LH0  O  
ATOM   1455  CB  VAL H 162     -20.678  25.723 -55.508  1.00  0.00      LH0  C  
ATOM   1456  CG1 VAL H 162     -21.421  25.972 -56.825  1.00  0.00      LH0  C  
ATOM   1457  CG2 VAL H 162     -19.172  25.715 -55.729  1.00  0.00      LH0  C  
ATOM   1458  H   VAL H 162     -19.905  25.588 -52.978  1.00  0.00      LH0  H  
ATOM   1459  N   SER H 163     -23.227  27.690 -54.552  1.00  0.00      LH0  N  
ATOM   1460  CA  SER H 163     -24.654  27.505 -54.727  1.00  0.00      LH0  C  
ATOM   1461  C   SER H 163     -24.974  27.716 -56.188  1.00  0.00      LH0  C  
ATOM   1462  O   SER H 163     -24.142  28.186 -56.953  1.00  0.00      LH0  O  
ATOM   1463  CB  SER H 163     -25.438  28.468 -53.838  1.00  0.00      LH0  C  
ATOM   1464  OG  SER H 163     -26.780  27.985 -53.686  1.00  0.00      LH0  O  
ATOM   1465  H   SER H 163     -22.773  28.486 -54.955  1.00  0.00      LH0  H  
ATOM   1466  HG  SER H 163     -26.738  27.322 -53.004  1.00  0.00      LH0  H  
ATOM   1467  N   TRP H 164     -26.210  27.353 -56.537  1.00  0.00      LH0  N  
ATOM   1468  CA  TRP H 164     -26.652  27.743 -57.868  1.00  0.00      LH0  C  
ATOM   1469  C   TRP H 164     -27.405  29.059 -57.762  1.00  0.00      LH0  C  
ATOM   1470  O   TRP H 164     -26.822  30.044 -57.321  1.00  0.00      LH0  O  
ATOM   1471  CB  TRP H 164     -27.412  26.585 -58.516  1.00  0.00      LH0  C  
ATOM   1472  CG  TRP H 164     -26.416  25.589 -59.055  1.00  0.00      LH0  C  
ATOM   1473  CD1 TRP H 164     -25.704  24.625 -58.328  1.00  0.00      LH0  C  
ATOM   1474  CD2 TRP H 164     -25.977  25.433 -60.419  1.00  0.00      LH0  C  
ATOM   1475  CE2 TRP H 164     -25.015  24.368 -60.435  1.00  0.00      LH0  C  
ATOM   1476  CE3 TRP H 164     -26.317  26.099 -61.616  1.00  0.00      LH0  C  
ATOM   1477  NE1 TRP H 164     -24.878  23.905 -59.129  1.00  0.00      LH0  N  
ATOM   1478  CZ2 TRP H 164     -24.409  23.992 -61.651  1.00  0.00      LH0  C  
ATOM   1479  CZ3 TRP H 164     -25.704  25.712 -62.825  1.00  0.00      LH0  C  
ATOM   1480  CH2 TRP H 164     -24.757  24.664 -62.841  1.00  0.00      LH0  C  
ATOM   1481  H   TRP H 164     -26.840  27.032 -55.831  1.00  0.00      LH0  H  
ATOM   1482  HE1 TRP H 164     -24.270  23.198 -58.814  1.00  0.00      LH0  H  
ATOM   1483  N   ASN H 165     -28.712  29.044 -58.084  1.00  0.00      LH0  N  
ATOM   1484  CA  ASN H 165     -29.537  30.206 -57.742  1.00  0.00      LH0  C  
ATOM   1485  C   ASN H 165     -29.721  30.406 -56.250  1.00  0.00      LH0  C  
ATOM   1486  O   ASN H 165     -30.700  29.965 -55.655  1.00  0.00      LH0  O  
ATOM   1487  CB  ASN H 165     -30.921  30.157 -58.407  1.00  0.00      LH0  C  
ATOM   1488  CG  ASN H 165     -30.812  30.229 -59.915  1.00  0.00      LH0  C  
ATOM   1489  ND2 ASN H 165     -31.464  31.256 -60.463  1.00  0.00      LH0  N  
ATOM   1490  OD1 ASN H 165     -30.172  29.412 -60.561  1.00  0.00      LH0  O  
ATOM   1491  H   ASN H 165     -29.096  28.332 -58.670  1.00  0.00      LH0  H  
ATOM   1492 HD21 ASN H 165     -31.994  31.906 -59.924  1.00  0.00      LH0  H  
ATOM   1493 HD22 ASN H 165     -31.413  31.361 -61.459  1.00  0.00      LH0  H  
ATOM   1494  N   SER H 166     -28.719  31.096 -55.682  1.00  0.00      LH0  N  
ATOM   1495  CA  SER H 166     -28.815  31.708 -54.356  1.00  0.00      LH0  C  
ATOM   1496  C   SER H 166     -29.444  30.888 -53.241  1.00  0.00      LH0  C  
ATOM   1497  O   SER H 166     -30.271  31.358 -52.468  1.00  0.00      LH0  O  
ATOM   1498  CB  SER H 166     -29.479  33.078 -54.511  1.00  0.00      LH0  C  
ATOM   1499  OG  SER H 166     -28.986  33.693 -55.711  1.00  0.00      LH0  O  
ATOM   1500  H   SER H 166     -27.939  31.342 -56.261  1.00  0.00      LH0  H  
ATOM   1501  HG  SER H 166     -28.033  33.617 -55.674  1.00  0.00      LH0  H  
ATOM   1502  N   GLY H 167     -29.029  29.614 -53.197  1.00  0.00      LH0  N  
ATOM   1503  CA  GLY H 167     -29.706  28.697 -52.283  1.00  0.00      LH0  C  
ATOM   1504  C   GLY H 167     -31.029  28.207 -52.841  1.00  0.00      LH0  C  
ATOM   1505  O   GLY H 167     -31.173  27.062 -53.253  1.00  0.00      LH0  O  
ATOM   1506  H   GLY H 167     -28.343  29.281 -53.846  1.00  0.00      LH0  H  
ATOM   1507  N   ALA H 168     -31.973  29.167 -52.845  1.00  0.00      LH0  N  
ATOM   1508  CA  ALA H 168     -33.362  29.017 -53.283  1.00  0.00      LH0  C  
ATOM   1509  C   ALA H 168     -33.700  27.867 -54.214  1.00  0.00      LH0  C  
ATOM   1510  O   ALA H 168     -34.626  27.107 -53.959  1.00  0.00      LH0  O  
ATOM   1511  CB  ALA H 168     -33.851  30.319 -53.921  1.00  0.00      LH0  C  
ATOM   1512  H   ALA H 168     -31.685  30.052 -52.476  1.00  0.00      LH0  H  
ATOM   1513  N   LEU H 169     -32.901  27.756 -55.293  1.00  0.00      LH0  N  
ATOM   1514  CA  LEU H 169     -33.113  26.678 -56.266  1.00  0.00      LH0  C  
ATOM   1515  C   LEU H 169     -33.467  25.313 -55.679  1.00  0.00      LH0  C  
ATOM   1516  O   LEU H 169     -34.445  24.690 -56.077  1.00  0.00      LH0  O  
ATOM   1517  CB  LEU H 169     -31.898  26.557 -57.192  1.00  0.00      LH0  C  
ATOM   1518  CG  LEU H 169     -32.208  26.318 -58.679  1.00  0.00      LH0  C  
ATOM   1519  CD1 LEU H 169     -30.923  26.328 -59.496  1.00  0.00      LH0  C  
ATOM   1520  CD2 LEU H 169     -33.007  25.047 -58.973  1.00  0.00      LH0  C  
ATOM   1521  H   LEU H 169     -32.172  28.436 -55.403  1.00  0.00      LH0  H  
ATOM   1522  N   THR H 170     -32.618  24.891 -54.720  1.00  0.00      LH0  N  
ATOM   1523  CA  THR H 170     -32.756  23.606 -54.019  1.00  0.00      LH0  C  
ATOM   1524  C   THR H 170     -32.730  22.330 -54.872  1.00  0.00      LH0  C  
ATOM   1525  O   THR H 170     -31.807  21.525 -54.806  1.00  0.00      LH0  O  
ATOM   1526  CB  THR H 170     -33.964  23.648 -53.068  1.00  0.00      LH0  C  
ATOM   1527  CG2 THR H 170     -33.957  22.483 -52.072  1.00  0.00      LH0  C  
ATOM   1528  OG1 THR H 170     -33.990  24.896 -52.365  1.00  0.00      LH0  O  
ATOM   1529  H   THR H 170     -31.945  25.551 -54.380  1.00  0.00      LH0  H  
ATOM   1530  HG1 THR H 170     -34.313  25.555 -52.976  1.00  0.00      LH0  H  
ATOM   1531  N   SER H 171     -33.784  22.190 -55.685  1.00  0.00      LH0  N  
ATOM   1532  CA  SER H 171     -33.937  21.172 -56.723  1.00  0.00      LH0  C  
ATOM   1533  C   SER H 171     -32.665  20.623 -57.349  1.00  0.00      LH0  C  
ATOM   1534  O   SER H 171     -32.099  21.170 -58.285  1.00  0.00      LH0  O  
ATOM   1535  CB  SER H 171     -34.871  21.737 -57.793  1.00  0.00      LH0  C  
ATOM   1536  OG  SER H 171     -35.878  22.538 -57.154  1.00  0.00      LH0  O  
ATOM   1537  H   SER H 171     -34.533  22.847 -55.604  1.00  0.00      LH0  H  
ATOM   1538  HG  SER H 171     -35.523  23.423 -57.078  1.00  0.00      LH0  H  
ATOM   1539  N   GLY H 172     -32.244  19.495 -56.760  1.00  0.00      LH0  N  
ATOM   1540  CA  GLY H 172     -31.112  18.765 -57.324  1.00  0.00      LH0  C  
ATOM   1541  C   GLY H 172     -29.808  19.537 -57.445  1.00  0.00      LH0  C  
ATOM   1542  O   GLY H 172     -29.039  19.321 -58.370  1.00  0.00      LH0  O  
ATOM   1543  H   GLY H 172     -32.717  19.190 -55.937  1.00  0.00      LH0  H  
ATOM   1544  N   VAL H 173     -29.572  20.426 -56.466  1.00  0.00      LH0  N  
ATOM   1545  CA  VAL H 173     -28.247  21.047 -56.411  1.00  0.00      LH0  C  
ATOM   1546  C   VAL H 173     -27.222  20.072 -55.843  1.00  0.00      LH0  C  
ATOM   1547  O   VAL H 173     -26.986  19.991 -54.642  1.00  0.00      LH0  O  
ATOM   1548  CB  VAL H 173     -28.308  22.358 -55.603  1.00  0.00      LH0  C  
ATOM   1549  CG1 VAL H 173     -26.941  23.035 -55.445  1.00  0.00      LH0  C  
ATOM   1550  CG2 VAL H 173     -29.320  23.325 -56.222  1.00  0.00      LH0  C  
ATOM   1551  H   VAL H 173     -30.259  20.602 -55.759  1.00  0.00      LH0  H  
ATOM   1552  N   HIS H 174     -26.654  19.282 -56.758  1.00  0.00      LH0  N  
ATOM   1553  CA  HIS H 174     -25.753  18.261 -56.239  1.00  0.00      LH0  C  
ATOM   1554  C   HIS H 174     -24.292  18.636 -56.359  1.00  0.00      LH0  C  
ATOM   1555  O   HIS H 174     -23.644  18.548 -57.397  1.00  0.00      LH0  O  
ATOM   1556  CB  HIS H 174     -26.081  16.875 -56.817  1.00  0.00      LH0  C  
ATOM   1557  CG  HIS H 174     -27.404  16.357 -56.277  1.00  0.00      LH0  C  
ATOM   1558  CD2 HIS H 174     -28.226  16.914 -55.289  1.00  0.00      LH0  C  
ATOM   1559  ND1 HIS H 174     -27.990  15.227 -56.710  1.00  0.00      LH0  N  
ATOM   1560  CE1 HIS H 174     -29.160  15.066 -56.018  1.00  0.00      LH0  C  
ATOM   1561  NE2 HIS H 174     -29.308  16.112 -55.141  1.00  0.00      LH0  N  
ATOM   1562  H   HIS H 174     -26.836  19.382 -57.742  1.00  0.00      LH0  H  
ATOM   1563  HD1 HIS H 174     -27.648  14.603 -57.384  1.00  0.00      LH0  H  
ATOM   1564  N   THR H 175     -23.810  19.082 -55.200  1.00  0.00      LH0  N  
ATOM   1565  CA  THR H 175     -22.409  19.466 -55.095  1.00  0.00      LH0  C  
ATOM   1566  C   THR H 175     -21.507  18.318 -54.657  1.00  0.00      LH0  C  
ATOM   1567  O   THR H 175     -21.566  17.815 -53.543  1.00  0.00      LH0  O  
ATOM   1568  CB  THR H 175     -22.345  20.688 -54.173  1.00  0.00      LH0  C  
ATOM   1569  CG2 THR H 175     -20.932  21.147 -53.819  1.00  0.00      LH0  C  
ATOM   1570  OG1 THR H 175     -23.081  21.761 -54.782  1.00  0.00      LH0  O  
ATOM   1571  H   THR H 175     -24.420  19.142 -54.411  1.00  0.00      LH0  H  
ATOM   1572  HG1 THR H 175     -23.158  22.443 -54.121  1.00  0.00      LH0  H  
ATOM   1573  N   PHE H 176     -20.676  17.925 -55.622  1.00  0.00      LH0  N  
ATOM   1574  CA  PHE H 176     -19.672  16.884 -55.415  1.00  0.00      LH0  C  
ATOM   1575  C   PHE H 176     -18.370  17.458 -54.883  1.00  0.00      LH0  C  
ATOM   1576  O   PHE H 176     -17.828  18.413 -55.431  1.00  0.00      LH0  O  
ATOM   1577  CB  PHE H 176     -19.418  16.134 -56.729  1.00  0.00      LH0  C  
ATOM   1578  CG  PHE H 176     -20.729  15.797 -57.395  1.00  0.00      LH0  C  
ATOM   1579  CD1 PHE H 176     -21.550  14.787 -56.849  1.00  0.00      LH0  C  
ATOM   1580  CD2 PHE H 176     -21.118  16.521 -58.542  1.00  0.00      LH0  C  
ATOM   1581  CE1 PHE H 176     -22.794  14.520 -57.446  1.00  0.00      LH0  C  
ATOM   1582  CE2 PHE H 176     -22.361  16.249 -59.141  1.00  0.00      LH0  C  
ATOM   1583  CZ  PHE H 176     -23.191  15.257 -58.579  1.00  0.00      LH0  C  
ATOM   1584  H   PHE H 176     -20.687  18.439 -56.478  1.00  0.00      LH0  H  
ATOM   1585  N   PRO H 177     -17.902  16.845 -53.769  1.00  0.00      LH0  N  
ATOM   1586  CA  PRO H 177     -16.700  17.325 -53.074  1.00  0.00      LH0  C  
ATOM   1587  C   PRO H 177     -15.459  17.524 -53.933  1.00  0.00      LH0  C  
ATOM   1588  O   PRO H 177     -15.315  16.998 -55.031  1.00  0.00      LH0  O  
ATOM   1589  CB  PRO H 177     -16.497  16.269 -51.982  1.00  0.00      LH0  C  
ATOM   1590  CG  PRO H 177     -17.889  15.704 -51.712  1.00  0.00      LH0  C  
ATOM   1591  CD  PRO H 177     -18.517  15.703 -53.098  1.00  0.00      LH0  C  
ATOM   1592  N   ALA H 178     -14.548  18.315 -53.353  1.00  0.00      LH0  N  
ATOM   1593  CA  ALA H 178     -13.296  18.575 -54.056  1.00  0.00      LH0  C  
ATOM   1594  C   ALA H 178     -12.390  17.371 -54.205  1.00  0.00      LH0  C  
ATOM   1595  O   ALA H 178     -12.000  16.726 -53.239  1.00  0.00      LH0  O  
ATOM   1596  CB  ALA H 178     -12.495  19.642 -53.324  1.00  0.00      LH0  C  
ATOM   1597  H   ALA H 178     -14.711  18.710 -52.451  1.00  0.00      LH0  H  
ATOM   1598  N   VAL H 179     -12.030  17.124 -55.467  1.00  0.00      LH0  N  
ATOM   1599  CA  VAL H 179     -10.868  16.268 -55.667  1.00  0.00      LH0  C  
ATOM   1600  C   VAL H 179      -9.593  17.091 -55.657  1.00  0.00      LH0  C  
ATOM   1601  O   VAL H 179      -9.597  18.289 -55.923  1.00  0.00      LH0  O  
ATOM   1602  CB  VAL H 179     -10.988  15.458 -56.968  1.00  0.00      LH0  C  
ATOM   1603  CG1 VAL H 179     -12.131  14.449 -56.860  1.00  0.00      LH0  C  
ATOM   1604  CG2 VAL H 179     -11.116  16.346 -58.212  1.00  0.00      LH0  C  
ATOM   1605  H   VAL H 179     -12.426  17.680 -56.198  1.00  0.00      LH0  H  
ATOM   1606  N   LEU H 180      -8.492  16.400 -55.347  1.00  0.00      LH0  N  
ATOM   1607  CA  LEU H 180      -7.222  17.075 -55.591  1.00  0.00      LH0  C  
ATOM   1608  C   LEU H 180      -6.758  16.748 -56.993  1.00  0.00      LH0  C  
ATOM   1609  O   LEU H 180      -6.760  15.594 -57.407  1.00  0.00      LH0  O  
ATOM   1610  CB  LEU H 180      -6.187  16.662 -54.538  1.00  0.00      LH0  C  
ATOM   1611  CG  LEU H 180      -4.820  17.348 -54.666  1.00  0.00      LH0  C  
ATOM   1612  CD1 LEU H 180      -4.913  18.872 -54.592  1.00  0.00      LH0  C  
ATOM   1613  CD2 LEU H 180      -3.817  16.795 -53.655  1.00  0.00      LH0  C  
ATOM   1614  H   LEU H 180      -8.538  15.419 -55.173  1.00  0.00      LH0  H  
ATOM   1615  N   GLN H 181      -6.393  17.809 -57.713  1.00  0.00      LH0  N  
ATOM   1616  CA  GLN H 181      -5.865  17.558 -59.046  1.00  0.00      LH0  C  
ATOM   1617  C   GLN H 181      -4.355  17.575 -59.030  1.00  0.00      LH0  C  
ATOM   1618  O   GLN H 181      -3.726  18.063 -58.097  1.00  0.00      LH0  O  
ATOM   1619  CB  GLN H 181      -6.318  18.638 -60.012  1.00  0.00      LH0  C  
ATOM   1620  CG  GLN H 181      -7.808  18.952 -60.009  1.00  0.00      LH0  C  
ATOM   1621  CD  GLN H 181      -7.922  20.291 -60.686  1.00  0.00      LH0  C  
ATOM   1622  NE2 GLN H 181      -7.597  21.305 -59.886  1.00  0.00      LH0  N  
ATOM   1623  OE1 GLN H 181      -8.193  20.414 -61.874  1.00  0.00      LH0  O  
ATOM   1624  H   GLN H 181      -6.373  18.726 -57.310  1.00  0.00      LH0  H  
ATOM   1625 HE21 GLN H 181      -7.437  21.139 -58.914  1.00  0.00      LH0  H  
ATOM   1626 HE22 GLN H 181      -7.501  22.222 -60.273  1.00  0.00      LH0  H  
ATOM   1627  N   SER H 182      -3.797  17.089 -60.145  1.00  0.00      LH0  N  
ATOM   1628  CA  SER H 182      -2.347  17.131 -60.333  1.00  0.00      LH0  C  
ATOM   1629  C   SER H 182      -1.689  18.506 -60.259  1.00  0.00      LH0  C  
ATOM   1630  O   SER H 182      -0.495  18.639 -60.038  1.00  0.00      LH0  O  
ATOM   1631  CB  SER H 182      -2.010  16.437 -61.650  1.00  0.00      LH0  C  
ATOM   1632  OG  SER H 182      -3.008  15.439 -61.914  1.00  0.00      LH0  O  
ATOM   1633  H   SER H 182      -4.334  16.592 -60.828  1.00  0.00      LH0  H  
ATOM   1634  HG  SER H 182      -2.613  14.814 -62.510  1.00  0.00      LH0  H  
ATOM   1635  N   SER H 183      -2.530  19.539 -60.432  1.00  0.00      LH0  N  
ATOM   1636  CA  SER H 183      -2.033  20.903 -60.280  1.00  0.00      LH0  C  
ATOM   1637  C   SER H 183      -1.716  21.328 -58.847  1.00  0.00      LH0  C  
ATOM   1638  O   SER H 183      -1.264  22.437 -58.588  1.00  0.00      LH0  O  
ATOM   1639  CB  SER H 183      -3.054  21.843 -60.933  1.00  0.00      LH0  C  
ATOM   1640  OG  SER H 183      -4.384  21.332 -60.730  1.00  0.00      LH0  O  
ATOM   1641  H   SER H 183      -3.510  19.432 -60.597  1.00  0.00      LH0  H  
ATOM   1642  HG  SER H 183      -4.984  22.012 -61.054  1.00  0.00      LH0  H  
ATOM   1643  N   GLY H 184      -2.013  20.412 -57.905  1.00  0.00      LH0  N  
ATOM   1644  CA  GLY H 184      -1.931  20.805 -56.500  1.00  0.00      LH0  C  
ATOM   1645  C   GLY H 184      -3.112  21.652 -56.053  1.00  0.00      LH0  C  
ATOM   1646  O   GLY H 184      -3.147  22.210 -54.964  1.00  0.00      LH0  O  
ATOM   1647  H   GLY H 184      -2.386  19.516 -58.145  1.00  0.00      LH0  H  
ATOM   1648  N   LEU H 185      -4.084  21.738 -56.970  1.00  0.00      LH0  N  
ATOM   1649  CA  LEU H 185      -5.211  22.622 -56.727  1.00  0.00      LH0  C  
ATOM   1650  C   LEU H 185      -6.453  21.776 -56.653  1.00  0.00      LH0  C  
ATOM   1651  O   LEU H 185      -6.511  20.690 -57.224  1.00  0.00      LH0  O  
ATOM   1652  CB  LEU H 185      -5.299  23.645 -57.859  1.00  0.00      LH0  C  
ATOM   1653  CG  LEU H 185      -4.004  24.444 -58.041  1.00  0.00      LH0  C  
ATOM   1654  CD1 LEU H 185      -3.971  25.204 -59.364  1.00  0.00      LH0  C  
ATOM   1655  CD2 LEU H 185      -3.712  25.355 -56.852  1.00  0.00      LH0  C  
ATOM   1656  H   LEU H 185      -4.090  21.161 -57.784  1.00  0.00      LH0  H  
ATOM   1657  N   TYR H 186      -7.433  22.279 -55.910  1.00  0.00      LH0  N  
ATOM   1658  CA  TYR H 186      -8.608  21.431 -55.752  1.00  0.00      LH0  C  
ATOM   1659  C   TYR H 186      -9.651  21.770 -56.788  1.00  0.00      LH0  C  
ATOM   1660  O   TYR H 186      -9.656  22.871 -57.335  1.00  0.00      LH0  O  
ATOM   1661  CB  TYR H 186      -9.190  21.557 -54.343  1.00  0.00      LH0  C  
ATOM   1662  CG  TYR H 186      -8.167  21.221 -53.286  1.00  0.00      LH0  C  
ATOM   1663  CD1 TYR H 186      -7.340  22.246 -52.783  1.00  0.00      LH0  C  
ATOM   1664  CD2 TYR H 186      -8.073  19.891 -52.828  1.00  0.00      LH0  C  
ATOM   1665  CE1 TYR H 186      -6.376  21.927 -51.814  1.00  0.00      LH0  C  
ATOM   1666  CE2 TYR H 186      -7.112  19.576 -51.853  1.00  0.00      LH0  C  
ATOM   1667  CZ  TYR H 186      -6.267  20.596 -51.369  1.00  0.00      LH0  C  
ATOM   1668  OH  TYR H 186      -5.296  20.287 -50.436  1.00  0.00      LH0  O  
ATOM   1669  H   TYR H 186      -7.417  23.237 -55.615  1.00  0.00      LH0  H  
ATOM   1670  HH  TYR H 186      -5.410  19.384 -50.157  1.00  0.00      LH0  H  
ATOM   1671  N   SER H 187     -10.519  20.787 -57.041  1.00  0.00      LH0  N  
ATOM   1672  CA  SER H 187     -11.670  21.079 -57.880  1.00  0.00      LH0  C  
ATOM   1673  C   SER H 187     -12.928  20.366 -57.468  1.00  0.00      LH0  C  
ATOM   1674  O   SER H 187     -12.970  19.161 -57.253  1.00  0.00      LH0  O  
ATOM   1675  CB  SER H 187     -11.355  20.877 -59.355  1.00  0.00      LH0  C  
ATOM   1676  OG  SER H 187     -10.324  21.801 -59.718  1.00  0.00      LH0  O  
ATOM   1677  H   SER H 187     -10.411  19.882 -56.626  1.00  0.00      LH0  H  
ATOM   1678  HG  SER H 187     -10.237  22.392 -58.973  1.00  0.00      LH0  H  
ATOM   1679  N   LEU H 188     -13.947  21.208 -57.340  1.00  0.00      LH0  N  
ATOM   1680  CA  LEU H 188     -15.246  20.740 -56.894  1.00  0.00      LH0  C  
ATOM   1681  C   LEU H 188     -16.137  20.650 -58.116  1.00  0.00      LH0  C  
ATOM   1682  O   LEU H 188     -15.917  21.347 -59.101  1.00  0.00      LH0  O  
ATOM   1683  CB  LEU H 188     -15.702  21.748 -55.832  1.00  0.00      LH0  C  
ATOM   1684  CG  LEU H 188     -17.025  21.523 -55.109  1.00  0.00      LH0  C  
ATOM   1685  CD1 LEU H 188     -16.951  21.996 -53.657  1.00  0.00      LH0  C  
ATOM   1686  CD2 LEU H 188     -18.184  22.182 -55.853  1.00  0.00      LH0  C  
ATOM   1687  H   LEU H 188     -13.817  22.158 -57.626  1.00  0.00      LH0  H  
ATOM   1688  N   SER H 189     -17.132  19.769 -58.044  1.00  0.00      LH0  N  
ATOM   1689  CA  SER H 189     -18.066  19.778 -59.162  1.00  0.00      LH0  C  
ATOM   1690  C   SER H 189     -19.433  20.107 -58.617  1.00  0.00      LH0  C  
ATOM   1691  O   SER H 189     -19.804  19.637 -57.552  1.00  0.00      LH0  O  
ATOM   1692  CB  SER H 189     -18.031  18.418 -59.869  1.00  0.00      LH0  C  
ATOM   1693  OG  SER H 189     -18.772  18.442 -61.096  1.00  0.00      LH0  O  
ATOM   1694  H   SER H 189     -17.323  19.250 -57.205  1.00  0.00      LH0  H  
ATOM   1695  HG  SER H 189     -18.687  17.570 -61.484  1.00  0.00      LH0  H  
ATOM   1696  N   SER H 190     -20.175  20.935 -59.346  1.00  0.00      LH0  N  
ATOM   1697  CA  SER H 190     -21.551  21.077 -58.895  1.00  0.00      LH0  C  
ATOM   1698  C   SER H 190     -22.467  20.986 -60.081  1.00  0.00      LH0  C  
ATOM   1699  O   SER H 190     -22.304  21.691 -61.069  1.00  0.00      LH0  O  
ATOM   1700  CB  SER H 190     -21.750  22.380 -58.116  1.00  0.00      LH0  C  
ATOM   1701  OG  SER H 190     -23.054  22.413 -57.516  1.00  0.00      LH0  O  
ATOM   1702  H   SER H 190     -19.840  21.375 -60.183  1.00  0.00      LH0  H  
ATOM   1703  HG  SER H 190     -22.959  22.091 -56.619  1.00  0.00      LH0  H  
ATOM   1704  N   VAL H 191     -23.413  20.054 -59.968  1.00  0.00      LH0  N  
ATOM   1705  CA  VAL H 191     -24.353  19.951 -61.073  1.00  0.00      LH0  C  
ATOM   1706  C   VAL H 191     -25.763  20.039 -60.531  1.00  0.00      LH0  C  
ATOM   1707  O   VAL H 191     -26.125  19.343 -59.590  1.00  0.00      LH0  O  
ATOM   1708  CB  VAL H 191     -24.137  18.653 -61.870  1.00  0.00      LH0  C  
ATOM   1709  CG1 VAL H 191     -25.006  18.644 -63.125  1.00  0.00      LH0  C  
ATOM   1710  CG2 VAL H 191     -22.669  18.423 -62.251  1.00  0.00      LH0  C  
ATOM   1711  H   VAL H 191     -23.524  19.499 -59.139  1.00  0.00      LH0  H  
ATOM   1712  N   VAL H 192     -26.534  20.941 -61.142  1.00  0.00      LH0  N  
ATOM   1713  CA  VAL H 192     -27.937  20.983 -60.749  1.00  0.00      LH0  C  
ATOM   1714  C   VAL H 192     -28.766  20.089 -61.662  1.00  0.00      LH0  C  
ATOM   1715  O   VAL H 192     -28.419  19.876 -62.820  1.00  0.00      LH0  O  
ATOM   1716  CB  VAL H 192     -28.420  22.447 -60.708  1.00  0.00      LH0  C  
ATOM   1717  CG1 VAL H 192     -28.413  23.103 -62.086  1.00  0.00      LH0  C  
ATOM   1718  CG2 VAL H 192     -29.765  22.610 -60.002  1.00  0.00      LH0  C  
ATOM   1719  H   VAL H 192     -26.185  21.424 -61.947  1.00  0.00      LH0  H  
ATOM   1720  N   THR H 193     -29.859  19.553 -61.113  1.00  0.00      LH0  N  
ATOM   1721  CA  THR H 193     -30.738  18.749 -61.955  1.00  0.00      LH0  C  
ATOM   1722  C   THR H 193     -32.198  19.138 -61.794  1.00  0.00      LH0  C  
ATOM   1723  O   THR H 193     -32.792  19.025 -60.728  1.00  0.00      LH0  O  
ATOM   1724  CB  THR H 193     -30.483  17.261 -61.683  1.00  0.00      LH0  C  
ATOM   1725  CG2 THR H 193     -31.284  16.328 -62.597  1.00  0.00      LH0  C  
ATOM   1726  OG1 THR H 193     -29.078  16.987 -61.806  1.00  0.00      LH0  O  
ATOM   1727  H   THR H 193     -30.032  19.669 -60.133  1.00  0.00      LH0  H  
ATOM   1728  HG1 THR H 193     -28.732  17.677 -62.369  1.00  0.00      LH0  H  
ATOM   1729  N   VAL H 194     -32.729  19.648 -62.912  1.00  0.00      LH0  N  
ATOM   1730  CA  VAL H 194     -34.087  20.187 -62.935  1.00  0.00      LH0  C  
ATOM   1731  C   VAL H 194     -34.858  19.544 -64.078  1.00  0.00      LH0  C  
ATOM   1732  O   VAL H 194     -34.262  19.082 -65.042  1.00  0.00      LH0  O  
ATOM   1733  CB  VAL H 194     -34.045  21.721 -63.098  1.00  0.00      LH0  C  
ATOM   1734  CG1 VAL H 194     -33.473  22.398 -61.852  1.00  0.00      LH0  C  
ATOM   1735  CG2 VAL H 194     -33.315  22.152 -64.375  1.00  0.00      LH0  C  
ATOM   1736  H   VAL H 194     -32.223  19.563 -63.773  1.00  0.00      LH0  H  
ATOM   1737  N   PRO H 195     -36.208  19.515 -63.978  1.00  0.00      LH0  N  
ATOM   1738  CA  PRO H 195     -36.971  19.019 -65.131  1.00  0.00      LH0  C  
ATOM   1739  C   PRO H 195     -36.744  19.882 -66.365  1.00  0.00      LH0  C  
ATOM   1740  O   PRO H 195     -36.676  21.103 -66.285  1.00  0.00      LH0  O  
ATOM   1741  CB  PRO H 195     -38.413  19.046 -64.609  1.00  0.00      LH0  C  
ATOM   1742  CG  PRO H 195     -38.430  20.097 -63.498  1.00  0.00      LH0  C  
ATOM   1743  CD  PRO H 195     -37.052  19.943 -62.867  1.00  0.00      LH0  C  
ATOM   1744  N   SER H 196     -36.616  19.204 -67.513  1.00  0.00      LH0  N  
ATOM   1745  CA  SER H 196     -36.177  19.895 -68.727  1.00  0.00      LH0  C  
ATOM   1746  C   SER H 196     -36.940  21.151 -69.127  1.00  0.00      LH0  C  
ATOM   1747  O   SER H 196     -36.382  22.117 -69.630  1.00  0.00      LH0  O  
ATOM   1748  CB  SER H 196     -36.110  18.899 -69.883  1.00  0.00      LH0  C  
ATOM   1749  OG  SER H 196     -35.611  17.648 -69.390  1.00  0.00      LH0  O  
ATOM   1750  H   SER H 196     -36.677  18.204 -67.515  1.00  0.00      LH0  H  
ATOM   1751  HG  SER H 196     -34.763  17.486 -69.808  1.00  0.00      LH0  H  
ATOM   1752  N   SER H 197     -38.250  21.125 -68.851  1.00  0.00      LH0  N  
ATOM   1753  CA  SER H 197     -39.060  22.317 -69.114  1.00  0.00      LH0  C  
ATOM   1754  C   SER H 197     -38.558  23.577 -68.415  1.00  0.00      LH0  C  
ATOM   1755  O   SER H 197     -38.523  24.676 -68.957  1.00  0.00      LH0  O  
ATOM   1756  CB  SER H 197     -40.503  21.994 -68.730  1.00  0.00      LH0  C  
ATOM   1757  OG  SER H 197     -40.498  20.985 -67.705  1.00  0.00      LH0  O  
ATOM   1758  H   SER H 197     -38.680  20.354 -68.380  1.00  0.00      LH0  H  
ATOM   1759  HG  SER H 197     -41.409  20.828 -67.480  1.00  0.00      LH0  H  
ATOM   1760  N   SER H 198     -38.116  23.342 -67.172  1.00  0.00      LH0  N  
ATOM   1761  CA  SER H 198     -37.596  24.431 -66.351  1.00  0.00      LH0  C  
ATOM   1762  C   SER H 198     -36.378  25.153 -66.924  1.00  0.00      LH0  C  
ATOM   1763  O   SER H 198     -36.046  26.258 -66.507  1.00  0.00      LH0  O  
ATOM   1764  CB  SER H 198     -37.369  23.903 -64.927  1.00  0.00      LH0  C  
ATOM   1765  OG  SER H 198     -37.261  24.965 -63.971  1.00  0.00      LH0  O  
ATOM   1766  H   SER H 198     -38.086  22.401 -66.831  1.00  0.00      LH0  H  
ATOM   1767  HG  SER H 198     -36.326  25.016 -63.769  1.00  0.00      LH0  H  
ATOM   1768  N   LEU H 199     -35.731  24.518 -67.923  1.00  0.00      LH0  N  
ATOM   1769  CA  LEU H 199     -34.639  25.223 -68.605  1.00  0.00      LH0  C  
ATOM   1770  C   LEU H 199     -35.039  26.560 -69.206  1.00  0.00      LH0  C  
ATOM   1771  O   LEU H 199     -34.293  27.527 -69.180  1.00  0.00      LH0  O  
ATOM   1772  CB  LEU H 199     -34.012  24.364 -69.705  1.00  0.00      LH0  C  
ATOM   1773  CG  LEU H 199     -33.348  23.074 -69.222  1.00  0.00      LH0  C  
ATOM   1774  CD1 LEU H 199     -32.827  22.248 -70.399  1.00  0.00      LH0  C  
ATOM   1775  CD2 LEU H 199     -32.255  23.338 -68.191  1.00  0.00      LH0  C  
ATOM   1776  H   LEU H 199     -36.025  23.619 -68.248  1.00  0.00      LH0  H  
ATOM   1777  N   GLY H 200     -36.272  26.573 -69.738  1.00  0.00      LH0  N  
ATOM   1778  CA  GLY H 200     -36.756  27.853 -70.250  1.00  0.00      LH0  C  
ATOM   1779  C   GLY H 200     -37.142  28.821 -69.145  1.00  0.00      LH0  C  
ATOM   1780  O   GLY H 200     -36.952  30.026 -69.224  1.00  0.00      LH0  O  
ATOM   1781  H   GLY H 200     -36.869  25.771 -69.677  1.00  0.00      LH0  H  
ATOM   1782  N   THR H 201     -37.705  28.217 -68.094  1.00  0.00      LH0  N  
ATOM   1783  CA  THR H 201     -38.206  29.024 -66.988  1.00  0.00      LH0  C  
ATOM   1784  C   THR H 201     -37.166  29.801 -66.187  1.00  0.00      LH0  C  
ATOM   1785  O   THR H 201     -37.396  30.919 -65.742  1.00  0.00      LH0  O  
ATOM   1786  CB  THR H 201     -39.023  28.115 -66.069  1.00  0.00      LH0  C  
ATOM   1787  CG2 THR H 201     -40.070  28.886 -65.262  1.00  0.00      LH0  C  
ATOM   1788  OG1 THR H 201     -39.634  27.065 -66.834  1.00  0.00      LH0  O  
ATOM   1789  H   THR H 201     -37.913  27.239 -68.095  1.00  0.00      LH0  H  
ATOM   1790  HG1 THR H 201     -40.206  26.600 -66.238  1.00  0.00      LH0  H  
ATOM   1791  N   GLN H 202     -36.020  29.138 -65.964  1.00  0.00      LH0  N  
ATOM   1792  CA  GLN H 202     -35.109  29.746 -64.997  1.00  0.00      LH0  C  
ATOM   1793  C   GLN H 202     -33.699  29.936 -65.505  1.00  0.00      LH0  C  
ATOM   1794  O   GLN H 202     -33.029  28.999 -65.916  1.00  0.00      LH0  O  
ATOM   1795  CB  GLN H 202     -35.038  28.931 -63.703  1.00  0.00      LH0  C  
ATOM   1796  CG  GLN H 202     -36.373  28.649 -63.015  1.00  0.00      LH0  C  
ATOM   1797  CD  GLN H 202     -36.116  27.841 -61.761  1.00  0.00      LH0  C  
ATOM   1798  NE2 GLN H 202     -36.731  26.656 -61.744  1.00  0.00      LH0  N  
ATOM   1799  OE1 GLN H 202     -35.412  28.253 -60.851  1.00  0.00      LH0  O  
ATOM   1800  H   GLN H 202     -35.815  28.268 -66.417  1.00  0.00      LH0  H  
ATOM   1801 HE21 GLN H 202     -37.281  26.326 -62.513  1.00  0.00      LH0  H  
ATOM   1802 HE22 GLN H 202     -36.619  26.088 -60.931  1.00  0.00      LH0  H  
ATOM   1803  N   THR H 203     -33.241  31.184 -65.386  1.00  0.00      LH0  N  
ATOM   1804  CA  THR H 203     -31.808  31.403 -65.553  1.00  0.00      LH0  C  
ATOM   1805  C   THR H 203     -30.989  30.785 -64.428  1.00  0.00      LH0  C  
ATOM   1806  O   THR H 203     -30.925  31.309 -63.321  1.00  0.00      LH0  O  
ATOM   1807  CB  THR H 203     -31.549  32.906 -65.650  1.00  0.00      LH0  C  
ATOM   1808  CG2 THR H 203     -30.171  33.224 -66.235  1.00  0.00      LH0  C  
ATOM   1809  OG1 THR H 203     -32.595  33.523 -66.413  1.00  0.00      LH0  O  
ATOM   1810  H   THR H 203     -33.843  31.962 -65.209  1.00  0.00      LH0  H  
ATOM   1811  HG1 THR H 203     -32.261  34.364 -66.700  1.00  0.00      LH0  H  
ATOM   1812  N   TYR H 204     -30.381  29.638 -64.757  1.00  0.00      LH0  N  
ATOM   1813  CA  TYR H 204     -29.573  28.960 -63.743  1.00  0.00      LH0  C  
ATOM   1814  C   TYR H 204     -28.241  29.626 -63.489  1.00  0.00      LH0  C  
ATOM   1815  O   TYR H 204     -27.250  29.387 -64.172  1.00  0.00      LH0  O  
ATOM   1816  CB  TYR H 204     -29.391  27.477 -64.080  1.00  0.00      LH0  C  
ATOM   1817  CG  TYR H 204     -30.750  26.824 -64.136  1.00  0.00      LH0  C  
ATOM   1818  CD1 TYR H 204     -31.422  26.548 -62.929  1.00  0.00      LH0  C  
ATOM   1819  CD2 TYR H 204     -31.322  26.542 -65.392  1.00  0.00      LH0  C  
ATOM   1820  CE1 TYR H 204     -32.733  26.051 -62.977  1.00  0.00      LH0  C  
ATOM   1821  CE2 TYR H 204     -32.632  26.044 -65.443  1.00  0.00      LH0  C  
ATOM   1822  CZ  TYR H 204     -33.329  25.849 -64.236  1.00  0.00      LH0  C  
ATOM   1823  OH  TYR H 204     -34.651  25.472 -64.296  1.00  0.00      LH0  O  
ATOM   1824  H   TYR H 204     -30.527  29.248 -65.666  1.00  0.00      LH0  H  
ATOM   1825  HH  TYR H 204     -35.018  25.931 -65.050  1.00  0.00      LH0  H  
ATOM   1826  N   ILE H 205     -28.284  30.501 -62.480  1.00  0.00      LH0  N  
ATOM   1827  CA  ILE H 205     -27.038  31.132 -62.067  1.00  0.00      LH0  C  
ATOM   1828  C   ILE H 205     -26.268  30.213 -61.143  1.00  0.00      LH0  C  
ATOM   1829  O   ILE H 205     -26.800  29.221 -60.656  1.00  0.00      LH0  O  
ATOM   1830  CB  ILE H 205     -27.286  32.518 -61.449  1.00  0.00      LH0  C  
ATOM   1831  CG1 ILE H 205     -28.007  32.455 -60.101  1.00  0.00      LH0  C  
ATOM   1832  CG2 ILE H 205     -28.005  33.421 -62.454  1.00  0.00      LH0  C  
ATOM   1833  CD1 ILE H 205     -28.163  33.817 -59.423  1.00  0.00      LH0  C  
ATOM   1834  H   ILE H 205     -29.110  30.515 -61.917  1.00  0.00      LH0  H  
ATOM   1835  N   CYS H 206     -24.999  30.554 -60.942  1.00  0.00      LH0  N  
ATOM   1836  CA  CYS H 206     -24.219  29.659 -60.101  1.00  0.00      LH0  C  
ATOM   1837  C   CYS H 206     -23.324  30.444 -59.180  1.00  0.00      LH0  C  
ATOM   1838  O   CYS H 206     -22.206  30.801 -59.527  1.00  0.00      LH0  O  
ATOM   1839  CB  CYS H 206     -23.427  28.664 -60.953  1.00  0.00      LH0  C  
ATOM   1840  SG  CYS H 206     -22.679  27.318 -59.999  1.00  0.00      LH0  S  
ATOM   1841  H   CYS H 206     -24.644  31.444 -61.253  1.00  0.00      LH0  H  
ATOM   1842  N   ASN H 207     -23.883  30.714 -57.992  1.00  0.00      LH0  N  
ATOM   1843  CA  ASN H 207     -23.164  31.516 -57.003  1.00  0.00      LH0  C  
ATOM   1844  C   ASN H 207     -22.009  30.774 -56.350  1.00  0.00      LH0  C  
ATOM   1845  O   ASN H 207     -22.098  30.261 -55.238  1.00  0.00      LH0  O  
ATOM   1846  CB  ASN H 207     -24.100  32.030 -55.898  1.00  0.00      LH0  C  
ATOM   1847  CG  ASN H 207     -25.277  32.868 -56.381  1.00  0.00      LH0  C  
ATOM   1848  ND2 ASN H 207     -25.129  33.496 -57.548  1.00  0.00      LH0  N  
ATOM   1849  OD1 ASN H 207     -26.290  32.976 -55.701  1.00  0.00      LH0  O  
ATOM   1850  H   ASN H 207     -24.757  30.276 -57.776  1.00  0.00      LH0  H  
ATOM   1851 HD21 ASN H 207     -24.374  33.375 -58.198  1.00  0.00      LH0  H  
ATOM   1852 HD22 ASN H 207     -25.838  34.111 -57.882  1.00  0.00      LH0  H  
ATOM   1853  N   VAL H 208     -20.895  30.742 -57.083  1.00  0.00      LH0  N  
ATOM   1854  CA  VAL H 208     -19.712  30.071 -56.554  1.00  0.00      LH0  C  
ATOM   1855  C   VAL H 208     -18.946  30.932 -55.556  1.00  0.00      LH0  C  
ATOM   1856  O   VAL H 208     -18.036  31.685 -55.892  1.00  0.00      LH0  O  
ATOM   1857  CB  VAL H 208     -18.817  29.612 -57.718  1.00  0.00      LH0  C  
ATOM   1858  CG1 VAL H 208     -17.590  28.840 -57.243  1.00  0.00      LH0  C  
ATOM   1859  CG2 VAL H 208     -19.612  28.799 -58.741  1.00  0.00      LH0  C  
ATOM   1860  H   VAL H 208     -20.885  31.178 -57.990  1.00  0.00      LH0  H  
ATOM   1861  N   ASN H 209     -19.345  30.786 -54.284  1.00  0.00      LH0  N  
ATOM   1862  CA  ASN H 209     -18.554  31.504 -53.286  1.00  0.00      LH0  C  
ATOM   1863  C   ASN H 209     -17.373  30.707 -52.772  1.00  0.00      LH0  C  
ATOM   1864  O   ASN H 209     -17.472  29.956 -51.801  1.00  0.00      LH0  O  
ATOM   1865  CB  ASN H 209     -19.402  32.013 -52.110  1.00  0.00      LH0  C  
ATOM   1866  CG  ASN H 209     -18.646  33.059 -51.289  1.00  0.00      LH0  C  
ATOM   1867  ND2 ASN H 209     -17.587  32.608 -50.607  1.00  0.00      LH0  N  
ATOM   1868  OD1 ASN H 209     -18.998  34.227 -51.243  1.00  0.00      LH0  O  
ATOM   1869  H   ASN H 209     -20.097  30.165 -54.048  1.00  0.00      LH0  H  
ATOM   1870 HD21 ASN H 209     -17.326  31.642 -50.604  1.00  0.00      LH0  H  
ATOM   1871 HD22 ASN H 209     -17.022  33.277 -50.127  1.00  0.00      LH0  H  
ATOM   1872  N   HIS H 210     -16.236  30.972 -53.420  1.00  0.00      LH0  N  
ATOM   1873  CA  HIS H 210     -14.945  30.541 -52.880  1.00  0.00      LH0  C  
ATOM   1874  C   HIS H 210     -14.634  31.250 -51.576  1.00  0.00      LH0  C  
ATOM   1875  O   HIS H 210     -14.415  32.455 -51.535  1.00  0.00      LH0  O  
ATOM   1876  CB  HIS H 210     -13.867  30.846 -53.915  1.00  0.00      LH0  C  
ATOM   1877  CG  HIS H 210     -12.501  30.316 -53.539  1.00  0.00      LH0  C  
ATOM   1878  CD2 HIS H 210     -12.137  28.996 -53.273  1.00  0.00      LH0  C  
ATOM   1879  ND1 HIS H 210     -11.401  31.084 -53.459  1.00  0.00      LH0  N  
ATOM   1880  CE1 HIS H 210     -10.347  30.264 -53.150  1.00  0.00      LH0  C  
ATOM   1881  NE2 HIS H 210     -10.806  28.983 -53.037  1.00  0.00      LH0  N  
ATOM   1882  H   HIS H 210     -16.298  31.658 -54.150  1.00  0.00      LH0  H  
ATOM   1883  HD1 HIS H 210     -11.323  32.048 -53.624  1.00  0.00      LH0  H  
ATOM   1884  N   LYS H 211     -14.653  30.459 -50.498  1.00  0.00      LH0  N  
ATOM   1885  CA  LYS H 211     -14.417  31.108 -49.209  1.00  0.00      LH0  C  
ATOM   1886  C   LYS H 211     -13.057  31.765 -48.973  1.00  0.00      LH0  C  
ATOM   1887  O   LYS H 211     -13.034  32.947 -48.654  1.00  0.00      LH0  O  
ATOM   1888  CB  LYS H 211     -14.876  30.210 -48.054  1.00  0.00      LH0  C  
ATOM   1889  CG  LYS H 211     -16.400  30.119 -47.998  1.00  0.00      LH0  C  
ATOM   1890  CD  LYS H 211     -17.022  31.333 -47.298  1.00  0.00      LH0  C  
ATOM   1891  CE  LYS H 211     -18.534  31.484 -47.507  1.00  0.00      LH0  C  
ATOM   1892  NZ  LYS H 211     -19.217  30.197 -47.327  1.00  0.00      LH0  N1+
ATOM   1893  H   LYS H 211     -14.719  29.461 -50.581  1.00  0.00      LH0  H  
ATOM   1894  HZ1 LYS H 211     -20.245  30.340 -47.329  1.00  0.00      LH0  H  
ATOM   1895  HZ2 LYS H 211     -18.976  29.585 -48.138  1.00  0.00      LH0  H  
ATOM   1896  HZ3 LYS H 211     -18.916  29.739 -46.445  1.00  0.00      LH0  H  
ATOM   1897  N   PRO H 212     -11.923  31.022 -49.140  1.00  0.00      LH0  N  
ATOM   1898  CA  PRO H 212     -10.615  31.623 -48.829  1.00  0.00      LH0  C  
ATOM   1899  C   PRO H 212     -10.348  33.011 -49.395  1.00  0.00      LH0  C  
ATOM   1900  O   PRO H 212     -10.074  33.960 -48.673  1.00  0.00      LH0  O  
ATOM   1901  CB  PRO H 212      -9.621  30.565 -49.310  1.00  0.00      LH0  C  
ATOM   1902  CG  PRO H 212     -10.371  29.252 -49.132  1.00  0.00      LH0  C  
ATOM   1903  CD  PRO H 212     -11.781  29.625 -49.553  1.00  0.00      LH0  C  
ATOM   1904  N   SER H 213     -10.455  33.117 -50.726  1.00  0.00      LH0  N  
ATOM   1905  CA  SER H 213     -10.208  34.456 -51.253  1.00  0.00      LH0  C  
ATOM   1906  C   SER H 213     -11.450  35.319 -51.429  1.00  0.00      LH0  C  
ATOM   1907  O   SER H 213     -11.527  36.167 -52.313  1.00  0.00      LH0  O  
ATOM   1908  CB  SER H 213      -9.374  34.351 -52.532  1.00  0.00      LH0  C  
ATOM   1909  OG  SER H 213      -9.971  33.405 -53.426  1.00  0.00      LH0  O  
ATOM   1910  H   SER H 213     -10.674  32.354 -51.332  1.00  0.00      LH0  H  
ATOM   1911  HG  SER H 213     -10.549  33.920 -53.988  1.00  0.00      LH0  H  
ATOM   1912  N   ASN H 214     -12.448  35.049 -50.560  1.00  0.00      LH0  N  
ATOM   1913  CA  ASN H 214     -13.674  35.858 -50.511  1.00  0.00      LH0  C  
ATOM   1914  C   ASN H 214     -14.399  36.038 -51.847  1.00  0.00      LH0  C  
ATOM   1915  O   ASN H 214     -15.073  37.033 -52.114  1.00  0.00      LH0  O  
ATOM   1916  CB  ASN H 214     -13.347  37.198 -49.832  1.00  0.00      LH0  C  
ATOM   1917  CG  ASN H 214     -14.565  37.874 -49.232  1.00  0.00      LH0  C  
ATOM   1918  ND2 ASN H 214     -14.249  38.900 -48.438  1.00  0.00      LH0  N  
ATOM   1919  OD1 ASN H 214     -15.719  37.522 -49.451  1.00  0.00      LH0  O  
ATOM   1920  H   ASN H 214     -12.297  34.363 -49.846  1.00  0.00      LH0  H  
ATOM   1921 HD21 ASN H 214     -13.291  39.157 -48.306  1.00  0.00      LH0  H  
ATOM   1922 HD22 ASN H 214     -14.953  39.416 -47.953  1.00  0.00      LH0  H  
ATOM   1923  N   THR H 215     -14.197  35.032 -52.703  1.00  0.00      LH0  N  
ATOM   1924  CA  THR H 215     -14.546  35.217 -54.105  1.00  0.00      LH0  C  
ATOM   1925  C   THR H 215     -15.945  34.737 -54.439  1.00  0.00      LH0  C  
ATOM   1926  O   THR H 215     -16.394  33.701 -53.967  1.00  0.00      LH0  O  
ATOM   1927  CB  THR H 215     -13.497  34.510 -54.969  1.00  0.00      LH0  C  
ATOM   1928  CG2 THR H 215     -13.438  35.063 -56.395  1.00  0.00      LH0  C  
ATOM   1929  OG1 THR H 215     -12.208  34.592 -54.343  1.00  0.00      LH0  O  
ATOM   1930  H   THR H 215     -13.836  34.157 -52.378  1.00  0.00      LH0  H  
ATOM   1931  HG1 THR H 215     -12.144  35.478 -53.979  1.00  0.00      LH0  H  
ATOM   1932  N   LYS H 216     -16.616  35.548 -55.267  1.00  0.00      LH0  N  
ATOM   1933  CA  LYS H 216     -17.903  35.098 -55.785  1.00  0.00      LH0  C  
ATOM   1934  C   LYS H 216     -17.819  35.077 -57.289  1.00  0.00      LH0  C  
ATOM   1935  O   LYS H 216     -17.851  36.115 -57.936  1.00  0.00      LH0  O  
ATOM   1936  CB  LYS H 216     -19.081  36.003 -55.387  1.00  0.00      LH0  C  
ATOM   1937  CG  LYS H 216     -19.350  36.202 -53.892  1.00  0.00      LH0  C  
ATOM   1938  CD  LYS H 216     -18.391  37.195 -53.237  1.00  0.00      LH0  C  
ATOM   1939  CE  LYS H 216     -18.518  37.253 -51.720  1.00  0.00      LH0  C  
ATOM   1940  NZ  LYS H 216     -17.388  38.030 -51.208  1.00  0.00      LH0  N1+
ATOM   1941  H   LYS H 216     -16.214  36.388 -55.628  1.00  0.00      LH0  H  
ATOM   1942  HZ1 LYS H 216     -17.219  37.814 -50.202  1.00  0.00      LH0  H  
ATOM   1943  HZ2 LYS H 216     -16.516  37.735 -51.695  1.00  0.00      LH0  H  
ATOM   1944  HZ3 LYS H 216     -17.525  39.048 -51.337  1.00  0.00      LH0  H  
ATOM   1945  N   VAL H 217     -17.682  33.865 -57.819  1.00  0.00      LH0  N  
ATOM   1946  CA  VAL H 217     -17.825  33.791 -59.267  1.00  0.00      LH0  C  
ATOM   1947  C   VAL H 217     -19.232  33.324 -59.549  1.00  0.00      LH0  C  
ATOM   1948  O   VAL H 217     -19.622  32.265 -59.083  1.00  0.00      LH0  O  
ATOM   1949  CB  VAL H 217     -16.795  32.818 -59.864  1.00  0.00      LH0  C  
ATOM   1950  CG1 VAL H 217     -16.933  32.682 -61.385  1.00  0.00      LH0  C  
ATOM   1951  CG2 VAL H 217     -15.374  33.225 -59.471  1.00  0.00      LH0  C  
ATOM   1952  H   VAL H 217     -17.718  33.040 -57.250  1.00  0.00      LH0  H  
ATOM   1953  N   ASP H 218     -19.980  34.137 -60.301  1.00  0.00      LH0  N  
ATOM   1954  CA  ASP H 218     -21.186  33.490 -60.801  1.00  0.00      LH0  C  
ATOM   1955  C   ASP H 218     -20.885  32.833 -62.125  1.00  0.00      LH0  C  
ATOM   1956  O   ASP H 218     -20.207  33.397 -62.979  1.00  0.00      LH0  O  
ATOM   1957  CB  ASP H 218     -22.380  34.442 -60.918  1.00  0.00      LH0  C  
ATOM   1958  CG  ASP H 218     -23.634  33.617 -61.150  1.00  0.00      LH0  C  
ATOM   1959  OD1 ASP H 218     -23.929  33.281 -62.292  1.00  0.00      LH0  O  
ATOM   1960  OD2 ASP H 218     -24.293  33.261 -60.184  1.00  0.00      LH0  O1-
ATOM   1961  H   ASP H 218     -19.633  34.985 -60.696  1.00  0.00      LH0  H  
ATOM   1962  N   LYS H 219     -21.380  31.602 -62.247  1.00  0.00      LH0  N  
ATOM   1963  CA  LYS H 219     -21.156  30.955 -63.528  1.00  0.00      LH0  C  
ATOM   1964  C   LYS H 219     -22.399  30.370 -64.156  1.00  0.00      LH0  C  
ATOM   1965  O   LYS H 219     -22.475  29.198 -64.498  1.00  0.00      LH0  O  
ATOM   1966  CB  LYS H 219     -19.993  29.963 -63.453  1.00  0.00      LH0  C  
ATOM   1967  CG  LYS H 219     -19.254  29.911 -64.792  1.00  0.00      LH0  C  
ATOM   1968  CD  LYS H 219     -18.767  31.302 -65.212  1.00  0.00      LH0  C  
ATOM   1969  CE  LYS H 219     -18.245  31.370 -66.645  1.00  0.00      LH0  C  
ATOM   1970  NZ  LYS H 219     -16.958  30.679 -66.766  1.00  0.00      LH0  N1+
ATOM   1971  H   LYS H 219     -21.901  31.223 -61.480  1.00  0.00      LH0  H  
ATOM   1972  HZ1 LYS H 219     -16.895  30.134 -67.656  1.00  0.00      LH0  H  
ATOM   1973  HZ2 LYS H 219     -16.201  31.372 -66.950  1.00  0.00      LH0  H  
ATOM   1974  HZ3 LYS H 219     -16.700  30.068 -65.969  1.00  0.00      LH0  H  
ATOM   1975  N   LYS H 220     -23.374  31.275 -64.300  1.00  0.00      LH0  N  
ATOM   1976  CA  LYS H 220     -24.644  30.926 -64.934  1.00  0.00      LH0  C  
ATOM   1977  C   LYS H 220     -24.563  30.097 -66.205  1.00  0.00      LH0  C  
ATOM   1978  O   LYS H 220     -24.032  30.503 -67.233  1.00  0.00      LH0  O  
ATOM   1979  CB  LYS H 220     -25.483  32.194 -65.129  1.00  0.00      LH0  C  
ATOM   1980  CG  LYS H 220     -24.802  33.328 -65.897  1.00  0.00      LH0  C  
ATOM   1981  CD  LYS H 220     -25.565  34.645 -65.747  1.00  0.00      LH0  C  
ATOM   1982  CE  LYS H 220     -25.007  35.760 -66.632  1.00  0.00      LH0  C  
ATOM   1983  NZ  LYS H 220     -25.324  35.475 -68.035  1.00  0.00      LH0  N1+
ATOM   1984  H   LYS H 220     -23.264  32.160 -63.842  1.00  0.00      LH0  H  
ATOM   1985  HZ1 LYS H 220     -24.911  36.127 -68.721  1.00  0.00      LH0  H  
ATOM   1986  HZ2 LYS H 220     -25.069  34.502 -68.315  1.00  0.00      LH0  H  
ATOM   1987  HZ3 LYS H 220     -26.356  35.449 -68.189  1.00  0.00      LH0  H  
ATOM   1988  N   VAL H 221     -25.122  28.889 -66.080  1.00  0.00      LH0  N  
ATOM   1989  CA  VAL H 221     -25.101  28.023 -67.253  1.00  0.00      LH0  C  
ATOM   1990  C   VAL H 221     -26.362  28.211 -68.069  1.00  0.00      LH0  C  
ATOM   1991  O   VAL H 221     -27.273  27.395 -68.086  1.00  0.00      LH0  O  
ATOM   1992  CB  VAL H 221     -24.886  26.551 -66.869  1.00  0.00      LH0  C  
ATOM   1993  CG1 VAL H 221     -24.570  25.691 -68.096  1.00  0.00      LH0  C  
ATOM   1994  CG2 VAL H 221     -23.774  26.411 -65.835  1.00  0.00      LH0  C  
ATOM   1995  H   VAL H 221     -25.637  28.675 -65.247  1.00  0.00      LH0  H  
ATOM   1996  N   GLU H 222     -26.388  29.370 -68.734  1.00  0.00      LH0  N  
ATOM   1997  CA  GLU H 222     -27.591  29.702 -69.497  1.00  0.00      LH0  C  
ATOM   1998  C   GLU H 222     -27.870  28.734 -70.637  1.00  0.00      LH0  C  
ATOM   1999  O   GLU H 222     -27.064  28.539 -71.540  1.00  0.00      LH0  O  
ATOM   2000  CB  GLU H 222     -27.493  31.153 -69.962  1.00  0.00      LH0  C  
ATOM   2001  CG  GLU H 222     -27.484  32.059 -68.729  1.00  0.00      LH0  C  
ATOM   2002  CD  GLU H 222     -26.986  33.447 -69.063  1.00  0.00      LH0  C  
ATOM   2003  OE1 GLU H 222     -25.886  33.581 -69.594  1.00  0.00      LH0  O  
ATOM   2004  OE2 GLU H 222     -27.640  34.422 -68.705  1.00  0.00      LH0  O1-
ATOM   2005  H   GLU H 222     -25.589  29.974 -68.699  1.00  0.00      LH0  H  
ATOM   2006  N   PRO H 223     -29.058  28.087 -70.549  1.00  0.00      LH0  N  
ATOM   2007  CA  PRO H 223     -29.389  27.026 -71.508  1.00  0.00      LH0  C  
ATOM   2008  C   PRO H 223     -29.212  27.400 -72.974  1.00  0.00      LH0  C  
ATOM   2009  O   PRO H 223     -30.110  27.274 -73.799  1.00  0.00      LH0  O  
ATOM   2010  CB  PRO H 223     -30.830  26.667 -71.124  1.00  0.00      LH0  C  
ATOM   2011  CG  PRO H 223     -30.937  27.015 -69.640  1.00  0.00      LH0  C  
ATOM   2012  CD  PRO H 223     -30.093  28.277 -69.535  1.00  0.00      LH0  C  
TER   
ATOM   2013  N   GLU L   1       0.504   1.602 -31.029  1.00  0.00      LL0  N  
ATOM   2014  CA  GLU L   1      -0.937   1.776 -31.191  1.00  0.00      LL0  C  
ATOM   2015  C   GLU L   1      -1.648   0.438 -31.070  1.00  0.00      LL0  C  
ATOM   2016  O   GLU L   1      -1.213  -0.573 -31.613  1.00  0.00      LL0  O  
ATOM   2017  CB  GLU L   1      -1.238   2.446 -32.541  1.00  0.00      LL0  C  
ATOM   2018  CG  GLU L   1      -0.634   3.859 -32.640  1.00  0.00      LL0  C  
ATOM   2019  CD  GLU L   1      -0.963   4.522 -33.976  1.00  0.00      LL0  C  
ATOM   2020  OE1 GLU L   1      -0.694   3.933 -35.025  1.00  0.00      LL0  O  
ATOM   2021  OE2 GLU L   1      -1.439   5.662 -33.983  1.00  0.00      LL0  O1-
ATOM   2022  H   GLU L   1       0.909   0.853 -31.555  1.00  0.00      LL0  H  
ATOM   2023  N   ILE L   2      -2.751   0.449 -30.306  1.00  0.00      LL0  N  
ATOM   2024  CA  ILE L   2      -3.471  -0.820 -30.237  1.00  0.00      LL0  C  
ATOM   2025  C   ILE L   2      -4.532  -0.875 -31.315  1.00  0.00      LL0  C  
ATOM   2026  O   ILE L   2      -5.394  -0.009 -31.420  1.00  0.00      LL0  O  
ATOM   2027  CB  ILE L   2      -4.056  -1.065 -28.837  1.00  0.00      LL0  C  
ATOM   2028  CG1 ILE L   2      -2.944  -1.006 -27.782  1.00  0.00      LL0  C  
ATOM   2029  CG2 ILE L   2      -4.842  -2.382 -28.767  1.00  0.00      LL0  C  
ATOM   2030  CD1 ILE L   2      -3.414  -1.330 -26.361  1.00  0.00      LL0  C  
ATOM   2031  H   ILE L   2      -3.144   1.304 -29.959  1.00  0.00      LL0  H  
ATOM   2032  N   VAL L   3      -4.398  -1.922 -32.136  1.00  0.00      LL0  N  
ATOM   2033  CA  VAL L   3      -5.291  -2.024 -33.286  1.00  0.00      LL0  C  
ATOM   2034  C   VAL L   3      -6.657  -2.540 -32.888  1.00  0.00      LL0  C  
ATOM   2035  O   VAL L   3      -6.798  -3.622 -32.327  1.00  0.00      LL0  O  
ATOM   2036  CB  VAL L   3      -4.663  -2.911 -34.372  1.00  0.00      LL0  C  
ATOM   2037  CG1 VAL L   3      -5.525  -2.992 -35.638  1.00  0.00      LL0  C  
ATOM   2038  CG2 VAL L   3      -3.237  -2.451 -34.686  1.00  0.00      LL0  C  
ATOM   2039  H   VAL L   3      -3.751  -2.642 -31.890  1.00  0.00      LL0  H  
ATOM   2040  N   LEU L   4      -7.654  -1.713 -33.211  1.00  0.00      LL0  N  
ATOM   2041  CA  LEU L   4      -9.008  -2.184 -32.964  1.00  0.00      LL0  C  
ATOM   2042  C   LEU L   4      -9.709  -2.573 -34.249  1.00  0.00      LL0  C  
ATOM   2043  O   LEU L   4     -10.170  -1.756 -35.043  1.00  0.00      LL0  O  
ATOM   2044  CB  LEU L   4      -9.805  -1.145 -32.186  1.00  0.00      LL0  C  
ATOM   2045  CG  LEU L   4      -9.097  -0.609 -30.944  1.00  0.00      LL0  C  
ATOM   2046  CD1 LEU L   4      -9.861   0.567 -30.353  1.00  0.00      LL0  C  
ATOM   2047  CD2 LEU L   4      -8.838  -1.695 -29.905  1.00  0.00      LL0  C  
ATOM   2048  H   LEU L   4      -7.471  -0.821 -33.625  1.00  0.00      LL0  H  
ATOM   2049  N   THR L   5      -9.734  -3.895 -34.419  1.00  0.00      LL0  N  
ATOM   2050  CA  THR L   5     -10.254  -4.475 -35.651  1.00  0.00      LL0  C  
ATOM   2051  C   THR L   5     -11.775  -4.498 -35.738  1.00  0.00      LL0  C  
ATOM   2052  O   THR L   5     -12.436  -5.513 -35.518  1.00  0.00      LL0  O  
ATOM   2053  CB  THR L   5      -9.668  -5.876 -35.843  1.00  0.00      LL0  C  
ATOM   2054  CG2 THR L   5      -9.692  -6.305 -37.312  1.00  0.00      LL0  C  
ATOM   2055  OG1 THR L   5      -8.337  -5.948 -35.309  1.00  0.00      LL0  O  
ATOM   2056  H   THR L   5      -9.350  -4.466 -33.695  1.00  0.00      LL0  H  
ATOM   2057  HG1 THR L   5      -8.419  -5.998 -34.359  1.00  0.00      LL0  H  
ATOM   2058  N   GLN L   6     -12.296  -3.309 -36.072  1.00  0.00      LL0  N  
ATOM   2059  CA  GLN L   6     -13.734  -3.167 -36.284  1.00  0.00      LL0  C  
ATOM   2060  C   GLN L   6     -14.274  -3.992 -37.429  1.00  0.00      LL0  C  
ATOM   2061  O   GLN L   6     -13.625  -4.237 -38.438  1.00  0.00      LL0  O  
ATOM   2062  CB  GLN L   6     -14.111  -1.707 -36.494  1.00  0.00      LL0  C  
ATOM   2063  CG  GLN L   6     -14.140  -0.932 -35.183  1.00  0.00      LL0  C  
ATOM   2064  CD  GLN L   6     -14.359   0.534 -35.468  1.00  0.00      LL0  C  
ATOM   2065  NE2 GLN L   6     -15.479   0.816 -36.132  1.00  0.00      LL0  N  
ATOM   2066  OE1 GLN L   6     -13.549   1.383 -35.122  1.00  0.00      LL0  O  
ATOM   2067  H   GLN L   6     -11.665  -2.536 -36.147  1.00  0.00      LL0  H  
ATOM   2068 HE21 GLN L   6     -16.110   0.126 -36.497  1.00  0.00      LL0  H  
ATOM   2069 HE22 GLN L   6     -15.699   1.770 -36.336  1.00  0.00      LL0  H  
ATOM   2070  N   SER L   7     -15.511  -4.418 -37.189  1.00  0.00      LL0  N  
ATOM   2071  CA  SER L   7     -16.175  -5.310 -38.124  1.00  0.00      LL0  C  
ATOM   2072  C   SER L   7     -17.653  -4.972 -38.120  1.00  0.00      LL0  C  
ATOM   2073  O   SER L   7     -18.233  -4.827 -37.049  1.00  0.00      LL0  O  
ATOM   2074  CB  SER L   7     -15.989  -6.773 -37.692  1.00  0.00      LL0  C  
ATOM   2075  OG  SER L   7     -14.832  -6.926 -36.845  1.00  0.00      LL0  O  
ATOM   2076  H   SER L   7     -15.969  -4.200 -36.326  1.00  0.00      LL0  H  
ATOM   2077  HG  SER L   7     -14.863  -6.182 -36.237  1.00  0.00      LL0  H  
ATOM   2078  N   PRO L   8     -18.250  -4.864 -39.329  1.00  0.00      LL0  N  
ATOM   2079  CA  PRO L   8     -17.515  -4.887 -40.599  1.00  0.00      LL0  C  
ATOM   2080  C   PRO L   8     -16.970  -3.501 -40.932  1.00  0.00      LL0  C  
ATOM   2081  O   PRO L   8     -16.849  -2.636 -40.072  1.00  0.00      LL0  O  
ATOM   2082  CB  PRO L   8     -18.620  -5.353 -41.552  1.00  0.00      LL0  C  
ATOM   2083  CG  PRO L   8     -19.881  -4.674 -41.020  1.00  0.00      LL0  C  
ATOM   2084  CD  PRO L   8     -19.690  -4.722 -39.507  1.00  0.00      LL0  C  
ATOM   2085  N   ALA L   9     -16.682  -3.325 -42.232  1.00  0.00      LL0  N  
ATOM   2086  CA  ALA L   9     -16.466  -1.954 -42.677  1.00  0.00      LL0  C  
ATOM   2087  C   ALA L   9     -17.781  -1.306 -43.078  1.00  0.00      LL0  C  
ATOM   2088  O   ALA L   9     -18.316  -0.459 -42.378  1.00  0.00      LL0  O  
ATOM   2089  CB  ALA L   9     -15.464  -1.904 -43.834  1.00  0.00      LL0  C  
ATOM   2090  H   ALA L   9     -16.754  -4.076 -42.886  1.00  0.00      LL0  H  
ATOM   2091  N   THR L  10     -18.315  -1.758 -44.216  1.00  0.00      LL0  N  
ATOM   2092  CA  THR L  10     -19.574  -1.148 -44.630  1.00  0.00      LL0  C  
ATOM   2093  C   THR L  10     -20.810  -1.787 -44.016  1.00  0.00      LL0  C  
ATOM   2094  O   THR L  10     -21.408  -2.708 -44.560  1.00  0.00      LL0  O  
ATOM   2095  CB  THR L  10     -19.645  -1.142 -46.155  1.00  0.00      LL0  C  
ATOM   2096  CG2 THR L  10     -20.626  -0.090 -46.681  1.00  0.00      LL0  C  
ATOM   2097  OG1 THR L  10     -18.329  -0.940 -46.694  1.00  0.00      LL0  O  
ATOM   2098  H   THR L  10     -17.861  -2.390 -44.841  1.00  0.00      LL0  H  
ATOM   2099  HG1 THR L  10     -18.446  -0.808 -47.629  1.00  0.00      LL0  H  
ATOM   2100  N   LEU L  11     -21.175  -1.260 -42.844  1.00  0.00      LL0  N  
ATOM   2101  CA  LEU L  11     -22.436  -1.713 -42.265  1.00  0.00      LL0  C  
ATOM   2102  C   LEU L  11     -23.630  -0.977 -42.854  1.00  0.00      LL0  C  
ATOM   2103  O   LEU L  11     -24.253  -0.116 -42.245  1.00  0.00      LL0  O  
ATOM   2104  CB  LEU L  11     -22.386  -1.615 -40.738  1.00  0.00      LL0  C  
ATOM   2105  CG  LEU L  11     -23.504  -2.367 -40.007  1.00  0.00      LL0  C  
ATOM   2106  CD1 LEU L  11     -23.540  -3.855 -40.359  1.00  0.00      LL0  C  
ATOM   2107  CD2 LEU L  11     -23.428  -2.152 -38.497  1.00  0.00      LL0  C  
ATOM   2108  H   LEU L  11     -20.705  -0.436 -42.522  1.00  0.00      LL0  H  
ATOM   2109  N   SER L  12     -23.916  -1.362 -44.101  1.00  0.00      LL0  N  
ATOM   2110  CA  SER L  12     -25.073  -0.745 -44.732  1.00  0.00      LL0  C  
ATOM   2111  C   SER L  12     -26.365  -1.442 -44.335  1.00  0.00      LL0  C  
ATOM   2112  O   SER L  12     -26.685  -2.547 -44.774  1.00  0.00      LL0  O  
ATOM   2113  CB  SER L  12     -24.856  -0.669 -46.249  1.00  0.00      LL0  C  
ATOM   2114  OG  SER L  12     -25.650   0.378 -46.811  1.00  0.00      LL0  O  
ATOM   2115  H   SER L  12     -23.386  -2.093 -44.534  1.00  0.00      LL0  H  
ATOM   2116  HG  SER L  12     -25.080   0.881 -47.400  1.00  0.00      LL0  H  
ATOM   2117  N   LEU L  13     -27.092  -0.768 -43.439  1.00  0.00      LL0  N  
ATOM   2118  CA  LEU L  13     -28.380  -1.292 -42.999  1.00  0.00      LL0  C  
ATOM   2119  C   LEU L  13     -29.467  -0.247 -43.181  1.00  0.00      LL0  C  
ATOM   2120  O   LEU L  13     -29.202   0.936 -43.337  1.00  0.00      LL0  O  
ATOM   2121  CB  LEU L  13     -28.333  -1.750 -41.542  1.00  0.00      LL0  C  
ATOM   2122  CG  LEU L  13     -27.248  -2.757 -41.140  1.00  0.00      LL0  C  
ATOM   2123  CD1 LEU L  13     -27.379  -3.108 -39.663  1.00  0.00      LL0  C  
ATOM   2124  CD2 LEU L  13     -27.226  -4.032 -41.981  1.00  0.00      LL0  C  
ATOM   2125  H   LEU L  13     -26.805   0.153 -43.163  1.00  0.00      LL0  H  
ATOM   2126  N   SER L  14     -30.706  -0.719 -43.197  1.00  0.00      LL0  N  
ATOM   2127  CA  SER L  14     -31.779   0.249 -43.373  1.00  0.00      LL0  C  
ATOM   2128  C   SER L  14     -32.305   0.664 -42.011  1.00  0.00      LL0  C  
ATOM   2129  O   SER L  14     -32.104  -0.046 -41.030  1.00  0.00      LL0  O  
ATOM   2130  CB  SER L  14     -32.864  -0.384 -44.256  1.00  0.00      LL0  C  
ATOM   2131  OG  SER L  14     -33.290  -1.636 -43.707  1.00  0.00      LL0  O  
ATOM   2132  H   SER L  14     -30.921  -1.666 -42.959  1.00  0.00      LL0  H  
ATOM   2133  HG  SER L  14     -32.648  -2.294 -43.967  1.00  0.00      LL0  H  
ATOM   2134  N   PRO L  15     -32.999   1.829 -41.949  1.00  0.00      LL0  N  
ATOM   2135  CA  PRO L  15     -33.822   2.091 -40.764  1.00  0.00      LL0  C  
ATOM   2136  C   PRO L  15     -34.789   0.945 -40.504  1.00  0.00      LL0  C  
ATOM   2137  O   PRO L  15     -35.657   0.657 -41.317  1.00  0.00      LL0  O  
ATOM   2138  CB  PRO L  15     -34.528   3.403 -41.121  1.00  0.00      LL0  C  
ATOM   2139  CG  PRO L  15     -33.623   4.080 -42.149  1.00  0.00      LL0  C  
ATOM   2140  CD  PRO L  15     -33.075   2.898 -42.938  1.00  0.00      LL0  C  
ATOM   2141  N   GLY L  16     -34.555   0.267 -39.377  1.00  0.00      LL0  N  
ATOM   2142  CA  GLY L  16     -35.241  -1.009 -39.216  1.00  0.00      LL0  C  
ATOM   2143  C   GLY L  16     -34.301  -2.151 -38.877  1.00  0.00      LL0  C  
ATOM   2144  O   GLY L  16     -34.484  -2.872 -37.900  1.00  0.00      LL0  O  
ATOM   2145  H   GLY L  16     -33.943   0.648 -38.682  1.00  0.00      LL0  H  
ATOM   2146  N   GLU L  17     -33.267  -2.295 -39.721  1.00  0.00      LL0  N  
ATOM   2147  CA  GLU L  17     -32.309  -3.367 -39.449  1.00  0.00      LL0  C  
ATOM   2148  C   GLU L  17     -31.545  -3.169 -38.146  1.00  0.00      LL0  C  
ATOM   2149  O   GLU L  17     -31.325  -2.060 -37.674  1.00  0.00      LL0  O  
ATOM   2150  CB  GLU L  17     -31.347  -3.560 -40.627  1.00  0.00      LL0  C  
ATOM   2151  CG  GLU L  17     -31.997  -4.110 -41.904  1.00  0.00      LL0  C  
ATOM   2152  CD  GLU L  17     -30.984  -4.179 -43.041  1.00  0.00      LL0  C  
ATOM   2153  OE1 GLU L  17     -30.101  -5.029 -43.025  1.00  0.00      LL0  O  
ATOM   2154  OE2 GLU L  17     -31.061  -3.381 -43.970  1.00  0.00      LL0  O1-
ATOM   2155  H   GLU L  17     -33.109  -1.619 -40.442  1.00  0.00      LL0  H  
ATOM   2156  N   ARG L  18     -31.182  -4.319 -37.565  1.00  0.00      LL0  N  
ATOM   2157  CA  ARG L  18     -30.529  -4.284 -36.257  1.00  0.00      LL0  C  
ATOM   2158  C   ARG L  18     -29.020  -4.312 -36.394  1.00  0.00      LL0  C  
ATOM   2159  O   ARG L  18     -28.449  -5.251 -36.944  1.00  0.00      LL0  O  
ATOM   2160  CB  ARG L  18     -31.017  -5.476 -35.431  1.00  0.00      LL0  C  
ATOM   2161  CG  ARG L  18     -30.477  -5.557 -33.999  1.00  0.00      LL0  C  
ATOM   2162  CD  ARG L  18     -29.893  -6.930 -33.656  1.00  0.00      LL0  C  
ATOM   2163  NE  ARG L  18     -28.575  -7.113 -34.267  1.00  0.00      LL0  N  
ATOM   2164  CZ  ARG L  18     -28.370  -7.826 -35.393  1.00  0.00      LL0  C  
ATOM   2165  NH1 ARG L  18     -29.379  -8.442 -36.007  1.00  0.00      LL0  N1+
ATOM   2166  NH2 ARG L  18     -27.136  -7.900 -35.877  1.00  0.00      LL0  N  
ATOM   2167  H   ARG L  18     -31.317  -5.169 -38.068  1.00  0.00      LL0  H  
ATOM   2168  HE  ARG L  18     -27.792  -6.644 -33.850  1.00  0.00      LL0  H  
ATOM   2169 HH11 ARG L  18     -29.247  -8.961 -36.850  1.00  0.00      LL0  H  
ATOM   2170 HH12 ARG L  18     -30.300  -8.381 -35.621  1.00  0.00      LL0  H  
ATOM   2171 HH21 ARG L  18     -26.906  -8.366 -36.729  1.00  0.00      LL0  H  
ATOM   2172 HH22 ARG L  18     -26.402  -7.453 -35.352  1.00  0.00      LL0  H  
ATOM   2173  N   ALA L  19     -28.392  -3.251 -35.877  1.00  0.00      LL0  N  
ATOM   2174  CA  ALA L  19     -26.947  -3.192 -36.052  1.00  0.00      LL0  C  
ATOM   2175  C   ALA L  19     -26.174  -3.980 -35.022  1.00  0.00      LL0  C  
ATOM   2176  O   ALA L  19     -26.588  -4.155 -33.878  1.00  0.00      LL0  O  
ATOM   2177  CB  ALA L  19     -26.448  -1.750 -36.023  1.00  0.00      LL0  C  
ATOM   2178  H   ALA L  19     -28.892  -2.617 -35.282  1.00  0.00      LL0  H  
ATOM   2179  N   THR L  20     -25.007  -4.441 -35.487  1.00  0.00      LL0  N  
ATOM   2180  CA  THR L  20     -24.034  -5.000 -34.556  1.00  0.00      LL0  C  
ATOM   2181  C   THR L  20     -22.628  -4.861 -35.097  1.00  0.00      LL0  C  
ATOM   2182  O   THR L  20     -22.272  -5.466 -36.100  1.00  0.00      LL0  O  
ATOM   2183  CB  THR L  20     -24.343  -6.463 -34.217  1.00  0.00      LL0  C  
ATOM   2184  CG2 THR L  20     -23.542  -6.952 -33.006  1.00  0.00      LL0  C  
ATOM   2185  OG1 THR L  20     -25.751  -6.618 -33.977  1.00  0.00      LL0  O  
ATOM   2186  H   THR L  20     -24.766  -4.353 -36.453  1.00  0.00      LL0  H  
ATOM   2187  HG1 THR L  20     -25.940  -5.919 -33.345  1.00  0.00      LL0  H  
ATOM   2188  N   LEU L  21     -21.859  -4.025 -34.397  1.00  0.00      LL0  N  
ATOM   2189  CA  LEU L  21     -20.429  -4.018 -34.681  1.00  0.00      LL0  C  
ATOM   2190  C   LEU L  21     -19.747  -5.030 -33.788  1.00  0.00      LL0  C  
ATOM   2191  O   LEU L  21     -20.304  -5.443 -32.778  1.00  0.00      LL0  O  
ATOM   2192  CB  LEU L  21     -19.808  -2.643 -34.433  1.00  0.00      LL0  C  
ATOM   2193  CG  LEU L  21     -20.112  -1.552 -35.464  1.00  0.00      LL0  C  
ATOM   2194  CD1 LEU L  21     -21.511  -0.941 -35.339  1.00  0.00      LL0  C  
ATOM   2195  CD2 LEU L  21     -19.040  -0.471 -35.395  1.00  0.00      LL0  C  
ATOM   2196  H   LEU L  21     -22.234  -3.580 -33.585  1.00  0.00      LL0  H  
ATOM   2197  N   SER L  22     -18.529  -5.387 -34.195  1.00  0.00      LL0  N  
ATOM   2198  CA  SER L  22     -17.705  -6.295 -33.402  1.00  0.00      LL0  C  
ATOM   2199  C   SER L  22     -16.260  -5.913 -33.650  1.00  0.00      LL0  C  
ATOM   2200  O   SER L  22     -15.911  -5.477 -34.745  1.00  0.00      LL0  O  
ATOM   2201  CB  SER L  22     -18.051  -7.734 -33.818  1.00  0.00      LL0  C  
ATOM   2202  OG  SER L  22     -17.049  -8.684 -33.437  1.00  0.00      LL0  O  
ATOM   2203  H   SER L  22     -18.196  -5.062 -35.083  1.00  0.00      LL0  H  
ATOM   2204  HG  SER L  22     -16.926  -8.639 -32.479  1.00  0.00      LL0  H  
ATOM   2205  N   CYS L  23     -15.429  -6.054 -32.619  1.00  0.00      LL0  N  
ATOM   2206  CA  CYS L  23     -14.107  -5.460 -32.764  1.00  0.00      LL0  C  
ATOM   2207  C   CYS L  23     -13.020  -6.211 -32.042  1.00  0.00      LL0  C  
ATOM   2208  O   CYS L  23     -12.918  -6.163 -30.826  1.00  0.00      LL0  O  
ATOM   2209  CB  CYS L  23     -14.114  -4.007 -32.293  1.00  0.00      LL0  C  
ATOM   2210  SG  CYS L  23     -12.588  -3.140 -32.730  1.00  0.00      LL0  S  
ATOM   2211  H   CYS L  23     -15.731  -6.475 -31.756  1.00  0.00      LL0  H  
ATOM   2212  N   ARG L  24     -12.173  -6.872 -32.847  1.00  0.00      LL0  N  
ATOM   2213  CA  ARG L  24     -11.014  -7.496 -32.209  1.00  0.00      LL0  C  
ATOM   2214  C   ARG L  24      -9.970  -6.478 -31.807  1.00  0.00      LL0  C  
ATOM   2215  O   ARG L  24      -9.182  -6.031 -32.635  1.00  0.00      LL0  O  
ATOM   2216  CB  ARG L  24     -10.302  -8.504 -33.119  1.00  0.00      LL0  C  
ATOM   2217  CG  ARG L  24     -10.731  -9.970 -33.043  1.00  0.00      LL0  C  
ATOM   2218  CD  ARG L  24     -11.659 -10.409 -34.176  1.00  0.00      LL0  C  
ATOM   2219  NE  ARG L  24     -12.987  -9.833 -34.018  1.00  0.00      LL0  N  
ATOM   2220  CZ  ARG L  24     -13.552  -9.027 -34.931  1.00  0.00      LL0  C  
ATOM   2221  NH1 ARG L  24     -12.913  -8.660 -36.037  1.00  0.00      LL0  N1+
ATOM   2222  NH2 ARG L  24     -14.772  -8.579 -34.715  1.00  0.00      LL0  N  
ATOM   2223  H   ARG L  24     -12.272  -6.762 -33.835  1.00  0.00      LL0  H  
ATOM   2224  HE  ARG L  24     -13.501 -10.005 -33.167  1.00  0.00      LL0  H  
ATOM   2225 HH11 ARG L  24     -13.365  -8.011 -36.663  1.00  0.00      LL0  H  
ATOM   2226 HH12 ARG L  24     -12.001  -9.005 -36.251  1.00  0.00      LL0  H  
ATOM   2227 HH21 ARG L  24     -15.241  -8.008 -35.389  1.00  0.00      LL0  H  
ATOM   2228 HH22 ARG L  24     -15.259  -8.803 -33.852  1.00  0.00      LL0  H  
ATOM   2229  N   ALA L  25      -9.957  -6.160 -30.511  1.00  0.00      LL0  N  
ATOM   2230  CA  ALA L  25      -8.741  -5.537 -29.994  1.00  0.00      LL0  C  
ATOM   2231  C   ALA L  25      -7.584  -6.517 -30.046  1.00  0.00      LL0  C  
ATOM   2232  O   ALA L  25      -7.711  -7.664 -29.635  1.00  0.00      LL0  O  
ATOM   2233  CB  ALA L  25      -8.943  -5.095 -28.546  1.00  0.00      LL0  C  
ATOM   2234  H   ALA L  25     -10.711  -6.437 -29.909  1.00  0.00      LL0  H  
ATOM   2235  N   SER L  26      -6.464  -6.037 -30.605  1.00  0.00      LL0  N  
ATOM   2236  CA  SER L  26      -5.333  -6.957 -30.712  1.00  0.00      LL0  C  
ATOM   2237  C   SER L  26      -4.650  -7.256 -29.389  1.00  0.00      LL0  C  
ATOM   2238  O   SER L  26      -4.283  -8.379 -29.068  1.00  0.00      LL0  O  
ATOM   2239  CB  SER L  26      -4.345  -6.430 -31.753  1.00  0.00      LL0  C  
ATOM   2240  OG  SER L  26      -4.188  -5.009 -31.620  1.00  0.00      LL0  O  
ATOM   2241  H   SER L  26      -6.416  -5.108 -30.979  1.00  0.00      LL0  H  
ATOM   2242  HG  SER L  26      -4.204  -4.687 -32.514  1.00  0.00      LL0  H  
ATOM   2243  N   GLN L  27      -4.499  -6.172 -28.622  1.00  0.00      LL0  N  
ATOM   2244  CA  GLN L  27      -4.067  -6.385 -27.247  1.00  0.00      LL0  C  
ATOM   2245  C   GLN L  27      -5.289  -6.345 -26.361  1.00  0.00      LL0  C  
ATOM   2246  O   GLN L  27      -6.315  -5.805 -26.750  1.00  0.00      LL0  O  
ATOM   2247  CB  GLN L  27      -3.060  -5.313 -26.836  1.00  0.00      LL0  C  
ATOM   2248  CG  GLN L  27      -1.821  -5.295 -27.735  1.00  0.00      LL0  C  
ATOM   2249  CD  GLN L  27      -0.914  -4.157 -27.317  1.00  0.00      LL0  C  
ATOM   2250  NE2 GLN L  27      -0.386  -3.482 -28.342  1.00  0.00      LL0  N  
ATOM   2251  OE1 GLN L  27      -0.704  -3.882 -26.146  1.00  0.00      LL0  O  
ATOM   2252  H   GLN L  27      -4.888  -5.305 -28.925  1.00  0.00      LL0  H  
ATOM   2253 HE21 GLN L  27      -0.572  -3.722 -29.293  1.00  0.00      LL0  H  
ATOM   2254 HE22 GLN L  27       0.209  -2.711 -28.123  1.00  0.00      LL0  H  
ATOM   2255  N   SER L  28      -5.153  -6.933 -25.164  1.00  0.00      LL0  N  
ATOM   2256  CA  SER L  28      -6.316  -6.849 -24.285  1.00  0.00      LL0  C  
ATOM   2257  C   SER L  28      -6.536  -5.441 -23.771  1.00  0.00      LL0  C  
ATOM   2258  O   SER L  28      -5.638  -4.768 -23.273  1.00  0.00      LL0  O  
ATOM   2259  CB  SER L  28      -6.211  -7.848 -23.129  1.00  0.00      LL0  C  
ATOM   2260  OG  SER L  28      -7.444  -7.910 -22.397  1.00  0.00      LL0  O  
ATOM   2261  H   SER L  28      -4.268  -7.280 -24.863  1.00  0.00      LL0  H  
ATOM   2262  HG  SER L  28      -7.356  -8.636 -21.790  1.00  0.00      LL0  H  
ATOM   2263  N   VAL L  29      -7.788  -5.020 -23.931  1.00  0.00      LL0  N  
ATOM   2264  CA  VAL L  29      -8.107  -3.691 -23.437  1.00  0.00      LL0  C  
ATOM   2265  C   VAL L  29      -8.978  -3.682 -22.194  1.00  0.00      LL0  C  
ATOM   2266  O   VAL L  29      -9.581  -2.680 -21.820  1.00  0.00      LL0  O  
ATOM   2267  CB  VAL L  29      -8.652  -2.822 -24.573  1.00  0.00      LL0  C  
ATOM   2268  CG1 VAL L  29      -7.630  -2.810 -25.712  1.00  0.00      LL0  C  
ATOM   2269  CG2 VAL L  29     -10.023  -3.274 -25.069  1.00  0.00      LL0  C  
ATOM   2270  H   VAL L  29      -8.462  -5.595 -24.399  1.00  0.00      LL0  H  
ATOM   2271  N   SER L  30      -8.992  -4.867 -21.540  1.00  0.00      LL0  N  
ATOM   2272  CA  SER L  30      -9.711  -4.980 -20.269  1.00  0.00      LL0  C  
ATOM   2273  C   SER L  30     -11.191  -4.645 -20.475  1.00  0.00      LL0  C  
ATOM   2274  O   SER L  30     -11.783  -5.090 -21.456  1.00  0.00      LL0  O  
ATOM   2275  CB  SER L  30      -8.926  -4.157 -19.220  1.00  0.00      LL0  C  
ATOM   2276  OG  SER L  30      -9.508  -4.194 -17.914  1.00  0.00      LL0  O  
ATOM   2277  H   SER L  30      -8.538  -5.663 -21.939  1.00  0.00      LL0  H  
ATOM   2278  HG  SER L  30      -8.948  -3.644 -17.359  1.00  0.00      LL0  H  
ATOM   2279  N   SER L  31     -11.757  -3.834 -19.576  1.00  0.00      LL0  N  
ATOM   2280  CA  SER L  31     -13.096  -3.344 -19.884  1.00  0.00      LL0  C  
ATOM   2281  C   SER L  31     -13.139  -2.012 -20.619  1.00  0.00      LL0  C  
ATOM   2282  O   SER L  31     -14.187  -1.555 -21.061  1.00  0.00      LL0  O  
ATOM   2283  CB  SER L  31     -13.917  -3.271 -18.599  1.00  0.00      LL0  C  
ATOM   2284  OG  SER L  31     -13.692  -4.461 -17.832  1.00  0.00      LL0  O  
ATOM   2285  H   SER L  31     -11.317  -3.627 -18.701  1.00  0.00      LL0  H  
ATOM   2286  HG  SER L  31     -14.227  -4.379 -17.053  1.00  0.00      LL0  H  
ATOM   2287  N   TYR L  32     -11.959  -1.378 -20.709  1.00  0.00      LL0  N  
ATOM   2288  CA  TYR L  32     -12.000   0.020 -21.133  1.00  0.00      LL0  C  
ATOM   2289  C   TYR L  32     -11.891   0.221 -22.627  1.00  0.00      LL0  C  
ATOM   2290  O   TYR L  32     -10.909   0.720 -23.172  1.00  0.00      LL0  O  
ATOM   2291  CB  TYR L  32     -11.010   0.937 -20.391  1.00  0.00      LL0  C  
ATOM   2292  CG  TYR L  32     -10.153   0.212 -19.378  1.00  0.00      LL0  C  
ATOM   2293  CD1 TYR L  32     -10.710  -0.162 -18.137  1.00  0.00      LL0  C  
ATOM   2294  CD2 TYR L  32      -8.811  -0.061 -19.706  1.00  0.00      LL0  C  
ATOM   2295  CE1 TYR L  32      -9.918  -0.866 -17.219  1.00  0.00      LL0  C  
ATOM   2296  CE2 TYR L  32      -8.013  -0.753 -18.783  1.00  0.00      LL0  C  
ATOM   2297  CZ  TYR L  32      -8.589  -1.175 -17.568  1.00  0.00      LL0  C  
ATOM   2298  OH  TYR L  32      -7.839  -1.948 -16.708  1.00  0.00      LL0  O  
ATOM   2299  H   TYR L  32     -11.089  -1.861 -20.599  1.00  0.00      LL0  H  
ATOM   2300  HH  TYR L  32      -7.284  -1.334 -16.211  1.00  0.00      LL0  H  
ATOM   2301  N   LEU L  33     -12.990  -0.187 -23.264  1.00  0.00      LL0  N  
ATOM   2302  CA  LEU L  33     -13.190   0.230 -24.639  1.00  0.00      LL0  C  
ATOM   2303  C   LEU L  33     -14.470   1.031 -24.696  1.00  0.00      LL0  C  
ATOM   2304  O   LEU L  33     -15.444   0.736 -24.013  1.00  0.00      LL0  O  
ATOM   2305  CB  LEU L  33     -13.189  -0.991 -25.569  1.00  0.00      LL0  C  
ATOM   2306  CG  LEU L  33     -13.262  -0.693 -27.074  1.00  0.00      LL0  C  
ATOM   2307  CD1 LEU L  33     -12.399  -1.657 -27.888  1.00  0.00      LL0  C  
ATOM   2308  CD2 LEU L  33     -14.702  -0.645 -27.591  1.00  0.00      LL0  C  
ATOM   2309  H   LEU L  33     -13.737  -0.606 -22.743  1.00  0.00      LL0  H  
ATOM   2310  N   ALA L  34     -14.405   2.073 -25.524  1.00  0.00      LL0  N  
ATOM   2311  CA  ALA L  34     -15.565   2.927 -25.691  1.00  0.00      LL0  C  
ATOM   2312  C   ALA L  34     -15.961   2.985 -27.154  1.00  0.00      LL0  C  
ATOM   2313  O   ALA L  34     -15.115   2.912 -28.040  1.00  0.00      LL0  O  
ATOM   2314  CB  ALA L  34     -15.231   4.326 -25.173  1.00  0.00      LL0  C  
ATOM   2315  H   ALA L  34     -13.572   2.227 -26.053  1.00  0.00      LL0  H  
ATOM   2316  N   TRP L  35     -17.275   3.093 -27.382  1.00  0.00      LL0  N  
ATOM   2317  CA  TRP L  35     -17.719   3.239 -28.768  1.00  0.00      LL0  C  
ATOM   2318  C   TRP L  35     -18.038   4.683 -29.087  1.00  0.00      LL0  C  
ATOM   2319  O   TRP L  35     -18.470   5.437 -28.221  1.00  0.00      LL0  O  
ATOM   2320  CB  TRP L  35     -18.956   2.392 -29.063  1.00  0.00      LL0  C  
ATOM   2321  CG  TRP L  35     -18.632   0.919 -29.151  1.00  0.00      LL0  C  
ATOM   2322  CD1 TRP L  35     -18.889  -0.064 -28.182  1.00  0.00      LL0  C  
ATOM   2323  CD2 TRP L  35     -18.040   0.211 -30.260  1.00  0.00      LL0  C  
ATOM   2324  CE2 TRP L  35     -17.978  -1.176 -29.894  1.00  0.00      LL0  C  
ATOM   2325  CE3 TRP L  35     -17.576   0.626 -31.526  1.00  0.00      LL0  C  
ATOM   2326  NE1 TRP L  35     -18.511  -1.297 -28.614  1.00  0.00      LL0  N  
ATOM   2327  CZ2 TRP L  35     -17.448  -2.116 -30.802  1.00  0.00      LL0  C  
ATOM   2328  CZ3 TRP L  35     -17.049  -0.325 -32.424  1.00  0.00      LL0  C  
ATOM   2329  CH2 TRP L  35     -16.986  -1.689 -32.065  1.00  0.00      LL0  C  
ATOM   2330  H   TRP L  35     -17.877   3.232 -26.594  1.00  0.00      LL0  H  
ATOM   2331  HE1 TRP L  35     -18.646  -2.139 -28.120  1.00  0.00      LL0  H  
ATOM   2332  N   TYR L  36     -17.803   5.029 -30.359  1.00  0.00      LL0  N  
ATOM   2333  CA  TYR L  36     -17.973   6.409 -30.807  1.00  0.00      LL0  C  
ATOM   2334  C   TYR L  36     -18.714   6.476 -32.124  1.00  0.00      LL0  C  
ATOM   2335  O   TYR L  36     -18.513   5.672 -33.027  1.00  0.00      LL0  O  
ATOM   2336  CB  TYR L  36     -16.622   7.114 -30.983  1.00  0.00      LL0  C  
ATOM   2337  CG  TYR L  36     -15.949   7.353 -29.652  1.00  0.00      LL0  C  
ATOM   2338  CD1 TYR L  36     -15.236   6.299 -29.048  1.00  0.00      LL0  C  
ATOM   2339  CD2 TYR L  36     -16.057   8.623 -29.050  1.00  0.00      LL0  C  
ATOM   2340  CE1 TYR L  36     -14.653   6.510 -27.792  1.00  0.00      LL0  C  
ATOM   2341  CE2 TYR L  36     -15.452   8.837 -27.801  1.00  0.00      LL0  C  
ATOM   2342  CZ  TYR L  36     -14.762   7.773 -27.185  1.00  0.00      LL0  C  
ATOM   2343  OH  TYR L  36     -14.162   7.966 -25.956  1.00  0.00      LL0  O  
ATOM   2344  H   TYR L  36     -17.470   4.345 -31.009  1.00  0.00      LL0  H  
ATOM   2345  HH  TYR L  36     -14.131   8.908 -25.797  1.00  0.00      LL0  H  
ATOM   2346  N   GLN L  37     -19.579   7.489 -32.196  1.00  0.00      LL0  N  
ATOM   2347  CA  GLN L  37     -20.270   7.762 -33.450  1.00  0.00      LL0  C  
ATOM   2348  C   GLN L  37     -19.734   9.039 -34.051  1.00  0.00      LL0  C  
ATOM   2349  O   GLN L  37     -20.069  10.137 -33.618  1.00  0.00      LL0  O  
ATOM   2350  CB  GLN L  37     -21.768   7.919 -33.192  1.00  0.00      LL0  C  
ATOM   2351  CG  GLN L  37     -22.684   7.918 -34.414  1.00  0.00      LL0  C  
ATOM   2352  CD  GLN L  37     -24.035   8.461 -34.001  1.00  0.00      LL0  C  
ATOM   2353  NE2 GLN L  37     -25.038   7.584 -34.012  1.00  0.00      LL0  N  
ATOM   2354  OE1 GLN L  37     -24.175   9.636 -33.680  1.00  0.00      LL0  O  
ATOM   2355  H   GLN L  37     -19.682   8.094 -31.406  1.00  0.00      LL0  H  
ATOM   2356 HE21 GLN L  37     -24.884   6.613 -34.217  1.00  0.00      LL0  H  
ATOM   2357 HE22 GLN L  37     -25.997   7.841 -33.852  1.00  0.00      LL0  H  
ATOM   2358  N   GLN L  38     -18.894   8.872 -35.073  1.00  0.00      LL0  N  
ATOM   2359  CA  GLN L  38     -18.614  10.087 -35.820  1.00  0.00      LL0  C  
ATOM   2360  C   GLN L  38     -19.650  10.303 -36.899  1.00  0.00      LL0  C  
ATOM   2361  O   GLN L  38     -19.620   9.736 -37.985  1.00  0.00      LL0  O  
ATOM   2362  CB  GLN L  38     -17.193  10.091 -36.381  1.00  0.00      LL0  C  
ATOM   2363  CG  GLN L  38     -16.846  11.383 -37.123  1.00  0.00      LL0  C  
ATOM   2364  CD  GLN L  38     -15.409  11.352 -37.589  1.00  0.00      LL0  C  
ATOM   2365  NE2 GLN L  38     -14.717  12.430 -37.221  1.00  0.00      LL0  N  
ATOM   2366  OE1 GLN L  38     -14.949  10.424 -38.243  1.00  0.00      LL0  O  
ATOM   2367  H   GLN L  38     -18.649   7.973 -35.443  1.00  0.00      LL0  H  
ATOM   2368 HE21 GLN L  38     -15.155  13.164 -36.696  1.00  0.00      LL0  H  
ATOM   2369 HE22 GLN L  38     -13.751  12.523 -37.472  1.00  0.00      LL0  H  
ATOM   2370  N   LYS L  39     -20.586  11.192 -36.545  1.00  0.00      LL0  N  
ATOM   2371  CA  LYS L  39     -21.414  11.736 -37.619  1.00  0.00      LL0  C  
ATOM   2372  C   LYS L  39     -20.530  12.460 -38.626  1.00  0.00      LL0  C  
ATOM   2373  O   LYS L  39     -19.540  13.072 -38.243  1.00  0.00      LL0  O  
ATOM   2374  CB  LYS L  39     -22.487  12.645 -37.020  1.00  0.00      LL0  C  
ATOM   2375  CG  LYS L  39     -23.680  11.870 -36.459  1.00  0.00      LL0  C  
ATOM   2376  CD  LYS L  39     -24.766  12.815 -35.941  1.00  0.00      LL0  C  
ATOM   2377  CE  LYS L  39     -26.121  12.138 -35.722  1.00  0.00      LL0  C  
ATOM   2378  NZ  LYS L  39     -26.048  11.118 -34.674  1.00  0.00      LL0  N1+
ATOM   2379  H   LYS L  39     -20.541  11.599 -35.634  1.00  0.00      LL0  H  
ATOM   2380  HZ1 LYS L  39     -26.609  10.277 -34.933  1.00  0.00      LL0  H  
ATOM   2381  HZ2 LYS L  39     -25.082  10.792 -34.491  1.00  0.00      LL0  H  
ATOM   2382  HZ3 LYS L  39     -26.482  11.433 -33.783  1.00  0.00      LL0  H  
ATOM   2383  N   PRO L  40     -20.864  12.308 -39.931  1.00  0.00      LL0  N  
ATOM   2384  CA  PRO L  40     -19.966  12.790 -40.989  1.00  0.00      LL0  C  
ATOM   2385  C   PRO L  40     -19.328  14.154 -40.766  1.00  0.00      LL0  C  
ATOM   2386  O   PRO L  40     -19.988  15.186 -40.728  1.00  0.00      LL0  O  
ATOM   2387  CB  PRO L  40     -20.853  12.701 -42.234  1.00  0.00      LL0  C  
ATOM   2388  CG  PRO L  40     -21.760  11.503 -41.958  1.00  0.00      LL0  C  
ATOM   2389  CD  PRO L  40     -22.045  11.634 -40.466  1.00  0.00      LL0  C  
ATOM   2390  N   GLY L  41     -17.995  14.088 -40.615  1.00  0.00      LL0  N  
ATOM   2391  CA  GLY L  41     -17.214  15.319 -40.473  1.00  0.00      LL0  C  
ATOM   2392  C   GLY L  41     -17.396  16.072 -39.164  1.00  0.00      LL0  C  
ATOM   2393  O   GLY L  41     -17.165  17.270 -39.073  1.00  0.00      LL0  O  
ATOM   2394  H   GLY L  41     -17.561  13.192 -40.554  1.00  0.00      LL0  H  
ATOM   2395  N   GLN L  42     -17.832  15.318 -38.149  1.00  0.00      LL0  N  
ATOM   2396  CA  GLN L  42     -18.086  15.956 -36.862  1.00  0.00      LL0  C  
ATOM   2397  C   GLN L  42     -17.255  15.308 -35.775  1.00  0.00      LL0  C  
ATOM   2398  O   GLN L  42     -16.572  14.313 -35.996  1.00  0.00      LL0  O  
ATOM   2399  CB  GLN L  42     -19.583  15.875 -36.555  1.00  0.00      LL0  C  
ATOM   2400  CG  GLN L  42     -20.403  16.691 -37.556  1.00  0.00      LL0  C  
ATOM   2401  CD  GLN L  42     -21.802  16.128 -37.670  1.00  0.00      LL0  C  
ATOM   2402  NE2 GLN L  42     -22.136  15.799 -38.920  1.00  0.00      LL0  N  
ATOM   2403  OE1 GLN L  42     -22.547  15.992 -36.710  1.00  0.00      LL0  O  
ATOM   2404  H   GLN L  42     -18.004  14.339 -38.252  1.00  0.00      LL0  H  
ATOM   2405 HE21 GLN L  42     -21.457  15.879 -39.655  1.00  0.00      LL0  H  
ATOM   2406 HE22 GLN L  42     -23.059  15.479 -39.116  1.00  0.00      LL0  H  
ATOM   2407  N   ALA L  43     -17.347  15.905 -34.581  1.00  0.00      LL0  N  
ATOM   2408  CA  ALA L  43     -16.671  15.279 -33.447  1.00  0.00      LL0  C  
ATOM   2409  C   ALA L  43     -17.340  13.969 -33.052  1.00  0.00      LL0  C  
ATOM   2410  O   ALA L  43     -18.557  13.891 -32.930  1.00  0.00      LL0  O  
ATOM   2411  CB  ALA L  43     -16.669  16.233 -32.250  1.00  0.00      LL0  C  
ATOM   2412  H   ALA L  43     -17.947  16.692 -34.456  1.00  0.00      LL0  H  
ATOM   2413  N   PRO L  44     -16.503  12.918 -32.884  1.00  0.00      LL0  N  
ATOM   2414  CA  PRO L  44     -17.041  11.613 -32.483  1.00  0.00      LL0  C  
ATOM   2415  C   PRO L  44     -17.780  11.640 -31.152  1.00  0.00      LL0  C  
ATOM   2416  O   PRO L  44     -17.180  11.749 -30.091  1.00  0.00      LL0  O  
ATOM   2417  CB  PRO L  44     -15.787  10.730 -32.432  1.00  0.00      LL0  C  
ATOM   2418  CG  PRO L  44     -14.749  11.423 -33.312  1.00  0.00      LL0  C  
ATOM   2419  CD  PRO L  44     -15.059  12.898 -33.096  1.00  0.00      LL0  C  
ATOM   2420  N   ARG L  45     -19.113  11.512 -31.237  1.00  0.00      LL0  N  
ATOM   2421  CA  ARG L  45     -19.846  11.439 -29.974  1.00  0.00      LL0  C  
ATOM   2422  C   ARG L  45     -19.562  10.136 -29.247  1.00  0.00      LL0  C  
ATOM   2423  O   ARG L  45     -19.739   9.054 -29.796  1.00  0.00      LL0  O  
ATOM   2424  CB  ARG L  45     -21.357  11.614 -30.204  1.00  0.00      LL0  C  
ATOM   2425  CG  ARG L  45     -22.193  11.630 -28.910  1.00  0.00      LL0  C  
ATOM   2426  CD  ARG L  45     -23.714  11.666 -29.115  1.00  0.00      LL0  C  
ATOM   2427  NE  ARG L  45     -24.151  10.543 -29.943  1.00  0.00      LL0  N  
ATOM   2428  CZ  ARG L  45     -25.408  10.472 -30.428  1.00  0.00      LL0  C  
ATOM   2429  NH1 ARG L  45     -26.383  11.259 -29.987  1.00  0.00      LL0  N1+
ATOM   2430  NH2 ARG L  45     -25.676   9.607 -31.390  1.00  0.00      LL0  N  
ATOM   2431  H   ARG L  45     -19.551  11.404 -32.131  1.00  0.00      LL0  H  
ATOM   2432  HE  ARG L  45     -23.452   9.885 -30.224  1.00  0.00      LL0  H  
ATOM   2433 HH11 ARG L  45     -27.224  11.335 -30.539  1.00  0.00      LL0  H  
ATOM   2434 HH12 ARG L  45     -26.316  11.771 -29.125  1.00  0.00      LL0  H  
ATOM   2435 HH21 ARG L  45     -26.603   9.566 -31.797  1.00  0.00      LL0  H  
ATOM   2436 HH22 ARG L  45     -24.986   9.005 -31.789  1.00  0.00      LL0  H  
ATOM   2437  N   LEU L  46     -19.135  10.286 -27.983  1.00  0.00      LL0  N  
ATOM   2438  CA  LEU L  46     -19.098   9.117 -27.103  1.00  0.00      LL0  C  
ATOM   2439  C   LEU L  46     -20.470   8.470 -27.014  1.00  0.00      LL0  C  
ATOM   2440  O   LEU L  46     -21.474   9.147 -26.850  1.00  0.00      LL0  O  
ATOM   2441  CB  LEU L  46     -18.579   9.549 -25.723  1.00  0.00      LL0  C  
ATOM   2442  CG  LEU L  46     -18.505   8.461 -24.643  1.00  0.00      LL0  C  
ATOM   2443  CD1 LEU L  46     -17.622   7.281 -25.047  1.00  0.00      LL0  C  
ATOM   2444  CD2 LEU L  46     -18.080   9.041 -23.293  1.00  0.00      LL0  C  
ATOM   2445  H   LEU L  46     -18.923  11.202 -27.645  1.00  0.00      LL0  H  
ATOM   2446  N   LEU L  47     -20.467   7.144 -27.171  1.00  0.00      LL0  N  
ATOM   2447  CA  LEU L  47     -21.735   6.432 -27.053  1.00  0.00      LL0  C  
ATOM   2448  C   LEU L  47     -21.747   5.551 -25.832  1.00  0.00      LL0  C  
ATOM   2449  O   LEU L  47     -22.557   5.651 -24.917  1.00  0.00      LL0  O  
ATOM   2450  CB  LEU L  47     -21.995   5.526 -28.255  1.00  0.00      LL0  C  
ATOM   2451  CG  LEU L  47     -21.798   6.155 -29.622  1.00  0.00      LL0  C  
ATOM   2452  CD1 LEU L  47     -21.818   5.073 -30.696  1.00  0.00      LL0  C  
ATOM   2453  CD2 LEU L  47     -22.796   7.277 -29.891  1.00  0.00      LL0  C  
ATOM   2454  H   LEU L  47     -19.597   6.681 -27.342  1.00  0.00      LL0  H  
ATOM   2455  N   ILE L  48     -20.784   4.631 -25.911  1.00  0.00      LL0  N  
ATOM   2456  CA  ILE L  48     -20.686   3.604 -24.891  1.00  0.00      LL0  C  
ATOM   2457  C   ILE L  48     -19.398   3.873 -24.168  1.00  0.00      LL0  C  
ATOM   2458  O   ILE L  48     -18.349   3.885 -24.798  1.00  0.00      LL0  O  
ATOM   2459  CB  ILE L  48     -20.606   2.224 -25.556  1.00  0.00      LL0  C  
ATOM   2460  CG1 ILE L  48     -21.701   1.990 -26.600  1.00  0.00      LL0  C  
ATOM   2461  CG2 ILE L  48     -20.532   1.109 -24.519  1.00  0.00      LL0  C  
ATOM   2462  CD1 ILE L  48     -23.107   1.828 -26.038  1.00  0.00      LL0  C  
ATOM   2463  H   ILE L  48     -20.073   4.702 -26.611  1.00  0.00      LL0  H  
ATOM   2464  N   TYR L  49     -19.509   4.095 -22.863  1.00  0.00      LL0  N  
ATOM   2465  CA  TYR L  49     -18.273   4.023 -22.106  1.00  0.00      LL0  C  
ATOM   2466  C   TYR L  49     -18.119   2.627 -21.531  1.00  0.00      LL0  C  
ATOM   2467  O   TYR L  49     -19.081   1.865 -21.497  1.00  0.00      LL0  O  
ATOM   2468  CB  TYR L  49     -18.217   5.161 -21.072  1.00  0.00      LL0  C  
ATOM   2469  CG  TYR L  49     -19.092   4.931 -19.858  1.00  0.00      LL0  C  
ATOM   2470  CD1 TYR L  49     -20.438   5.352 -19.866  1.00  0.00      LL0  C  
ATOM   2471  CD2 TYR L  49     -18.519   4.299 -18.738  1.00  0.00      LL0  C  
ATOM   2472  CE1 TYR L  49     -21.236   5.099 -18.736  1.00  0.00      LL0  C  
ATOM   2473  CE2 TYR L  49     -19.312   4.041 -17.612  1.00  0.00      LL0  C  
ATOM   2474  CZ  TYR L  49     -20.666   4.428 -17.633  1.00  0.00      LL0  C  
ATOM   2475  OH  TYR L  49     -21.456   4.122 -16.540  1.00  0.00      LL0  O  
ATOM   2476  H   TYR L  49     -20.394   4.045 -22.404  1.00  0.00      LL0  H  
ATOM   2477  HH  TYR L  49     -20.893   4.034 -15.779  1.00  0.00      LL0  H  
ATOM   2478  N   ASP L  50     -16.877   2.336 -21.114  1.00  0.00      LL0  N  
ATOM   2479  CA  ASP L  50     -16.522   1.087 -20.432  1.00  0.00      LL0  C  
ATOM   2480  C   ASP L  50     -17.354  -0.148 -20.749  1.00  0.00      LL0  C  
ATOM   2481  O   ASP L  50     -18.200  -0.591 -19.979  1.00  0.00      LL0  O  
ATOM   2482  CB  ASP L  50     -16.419   1.316 -18.915  1.00  0.00      LL0  C  
ATOM   2483  CG  ASP L  50     -15.522   2.503 -18.578  1.00  0.00      LL0  C  
ATOM   2484  OD1 ASP L  50     -14.564   2.776 -19.297  1.00  0.00      LL0  O  
ATOM   2485  OD2 ASP L  50     -15.763   3.162 -17.573  1.00  0.00      LL0  O1-
ATOM   2486  H   ASP L  50     -16.171   3.043 -21.092  1.00  0.00      LL0  H  
ATOM   2487  N   ALA L  51     -17.059  -0.675 -21.951  1.00  0.00      LL0  N  
ATOM   2488  CA  ALA L  51     -17.654  -1.914 -22.463  1.00  0.00      LL0  C  
ATOM   2489  C   ALA L  51     -19.140  -1.876 -22.782  1.00  0.00      LL0  C  
ATOM   2490  O   ALA L  51     -19.544  -1.921 -23.938  1.00  0.00      LL0  O  
ATOM   2491  CB  ALA L  51     -17.350  -3.122 -21.559  1.00  0.00      LL0  C  
ATOM   2492  H   ALA L  51     -16.400  -0.172 -22.512  1.00  0.00      LL0  H  
ATOM   2493  N   SER L  52     -19.950  -1.818 -21.722  1.00  0.00      LL0  N  
ATOM   2494  CA  SER L  52     -21.383  -1.959 -21.951  1.00  0.00      LL0  C  
ATOM   2495  C   SER L  52     -22.173  -0.664 -21.979  1.00  0.00      LL0  C  
ATOM   2496  O   SER L  52     -23.252  -0.549 -22.558  1.00  0.00      LL0  O  
ATOM   2497  CB  SER L  52     -21.942  -2.926 -20.907  1.00  0.00      LL0  C  
ATOM   2498  OG  SER L  52     -21.278  -2.717 -19.651  1.00  0.00      LL0  O  
ATOM   2499  H   SER L  52     -19.593  -1.732 -20.789  1.00  0.00      LL0  H  
ATOM   2500  HG  SER L  52     -21.710  -1.977 -19.224  1.00  0.00      LL0  H  
ATOM   2501  N   ASN L  53     -21.609   0.313 -21.264  1.00  0.00      LL0  N  
ATOM   2502  CA  ASN L  53     -22.513   1.321 -20.726  1.00  0.00      LL0  C  
ATOM   2503  C   ASN L  53     -22.771   2.507 -21.619  1.00  0.00      LL0  C  
ATOM   2504  O   ASN L  53     -22.003   3.456 -21.690  1.00  0.00      LL0  O  
ATOM   2505  CB  ASN L  53     -22.027   1.796 -19.363  1.00  0.00      LL0  C  
ATOM   2506  CG  ASN L  53     -22.301   0.768 -18.289  1.00  0.00      LL0  C  
ATOM   2507  ND2 ASN L  53     -22.323   1.289 -17.060  1.00  0.00      LL0  N  
ATOM   2508  OD1 ASN L  53     -22.492  -0.417 -18.533  1.00  0.00      LL0  O  
ATOM   2509  H   ASN L  53     -20.626   0.327 -21.060  1.00  0.00      LL0  H  
ATOM   2510 HD21 ASN L  53     -22.168   2.271 -16.918  1.00  0.00      LL0  H  
ATOM   2511 HD22 ASN L  53     -22.492   0.685 -16.286  1.00  0.00      LL0  H  
ATOM   2512  N   ARG L  54     -23.929   2.444 -22.282  1.00  0.00      LL0  N  
ATOM   2513  CA  ARG L  54     -24.350   3.653 -22.988  1.00  0.00      LL0  C  
ATOM   2514  C   ARG L  54     -24.694   4.810 -22.061  1.00  0.00      LL0  C  
ATOM   2515  O   ARG L  54     -25.472   4.669 -21.123  1.00  0.00      LL0  O  
ATOM   2516  CB  ARG L  54     -25.525   3.343 -23.911  1.00  0.00      LL0  C  
ATOM   2517  CG  ARG L  54     -25.969   4.574 -24.703  1.00  0.00      LL0  C  
ATOM   2518  CD  ARG L  54     -27.204   4.345 -25.565  1.00  0.00      LL0  C  
ATOM   2519  NE  ARG L  54     -28.226   3.559 -24.882  1.00  0.00      LL0  N  
ATOM   2520  CZ  ARG L  54     -28.996   4.076 -23.908  1.00  0.00      LL0  C  
ATOM   2521  NH1 ARG L  54     -28.939   5.374 -23.603  1.00  0.00      LL0  N1+
ATOM   2522  NH2 ARG L  54     -29.821   3.252 -23.270  1.00  0.00      LL0  N  
ATOM   2523  H   ARG L  54     -24.475   1.608 -22.226  1.00  0.00      LL0  H  
ATOM   2524  HE  ARG L  54     -28.281   2.586 -25.144  1.00  0.00      LL0  H  
ATOM   2525 HH11 ARG L  54     -29.426   5.771 -22.829  1.00  0.00      LL0  H  
ATOM   2526 HH12 ARG L  54     -28.385   5.994 -24.172  1.00  0.00      LL0  H  
ATOM   2527 HH21 ARG L  54     -30.359   3.526 -22.475  1.00  0.00      LL0  H  
ATOM   2528 HH22 ARG L  54     -29.909   2.312 -23.617  1.00  0.00      LL0  H  
ATOM   2529  N   ALA L  55     -24.086   5.958 -22.380  1.00  0.00      LL0  N  
ATOM   2530  CA  ALA L  55     -24.373   7.140 -21.577  1.00  0.00      LL0  C  
ATOM   2531  C   ALA L  55     -25.605   7.919 -22.029  1.00  0.00      LL0  C  
ATOM   2532  O   ALA L  55     -26.308   7.583 -22.982  1.00  0.00      LL0  O  
ATOM   2533  CB  ALA L  55     -23.144   8.055 -21.558  1.00  0.00      LL0  C  
ATOM   2534  H   ALA L  55     -23.515   5.993 -23.203  1.00  0.00      LL0  H  
ATOM   2535  N   THR L  56     -25.833   9.008 -21.284  1.00  0.00      LL0  N  
ATOM   2536  CA  THR L  56     -26.871   9.970 -21.642  1.00  0.00      LL0  C  
ATOM   2537  C   THR L  56     -26.553  10.715 -22.934  1.00  0.00      LL0  C  
ATOM   2538  O   THR L  56     -25.401  10.968 -23.252  1.00  0.00      LL0  O  
ATOM   2539  CB  THR L  56     -27.014  10.937 -20.463  1.00  0.00      LL0  C  
ATOM   2540  CG2 THR L  56     -28.366  11.655 -20.436  1.00  0.00      LL0  C  
ATOM   2541  OG1 THR L  56     -26.792  10.226 -19.237  1.00  0.00      LL0  O  
ATOM   2542  H   THR L  56     -25.306   9.189 -20.454  1.00  0.00      LL0  H  
ATOM   2543  HG1 THR L  56     -26.866  10.860 -18.533  1.00  0.00      LL0  H  
ATOM   2544  N   GLY L  57     -27.621  11.048 -23.679  1.00  0.00      LL0  N  
ATOM   2545  CA  GLY L  57     -27.366  11.764 -24.932  1.00  0.00      LL0  C  
ATOM   2546  C   GLY L  57     -27.232  10.867 -26.154  1.00  0.00      LL0  C  
ATOM   2547  O   GLY L  57     -27.138  11.309 -27.297  1.00  0.00      LL0  O  
ATOM   2548  H   GLY L  57     -28.540  10.775 -23.403  1.00  0.00      LL0  H  
ATOM   2549  N   ILE L  58     -27.248   9.560 -25.859  1.00  0.00      LL0  N  
ATOM   2550  CA  ILE L  58     -27.225   8.595 -26.948  1.00  0.00      LL0  C  
ATOM   2551  C   ILE L  58     -28.502   7.773 -26.893  1.00  0.00      LL0  C  
ATOM   2552  O   ILE L  58     -28.858   7.238 -25.842  1.00  0.00      LL0  O  
ATOM   2553  CB  ILE L  58     -25.969   7.711 -26.850  1.00  0.00      LL0  C  
ATOM   2554  CG1 ILE L  58     -24.695   8.547 -26.726  1.00  0.00      LL0  C  
ATOM   2555  CG2 ILE L  58     -25.858   6.757 -28.038  1.00  0.00      LL0  C  
ATOM   2556  CD1 ILE L  58     -24.184   8.685 -25.292  1.00  0.00      LL0  C  
ATOM   2557  H   ILE L  58     -27.243   9.225 -24.918  1.00  0.00      LL0  H  
ATOM   2558  N   PRO L  59     -29.205   7.732 -28.057  1.00  0.00      LL0  N  
ATOM   2559  CA  PRO L  59     -30.470   6.995 -28.162  1.00  0.00      LL0  C  
ATOM   2560  C   PRO L  59     -30.480   5.624 -27.511  1.00  0.00      LL0  C  
ATOM   2561  O   PRO L  59     -29.550   4.837 -27.626  1.00  0.00      LL0  O  
ATOM   2562  CB  PRO L  59     -30.709   6.948 -29.674  1.00  0.00      LL0  C  
ATOM   2563  CG  PRO L  59     -30.083   8.238 -30.195  1.00  0.00      LL0  C  
ATOM   2564  CD  PRO L  59     -28.850   8.393 -29.313  1.00  0.00      LL0  C  
ATOM   2565  N   ALA L  60     -31.602   5.381 -26.808  1.00  0.00      LL0  N  
ATOM   2566  CA  ALA L  60     -31.739   4.197 -25.952  1.00  0.00      LL0  C  
ATOM   2567  C   ALA L  60     -31.200   2.876 -26.487  1.00  0.00      LL0  C  
ATOM   2568  O   ALA L  60     -30.614   2.080 -25.763  1.00  0.00      LL0  O  
ATOM   2569  CB  ALA L  60     -33.203   3.998 -25.556  1.00  0.00      LL0  C  
ATOM   2570  H   ALA L  60     -32.295   6.099 -26.791  1.00  0.00      LL0  H  
ATOM   2571  N   ARG L  61     -31.437   2.724 -27.795  1.00  0.00      LL0  N  
ATOM   2572  CA  ARG L  61     -31.125   1.516 -28.557  1.00  0.00      LL0  C  
ATOM   2573  C   ARG L  61     -29.671   1.060 -28.650  1.00  0.00      LL0  C  
ATOM   2574  O   ARG L  61     -29.392  -0.064 -29.051  1.00  0.00      LL0  O  
ATOM   2575  CB  ARG L  61     -31.738   1.681 -29.949  1.00  0.00      LL0  C  
ATOM   2576  CG  ARG L  61     -31.184   2.896 -30.698  1.00  0.00      LL0  C  
ATOM   2577  CD  ARG L  61     -31.960   3.199 -31.974  1.00  0.00      LL0  C  
ATOM   2578  NE  ARG L  61     -31.345   4.298 -32.709  1.00  0.00      LL0  N  
ATOM   2579  CZ  ARG L  61     -32.040   5.392 -33.067  1.00  0.00      LL0  C  
ATOM   2580  NH1 ARG L  61     -33.310   5.542 -32.716  1.00  0.00      LL0  N1+
ATOM   2581  NH2 ARG L  61     -31.447   6.319 -33.795  1.00  0.00      LL0  N  
ATOM   2582  H   ARG L  61     -31.872   3.493 -28.256  1.00  0.00      LL0  H  
ATOM   2583  HE  ARG L  61     -30.421   4.218 -33.114  1.00  0.00      LL0  H  
ATOM   2584 HH11 ARG L  61     -33.814   6.354 -33.045  1.00  0.00      LL0  H  
ATOM   2585 HH12 ARG L  61     -33.792   4.867 -32.167  1.00  0.00      LL0  H  
ATOM   2586 HH21 ARG L  61     -31.933   7.143 -34.113  1.00  0.00      LL0  H  
ATOM   2587 HH22 ARG L  61     -30.486   6.164 -34.065  1.00  0.00      LL0  H  
ATOM   2588  N   PHE L  62     -28.739   1.959 -28.297  1.00  0.00      LL0  N  
ATOM   2589  CA  PHE L  62     -27.365   1.455 -28.329  1.00  0.00      LL0  C  
ATOM   2590  C   PHE L  62     -27.054   0.659 -27.078  1.00  0.00      LL0  C  
ATOM   2591  O   PHE L  62     -27.459   1.014 -25.974  1.00  0.00      LL0  O  
ATOM   2592  CB  PHE L  62     -26.308   2.561 -28.440  1.00  0.00      LL0  C  
ATOM   2593  CG  PHE L  62     -26.387   3.418 -29.683  1.00  0.00      LL0  C  
ATOM   2594  CD1 PHE L  62     -25.264   3.456 -30.537  1.00  0.00      LL0  C  
ATOM   2595  CD2 PHE L  62     -27.532   4.200 -29.953  1.00  0.00      LL0  C  
ATOM   2596  CE1 PHE L  62     -25.269   4.315 -31.652  1.00  0.00      LL0  C  
ATOM   2597  CE2 PHE L  62     -27.539   5.059 -31.067  1.00  0.00      LL0  C  
ATOM   2598  CZ  PHE L  62     -26.400   5.119 -31.896  1.00  0.00      LL0  C  
ATOM   2599  H   PHE L  62     -28.978   2.859 -27.931  1.00  0.00      LL0  H  
ATOM   2600  N   SER L  63     -26.292  -0.410 -27.302  1.00  0.00      LL0  N  
ATOM   2601  CA  SER L  63     -25.801  -1.202 -26.183  1.00  0.00      LL0  C  
ATOM   2602  C   SER L  63     -24.401  -1.674 -26.505  1.00  0.00      LL0  C  
ATOM   2603  O   SER L  63     -24.112  -2.042 -27.639  1.00  0.00      LL0  O  
ATOM   2604  CB  SER L  63     -26.768  -2.363 -25.907  1.00  0.00      LL0  C  
ATOM   2605  OG  SER L  63     -27.145  -3.028 -27.123  1.00  0.00      LL0  O  
ATOM   2606  H   SER L  63     -26.061  -0.696 -28.234  1.00  0.00      LL0  H  
ATOM   2607  HG  SER L  63     -27.264  -2.356 -27.791  1.00  0.00      LL0  H  
ATOM   2608  N   GLY L  64     -23.530  -1.601 -25.497  1.00  0.00      LL0  N  
ATOM   2609  CA  GLY L  64     -22.200  -2.121 -25.780  1.00  0.00      LL0  C  
ATOM   2610  C   GLY L  64     -22.040  -3.457 -25.104  1.00  0.00      LL0  C  
ATOM   2611  O   GLY L  64     -22.748  -3.767 -24.150  1.00  0.00      LL0  O  
ATOM   2612  H   GLY L  64     -23.780  -1.366 -24.555  1.00  0.00      LL0  H  
ATOM   2613  N   SER L  65     -21.100  -4.232 -25.639  1.00  0.00      LL0  N  
ATOM   2614  CA  SER L  65     -20.888  -5.554 -25.068  1.00  0.00      LL0  C  
ATOM   2615  C   SER L  65     -19.487  -6.030 -25.394  1.00  0.00      LL0  C  
ATOM   2616  O   SER L  65     -18.724  -5.337 -26.055  1.00  0.00      LL0  O  
ATOM   2617  CB  SER L  65     -21.996  -6.505 -25.556  1.00  0.00      LL0  C  
ATOM   2618  OG  SER L  65     -22.348  -6.223 -26.919  1.00  0.00      LL0  O  
ATOM   2619  H   SER L  65     -20.562  -3.938 -26.431  1.00  0.00      LL0  H  
ATOM   2620  HG  SER L  65     -21.644  -6.601 -27.440  1.00  0.00      LL0  H  
ATOM   2621  N   GLY L  66     -19.174  -7.246 -24.929  1.00  0.00      LL0  N  
ATOM   2622  CA  GLY L  66     -17.820  -7.712 -25.209  1.00  0.00      LL0  C  
ATOM   2623  C   GLY L  66     -16.848  -7.253 -24.142  1.00  0.00      LL0  C  
ATOM   2624  O   GLY L  66     -17.150  -6.381 -23.333  1.00  0.00      LL0  O  
ATOM   2625  H   GLY L  66     -19.761  -7.711 -24.271  1.00  0.00      LL0  H  
ATOM   2626  N   SER L  67     -15.691  -7.921 -24.136  1.00  0.00      LL0  N  
ATOM   2627  CA  SER L  67     -14.731  -7.706 -23.057  1.00  0.00      LL0  C  
ATOM   2628  C   SER L  67     -13.372  -8.224 -23.472  1.00  0.00      LL0  C  
ATOM   2629  O   SER L  67     -13.271  -9.183 -24.228  1.00  0.00      LL0  O  
ATOM   2630  CB  SER L  67     -15.155  -8.420 -21.765  1.00  0.00      LL0  C  
ATOM   2631  OG  SER L  67     -16.525  -8.148 -21.445  1.00  0.00      LL0  O  
ATOM   2632  H   SER L  67     -15.452  -8.522 -24.903  1.00  0.00      LL0  H  
ATOM   2633  HG  SER L  67     -16.706  -7.254 -21.731  1.00  0.00      LL0  H  
ATOM   2634  N   GLY L  68     -12.326  -7.573 -22.943  1.00  0.00      LL0  N  
ATOM   2635  CA  GLY L  68     -10.994  -8.093 -23.240  1.00  0.00      LL0  C  
ATOM   2636  C   GLY L  68     -10.520  -7.770 -24.643  1.00  0.00      LL0  C  
ATOM   2637  O   GLY L  68      -9.836  -6.782 -24.874  1.00  0.00      LL0  O  
ATOM   2638  H   GLY L  68     -12.438  -6.705 -22.451  1.00  0.00      LL0  H  
ATOM   2639  N   THR L  69     -10.906  -8.659 -25.562  1.00  0.00      LL0  N  
ATOM   2640  CA  THR L  69     -10.511  -8.429 -26.944  1.00  0.00      LL0  C  
ATOM   2641  C   THR L  69     -11.656  -7.947 -27.814  1.00  0.00      LL0  C  
ATOM   2642  O   THR L  69     -11.672  -6.804 -28.251  1.00  0.00      LL0  O  
ATOM   2643  CB  THR L  69      -9.857  -9.690 -27.500  1.00  0.00      LL0  C  
ATOM   2644  CG2 THR L  69      -8.417  -9.832 -27.001  1.00  0.00      LL0  C  
ATOM   2645  OG1 THR L  69     -10.628 -10.842 -27.121  1.00  0.00      LL0  O  
ATOM   2646  H   THR L  69     -11.524  -9.411 -25.328  1.00  0.00      LL0  H  
ATOM   2647  HG1 THR L  69     -10.162 -11.595 -27.464  1.00  0.00      LL0  H  
ATOM   2648  N   ASP L  70     -12.619  -8.853 -28.059  1.00  0.00      LL0  N  
ATOM   2649  CA  ASP L  70     -13.719  -8.367 -28.891  1.00  0.00      LL0  C  
ATOM   2650  C   ASP L  70     -14.723  -7.540 -28.124  1.00  0.00      LL0  C  
ATOM   2651  O   ASP L  70     -15.225  -7.919 -27.067  1.00  0.00      LL0  O  
ATOM   2652  CB  ASP L  70     -14.425  -9.472 -29.693  1.00  0.00      LL0  C  
ATOM   2653  CG  ASP L  70     -15.185  -8.868 -30.874  1.00  0.00      LL0  C  
ATOM   2654  OD1 ASP L  70     -14.704  -8.960 -31.995  1.00  0.00      LL0  O  
ATOM   2655  OD2 ASP L  70     -16.258  -8.298 -30.694  1.00  0.00      LL0  O1-
ATOM   2656  H   ASP L  70     -12.613  -9.744 -27.606  1.00  0.00      LL0  H  
ATOM   2657  N   PHE L  71     -14.970  -6.374 -28.716  1.00  0.00      LL0  N  
ATOM   2658  CA  PHE L  71     -16.067  -5.559 -28.227  1.00  0.00      LL0  C  
ATOM   2659  C   PHE L  71     -17.116  -5.392 -29.295  1.00  0.00      LL0  C  
ATOM   2660  O   PHE L  71     -16.847  -5.108 -30.456  1.00  0.00      LL0  O  
ATOM   2661  CB  PHE L  71     -15.572  -4.202 -27.744  1.00  0.00      LL0  C  
ATOM   2662  CG  PHE L  71     -14.901  -4.326 -26.395  1.00  0.00      LL0  C  
ATOM   2663  CD1 PHE L  71     -13.608  -4.886 -26.295  1.00  0.00      LL0  C  
ATOM   2664  CD2 PHE L  71     -15.586  -3.863 -25.251  1.00  0.00      LL0  C  
ATOM   2665  CE1 PHE L  71     -12.986  -4.971 -25.036  1.00  0.00      LL0  C  
ATOM   2666  CE2 PHE L  71     -14.960  -3.941 -23.993  1.00  0.00      LL0  C  
ATOM   2667  CZ  PHE L  71     -13.662  -4.483 -23.899  1.00  0.00      LL0  C  
ATOM   2668  H   PHE L  71     -14.466  -6.162 -29.555  1.00  0.00      LL0  H  
ATOM   2669  N   THR L  72     -18.340  -5.603 -28.834  1.00  0.00      LL0  N  
ATOM   2670  CA  THR L  72     -19.476  -5.512 -29.731  1.00  0.00      LL0  C  
ATOM   2671  C   THR L  72     -20.283  -4.256 -29.456  1.00  0.00      LL0  C  
ATOM   2672  O   THR L  72     -20.178  -3.636 -28.402  1.00  0.00      LL0  O  
ATOM   2673  CB  THR L  72     -20.315  -6.782 -29.571  1.00  0.00      LL0  C  
ATOM   2674  CG2 THR L  72     -19.917  -7.867 -30.570  1.00  0.00      LL0  C  
ATOM   2675  OG1 THR L  72     -20.168  -7.300 -28.238  1.00  0.00      LL0  O  
ATOM   2676  H   THR L  72     -18.490  -5.702 -27.853  1.00  0.00      LL0  H  
ATOM   2677  HG1 THR L  72     -19.302  -7.699 -28.229  1.00  0.00      LL0  H  
ATOM   2678  N   LEU L  73     -21.092  -3.912 -30.463  1.00  0.00      LL0  N  
ATOM   2679  CA  LEU L  73     -22.004  -2.782 -30.327  1.00  0.00      LL0  C  
ATOM   2680  C   LEU L  73     -23.328  -3.148 -30.955  1.00  0.00      LL0  C  
ATOM   2681  O   LEU L  73     -23.462  -3.213 -32.171  1.00  0.00      LL0  O  
ATOM   2682  CB  LEU L  73     -21.405  -1.537 -30.996  1.00  0.00      LL0  C  
ATOM   2683  CG  LEU L  73     -22.305  -0.295 -31.056  1.00  0.00      LL0  C  
ATOM   2684  CD1 LEU L  73     -22.800   0.158 -29.685  1.00  0.00      LL0  C  
ATOM   2685  CD2 LEU L  73     -21.623   0.845 -31.808  1.00  0.00      LL0  C  
ATOM   2686  H   LEU L  73     -21.061  -4.447 -31.309  1.00  0.00      LL0  H  
ATOM   2687  N   THR L  74     -24.296  -3.409 -30.082  1.00  0.00      LL0  N  
ATOM   2688  CA  THR L  74     -25.602  -3.707 -30.646  1.00  0.00      LL0  C  
ATOM   2689  C   THR L  74     -26.520  -2.503 -30.609  1.00  0.00      LL0  C  
ATOM   2690  O   THR L  74     -26.792  -1.919 -29.567  1.00  0.00      LL0  O  
ATOM   2691  CB  THR L  74     -26.202  -4.922 -29.937  1.00  0.00      LL0  C  
ATOM   2692  CG2 THR L  74     -27.484  -5.416 -30.616  1.00  0.00      LL0  C  
ATOM   2693  OG1 THR L  74     -25.228  -5.973 -29.899  1.00  0.00      LL0  O  
ATOM   2694  H   THR L  74     -24.168  -3.251 -29.101  1.00  0.00      LL0  H  
ATOM   2695  HG1 THR L  74     -24.684  -5.802 -29.136  1.00  0.00      LL0  H  
ATOM   2696  N   ILE L  75     -26.974  -2.138 -31.808  1.00  0.00      LL0  N  
ATOM   2697  CA  ILE L  75     -27.984  -1.089 -31.855  1.00  0.00      LL0  C  
ATOM   2698  C   ILE L  75     -29.288  -1.736 -32.269  1.00  0.00      LL0  C  
ATOM   2699  O   ILE L  75     -29.373  -2.348 -33.328  1.00  0.00      LL0  O  
ATOM   2700  CB  ILE L  75     -27.567   0.019 -32.831  1.00  0.00      LL0  C  
ATOM   2701  CG1 ILE L  75     -26.106   0.433 -32.617  1.00  0.00      LL0  C  
ATOM   2702  CG2 ILE L  75     -28.513   1.219 -32.744  1.00  0.00      LL0  C  
ATOM   2703  CD1 ILE L  75     -25.565   1.340 -33.724  1.00  0.00      LL0  C  
ATOM   2704  H   ILE L  75     -26.748  -2.672 -32.623  1.00  0.00      LL0  H  
ATOM   2705  N   SER L  76     -30.282  -1.625 -31.374  1.00  0.00      LL0  N  
ATOM   2706  CA  SER L  76     -31.493  -2.440 -31.522  1.00  0.00      LL0  C  
ATOM   2707  C   SER L  76     -32.206  -2.383 -32.867  1.00  0.00      LL0  C  
ATOM   2708  O   SER L  76     -32.748  -3.366 -33.355  1.00  0.00      LL0  O  
ATOM   2709  CB  SER L  76     -32.479  -2.125 -30.398  1.00  0.00      LL0  C  
ATOM   2710  OG  SER L  76     -31.764  -1.676 -29.239  1.00  0.00      LL0  O  
ATOM   2711  H   SER L  76     -30.143  -1.091 -30.535  1.00  0.00      LL0  H  
ATOM   2712  HG  SER L  76     -31.169  -2.371 -28.980  1.00  0.00      LL0  H  
ATOM   2713  N   SER L  77     -32.164  -1.178 -33.440  1.00  0.00      LL0  N  
ATOM   2714  CA  SER L  77     -32.695  -0.965 -34.779  1.00  0.00      LL0  C  
ATOM   2715  C   SER L  77     -32.099   0.344 -35.233  1.00  0.00      LL0  C  
ATOM   2716  O   SER L  77     -31.805   1.185 -34.392  1.00  0.00      LL0  O  
ATOM   2717  CB  SER L  77     -34.226  -0.894 -34.732  1.00  0.00      LL0  C  
ATOM   2718  OG  SER L  77     -34.778  -0.940 -36.047  1.00  0.00      LL0  O  
ATOM   2719  H   SER L  77     -31.730  -0.393 -32.996  1.00  0.00      LL0  H  
ATOM   2720  HG  SER L  77     -34.711  -1.846 -36.344  1.00  0.00      LL0  H  
ATOM   2721  N   LEU L  78     -31.895   0.472 -36.546  1.00  0.00      LL0  N  
ATOM   2722  CA  LEU L  78     -31.327   1.737 -36.994  1.00  0.00      LL0  C  
ATOM   2723  C   LEU L  78     -32.368   2.755 -37.388  1.00  0.00      LL0  C  
ATOM   2724  O   LEU L  78     -33.482   2.421 -37.775  1.00  0.00      LL0  O  
ATOM   2725  CB  LEU L  78     -30.343   1.517 -38.139  1.00  0.00      LL0  C  
ATOM   2726  CG  LEU L  78     -29.094   0.751 -37.709  1.00  0.00      LL0  C  
ATOM   2727  CD1 LEU L  78     -28.109   0.612 -38.861  1.00  0.00      LL0  C  
ATOM   2728  CD2 LEU L  78     -28.413   1.392 -36.504  1.00  0.00      LL0  C  
ATOM   2729  H   LEU L  78     -32.133  -0.271 -37.173  1.00  0.00      LL0  H  
ATOM   2730  N   GLU L  79     -31.935   4.012 -37.289  1.00  0.00      LL0  N  
ATOM   2731  CA  GLU L  79     -32.778   5.170 -37.571  1.00  0.00      LL0  C  
ATOM   2732  C   GLU L  79     -31.806   6.273 -37.970  1.00  0.00      LL0  C  
ATOM   2733  O   GLU L  79     -30.658   6.230 -37.552  1.00  0.00      LL0  O  
ATOM   2734  CB  GLU L  79     -33.565   5.450 -36.280  1.00  0.00      LL0  C  
ATOM   2735  CG  GLU L  79     -34.495   6.665 -36.213  1.00  0.00      LL0  C  
ATOM   2736  CD  GLU L  79     -34.081   7.513 -35.033  1.00  0.00      LL0  C  
ATOM   2737  OE1 GLU L  79     -33.045   8.164 -35.115  1.00  0.00      LL0  O  
ATOM   2738  OE2 GLU L  79     -34.754   7.476 -34.008  1.00  0.00      LL0  O1-
ATOM   2739  H   GLU L  79     -31.033   4.183 -36.876  1.00  0.00      LL0  H  
ATOM   2740  N   PRO L  80     -32.238   7.238 -38.827  1.00  0.00      LL0  N  
ATOM   2741  CA  PRO L  80     -31.359   8.342 -39.245  1.00  0.00      LL0  C  
ATOM   2742  C   PRO L  80     -30.244   8.835 -38.321  1.00  0.00      LL0  C  
ATOM   2743  O   PRO L  80     -29.122   9.029 -38.773  1.00  0.00      LL0  O  
ATOM   2744  CB  PRO L  80     -32.368   9.404 -39.680  1.00  0.00      LL0  C  
ATOM   2745  CG  PRO L  80     -33.465   8.578 -40.348  1.00  0.00      LL0  C  
ATOM   2746  CD  PRO L  80     -33.543   7.325 -39.481  1.00  0.00      LL0  C  
ATOM   2747  N   GLU L  81     -30.567   9.016 -37.021  1.00  0.00      LL0  N  
ATOM   2748  CA  GLU L  81     -29.527   9.455 -36.074  1.00  0.00      LL0  C  
ATOM   2749  C   GLU L  81     -28.230   8.651 -36.140  1.00  0.00      LL0  C  
ATOM   2750  O   GLU L  81     -27.120   9.174 -36.075  1.00  0.00      LL0  O  
ATOM   2751  CB  GLU L  81     -30.091   9.449 -34.642  1.00  0.00      LL0  C  
ATOM   2752  CG  GLU L  81     -29.618  10.518 -33.633  1.00  0.00      LL0  C  
ATOM   2753  CD  GLU L  81     -28.203  10.334 -33.095  1.00  0.00      LL0  C  
ATOM   2754  OE1 GLU L  81     -27.680  11.246 -32.461  1.00  0.00      LL0  O  
ATOM   2755  OE2 GLU L  81     -27.554   9.324 -33.329  1.00  0.00      LL0  O1-
ATOM   2756  H   GLU L  81     -31.489   8.797 -36.690  1.00  0.00      LL0  H  
ATOM   2757  N   ASP L  82     -28.431   7.341 -36.289  1.00  0.00      LL0  N  
ATOM   2758  CA  ASP L  82     -27.310   6.419 -36.174  1.00  0.00      LL0  C  
ATOM   2759  C   ASP L  82     -26.352   6.383 -37.345  1.00  0.00      LL0  C  
ATOM   2760  O   ASP L  82     -25.229   5.910 -37.216  1.00  0.00      LL0  O  
ATOM   2761  CB  ASP L  82     -27.782   4.987 -35.903  1.00  0.00      LL0  C  
ATOM   2762  CG  ASP L  82     -28.906   4.930 -34.888  1.00  0.00      LL0  C  
ATOM   2763  OD1 ASP L  82     -28.807   5.529 -33.822  1.00  0.00      LL0  O  
ATOM   2764  OD2 ASP L  82     -29.921   4.314 -35.175  1.00  0.00      LL0  O1-
ATOM   2765  H   ASP L  82     -29.352   6.964 -36.387  1.00  0.00      LL0  H  
ATOM   2766  N   PHE L  83     -26.833   6.856 -38.504  1.00  0.00      LL0  N  
ATOM   2767  CA  PHE L  83     -25.992   6.662 -39.686  1.00  0.00      LL0  C  
ATOM   2768  C   PHE L  83     -24.784   7.577 -39.721  1.00  0.00      LL0  C  
ATOM   2769  O   PHE L  83     -24.888   8.798 -39.663  1.00  0.00      LL0  O  
ATOM   2770  CB  PHE L  83     -26.832   6.756 -40.961  1.00  0.00      LL0  C  
ATOM   2771  CG  PHE L  83     -27.827   5.617 -40.985  1.00  0.00      LL0  C  
ATOM   2772  CD1 PHE L  83     -27.388   4.323 -41.340  1.00  0.00      LL0  C  
ATOM   2773  CD2 PHE L  83     -29.177   5.863 -40.653  1.00  0.00      LL0  C  
ATOM   2774  CE1 PHE L  83     -28.313   3.263 -41.375  1.00  0.00      LL0  C  
ATOM   2775  CE2 PHE L  83     -30.104   4.803 -40.687  1.00  0.00      LL0  C  
ATOM   2776  CZ  PHE L  83     -29.663   3.515 -41.055  1.00  0.00      LL0  C  
ATOM   2777  H   PHE L  83     -27.677   7.393 -38.532  1.00  0.00      LL0  H  
ATOM   2778  N   ALA L  84     -23.622   6.908 -39.753  1.00  0.00      LL0  N  
ATOM   2779  CA  ALA L  84     -22.371   7.594 -39.445  1.00  0.00      LL0  C  
ATOM   2780  C   ALA L  84     -21.199   6.648 -39.578  1.00  0.00      LL0  C  
ATOM   2781  O   ALA L  84     -21.365   5.450 -39.780  1.00  0.00      LL0  O  
ATOM   2782  CB  ALA L  84     -22.375   8.098 -38.000  1.00  0.00      LL0  C  
ATOM   2783  H   ALA L  84     -23.610   5.925 -39.952  1.00  0.00      LL0  H  
ATOM   2784  N   VAL L  85     -20.000   7.225 -39.428  1.00  0.00      LL0  N  
ATOM   2785  CA  VAL L  85     -18.866   6.320 -39.291  1.00  0.00      LL0  C  
ATOM   2786  C   VAL L  85     -18.534   6.060 -37.834  1.00  0.00      LL0  C  
ATOM   2787  O   VAL L  85     -18.249   6.947 -37.039  1.00  0.00      LL0  O  
ATOM   2788  CB  VAL L  85     -17.650   6.792 -40.102  1.00  0.00      LL0  C  
ATOM   2789  CG1 VAL L  85     -17.894   6.537 -41.590  1.00  0.00      LL0  C  
ATOM   2790  CG2 VAL L  85     -17.276   8.253 -39.841  1.00  0.00      LL0  C  
ATOM   2791  H   VAL L  85     -19.910   8.196 -39.197  1.00  0.00      LL0  H  
ATOM   2792  N   TYR L  86     -18.642   4.778 -37.500  1.00  0.00      LL0  N  
ATOM   2793  CA  TYR L  86     -18.387   4.397 -36.119  1.00  0.00      LL0  C  
ATOM   2794  C   TYR L  86     -16.946   4.032 -35.906  1.00  0.00      LL0  C  
ATOM   2795  O   TYR L  86     -16.267   3.548 -36.806  1.00  0.00      LL0  O  
ATOM   2796  CB  TYR L  86     -19.258   3.212 -35.714  1.00  0.00      LL0  C  
ATOM   2797  CG  TYR L  86     -20.681   3.648 -35.480  1.00  0.00      LL0  C  
ATOM   2798  CD1 TYR L  86     -21.457   4.105 -36.563  1.00  0.00      LL0  C  
ATOM   2799  CD2 TYR L  86     -21.193   3.575 -34.171  1.00  0.00      LL0  C  
ATOM   2800  CE1 TYR L  86     -22.779   4.500 -36.332  1.00  0.00      LL0  C  
ATOM   2801  CE2 TYR L  86     -22.519   3.968 -33.940  1.00  0.00      LL0  C  
ATOM   2802  CZ  TYR L  86     -23.289   4.432 -35.022  1.00  0.00      LL0  C  
ATOM   2803  OH  TYR L  86     -24.579   4.846 -34.790  1.00  0.00      LL0  O  
ATOM   2804  H   TYR L  86     -18.855   4.107 -38.208  1.00  0.00      LL0  H  
ATOM   2805  HH  TYR L  86     -25.017   4.920 -35.637  1.00  0.00      LL0  H  
ATOM   2806  N   TYR L  87     -16.524   4.267 -34.663  1.00  0.00      LL0  N  
ATOM   2807  CA  TYR L  87     -15.187   3.850 -34.268  1.00  0.00      LL0  C  
ATOM   2808  C   TYR L  87     -15.241   3.300 -32.862  1.00  0.00      LL0  C  
ATOM   2809  O   TYR L  87     -16.191   3.538 -32.127  1.00  0.00      LL0  O  
ATOM   2810  CB  TYR L  87     -14.189   5.008 -34.272  1.00  0.00      LL0  C  
ATOM   2811  CG  TYR L  87     -14.131   5.767 -35.575  1.00  0.00      LL0  C  
ATOM   2812  CD1 TYR L  87     -13.246   5.348 -36.590  1.00  0.00      LL0  C  
ATOM   2813  CD2 TYR L  87     -14.957   6.897 -35.723  1.00  0.00      LL0  C  
ATOM   2814  CE1 TYR L  87     -13.181   6.089 -37.784  1.00  0.00      LL0  C  
ATOM   2815  CE2 TYR L  87     -14.890   7.631 -36.914  1.00  0.00      LL0  C  
ATOM   2816  CZ  TYR L  87     -14.002   7.226 -37.927  1.00  0.00      LL0  C  
ATOM   2817  OH  TYR L  87     -13.940   7.970 -39.087  1.00  0.00      LL0  O  
ATOM   2818  H   TYR L  87     -17.142   4.669 -33.983  1.00  0.00      LL0  H  
ATOM   2819  HH  TYR L  87     -14.487   8.747 -38.982  1.00  0.00      LL0  H  
ATOM   2820  N   CYS L  88     -14.176   2.590 -32.500  1.00  0.00      LL0  N  
ATOM   2821  CA  CYS L  88     -14.013   2.306 -31.078  1.00  0.00      LL0  C  
ATOM   2822  C   CYS L  88     -12.771   2.991 -30.549  1.00  0.00      LL0  C  
ATOM   2823  O   CYS L  88     -12.011   3.556 -31.324  1.00  0.00      LL0  O  
ATOM   2824  CB  CYS L  88     -13.973   0.798 -30.860  1.00  0.00      LL0  C  
ATOM   2825  SG  CYS L  88     -12.956  -0.062 -32.080  1.00  0.00      LL0  S  
ATOM   2826  H   CYS L  88     -13.485   2.332 -33.178  1.00  0.00      LL0  H  
ATOM   2827  N   GLN L  89     -12.588   2.926 -29.225  1.00  0.00      LL0  N  
ATOM   2828  CA  GLN L  89     -11.389   3.499 -28.618  1.00  0.00      LL0  C  
ATOM   2829  C   GLN L  89     -10.963   2.629 -27.457  1.00  0.00      LL0  C  
ATOM   2830  O   GLN L  89     -11.800   2.212 -26.668  1.00  0.00      LL0  O  
ATOM   2831  CB  GLN L  89     -11.691   4.910 -28.121  1.00  0.00      LL0  C  
ATOM   2832  CG  GLN L  89     -10.534   5.665 -27.461  1.00  0.00      LL0  C  
ATOM   2833  CD  GLN L  89     -11.096   6.890 -26.773  1.00  0.00      LL0  C  
ATOM   2834  NE2 GLN L  89     -11.628   7.784 -27.604  1.00  0.00      LL0  N  
ATOM   2835  OE1 GLN L  89     -11.091   7.020 -25.555  1.00  0.00      LL0  O  
ATOM   2836  H   GLN L  89     -13.299   2.540 -28.632  1.00  0.00      LL0  H  
ATOM   2837 HE21 GLN L  89     -11.574   7.676 -28.594  1.00  0.00      LL0  H  
ATOM   2838 HE22 GLN L  89     -12.103   8.578 -27.216  1.00  0.00      LL0  H  
ATOM   2839  N   GLN L  90      -9.659   2.364 -27.385  1.00  0.00      LL0  N  
ATOM   2840  CA  GLN L  90      -9.194   1.564 -26.257  1.00  0.00      LL0  C  
ATOM   2841  C   GLN L  90      -8.453   2.407 -25.248  1.00  0.00      LL0  C  
ATOM   2842  O   GLN L  90      -7.932   3.458 -25.606  1.00  0.00      LL0  O  
ATOM   2843  CB  GLN L  90      -8.336   0.411 -26.773  1.00  0.00      LL0  C  
ATOM   2844  CG  GLN L  90      -7.017   0.760 -27.478  1.00  0.00      LL0  C  
ATOM   2845  CD  GLN L  90      -5.941   1.139 -26.478  1.00  0.00      LL0  C  
ATOM   2846  NE2 GLN L  90      -4.996   1.921 -26.990  1.00  0.00      LL0  N  
ATOM   2847  OE1 GLN L  90      -5.974   0.791 -25.305  1.00  0.00      LL0  O  
ATOM   2848  H   GLN L  90      -9.028   2.783 -28.040  1.00  0.00      LL0  H  
ATOM   2849 HE21 GLN L  90      -4.903   2.112 -27.971  1.00  0.00      LL0  H  
ATOM   2850 HE22 GLN L  90      -4.348   2.366 -26.371  1.00  0.00      LL0  H  
ATOM   2851  N   ARG L  91      -8.421   1.916 -23.998  1.00  0.00      LL0  N  
ATOM   2852  CA  ARG L  91      -7.698   2.683 -22.981  1.00  0.00      LL0  C  
ATOM   2853  C   ARG L  91      -6.767   1.897 -22.069  1.00  0.00      LL0  C  
ATOM   2854  O   ARG L  91      -6.422   2.369 -20.990  1.00  0.00      LL0  O  
ATOM   2855  CB  ARG L  91      -8.679   3.480 -22.121  1.00  0.00      LL0  C  
ATOM   2856  CG  ARG L  91      -9.500   4.473 -22.932  1.00  0.00      LL0  C  
ATOM   2857  CD  ARG L  91     -10.683   5.048 -22.177  1.00  0.00      LL0  C  
ATOM   2858  NE  ARG L  91     -11.474   5.844 -23.105  1.00  0.00      LL0  N  
ATOM   2859  CZ  ARG L  91     -12.272   6.829 -22.675  1.00  0.00      LL0  C  
ATOM   2860  NH1 ARG L  91     -12.318   7.154 -21.390  1.00  0.00      LL0  N1+
ATOM   2861  NH2 ARG L  91     -13.017   7.491 -23.546  1.00  0.00      LL0  N  
ATOM   2862  H   ARG L  91      -8.985   1.123 -23.757  1.00  0.00      LL0  H  
ATOM   2863  HE  ARG L  91     -11.413   5.665 -24.090  1.00  0.00      LL0  H  
ATOM   2864 HH11 ARG L  91     -12.871   7.966 -21.138  1.00  0.00      LL0  H  
ATOM   2865 HH12 ARG L  91     -11.836   6.634 -20.683  1.00  0.00      LL0  H  
ATOM   2866 HH21 ARG L  91     -13.648   8.190 -23.186  1.00  0.00      LL0  H  
ATOM   2867 HH22 ARG L  91     -12.993   7.329 -24.539  1.00  0.00      LL0  H  
ATOM   2868  N   SER L  92      -6.377   0.688 -22.507  1.00  0.00      LL0  N  
ATOM   2869  CA  SER L  92      -5.415  -0.019 -21.658  1.00  0.00      LL0  C  
ATOM   2870  C   SER L  92      -3.978   0.442 -21.845  1.00  0.00      LL0  C  
ATOM   2871  O   SER L  92      -3.118   0.301 -20.984  1.00  0.00      LL0  O  
ATOM   2872  CB  SER L  92      -5.532  -1.532 -21.838  1.00  0.00      LL0  C  
ATOM   2873  OG  SER L  92      -5.544  -1.865 -23.231  1.00  0.00      LL0  O  
ATOM   2874  H   SER L  92      -6.564   0.363 -23.437  1.00  0.00      LL0  H  
ATOM   2875  HG  SER L  92      -5.434  -2.814 -23.282  1.00  0.00      LL0  H  
ATOM   2876  N   ASN L  93      -3.759   1.031 -23.023  1.00  0.00      LL0  N  
ATOM   2877  CA  ASN L  93      -2.511   1.758 -23.227  1.00  0.00      LL0  C  
ATOM   2878  C   ASN L  93      -2.823   2.884 -24.184  1.00  0.00      LL0  C  
ATOM   2879  O   ASN L  93      -3.995   3.053 -24.494  1.00  0.00      LL0  O  
ATOM   2880  CB  ASN L  93      -1.406   0.820 -23.720  1.00  0.00      LL0  C  
ATOM   2881  CG  ASN L  93      -0.092   1.282 -23.129  1.00  0.00      LL0  C  
ATOM   2882  ND2 ASN L  93       0.375   0.502 -22.153  1.00  0.00      LL0  N  
ATOM   2883  OD1 ASN L  93       0.472   2.292 -23.526  1.00  0.00      LL0  O  
ATOM   2884  H   ASN L  93      -4.475   1.060 -23.727  1.00  0.00      LL0  H  
ATOM   2885 HD21 ASN L  93      -0.157  -0.274 -21.816  1.00  0.00      LL0  H  
ATOM   2886 HD22 ASN L  93       1.264   0.699 -21.740  1.00  0.00      LL0  H  
ATOM   2887  N   TRP L  94      -1.796   3.636 -24.638  1.00  0.00      LL0  N  
ATOM   2888  CA  TRP L  94      -1.993   4.818 -25.503  1.00  0.00      LL0  C  
ATOM   2889  C   TRP L  94      -3.275   4.827 -26.340  1.00  0.00      LL0  C  
ATOM   2890  O   TRP L  94      -3.361   4.148 -27.356  1.00  0.00      LL0  O  
ATOM   2891  CB  TRP L  94      -0.794   5.022 -26.444  1.00  0.00      LL0  C  
ATOM   2892  CG  TRP L  94       0.541   4.853 -25.749  1.00  0.00      LL0  C  
ATOM   2893  CD1 TRP L  94       1.492   3.860 -26.033  1.00  0.00      LL0  C  
ATOM   2894  CD2 TRP L  94       1.127   5.635 -24.683  1.00  0.00      LL0  C  
ATOM   2895  CE2 TRP L  94       2.409   5.060 -24.388  1.00  0.00      LL0  C  
ATOM   2896  CE3 TRP L  94       0.688   6.763 -23.958  1.00  0.00      LL0  C  
ATOM   2897  NE1 TRP L  94       2.588   3.975 -25.236  1.00  0.00      LL0  N  
ATOM   2898  CZ2 TRP L  94       3.217   5.620 -23.376  1.00  0.00      LL0  C  
ATOM   2899  CZ3 TRP L  94       1.505   7.317 -22.949  1.00  0.00      LL0  C  
ATOM   2900  CH2 TRP L  94       2.763   6.748 -22.661  1.00  0.00      LL0  C  
ATOM   2901  H   TRP L  94      -0.874   3.407 -24.325  1.00  0.00      LL0  H  
ATOM   2902  HE1 TRP L  94       3.362   3.373 -25.233  1.00  0.00      LL0  H  
ATOM   2903  N   PRO L  95      -4.290   5.568 -25.828  1.00  0.00      LL0  N  
ATOM   2904  CA  PRO L  95      -5.661   5.437 -26.344  1.00  0.00      LL0  C  
ATOM   2905  C   PRO L  95      -5.840   5.560 -27.846  1.00  0.00      LL0  C  
ATOM   2906  O   PRO L  95      -5.769   6.637 -28.419  1.00  0.00      LL0  O  
ATOM   2907  CB  PRO L  95      -6.427   6.500 -25.549  1.00  0.00      LL0  C  
ATOM   2908  CG  PRO L  95      -5.665   6.605 -24.232  1.00  0.00      LL0  C  
ATOM   2909  CD  PRO L  95      -4.215   6.464 -24.680  1.00  0.00      LL0  C  
ATOM   2910  N   THR L  96      -6.093   4.411 -28.472  1.00  0.00      LL0  N  
ATOM   2911  CA  THR L  96      -6.219   4.472 -29.922  1.00  0.00      LL0  C  
ATOM   2912  C   THR L  96      -7.626   4.209 -30.397  1.00  0.00      LL0  C  
ATOM   2913  O   THR L  96      -8.430   3.601 -29.697  1.00  0.00      LL0  O  
ATOM   2914  CB  THR L  96      -5.212   3.525 -30.573  1.00  0.00      LL0  C  
ATOM   2915  CG2 THR L  96      -3.837   4.184 -30.587  1.00  0.00      LL0  C  
ATOM   2916  OG1 THR L  96      -5.154   2.259 -29.889  1.00  0.00      LL0  O  
ATOM   2917  H   THR L  96      -6.190   3.556 -27.970  1.00  0.00      LL0  H  
ATOM   2918  HG1 THR L  96      -5.521   1.621 -30.506  1.00  0.00      LL0  H  
ATOM   2919  N   PHE L  97      -7.893   4.707 -31.611  1.00  0.00      LL0  N  
ATOM   2920  CA  PHE L  97      -9.182   4.370 -32.199  1.00  0.00      LL0  C  
ATOM   2921  C   PHE L  97      -9.173   3.078 -32.985  1.00  0.00      LL0  C  
ATOM   2922  O   PHE L  97      -8.143   2.455 -33.215  1.00  0.00      LL0  O  
ATOM   2923  CB  PHE L  97      -9.684   5.504 -33.086  1.00  0.00      LL0  C  
ATOM   2924  CG  PHE L  97     -10.515   6.473 -32.285  1.00  0.00      LL0  C  
ATOM   2925  CD1 PHE L  97     -11.917   6.382 -32.365  1.00  0.00      LL0  C  
ATOM   2926  CD2 PHE L  97      -9.893   7.456 -31.488  1.00  0.00      LL0  C  
ATOM   2927  CE1 PHE L  97     -12.724   7.293 -31.663  1.00  0.00      LL0  C  
ATOM   2928  CE2 PHE L  97     -10.696   8.373 -30.787  1.00  0.00      LL0  C  
ATOM   2929  CZ  PHE L  97     -12.101   8.288 -30.888  1.00  0.00      LL0  C  
ATOM   2930  H   PHE L  97      -7.210   5.211 -32.143  1.00  0.00      LL0  H  
ATOM   2931  N   GLY L  98     -10.392   2.717 -33.395  1.00  0.00      LL0  N  
ATOM   2932  CA  GLY L  98     -10.530   1.587 -34.298  1.00  0.00      LL0  C  
ATOM   2933  C   GLY L  98     -10.533   1.993 -35.750  1.00  0.00      LL0  C  
ATOM   2934  O   GLY L  98     -10.493   3.167 -36.103  1.00  0.00      LL0  O  
ATOM   2935  H   GLY L  98     -11.175   3.273 -33.117  1.00  0.00      LL0  H  
ATOM   2936  N   GLN L  99     -10.577   0.942 -36.579  1.00  0.00      LL0  N  
ATOM   2937  CA  GLN L  99     -10.426   1.167 -38.016  1.00  0.00      LL0  C  
ATOM   2938  C   GLN L  99     -11.597   1.801 -38.761  1.00  0.00      LL0  C  
ATOM   2939  O   GLN L  99     -11.469   2.194 -39.913  1.00  0.00      LL0  O  
ATOM   2940  CB  GLN L  99      -9.950  -0.124 -38.689  1.00  0.00      LL0  C  
ATOM   2941  CG  GLN L  99     -10.950  -1.281 -38.619  1.00  0.00      LL0  C  
ATOM   2942  CD  GLN L  99     -10.272  -2.568 -39.043  1.00  0.00      LL0  C  
ATOM   2943  NE2 GLN L  99     -11.111  -3.514 -39.466  1.00  0.00      LL0  N  
ATOM   2944  OE1 GLN L  99      -9.062  -2.723 -38.989  1.00  0.00      LL0  O  
ATOM   2945  H   GLN L  99     -10.607   0.025 -36.175  1.00  0.00      LL0  H  
ATOM   2946 HE21 GLN L  99     -12.109  -3.417 -39.432  1.00  0.00      LL0  H  
ATOM   2947 HE22 GLN L  99     -10.715  -4.357 -39.820  1.00  0.00      LL0  H  
ATOM   2948  N   GLY L 100     -12.740   1.894 -38.066  1.00  0.00      LL0  N  
ATOM   2949  CA  GLY L 100     -13.865   2.519 -38.753  1.00  0.00      LL0  C  
ATOM   2950  C   GLY L 100     -14.900   1.555 -39.302  1.00  0.00      LL0  C  
ATOM   2951  O   GLY L 100     -14.614   0.435 -39.710  1.00  0.00      LL0  O  
ATOM   2952  H   GLY L 100     -12.808   1.575 -37.122  1.00  0.00      LL0  H  
ATOM   2953  N   THR L 101     -16.135   2.072 -39.293  1.00  0.00      LL0  N  
ATOM   2954  CA  THR L 101     -17.256   1.340 -39.876  1.00  0.00      LL0  C  
ATOM   2955  C   THR L 101     -18.267   2.308 -40.477  1.00  0.00      LL0  C  
ATOM   2956  O   THR L 101     -18.857   3.125 -39.784  1.00  0.00      LL0  O  
ATOM   2957  CB  THR L 101     -17.901   0.450 -38.800  1.00  0.00      LL0  C  
ATOM   2958  CG2 THR L 101     -19.093  -0.364 -39.307  1.00  0.00      LL0  C  
ATOM   2959  OG1 THR L 101     -16.917  -0.418 -38.214  1.00  0.00      LL0  O  
ATOM   2960  H   THR L 101     -16.289   2.930 -38.799  1.00  0.00      LL0  H  
ATOM   2961  HG1 THR L 101     -16.588  -0.955 -38.939  1.00  0.00      LL0  H  
ATOM   2962  N   LYS L 102     -18.425   2.204 -41.802  1.00  0.00      LL0  N  
ATOM   2963  CA  LYS L 102     -19.431   3.010 -42.493  1.00  0.00      LL0  C  
ATOM   2964  C   LYS L 102     -20.820   2.424 -42.310  1.00  0.00      LL0  C  
ATOM   2965  O   LYS L 102     -21.222   1.482 -42.984  1.00  0.00      LL0  O  
ATOM   2966  CB  LYS L 102     -18.993   3.156 -43.964  1.00  0.00      LL0  C  
ATOM   2967  CG  LYS L 102     -19.968   3.707 -45.021  1.00  0.00      LL0  C  
ATOM   2968  CD  LYS L 102     -19.190   4.169 -46.264  1.00  0.00      LL0  C  
ATOM   2969  CE  LYS L 102     -19.879   4.056 -47.635  1.00  0.00      LL0  C  
ATOM   2970  NZ  LYS L 102     -21.183   4.723 -47.688  1.00  0.00      LL0  N1+
ATOM   2971  H   LYS L 102     -17.989   1.432 -42.264  1.00  0.00      LL0  H  
ATOM   2972  HZ1 LYS L 102     -21.505   4.791 -48.674  1.00  0.00      LL0  H  
ATOM   2973  HZ2 LYS L 102     -21.908   4.152 -47.211  1.00  0.00      LL0  H  
ATOM   2974  HZ3 LYS L 102     -21.161   5.711 -47.348  1.00  0.00      LL0  H  
ATOM   2975  N   VAL L 103     -21.526   3.011 -41.336  1.00  0.00      LL0  N  
ATOM   2976  CA  VAL L 103     -22.921   2.619 -41.159  1.00  0.00      LL0  C  
ATOM   2977  C   VAL L 103     -23.814   3.471 -42.038  1.00  0.00      LL0  C  
ATOM   2978  O   VAL L 103     -23.942   4.679 -41.866  1.00  0.00      LL0  O  
ATOM   2979  CB  VAL L 103     -23.314   2.688 -39.678  1.00  0.00      LL0  C  
ATOM   2980  CG1 VAL L 103     -24.787   2.356 -39.433  1.00  0.00      LL0  C  
ATOM   2981  CG2 VAL L 103     -22.406   1.762 -38.869  1.00  0.00      LL0  C  
ATOM   2982  H   VAL L 103     -21.157   3.794 -40.830  1.00  0.00      LL0  H  
ATOM   2983  N   GLU L 104     -24.364   2.770 -43.028  1.00  0.00      LL0  N  
ATOM   2984  CA  GLU L 104     -24.943   3.446 -44.183  1.00  0.00      LL0  C  
ATOM   2985  C   GLU L 104     -26.372   2.982 -44.377  1.00  0.00      LL0  C  
ATOM   2986  O   GLU L 104     -26.722   1.890 -43.954  1.00  0.00      LL0  O  
ATOM   2987  CB  GLU L 104     -24.072   3.073 -45.377  1.00  0.00      LL0  C  
ATOM   2988  CG  GLU L 104     -24.489   3.633 -46.734  1.00  0.00      LL0  C  
ATOM   2989  CD  GLU L 104     -23.858   2.801 -47.821  1.00  0.00      LL0  C  
ATOM   2990  OE1 GLU L 104     -22.667   2.529 -47.736  1.00  0.00      LL0  O  
ATOM   2991  OE2 GLU L 104     -24.552   2.413 -48.755  1.00  0.00      LL0  O1-
ATOM   2992  H   GLU L 104     -24.344   1.769 -42.987  1.00  0.00      LL0  H  
ATOM   2993  N   ILE L 105     -27.181   3.843 -45.010  1.00  0.00      LL0  N  
ATOM   2994  CA  ILE L 105     -28.558   3.446 -45.289  1.00  0.00      LL0  C  
ATOM   2995  C   ILE L 105     -28.670   2.509 -46.483  1.00  0.00      LL0  C  
ATOM   2996  O   ILE L 105     -28.764   2.933 -47.630  1.00  0.00      LL0  O  
ATOM   2997  CB  ILE L 105     -29.445   4.687 -45.491  1.00  0.00      LL0  C  
ATOM   2998  CG1 ILE L 105     -29.241   5.693 -44.357  1.00  0.00      LL0  C  
ATOM   2999  CG2 ILE L 105     -30.922   4.316 -45.667  1.00  0.00      LL0  C  
ATOM   3000  CD1 ILE L 105     -30.039   6.987 -44.520  1.00  0.00      LL0  C  
ATOM   3001  H   ILE L 105     -26.797   4.674 -45.419  1.00  0.00      LL0  H  
ATOM   3002  N   LYS L 106     -28.704   1.211 -46.162  1.00  0.00      LL0  N  
ATOM   3003  CA  LYS L 106     -28.989   0.254 -47.233  1.00  0.00      LL0  C  
ATOM   3004  C   LYS L 106     -30.362   0.448 -47.845  1.00  0.00      LL0  C  
ATOM   3005  O   LYS L 106     -31.386   0.358 -47.178  1.00  0.00      LL0  O  
ATOM   3006  CB  LYS L 106     -28.803  -1.190 -46.757  1.00  0.00      LL0  C  
ATOM   3007  CG  LYS L 106     -28.822  -2.233 -47.880  1.00  0.00      LL0  C  
ATOM   3008  CD  LYS L 106     -28.233  -3.612 -47.536  1.00  0.00      LL0  C  
ATOM   3009  CE  LYS L 106     -28.990  -4.504 -46.540  1.00  0.00      LL0  C  
ATOM   3010  NZ  LYS L 106     -28.896  -4.002 -45.167  1.00  0.00      LL0  N1+
ATOM   3011  H   LYS L 106     -28.528   0.982 -45.204  1.00  0.00      LL0  H  
ATOM   3012  HZ1 LYS L 106     -29.607  -3.261 -45.004  1.00  0.00      LL0  H  
ATOM   3013  HZ2 LYS L 106     -29.190  -4.727 -44.476  1.00  0.00      LL0  H  
ATOM   3014  HZ3 LYS L 106     -27.951  -3.645 -44.925  1.00  0.00      LL0  H  
ATOM   3015  N   ARG L 107     -30.326   0.736 -49.147  1.00  0.00      LL0  N  
ATOM   3016  CA  ARG L 107     -31.579   1.046 -49.824  1.00  0.00      LL0  C  
ATOM   3017  C   ARG L 107     -31.662   0.437 -51.213  1.00  0.00      LL0  C  
ATOM   3018  O   ARG L 107     -30.813  -0.337 -51.633  1.00  0.00      LL0  O  
ATOM   3019  CB  ARG L 107     -31.809   2.561 -49.856  1.00  0.00      LL0  C  
ATOM   3020  CG  ARG L 107     -30.616   3.351 -50.395  1.00  0.00      LL0  C  
ATOM   3021  CD  ARG L 107     -31.060   4.508 -51.279  1.00  0.00      LL0  C  
ATOM   3022  NE  ARG L 107     -31.651   3.999 -52.516  1.00  0.00      LL0  N  
ATOM   3023  CZ  ARG L 107     -32.313   4.814 -53.357  1.00  0.00      LL0  C  
ATOM   3024  NH1 ARG L 107     -32.558   6.072 -53.020  1.00  0.00      LL0  N1+
ATOM   3025  NH2 ARG L 107     -32.687   4.346 -54.541  1.00  0.00      LL0  N  
ATOM   3026  H   ARG L 107     -29.431   0.789 -49.594  1.00  0.00      LL0  H  
ATOM   3027  HE  ARG L 107     -31.444   3.065 -52.814  1.00  0.00      LL0  H  
ATOM   3028 HH11 ARG L 107     -32.896   6.771 -53.664  1.00  0.00      LL0  H  
ATOM   3029 HH12 ARG L 107     -32.377   6.406 -52.089  1.00  0.00      LL0  H  
ATOM   3030 HH21 ARG L 107     -33.160   4.924 -55.205  1.00  0.00      LL0  H  
ATOM   3031 HH22 ARG L 107     -32.480   3.388 -54.769  1.00  0.00      LL0  H  
ATOM   3032  N   THR L 108     -32.729   0.821 -51.928  1.00  0.00      LL0  N  
ATOM   3033  CA  THR L 108     -32.919   0.272 -53.267  1.00  0.00      LL0  C  
ATOM   3034  C   THR L 108     -31.870   0.713 -54.275  1.00  0.00      LL0  C  
ATOM   3035  O   THR L 108     -31.500   1.883 -54.352  1.00  0.00      LL0  O  
ATOM   3036  CB  THR L 108     -34.318   0.665 -53.733  1.00  0.00      LL0  C  
ATOM   3037  CG2 THR L 108     -35.377  -0.279 -53.161  1.00  0.00      LL0  C  
ATOM   3038  OG1 THR L 108     -34.598   2.016 -53.326  1.00  0.00      LL0  O  
ATOM   3039  H   THR L 108     -33.393   1.496 -51.608  1.00  0.00      LL0  H  
ATOM   3040  HG1 THR L 108     -35.503   2.181 -53.571  1.00  0.00      LL0  H  
ATOM   3041  N   VAL L 109     -31.439  -0.284 -55.062  1.00  0.00      LL0  N  
ATOM   3042  CA  VAL L 109     -30.568  -0.023 -56.213  1.00  0.00      LL0  C  
ATOM   3043  C   VAL L 109     -31.213   0.990 -57.158  1.00  0.00      LL0  C  
ATOM   3044  O   VAL L 109     -32.433   1.090 -57.218  1.00  0.00      LL0  O  
ATOM   3045  CB  VAL L 109     -30.267  -1.371 -56.902  1.00  0.00      LL0  C  
ATOM   3046  CG1 VAL L 109     -29.413  -1.272 -58.171  1.00  0.00      LL0  C  
ATOM   3047  CG2 VAL L 109     -29.626  -2.330 -55.896  1.00  0.00      LL0  C  
ATOM   3048  H   VAL L 109     -31.778  -1.205 -54.884  1.00  0.00      LL0  H  
ATOM   3049  N   ALA L 110     -30.364   1.763 -57.850  1.00  0.00      LL0  N  
ATOM   3050  CA  ALA L 110     -30.954   2.773 -58.725  1.00  0.00      LL0  C  
ATOM   3051  C   ALA L 110     -30.226   2.919 -60.045  1.00  0.00      LL0  C  
ATOM   3052  O   ALA L 110     -29.060   2.563 -60.188  1.00  0.00      LL0  O  
ATOM   3053  CB  ALA L 110     -31.009   4.134 -58.027  1.00  0.00      LL0  C  
ATOM   3054  H   ALA L 110     -29.376   1.609 -57.778  1.00  0.00      LL0  H  
ATOM   3055  N   ALA L 111     -30.982   3.458 -61.008  1.00  0.00      LL0  N  
ATOM   3056  CA  ALA L 111     -30.378   3.754 -62.301  1.00  0.00      LL0  C  
ATOM   3057  C   ALA L 111     -30.182   5.250 -62.445  1.00  0.00      LL0  C  
ATOM   3058  O   ALA L 111     -31.125   6.026 -62.362  1.00  0.00      LL0  O  
ATOM   3059  CB  ALA L 111     -31.273   3.252 -63.435  1.00  0.00      LL0  C  
ATOM   3060  H   ALA L 111     -31.905   3.786 -60.814  1.00  0.00      LL0  H  
ATOM   3061  N   PRO L 112     -28.903   5.636 -62.640  1.00  0.00      LL0  N  
ATOM   3062  CA  PRO L 112     -28.588   7.065 -62.687  1.00  0.00      LL0  C  
ATOM   3063  C   PRO L 112     -29.138   7.737 -63.929  1.00  0.00      LL0  C  
ATOM   3064  O   PRO L 112     -29.171   7.174 -65.017  1.00  0.00      LL0  O  
ATOM   3065  CB  PRO L 112     -27.059   7.064 -62.644  1.00  0.00      LL0  C  
ATOM   3066  CG  PRO L 112     -26.640   5.730 -63.263  1.00  0.00      LL0  C  
ATOM   3067  CD  PRO L 112     -27.737   4.777 -62.808  1.00  0.00      LL0  C  
ATOM   3068  N   SER L 113     -29.534   8.999 -63.740  1.00  0.00      LL0  N  
ATOM   3069  CA  SER L 113     -30.089   9.725 -64.883  1.00  0.00      LL0  C  
ATOM   3070  C   SER L 113     -29.087  10.323 -65.874  1.00  0.00      LL0  C  
ATOM   3071  O   SER L 113     -29.276  11.419 -66.396  1.00  0.00      LL0  O  
ATOM   3072  CB  SER L 113     -31.062  10.784 -64.370  1.00  0.00      LL0  C  
ATOM   3073  OG  SER L 113     -32.133  10.148 -63.665  1.00  0.00      LL0  O  
ATOM   3074  H   SER L 113     -29.421   9.402 -62.827  1.00  0.00      LL0  H  
ATOM   3075  HG  SER L 113     -31.748   9.569 -63.015  1.00  0.00      LL0  H  
ATOM   3076  N   VAL L 114     -28.016   9.545 -66.123  1.00  0.00      LL0  N  
ATOM   3077  CA  VAL L 114     -26.804   9.991 -66.825  1.00  0.00      LL0  C  
ATOM   3078  C   VAL L 114     -26.942  11.135 -67.819  1.00  0.00      LL0  C  
ATOM   3079  O   VAL L 114     -27.670  11.081 -68.810  1.00  0.00      LL0  O  
ATOM   3080  CB  VAL L 114     -26.087   8.779 -67.444  1.00  0.00      LL0  C  
ATOM   3081  CG1 VAL L 114     -24.874   9.138 -68.310  1.00  0.00      LL0  C  
ATOM   3082  CG2 VAL L 114     -25.675   7.824 -66.325  1.00  0.00      LL0  C  
ATOM   3083  H   VAL L 114     -28.065   8.610 -65.774  1.00  0.00      LL0  H  
ATOM   3084  N   PHE L 115     -26.212  12.193 -67.472  1.00  0.00      LL0  N  
ATOM   3085  CA  PHE L 115     -26.099  13.338 -68.365  1.00  0.00      LL0  C  
ATOM   3086  C   PHE L 115     -24.669  13.409 -68.858  1.00  0.00      LL0  C  
ATOM   3087  O   PHE L 115     -23.797  12.759 -68.295  1.00  0.00      LL0  O  
ATOM   3088  CB  PHE L 115     -26.468  14.619 -67.616  1.00  0.00      LL0  C  
ATOM   3089  CG  PHE L 115     -27.894  14.580 -67.117  1.00  0.00      LL0  C  
ATOM   3090  CD1 PHE L 115     -28.146  14.235 -65.771  1.00  0.00      LL0  C  
ATOM   3091  CD2 PHE L 115     -28.948  14.904 -67.996  1.00  0.00      LL0  C  
ATOM   3092  CE1 PHE L 115     -29.469  14.232 -65.290  1.00  0.00      LL0  C  
ATOM   3093  CE2 PHE L 115     -30.273  14.895 -67.518  1.00  0.00      LL0  C  
ATOM   3094  CZ  PHE L 115     -30.519  14.566 -66.170  1.00  0.00      LL0  C  
ATOM   3095  H   PHE L 115     -25.627  12.124 -66.660  1.00  0.00      LL0  H  
ATOM   3096  N   ILE L 116     -24.459  14.206 -69.908  1.00  0.00      LL0  N  
ATOM   3097  CA  ILE L 116     -23.076  14.405 -70.331  1.00  0.00      LL0  C  
ATOM   3098  C   ILE L 116     -22.853  15.874 -70.636  1.00  0.00      LL0  C  
ATOM   3099  O   ILE L 116     -23.760  16.572 -71.072  1.00  0.00      LL0  O  
ATOM   3100  CB  ILE L 116     -22.699  13.468 -71.500  1.00  0.00      LL0  C  
ATOM   3101  CG1 ILE L 116     -21.178  13.421 -71.699  1.00  0.00      LL0  C  
ATOM   3102  CG2 ILE L 116     -23.482  13.773 -72.783  1.00  0.00      LL0  C  
ATOM   3103  CD1 ILE L 116     -20.707  12.402 -72.736  1.00  0.00      LL0  C  
ATOM   3104  H   ILE L 116     -25.181  14.785 -70.291  1.00  0.00      LL0  H  
ATOM   3105  N   PHE L 117     -21.639  16.327 -70.332  1.00  0.00      LL0  N  
ATOM   3106  CA  PHE L 117     -21.417  17.764 -70.329  1.00  0.00      LL0  C  
ATOM   3107  C   PHE L 117     -20.216  18.173 -71.142  1.00  0.00      LL0  C  
ATOM   3108  O   PHE L 117     -19.075  17.919 -70.768  1.00  0.00      LL0  O  
ATOM   3109  CB  PHE L 117     -21.230  18.264 -68.899  1.00  0.00      LL0  C  
ATOM   3110  CG  PHE L 117     -22.527  18.197 -68.136  1.00  0.00      LL0  C  
ATOM   3111  CD1 PHE L 117     -23.506  19.186 -68.363  1.00  0.00      LL0  C  
ATOM   3112  CD2 PHE L 117     -22.738  17.151 -67.213  1.00  0.00      LL0  C  
ATOM   3113  CE1 PHE L 117     -24.725  19.125 -67.668  1.00  0.00      LL0  C  
ATOM   3114  CE2 PHE L 117     -23.957  17.091 -66.515  1.00  0.00      LL0  C  
ATOM   3115  CZ  PHE L 117     -24.938  18.073 -66.755  1.00  0.00      LL0  C  
ATOM   3116  H   PHE L 117     -20.947  15.700 -69.977  1.00  0.00      LL0  H  
ATOM   3117  N   PRO L 118     -20.523  18.843 -72.273  1.00  0.00      LL0  N  
ATOM   3118  CA  PRO L 118     -19.483  19.579 -72.993  1.00  0.00      LL0  C  
ATOM   3119  C   PRO L 118     -18.908  20.703 -72.142  1.00  0.00      LL0  C  
ATOM   3120  O   PRO L 118     -19.637  21.468 -71.516  1.00  0.00      LL0  O  
ATOM   3121  CB  PRO L 118     -20.235  20.123 -74.217  1.00  0.00      LL0  C  
ATOM   3122  CG  PRO L 118     -21.510  19.288 -74.344  1.00  0.00      LL0  C  
ATOM   3123  CD  PRO L 118     -21.836  18.948 -72.897  1.00  0.00      LL0  C  
ATOM   3124  N   PRO L 119     -17.562  20.785 -72.149  1.00  0.00      LL0  N  
ATOM   3125  CA  PRO L 119     -16.908  21.948 -71.543  1.00  0.00      LL0  C  
ATOM   3126  C   PRO L 119     -17.238  23.212 -72.320  1.00  0.00      LL0  C  
ATOM   3127  O   PRO L 119     -17.541  23.161 -73.506  1.00  0.00      LL0  O  
ATOM   3128  CB  PRO L 119     -15.432  21.551 -71.610  1.00  0.00      LL0  C  
ATOM   3129  CG  PRO L 119     -15.313  20.588 -72.789  1.00  0.00      LL0  C  
ATOM   3130  CD  PRO L 119     -16.631  19.833 -72.743  1.00  0.00      LL0  C  
ATOM   3131  N   SER L 120     -17.191  24.344 -71.610  1.00  0.00      LL0  N  
ATOM   3132  CA  SER L 120     -17.620  25.540 -72.326  1.00  0.00      LL0  C  
ATOM   3133  C   SER L 120     -16.551  26.609 -72.510  1.00  0.00      LL0  C  
ATOM   3134  O   SER L 120     -15.407  26.462 -72.088  1.00  0.00      LL0  O  
ATOM   3135  CB  SER L 120     -18.899  26.086 -71.687  1.00  0.00      LL0  C  
ATOM   3136  OG  SER L 120     -19.791  25.010 -71.373  1.00  0.00      LL0  O  
ATOM   3137  H   SER L 120     -16.924  24.359 -70.648  1.00  0.00      LL0  H  
ATOM   3138  HG  SER L 120     -19.363  24.514 -70.680  1.00  0.00      LL0  H  
ATOM   3139  N   ASP L 121     -16.994  27.690 -73.183  1.00  0.00      LL0  N  
ATOM   3140  CA  ASP L 121     -16.156  28.811 -73.631  1.00  0.00      LL0  C  
ATOM   3141  C   ASP L 121     -14.755  28.980 -73.052  1.00  0.00      LL0  C  
ATOM   3142  O   ASP L 121     -13.766  28.598 -73.674  1.00  0.00      LL0  O  
ATOM   3143  CB  ASP L 121     -16.960  30.121 -73.573  1.00  0.00      LL0  C  
ATOM   3144  CG  ASP L 121     -16.253  31.208 -74.362  1.00  0.00      LL0  C  
ATOM   3145  OD1 ASP L 121     -15.782  32.169 -73.763  1.00  0.00      LL0  O  
ATOM   3146  OD2 ASP L 121     -16.122  31.086 -75.576  1.00  0.00      LL0  O1-
ATOM   3147  H   ASP L 121     -17.938  27.683 -73.504  1.00  0.00      LL0  H  
ATOM   3148  N   GLU L 122     -14.676  29.573 -71.845  1.00  0.00      LL0  N  
ATOM   3149  CA  GLU L 122     -13.312  29.911 -71.447  1.00  0.00      LL0  C  
ATOM   3150  C   GLU L 122     -12.386  28.749 -71.163  1.00  0.00      LL0  C  
ATOM   3151  O   GLU L 122     -11.175  28.866 -71.303  1.00  0.00      LL0  O  
ATOM   3152  CB  GLU L 122     -13.213  30.999 -70.372  1.00  0.00      LL0  C  
ATOM   3153  CG  GLU L 122     -13.602  30.592 -68.954  1.00  0.00      LL0  C  
ATOM   3154  CD  GLU L 122     -15.101  30.517 -68.838  1.00  0.00      LL0  C  
ATOM   3155  OE1 GLU L 122     -15.736  31.560 -68.759  1.00  0.00      LL0  O  
ATOM   3156  OE2 GLU L 122     -15.655  29.426 -68.754  1.00  0.00      LL0  O1-
ATOM   3157  H   GLU L 122     -15.463  29.838 -71.283  1.00  0.00      LL0  H  
ATOM   3158  N   GLN L 123     -12.981  27.593 -70.830  1.00  0.00      LL0  N  
ATOM   3159  CA  GLN L 123     -12.110  26.419 -70.773  1.00  0.00      LL0  C  
ATOM   3160  C   GLN L 123     -11.515  26.069 -72.129  1.00  0.00      LL0  C  
ATOM   3161  O   GLN L 123     -10.314  25.881 -72.311  1.00  0.00      LL0  O  
ATOM   3162  CB  GLN L 123     -12.834  25.221 -70.170  1.00  0.00      LL0  C  
ATOM   3163  CG  GLN L 123     -11.840  24.404 -69.354  1.00  0.00      LL0  C  
ATOM   3164  CD  GLN L 123     -12.462  23.123 -68.849  1.00  0.00      LL0  C  
ATOM   3165  NE2 GLN L 123     -11.914  22.679 -67.717  1.00  0.00      LL0  N  
ATOM   3166  OE1 GLN L 123     -13.338  22.529 -69.458  1.00  0.00      LL0  O  
ATOM   3167  H   GLN L 123     -13.980  27.535 -70.773  1.00  0.00      LL0  H  
ATOM   3168 HE21 GLN L 123     -11.268  23.231 -67.195  1.00  0.00      LL0  H  
ATOM   3169 HE22 GLN L 123     -12.156  21.761 -67.391  1.00  0.00      LL0  H  
ATOM   3170  N   LEU L 124     -12.443  26.079 -73.095  1.00  0.00      LL0  N  
ATOM   3171  CA  LEU L 124     -12.056  25.797 -74.474  1.00  0.00      LL0  C  
ATOM   3172  C   LEU L 124     -11.214  26.855 -75.164  1.00  0.00      LL0  C  
ATOM   3173  O   LEU L 124     -10.706  26.643 -76.261  1.00  0.00      LL0  O  
ATOM   3174  CB  LEU L 124     -13.283  25.472 -75.321  1.00  0.00      LL0  C  
ATOM   3175  CG  LEU L 124     -14.023  24.224 -74.839  1.00  0.00      LL0  C  
ATOM   3176  CD1 LEU L 124     -15.258  23.956 -75.697  1.00  0.00      LL0  C  
ATOM   3177  CD2 LEU L 124     -13.102  23.004 -74.759  1.00  0.00      LL0  C  
ATOM   3178  H   LEU L 124     -13.389  26.317 -72.866  1.00  0.00      LL0  H  
ATOM   3179  N   LYS L 125     -11.052  27.998 -74.488  1.00  0.00      LL0  N  
ATOM   3180  CA  LYS L 125     -10.032  28.896 -75.016  1.00  0.00      LL0  C  
ATOM   3181  C   LYS L 125      -8.762  29.008 -74.187  1.00  0.00      LL0  C  
ATOM   3182  O   LYS L 125      -7.734  29.450 -74.678  1.00  0.00      LL0  O  
ATOM   3183  CB  LYS L 125     -10.628  30.260 -75.397  1.00  0.00      LL0  C  
ATOM   3184  CG  LYS L 125     -10.990  31.181 -74.230  1.00  0.00      LL0  C  
ATOM   3185  CD  LYS L 125     -12.418  31.720 -74.338  1.00  0.00      LL0  C  
ATOM   3186  CE  LYS L 125     -12.720  32.589 -75.558  1.00  0.00      LL0  C  
ATOM   3187  NZ  LYS L 125     -14.166  32.821 -75.603  1.00  0.00      LL0  N1+
ATOM   3188  H   LYS L 125     -11.625  28.205 -73.694  1.00  0.00      LL0  H  
ATOM   3189  HZ1 LYS L 125     -14.481  33.534 -76.280  1.00  0.00      LL0  H  
ATOM   3190  HZ2 LYS L 125     -14.668  31.931 -75.813  1.00  0.00      LL0  H  
ATOM   3191  HZ3 LYS L 125     -14.557  33.037 -74.659  1.00  0.00      LL0  H  
ATOM   3192  N   SER L 126      -8.859  28.575 -72.920  1.00  0.00      LL0  N  
ATOM   3193  CA  SER L 126      -7.642  28.609 -72.110  1.00  0.00      LL0  C  
ATOM   3194  C   SER L 126      -6.707  27.450 -72.391  1.00  0.00      LL0  C  
ATOM   3195  O   SER L 126      -5.502  27.595 -72.545  1.00  0.00      LL0  O  
ATOM   3196  CB  SER L 126      -7.986  28.660 -70.620  1.00  0.00      LL0  C  
ATOM   3197  OG  SER L 126      -8.964  27.656 -70.319  1.00  0.00      LL0  O  
ATOM   3198  H   SER L 126      -9.700  28.187 -72.543  1.00  0.00      LL0  H  
ATOM   3199  HG  SER L 126      -9.802  28.107 -70.367  1.00  0.00      LL0  H  
ATOM   3200  N   GLY L 127      -7.336  26.270 -72.454  1.00  0.00      LL0  N  
ATOM   3201  CA  GLY L 127      -6.490  25.114 -72.719  1.00  0.00      LL0  C  
ATOM   3202  C   GLY L 127      -7.004  23.784 -72.209  1.00  0.00      LL0  C  
ATOM   3203  O   GLY L 127      -6.325  22.767 -72.296  1.00  0.00      LL0  O  
ATOM   3204  H   GLY L 127      -8.330  26.237 -72.332  1.00  0.00      LL0  H  
ATOM   3205  N   THR L 128      -8.231  23.813 -71.679  1.00  0.00      LL0  N  
ATOM   3206  CA  THR L 128      -8.643  22.595 -70.994  1.00  0.00      LL0  C  
ATOM   3207  C   THR L 128      -9.989  22.103 -71.501  1.00  0.00      LL0  C  
ATOM   3208  O   THR L 128     -10.794  22.891 -71.980  1.00  0.00      LL0  O  
ATOM   3209  CB  THR L 128      -8.658  22.876 -69.486  1.00  0.00      LL0  C  
ATOM   3210  CG2 THR L 128      -8.565  21.606 -68.645  1.00  0.00      LL0  C  
ATOM   3211  OG1 THR L 128      -7.602  23.777 -69.127  1.00  0.00      LL0  O  
ATOM   3212  H   THR L 128      -8.866  24.584 -71.757  1.00  0.00      LL0  H  
ATOM   3213  HG1 THR L 128      -7.811  24.622 -69.509  1.00  0.00      LL0  H  
ATOM   3214  N   ALA L 129     -10.203  20.786 -71.382  1.00  0.00      LL0  N  
ATOM   3215  CA  ALA L 129     -11.489  20.251 -71.813  1.00  0.00      LL0  C  
ATOM   3216  C   ALA L 129     -12.037  19.217 -70.850  1.00  0.00      LL0  C  
ATOM   3217  O   ALA L 129     -11.775  18.024 -70.958  1.00  0.00      LL0  O  
ATOM   3218  CB  ALA L 129     -11.361  19.610 -73.192  1.00  0.00      LL0  C  
ATOM   3219  H   ALA L 129      -9.475  20.165 -71.087  1.00  0.00      LL0  H  
ATOM   3220  N   SER L 130     -12.808  19.719 -69.888  1.00  0.00      LL0  N  
ATOM   3221  CA  SER L 130     -13.376  18.769 -68.942  1.00  0.00      LL0  C  
ATOM   3222  C   SER L 130     -14.759  18.281 -69.325  1.00  0.00      LL0  C  
ATOM   3223  O   SER L 130     -15.750  18.995 -69.256  1.00  0.00      LL0  O  
ATOM   3224  CB  SER L 130     -13.355  19.369 -67.543  1.00  0.00      LL0  C  
ATOM   3225  OG  SER L 130     -12.023  19.820 -67.241  1.00  0.00      LL0  O  
ATOM   3226  H   SER L 130     -13.056  20.688 -69.850  1.00  0.00      LL0  H  
ATOM   3227  HG  SER L 130     -11.509  19.021 -67.114  1.00  0.00      LL0  H  
ATOM   3228  N   VAL L 131     -14.776  17.017 -69.760  1.00  0.00      LL0  N  
ATOM   3229  CA  VAL L 131     -16.063  16.438 -70.131  1.00  0.00      LL0  C  
ATOM   3230  C   VAL L 131     -16.661  15.705 -68.944  1.00  0.00      LL0  C  
ATOM   3231  O   VAL L 131     -16.022  14.849 -68.343  1.00  0.00      LL0  O  
ATOM   3232  CB  VAL L 131     -15.894  15.503 -71.338  1.00  0.00      LL0  C  
ATOM   3233  CG1 VAL L 131     -17.244  14.997 -71.851  1.00  0.00      LL0  C  
ATOM   3234  CG2 VAL L 131     -15.089  16.169 -72.459  1.00  0.00      LL0  C  
ATOM   3235  H   VAL L 131     -13.948  16.467 -69.652  1.00  0.00      LL0  H  
ATOM   3236  N   VAL L 132     -17.896  16.085 -68.601  1.00  0.00      LL0  N  
ATOM   3237  CA  VAL L 132     -18.457  15.472 -67.395  1.00  0.00      LL0  C  
ATOM   3238  C   VAL L 132     -19.603  14.519 -67.683  1.00  0.00      LL0  C  
ATOM   3239  O   VAL L 132     -20.592  14.876 -68.305  1.00  0.00      LL0  O  
ATOM   3240  CB  VAL L 132     -18.875  16.563 -66.393  1.00  0.00      LL0  C  
ATOM   3241  CG1 VAL L 132     -19.494  16.005 -65.106  1.00  0.00      LL0  C  
ATOM   3242  CG2 VAL L 132     -17.686  17.470 -66.079  1.00  0.00      LL0  C  
ATOM   3243  H   VAL L 132     -18.380  16.769 -69.152  1.00  0.00      LL0  H  
ATOM   3244  N   CYS L 133     -19.446  13.289 -67.192  1.00  0.00      LL0  N  
ATOM   3245  CA  CYS L 133     -20.618  12.422 -67.161  1.00  0.00      LL0  C  
ATOM   3246  C   CYS L 133     -21.274  12.490 -65.799  1.00  0.00      LL0  C  
ATOM   3247  O   CYS L 133     -20.709  12.088 -64.787  1.00  0.00      LL0  O  
ATOM   3248  CB  CYS L 133     -20.239  10.982 -67.504  1.00  0.00      LL0  C  
ATOM   3249  SG  CYS L 133     -21.649   9.852 -67.588  1.00  0.00      LL0  S  
ATOM   3250  H   CYS L 133     -18.615  13.066 -66.683  1.00  0.00      LL0  H  
ATOM   3251  N   LEU L 134     -22.488  13.046 -65.806  1.00  0.00      LL0  N  
ATOM   3252  CA  LEU L 134     -23.206  13.086 -64.540  1.00  0.00      LL0  C  
ATOM   3253  C   LEU L 134     -23.997  11.826 -64.271  1.00  0.00      LL0  C  
ATOM   3254  O   LEU L 134     -25.045  11.571 -64.856  1.00  0.00      LL0  O  
ATOM   3255  CB  LEU L 134     -24.139  14.295 -64.456  1.00  0.00      LL0  C  
ATOM   3256  CG  LEU L 134     -24.873  14.364 -63.112  1.00  0.00      LL0  C  
ATOM   3257  CD1 LEU L 134     -23.920  14.650 -61.956  1.00  0.00      LL0  C  
ATOM   3258  CD2 LEU L 134     -26.074  15.300 -63.146  1.00  0.00      LL0  C  
ATOM   3259  H   LEU L 134     -22.910  13.269 -66.685  1.00  0.00      LL0  H  
ATOM   3260  N   LEU L 135     -23.472  11.078 -63.307  1.00  0.00      LL0  N  
ATOM   3261  CA  LEU L 135     -24.294  10.012 -62.759  1.00  0.00      LL0  C  
ATOM   3262  C   LEU L 135     -25.071  10.490 -61.554  1.00  0.00      LL0  C  
ATOM   3263  O   LEU L 135     -24.682  10.311 -60.407  1.00  0.00      LL0  O  
ATOM   3264  CB  LEU L 135     -23.451   8.792 -62.405  1.00  0.00      LL0  C  
ATOM   3265  CG  LEU L 135     -23.012   7.988 -63.626  1.00  0.00      LL0  C  
ATOM   3266  CD1 LEU L 135     -21.738   8.514 -64.291  1.00  0.00      LL0  C  
ATOM   3267  CD2 LEU L 135     -22.910   6.515 -63.262  1.00  0.00      LL0  C  
ATOM   3268  H   LEU L 135     -22.612  11.354 -62.871  1.00  0.00      LL0  H  
ATOM   3269  N   ASN L 136     -26.199  11.136 -61.865  1.00  0.00      LL0  N  
ATOM   3270  CA  ASN L 136     -27.008  11.553 -60.721  1.00  0.00      LL0  C  
ATOM   3271  C   ASN L 136     -27.949  10.462 -60.260  1.00  0.00      LL0  C  
ATOM   3272  O   ASN L 136     -28.636   9.861 -61.081  1.00  0.00      LL0  O  
ATOM   3273  CB  ASN L 136     -27.791  12.833 -61.023  1.00  0.00      LL0  C  
ATOM   3274  CG  ASN L 136     -27.831  13.699 -59.778  1.00  0.00      LL0  C  
ATOM   3275  ND2 ASN L 136     -28.311  14.930 -59.977  1.00  0.00      LL0  N  
ATOM   3276  OD1 ASN L 136     -27.404  13.307 -58.699  1.00  0.00      LL0  O  
ATOM   3277  H   ASN L 136     -26.492  11.219 -62.816  1.00  0.00      LL0  H  
ATOM   3278 HD21 ASN L 136     -28.623  15.273 -60.867  1.00  0.00      LL0  H  
ATOM   3279 HD22 ASN L 136     -28.375  15.584 -59.226  1.00  0.00      LL0  H  
ATOM   3280  N   ASN L 137     -27.927  10.253 -58.935  1.00  0.00      LL0  N  
ATOM   3281  CA  ASN L 137     -28.876   9.386 -58.230  1.00  0.00      LL0  C  
ATOM   3282  C   ASN L 137     -28.830   7.915 -58.596  1.00  0.00      LL0  C  
ATOM   3283  O   ASN L 137     -29.647   7.375 -59.334  1.00  0.00      LL0  O  
ATOM   3284  CB  ASN L 137     -30.315   9.927 -58.263  1.00  0.00      LL0  C  
ATOM   3285  CG  ASN L 137     -30.387  11.290 -57.599  1.00  0.00      LL0  C  
ATOM   3286  ND2 ASN L 137     -30.589  11.255 -56.279  1.00  0.00      LL0  N  
ATOM   3287  OD1 ASN L 137     -30.278  12.328 -58.242  1.00  0.00      LL0  O  
ATOM   3288  H   ASN L 137     -27.257  10.752 -58.382  1.00  0.00      LL0  H  
ATOM   3289 HD21 ASN L 137     -30.652  10.394 -55.765  1.00  0.00      LL0  H  
ATOM   3290 HD22 ASN L 137     -30.671  12.078 -55.723  1.00  0.00      LL0  H  
ATOM   3291  N   PHE L 138     -27.817   7.269 -58.012  1.00  0.00      LL0  N  
ATOM   3292  CA  PHE L 138     -27.679   5.827 -58.187  1.00  0.00      LL0  C  
ATOM   3293  C   PHE L 138     -27.217   5.138 -56.923  1.00  0.00      LL0  C  
ATOM   3294  O   PHE L 138     -26.656   5.748 -56.026  1.00  0.00      LL0  O  
ATOM   3295  CB  PHE L 138     -26.789   5.480 -59.384  1.00  0.00      LL0  C  
ATOM   3296  CG  PHE L 138     -25.344   5.898 -59.228  1.00  0.00      LL0  C  
ATOM   3297  CD1 PHE L 138     -24.997   7.255 -59.050  1.00  0.00      LL0  C  
ATOM   3298  CD2 PHE L 138     -24.355   4.897 -59.280  1.00  0.00      LL0  C  
ATOM   3299  CE1 PHE L 138     -23.646   7.607 -58.888  1.00  0.00      LL0  C  
ATOM   3300  CE2 PHE L 138     -23.004   5.249 -59.130  1.00  0.00      LL0  C  
ATOM   3301  CZ  PHE L 138     -22.663   6.598 -58.920  1.00  0.00      LL0  C  
ATOM   3302  H   PHE L 138     -27.169   7.770 -57.434  1.00  0.00      LL0  H  
ATOM   3303  N   TYR L 139     -27.522   3.844 -56.859  1.00  0.00      LL0  N  
ATOM   3304  CA  TYR L 139     -27.153   3.110 -55.652  1.00  0.00      LL0  C  
ATOM   3305  C   TYR L 139     -26.845   1.694 -56.075  1.00  0.00      LL0  C  
ATOM   3306  O   TYR L 139     -27.667   1.127 -56.790  1.00  0.00      LL0  O  
ATOM   3307  CB  TYR L 139     -28.313   3.155 -54.649  1.00  0.00      LL0  C  
ATOM   3308  CG  TYR L 139     -27.917   2.575 -53.311  1.00  0.00      LL0  C  
ATOM   3309  CD1 TYR L 139     -27.227   3.386 -52.386  1.00  0.00      LL0  C  
ATOM   3310  CD2 TYR L 139     -28.256   1.238 -53.027  1.00  0.00      LL0  C  
ATOM   3311  CE1 TYR L 139     -26.878   2.846 -51.138  1.00  0.00      LL0  C  
ATOM   3312  CE2 TYR L 139     -27.904   0.700 -51.780  1.00  0.00      LL0  C  
ATOM   3313  CZ  TYR L 139     -27.234   1.514 -50.847  1.00  0.00      LL0  C  
ATOM   3314  OH  TYR L 139     -26.938   0.979 -49.613  1.00  0.00      LL0  O  
ATOM   3315  H   TYR L 139     -27.943   3.368 -57.629  1.00  0.00      LL0  H  
ATOM   3316  HH  TYR L 139     -26.249   1.503 -49.198  1.00  0.00      LL0  H  
ATOM   3317  N   PRO L 140     -25.683   1.133 -55.652  1.00  0.00      LL0  N  
ATOM   3318  CA  PRO L 140     -24.662   1.806 -54.828  1.00  0.00      LL0  C  
ATOM   3319  C   PRO L 140     -23.792   2.784 -55.625  1.00  0.00      LL0  C  
ATOM   3320  O   PRO L 140     -24.279   3.457 -56.523  1.00  0.00      LL0  O  
ATOM   3321  CB  PRO L 140     -23.915   0.595 -54.255  1.00  0.00      LL0  C  
ATOM   3322  CG  PRO L 140     -23.942  -0.440 -55.378  1.00  0.00      LL0  C  
ATOM   3323  CD  PRO L 140     -25.332  -0.248 -55.966  1.00  0.00      LL0  C  
ATOM   3324  N   ARG L 141     -22.495   2.857 -55.270  1.00  0.00      LL0  N  
ATOM   3325  CA  ARG L 141     -21.645   3.773 -56.033  1.00  0.00      LL0  C  
ATOM   3326  C   ARG L 141     -21.138   3.169 -57.337  1.00  0.00      LL0  C  
ATOM   3327  O   ARG L 141     -20.548   3.848 -58.168  1.00  0.00      LL0  O  
ATOM   3328  CB  ARG L 141     -20.503   4.291 -55.129  1.00  0.00      LL0  C  
ATOM   3329  CG  ARG L 141     -19.515   5.309 -55.732  1.00  0.00      LL0  C  
ATOM   3330  CD  ARG L 141     -18.161   4.710 -56.152  1.00  0.00      LL0  C  
ATOM   3331  NE  ARG L 141     -17.774   5.091 -57.517  1.00  0.00      LL0  N  
ATOM   3332  CZ  ARG L 141     -17.615   4.146 -58.474  1.00  0.00      LL0  C  
ATOM   3333  NH1 ARG L 141     -17.752   2.854 -58.170  1.00  0.00      LL0  N1+
ATOM   3334  NH2 ARG L 141     -17.318   4.502 -59.726  1.00  0.00      LL0  N  
ATOM   3335  H   ARG L 141     -22.036   2.207 -54.657  1.00  0.00      LL0  H  
ATOM   3336  HE  ARG L 141     -17.653   6.058 -57.751  1.00  0.00      LL0  H  
ATOM   3337 HH11 ARG L 141     -17.600   2.137 -58.846  1.00  0.00      LL0  H  
ATOM   3338 HH12 ARG L 141     -18.019   2.557 -57.239  1.00  0.00      LL0  H  
ATOM   3339 HH21 ARG L 141     -17.301   3.842 -60.482  1.00  0.00      LL0  H  
ATOM   3340 HH22 ARG L 141     -17.091   5.461 -59.963  1.00  0.00      LL0  H  
ATOM   3341  N   GLU L 142     -21.379   1.857 -57.479  1.00  0.00      LL0  N  
ATOM   3342  CA  GLU L 142     -20.583   1.056 -58.407  1.00  0.00      LL0  C  
ATOM   3343  C   GLU L 142     -20.872   1.177 -59.886  1.00  0.00      LL0  C  
ATOM   3344  O   GLU L 142     -21.389   0.301 -60.570  1.00  0.00      LL0  O  
ATOM   3345  CB  GLU L 142     -20.523  -0.382 -57.881  1.00  0.00      LL0  C  
ATOM   3346  CG  GLU L 142     -19.451  -0.572 -56.786  1.00  0.00      LL0  C  
ATOM   3347  CD  GLU L 142     -19.427   0.595 -55.808  1.00  0.00      LL0  C  
ATOM   3348  OE1 GLU L 142     -20.357   0.733 -55.013  1.00  0.00      LL0  O  
ATOM   3349  OE2 GLU L 142     -18.516   1.417 -55.911  1.00  0.00      LL0  O1-
ATOM   3350  H   GLU L 142     -21.804   1.378 -56.714  1.00  0.00      LL0  H  
ATOM   3351  N   ALA L 143     -20.452   2.354 -60.346  1.00  0.00      LL0  N  
ATOM   3352  CA  ALA L 143     -20.468   2.688 -61.749  1.00  0.00      LL0  C  
ATOM   3353  C   ALA L 143     -19.146   2.319 -62.358  1.00  0.00      LL0  C  
ATOM   3354  O   ALA L 143     -18.078   2.522 -61.781  1.00  0.00      LL0  O  
ATOM   3355  CB  ALA L 143     -20.662   4.187 -61.913  1.00  0.00      LL0  C  
ATOM   3356  H   ALA L 143     -20.045   2.997 -59.702  1.00  0.00      LL0  H  
ATOM   3357  N   LYS L 144     -19.303   1.754 -63.552  1.00  0.00      LL0  N  
ATOM   3358  CA  LYS L 144     -18.191   1.338 -64.387  1.00  0.00      LL0  C  
ATOM   3359  C   LYS L 144     -18.191   2.229 -65.614  1.00  0.00      LL0  C  
ATOM   3360  O   LYS L 144     -18.703   1.856 -66.666  1.00  0.00      LL0  O  
ATOM   3361  CB  LYS L 144     -18.423  -0.123 -64.776  1.00  0.00      LL0  C  
ATOM   3362  CG  LYS L 144     -17.222  -0.873 -65.356  1.00  0.00      LL0  C  
ATOM   3363  CD  LYS L 144     -17.665  -1.967 -66.336  1.00  0.00      LL0  C  
ATOM   3364  CE  LYS L 144     -17.634  -1.565 -67.822  1.00  0.00      LL0  C  
ATOM   3365  NZ  LYS L 144     -18.254  -0.255 -68.050  1.00  0.00      LL0  N1+
ATOM   3366  H   LYS L 144     -20.240   1.685 -63.892  1.00  0.00      LL0  H  
ATOM   3367  HZ1 LYS L 144     -17.632   0.538 -67.790  1.00  0.00      LL0  H  
ATOM   3368  HZ2 LYS L 144     -18.508  -0.120 -69.051  1.00  0.00      LL0  H  
ATOM   3369  HZ3 LYS L 144     -19.149  -0.141 -67.537  1.00  0.00      LL0  H  
ATOM   3370  N   VAL L 145     -17.653   3.439 -65.414  1.00  0.00      LL0  N  
ATOM   3371  CA  VAL L 145     -17.695   4.391 -66.522  1.00  0.00      LL0  C  
ATOM   3372  C   VAL L 145     -16.465   4.293 -67.404  1.00  0.00      LL0  C  
ATOM   3373  O   VAL L 145     -15.357   4.662 -67.034  1.00  0.00      LL0  O  
ATOM   3374  CB  VAL L 145     -17.889   5.826 -66.006  1.00  0.00      LL0  C  
ATOM   3375  CG1 VAL L 145     -18.107   6.822 -67.151  1.00  0.00      LL0  C  
ATOM   3376  CG2 VAL L 145     -19.035   5.893 -64.996  1.00  0.00      LL0  C  
ATOM   3377  H   VAL L 145     -17.185   3.671 -64.561  1.00  0.00      LL0  H  
ATOM   3378  N   GLN L 146     -16.698   3.759 -68.601  1.00  0.00      LL0  N  
ATOM   3379  CA  GLN L 146     -15.578   3.705 -69.525  1.00  0.00      LL0  C  
ATOM   3380  C   GLN L 146     -15.633   4.797 -70.561  1.00  0.00      LL0  C  
ATOM   3381  O   GLN L 146     -16.305   4.722 -71.583  1.00  0.00      LL0  O  
ATOM   3382  CB  GLN L 146     -15.453   2.309 -70.136  1.00  0.00      LL0  C  
ATOM   3383  CG  GLN L 146     -14.510   1.390 -69.344  1.00  0.00      LL0  C  
ATOM   3384  CD  GLN L 146     -14.886   1.352 -67.874  1.00  0.00      LL0  C  
ATOM   3385  NE2 GLN L 146     -13.897   1.713 -67.055  1.00  0.00      LL0  N  
ATOM   3386  OE1 GLN L 146     -16.007   1.048 -67.487  1.00  0.00      LL0  O  
ATOM   3387  H   GLN L 146     -17.629   3.500 -68.866  1.00  0.00      LL0  H  
ATOM   3388 HE21 GLN L 146     -12.991   1.943 -67.405  1.00  0.00      LL0  H  
ATOM   3389 HE22 GLN L 146     -14.075   1.786 -66.076  1.00  0.00      LL0  H  
ATOM   3390  N   TRP L 147     -14.865   5.843 -70.240  1.00  0.00      LL0  N  
ATOM   3391  CA  TRP L 147     -14.703   6.929 -71.206  1.00  0.00      LL0  C  
ATOM   3392  C   TRP L 147     -14.172   6.438 -72.545  1.00  0.00      LL0  C  
ATOM   3393  O   TRP L 147     -13.097   5.860 -72.641  1.00  0.00      LL0  O  
ATOM   3394  CB  TRP L 147     -13.802   8.011 -70.609  1.00  0.00      LL0  C  
ATOM   3395  CG  TRP L 147     -14.529   8.728 -69.492  1.00  0.00      LL0  C  
ATOM   3396  CD1 TRP L 147     -14.513   8.428 -68.118  1.00  0.00      LL0  C  
ATOM   3397  CD2 TRP L 147     -15.396   9.872 -69.617  1.00  0.00      LL0  C  
ATOM   3398  CE2 TRP L 147     -15.857  10.205 -68.299  1.00  0.00      LL0  C  
ATOM   3399  CE3 TRP L 147     -15.820  10.631 -70.728  1.00  0.00      LL0  C  
ATOM   3400  NE1 TRP L 147     -15.294   9.293 -67.411  1.00  0.00      LL0  N  
ATOM   3401  CZ2 TRP L 147     -16.728  11.300 -68.121  1.00  0.00      LL0  C  
ATOM   3402  CZ3 TRP L 147     -16.694  11.719 -70.535  1.00  0.00      LL0  C  
ATOM   3403  CH2 TRP L 147     -17.143  12.053 -69.240  1.00  0.00      LL0  C  
ATOM   3404  H   TRP L 147     -14.391   5.839 -69.360  1.00  0.00      LL0  H  
ATOM   3405  HE1 TRP L 147     -15.462   9.256 -66.437  1.00  0.00      LL0  H  
ATOM   3406  N   LYS L 148     -15.005   6.655 -73.565  1.00  0.00      LL0  N  
ATOM   3407  CA  LYS L 148     -14.708   6.042 -74.853  1.00  0.00      LL0  C  
ATOM   3408  C   LYS L 148     -14.743   7.017 -76.017  1.00  0.00      LL0  C  
ATOM   3409  O   LYS L 148     -15.579   6.972 -76.917  1.00  0.00      LL0  O  
ATOM   3410  CB  LYS L 148     -15.589   4.810 -75.092  1.00  0.00      LL0  C  
ATOM   3411  CG  LYS L 148     -17.097   5.066 -75.037  1.00  0.00      LL0  C  
ATOM   3412  CD  LYS L 148     -17.973   3.873 -75.432  1.00  0.00      LL0  C  
ATOM   3413  CE  LYS L 148     -17.888   3.421 -76.894  1.00  0.00      LL0  C  
ATOM   3414  NZ  LYS L 148     -16.680   2.626 -77.151  1.00  0.00      LL0  N1+
ATOM   3415  H   LYS L 148     -15.827   7.207 -73.428  1.00  0.00      LL0  H  
ATOM   3416  HZ1 LYS L 148     -16.705   2.277 -78.133  1.00  0.00      LL0  H  
ATOM   3417  HZ2 LYS L 148     -15.818   3.209 -77.091  1.00  0.00      LL0  H  
ATOM   3418  HZ3 LYS L 148     -16.602   1.825 -76.499  1.00  0.00      LL0  H  
ATOM   3419  N   VAL L 149     -13.782   7.941 -75.928  1.00  0.00      LL0  N  
ATOM   3420  CA  VAL L 149     -13.739   8.998 -76.932  1.00  0.00      LL0  C  
ATOM   3421  C   VAL L 149     -13.372   8.468 -78.311  1.00  0.00      LL0  C  
ATOM   3422  O   VAL L 149     -12.522   7.604 -78.481  1.00  0.00      LL0  O  
ATOM   3423  CB  VAL L 149     -12.815  10.122 -76.447  1.00  0.00      LL0  C  
ATOM   3424  CG1 VAL L 149     -12.744  11.301 -77.414  1.00  0.00      LL0  C  
ATOM   3425  CG2 VAL L 149     -13.274  10.596 -75.067  1.00  0.00      LL0  C  
ATOM   3426  H   VAL L 149     -13.025   7.786 -75.297  1.00  0.00      LL0  H  
ATOM   3427  N   ASP L 150     -14.142   8.984 -79.282  1.00  0.00      LL0  N  
ATOM   3428  CA  ASP L 150     -14.139   8.473 -80.652  1.00  0.00      LL0  C  
ATOM   3429  C   ASP L 150     -14.197   6.962 -80.768  1.00  0.00      LL0  C  
ATOM   3430  O   ASP L 150     -13.505   6.314 -81.546  1.00  0.00      LL0  O  
ATOM   3431  CB  ASP L 150     -13.010   9.089 -81.487  1.00  0.00      LL0  C  
ATOM   3432  CG  ASP L 150     -13.578  10.078 -82.494  1.00  0.00      LL0  C  
ATOM   3433  OD1 ASP L 150     -14.743   9.976 -82.876  1.00  0.00      LL0  O  
ATOM   3434  OD2 ASP L 150     -12.854  10.961 -82.943  1.00  0.00      LL0  O1-
ATOM   3435  H   ASP L 150     -14.749   9.734 -79.032  1.00  0.00      LL0  H  
ATOM   3436  N   ASN L 151     -15.081   6.424 -79.903  1.00  0.00      LL0  N  
ATOM   3437  CA  ASN L 151     -15.298   4.983 -79.750  1.00  0.00      LL0  C  
ATOM   3438  C   ASN L 151     -14.202   4.230 -79.007  1.00  0.00      LL0  C  
ATOM   3439  O   ASN L 151     -14.500   3.397 -78.152  1.00  0.00      LL0  O  
ATOM   3440  CB  ASN L 151     -15.692   4.288 -81.069  1.00  0.00      LL0  C  
ATOM   3441  CG  ASN L 151     -16.141   2.857 -80.825  1.00  0.00      LL0  C  
ATOM   3442  ND2 ASN L 151     -15.909   2.040 -81.853  1.00  0.00      LL0  N  
ATOM   3443  OD1 ASN L 151     -16.660   2.498 -79.773  1.00  0.00      LL0  O  
ATOM   3444  H   ASN L 151     -15.480   7.049 -79.231  1.00  0.00      LL0  H  
ATOM   3445 HD21 ASN L 151     -15.477   2.378 -82.689  1.00  0.00      LL0  H  
ATOM   3446 HD22 ASN L 151     -16.172   1.078 -81.793  1.00  0.00      LL0  H  
ATOM   3447  N   ALA L 152     -12.943   4.547 -79.347  1.00  0.00      LL0  N  
ATOM   3448  CA  ALA L 152     -11.826   3.945 -78.622  1.00  0.00      LL0  C  
ATOM   3449  C   ALA L 152     -11.844   4.309 -77.148  1.00  0.00      LL0  C  
ATOM   3450  O   ALA L 152     -12.584   5.180 -76.716  1.00  0.00      LL0  O  
ATOM   3451  CB  ALA L 152     -10.498   4.394 -79.234  1.00  0.00      LL0  C  
ATOM   3452  H   ALA L 152     -12.772   5.290 -79.996  1.00  0.00      LL0  H  
ATOM   3453  N   LEU L 153     -11.032   3.581 -76.374  1.00  0.00      LL0  N  
ATOM   3454  CA  LEU L 153     -11.034   3.976 -74.971  1.00  0.00      LL0  C  
ATOM   3455  C   LEU L 153     -10.043   5.084 -74.710  1.00  0.00      LL0  C  
ATOM   3456  O   LEU L 153      -8.924   5.080 -75.207  1.00  0.00      LL0  O  
ATOM   3457  CB  LEU L 153     -10.785   2.780 -74.051  1.00  0.00      LL0  C  
ATOM   3458  CG  LEU L 153     -12.054   2.297 -73.338  1.00  0.00      LL0  C  
ATOM   3459  CD1 LEU L 153     -13.145   1.822 -74.302  1.00  0.00      LL0  C  
ATOM   3460  CD2 LEU L 153     -11.728   1.237 -72.286  1.00  0.00      LL0  C  
ATOM   3461  H   LEU L 153     -10.335   2.978 -76.755  1.00  0.00      LL0  H  
ATOM   3462  N   GLN L 154     -10.525   6.046 -73.921  1.00  0.00      LL0  N  
ATOM   3463  CA  GLN L 154      -9.638   7.130 -73.526  1.00  0.00      LL0  C  
ATOM   3464  C   GLN L 154      -8.676   6.639 -72.456  1.00  0.00      LL0  C  
ATOM   3465  O   GLN L 154      -8.954   5.688 -71.736  1.00  0.00      LL0  O  
ATOM   3466  CB  GLN L 154     -10.498   8.314 -73.065  1.00  0.00      LL0  C  
ATOM   3467  CG  GLN L 154      -9.771   9.633 -72.782  1.00  0.00      LL0  C  
ATOM   3468  CD  GLN L 154      -9.125  10.181 -74.035  1.00  0.00      LL0  C  
ATOM   3469  NE2 GLN L 154      -7.800  10.317 -73.948  1.00  0.00      LL0  N  
ATOM   3470  OE1 GLN L 154      -9.776  10.467 -75.027  1.00  0.00      LL0  O  
ATOM   3471  H   GLN L 154     -11.409   5.901 -73.479  1.00  0.00      LL0  H  
ATOM   3472 HE21 GLN L 154      -7.276  10.124 -73.114  1.00  0.00      LL0  H  
ATOM   3473 HE22 GLN L 154      -7.311  10.637 -74.758  1.00  0.00      LL0  H  
ATOM   3474  N   SER L 155      -7.534   7.326 -72.385  1.00  0.00      LL0  N  
ATOM   3475  CA  SER L 155      -6.431   6.950 -71.502  1.00  0.00      LL0  C  
ATOM   3476  C   SER L 155      -6.607   7.184 -70.001  1.00  0.00      LL0  C  
ATOM   3477  O   SER L 155      -5.687   7.623 -69.326  1.00  0.00      LL0  O  
ATOM   3478  CB  SER L 155      -5.203   7.693 -72.029  1.00  0.00      LL0  C  
ATOM   3479  OG  SER L 155      -5.617   8.990 -72.495  1.00  0.00      LL0  O  
ATOM   3480  H   SER L 155      -7.365   8.088 -73.010  1.00  0.00      LL0  H  
ATOM   3481  HG  SER L 155      -5.797   9.502 -71.707  1.00  0.00      LL0  H  
ATOM   3482  N   GLY L 156      -7.823   6.910 -69.495  1.00  0.00      LL0  N  
ATOM   3483  CA  GLY L 156      -8.067   7.038 -68.054  1.00  0.00      LL0  C  
ATOM   3484  C   GLY L 156      -7.840   8.407 -67.421  1.00  0.00      LL0  C  
ATOM   3485  O   GLY L 156      -7.789   8.555 -66.207  1.00  0.00      LL0  O  
ATOM   3486  H   GLY L 156      -8.507   6.478 -70.080  1.00  0.00      LL0  H  
ATOM   3487  N   ASN L 157      -7.713   9.414 -68.296  1.00  0.00      LL0  N  
ATOM   3488  CA  ASN L 157      -7.449  10.775 -67.830  1.00  0.00      LL0  C  
ATOM   3489  C   ASN L 157      -8.694  11.485 -67.333  1.00  0.00      LL0  C  
ATOM   3490  O   ASN L 157      -9.251  12.382 -67.960  1.00  0.00      LL0  O  
ATOM   3491  CB  ASN L 157      -6.694  11.591 -68.894  1.00  0.00      LL0  C  
ATOM   3492  CG  ASN L 157      -7.336  11.461 -70.265  1.00  0.00      LL0  C  
ATOM   3493  ND2 ASN L 157      -7.954  12.559 -70.689  1.00  0.00      LL0  N  
ATOM   3494  OD1 ASN L 157      -7.268  10.423 -70.916  1.00  0.00      LL0  O  
ATOM   3495  H   ASN L 157      -7.819   9.224 -69.271  1.00  0.00      LL0  H  
ATOM   3496 HD21 ASN L 157      -7.957  13.382 -70.116  1.00  0.00      LL0  H  
ATOM   3497 HD22 ASN L 157      -8.411  12.576 -71.574  1.00  0.00      LL0  H  
ATOM   3498  N   SER L 158      -9.101  11.007 -66.155  1.00  0.00      LL0  N  
ATOM   3499  CA  SER L 158     -10.429  11.308 -65.639  1.00  0.00      LL0  C  
ATOM   3500  C   SER L 158     -10.448  11.121 -64.140  1.00  0.00      LL0  C  
ATOM   3501  O   SER L 158      -9.943  10.129 -63.631  1.00  0.00      LL0  O  
ATOM   3502  CB  SER L 158     -11.437  10.360 -66.299  1.00  0.00      LL0  C  
ATOM   3503  OG  SER L 158     -10.770   9.157 -66.720  1.00  0.00      LL0  O  
ATOM   3504  H   SER L 158      -8.572  10.282 -65.709  1.00  0.00      LL0  H  
ATOM   3505  HG  SER L 158     -10.335   8.814 -65.942  1.00  0.00      LL0  H  
ATOM   3506  N   GLN L 159     -11.035  12.103 -63.452  1.00  0.00      LL0  N  
ATOM   3507  CA  GLN L 159     -11.251  11.877 -62.027  1.00  0.00      LL0  C  
ATOM   3508  C   GLN L 159     -12.733  11.716 -61.781  1.00  0.00      LL0  C  
ATOM   3509  O   GLN L 159     -13.540  12.288 -62.502  1.00  0.00      LL0  O  
ATOM   3510  CB  GLN L 159     -10.685  13.036 -61.200  1.00  0.00      LL0  C  
ATOM   3511  CG  GLN L 159      -9.175  13.216 -61.387  1.00  0.00      LL0  C  
ATOM   3512  CD  GLN L 159      -8.665  14.341 -60.508  1.00  0.00      LL0  C  
ATOM   3513  NE2 GLN L 159      -8.064  13.916 -59.394  1.00  0.00      LL0  N  
ATOM   3514  OE1 GLN L 159      -8.776  15.519 -60.812  1.00  0.00      LL0  O  
ATOM   3515  H   GLN L 159     -11.474  12.871 -63.923  1.00  0.00      LL0  H  
ATOM   3516 HE21 GLN L 159      -7.991  12.948 -59.166  1.00  0.00      LL0  H  
ATOM   3517 HE22 GLN L 159      -7.665  14.593 -58.773  1.00  0.00      LL0  H  
ATOM   3518  N   GLU L 160     -13.066  10.924 -60.756  1.00  0.00      LL0  N  
ATOM   3519  CA  GLU L 160     -14.465  10.972 -60.344  1.00  0.00      LL0  C  
ATOM   3520  C   GLU L 160     -14.575  11.684 -59.018  1.00  0.00      LL0  C  
ATOM   3521  O   GLU L 160     -13.660  11.651 -58.204  1.00  0.00      LL0  O  
ATOM   3522  CB  GLU L 160     -15.110   9.585 -60.226  1.00  0.00      LL0  C  
ATOM   3523  CG  GLU L 160     -15.059   8.741 -61.504  1.00  0.00      LL0  C  
ATOM   3524  CD  GLU L 160     -16.043   7.579 -61.438  1.00  0.00      LL0  C  
ATOM   3525  OE1 GLU L 160     -16.718   7.341 -62.437  1.00  0.00      LL0  O  
ATOM   3526  OE2 GLU L 160     -16.146   6.917 -60.402  1.00  0.00      LL0  O1-
ATOM   3527  H   GLU L 160     -12.388  10.471 -60.180  1.00  0.00      LL0  H  
ATOM   3528  N   SER L 161     -15.731  12.317 -58.832  1.00  0.00      LL0  N  
ATOM   3529  CA  SER L 161     -16.052  12.806 -57.500  1.00  0.00      LL0  C  
ATOM   3530  C   SER L 161     -17.399  12.245 -57.114  1.00  0.00      LL0  C  
ATOM   3531  O   SER L 161     -18.297  12.137 -57.940  1.00  0.00      LL0  O  
ATOM   3532  CB  SER L 161     -16.041  14.335 -57.465  1.00  0.00      LL0  C  
ATOM   3533  OG  SER L 161     -16.370  14.790 -56.149  1.00  0.00      LL0  O  
ATOM   3534  H   SER L 161     -16.404  12.351 -59.572  1.00  0.00      LL0  H  
ATOM   3535  HG  SER L 161     -15.862  15.586 -56.000  1.00  0.00      LL0  H  
ATOM   3536  N   VAL L 162     -17.489  11.840 -55.844  1.00  0.00      LL0  N  
ATOM   3537  CA  VAL L 162     -18.729  11.200 -55.422  1.00  0.00      LL0  C  
ATOM   3538  C   VAL L 162     -19.198  11.856 -54.144  1.00  0.00      LL0  C  
ATOM   3539  O   VAL L 162     -18.391  12.185 -53.284  1.00  0.00      LL0  O  
ATOM   3540  CB  VAL L 162     -18.539   9.690 -55.176  1.00  0.00      LL0  C  
ATOM   3541  CG1 VAL L 162     -19.889   8.969 -55.198  1.00  0.00      LL0  C  
ATOM   3542  CG2 VAL L 162     -17.538   9.031 -56.129  1.00  0.00      LL0  C  
ATOM   3543  H   VAL L 162     -16.774  12.050 -55.178  1.00  0.00      LL0  H  
ATOM   3544  N   THR L 163     -20.517  12.022 -54.036  1.00  0.00      LL0  N  
ATOM   3545  CA  THR L 163     -20.989  12.280 -52.683  1.00  0.00      LL0  C  
ATOM   3546  C   THR L 163     -21.362  10.981 -51.995  1.00  0.00      LL0  C  
ATOM   3547  O   THR L 163     -21.791  10.019 -52.625  1.00  0.00      LL0  O  
ATOM   3548  CB  THR L 163     -22.145  13.298 -52.669  1.00  0.00      LL0  C  
ATOM   3549  CG2 THR L 163     -23.373  12.849 -53.466  1.00  0.00      LL0  C  
ATOM   3550  OG1 THR L 163     -22.507  13.640 -51.324  1.00  0.00      LL0  O  
ATOM   3551  H   THR L 163     -21.125  11.725 -54.773  1.00  0.00      LL0  H  
ATOM   3552  HG1 THR L 163     -23.121  12.969 -51.021  1.00  0.00      LL0  H  
ATOM   3553  N   GLU L 164     -21.191  11.025 -50.665  1.00  0.00      LL0  N  
ATOM   3554  CA  GLU L 164     -21.840  10.025 -49.817  1.00  0.00      LL0  C  
ATOM   3555  C   GLU L 164     -23.342  10.268 -49.894  1.00  0.00      LL0  C  
ATOM   3556  O   GLU L 164     -23.760  11.307 -50.401  1.00  0.00      LL0  O  
ATOM   3557  CB  GLU L 164     -21.263  10.165 -48.395  1.00  0.00      LL0  C  
ATOM   3558  CG  GLU L 164     -21.744   9.213 -47.286  1.00  0.00      LL0  C  
ATOM   3559  CD  GLU L 164     -21.417   7.765 -47.603  1.00  0.00      LL0  C  
ATOM   3560  OE1 GLU L 164     -20.361   7.286 -47.208  1.00  0.00      LL0  O  
ATOM   3561  OE2 GLU L 164     -22.236   7.081 -48.209  1.00  0.00      LL0  O1-
ATOM   3562  H   GLU L 164     -20.866  11.885 -50.277  1.00  0.00      LL0  H  
ATOM   3563  N   GLN L 165     -24.117   9.284 -49.418  1.00  0.00      LL0  N  
ATOM   3564  CA  GLN L 165     -25.577   9.336 -49.540  1.00  0.00      LL0  C  
ATOM   3565  C   GLN L 165     -26.265  10.693 -49.439  1.00  0.00      LL0  C  
ATOM   3566  O   GLN L 165     -26.209  11.404 -48.443  1.00  0.00      LL0  O  
ATOM   3567  CB  GLN L 165     -26.223   8.358 -48.569  1.00  0.00      LL0  C  
ATOM   3568  CG  GLN L 165     -25.803   6.919 -48.842  1.00  0.00      LL0  C  
ATOM   3569  CD  GLN L 165     -26.682   6.003 -48.028  1.00  0.00      LL0  C  
ATOM   3570  NE2 GLN L 165     -27.423   5.191 -48.778  1.00  0.00      LL0  N  
ATOM   3571  OE1 GLN L 165     -26.693   6.008 -46.804  1.00  0.00      LL0  O  
ATOM   3572  H   GLN L 165     -23.642   8.487 -49.034  1.00  0.00      LL0  H  
ATOM   3573 HE21 GLN L 165     -27.485   5.335 -49.767  1.00  0.00      LL0  H  
ATOM   3574 HE22 GLN L 165     -27.925   4.435 -48.360  1.00  0.00      LL0  H  
ATOM   3575  N   ASP L 166     -26.932  10.996 -50.558  1.00  0.00      LL0  N  
ATOM   3576  CA  ASP L 166     -27.642  12.256 -50.724  1.00  0.00      LL0  C  
ATOM   3577  C   ASP L 166     -28.713  12.521 -49.681  1.00  0.00      LL0  C  
ATOM   3578  O   ASP L 166     -29.482  11.663 -49.268  1.00  0.00      LL0  O  
ATOM   3579  CB  ASP L 166     -28.215  12.336 -52.154  1.00  0.00      LL0  C  
ATOM   3580  CG  ASP L 166     -29.092  13.566 -52.339  1.00  0.00      LL0  C  
ATOM   3581  OD1 ASP L 166     -28.601  14.687 -52.255  1.00  0.00      LL0  O  
ATOM   3582  OD2 ASP L 166     -30.301  13.417 -52.471  1.00  0.00      LL0  O1-
ATOM   3583  H   ASP L 166     -26.877  10.363 -51.325  1.00  0.00      LL0  H  
ATOM   3584  N   SER L 167     -28.745  13.820 -49.356  1.00  0.00      LL0  N  
ATOM   3585  CA  SER L 167     -29.782  14.465 -48.549  1.00  0.00      LL0  C  
ATOM   3586  C   SER L 167     -31.217  13.947 -48.631  1.00  0.00      LL0  C  
ATOM   3587  O   SER L 167     -31.967  14.004 -47.666  1.00  0.00      LL0  O  
ATOM   3588  CB  SER L 167     -29.756  15.965 -48.876  1.00  0.00      LL0  C  
ATOM   3589  OG  SER L 167     -29.790  16.175 -50.305  1.00  0.00      LL0  O  
ATOM   3590  H   SER L 167     -27.977  14.337 -49.727  1.00  0.00      LL0  H  
ATOM   3591  HG  SER L 167     -29.083  15.632 -50.661  1.00  0.00      LL0  H  
ATOM   3592  N   LYS L 168     -31.590  13.525 -49.848  1.00  0.00      LL0  N  
ATOM   3593  CA  LYS L 168     -33.014  13.345 -50.103  1.00  0.00      LL0  C  
ATOM   3594  C   LYS L 168     -33.447  11.900 -50.233  1.00  0.00      LL0  C  
ATOM   3595  O   LYS L 168     -34.393  11.460 -49.592  1.00  0.00      LL0  O  
ATOM   3596  CB  LYS L 168     -33.413  14.185 -51.319  1.00  0.00      LL0  C  
ATOM   3597  CG  LYS L 168     -33.121  15.667 -51.056  1.00  0.00      LL0  C  
ATOM   3598  CD  LYS L 168     -33.095  16.568 -52.292  1.00  0.00      LL0  C  
ATOM   3599  CE  LYS L 168     -32.026  16.190 -53.325  1.00  0.00      LL0  C  
ATOM   3600  NZ  LYS L 168     -30.700  16.069 -52.707  1.00  0.00      LL0  N1+
ATOM   3601  H   LYS L 168     -30.904  13.323 -50.548  1.00  0.00      LL0  H  
ATOM   3602  HZ1 LYS L 168     -29.919  16.153 -53.390  1.00  0.00      LL0  H  
ATOM   3603  HZ2 LYS L 168     -30.527  16.672 -51.877  1.00  0.00      LL0  H  
ATOM   3604  HZ3 LYS L 168     -30.564  15.095 -52.364  1.00  0.00      LL0  H  
ATOM   3605  N   ASP L 169     -32.719  11.170 -51.088  1.00  0.00      LL0  N  
ATOM   3606  CA  ASP L 169     -33.111   9.767 -51.213  1.00  0.00      LL0  C  
ATOM   3607  C   ASP L 169     -32.051   8.768 -50.776  1.00  0.00      LL0  C  
ATOM   3608  O   ASP L 169     -32.239   7.556 -50.863  1.00  0.00      LL0  O  
ATOM   3609  CB  ASP L 169     -33.610   9.464 -52.641  1.00  0.00      LL0  C  
ATOM   3610  CG  ASP L 169     -32.460   9.281 -53.623  1.00  0.00      LL0  C  
ATOM   3611  OD1 ASP L 169     -31.476  10.004 -53.526  1.00  0.00      LL0  O  
ATOM   3612  OD2 ASP L 169     -32.516   8.370 -54.444  1.00  0.00      LL0  O1-
ATOM   3613  H   ASP L 169     -31.984  11.535 -51.665  1.00  0.00      LL0  H  
ATOM   3614  N   SER L 170     -30.904   9.327 -50.358  1.00  0.00      LL0  N  
ATOM   3615  CA  SER L 170     -29.745   8.503 -50.025  1.00  0.00      LL0  C  
ATOM   3616  C   SER L 170     -29.116   7.698 -51.159  1.00  0.00      LL0  C  
ATOM   3617  O   SER L 170     -28.487   6.667 -50.936  1.00  0.00      LL0  O  
ATOM   3618  CB  SER L 170     -30.024   7.622 -48.797  1.00  0.00      LL0  C  
ATOM   3619  OG  SER L 170     -30.743   8.373 -47.811  1.00  0.00      LL0  O  
ATOM   3620  H   SER L 170     -30.847  10.311 -50.190  1.00  0.00      LL0  H  
ATOM   3621  HG  SER L 170     -30.380   8.126 -46.971  1.00  0.00      LL0  H  
ATOM   3622  N   THR L 171     -29.268   8.198 -52.396  1.00  0.00      LL0  N  
ATOM   3623  CA  THR L 171     -28.371   7.592 -53.380  1.00  0.00      LL0  C  
ATOM   3624  C   THR L 171     -26.986   8.209 -53.351  1.00  0.00      LL0  C  
ATOM   3625  O   THR L 171     -26.760   9.253 -52.757  1.00  0.00      LL0  O  
ATOM   3626  CB  THR L 171     -28.951   7.629 -54.796  1.00  0.00      LL0  C  
ATOM   3627  CG2 THR L 171     -29.897   6.468 -55.050  1.00  0.00      LL0  C  
ATOM   3628  OG1 THR L 171     -29.605   8.861 -55.082  1.00  0.00      LL0  O  
ATOM   3629  H   THR L 171     -29.781   9.036 -52.604  1.00  0.00      LL0  H  
ATOM   3630  HG1 THR L 171     -30.443   8.853 -54.609  1.00  0.00      LL0  H  
ATOM   3631  N   TYR L 172     -26.054   7.517 -54.004  1.00  0.00      LL0  N  
ATOM   3632  CA  TYR L 172     -24.813   8.207 -54.328  1.00  0.00      LL0  C  
ATOM   3633  C   TYR L 172     -25.016   9.004 -55.600  1.00  0.00      LL0  C  
ATOM   3634  O   TYR L 172     -25.806   8.637 -56.461  1.00  0.00      LL0  O  
ATOM   3635  CB  TYR L 172     -23.680   7.201 -54.550  1.00  0.00      LL0  C  
ATOM   3636  CG  TYR L 172     -23.365   6.410 -53.300  1.00  0.00      LL0  C  
ATOM   3637  CD1 TYR L 172     -22.336   6.867 -52.454  1.00  0.00      LL0  C  
ATOM   3638  CD2 TYR L 172     -24.083   5.227 -53.024  1.00  0.00      LL0  C  
ATOM   3639  CE1 TYR L 172     -21.988   6.103 -51.329  1.00  0.00      LL0  C  
ATOM   3640  CE2 TYR L 172     -23.739   4.465 -51.895  1.00  0.00      LL0  C  
ATOM   3641  CZ  TYR L 172     -22.684   4.904 -51.071  1.00  0.00      LL0  C  
ATOM   3642  OH  TYR L 172     -22.299   4.147 -49.982  1.00  0.00      LL0  O  
ATOM   3643  H   TYR L 172     -26.283   6.674 -54.484  1.00  0.00      LL0  H  
ATOM   3644  HH  TYR L 172     -22.964   3.480 -49.767  1.00  0.00      LL0  H  
ATOM   3645  N   SER L 173     -24.247  10.086 -55.691  1.00  0.00      LL0  N  
ATOM   3646  CA  SER L 173     -24.242  10.801 -56.959  1.00  0.00      LL0  C  
ATOM   3647  C   SER L 173     -22.825  11.161 -57.326  1.00  0.00      LL0  C  
ATOM   3648  O   SER L 173     -21.976  11.351 -56.461  1.00  0.00      LL0  O  
ATOM   3649  CB  SER L 173     -25.149  12.029 -56.897  1.00  0.00      LL0  C  
ATOM   3650  OG  SER L 173     -26.512  11.615 -56.767  1.00  0.00      LL0  O  
ATOM   3651  H   SER L 173     -23.648  10.356 -54.939  1.00  0.00      LL0  H  
ATOM   3652  HG  SER L 173     -27.046  12.338 -57.089  1.00  0.00      LL0  H  
ATOM   3653  N   LEU L 174     -22.595  11.196 -58.642  1.00  0.00      LL0  N  
ATOM   3654  CA  LEU L 174     -21.215  11.136 -59.098  1.00  0.00      LL0  C  
ATOM   3655  C   LEU L 174     -20.971  12.003 -60.317  1.00  0.00      LL0  C  
ATOM   3656  O   LEU L 174     -21.716  11.998 -61.290  1.00  0.00      LL0  O  
ATOM   3657  CB  LEU L 174     -20.896   9.653 -59.320  1.00  0.00      LL0  C  
ATOM   3658  CG  LEU L 174     -19.513   9.206 -59.786  1.00  0.00      LL0  C  
ATOM   3659  CD1 LEU L 174     -19.194   7.818 -59.238  1.00  0.00      LL0  C  
ATOM   3660  CD2 LEU L 174     -19.403   9.178 -61.305  1.00  0.00      LL0  C  
ATOM   3661  H   LEU L 174     -23.343  11.063 -59.293  1.00  0.00      LL0  H  
ATOM   3662  N   SER L 175     -19.874  12.749 -60.205  1.00  0.00      LL0  N  
ATOM   3663  CA  SER L 175     -19.324  13.463 -61.348  1.00  0.00      LL0  C  
ATOM   3664  C   SER L 175     -18.168  12.653 -61.894  1.00  0.00      LL0  C  
ATOM   3665  O   SER L 175     -17.079  12.673 -61.335  1.00  0.00      LL0  O  
ATOM   3666  CB  SER L 175     -18.841  14.838 -60.869  1.00  0.00      LL0  C  
ATOM   3667  OG  SER L 175     -18.447  15.707 -61.943  1.00  0.00      LL0  O  
ATOM   3668  H   SER L 175     -19.345  12.673 -59.361  1.00  0.00      LL0  H  
ATOM   3669  HG  SER L 175     -17.578  15.419 -62.236  1.00  0.00      LL0  H  
ATOM   3670  N   SER L 176     -18.431  11.942 -62.996  1.00  0.00      LL0  N  
ATOM   3671  CA  SER L 176     -17.259  11.404 -63.679  1.00  0.00      LL0  C  
ATOM   3672  C   SER L 176     -16.721  12.505 -64.564  1.00  0.00      LL0  C  
ATOM   3673  O   SER L 176     -17.476  13.232 -65.203  1.00  0.00      LL0  O  
ATOM   3674  CB  SER L 176     -17.616  10.141 -64.473  1.00  0.00      LL0  C  
ATOM   3675  OG  SER L 176     -16.457   9.319 -64.672  1.00  0.00      LL0  O  
ATOM   3676  H   SER L 176     -19.327  11.979 -63.440  1.00  0.00      LL0  H  
ATOM   3677  HG  SER L 176     -16.477   8.670 -63.957  1.00  0.00      LL0  H  
ATOM   3678  N   THR L 177     -15.404  12.670 -64.535  1.00  0.00      LL0  N  
ATOM   3679  CA  THR L 177     -14.918  13.884 -65.171  1.00  0.00      LL0  C  
ATOM   3680  C   THR L 177     -13.614  13.692 -65.916  1.00  0.00      LL0  C  
ATOM   3681  O   THR L 177     -12.511  13.681 -65.380  1.00  0.00      LL0  O  
ATOM   3682  CB  THR L 177     -14.895  15.020 -64.134  1.00  0.00      LL0  C  
ATOM   3683  CG2 THR L 177     -14.411  16.354 -64.713  1.00  0.00      LL0  C  
ATOM   3684  OG1 THR L 177     -16.216  15.165 -63.573  1.00  0.00      LL0  O  
ATOM   3685  H   THR L 177     -14.822  12.123 -63.932  1.00  0.00      LL0  H  
ATOM   3686  HG1 THR L 177     -16.813  14.975 -64.295  1.00  0.00      LL0  H  
ATOM   3687  N   LEU L 178     -13.818  13.521 -67.226  1.00  0.00      LL0  N  
ATOM   3688  CA  LEU L 178     -12.684  13.462 -68.139  1.00  0.00      LL0  C  
ATOM   3689  C   LEU L 178     -12.050  14.831 -68.269  1.00  0.00      LL0  C  
ATOM   3690  O   LEU L 178     -12.718  15.848 -68.129  1.00  0.00      LL0  O  
ATOM   3691  CB  LEU L 178     -13.182  12.989 -69.503  1.00  0.00      LL0  C  
ATOM   3692  CG  LEU L 178     -12.084  12.550 -70.469  1.00  0.00      LL0  C  
ATOM   3693  CD1 LEU L 178     -11.465  11.226 -70.031  1.00  0.00      LL0  C  
ATOM   3694  CD2 LEU L 178     -12.579  12.516 -71.912  1.00  0.00      LL0  C  
ATOM   3695  H   LEU L 178     -14.747  13.637 -67.579  1.00  0.00      LL0  H  
ATOM   3696  N   THR L 179     -10.748  14.833 -68.552  1.00  0.00      LL0  N  
ATOM   3697  CA  THR L 179     -10.138  16.094 -68.955  1.00  0.00      LL0  C  
ATOM   3698  C   THR L 179      -9.088  15.880 -70.030  1.00  0.00      LL0  C  
ATOM   3699  O   THR L 179      -8.047  15.269 -69.823  1.00  0.00      LL0  O  
ATOM   3700  CB  THR L 179      -9.611  16.848 -67.721  1.00  0.00      LL0  C  
ATOM   3701  CG2 THR L 179      -8.690  18.022 -68.058  1.00  0.00      LL0  C  
ATOM   3702  OG1 THR L 179     -10.722  17.330 -66.947  1.00  0.00      LL0  O  
ATOM   3703  H   THR L 179     -10.208  13.989 -68.503  1.00  0.00      LL0  H  
ATOM   3704  HG1 THR L 179     -11.379  16.638 -66.957  1.00  0.00      LL0  H  
ATOM   3705  N   LEU L 180      -9.445  16.395 -71.209  1.00  0.00      LL0  N  
ATOM   3706  CA  LEU L 180      -8.485  16.466 -72.303  1.00  0.00      LL0  C  
ATOM   3707  C   LEU L 180      -7.871  17.853 -72.356  1.00  0.00      LL0  C  
ATOM   3708  O   LEU L 180      -8.248  18.740 -71.596  1.00  0.00      LL0  O  
ATOM   3709  CB  LEU L 180      -9.193  16.127 -73.615  1.00  0.00      LL0  C  
ATOM   3710  CG  LEU L 180      -9.432  14.628 -73.806  1.00  0.00      LL0  C  
ATOM   3711  CD1 LEU L 180     -10.333  14.344 -75.007  1.00  0.00      LL0  C  
ATOM   3712  CD2 LEU L 180      -8.115  13.858 -73.913  1.00  0.00      LL0  C  
ATOM   3713  H   LEU L 180     -10.310  16.892 -71.274  1.00  0.00      LL0  H  
ATOM   3714  N   SER L 181      -6.914  18.012 -73.280  1.00  0.00      LL0  N  
ATOM   3715  CA  SER L 181      -6.447  19.378 -73.493  1.00  0.00      LL0  C  
ATOM   3716  C   SER L 181      -7.394  20.105 -74.434  1.00  0.00      LL0  C  
ATOM   3717  O   SER L 181      -8.280  19.494 -75.021  1.00  0.00      LL0  O  
ATOM   3718  CB  SER L 181      -5.009  19.364 -74.036  1.00  0.00      LL0  C  
ATOM   3719  OG  SER L 181      -4.989  18.971 -75.417  1.00  0.00      LL0  O  
ATOM   3720  H   SER L 181      -6.683  17.285 -73.924  1.00  0.00      LL0  H  
ATOM   3721  HG  SER L 181      -4.663  18.069 -75.480  1.00  0.00      LL0  H  
ATOM   3722  N   LYS L 182      -7.143  21.413 -74.612  1.00  0.00      LL0  N  
ATOM   3723  CA  LYS L 182      -7.843  22.102 -75.698  1.00  0.00      LL0  C  
ATOM   3724  C   LYS L 182      -7.583  21.458 -77.048  1.00  0.00      LL0  C  
ATOM   3725  O   LYS L 182      -8.490  21.134 -77.798  1.00  0.00      LL0  O  
ATOM   3726  CB  LYS L 182      -7.463  23.583 -75.758  1.00  0.00      LL0  C  
ATOM   3727  CG  LYS L 182      -8.106  24.294 -76.947  1.00  0.00      LL0  C  
ATOM   3728  CD  LYS L 182      -7.765  25.772 -77.111  1.00  0.00      LL0  C  
ATOM   3729  CE  LYS L 182      -8.313  26.303 -78.441  1.00  0.00      LL0  C  
ATOM   3730  NZ  LYS L 182      -9.720  25.911 -78.596  1.00  0.00      LL0  N1+
ATOM   3731  H   LYS L 182      -6.488  21.870 -74.008  1.00  0.00      LL0  H  
ATOM   3732  HZ1 LYS L 182     -10.075  26.125 -79.553  1.00  0.00      LL0  H  
ATOM   3733  HZ2 LYS L 182      -9.810  24.872 -78.596  1.00  0.00      LL0  H  
ATOM   3734  HZ3 LYS L 182     -10.339  26.293 -77.856  1.00  0.00      LL0  H  
ATOM   3735  N   ALA L 183      -6.279  21.260 -77.311  1.00  0.00      LL0  N  
ATOM   3736  CA  ALA L 183      -5.915  20.667 -78.599  1.00  0.00      LL0  C  
ATOM   3737  C   ALA L 183      -6.614  19.344 -78.840  1.00  0.00      LL0  C  
ATOM   3738  O   ALA L 183      -7.123  19.047 -79.911  1.00  0.00      LL0  O  
ATOM   3739  CB  ALA L 183      -4.403  20.454 -78.685  1.00  0.00      LL0  C  
ATOM   3740  H   ALA L 183      -5.592  21.455 -76.614  1.00  0.00      LL0  H  
ATOM   3741  N   ASP L 184      -6.655  18.577 -77.748  1.00  0.00      LL0  N  
ATOM   3742  CA  ASP L 184      -7.349  17.298 -77.790  1.00  0.00      LL0  C  
ATOM   3743  C   ASP L 184      -8.840  17.378 -78.028  1.00  0.00      LL0  C  
ATOM   3744  O   ASP L 184      -9.400  16.557 -78.740  1.00  0.00      LL0  O  
ATOM   3745  CB  ASP L 184      -7.007  16.476 -76.552  1.00  0.00      LL0  C  
ATOM   3746  CG  ASP L 184      -5.628  15.875 -76.723  1.00  0.00      LL0  C  
ATOM   3747  OD1 ASP L 184      -5.518  14.658 -76.796  1.00  0.00      LL0  O  
ATOM   3748  OD2 ASP L 184      -4.656  16.606 -76.899  1.00  0.00      LL0  O1-
ATOM   3749  H   ASP L 184      -6.170  18.859 -76.921  1.00  0.00      LL0  H  
ATOM   3750  N   TYR L 185      -9.452  18.423 -77.454  1.00  0.00      LL0  N  
ATOM   3751  CA  TYR L 185     -10.862  18.652 -77.764  1.00  0.00      LL0  C  
ATOM   3752  C   TYR L 185     -11.109  18.993 -79.226  1.00  0.00      LL0  C  
ATOM   3753  O   TYR L 185     -11.994  18.466 -79.895  1.00  0.00      LL0  O  
ATOM   3754  CB  TYR L 185     -11.431  19.735 -76.848  1.00  0.00      LL0  C  
ATOM   3755  CG  TYR L 185     -12.943  19.701 -76.827  1.00  0.00      LL0  C  
ATOM   3756  CD1 TYR L 185     -13.597  18.686 -76.098  1.00  0.00      LL0  C  
ATOM   3757  CD2 TYR L 185     -13.656  20.698 -77.522  1.00  0.00      LL0  C  
ATOM   3758  CE1 TYR L 185     -15.000  18.690 -76.034  1.00  0.00      LL0  C  
ATOM   3759  CE2 TYR L 185     -15.058  20.706 -77.451  1.00  0.00      LL0  C  
ATOM   3760  CZ  TYR L 185     -15.710  19.712 -76.694  1.00  0.00      LL0  C  
ATOM   3761  OH  TYR L 185     -17.086  19.743 -76.588  1.00  0.00      LL0  O  
ATOM   3762  H   TYR L 185      -8.941  19.059 -76.873  1.00  0.00      LL0  H  
ATOM   3763  HH  TYR L 185     -17.400  20.614 -76.799  1.00  0.00      LL0  H  
ATOM   3764  N   GLU L 186     -10.248  19.892 -79.716  1.00  0.00      LL0  N  
ATOM   3765  CA  GLU L 186     -10.350  20.226 -81.130  1.00  0.00      LL0  C  
ATOM   3766  C   GLU L 186      -9.977  19.112 -82.100  1.00  0.00      LL0  C  
ATOM   3767  O   GLU L 186     -10.455  19.077 -83.232  1.00  0.00      LL0  O  
ATOM   3768  CB  GLU L 186      -9.658  21.555 -81.431  1.00  0.00      LL0  C  
ATOM   3769  CG  GLU L 186     -10.703  22.675 -81.520  1.00  0.00      LL0  C  
ATOM   3770  CD  GLU L 186     -10.461  23.757 -80.482  1.00  0.00      LL0  C  
ATOM   3771  OE1 GLU L 186     -10.179  24.891 -80.860  1.00  0.00      LL0  O  
ATOM   3772  OE2 GLU L 186     -10.576  23.493 -79.287  1.00  0.00      LL0  O1-
ATOM   3773  H   GLU L 186      -9.586  20.348 -79.120  1.00  0.00      LL0  H  
ATOM   3774  N   LYS L 187      -9.171  18.172 -81.581  1.00  0.00      LL0  N  
ATOM   3775  CA  LYS L 187      -8.933  16.907 -82.279  1.00  0.00      LL0  C  
ATOM   3776  C   LYS L 187     -10.159  16.002 -82.339  1.00  0.00      LL0  C  
ATOM   3777  O   LYS L 187     -10.772  15.817 -83.385  1.00  0.00      LL0  O  
ATOM   3778  CB  LYS L 187      -7.757  16.163 -81.627  1.00  0.00      LL0  C  
ATOM   3779  CG  LYS L 187      -6.356  16.662 -82.002  1.00  0.00      LL0  C  
ATOM   3780  CD  LYS L 187      -5.325  16.457 -80.880  1.00  0.00      LL0  C  
ATOM   3781  CE  LYS L 187      -5.246  15.035 -80.317  1.00  0.00      LL0  C  
ATOM   3782  NZ  LYS L 187      -4.434  15.032 -79.091  1.00  0.00      LL0  N1+
ATOM   3783  H   LYS L 187      -8.765  18.346 -80.684  1.00  0.00      LL0  H  
ATOM   3784  HZ1 LYS L 187      -4.799  14.329 -78.408  1.00  0.00      LL0  H  
ATOM   3785  HZ2 LYS L 187      -3.425  14.876 -79.248  1.00  0.00      LL0  H  
ATOM   3786  HZ3 LYS L 187      -4.559  15.915 -78.545  1.00  0.00      LL0  H  
ATOM   3787  N   HIS L 188     -10.479  15.413 -81.179  1.00  0.00      LL0  N  
ATOM   3788  CA  HIS L 188     -11.389  14.269 -81.220  1.00  0.00      LL0  C  
ATOM   3789  C   HIS L 188     -12.842  14.638 -81.446  1.00  0.00      LL0  C  
ATOM   3790  O   HIS L 188     -13.242  15.797 -81.398  1.00  0.00      LL0  O  
ATOM   3791  CB  HIS L 188     -11.260  13.398 -79.970  1.00  0.00      LL0  C  
ATOM   3792  CG  HIS L 188      -9.817  13.166 -79.597  1.00  0.00      LL0  C  
ATOM   3793  CD2 HIS L 188      -8.883  12.322 -80.205  1.00  0.00      LL0  C  
ATOM   3794  ND1 HIS L 188      -9.231  13.790 -78.563  1.00  0.00      LL0  N  
ATOM   3795  CE1 HIS L 188      -7.940  13.349 -78.501  1.00  0.00      LL0  C  
ATOM   3796  NE2 HIS L 188      -7.721  12.450 -79.514  1.00  0.00      LL0  N  
ATOM   3797  H   HIS L 188     -10.134  15.760 -80.305  1.00  0.00      LL0  H  
ATOM   3798  HD1 HIS L 188      -9.644  14.480 -77.999  1.00  0.00      LL0  H  
ATOM   3799  N   LYS L 189     -13.619  13.596 -81.743  1.00  0.00      LL0  N  
ATOM   3800  CA  LYS L 189     -14.942  13.875 -82.283  1.00  0.00      LL0  C  
ATOM   3801  C   LYS L 189     -16.062  13.429 -81.357  1.00  0.00      LL0  C  
ATOM   3802  O   LYS L 189     -16.752  14.236 -80.746  1.00  0.00      LL0  O  
ATOM   3803  CB  LYS L 189     -14.958  13.200 -83.647  1.00  0.00      LL0  C  
ATOM   3804  CG  LYS L 189     -16.100  13.343 -84.639  1.00  0.00      LL0  C  
ATOM   3805  CD  LYS L 189     -16.197  12.107 -85.552  1.00  0.00      LL0  C  
ATOM   3806  CE  LYS L 189     -14.889  11.569 -86.171  1.00  0.00      LL0  C  
ATOM   3807  NZ  LYS L 189     -14.131  10.720 -85.234  1.00  0.00      LL0  N1+
ATOM   3808  H   LYS L 189     -13.255  12.660 -81.736  1.00  0.00      LL0  H  
ATOM   3809  HZ1 LYS L 189     -13.409  10.132 -85.685  1.00  0.00      LL0  H  
ATOM   3810  HZ2 LYS L 189     -13.651  11.268 -84.486  1.00  0.00      LL0  H  
ATOM   3811  HZ3 LYS L 189     -14.751  10.107 -84.660  1.00  0.00      LL0  H  
ATOM   3812  N   VAL L 190     -16.220  12.101 -81.259  1.00  0.00      LL0  N  
ATOM   3813  CA  VAL L 190     -17.326  11.649 -80.417  1.00  0.00      LL0  C  
ATOM   3814  C   VAL L 190     -16.928  11.542 -78.958  1.00  0.00      LL0  C  
ATOM   3815  O   VAL L 190     -16.312  10.581 -78.514  1.00  0.00      LL0  O  
ATOM   3816  CB  VAL L 190     -17.915  10.324 -80.926  1.00  0.00      LL0  C  
ATOM   3817  CG1 VAL L 190     -19.179   9.938 -80.149  1.00  0.00      LL0  C  
ATOM   3818  CG2 VAL L 190     -18.196  10.377 -82.429  1.00  0.00      LL0  C  
ATOM   3819  H   VAL L 190     -15.587  11.453 -81.690  1.00  0.00      LL0  H  
ATOM   3820  N   TYR L 191     -17.307  12.577 -78.212  1.00  0.00      LL0  N  
ATOM   3821  CA  TYR L 191     -17.036  12.484 -76.782  1.00  0.00      LL0  C  
ATOM   3822  C   TYR L 191     -18.064  11.621 -76.088  1.00  0.00      LL0  C  
ATOM   3823  O   TYR L 191     -19.189  12.026 -75.819  1.00  0.00      LL0  O  
ATOM   3824  CB  TYR L 191     -16.926  13.878 -76.163  1.00  0.00      LL0  C  
ATOM   3825  CG  TYR L 191     -15.738  14.585 -76.773  1.00  0.00      LL0  C  
ATOM   3826  CD1 TYR L 191     -14.467  14.368 -76.207  1.00  0.00      LL0  C  
ATOM   3827  CD2 TYR L 191     -15.923  15.408 -77.904  1.00  0.00      LL0  C  
ATOM   3828  CE1 TYR L 191     -13.344  14.923 -76.835  1.00  0.00      LL0  C  
ATOM   3829  CE2 TYR L 191     -14.796  15.961 -78.534  1.00  0.00      LL0  C  
ATOM   3830  CZ  TYR L 191     -13.520  15.682 -78.006  1.00  0.00      LL0  C  
ATOM   3831  OH  TYR L 191     -12.395  16.148 -78.649  1.00  0.00      LL0  O  
ATOM   3832  H   TYR L 191     -17.887  13.294 -78.605  1.00  0.00      LL0  H  
ATOM   3833  HH  TYR L 191     -12.633  16.704 -79.390  1.00  0.00      LL0  H  
ATOM   3834  N   ALA L 192     -17.626  10.382 -75.861  1.00  0.00      LL0  N  
ATOM   3835  CA  ALA L 192     -18.568   9.406 -75.336  1.00  0.00      LL0  C  
ATOM   3836  C   ALA L 192     -18.095   8.792 -74.042  1.00  0.00      LL0  C  
ATOM   3837  O   ALA L 192     -16.905   8.725 -73.751  1.00  0.00      LL0  O  
ATOM   3838  CB  ALA L 192     -18.777   8.285 -76.354  1.00  0.00      LL0  C  
ATOM   3839  H   ALA L 192     -16.692  10.120 -76.105  1.00  0.00      LL0  H  
ATOM   3840  N   CYS L 193     -19.083   8.307 -73.295  1.00  0.00      LL0  N  
ATOM   3841  CA  CYS L 193     -18.785   7.519 -72.109  1.00  0.00      LL0  C  
ATOM   3842  C   CYS L 193     -19.725   6.339 -72.030  1.00  0.00      LL0  C  
ATOM   3843  O   CYS L 193     -20.943   6.478 -72.025  1.00  0.00      LL0  O  
ATOM   3844  CB  CYS L 193     -18.874   8.384 -70.850  1.00  0.00      LL0  C  
ATOM   3845  SG  CYS L 193     -20.409   9.339 -70.727  1.00  0.00      LL0  S  
ATOM   3846  H   CYS L 193     -20.038   8.499 -73.530  1.00  0.00      LL0  H  
ATOM   3847  N   GLU L 194     -19.097   5.159 -71.995  1.00  0.00      LL0  N  
ATOM   3848  CA  GLU L 194     -19.879   3.968 -71.690  1.00  0.00      LL0  C  
ATOM   3849  C   GLU L 194     -20.146   3.938 -70.205  1.00  0.00      LL0  C  
ATOM   3850  O   GLU L 194     -19.285   4.270 -69.398  1.00  0.00      LL0  O  
ATOM   3851  CB  GLU L 194     -19.139   2.735 -72.215  1.00  0.00      LL0  C  
ATOM   3852  CG  GLU L 194     -19.816   1.381 -72.000  1.00  0.00      LL0  C  
ATOM   3853  CD  GLU L 194     -19.325   0.782 -70.702  1.00  0.00      LL0  C  
ATOM   3854  OE1 GLU L 194     -20.059   0.767 -69.718  1.00  0.00      LL0  O  
ATOM   3855  OE2 GLU L 194     -18.189   0.319 -70.664  1.00  0.00      LL0  O1-
ATOM   3856  H   GLU L 194     -18.100   5.114 -71.958  1.00  0.00      LL0  H  
ATOM   3857  N   VAL L 195     -21.404   3.633 -69.886  1.00  0.00      LL0  N  
ATOM   3858  CA  VAL L 195     -21.755   3.744 -68.477  1.00  0.00      LL0  C  
ATOM   3859  C   VAL L 195     -22.505   2.520 -68.009  1.00  0.00      LL0  C  
ATOM   3860  O   VAL L 195     -23.681   2.343 -68.313  1.00  0.00      LL0  O  
ATOM   3861  CB  VAL L 195     -22.586   5.008 -68.182  1.00  0.00      LL0  C  
ATOM   3862  CG1 VAL L 195     -22.783   5.169 -66.675  1.00  0.00      LL0  C  
ATOM   3863  CG2 VAL L 195     -22.002   6.291 -68.779  1.00  0.00      LL0  C  
ATOM   3864  H   VAL L 195     -22.011   3.273 -70.594  1.00  0.00      LL0  H  
ATOM   3865  N   THR L 196     -21.798   1.697 -67.236  1.00  0.00      LL0  N  
ATOM   3866  CA  THR L 196     -22.565   0.669 -66.542  1.00  0.00      LL0  C  
ATOM   3867  C   THR L 196     -22.745   0.995 -65.074  1.00  0.00      LL0  C  
ATOM   3868  O   THR L 196     -22.008   1.790 -64.503  1.00  0.00      LL0  O  
ATOM   3869  CB  THR L 196     -21.917  -0.705 -66.705  1.00  0.00      LL0  C  
ATOM   3870  CG2 THR L 196     -22.910  -1.735 -67.245  1.00  0.00      LL0  C  
ATOM   3871  OG1 THR L 196     -20.751  -0.622 -67.533  1.00  0.00      LL0  O  
ATOM   3872  H   THR L 196     -20.816   1.834 -67.086  1.00  0.00      LL0  H  
ATOM   3873  HG1 THR L 196     -21.038  -0.259 -68.378  1.00  0.00      LL0  H  
ATOM   3874  N   HIS L 197     -23.747   0.329 -64.495  1.00  0.00      LL0  N  
ATOM   3875  CA  HIS L 197     -23.999   0.363 -63.055  1.00  0.00      LL0  C  
ATOM   3876  C   HIS L 197     -24.850  -0.866 -62.796  1.00  0.00      LL0  C  
ATOM   3877  O   HIS L 197     -25.396  -1.413 -63.743  1.00  0.00      LL0  O  
ATOM   3878  CB  HIS L 197     -24.733   1.667 -62.677  1.00  0.00      LL0  C  
ATOM   3879  CG  HIS L 197     -25.068   1.709 -61.205  1.00  0.00      LL0  C  
ATOM   3880  CD2 HIS L 197     -24.182   1.561 -60.135  1.00  0.00      LL0  C  
ATOM   3881  ND1 HIS L 197     -26.316   1.847 -60.716  1.00  0.00      LL0  N  
ATOM   3882  CE1 HIS L 197     -26.217   1.777 -59.355  1.00  0.00      LL0  C  
ATOM   3883  NE2 HIS L 197     -24.910   1.600 -58.999  1.00  0.00      LL0  N  
ATOM   3884  H   HIS L 197     -24.341  -0.261 -65.047  1.00  0.00      LL0  H  
ATOM   3885  HD1 HIS L 197     -27.159   2.028 -61.189  1.00  0.00      LL0  H  
ATOM   3886  N   GLN L 198     -24.982  -1.275 -61.524  1.00  0.00      LL0  N  
ATOM   3887  CA  GLN L 198     -25.905  -2.378 -61.233  1.00  0.00      LL0  C  
ATOM   3888  C   GLN L 198     -27.325  -2.176 -61.768  1.00  0.00      LL0  C  
ATOM   3889  O   GLN L 198     -27.968  -3.078 -62.285  1.00  0.00      LL0  O  
ATOM   3890  CB  GLN L 198     -25.911  -2.657 -59.729  1.00  0.00      LL0  C  
ATOM   3891  CG  GLN L 198     -26.602  -3.972 -59.351  1.00  0.00      LL0  C  
ATOM   3892  CD  GLN L 198     -26.611  -4.130 -57.845  1.00  0.00      LL0  C  
ATOM   3893  NE2 GLN L 198     -26.704  -5.397 -57.436  1.00  0.00      LL0  N  
ATOM   3894  OE1 GLN L 198     -26.537  -3.178 -57.085  1.00  0.00      LL0  O  
ATOM   3895  H   GLN L 198     -24.430  -0.856 -60.802  1.00  0.00      LL0  H  
ATOM   3896 HE21 GLN L 198     -26.769  -6.155 -58.081  1.00  0.00      LL0  H  
ATOM   3897 HE22 GLN L 198     -26.706  -5.558 -56.451  1.00  0.00      LL0  H  
ATOM   3898  N   GLY L 199     -27.772  -0.914 -61.654  1.00  0.00      LL0  N  
ATOM   3899  CA  GLY L 199     -29.097  -0.606 -62.199  1.00  0.00      LL0  C  
ATOM   3900  C   GLY L 199     -29.165  -0.351 -63.702  1.00  0.00      LL0  C  
ATOM   3901  O   GLY L 199     -30.194   0.032 -64.239  1.00  0.00      LL0  O  
ATOM   3902  H   GLY L 199     -27.202  -0.227 -61.207  1.00  0.00      LL0  H  
ATOM   3903  N   LEU L 200     -28.021  -0.548 -64.367  1.00  0.00      LL0  N  
ATOM   3904  CA  LEU L 200     -28.003  -0.318 -65.807  1.00  0.00      LL0  C  
ATOM   3905  C   LEU L 200     -27.755  -1.602 -66.558  1.00  0.00      LL0  C  
ATOM   3906  O   LEU L 200     -26.645  -1.906 -66.976  1.00  0.00      LL0  O  
ATOM   3907  CB  LEU L 200     -26.941   0.709 -66.199  1.00  0.00      LL0  C  
ATOM   3908  CG  LEU L 200     -27.209   2.116 -65.674  1.00  0.00      LL0  C  
ATOM   3909  CD1 LEU L 200     -26.009   3.024 -65.923  1.00  0.00      LL0  C  
ATOM   3910  CD2 LEU L 200     -28.503   2.710 -66.233  1.00  0.00      LL0  C  
ATOM   3911  H   LEU L 200     -27.235  -0.985 -63.932  1.00  0.00      LL0  H  
ATOM   3912  N   SER L 201     -28.857  -2.345 -66.725  1.00  0.00      LL0  N  
ATOM   3913  CA  SER L 201     -28.767  -3.634 -67.414  1.00  0.00      LL0  C  
ATOM   3914  C   SER L 201     -28.138  -3.601 -68.803  1.00  0.00      LL0  C  
ATOM   3915  O   SER L 201     -27.504  -4.542 -69.260  1.00  0.00      LL0  O  
ATOM   3916  CB  SER L 201     -30.160  -4.255 -67.449  1.00  0.00      LL0  C  
ATOM   3917  OG  SER L 201     -30.844  -3.906 -66.238  1.00  0.00      LL0  O  
ATOM   3918  H   SER L 201     -29.730  -2.074 -66.314  1.00  0.00      LL0  H  
ATOM   3919  HG  SER L 201     -30.451  -4.423 -65.543  1.00  0.00      LL0  H  
ATOM   3920  N   SER L 202     -28.336  -2.445 -69.446  1.00  0.00      LL0  N  
ATOM   3921  CA  SER L 202     -27.529  -2.170 -70.623  1.00  0.00      LL0  C  
ATOM   3922  C   SER L 202     -26.767  -0.890 -70.340  1.00  0.00      LL0  C  
ATOM   3923  O   SER L 202     -27.331   0.049 -69.783  1.00  0.00      LL0  O  
ATOM   3924  CB  SER L 202     -28.442  -2.046 -71.848  1.00  0.00      LL0  C  
ATOM   3925  OG  SER L 202     -27.672  -2.054 -73.055  1.00  0.00      LL0  O  
ATOM   3926  H   SER L 202     -28.856  -1.699 -69.035  1.00  0.00      LL0  H  
ATOM   3927  HG  SER L 202     -28.285  -2.161 -73.771  1.00  0.00      LL0  H  
ATOM   3928  N   PRO L 203     -25.461  -0.881 -70.704  1.00  0.00      LL0  N  
ATOM   3929  CA  PRO L 203     -24.649   0.326 -70.514  1.00  0.00      LL0  C  
ATOM   3930  C   PRO L 203     -25.259   1.569 -71.141  1.00  0.00      LL0  C  
ATOM   3931  O   PRO L 203     -25.336   1.710 -72.357  1.00  0.00      LL0  O  
ATOM   3932  CB  PRO L 203     -23.312  -0.058 -71.155  1.00  0.00      LL0  C  
ATOM   3933  CG  PRO L 203     -23.250  -1.581 -71.086  1.00  0.00      LL0  C  
ATOM   3934  CD  PRO L 203     -24.704  -1.987 -71.282  1.00  0.00      LL0  C  
ATOM   3935  N   VAL L 204     -25.698   2.479 -70.260  1.00  0.00      LL0  N  
ATOM   3936  CA  VAL L 204     -26.536   3.569 -70.760  1.00  0.00      LL0  C  
ATOM   3937  C   VAL L 204     -25.861   4.555 -71.713  1.00  0.00      LL0  C  
ATOM   3938  O   VAL L 204     -26.526   5.261 -72.466  1.00  0.00      LL0  O  
ATOM   3939  CB  VAL L 204     -27.250   4.276 -69.595  1.00  0.00      LL0  C  
ATOM   3940  CG1 VAL L 204     -26.313   5.214 -68.837  1.00  0.00      LL0  C  
ATOM   3941  CG2 VAL L 204     -28.537   4.976 -70.041  1.00  0.00      LL0  C  
ATOM   3942  H   VAL L 204     -25.499   2.332 -69.289  1.00  0.00      LL0  H  
ATOM   3943  N   THR L 205     -24.517   4.564 -71.641  1.00  0.00      LL0  N  
ATOM   3944  CA  THR L 205     -23.652   5.176 -72.656  1.00  0.00      LL0  C  
ATOM   3945  C   THR L 205     -24.113   6.461 -73.335  1.00  0.00      LL0  C  
ATOM   3946  O   THR L 205     -24.959   6.478 -74.230  1.00  0.00      LL0  O  
ATOM   3947  CB  THR L 205     -23.278   4.091 -73.665  1.00  0.00      LL0  C  
ATOM   3948  CG2 THR L 205     -22.142   4.496 -74.611  1.00  0.00      LL0  C  
ATOM   3949  OG1 THR L 205     -22.944   2.898 -72.940  1.00  0.00      LL0  O  
ATOM   3950  H   THR L 205     -24.096   3.950 -70.977  1.00  0.00      LL0  H  
ATOM   3951  HG1 THR L 205     -23.690   2.310 -73.058  1.00  0.00      LL0  H  
ATOM   3952  N   LYS L 206     -23.548   7.566 -72.843  1.00  0.00      LL0  N  
ATOM   3953  CA  LYS L 206     -23.966   8.822 -73.454  1.00  0.00      LL0  C  
ATOM   3954  C   LYS L 206     -22.828   9.560 -74.111  1.00  0.00      LL0  C  
ATOM   3955  O   LYS L 206     -21.666   9.366 -73.783  1.00  0.00      LL0  O  
ATOM   3956  CB  LYS L 206     -24.760   9.682 -72.465  1.00  0.00      LL0  C  
ATOM   3957  CG  LYS L 206     -26.200   9.162 -72.390  1.00  0.00      LL0  C  
ATOM   3958  CD  LYS L 206     -26.905   9.314 -73.745  1.00  0.00      LL0  C  
ATOM   3959  CE  LYS L 206     -28.015   8.292 -74.013  1.00  0.00      LL0  C  
ATOM   3960  NZ  LYS L 206     -27.433   6.949 -74.133  1.00  0.00      LL0  N1+
ATOM   3961  H   LYS L 206     -22.756   7.514 -72.228  1.00  0.00      LL0  H  
ATOM   3962  HZ1 LYS L 206     -28.084   6.267 -74.563  1.00  0.00      LL0  H  
ATOM   3963  HZ2 LYS L 206     -26.539   6.954 -74.671  1.00  0.00      LL0  H  
ATOM   3964  HZ3 LYS L 206     -27.166   6.581 -73.198  1.00  0.00      LL0  H  
ATOM   3965  N   SER L 207     -23.229  10.379 -75.087  1.00  0.00      LL0  N  
ATOM   3966  CA  SER L 207     -22.219  10.907 -75.991  1.00  0.00      LL0  C  
ATOM   3967  C   SER L 207     -22.660  12.245 -76.527  1.00  0.00      LL0  C  
ATOM   3968  O   SER L 207     -23.853  12.490 -76.669  1.00  0.00      LL0  O  
ATOM   3969  CB  SER L 207     -22.038   9.952 -77.174  1.00  0.00      LL0  C  
ATOM   3970  OG  SER L 207     -22.125   8.586 -76.741  1.00  0.00      LL0  O  
ATOM   3971  H   SER L 207     -24.186  10.561 -75.302  1.00  0.00      LL0  H  
ATOM   3972  HG  SER L 207     -21.873   8.054 -77.484  1.00  0.00      LL0  H  
ATOM   3973  N   PHE L 208     -21.666  13.068 -76.865  1.00  0.00      LL0  N  
ATOM   3974  CA  PHE L 208     -21.973  14.138 -77.803  1.00  0.00      LL0  C  
ATOM   3975  C   PHE L 208     -20.968  14.116 -78.932  1.00  0.00      LL0  C  
ATOM   3976  O   PHE L 208     -19.816  13.738 -78.759  1.00  0.00      LL0  O  
ATOM   3977  CB  PHE L 208     -22.090  15.510 -77.116  1.00  0.00      LL0  C  
ATOM   3978  CG  PHE L 208     -20.823  15.934 -76.407  1.00  0.00      LL0  C  
ATOM   3979  CD1 PHE L 208     -20.634  15.577 -75.054  1.00  0.00      LL0  C  
ATOM   3980  CD2 PHE L 208     -19.863  16.701 -77.104  1.00  0.00      LL0  C  
ATOM   3981  CE1 PHE L 208     -19.475  16.009 -74.382  1.00  0.00      LL0  C  
ATOM   3982  CE2 PHE L 208     -18.705  17.132 -76.432  1.00  0.00      LL0  C  
ATOM   3983  CZ  PHE L 208     -18.526  16.790 -75.075  1.00  0.00      LL0  C  
ATOM   3984  H   PHE L 208     -20.717  12.878 -76.605  1.00  0.00      LL0  H  
ATOM   3985  N   ASN L 209     -21.464  14.484 -80.115  1.00  0.00      LL0  N  
ATOM   3986  CA  ASN L 209     -20.552  14.380 -81.248  1.00  0.00      LL0  C  
ATOM   3987  C   ASN L 209     -20.039  15.729 -81.695  1.00  0.00      LL0  C  
ATOM   3988  O   ASN L 209     -20.686  16.444 -82.448  1.00  0.00      LL0  O  
ATOM   3989  CB  ASN L 209     -21.211  13.625 -82.411  1.00  0.00      LL0  C  
ATOM   3990  CG  ASN L 209     -20.221  13.441 -83.550  1.00  0.00      LL0  C  
ATOM   3991  ND2 ASN L 209     -20.783  13.080 -84.706  1.00  0.00      LL0  N  
ATOM   3992  OD1 ASN L 209     -19.020  13.621 -83.407  1.00  0.00      LL0  O  
ATOM   3993  H   ASN L 209     -22.381  14.871 -80.203  1.00  0.00      LL0  H  
ATOM   3994 HD21 ASN L 209     -21.769  12.950 -84.789  1.00  0.00      LL0  H  
ATOM   3995 HD22 ASN L 209     -20.189  12.950 -85.498  1.00  0.00      LL0  H  
ATOM   3996  N   ARG L 210     -18.836  16.043 -81.211  1.00  0.00      LL0  N  
ATOM   3997  CA  ARG L 210     -18.193  17.208 -81.806  1.00  0.00      LL0  C  
ATOM   3998  C   ARG L 210     -17.543  16.862 -83.142  1.00  0.00      LL0  C  
ATOM   3999  O   ARG L 210     -16.330  16.719 -83.279  1.00  0.00      LL0  O  
ATOM   4000  CB  ARG L 210     -17.186  17.814 -80.829  1.00  0.00      LL0  C  
ATOM   4001  CG  ARG L 210     -16.714  19.207 -81.256  1.00  0.00      LL0  C  
ATOM   4002  CD  ARG L 210     -15.230  19.416 -80.964  1.00  0.00      LL0  C  
ATOM   4003  NE  ARG L 210     -14.436  18.409 -81.665  1.00  0.00      LL0  N  
ATOM   4004  CZ  ARG L 210     -13.450  18.733 -82.518  1.00  0.00      LL0  C  
ATOM   4005  NH1 ARG L 210     -13.163  20.001 -82.798  1.00  0.00      LL0  N1+
ATOM   4006  NH2 ARG L 210     -12.740  17.763 -83.069  1.00  0.00      LL0  N  
ATOM   4007  H   ARG L 210     -18.321  15.375 -80.669  1.00  0.00      LL0  H  
ATOM   4008  HE  ARG L 210     -14.579  17.431 -81.478  1.00  0.00      LL0  H  
ATOM   4009 HH11 ARG L 210     -12.385  20.211 -83.395  1.00  0.00      LL0  H  
ATOM   4010 HH12 ARG L 210     -13.698  20.747 -82.405  1.00  0.00      LL0  H  
ATOM   4011 HH21 ARG L 210     -11.949  17.942 -83.663  1.00  0.00      LL0  H  
ATOM   4012 HH22 ARG L 210     -12.956  16.807 -82.850  1.00  0.00      LL0  H  
TER   
ATOM   4013  N   ALA A  18     -13.793  16.007  -4.792  1.00  0.00      RA0  N  
ATOM   4014  CA  ALA A  18     -13.176  15.725  -6.086  1.00  0.00      RA0  C  
ATOM   4015  C   ALA A  18     -11.919  14.883  -5.922  1.00  0.00      RA0  C  
ATOM   4016  O   ALA A  18     -11.625  14.394  -4.833  1.00  0.00      RA0  O  
ATOM   4017  CB  ALA A  18     -12.842  17.041  -6.797  1.00  0.00      RA0  C  
ATOM   4018  H   ALA A  18     -13.230  15.609  -4.062  1.00  0.00      RA0  H  
ATOM   4019  N   PHE A  19     -11.173  14.711  -7.004  1.00  0.00      RA0  N  
ATOM   4020  CA  PHE A  19      -9.923  13.985  -6.891  1.00  0.00      RA0  C  
ATOM   4021  C   PHE A  19      -8.930  14.837  -6.121  1.00  0.00      RA0  C  
ATOM   4022  O   PHE A  19      -8.611  15.957  -6.525  1.00  0.00      RA0  O  
ATOM   4023  CB  PHE A  19      -9.392  13.612  -8.283  1.00  0.00      RA0  C  
ATOM   4024  CG  PHE A  19      -8.141  12.761  -8.189  1.00  0.00      RA0  C  
ATOM   4025  CD1 PHE A  19      -8.236  11.363  -8.095  1.00  0.00      RA0  C  
ATOM   4026  CD2 PHE A  19      -6.880  13.364  -8.197  1.00  0.00      RA0  C  
ATOM   4027  CE1 PHE A  19      -7.109  10.532  -8.007  1.00  0.00      RA0  C  
ATOM   4028  CE2 PHE A  19      -5.755  12.533  -8.116  1.00  0.00      RA0  C  
ATOM   4029  CZ  PHE A  19      -5.850  11.137  -8.025  1.00  0.00      RA0  C  
ATOM   4030  H   PHE A  19     -11.393  15.198  -7.845  1.00  0.00      RA0  H  
ATOM   4031  N   THR A  20      -8.441  14.298  -5.009  1.00  0.00      RA0  N  
ATOM   4032  CA  THR A  20      -7.501  15.023  -4.168  1.00  0.00      RA0  C  
ATOM   4033  C   THR A  20      -6.371  14.135  -3.670  1.00  0.00      RA0  C  
ATOM   4034  O   THR A  20      -6.598  13.117  -3.014  1.00  0.00      RA0  O  
ATOM   4035  CB  THR A  20      -8.299  15.751  -3.102  1.00  0.00      RA0  C  
ATOM   4036  CG2 THR A  20      -7.434  16.736  -2.312  1.00  0.00      RA0  C  
ATOM   4037  OG1 THR A  20      -9.383  16.426  -3.753  1.00  0.00      RA0  O  
ATOM   4038  H   THR A  20      -8.776  13.428  -4.658  1.00  0.00      RA0  H  
ATOM   4039  HG1 THR A  20      -9.044  16.709  -4.600  1.00  0.00      RA0  H  
ATOM   4040  N   VAL A  21      -5.151  14.546  -3.991  1.00  0.00      RA0  N  
ATOM   4041  CA  VAL A  21      -3.947  13.901  -3.498  1.00  0.00      RA0  C  
ATOM   4042  C   VAL A  21      -3.618  14.472  -2.124  1.00  0.00      RA0  C  
ATOM   4043  O   VAL A  21      -3.743  15.676  -1.903  1.00  0.00      RA0  O  
ATOM   4044  CB  VAL A  21      -2.773  13.935  -4.486  1.00  0.00      RA0  C  
ATOM   4045  CG1 VAL A  21      -1.475  13.364  -3.916  1.00  0.00      RA0  C  
ATOM   4046  CG2 VAL A  21      -3.179  13.221  -5.772  1.00  0.00      RA0  C  
ATOM   4047  H   VAL A  21      -5.026  15.386  -4.524  1.00  0.00      RA0  H  
ATOM   4048  N   THR A  22      -3.231  13.607  -1.192  1.00  0.00      RA0  N  
ATOM   4049  CA  THR A  22      -2.962  14.038   0.174  1.00  0.00      RA0  C  
ATOM   4050  C   THR A  22      -1.587  13.574   0.648  1.00  0.00      RA0  C  
ATOM   4051  O   THR A  22      -1.126  12.492   0.283  1.00  0.00      RA0  O  
ATOM   4052  CB  THR A  22      -4.120  13.437   0.937  1.00  0.00      RA0  C  
ATOM   4053  CG2 THR A  22      -4.987  14.499   1.614  1.00  0.00      RA0  C  
ATOM   4054  OG1 THR A  22      -4.895  12.665   0.007  1.00  0.00      RA0  O  
ATOM   4055  H   THR A  22      -3.159  12.620  -1.360  1.00  0.00      RA0  H  
ATOM   4056  HG1 THR A  22      -5.349  13.265  -0.571  1.00  0.00      RA0  H  
ATOM   4057  N   VAL A  23      -0.920  14.419   1.428  1.00  0.00      RA0  N  
ATOM   4058  CA  VAL A  23       0.334  14.047   2.078  1.00  0.00      RA0  C  
ATOM   4059  C   VAL A  23       0.193  14.003   3.598  1.00  0.00      RA0  C  
ATOM   4060  O   VAL A  23      -0.231  14.981   4.207  1.00  0.00      RA0  O  
ATOM   4061  CB  VAL A  23       1.479  14.943   1.606  1.00  0.00      RA0  C  
ATOM   4062  CG1 VAL A  23       2.816  14.419   2.102  1.00  0.00      RA0  C  
ATOM   4063  CG2 VAL A  23       1.523  14.979   0.084  1.00  0.00      RA0  C  
ATOM   4064  H   VAL A  23      -1.323  15.281   1.734  1.00  0.00      RA0  H  
ATOM   4065  N   PRO A  24       0.526  12.859   4.214  1.00  0.00      RA0  N  
ATOM   4066  CA  PRO A  24       0.517  12.761   5.679  1.00  0.00      RA0  C  
ATOM   4067  C   PRO A  24       1.423  13.798   6.360  1.00  0.00      RA0  C  
ATOM   4068  O   PRO A  24       1.036  14.357   7.384  1.00  0.00      RA0  O  
ATOM   4069  CB  PRO A  24       0.935  11.305   5.922  1.00  0.00      RA0  C  
ATOM   4070  CG  PRO A  24       1.690  10.878   4.664  1.00  0.00      RA0  C  
ATOM   4071  CD  PRO A  24       0.960  11.631   3.561  1.00  0.00      RA0  C  
ATOM   4072  N   LYS A  25       2.605  14.043   5.796  1.00  0.00      RA0  N  
ATOM   4073  CA  LYS A  25       3.536  15.048   6.320  1.00  0.00      RA0  C  
ATOM   4074  C   LYS A  25       3.968  16.011   5.217  1.00  0.00      RA0  C  
ATOM   4075  O   LYS A  25       4.526  15.580   4.213  1.00  0.00      RA0  O  
ATOM   4076  CB  LYS A  25       4.755  14.434   7.015  1.00  0.00      RA0  C  
ATOM   4077  CG  LYS A  25       4.345  13.603   8.232  1.00  0.00      RA0  C  
ATOM   4078  CD  LYS A  25       5.313  13.643   9.417  1.00  0.00      RA0  C  
ATOM   4079  CE  LYS A  25       5.478  15.043  10.017  1.00  0.00      RA0  C  
ATOM   4080  NZ  LYS A  25       6.675  15.686   9.464  1.00  0.00      RA0  N1+
ATOM   4081  H   LYS A  25       2.869  13.621   4.928  1.00  0.00      RA0  H  
ATOM   4082  HZ1 LYS A  25       6.552  16.712   9.335  1.00  0.00      RA0  H  
ATOM   4083  HZ2 LYS A  25       7.499  15.524  10.071  1.00  0.00      RA0  H  
ATOM   4084  HZ3 LYS A  25       6.894  15.336   8.509  1.00  0.00      RA0  H  
ATOM   4085  N   ASP A  26       3.736  17.308   5.396  1.00  0.00      RA0  N  
ATOM   4086  CA  ASP A  26       4.156  18.273   4.378  1.00  0.00      RA0  C  
ATOM   4087  C   ASP A  26       5.564  18.799   4.659  1.00  0.00      RA0  C  
ATOM   4088  O   ASP A  26       6.118  19.574   3.878  1.00  0.00      RA0  O  
ATOM   4089  CB  ASP A  26       3.257  19.493   4.534  1.00  0.00      RA0  C  
ATOM   4090  CG  ASP A  26       3.633  20.171   5.853  1.00  0.00      RA0  C  
ATOM   4091  OD1 ASP A  26       3.575  19.533   6.910  1.00  0.00      RA0  O  
ATOM   4092  OD2 ASP A  26       4.025  21.332   5.821  1.00  0.00      RA0  O1-
ATOM   4093  H   ASP A  26       3.313  17.703   6.215  1.00  0.00      RA0  H  
ATOM   4094  N   LEU A  27       6.137  18.373   5.779  1.00  0.00      RA0  N  
ATOM   4095  CA  LEU A  27       7.524  18.691   6.099  1.00  0.00      RA0  C  
ATOM   4096  C   LEU A  27       8.246  17.479   6.687  1.00  0.00      RA0  C  
ATOM   4097  O   LEU A  27       7.787  16.878   7.657  1.00  0.00      RA0  O  
ATOM   4098  CB  LEU A  27       7.570  19.864   7.081  1.00  0.00      RA0  C  
ATOM   4099  CG  LEU A  27       8.972  20.208   7.599  1.00  0.00      RA0  C  
ATOM   4100  CD1 LEU A  27       9.901  20.729   6.502  1.00  0.00      RA0  C  
ATOM   4101  CD2 LEU A  27       8.908  21.170   8.785  1.00  0.00      RA0  C  
ATOM   4102  H   LEU A  27       5.526  18.002   6.472  1.00  0.00      RA0  H  
ATOM   4103  N   TYR A  28       9.379  17.126   6.091  1.00  0.00      RA0  N  
ATOM   4104  CA  TYR A  28      10.209  16.044   6.599  1.00  0.00      RA0  C  
ATOM   4105  C   TYR A  28      11.543  16.586   7.076  1.00  0.00      RA0  C  
ATOM   4106  O   TYR A  28      12.152  17.421   6.412  1.00  0.00      RA0  O  
ATOM   4107  CB  TYR A  28      10.572  15.083   5.473  1.00  0.00      RA0  C  
ATOM   4108  CG  TYR A  28       9.544  14.010   5.230  1.00  0.00      RA0  C  
ATOM   4109  CD1 TYR A  28       8.379  14.278   4.521  1.00  0.00      RA0  C  
ATOM   4110  CD2 TYR A  28       9.804  12.725   5.683  1.00  0.00      RA0  C  
ATOM   4111  CE1 TYR A  28       7.523  13.238   4.178  1.00  0.00      RA0  C  
ATOM   4112  CE2 TYR A  28       8.951  11.687   5.342  1.00  0.00      RA0  C  
ATOM   4113  CZ  TYR A  28       7.839  11.936   4.549  1.00  0.00      RA0  C  
ATOM   4114  OH  TYR A  28       7.069  10.878   4.116  1.00  0.00      RA0  O  
ATOM   4115  H   TYR A  28       9.737  17.688   5.340  1.00  0.00      RA0  H  
ATOM   4116  HH  TYR A  28       7.622  10.097   4.145  1.00  0.00      RA0  H  
ATOM   4117  N   VAL A  29      12.007  16.114   8.225  1.00  0.00      RA0  N  
ATOM   4118  CA  VAL A  29      13.384  16.377   8.607  1.00  0.00      RA0  C  
ATOM   4119  C   VAL A  29      14.148  15.063   8.628  1.00  0.00      RA0  C  
ATOM   4120  O   VAL A  29      13.854  14.164   9.414  1.00  0.00      RA0  O  
ATOM   4121  CB  VAL A  29      13.466  17.079   9.963  1.00  0.00      RA0  C  
ATOM   4122  CG1 VAL A  29      14.924  17.351  10.345  1.00  0.00      RA0  C  
ATOM   4123  CG2 VAL A  29      12.628  18.360   9.966  1.00  0.00      RA0  C  
ATOM   4124  H   VAL A  29      11.553  15.394   8.746  1.00  0.00      RA0  H  
ATOM   4125  N   VAL A  30      15.129  14.968   7.740  1.00  0.00      RA0  N  
ATOM   4126  CA  VAL A  30      15.940  13.771   7.569  1.00  0.00      RA0  C  
ATOM   4127  C   VAL A  30      17.370  14.166   7.867  1.00  0.00      RA0  C  
ATOM   4128  O   VAL A  30      17.672  15.353   7.920  1.00  0.00      RA0  O  
ATOM   4129  CB  VAL A  30      15.775  13.210   6.160  1.00  0.00      RA0  C  
ATOM   4130  CG1 VAL A  30      14.310  12.837   5.927  1.00  0.00      RA0  C  
ATOM   4131  CG2 VAL A  30      16.285  14.187   5.103  1.00  0.00      RA0  C  
ATOM   4132  H   VAL A  30      15.463  15.798   7.287  1.00  0.00      RA0  H  
ATOM   4133  N   GLU A  31      18.262  13.214   8.101  1.00  0.00      RA0  N  
ATOM   4134  CA  GLU A  31      19.645  13.646   8.197  1.00  0.00      RA0  C  
ATOM   4135  C   GLU A  31      20.591  12.832   7.331  1.00  0.00      RA0  C  
ATOM   4136  O   GLU A  31      20.266  11.743   6.857  1.00  0.00      RA0  O  
ATOM   4137  CB  GLU A  31      20.095  13.839   9.641  1.00  0.00      RA0  C  
ATOM   4138  CG  GLU A  31      19.877  12.672  10.589  1.00  0.00      RA0  C  
ATOM   4139  CD  GLU A  31      20.178  13.206  11.971  1.00  0.00      RA0  C  
ATOM   4140  OE1 GLU A  31      20.121  14.425  12.143  1.00  0.00      RA0  O  
ATOM   4141  OE2 GLU A  31      20.477  12.414  12.861  1.00  0.00      RA0  O1-
ATOM   4142  H   GLU A  31      18.071  12.232   8.089  1.00  0.00      RA0  H  
ATOM   4143  N   TYR A  32      21.775  13.408   7.153  1.00  0.00      RA0  N  
ATOM   4144  CA  TYR A  32      22.713  13.066   6.095  1.00  0.00      RA0  C  
ATOM   4145  C   TYR A  32      23.045  11.585   5.973  1.00  0.00      RA0  C  
ATOM   4146  O   TYR A  32      23.253  10.895   6.968  1.00  0.00      RA0  O  
ATOM   4147  CB  TYR A  32      24.002  13.882   6.274  1.00  0.00      RA0  C  
ATOM   4148  CG  TYR A  32      24.986  13.517   5.187  1.00  0.00      RA0  C  
ATOM   4149  CD1 TYR A  32      24.790  13.980   3.893  1.00  0.00      RA0  C  
ATOM   4150  CD2 TYR A  32      26.068  12.689   5.469  1.00  0.00      RA0  C  
ATOM   4151  CE1 TYR A  32      25.626  13.549   2.871  1.00  0.00      RA0  C  
ATOM   4152  CE2 TYR A  32      26.896  12.250   4.443  1.00  0.00      RA0  C  
ATOM   4153  CZ  TYR A  32      26.654  12.652   3.136  1.00  0.00      RA0  C  
ATOM   4154  OH  TYR A  32      27.426  12.142   2.104  1.00  0.00      RA0  O  
ATOM   4155  H   TYR A  32      21.974  14.190   7.746  1.00  0.00      RA0  H  
ATOM   4156  HH  TYR A  32      28.238  11.820   2.492  1.00  0.00      RA0  H  
ATOM   4157  N   GLY A  33      23.087  11.109   4.733  1.00  0.00      RA0  N  
ATOM   4158  CA  GLY A  33      23.532   9.761   4.438  1.00  0.00      RA0  C  
ATOM   4159  C   GLY A  33      22.546   8.683   4.834  1.00  0.00      RA0  C  
ATOM   4160  O   GLY A  33      22.899   7.505   4.882  1.00  0.00      RA0  O  
ATOM   4161  H   GLY A  33      22.773  11.691   3.987  1.00  0.00      RA0  H  
ATOM   4162  N   SER A  34      21.308   9.083   5.111  1.00  0.00      RA0  N  
ATOM   4163  CA  SER A  34      20.271   8.139   5.513  1.00  0.00      RA0  C  
ATOM   4164  C   SER A  34      19.216   7.996   4.426  1.00  0.00      RA0  C  
ATOM   4165  O   SER A  34      18.958   8.935   3.680  1.00  0.00      RA0  O  
ATOM   4166  CB  SER A  34      19.782   8.318   6.960  1.00  0.00      RA0  C  
ATOM   4167  OG  SER A  34      18.993   9.490   7.128  1.00  0.00      RA0  O  
ATOM   4168  H   SER A  34      21.025  10.039   5.061  1.00  0.00      RA0  H  
ATOM   4169  HG  SER A  34      19.622  10.187   7.265  1.00  0.00      RA0  H  
ATOM   4170  N   ASN A  35      18.609   6.817   4.341  1.00  0.00      RA0  N  
ATOM   4171  CA  ASN A  35      17.561   6.564   3.359  1.00  0.00      RA0  C  
ATOM   4172  C   ASN A  35      16.218   7.125   3.819  1.00  0.00      RA0  C  
ATOM   4173  O   ASN A  35      15.734   6.786   4.900  1.00  0.00      RA0  O  
ATOM   4174  CB  ASN A  35      17.362   5.066   3.109  1.00  0.00      RA0  C  
ATOM   4175  CG  ASN A  35      18.612   4.440   2.537  1.00  0.00      RA0  C  
ATOM   4176  ND2 ASN A  35      18.669   3.108   2.708  1.00  0.00      RA0  N  
ATOM   4177  OD1 ASN A  35      19.479   5.109   1.987  1.00  0.00      RA0  O  
ATOM   4178  H   ASN A  35      18.764   6.154   5.069  1.00  0.00      RA0  H  
ATOM   4179 HD21 ASN A  35      17.928   2.616   3.166  1.00  0.00      RA0  H  
ATOM   4180 HD22 ASN A  35      19.457   2.580   2.389  1.00  0.00      RA0  H  
ATOM   4181  N   MET A  36      15.614   7.978   2.999  1.00  0.00      RA0  N  
ATOM   4182  CA  MET A  36      14.349   8.604   3.368  1.00  0.00      RA0  C  
ATOM   4183  C   MET A  36      13.231   8.195   2.429  1.00  0.00      RA0  C  
ATOM   4184  O   MET A  36      13.476   7.793   1.294  1.00  0.00      RA0  O  
ATOM   4185  CB  MET A  36      14.438  10.129   3.431  1.00  0.00      RA0  C  
ATOM   4186  CG  MET A  36      14.351  10.845   2.079  1.00  0.00      RA0  C  
ATOM   4187  SD  MET A  36      14.351  12.634   2.287  1.00  0.00      RA0  S  
ATOM   4188  CE  MET A  36      14.540  13.115   0.564  1.00  0.00      RA0  C  
ATOM   4189  H   MET A  36      15.984   8.150   2.083  1.00  0.00      RA0  H  
ATOM   4190  N   THR A  37      12.001   8.305   2.914  1.00  0.00      RA0  N  
ATOM   4191  CA  THR A  37      10.830   8.038   2.092  1.00  0.00      RA0  C  
ATOM   4192  C   THR A  37       9.799   9.150   2.248  1.00  0.00      RA0  C  
ATOM   4193  O   THR A  37       9.421   9.511   3.364  1.00  0.00      RA0  O  
ATOM   4194  CB  THR A  37      10.317   6.663   2.495  1.00  0.00      RA0  C  
ATOM   4195  CG2 THR A  37       9.326   6.099   1.478  1.00  0.00      RA0  C  
ATOM   4196  OG1 THR A  37      11.437   5.783   2.695  1.00  0.00      RA0  O  
ATOM   4197  H   THR A  37      11.806   8.681   3.820  1.00  0.00      RA0  H  
ATOM   4198  HG1 THR A  37      11.920   6.155   3.423  1.00  0.00      RA0  H  
ATOM   4199  N   ILE A  38       9.356   9.699   1.124  1.00  0.00      RA0  N  
ATOM   4200  CA  ILE A  38       8.326  10.730   1.134  1.00  0.00      RA0  C  
ATOM   4201  C   ILE A  38       7.004  10.144   0.649  1.00  0.00      RA0  C  
ATOM   4202  O   ILE A  38       6.896   9.673  -0.481  1.00  0.00      RA0  O  
ATOM   4203  CB  ILE A  38       8.751  11.886   0.238  1.00  0.00      RA0  C  
ATOM   4204  CG1 ILE A  38      10.190  12.314   0.524  1.00  0.00      RA0  C  
ATOM   4205  CG2 ILE A  38       7.766  13.043   0.369  1.00  0.00      RA0  C  
ATOM   4206  CD1 ILE A  38      10.674  13.358  -0.480  1.00  0.00      RA0  C  
ATOM   4207  H   ILE A  38       9.647   9.328   0.239  1.00  0.00      RA0  H  
ATOM   4208  N   GLU A  39       6.005  10.162   1.520  1.00  0.00      RA0  N  
ATOM   4209  CA  GLU A  39       4.745   9.499   1.235  1.00  0.00      RA0  C  
ATOM   4210  C   GLU A  39       3.776  10.415   0.525  1.00  0.00      RA0  C  
ATOM   4211  O   GLU A  39       3.724  11.613   0.795  1.00  0.00      RA0  O  
ATOM   4212  CB  GLU A  39       4.126   8.925   2.492  1.00  0.00      RA0  C  
ATOM   4213  CG  GLU A  39       4.955   7.800   3.095  1.00  0.00      RA0  C  
ATOM   4214  CD  GLU A  39       3.956   6.853   3.698  1.00  0.00      RA0  C  
ATOM   4215  OE1 GLU A  39       3.765   5.768   3.167  1.00  0.00      RA0  O  
ATOM   4216  OE2 GLU A  39       3.231   7.238   4.607  1.00  0.00      RA0  O1-
ATOM   4217  H   GLU A  39       6.094  10.679   2.374  1.00  0.00      RA0  H  
ATOM   4218  N   CYS A  40       3.028   9.838  -0.405  1.00  0.00      RA0  N  
ATOM   4219  CA  CYS A  40       1.952  10.544  -1.075  1.00  0.00      RA0  C  
ATOM   4220  C   CYS A  40       0.770   9.597  -1.273  1.00  0.00      RA0  C  
ATOM   4221  O   CYS A  40       0.930   8.498  -1.806  1.00  0.00      RA0  O  
ATOM   4222  CB  CYS A  40       2.465  11.183  -2.364  1.00  0.00      RA0  C  
ATOM   4223  SG  CYS A  40       1.607  12.725  -2.765  1.00  0.00      RA0  S  
ATOM   4224  H   CYS A  40       3.147   8.884  -0.688  1.00  0.00      RA0  H  
ATOM   4225  N   LYS A  41      -0.413  10.024  -0.840  1.00  0.00      RA0  N  
ATOM   4226  CA  LYS A  41      -1.595   9.171  -0.887  1.00  0.00      RA0  C  
ATOM   4227  C   LYS A  41      -2.594   9.668  -1.926  1.00  0.00      RA0  C  
ATOM   4228  O   LYS A  41      -2.811  10.871  -2.062  1.00  0.00      RA0  O  
ATOM   4229  CB  LYS A  41      -2.299   9.113   0.474  1.00  0.00      RA0  C  
ATOM   4230  CG  LYS A  41      -1.374   8.942   1.681  1.00  0.00      RA0  C  
ATOM   4231  CD  LYS A  41      -0.577   7.640   1.729  1.00  0.00      RA0  C  
ATOM   4232  CE  LYS A  41       0.340   7.620   2.957  1.00  0.00      RA0  C  
ATOM   4233  NZ  LYS A  41       1.291   6.501   2.877  1.00  0.00      RA0  N1+
ATOM   4234  H   LYS A  41      -0.546  10.980  -0.583  1.00  0.00      RA0  H  
ATOM   4235  HZ1 LYS A  41       1.953   6.504   3.692  1.00  0.00      RA0  H  
ATOM   4236  HZ2 LYS A  41       0.846   5.568   2.842  1.00  0.00      RA0  H  
ATOM   4237  HZ3 LYS A  41       1.937   6.609   2.060  1.00  0.00      RA0  H  
ATOM   4238  N   PHE A  42      -3.196   8.736  -2.660  1.00  0.00      RA0  N  
ATOM   4239  CA  PHE A  42      -4.190   9.073  -3.678  1.00  0.00      RA0  C  
ATOM   4240  C   PHE A  42      -5.345   8.071  -3.642  1.00  0.00      RA0  C  
ATOM   4241  O   PHE A  42      -5.129   6.888  -3.372  1.00  0.00      RA0  O  
ATOM   4242  CB  PHE A  42      -3.513   9.167  -5.059  1.00  0.00      RA0  C  
ATOM   4243  CG  PHE A  42      -2.883   7.858  -5.483  1.00  0.00      RA0  C  
ATOM   4244  CD1 PHE A  42      -1.614   7.508  -5.035  1.00  0.00      RA0  C  
ATOM   4245  CD2 PHE A  42      -3.570   7.007  -6.340  1.00  0.00      RA0  C  
ATOM   4246  CE1 PHE A  42      -1.037   6.310  -5.440  1.00  0.00      RA0  C  
ATOM   4247  CE2 PHE A  42      -2.991   5.811  -6.746  1.00  0.00      RA0  C  
ATOM   4248  CZ  PHE A  42      -1.725   5.460  -6.295  1.00  0.00      RA0  C  
ATOM   4249  H   PHE A  42      -3.056   7.759  -2.476  1.00  0.00      RA0  H  
ATOM   4250  N   PRO A  43      -6.579   8.545  -3.901  1.00  0.00      RA0  N  
ATOM   4251  CA  PRO A  43      -7.766   7.685  -3.781  1.00  0.00      RA0  C  
ATOM   4252  C   PRO A  43      -7.791   6.481  -4.728  1.00  0.00      RA0  C  
ATOM   4253  O   PRO A  43      -7.710   6.616  -5.951  1.00  0.00      RA0  O  
ATOM   4254  CB  PRO A  43      -8.929   8.668  -3.965  1.00  0.00      RA0  C  
ATOM   4255  CG  PRO A  43      -8.352   9.854  -4.734  1.00  0.00      RA0  C  
ATOM   4256  CD  PRO A  43      -6.912   9.923  -4.243  1.00  0.00      RA0  C  
ATOM   4257  N   VAL A  44      -7.958   5.304  -4.134  1.00  0.00      RA0  N  
ATOM   4258  CA  VAL A  44      -8.102   4.050  -4.859  1.00  0.00      RA0  C  
ATOM   4259  C   VAL A  44      -9.256   3.313  -4.225  1.00  0.00      RA0  C  
ATOM   4260  O   VAL A  44      -9.355   3.257  -3.001  1.00  0.00      RA0  O  
ATOM   4261  CB  VAL A  44      -6.818   3.207  -4.787  1.00  0.00      RA0  C  
ATOM   4262  CG1 VAL A  44      -7.019   1.781  -5.310  1.00  0.00      RA0  C  
ATOM   4263  CG2 VAL A  44      -5.680   3.890  -5.537  1.00  0.00      RA0  C  
ATOM   4264  H   VAL A  44      -8.045   5.219  -3.140  1.00  0.00      RA0  H  
ATOM   4265  N   GLU A  45     -10.127   2.744  -5.044  1.00  0.00      RA0  N  
ATOM   4266  CA  GLU A  45     -11.378   2.231  -4.518  1.00  0.00      RA0  C  
ATOM   4267  C   GLU A  45     -11.337   0.723  -4.260  1.00  0.00      RA0  C  
ATOM   4268  O   GLU A  45     -11.350   0.295  -3.104  1.00  0.00      RA0  O  
ATOM   4269  CB  GLU A  45     -12.505   2.682  -5.450  1.00  0.00      RA0  C  
ATOM   4270  CG  GLU A  45     -13.787   3.081  -4.716  1.00  0.00      RA0  C  
ATOM   4271  CD  GLU A  45     -14.356   1.845  -4.068  1.00  0.00      RA0  C  
ATOM   4272  OE1 GLU A  45     -14.473   0.831  -4.748  1.00  0.00      RA0  O  
ATOM   4273  OE2 GLU A  45     -14.614   1.845  -2.867  1.00  0.00      RA0  O1-
ATOM   4274  H   GLU A  45      -9.932   2.697  -6.020  1.00  0.00      RA0  H  
ATOM   4275  N   LYS A  46     -11.287  -0.085  -5.313  1.00  0.00      RA0  N  
ATOM   4276  CA  LYS A  46     -11.236  -1.532  -5.119  1.00  0.00      RA0  C  
ATOM   4277  C   LYS A  46      -9.888  -2.099  -5.527  1.00  0.00      RA0  C  
ATOM   4278  O   LYS A  46      -9.049  -2.423  -4.686  1.00  0.00      RA0  O  
ATOM   4279  CB  LYS A  46     -12.403  -2.283  -5.767  1.00  0.00      RA0  C  
ATOM   4280  CG  LYS A  46     -13.637  -2.190  -4.870  1.00  0.00      RA0  C  
ATOM   4281  CD  LYS A  46     -13.342  -2.656  -3.441  1.00  0.00      RA0  C  
ATOM   4282  CE  LYS A  46     -14.129  -1.869  -2.387  1.00  0.00      RA0  C  
ATOM   4283  NZ  LYS A  46     -13.733  -0.461  -2.478  1.00  0.00      RA0  N1+
ATOM   4284  H   LYS A  46     -11.268   0.294  -6.236  1.00  0.00      RA0  H  
ATOM   4285  HZ1 LYS A  46     -14.311   0.213  -1.936  1.00  0.00      RA0  H  
ATOM   4286  HZ2 LYS A  46     -12.727  -0.276  -2.287  1.00  0.00      RA0  H  
ATOM   4287  HZ3 LYS A  46     -13.913  -0.106  -3.439  1.00  0.00      RA0  H  
ATOM   4288  N   GLN A  47      -9.682  -2.201  -6.830  1.00  0.00      RA0  N  
ATOM   4289  CA  GLN A  47      -8.416  -2.659  -7.366  1.00  0.00      RA0  C  
ATOM   4290  C   GLN A  47      -7.765  -1.500  -8.097  1.00  0.00      RA0  C  
ATOM   4291  O   GLN A  47      -8.447  -0.707  -8.744  1.00  0.00      RA0  O  
ATOM   4292  CB  GLN A  47      -8.642  -3.801  -8.356  1.00  0.00      RA0  C  
ATOM   4293  CG  GLN A  47      -7.336  -4.362  -8.922  1.00  0.00      RA0  C  
ATOM   4294  CD  GLN A  47      -7.599  -4.966 -10.282  1.00  0.00      RA0  C  
ATOM   4295  NE2 GLN A  47      -7.029  -4.292 -11.284  1.00  0.00      RA0  N  
ATOM   4296  OE1 GLN A  47      -8.280  -5.969 -10.432  1.00  0.00      RA0  O  
ATOM   4297  H   GLN A  47     -10.320  -1.822  -7.499  1.00  0.00      RA0  H  
ATOM   4298 HE21 GLN A  47      -6.459  -3.482 -11.121  1.00  0.00      RA0  H  
ATOM   4299 HE22 GLN A  47      -7.185  -4.602 -12.219  1.00  0.00      RA0  H  
ATOM   4300  N   LEU A  48      -6.451  -1.382  -7.973  1.00  0.00      RA0  N  
ATOM   4301  CA  LEU A  48      -5.728  -0.386  -8.741  1.00  0.00      RA0  C  
ATOM   4302  C   LEU A  48      -5.717  -0.767 -10.213  1.00  0.00      RA0  C  
ATOM   4303  O   LEU A  48      -5.409  -1.906 -10.564  1.00  0.00      RA0  O  
ATOM   4304  CB  LEU A  48      -4.297  -0.280  -8.206  1.00  0.00      RA0  C  
ATOM   4305  CG  LEU A  48      -3.419   0.751  -8.919  1.00  0.00      RA0  C  
ATOM   4306  CD1 LEU A  48      -3.828   2.186  -8.588  1.00  0.00      RA0  C  
ATOM   4307  CD2 LEU A  48      -1.934   0.513  -8.645  1.00  0.00      RA0  C  
ATOM   4308  H   LEU A  48      -5.939  -2.081  -7.478  1.00  0.00      RA0  H  
ATOM   4309  N   ASP A  49      -6.043   0.192 -11.074  1.00  0.00      RA0  N  
ATOM   4310  CA  ASP A  49      -5.912  -0.011 -12.508  1.00  0.00      RA0  C  
ATOM   4311  C   ASP A  49      -4.591   0.636 -12.888  1.00  0.00      RA0  C  
ATOM   4312  O   ASP A  49      -4.475   1.858 -12.958  1.00  0.00      RA0  O  
ATOM   4313  CB  ASP A  49      -7.049   0.585 -13.358  1.00  0.00      RA0  C  
ATOM   4314  CG  ASP A  49      -6.771   0.423 -14.860  1.00  0.00      RA0  C  
ATOM   4315  OD1 ASP A  49      -5.883  -0.344 -15.242  1.00  0.00      RA0  O  
ATOM   4316  OD2 ASP A  49      -7.435   1.079 -15.656  1.00  0.00      RA0  O1-
ATOM   4317  H   ASP A  49      -6.341   1.085 -10.732  1.00  0.00      RA0  H  
ATOM   4318  N   LEU A  50      -3.601  -0.203 -13.159  1.00  0.00      RA0  N  
ATOM   4319  CA  LEU A  50      -2.228   0.260 -13.257  1.00  0.00      RA0  C  
ATOM   4320  C   LEU A  50      -2.032   1.091 -14.510  1.00  0.00      RA0  C  
ATOM   4321  O   LEU A  50      -1.188   1.989 -14.556  1.00  0.00      RA0  O  
ATOM   4322  CB  LEU A  50      -1.258  -0.922 -13.208  1.00  0.00      RA0  C  
ATOM   4323  CG  LEU A  50       0.211  -0.493 -13.132  1.00  0.00      RA0  C  
ATOM   4324  CD1 LEU A  50       0.494   0.378 -11.905  1.00  0.00      RA0  C  
ATOM   4325  CD2 LEU A  50       1.159  -1.691 -13.214  1.00  0.00      RA0  C  
ATOM   4326  H   LEU A  50      -3.861  -1.162 -13.260  1.00  0.00      RA0  H  
ATOM   4327  N   ALA A  51      -2.831   0.789 -15.524  1.00  0.00      RA0  N  
ATOM   4328  CA  ALA A  51      -2.742   1.503 -16.781  1.00  0.00      RA0  C  
ATOM   4329  C   ALA A  51      -3.175   2.950 -16.592  1.00  0.00      RA0  C  
ATOM   4330  O   ALA A  51      -2.655   3.852 -17.243  1.00  0.00      RA0  O  
ATOM   4331  CB  ALA A  51      -3.649   0.855 -17.826  1.00  0.00      RA0  C  
ATOM   4332  H   ALA A  51      -3.599   0.158 -15.386  1.00  0.00      RA0  H  
ATOM   4333  N   ALA A  52      -4.117   3.168 -15.684  1.00  0.00      RA0  N  
ATOM   4334  CA  ALA A  52      -4.694   4.492 -15.494  1.00  0.00      RA0  C  
ATOM   4335  C   ALA A  52      -3.811   5.366 -14.619  1.00  0.00      RA0  C  
ATOM   4336  O   ALA A  52      -4.006   6.578 -14.533  1.00  0.00      RA0  O  
ATOM   4337  CB  ALA A  52      -6.071   4.388 -14.839  1.00  0.00      RA0  C  
ATOM   4338  H   ALA A  52      -4.486   2.401 -15.153  1.00  0.00      RA0  H  
ATOM   4339  N   LEU A  53      -2.834   4.738 -13.975  1.00  0.00      RA0  N  
ATOM   4340  CA  LEU A  53      -1.980   5.429 -13.023  1.00  0.00      RA0  C  
ATOM   4341  C   LEU A  53      -0.852   6.212 -13.678  1.00  0.00      RA0  C  
ATOM   4342  O   LEU A  53      -0.129   5.695 -14.532  1.00  0.00      RA0  O  
ATOM   4343  CB  LEU A  53      -1.447   4.414 -12.011  1.00  0.00      RA0  C  
ATOM   4344  CG  LEU A  53      -0.709   5.050 -10.834  1.00  0.00      RA0  C  
ATOM   4345  CD1 LEU A  53      -1.585   6.064 -10.101  1.00  0.00      RA0  C  
ATOM   4346  CD2 LEU A  53      -0.143   3.995  -9.884  1.00  0.00      RA0  C  
ATOM   4347  H   LEU A  53      -2.586   3.805 -14.224  1.00  0.00      RA0  H  
ATOM   4348  N   ILE A  54      -0.713   7.463 -13.254  1.00  0.00      RA0  N  
ATOM   4349  CA  ILE A  54       0.401   8.309 -13.650  1.00  0.00      RA0  C  
ATOM   4350  C   ILE A  54       0.998   8.964 -12.409  1.00  0.00      RA0  C  
ATOM   4351  O   ILE A  54       0.278   9.590 -11.633  1.00  0.00      RA0  O  
ATOM   4352  CB  ILE A  54       0.005   9.364 -14.702  1.00  0.00      RA0  C  
ATOM   4353  CG1 ILE A  54      -0.463   8.698 -15.999  1.00  0.00      RA0  C  
ATOM   4354  CG2 ILE A  54       1.157  10.333 -14.996  1.00  0.00      RA0  C  
ATOM   4355  CD1 ILE A  54      -0.696   9.694 -17.135  1.00  0.00      RA0  C  
ATOM   4356  H   ILE A  54      -1.459   7.843 -12.700  1.00  0.00      RA0  H  
ATOM   4357  N   VAL A  55       2.305   8.813 -12.211  1.00  0.00      RA0  N  
ATOM   4358  CA  VAL A  55       2.964   9.407 -11.050  1.00  0.00      RA0  C  
ATOM   4359  C   VAL A  55       4.195  10.235 -11.440  1.00  0.00      RA0  C  
ATOM   4360  O   VAL A  55       5.140   9.723 -12.044  1.00  0.00      RA0  O  
ATOM   4361  CB  VAL A  55       3.383   8.297 -10.060  1.00  0.00      RA0  C  
ATOM   4362  CG1 VAL A  55       4.146   8.840  -8.848  1.00  0.00      RA0  C  
ATOM   4363  CG2 VAL A  55       2.200   7.435  -9.617  1.00  0.00      RA0  C  
ATOM   4364  H   VAL A  55       2.837   8.303 -12.884  1.00  0.00      RA0  H  
ATOM   4365  N   TYR A  56       4.162  11.520 -11.096  1.00  0.00      RA0  N  
ATOM   4366  CA  TYR A  56       5.303  12.419 -11.271  1.00  0.00      RA0  C  
ATOM   4367  C   TYR A  56       5.870  12.857  -9.923  1.00  0.00      RA0  C  
ATOM   4368  O   TYR A  56       5.170  13.493  -9.132  1.00  0.00      RA0  O  
ATOM   4369  CB  TYR A  56       4.920  13.672 -12.054  1.00  0.00      RA0  C  
ATOM   4370  CG  TYR A  56       4.812  13.515 -13.556  1.00  0.00      RA0  C  
ATOM   4371  CD1 TYR A  56       4.486  12.287 -14.177  1.00  0.00      RA0  C  
ATOM   4372  CD2 TYR A  56       5.019  14.687 -14.303  1.00  0.00      RA0  C  
ATOM   4373  CE1 TYR A  56       4.300  12.256 -15.571  1.00  0.00      RA0  C  
ATOM   4374  CE2 TYR A  56       4.823  14.657 -15.689  1.00  0.00      RA0  C  
ATOM   4375  CZ  TYR A  56       4.438  13.454 -16.302  1.00  0.00      RA0  C  
ATOM   4376  OH  TYR A  56       4.181  13.484 -17.654  1.00  0.00      RA0  O  
ATOM   4377  H   TYR A  56       3.370  11.831 -10.581  1.00  0.00      RA0  H  
ATOM   4378  HH  TYR A  56       4.578  12.718 -18.059  1.00  0.00      RA0  H  
ATOM   4379  N   TRP A  57       7.131  12.531  -9.659  1.00  0.00      RA0  N  
ATOM   4380  CA  TRP A  57       7.835  13.165  -8.553  1.00  0.00      RA0  C  
ATOM   4381  C   TRP A  57       8.826  14.162  -9.135  1.00  0.00      RA0  C  
ATOM   4382  O   TRP A  57       9.815  13.783  -9.759  1.00  0.00      RA0  O  
ATOM   4383  CB  TRP A  57       8.612  12.139  -7.731  1.00  0.00      RA0  C  
ATOM   4384  CG  TRP A  57       7.700  11.417  -6.773  1.00  0.00      RA0  C  
ATOM   4385  CD1 TRP A  57       7.010  10.216  -6.991  1.00  0.00      RA0  C  
ATOM   4386  CD2 TRP A  57       7.369  11.804  -5.424  1.00  0.00      RA0  C  
ATOM   4387  CE2 TRP A  57       6.502  10.819  -4.899  1.00  0.00      RA0  C  
ATOM   4388  CE3 TRP A  57       7.739  12.890  -4.640  1.00  0.00      RA0  C  
ATOM   4389  NE1 TRP A  57       6.301   9.860  -5.886  1.00  0.00      RA0  N  
ATOM   4390  CZ2 TRP A  57       6.030  10.942  -3.599  1.00  0.00      RA0  C  
ATOM   4391  CZ3 TRP A  57       7.258  13.002  -3.341  1.00  0.00      RA0  C  
ATOM   4392  CH2 TRP A  57       6.407  12.032  -2.824  1.00  0.00      RA0  C  
ATOM   4393  H   TRP A  57       7.668  12.015 -10.318  1.00  0.00      RA0  H  
ATOM   4394  HE1 TRP A  57       5.722   9.076  -5.793  1.00  0.00      RA0  H  
ATOM   4395  N   GLU A  58       8.528  15.442  -8.944  1.00  0.00      RA0  N  
ATOM   4396  CA  GLU A  58       9.398  16.520  -9.386  1.00  0.00      RA0  C  
ATOM   4397  C   GLU A  58       9.716  17.442  -8.218  1.00  0.00      RA0  C  
ATOM   4398  O   GLU A  58       8.807  18.024  -7.600  1.00  0.00      RA0  O  
ATOM   4399  CB  GLU A  58       8.771  17.358 -10.505  1.00  0.00      RA0  C  
ATOM   4400  CG  GLU A  58       8.168  16.513 -11.623  1.00  0.00      RA0  C  
ATOM   4401  CD  GLU A  58       7.789  17.371 -12.812  1.00  0.00      RA0  C  
ATOM   4402  OE1 GLU A  58       6.622  17.712 -12.975  1.00  0.00      RA0  O  
ATOM   4403  OE2 GLU A  58       8.644  17.650 -13.642  1.00  0.00      RA0  O1-
ATOM   4404  H   GLU A  58       7.751  15.690  -8.358  1.00  0.00      RA0  H  
ATOM   4405  N   MET A  59      11.010  17.536  -7.909  1.00  0.00      RA0  N  
ATOM   4406  CA  MET A  59      11.536  18.591  -7.048  1.00  0.00      RA0  C  
ATOM   4407  C   MET A  59      12.051  19.709  -7.940  1.00  0.00      RA0  C  
ATOM   4408  O   MET A  59      12.992  19.511  -8.736  1.00  0.00      RA0  O  
ATOM   4409  CB  MET A  59      12.681  18.018  -6.213  1.00  0.00      RA0  C  
ATOM   4410  CG  MET A  59      13.535  19.048  -5.472  1.00  0.00      RA0  C  
ATOM   4411  SD  MET A  59      14.931  18.266  -4.648  1.00  0.00      RA0  S  
ATOM   4412  CE  MET A  59      15.750  19.760  -4.072  1.00  0.00      RA0  C  
ATOM   4413  H   MET A  59      11.680  17.097  -8.506  1.00  0.00      RA0  H  
ATOM   4414  N   GLU A  60      11.381  20.855  -7.833  1.00  0.00      RA0  N  
ATOM   4415  CA  GLU A  60      11.741  22.089  -8.524  1.00  0.00      RA0  C  
ATOM   4416  C   GLU A  60      11.908  21.812 -10.005  1.00  0.00      RA0  C  
ATOM   4417  O   GLU A  60      11.074  21.122 -10.595  1.00  0.00      RA0  O  
ATOM   4418  CB  GLU A  60      12.971  22.683  -7.839  1.00  0.00      RA0  C  
ATOM   4419  CG  GLU A  60      12.731  22.875  -6.344  1.00  0.00      RA0  C  
ATOM   4420  CD  GLU A  60      14.069  23.035  -5.665  1.00  0.00      RA0  C  
ATOM   4421  OE1 GLU A  60      15.066  23.189  -6.375  1.00  0.00      RA0  O  
ATOM   4422  OE2 GLU A  60      14.110  22.981  -4.436  1.00  0.00      RA0  O1-
ATOM   4423  H   GLU A  60      10.654  20.880  -7.150  1.00  0.00      RA0  H  
ATOM   4424  N   ASP A  61      12.969  22.329 -10.610  1.00  0.00      RA0  N  
ATOM   4425  CA  ASP A  61      13.164  22.116 -12.038  1.00  0.00      RA0  C  
ATOM   4426  C   ASP A  61      13.819  20.779 -12.378  1.00  0.00      RA0  C  
ATOM   4427  O   ASP A  61      14.112  20.515 -13.551  1.00  0.00      RA0  O  
ATOM   4428  CB  ASP A  61      14.153  23.207 -12.455  1.00  0.00      RA0  C  
ATOM   4429  CG  ASP A  61      15.291  23.241 -11.422  1.00  0.00      RA0  C  
ATOM   4430  OD1 ASP A  61      16.209  22.435 -11.469  1.00  0.00      RA0  O  
ATOM   4431  OD2 ASP A  61      15.243  24.022 -10.475  1.00  0.00      RA0  O1-
ATOM   4432  H   ASP A  61      13.624  22.908 -10.132  1.00  0.00      RA0  H  
ATOM   4433  N   LYS A  62      14.074  19.948 -11.366  1.00  0.00      RA0  N  
ATOM   4434  CA  LYS A  62      14.505  18.564 -11.606  1.00  0.00      RA0  C  
ATOM   4435  C   LYS A  62      13.275  17.735 -11.967  1.00  0.00      RA0  C  
ATOM   4436  O   LYS A  62      12.142  18.150 -11.721  1.00  0.00      RA0  O  
ATOM   4437  CB  LYS A  62      15.382  17.916 -10.510  1.00  0.00      RA0  C  
ATOM   4438  CG  LYS A  62      15.788  18.707  -9.257  1.00  0.00      RA0  C  
ATOM   4439  CD  LYS A  62      16.542  20.022  -9.466  1.00  0.00      RA0  C  
ATOM   4440  CE  LYS A  62      16.295  20.960  -8.281  1.00  0.00      RA0  C  
ATOM   4441  NZ  LYS A  62      16.320  22.378  -8.679  1.00  0.00      RA0  N1+
ATOM   4442  H   LYS A  62      13.668  20.150 -10.477  1.00  0.00      RA0  H  
ATOM   4443  HZ1 LYS A  62      15.749  22.927  -7.994  1.00  0.00      RA0  H  
ATOM   4444  HZ2 LYS A  62      17.275  22.766  -8.696  1.00  0.00      RA0  H  
ATOM   4445  HZ3 LYS A  62      15.924  22.537  -9.637  1.00  0.00      RA0  H  
ATOM   4446  N   ASN A  63      13.506  16.575 -12.563  1.00  0.00      RA0  N  
ATOM   4447  CA  ASN A  63      12.522  15.514 -12.586  1.00  0.00      RA0  C  
ATOM   4448  C   ASN A  63      13.129  14.251 -11.974  1.00  0.00      RA0  C  
ATOM   4449  O   ASN A  63      14.131  13.740 -12.462  1.00  0.00      RA0  O  
ATOM   4450  CB  ASN A  63      12.094  15.268 -14.028  1.00  0.00      RA0  C  
ATOM   4451  CG  ASN A  63      10.941  14.301 -14.029  1.00  0.00      RA0  C  
ATOM   4452  ND2 ASN A  63       9.770  14.887 -13.809  1.00  0.00      RA0  N  
ATOM   4453  OD1 ASN A  63      11.077  13.098 -14.194  1.00  0.00      RA0  O  
ATOM   4454  H   ASN A  63      14.427  16.328 -12.864  1.00  0.00      RA0  H  
ATOM   4455 HD21 ASN A  63       9.697  15.887 -13.722  1.00  0.00      RA0  H  
ATOM   4456 HD22 ASN A  63       8.947  14.339 -13.692  1.00  0.00      RA0  H  
ATOM   4457  N   ILE A  64      12.496  13.747 -10.918  1.00  0.00      RA0  N  
ATOM   4458  CA  ILE A  64      12.969  12.560 -10.207  1.00  0.00      RA0  C  
ATOM   4459  C   ILE A  64      12.345  11.290 -10.783  1.00  0.00      RA0  C  
ATOM   4460  O   ILE A  64      13.045  10.412 -11.287  1.00  0.00      RA0  O  
ATOM   4461  CB  ILE A  64      12.619  12.710  -8.734  1.00  0.00      RA0  C  
ATOM   4462  CG1 ILE A  64      12.919  14.124  -8.250  1.00  0.00      RA0  C  
ATOM   4463  CG2 ILE A  64      13.312  11.653  -7.891  1.00  0.00      RA0  C  
ATOM   4464  CD1 ILE A  64      12.440  14.314  -6.817  1.00  0.00      RA0  C  
ATOM   4465  H   ILE A  64      11.591  14.103 -10.676  1.00  0.00      RA0  H  
ATOM   4466  N   ILE A  65      11.023  11.194 -10.692  1.00  0.00      RA0  N  
ATOM   4467  CA  ILE A  65      10.299  10.038 -11.209  1.00  0.00      RA0  C  
ATOM   4468  C   ILE A  65       9.159  10.436 -12.150  1.00  0.00      RA0  C  
ATOM   4469  O   ILE A  65       8.304  11.248 -11.797  1.00  0.00      RA0  O  
ATOM   4470  CB  ILE A  65       9.740   9.189 -10.054  1.00  0.00      RA0  C  
ATOM   4471  CG1 ILE A  65      10.853   8.591  -9.192  1.00  0.00      RA0  C  
ATOM   4472  CG2 ILE A  65       8.785   8.103 -10.556  1.00  0.00      RA0  C  
ATOM   4473  CD1 ILE A  65      11.691   7.546  -9.930  1.00  0.00      RA0  C  
ATOM   4474  H   ILE A  65      10.478  11.968 -10.362  1.00  0.00      RA0  H  
ATOM   4475  N   GLN A  66       9.163   9.863 -13.351  1.00  0.00      RA0  N  
ATOM   4476  CA  GLN A  66       8.049  10.004 -14.286  1.00  0.00      RA0  C  
ATOM   4477  C   GLN A  66       7.478   8.621 -14.589  1.00  0.00      RA0  C  
ATOM   4478  O   GLN A  66       8.136   7.795 -15.223  1.00  0.00      RA0  O  
ATOM   4479  CB  GLN A  66       8.419  10.760 -15.550  1.00  0.00      RA0  C  
ATOM   4480  CG  GLN A  66       8.168  12.237 -15.285  1.00  0.00      RA0  C  
ATOM   4481  CD  GLN A  66       8.353  13.054 -16.533  1.00  0.00      RA0  C  
ATOM   4482  NE2 GLN A  66       9.596  13.469 -16.737  1.00  0.00      RA0  N  
ATOM   4483  OE1 GLN A  66       7.413  13.361 -17.250  1.00  0.00      RA0  O  
ATOM   4484  H   GLN A  66       9.878   9.211 -13.606  1.00  0.00      RA0  H  
ATOM   4485 HE21 GLN A  66      10.330  13.175 -16.119  1.00  0.00      RA0  H  
ATOM   4486 HE22 GLN A  66       9.802  14.033 -17.530  1.00  0.00      RA0  H  
ATOM   4487  N   PHE A  67       6.251   8.376 -14.135  1.00  0.00      RA0  N  
ATOM   4488  CA  PHE A  67       5.667   7.038 -14.175  1.00  0.00      RA0  C  
ATOM   4489  C   PHE A  67       4.345   6.996 -14.939  1.00  0.00      RA0  C  
ATOM   4490  O   PHE A  67       3.347   7.549 -14.483  1.00  0.00      RA0  O  
ATOM   4491  CB  PHE A  67       5.519   6.560 -12.728  1.00  0.00      RA0  C  
ATOM   4492  CG  PHE A  67       4.925   5.178 -12.615  1.00  0.00      RA0  C  
ATOM   4493  CD1 PHE A  67       3.565   5.024 -12.370  1.00  0.00      RA0  C  
ATOM   4494  CD2 PHE A  67       5.745   4.062 -12.719  1.00  0.00      RA0  C  
ATOM   4495  CE1 PHE A  67       3.032   3.756 -12.184  1.00  0.00      RA0  C  
ATOM   4496  CE2 PHE A  67       5.212   2.793 -12.529  1.00  0.00      RA0  C  
ATOM   4497  CZ  PHE A  67       3.861   2.643 -12.240  1.00  0.00      RA0  C  
ATOM   4498  H   PHE A  67       5.717   9.102 -13.703  1.00  0.00      RA0  H  
ATOM   4499  N   VAL A  68       4.338   6.322 -16.089  1.00  0.00      RA0  N  
ATOM   4500  CA  VAL A  68       3.136   6.176 -16.919  1.00  0.00      RA0  C  
ATOM   4501  C   VAL A  68       3.034   4.753 -17.474  1.00  0.00      RA0  C  
ATOM   4502  O   VAL A  68       4.022   4.210 -17.964  1.00  0.00      RA0  O  
ATOM   4503  CB  VAL A  68       3.149   7.182 -18.094  1.00  0.00      RA0  C  
ATOM   4504  CG1 VAL A  68       1.871   7.113 -18.938  1.00  0.00      RA0  C  
ATOM   4505  CG2 VAL A  68       3.402   8.620 -17.641  1.00  0.00      RA0  C  
ATOM   4506  H   VAL A  68       5.192   5.885 -16.397  1.00  0.00      RA0  H  
ATOM   4507  N   HIS A  69       1.846   4.157 -17.388  1.00  0.00      RA0  N  
ATOM   4508  CA  HIS A  69       1.589   2.809 -17.910  1.00  0.00      RA0  C  
ATOM   4509  C   HIS A  69       2.431   1.720 -17.261  1.00  0.00      RA0  C  
ATOM   4510  O   HIS A  69       2.628   0.656 -17.848  1.00  0.00      RA0  O  
ATOM   4511  CB  HIS A  69       1.639   2.745 -19.446  1.00  0.00      RA0  C  
ATOM   4512  CG  HIS A  69       0.540   3.576 -20.079  1.00  0.00      RA0  C  
ATOM   4513  CD2 HIS A  69      -0.658   4.018 -19.506  1.00  0.00      RA0  C  
ATOM   4514  ND1 HIS A  69       0.580   4.008 -21.353  1.00  0.00      RA0  N  
ATOM   4515  CE1 HIS A  69      -0.571   4.715 -21.580  1.00  0.00      RA0  C  
ATOM   4516  NE2 HIS A  69      -1.334   4.723 -20.446  1.00  0.00      RA0  N  
ATOM   4517  H   HIS A  69       1.103   4.661 -16.943  1.00  0.00      RA0  H  
ATOM   4518  HD1 HIS A  69       1.272   3.804 -22.021  1.00  0.00      RA0  H  
ATOM   4519  N   GLY A  70       2.914   1.975 -16.052  1.00  0.00      RA0  N  
ATOM   4520  CA  GLY A  70       3.716   0.991 -15.350  1.00  0.00      RA0  C  
ATOM   4521  C   GLY A  70       5.182   0.944 -15.749  1.00  0.00      RA0  C  
ATOM   4522  O   GLY A  70       5.845  -0.068 -15.532  1.00  0.00      RA0  O  
ATOM   4523  H   GLY A  70       2.770   2.877 -15.659  1.00  0.00      RA0  H  
ATOM   4524  N   GLU A  71       5.692   2.027 -16.333  1.00  0.00      RA0  N  
ATOM   4525  CA  GLU A  71       7.111   2.115 -16.694  1.00  0.00      RA0  C  
ATOM   4526  C   GLU A  71       7.745   3.425 -16.224  1.00  0.00      RA0  C  
ATOM   4527  O   GLU A  71       7.073   4.450 -16.124  1.00  0.00      RA0  O  
ATOM   4528  CB  GLU A  71       7.310   2.079 -18.209  1.00  0.00      RA0  C  
ATOM   4529  CG  GLU A  71       6.744   0.885 -18.977  1.00  0.00      RA0  C  
ATOM   4530  CD  GLU A  71       7.100   1.060 -20.442  1.00  0.00      RA0  C  
ATOM   4531  OE1 GLU A  71       6.284   0.719 -21.298  1.00  0.00      RA0  O  
ATOM   4532  OE2 GLU A  71       8.192   1.556 -20.722  1.00  0.00      RA0  O1-
ATOM   4533  H   GLU A  71       5.144   2.823 -16.595  1.00  0.00      RA0  H  
ATOM   4534  N   GLU A  72       9.044   3.389 -15.943  1.00  0.00      RA0  N  
ATOM   4535  CA  GLU A  72       9.779   4.605 -15.616  1.00  0.00      RA0  C  
ATOM   4536  C   GLU A  72      10.546   5.107 -16.831  1.00  0.00      RA0  C  
ATOM   4537  O   GLU A  72      11.313   4.363 -17.443  1.00  0.00      RA0  O  
ATOM   4538  CB  GLU A  72      10.551   4.405 -14.296  1.00  0.00      RA0  C  
ATOM   4539  CG  GLU A  72       9.498   4.284 -13.174  1.00  0.00      RA0  C  
ATOM   4540  CD  GLU A  72      10.046   3.889 -11.808  1.00  0.00      RA0  C  
ATOM   4541  OE1 GLU A  72      10.576   2.792 -11.651  1.00  0.00      RA0  O  
ATOM   4542  OE2 GLU A  72       9.827   4.612 -10.837  1.00  0.00      RA0  O1-
ATOM   4543  H   GLU A  72       9.572   2.566 -16.148  1.00  0.00      RA0  H  
ATOM   4544  N   ASP A  73      10.351   6.376 -17.168  1.00  0.00      RA0  N  
ATOM   4545  CA  ASP A  73      11.142   6.988 -18.221  1.00  0.00      RA0  C  
ATOM   4546  C   ASP A  73      12.355   7.607 -17.549  1.00  0.00      RA0  C  
ATOM   4547  O   ASP A  73      12.266   8.645 -16.892  1.00  0.00      RA0  O  
ATOM   4548  CB  ASP A  73      10.411   8.012 -19.090  1.00  0.00      RA0  C  
ATOM   4549  CG  ASP A  73      11.306   8.200 -20.307  1.00  0.00      RA0  C  
ATOM   4550  OD1 ASP A  73      10.948   8.894 -21.256  1.00  0.00      RA0  O  
ATOM   4551  OD2 ASP A  73      12.364   7.577 -20.359  1.00  0.00      RA0  O1-
ATOM   4552  H   ASP A  73       9.753   6.946 -16.600  1.00  0.00      RA0  H  
ATOM   4553  N   LEU A  74      13.504   6.980 -17.749  1.00  0.00      RA0  N  
ATOM   4554  CA  LEU A  74      14.699   7.401 -17.052  1.00  0.00      RA0  C  
ATOM   4555  C   LEU A  74      15.441   8.428 -17.886  1.00  0.00      RA0  C  
ATOM   4556  O   LEU A  74      16.383   9.059 -17.412  1.00  0.00      RA0  O  
ATOM   4557  CB  LEU A  74      15.571   6.199 -16.704  1.00  0.00      RA0  C  
ATOM   4558  CG  LEU A  74      14.852   5.258 -15.734  1.00  0.00      RA0  C  
ATOM   4559  CD1 LEU A  74      15.673   4.001 -15.443  1.00  0.00      RA0  C  
ATOM   4560  CD2 LEU A  74      14.431   5.980 -14.451  1.00  0.00      RA0  C  
ATOM   4561  H   LEU A  74      13.500   6.215 -18.391  1.00  0.00      RA0  H  
ATOM   4562  N   LYS A  75      14.998   8.603 -19.127  1.00  0.00      RA0  N  
ATOM   4563  CA  LYS A  75      15.636   9.545 -20.035  1.00  0.00      RA0  C  
ATOM   4564  C   LYS A  75      15.447  10.976 -19.543  1.00  0.00      RA0  C  
ATOM   4565  O   LYS A  75      16.296  11.840 -19.776  1.00  0.00      RA0  O  
ATOM   4566  CB  LYS A  75      15.041   9.515 -21.444  1.00  0.00      RA0  C  
ATOM   4567  CG  LYS A  75      14.844   8.160 -22.120  1.00  0.00      RA0  C  
ATOM   4568  CD  LYS A  75      14.119   8.357 -23.457  1.00  0.00      RA0  C  
ATOM   4569  CE  LYS A  75      13.160   7.221 -23.832  1.00  0.00      RA0  C  
ATOM   4570  NZ  LYS A  75      12.046   7.182 -22.876  1.00  0.00      RA0  N1+
ATOM   4571  H   LYS A  75      14.146   8.168 -19.424  1.00  0.00      RA0  H  
ATOM   4572  HZ1 LYS A  75      11.248   6.599 -23.185  1.00  0.00      RA0  H  
ATOM   4573  HZ2 LYS A  75      12.352   6.860 -21.932  1.00  0.00      RA0  H  
ATOM   4574  HZ3 LYS A  75      11.686   8.139 -22.656  1.00  0.00      RA0  H  
ATOM   4575  N   VAL A  76      14.325  11.216 -18.868  1.00  0.00      RA0  N  
ATOM   4576  CA  VAL A  76      14.003  12.537 -18.331  1.00  0.00      RA0  C  
ATOM   4577  C   VAL A  76      14.350  12.728 -16.845  1.00  0.00      RA0  C  
ATOM   4578  O   VAL A  76      14.202  13.829 -16.309  1.00  0.00      RA0  O  
ATOM   4579  CB  VAL A  76      12.529  12.819 -18.603  1.00  0.00      RA0  C  
ATOM   4580  CG1 VAL A  76      12.303  13.161 -20.076  1.00  0.00      RA0  C  
ATOM   4581  CG2 VAL A  76      11.684  11.618 -18.182  1.00  0.00      RA0  C  
ATOM   4582  H   VAL A  76      13.747  10.433 -18.642  1.00  0.00      RA0  H  
ATOM   4583  N   GLN A  77      14.813  11.669 -16.182  1.00  0.00      RA0  N  
ATOM   4584  CA  GLN A  77      15.233  11.783 -14.786  1.00  0.00      RA0  C  
ATOM   4585  C   GLN A  77      16.515  12.605 -14.691  1.00  0.00      RA0  C  
ATOM   4586  O   GLN A  77      17.423  12.436 -15.503  1.00  0.00      RA0  O  
ATOM   4587  CB  GLN A  77      15.444  10.389 -14.183  1.00  0.00      RA0  C  
ATOM   4588  CG  GLN A  77      15.994  10.426 -12.753  1.00  0.00      RA0  C  
ATOM   4589  CD  GLN A  77      16.239   9.023 -12.238  1.00  0.00      RA0  C  
ATOM   4590  NE2 GLN A  77      15.144   8.465 -11.697  1.00  0.00      RA0  N  
ATOM   4591  OE1 GLN A  77      17.342   8.489 -12.302  1.00  0.00      RA0  O  
ATOM   4592  H   GLN A  77      15.134  10.873 -16.693  1.00  0.00      RA0  H  
ATOM   4593 HE21 GLN A  77      14.288   8.992 -11.673  1.00  0.00      RA0  H  
ATOM   4594 HE22 GLN A  77      15.137   7.543 -11.310  1.00  0.00      RA0  H  
ATOM   4595  N   HIS A  78      16.590  13.495 -13.706  1.00  0.00      RA0  N  
ATOM   4596  CA  HIS A  78      17.795  14.295 -13.506  1.00  0.00      RA0  C  
ATOM   4597  C   HIS A  78      18.948  13.420 -13.028  1.00  0.00      RA0  C  
ATOM   4598  O   HIS A  78      18.752  12.491 -12.246  1.00  0.00      RA0  O  
ATOM   4599  CB  HIS A  78      17.536  15.458 -12.553  1.00  0.00      RA0  C  
ATOM   4600  CG  HIS A  78      18.504  16.563 -12.891  1.00  0.00      RA0  C  
ATOM   4601  CD2 HIS A  78      18.694  17.154 -14.143  1.00  0.00      RA0  C  
ATOM   4602  ND1 HIS A  78      19.339  17.137 -12.008  1.00  0.00      RA0  N  
ATOM   4603  CE1 HIS A  78      20.056  18.086 -12.690  1.00  0.00      RA0  C  
ATOM   4604  NE2 HIS A  78      19.660  18.093 -14.001  1.00  0.00      RA0  N  
ATOM   4605  H   HIS A  78      15.854  13.493 -13.035  1.00  0.00      RA0  H  
ATOM   4606  HD1 HIS A  78      19.452  16.913 -11.057  1.00  0.00      RA0  H  
ATOM   4607  N   SER A  79      20.153  13.735 -13.492  1.00  0.00      RA0  N  
ATOM   4608  CA  SER A  79      21.320  12.891 -13.257  1.00  0.00      RA0  C  
ATOM   4609  C   SER A  79      21.760  12.849 -11.794  1.00  0.00      RA0  C  
ATOM   4610  O   SER A  79      22.530  11.970 -11.406  1.00  0.00      RA0  O  
ATOM   4611  CB  SER A  79      22.326  13.423 -14.254  1.00  0.00      RA0  C  
ATOM   4612  OG  SER A  79      21.531  13.998 -15.300  1.00  0.00      RA0  O  
ATOM   4613  H   SER A  79      20.270  14.544 -14.070  1.00  0.00      RA0  H  
ATOM   4614  HG  SER A  79      21.076  13.277 -15.725  1.00  0.00      RA0  H  
ATOM   4615  N   SER A  80      21.269  13.790 -10.987  1.00  0.00      RA0  N  
ATOM   4616  CA  SER A  80      21.573  13.827  -9.552  1.00  0.00      RA0  C  
ATOM   4617  C   SER A  80      21.055  12.583  -8.846  1.00  0.00      RA0  C  
ATOM   4618  O   SER A  80      21.566  12.169  -7.806  1.00  0.00      RA0  O  
ATOM   4619  CB  SER A  80      20.956  15.129  -9.092  1.00  0.00      RA0  C  
ATOM   4620  OG  SER A  80      20.989  15.979 -10.244  1.00  0.00      RA0  O  
ATOM   4621  H   SER A  80      20.636  14.479 -11.337  1.00  0.00      RA0  H  
ATOM   4622  HG  SER A  80      21.902  16.227 -10.355  1.00  0.00      RA0  H  
ATOM   4623  N   TYR A  81      20.008  12.017  -9.427  1.00  0.00      RA0  N  
ATOM   4624  CA  TYR A  81      19.263  10.909  -8.854  1.00  0.00      RA0  C  
ATOM   4625  C   TYR A  81      19.681   9.537  -9.380  1.00  0.00      RA0  C  
ATOM   4626  O   TYR A  81      18.949   8.564  -9.208  1.00  0.00      RA0  O  
ATOM   4627  CB  TYR A  81      17.761  11.102  -9.063  1.00  0.00      RA0  C  
ATOM   4628  CG  TYR A  81      17.323  12.427  -8.488  1.00  0.00      RA0  C  
ATOM   4629  CD1 TYR A  81      17.279  12.614  -7.111  1.00  0.00      RA0  C  
ATOM   4630  CD2 TYR A  81      16.960  13.460  -9.342  1.00  0.00      RA0  C  
ATOM   4631  CE1 TYR A  81      16.862  13.832  -6.587  1.00  0.00      RA0  C  
ATOM   4632  CE2 TYR A  81      16.549  14.678  -8.818  1.00  0.00      RA0  C  
ATOM   4633  CZ  TYR A  81      16.493  14.864  -7.442  1.00  0.00      RA0  C  
ATOM   4634  OH  TYR A  81      16.069  16.076  -6.939  1.00  0.00      RA0  O  
ATOM   4635  H   TYR A  81      19.702  12.303 -10.339  1.00  0.00      RA0  H  
ATOM   4636  HH  TYR A  81      16.053  16.057  -5.987  1.00  0.00      RA0  H  
ATOM   4637  N   ARG A  82      20.824   9.474 -10.067  1.00  0.00      RA0  N  
ATOM   4638  CA  ARG A  82      21.309   8.216 -10.649  1.00  0.00      RA0  C  
ATOM   4639  C   ARG A  82      21.368   7.070  -9.630  1.00  0.00      RA0  C  
ATOM   4640  O   ARG A  82      22.058   7.144  -8.608  1.00  0.00      RA0  O  
ATOM   4641  CB  ARG A  82      22.618   8.452 -11.429  1.00  0.00      RA0  C  
ATOM   4642  CG  ARG A  82      23.751   7.438 -11.220  1.00  0.00      RA0  C  
ATOM   4643  CD  ARG A  82      24.670   7.821 -10.054  1.00  0.00      RA0  C  
ATOM   4644  NE  ARG A  82      25.461   6.681  -9.594  1.00  0.00      RA0  N  
ATOM   4645  CZ  ARG A  82      25.386   6.317  -8.278  1.00  0.00      RA0  C  
ATOM   4646  NH1 ARG A  82      24.477   6.909  -7.470  1.00  0.00      RA0  N1+
ATOM   4647  NH2 ARG A  82      26.205   5.350  -7.809  1.00  0.00      RA0  N  
ATOM   4648  H   ARG A  82      21.379  10.297 -10.188  1.00  0.00      RA0  H  
ATOM   4649  HE  ARG A  82      26.037   6.218 -10.277  1.00  0.00      RA0  H  
ATOM   4650 HH11 ARG A  82      24.452   6.783  -6.476  1.00  0.00      RA0  H  
ATOM   4651 HH12 ARG A  82      23.737   7.480  -7.857  1.00  0.00      RA0  H  
ATOM   4652 HH21 ARG A  82      26.267   5.100  -6.840  1.00  0.00      RA0  H  
ATOM   4653 HH22 ARG A  82      26.767   4.816  -8.450  1.00  0.00      RA0  H  
ATOM   4654  N   GLN A  83      20.613   6.018  -9.946  1.00  0.00      RA0  N  
ATOM   4655  CA  GLN A  83      20.435   4.809  -9.131  1.00  0.00      RA0  C  
ATOM   4656  C   GLN A  83      20.308   5.150  -7.622  1.00  0.00      RA0  C  
ATOM   4657  O   GLN A  83      20.742   4.412  -6.737  1.00  0.00      RA0  O  
ATOM   4658  CB  GLN A  83      21.519   3.757  -9.451  1.00  0.00      RA0  C  
ATOM   4659  CG  GLN A  83      22.886   4.049  -8.834  1.00  0.00      RA0  C  
ATOM   4660  CD  GLN A  83      23.970   3.170  -9.407  1.00  0.00      RA0  C  
ATOM   4661  NE2 GLN A  83      23.636   1.876  -9.532  1.00  0.00      RA0  N  
ATOM   4662  OE1 GLN A  83      25.067   3.642  -9.693  1.00  0.00      RA0  O  
ATOM   4663  H   GLN A  83      20.058   6.115 -10.773  1.00  0.00      RA0  H  
ATOM   4664 HE21 GLN A  83      22.739   1.530  -9.258  1.00  0.00      RA0  H  
ATOM   4665 HE22 GLN A  83      24.273   1.204  -9.908  1.00  0.00      RA0  H  
ATOM   4666  N   ARG A  84      19.623   6.256  -7.350  1.00  0.00      RA0  N  
ATOM   4667  CA  ARG A  84      19.485   6.785  -6.002  1.00  0.00      RA0  C  
ATOM   4668  C   ARG A  84      18.010   6.815  -5.603  1.00  0.00      RA0  C  
ATOM   4669  O   ARG A  84      17.595   6.158  -4.644  1.00  0.00      RA0  O  
ATOM   4670  CB  ARG A  84      20.183   8.142  -5.912  1.00  0.00      RA0  C  
ATOM   4671  CG  ARG A  84      20.677   8.402  -4.495  1.00  0.00      RA0  C  
ATOM   4672  CD  ARG A  84      21.747   9.492  -4.380  1.00  0.00      RA0  C  
ATOM   4673  NE  ARG A  84      21.252  10.813  -4.760  1.00  0.00      RA0  N  
ATOM   4674  CZ  ARG A  84      20.781  11.630  -3.769  1.00  0.00      RA0  C  
ATOM   4675  NH1 ARG A  84      20.750  11.211  -2.488  1.00  0.00      RA0  N1+
ATOM   4676  NH2 ARG A  84      20.353  12.869  -4.075  1.00  0.00      RA0  N  
ATOM   4677  H   ARG A  84      19.187   6.757  -8.100  1.00  0.00      RA0  H  
ATOM   4678  HE  ARG A  84      21.304  11.074  -5.733  1.00  0.00      RA0  H  
ATOM   4679 HH11 ARG A  84      20.341  11.817  -1.790  1.00  0.00      RA0  H  
ATOM   4680 HH12 ARG A  84      21.106  10.329  -2.146  1.00  0.00      RA0  H  
ATOM   4681 HH21 ARG A  84      20.039  13.492  -3.332  1.00  0.00      RA0  H  
ATOM   4682 HH22 ARG A  84      20.336  13.244  -5.001  1.00  0.00      RA0  H  
ATOM   4683  N   ALA A  85      17.226   7.588  -6.348  1.00  0.00      RA0  N  
ATOM   4684  CA  ALA A  85      15.793   7.695  -6.112  1.00  0.00      RA0  C  
ATOM   4685  C   ALA A  85      15.029   6.516  -6.697  1.00  0.00      RA0  C  
ATOM   4686  O   ALA A  85      15.405   5.967  -7.733  1.00  0.00      RA0  O  
ATOM   4687  CB  ALA A  85      15.264   8.957  -6.768  1.00  0.00      RA0  C  
ATOM   4688  H   ALA A  85      17.581   7.936  -7.215  1.00  0.00      RA0  H  
ATOM   4689  N   ARG A  86      13.953   6.140  -6.016  1.00  0.00      RA0  N  
ATOM   4690  CA  ARG A  86      13.106   5.035  -6.437  1.00  0.00      RA0  C  
ATOM   4691  C   ARG A  86      11.673   5.264  -5.960  1.00  0.00      RA0  C  
ATOM   4692  O   ARG A  86      11.461   5.750  -4.848  1.00  0.00      RA0  O  
ATOM   4693  CB  ARG A  86      13.691   3.756  -5.831  1.00  0.00      RA0  C  
ATOM   4694  CG  ARG A  86      12.838   2.497  -5.984  1.00  0.00      RA0  C  
ATOM   4695  CD  ARG A  86      13.512   1.269  -5.368  1.00  0.00      RA0  C  
ATOM   4696  NE  ARG A  86      13.749   1.432  -3.932  1.00  0.00      RA0  N  
ATOM   4697  CZ  ARG A  86      14.198   0.356  -3.218  1.00  0.00      RA0  C  
ATOM   4698  NH1 ARG A  86      14.410  -0.818  -3.858  1.00  0.00      RA0  N1+
ATOM   4699  NH2 ARG A  86      14.420   0.474  -1.891  1.00  0.00      RA0  N  
ATOM   4700  H   ARG A  86      13.751   6.549  -5.122  1.00  0.00      RA0  H  
ATOM   4701  HE  ARG A  86      13.602   2.345  -3.534  1.00  0.00      RA0  H  
ATOM   4702 HH11 ARG A  86      14.727  -1.642  -3.382  1.00  0.00      RA0  H  
ATOM   4703 HH12 ARG A  86      14.259  -0.911  -4.846  1.00  0.00      RA0  H  
ATOM   4704 HH21 ARG A  86      14.753  -0.275  -1.314  1.00  0.00      RA0  H  
ATOM   4705 HH22 ARG A  86      14.252   1.343  -1.400  1.00  0.00      RA0  H  
ATOM   4706  N   LEU A  87      10.696   4.915  -6.796  1.00  0.00      RA0  N  
ATOM   4707  CA  LEU A  87       9.288   4.922  -6.394  1.00  0.00      RA0  C  
ATOM   4708  C   LEU A  87       8.908   3.535  -5.896  1.00  0.00      RA0  C  
ATOM   4709  O   LEU A  87       9.129   2.546  -6.586  1.00  0.00      RA0  O  
ATOM   4710  CB  LEU A  87       8.432   5.309  -7.602  1.00  0.00      RA0  C  
ATOM   4711  CG  LEU A  87       6.918   5.204  -7.396  1.00  0.00      RA0  C  
ATOM   4712  CD1 LEU A  87       6.383   6.287  -6.461  1.00  0.00      RA0  C  
ATOM   4713  CD2 LEU A  87       6.169   5.195  -8.730  1.00  0.00      RA0  C  
ATOM   4714  H   LEU A  87      10.946   4.555  -7.694  1.00  0.00      RA0  H  
ATOM   4715  N   LEU A  88       8.342   3.445  -4.700  1.00  0.00      RA0  N  
ATOM   4716  CA  LEU A  88       8.026   2.132  -4.159  1.00  0.00      RA0  C  
ATOM   4717  C   LEU A  88       6.733   1.643  -4.798  1.00  0.00      RA0  C  
ATOM   4718  O   LEU A  88       5.696   2.296  -4.699  1.00  0.00      RA0  O  
ATOM   4719  CB  LEU A  88       7.838   2.128  -2.639  1.00  0.00      RA0  C  
ATOM   4720  CG  LEU A  88       9.097   2.405  -1.816  1.00  0.00      RA0  C  
ATOM   4721  CD1 LEU A  88       9.330   3.898  -1.612  1.00  0.00      RA0  C  
ATOM   4722  CD2 LEU A  88       9.062   1.671  -0.475  1.00  0.00      RA0  C  
ATOM   4723  H   LEU A  88       8.028   4.267  -4.223  1.00  0.00      RA0  H  
ATOM   4724  N   LYS A  89       6.809   0.503  -5.480  1.00  0.00      RA0  N  
ATOM   4725  CA  LYS A  89       5.691   0.021  -6.287  1.00  0.00      RA0  C  
ATOM   4726  C   LYS A  89       4.604  -0.677  -5.478  1.00  0.00      RA0  C  
ATOM   4727  O   LYS A  89       3.419  -0.498  -5.743  1.00  0.00      RA0  O  
ATOM   4728  CB  LYS A  89       6.142  -0.905  -7.423  1.00  0.00      RA0  C  
ATOM   4729  CG  LYS A  89       6.460  -0.174  -8.731  1.00  0.00      RA0  C  
ATOM   4730  CD  LYS A  89       7.714   0.689  -8.635  1.00  0.00      RA0  C  
ATOM   4731  CE  LYS A  89       7.918   1.634  -9.815  1.00  0.00      RA0  C  
ATOM   4732  NZ  LYS A  89       9.101   2.455  -9.541  1.00  0.00      RA0  N1+
ATOM   4733  H   LYS A  89       7.619  -0.068  -5.356  1.00  0.00      RA0  H  
ATOM   4734  HZ1 LYS A  89       8.958   3.424  -9.904  1.00  0.00      RA0  H  
ATOM   4735  HZ2 LYS A  89       9.346   2.477  -8.531  1.00  0.00      RA0  H  
ATOM   4736  HZ3 LYS A  89       9.908   2.149 -10.131  1.00  0.00      RA0  H  
ATOM   4737  N   ASP A  90       5.005  -1.471  -4.493  1.00  0.00      RA0  N  
ATOM   4738  CA  ASP A  90       4.067  -2.348  -3.795  1.00  0.00      RA0  C  
ATOM   4739  C   ASP A  90       3.057  -1.579  -2.943  1.00  0.00      RA0  C  
ATOM   4740  O   ASP A  90       1.985  -2.095  -2.610  1.00  0.00      RA0  O  
ATOM   4741  CB  ASP A  90       4.911  -3.211  -2.866  1.00  0.00      RA0  C  
ATOM   4742  CG  ASP A  90       5.669  -2.290  -1.916  1.00  0.00      RA0  C  
ATOM   4743  OD1 ASP A  90       6.661  -1.681  -2.325  1.00  0.00      RA0  O  
ATOM   4744  OD2 ASP A  90       5.243  -2.144  -0.777  1.00  0.00      RA0  O1-
ATOM   4745  H   ASP A  90       5.945  -1.465  -4.149  1.00  0.00      RA0  H  
ATOM   4746  N   GLN A  91       3.402  -0.343  -2.603  1.00  0.00      RA0  N  
ATOM   4747  CA  GLN A  91       2.501   0.522  -1.859  1.00  0.00      RA0  C  
ATOM   4748  C   GLN A  91       1.437   1.140  -2.769  1.00  0.00      RA0  C  
ATOM   4749  O   GLN A  91       0.405   1.605  -2.292  1.00  0.00      RA0  O  
ATOM   4750  CB  GLN A  91       3.349   1.635  -1.260  1.00  0.00      RA0  C  
ATOM   4751  CG  GLN A  91       4.321   1.114  -0.212  1.00  0.00      RA0  C  
ATOM   4752  CD  GLN A  91       3.488   0.625   0.945  1.00  0.00      RA0  C  
ATOM   4753  NE2 GLN A  91       3.692  -0.665   1.249  1.00  0.00      RA0  N  
ATOM   4754  OE1 GLN A  91       2.703   1.382   1.513  1.00  0.00      RA0  O  
ATOM   4755  H   GLN A  91       4.341  -0.064  -2.802  1.00  0.00      RA0  H  
ATOM   4756 HE21 GLN A  91       4.335  -1.191   0.675  1.00  0.00      RA0  H  
ATOM   4757 HE22 GLN A  91       3.249  -1.162   1.990  1.00  0.00      RA0  H  
ATOM   4758  N   LEU A  92       1.688   1.134  -4.077  1.00  0.00      RA0  N  
ATOM   4759  CA  LEU A  92       0.776   1.751  -5.044  1.00  0.00      RA0  C  
ATOM   4760  C   LEU A  92      -0.621   1.145  -5.030  1.00  0.00      RA0  C  
ATOM   4761  O   LEU A  92      -1.612   1.859  -5.173  1.00  0.00      RA0  O  
ATOM   4762  CB  LEU A  92       1.295   1.655  -6.481  1.00  0.00      RA0  C  
ATOM   4763  CG  LEU A  92       2.559   2.458  -6.783  1.00  0.00      RA0  C  
ATOM   4764  CD1 LEU A  92       3.111   2.148  -8.175  1.00  0.00      RA0  C  
ATOM   4765  CD2 LEU A  92       2.318   3.951  -6.613  1.00  0.00      RA0  C  
ATOM   4766  H   LEU A  92       2.508   0.680  -4.425  1.00  0.00      RA0  H  
ATOM   4767  N   SER A  93      -0.697  -0.173  -4.865  1.00  0.00      RA0  N  
ATOM   4768  CA  SER A  93      -1.980  -0.870  -4.837  1.00  0.00      RA0  C  
ATOM   4769  C   SER A  93      -2.848  -0.388  -3.672  1.00  0.00      RA0  C  
ATOM   4770  O   SER A  93      -4.064  -0.587  -3.665  1.00  0.00      RA0  O  
ATOM   4771  CB  SER A  93      -1.587  -2.337  -4.722  1.00  0.00      RA0  C  
ATOM   4772  OG  SER A  93      -0.177  -2.422  -4.992  1.00  0.00      RA0  O  
ATOM   4773  H   SER A  93       0.162  -0.675  -4.783  1.00  0.00      RA0  H  
ATOM   4774  HG  SER A  93       0.247  -2.719  -4.188  1.00  0.00      RA0  H  
ATOM   4775  N   LEU A  94      -2.202   0.244  -2.695  1.00  0.00      RA0  N  
ATOM   4776  CA  LEU A  94      -2.862   0.800  -1.515  1.00  0.00      RA0  C  
ATOM   4777  C   LEU A  94      -3.268   2.255  -1.643  1.00  0.00      RA0  C  
ATOM   4778  O   LEU A  94      -3.880   2.814  -0.731  1.00  0.00      RA0  O  
ATOM   4779  CB  LEU A  94      -1.963   0.624  -0.292  1.00  0.00      RA0  C  
ATOM   4780  CG  LEU A  94      -1.413  -0.798  -0.156  1.00  0.00      RA0  C  
ATOM   4781  CD1 LEU A  94      -0.287  -0.872   0.877  1.00  0.00      RA0  C  
ATOM   4782  CD2 LEU A  94      -2.519  -1.820   0.116  1.00  0.00      RA0  C  
ATOM   4783  H   LEU A  94      -1.223   0.434  -2.766  1.00  0.00      RA0  H  
ATOM   4784  N   GLY A  95      -2.909   2.877  -2.757  1.00  0.00      RA0  N  
ATOM   4785  CA  GLY A  95      -3.119   4.301  -2.907  1.00  0.00      RA0  C  
ATOM   4786  C   GLY A  95      -2.051   5.086  -2.172  1.00  0.00      RA0  C  
ATOM   4787  O   GLY A  95      -2.309   6.176  -1.661  1.00  0.00      RA0  O  
ATOM   4788  H   GLY A  95      -2.435   2.384  -3.485  1.00  0.00      RA0  H  
ATOM   4789  N   ASN A  96      -0.851   4.515  -2.101  1.00  0.00      RA0  N  
ATOM   4790  CA  ASN A  96       0.305   5.220  -1.562  1.00  0.00      RA0  C  
ATOM   4791  C   ASN A  96       1.441   5.215  -2.581  1.00  0.00      RA0  C  
ATOM   4792  O   ASN A  96       2.067   4.185  -2.830  1.00  0.00      RA0  O  
ATOM   4793  CB  ASN A  96       0.783   4.513  -0.298  1.00  0.00      RA0  C  
ATOM   4794  CG  ASN A  96       2.009   5.184   0.284  1.00  0.00      RA0  C  
ATOM   4795  ND2 ASN A  96       2.829   4.322   0.902  1.00  0.00      RA0  N  
ATOM   4796  OD1 ASN A  96       2.131   6.407   0.335  1.00  0.00      RA0  O  
ATOM   4797  H   ASN A  96      -0.666   3.614  -2.499  1.00  0.00      RA0  H  
ATOM   4798 HD21 ASN A  96       2.709   3.325   0.850  1.00  0.00      RA0  H  
ATOM   4799 HD22 ASN A  96       3.589   4.598   1.502  1.00  0.00      RA0  H  
ATOM   4800  N   ALA A  97       1.726   6.381  -3.144  1.00  0.00      RA0  N  
ATOM   4801  CA  ALA A  97       2.821   6.502  -4.086  1.00  0.00      RA0  C  
ATOM   4802  C   ALA A  97       3.936   7.236  -3.385  1.00  0.00      RA0  C  
ATOM   4803  O   ALA A  97       3.856   8.444  -3.181  1.00  0.00      RA0  O  
ATOM   4804  CB  ALA A  97       2.410   7.351  -5.289  1.00  0.00      RA0  C  
ATOM   4805  H   ALA A  97       1.201   7.197  -2.938  1.00  0.00      RA0  H  
ATOM   4806  N   ALA A  98       4.986   6.509  -3.030  1.00  0.00      RA0  N  
ATOM   4807  CA  ALA A  98       6.037   7.080  -2.202  1.00  0.00      RA0  C  
ATOM   4808  C   ALA A  98       7.400   6.977  -2.869  1.00  0.00      RA0  C  
ATOM   4809  O   ALA A  98       7.715   5.982  -3.521  1.00  0.00      RA0  O  
ATOM   4810  CB  ALA A  98       6.081   6.372  -0.847  1.00  0.00      RA0  C  
ATOM   4811  H   ALA A  98       5.071   5.552  -3.308  1.00  0.00      RA0  H  
ATOM   4812  N   LEU A  99       8.203   8.018  -2.693  1.00  0.00      RA0  N  
ATOM   4813  CA  LEU A  99       9.532   8.088  -3.277  1.00  0.00      RA0  C  
ATOM   4814  C   LEU A  99      10.601   7.777  -2.237  1.00  0.00      RA0  C  
ATOM   4815  O   LEU A  99      10.592   8.355  -1.154  1.00  0.00      RA0  O  
ATOM   4816  CB  LEU A  99       9.731   9.504  -3.808  1.00  0.00      RA0  C  
ATOM   4817  CG  LEU A  99      11.144   9.835  -4.283  1.00  0.00      RA0  C  
ATOM   4818  CD1 LEU A  99      11.539   9.030  -5.519  1.00  0.00      RA0  C  
ATOM   4819  CD2 LEU A  99      11.312  11.338  -4.495  1.00  0.00      RA0  C  
ATOM   4820  H   LEU A  99       7.907   8.739  -2.059  1.00  0.00      RA0  H  
ATOM   4821  N   GLN A 100      11.520   6.867  -2.549  1.00  0.00      RA0  N  
ATOM   4822  CA  GLN A 100      12.627   6.609  -1.629  1.00  0.00      RA0  C  
ATOM   4823  C   GLN A 100      13.973   7.085  -2.173  1.00  0.00      RA0  C  
ATOM   4824  O   GLN A 100      14.542   6.484  -3.085  1.00  0.00      RA0  O  
ATOM   4825  CB  GLN A 100      12.675   5.135  -1.264  1.00  0.00      RA0  C  
ATOM   4826  CG  GLN A 100      13.598   4.842  -0.089  1.00  0.00      RA0  C  
ATOM   4827  CD  GLN A 100      13.318   3.429   0.355  1.00  0.00      RA0  C  
ATOM   4828  NE2 GLN A 100      12.464   3.365   1.389  1.00  0.00      RA0  N  
ATOM   4829  OE1 GLN A 100      13.820   2.462  -0.216  1.00  0.00      RA0  O  
ATOM   4830  H   GLN A 100      11.310   6.210  -3.243  1.00  0.00      RA0  H  
ATOM   4831 HE21 GLN A 100      12.091   4.218   1.774  1.00  0.00      RA0  H  
ATOM   4832 HE22 GLN A 100      12.149   2.518   1.817  1.00  0.00      RA0  H  
ATOM   4833  N   ILE A 101      14.490   8.158  -1.588  1.00  0.00      RA0  N  
ATOM   4834  CA  ILE A 101      15.840   8.595  -1.889  1.00  0.00      RA0  C  
ATOM   4835  C   ILE A 101      16.794   7.896  -0.934  1.00  0.00      RA0  C  
ATOM   4836  O   ILE A 101      16.645   8.001   0.283  1.00  0.00      RA0  O  
ATOM   4837  CB  ILE A 101      15.954  10.108  -1.703  1.00  0.00      RA0  C  
ATOM   4838  CG1 ILE A 101      14.867  10.870  -2.460  1.00  0.00      RA0  C  
ATOM   4839  CG2 ILE A 101      17.354  10.597  -2.070  1.00  0.00      RA0  C  
ATOM   4840  CD1 ILE A 101      15.281  11.213  -3.889  1.00  0.00      RA0  C  
ATOM   4841  H   ILE A 101      14.061   8.475  -0.740  1.00  0.00      RA0  H  
ATOM   4842  N   THR A 102      17.765   7.173  -1.480  1.00  0.00      RA0  N  
ATOM   4843  CA  THR A 102      18.767   6.507  -0.656  1.00  0.00      RA0  C  
ATOM   4844  C   THR A 102      19.998   7.401  -0.532  1.00  0.00      RA0  C  
ATOM   4845  O   THR A 102      20.323   8.137  -1.461  1.00  0.00      RA0  O  
ATOM   4846  CB  THR A 102      19.038   5.154  -1.293  1.00  0.00      RA0  C  
ATOM   4847  CG2 THR A 102      17.912   4.165  -0.985  1.00  0.00      RA0  C  
ATOM   4848  OG1 THR A 102      19.129   5.317  -2.705  1.00  0.00      RA0  O  
ATOM   4849  H   THR A 102      17.835   7.011  -2.467  1.00  0.00      RA0  H  
ATOM   4850  HG1 THR A 102      19.798   5.970  -2.865  1.00  0.00      RA0  H  
ATOM   4851  N   ASP A 103      20.655   7.361   0.626  1.00  0.00      RA0  N  
ATOM   4852  CA  ASP A 103      21.832   8.196   0.888  1.00  0.00      RA0  C  
ATOM   4853  C   ASP A 103      21.554   9.671   0.613  1.00  0.00      RA0  C  
ATOM   4854  O   ASP A 103      22.100  10.244  -0.332  1.00  0.00      RA0  O  
ATOM   4855  CB  ASP A 103      23.031   7.704   0.072  1.00  0.00      RA0  C  
ATOM   4856  CG  ASP A 103      24.329   8.353   0.503  1.00  0.00      RA0  C  
ATOM   4857  OD1 ASP A 103      24.403   8.840   1.623  1.00  0.00      RA0  O  
ATOM   4858  OD2 ASP A 103      25.272   8.425  -0.288  1.00  0.00      RA0  O1-
ATOM   4859  H   ASP A 103      20.352   6.710   1.324  1.00  0.00      RA0  H  
ATOM   4860  N   VAL A 104      20.701  10.276   1.435  1.00  0.00      RA0  N  
ATOM   4861  CA  VAL A 104      20.323  11.675   1.257  1.00  0.00      RA0  C  
ATOM   4862  C   VAL A 104      21.501  12.614   1.471  1.00  0.00      RA0  C  
ATOM   4863  O   VAL A 104      22.180  12.554   2.495  1.00  0.00      RA0  O  
ATOM   4864  CB  VAL A 104      19.159  12.002   2.185  1.00  0.00      RA0  C  
ATOM   4865  CG1 VAL A 104      18.833  13.490   2.224  1.00  0.00      RA0  C  
ATOM   4866  CG2 VAL A 104      17.951  11.180   1.752  1.00  0.00      RA0  C  
ATOM   4867  H   VAL A 104      20.311   9.763   2.202  1.00  0.00      RA0  H  
ATOM   4868  N   LYS A 105      21.736  13.482   0.495  1.00  0.00      RA0  N  
ATOM   4869  CA  LYS A 105      22.798  14.465   0.606  1.00  0.00      RA0  C  
ATOM   4870  C   LYS A 105      22.197  15.830   0.926  1.00  0.00      RA0  C  
ATOM   4871  O   LYS A 105      20.979  15.981   0.980  1.00  0.00      RA0  O  
ATOM   4872  CB  LYS A 105      23.541  14.627  -0.728  1.00  0.00      RA0  C  
ATOM   4873  CG  LYS A 105      23.869  13.394  -1.584  1.00  0.00      RA0  C  
ATOM   4874  CD  LYS A 105      25.027  12.498  -1.126  1.00  0.00      RA0  C  
ATOM   4875  CE  LYS A 105      24.715  11.731   0.152  1.00  0.00      RA0  C  
ATOM   4876  NZ  LYS A 105      25.782  10.799   0.516  1.00  0.00      RA0  N1+
ATOM   4877  H   LYS A 105      21.043  13.626  -0.219  1.00  0.00      RA0  H  
ATOM   4878  HZ1 LYS A 105      26.654  11.276   0.812  1.00  0.00      RA0  H  
ATOM   4879  HZ2 LYS A 105      25.427  10.192   1.285  1.00  0.00      RA0  H  
ATOM   4880  HZ3 LYS A 105      25.933  10.070  -0.214  1.00  0.00      RA0  H  
ATOM   4881  N   LEU A 106      23.053  16.823   1.131  1.00  0.00      RA0  N  
ATOM   4882  CA  LEU A 106      22.601  18.148   1.539  1.00  0.00      RA0  C  
ATOM   4883  C   LEU A 106      21.765  18.809   0.457  1.00  0.00      RA0  C  
ATOM   4884  O   LEU A 106      20.875  19.607   0.745  1.00  0.00      RA0  O  
ATOM   4885  CB  LEU A 106      23.793  19.011   1.943  1.00  0.00      RA0  C  
ATOM   4886  CG  LEU A 106      24.567  18.392   3.111  1.00  0.00      RA0  C  
ATOM   4887  CD1 LEU A 106      25.831  19.188   3.440  1.00  0.00      RA0  C  
ATOM   4888  CD2 LEU A 106      23.680  18.187   4.344  1.00  0.00      RA0  C  
ATOM   4889  H   LEU A 106      24.020  16.686   0.926  1.00  0.00      RA0  H  
ATOM   4890  N   GLN A 107      22.060  18.470  -0.791  1.00  0.00      RA0  N  
ATOM   4891  CA  GLN A 107      21.402  19.100  -1.923  1.00  0.00      RA0  C  
ATOM   4892  C   GLN A 107      19.978  18.586  -2.096  1.00  0.00      RA0  C  
ATOM   4893  O   GLN A 107      19.180  19.183  -2.821  1.00  0.00      RA0  O  
ATOM   4894  CB  GLN A 107      22.212  18.838  -3.198  1.00  0.00      RA0  C  
ATOM   4895  CG  GLN A 107      23.592  19.510  -3.277  1.00  0.00      RA0  C  
ATOM   4896  CD  GLN A 107      24.594  18.935  -2.288  1.00  0.00      RA0  C  
ATOM   4897  NE2 GLN A 107      25.587  19.793  -2.002  1.00  0.00      RA0  N  
ATOM   4898  OE1 GLN A 107      24.491  17.809  -1.806  1.00  0.00      RA0  O  
ATOM   4899  H   GLN A 107      22.719  17.740  -0.973  1.00  0.00      RA0  H  
ATOM   4900 HE21 GLN A 107      25.602  20.699  -2.427  1.00  0.00      RA0  H  
ATOM   4901 HE22 GLN A 107      26.333  19.561  -1.379  1.00  0.00      RA0  H  
ATOM   4902  N   ASP A 108      19.663  17.484  -1.419  1.00  0.00      RA0  N  
ATOM   4903  CA  ASP A 108      18.330  16.886  -1.495  1.00  0.00      RA0  C  
ATOM   4904  C   ASP A 108      17.301  17.706  -0.723  1.00  0.00      RA0  C  
ATOM   4905  O   ASP A 108      16.095  17.514  -0.877  1.00  0.00      RA0  O  
ATOM   4906  CB  ASP A 108      18.352  15.433  -0.981  1.00  0.00      RA0  C  
ATOM   4907  CG  ASP A 108      19.412  14.531  -1.621  1.00  0.00      RA0  C  
ATOM   4908  OD1 ASP A 108      20.300  14.990  -2.333  1.00  0.00      RA0  O  
ATOM   4909  OD2 ASP A 108      19.376  13.323  -1.407  1.00  0.00      RA0  O1-
ATOM   4910  H   ASP A 108      20.329  16.970  -0.878  1.00  0.00      RA0  H  
ATOM   4911  N   ALA A 109      17.780  18.613   0.117  1.00  0.00      RA0  N  
ATOM   4912  CA  ALA A 109      16.887  19.516   0.820  1.00  0.00      RA0  C  
ATOM   4913  C   ALA A 109      16.268  20.493  -0.167  1.00  0.00      RA0  C  
ATOM   4914  O   ALA A 109      16.947  21.024  -1.050  1.00  0.00      RA0  O  
ATOM   4915  CB  ALA A 109      17.653  20.299   1.888  1.00  0.00      RA0  C  
ATOM   4916  H   ALA A 109      18.760  18.809   0.115  1.00  0.00      RA0  H  
ATOM   4917  N   GLY A 110      14.971  20.719  -0.013  1.00  0.00      RA0  N  
ATOM   4918  CA  GLY A 110      14.233  21.589  -0.904  1.00  0.00      RA0  C  
ATOM   4919  C   GLY A 110      12.791  21.140  -0.995  1.00  0.00      RA0  C  
ATOM   4920  O   GLY A 110      12.366  20.237  -0.272  1.00  0.00      RA0  O  
ATOM   4921  H   GLY A 110      14.420  20.080   0.529  1.00  0.00      RA0  H  
ATOM   4922  N   VAL A 111      12.033  21.763  -1.890  1.00  0.00      RA0  N  
ATOM   4923  CA  VAL A 111      10.621  21.443  -2.029  1.00  0.00      RA0  C  
ATOM   4924  C   VAL A 111      10.391  20.378  -3.087  1.00  0.00      RA0  C  
ATOM   4925  O   VAL A 111      10.829  20.518  -4.224  1.00  0.00      RA0  O  
ATOM   4926  CB  VAL A 111       9.810  22.702  -2.340  1.00  0.00      RA0  C  
ATOM   4927  CG1 VAL A 111       8.311  22.396  -2.414  1.00  0.00      RA0  C  
ATOM   4928  CG2 VAL A 111      10.120  23.798  -1.320  1.00  0.00      RA0  C  
ATOM   4929  H   VAL A 111      12.478  22.285  -2.627  1.00  0.00      RA0  H  
ATOM   4930  N   TYR A 112       9.697  19.315  -2.704  1.00  0.00      RA0  N  
ATOM   4931  CA  TYR A 112       9.348  18.250  -3.633  1.00  0.00      RA0  C  
ATOM   4932  C   TYR A 112       7.884  18.368  -4.026  1.00  0.00      RA0  C  
ATOM   4933  O   TYR A 112       7.048  18.739  -3.203  1.00  0.00      RA0  O  
ATOM   4934  CB  TYR A 112       9.549  16.878  -2.984  1.00  0.00      RA0  C  
ATOM   4935  CG  TYR A 112      11.010  16.523  -2.829  1.00  0.00      RA0  C  
ATOM   4936  CD1 TYR A 112      11.855  17.280  -2.026  1.00  0.00      RA0  C  
ATOM   4937  CD2 TYR A 112      11.505  15.407  -3.490  1.00  0.00      RA0  C  
ATOM   4938  CE1 TYR A 112      13.190  16.923  -1.887  1.00  0.00      RA0  C
[truncated: 16,941 more chars]
