# Supplementary material for: Integrative Computational Prediction Strategy for Antibody–Antigen Binding: A Case Study on Interleukin‑1 Beta
Source: J Chem Inf Model. 2026 May 27;66(11):6659–75. doi: 10.1021/acs.jcim.6c00781 (PMC13250912; doi:10.1021/acs.jcim.6c00781)
Supplement: Supplementary file 4 [file ci6c00781_si_004.zip › Cluspro_poses/EPIGUIDE/5Y9J-Ave-Ep1+2.pdb]

ATOM      1  N   VAL H   2      11.413 -37.314  47.510  1.00  0.00      LH0  N  
ATOM      2  CA  VAL H   2      10.300 -36.369  47.382  1.00  0.00      LH0  C  
ATOM      3  C   VAL H   2       9.634 -36.471  46.019  1.00  0.00      LH0  C  
ATOM      4  O   VAL H   2      10.261 -36.286  44.982  1.00  0.00      LH0  O  
ATOM      5  CB  VAL H   2      10.782 -34.938  47.671  1.00  0.00      LH0  C  
ATOM      6  CG1 VAL H   2       9.676 -33.893  47.509  1.00  0.00      LH0  C  
ATOM      7  CG2 VAL H   2      11.425 -34.857  49.057  1.00  0.00      LH0  C  
ATOM      8  H   VAL H   2      11.195 -38.287  47.424  1.00  0.00      LH0  H  
ATOM      9  N   GLN H   3       8.340 -36.807  46.074  1.00  0.00      LH0  N  
ATOM     10  CA  GLN H   3       7.580 -36.850  44.831  1.00  0.00      LH0  C  
ATOM     11  C   GLN H   3       6.830 -35.554  44.626  1.00  0.00      LH0  C  
ATOM     12  O   GLN H   3       6.581 -34.799  45.559  1.00  0.00      LH0  O  
ATOM     13  CB  GLN H   3       6.603 -38.032  44.787  1.00  0.00      LH0  C  
ATOM     14  CG  GLN H   3       7.238 -39.425  44.896  1.00  0.00      LH0  C  
ATOM     15  CD  GLN H   3       7.320 -39.886  46.341  1.00  0.00      LH0  C  
ATOM     16  NE2 GLN H   3       7.326 -41.214  46.472  1.00  0.00      LH0  N  
ATOM     17  OE1 GLN H   3       7.355 -39.115  47.292  1.00  0.00      LH0  O  
ATOM     18  H   GLN H   3       7.882 -36.882  46.960  1.00  0.00      LH0  H  
ATOM     19 HE21 GLN H   3       7.293 -41.818  45.678  1.00  0.00      LH0  H  
ATOM     20 HE22 GLN H   3       7.360 -41.603  47.392  1.00  0.00      LH0  H  
ATOM     21  N   LEU H   4       6.499 -35.320  43.353  1.00  0.00      LH0  N  
ATOM     22  CA  LEU H   4       5.963 -34.004  43.030  1.00  0.00      LH0  C  
ATOM     23  C   LEU H   4       4.498 -34.045  42.645  1.00  0.00      LH0  C  
ATOM     24  O   LEU H   4       4.138 -34.310  41.503  1.00  0.00      LH0  O  
ATOM     25  CB  LEU H   4       6.814 -33.380  41.924  1.00  0.00      LH0  C  
ATOM     26  CG  LEU H   4       8.308 -33.343  42.264  1.00  0.00      LH0  C  
ATOM     27  CD1 LEU H   4       9.157 -33.012  41.039  1.00  0.00      LH0  C  
ATOM     28  CD2 LEU H   4       8.613 -32.434  43.458  1.00  0.00      LH0  C  
ATOM     29  H   LEU H   4       6.651 -35.995  42.633  1.00  0.00      LH0  H  
ATOM     30  N   GLN H   5       3.654 -33.783  43.654  1.00  0.00      LH0  N  
ATOM     31  CA  GLN H   5       2.239 -33.660  43.304  1.00  0.00      LH0  C  
ATOM     32  C   GLN H   5       2.014 -32.304  42.663  1.00  0.00      LH0  C  
ATOM     33  O   GLN H   5       2.523 -31.308  43.157  1.00  0.00      LH0  O  
ATOM     34  CB  GLN H   5       1.359 -33.801  44.552  1.00  0.00      LH0  C  
ATOM     35  CG  GLN H   5       1.731 -34.976  45.466  1.00  0.00      LH0  C  
ATOM     36  CD  GLN H   5       0.962 -34.874  46.772  1.00  0.00      LH0  C  
ATOM     37  NE2 GLN H   5      -0.298 -35.310  46.682  1.00  0.00      LH0  N  
ATOM     38  OE1 GLN H   5       1.455 -34.445  47.813  1.00  0.00      LH0  O  
ATOM     39  H   GLN H   5       3.991 -33.470  44.544  1.00  0.00      LH0  H  
ATOM     40 HE21 GLN H   5      -0.665 -35.642  45.814  1.00  0.00      LH0  H  
ATOM     41 HE22 GLN H   5      -0.884 -35.308  47.489  1.00  0.00      LH0  H  
ATOM     42  N   GLN H   6       1.280 -32.294  41.545  1.00  0.00      LH0  N  
ATOM     43  CA  GLN H   6       1.119 -30.989  40.908  1.00  0.00      LH0  C  
ATOM     44  C   GLN H   6      -0.308 -30.505  40.864  1.00  0.00      LH0  C  
ATOM     45  O   GLN H   6      -1.258 -31.269  40.983  1.00  0.00      LH0  O  
ATOM     46  CB  GLN H   6       1.684 -30.966  39.486  1.00  0.00      LH0  C  
ATOM     47  CG  GLN H   6       3.206 -31.032  39.461  1.00  0.00      LH0  C  
ATOM     48  CD  GLN H   6       3.744 -30.591  38.115  1.00  0.00      LH0  C  
ATOM     49  NE2 GLN H   6       3.364 -29.372  37.730  1.00  0.00      LH0  N  
ATOM     50  OE1 GLN H   6       4.496 -31.296  37.455  1.00  0.00      LH0  O  
ATOM     51  H   GLN H   6       0.818 -33.107  41.198  1.00  0.00      LH0  H  
ATOM     52 HE21 GLN H   6       2.657 -28.832  38.191  1.00  0.00      LH0  H  
ATOM     53 HE22 GLN H   6       3.811 -28.959  36.936  1.00  0.00      LH0  H  
ATOM     54  N   SER H   7      -0.400 -29.192  40.623  1.00  0.00      LH0  N  
ATOM     55  CA  SER H   7      -1.665 -28.601  40.194  1.00  0.00      LH0  C  
ATOM     56  C   SER H   7      -2.233 -29.267  38.945  1.00  0.00      LH0  C  
ATOM     57  O   SER H   7      -1.495 -29.720  38.074  1.00  0.00      LH0  O  
ATOM     58  CB  SER H   7      -1.430 -27.102  39.975  1.00  0.00      LH0  C  
ATOM     59  OG  SER H   7      -0.043 -26.869  39.664  1.00  0.00      LH0  O  
ATOM     60  H   SER H   7       0.412 -28.609  40.703  1.00  0.00      LH0  H  
ATOM     61  HG  SER H   7       0.100 -27.217  38.785  1.00  0.00      LH0  H  
ATOM     62  N   GLY H   8      -3.574 -29.317  38.911  1.00  0.00      LH0  N  
ATOM     63  CA  GLY H   8      -4.214 -29.878  37.722  1.00  0.00      LH0  C  
ATOM     64  C   GLY H   8      -4.146 -28.930  36.540  1.00  0.00      LH0  C  
ATOM     65  O   GLY H   8      -3.521 -27.881  36.605  1.00  0.00      LH0  O  
ATOM     66  H   GLY H   8      -4.103 -28.865  39.625  1.00  0.00      LH0  H  
ATOM     67  N   ALA H   9      -4.811 -29.347  35.454  1.00  0.00      LH0  N  
ATOM     68  CA  ALA H   9      -4.810 -28.462  34.292  1.00  0.00      LH0  C  
ATOM     69  C   ALA H   9      -5.667 -27.231  34.506  1.00  0.00      LH0  C  
ATOM     70  O   ALA H   9      -6.844 -27.325  34.836  1.00  0.00      LH0  O  
ATOM     71  CB  ALA H   9      -5.315 -29.199  33.051  1.00  0.00      LH0  C  
ATOM     72  H   ALA H   9      -5.398 -30.152  35.489  1.00  0.00      LH0  H  
ATOM     73  N   GLU H  10      -5.019 -26.078  34.320  1.00  0.00      LH0  N  
ATOM     74  CA  GLU H  10      -5.797 -24.854  34.448  1.00  0.00      LH0  C  
ATOM     75  C   GLU H  10      -6.145 -24.261  33.098  1.00  0.00      LH0  C  
ATOM     76  O   GLU H  10      -5.428 -24.392  32.108  1.00  0.00      LH0  O  
ATOM     77  CB  GLU H  10      -5.075 -23.794  35.286  1.00  0.00      LH0  C  
ATOM     78  CG  GLU H  10      -4.899 -24.067  36.787  1.00  0.00      LH0  C  
ATOM     79  CD  GLU H  10      -4.594 -22.745  37.480  1.00  0.00      LH0  C  
ATOM     80  OE1 GLU H  10      -5.517 -21.965  37.708  1.00  0.00      LH0  O  
ATOM     81  OE2 GLU H  10      -3.431 -22.415  37.715  1.00  0.00      LH0  O1-
ATOM     82  H   GLU H  10      -4.081 -26.085  33.973  1.00  0.00      LH0  H  
ATOM     83  N   VAL H  11      -7.286 -23.565  33.110  1.00  0.00      LH0  N  
ATOM     84  CA  VAL H  11      -7.569 -22.695  31.974  1.00  0.00      LH0  C  
ATOM     85  C   VAL H  11      -7.286 -21.258  32.389  1.00  0.00      LH0  C  
ATOM     86  O   VAL H  11      -7.503 -20.875  33.531  1.00  0.00      LH0  O  
ATOM     87  CB  VAL H  11      -9.010 -22.920  31.469  1.00  0.00      LH0  C  
ATOM     88  CG1 VAL H  11     -10.061 -22.651  32.550  1.00  0.00      LH0  C  
ATOM     89  CG2 VAL H  11      -9.298 -22.172  30.163  1.00  0.00      LH0  C  
ATOM     90  H   VAL H  11      -7.805 -23.486  33.961  1.00  0.00      LH0  H  
ATOM     91  N   LYS H  12      -6.733 -20.500  31.439  1.00  0.00      LH0  N  
ATOM     92  CA  LYS H  12      -6.325 -19.135  31.751  1.00  0.00      LH0  C  
ATOM     93  C   LYS H  12      -6.840 -18.194  30.705  1.00  0.00      LH0  C  
ATOM     94  O   LYS H  12      -7.229 -18.608  29.621  1.00  0.00      LH0  O  
ATOM     95  CB  LYS H  12      -4.807 -18.999  31.773  1.00  0.00      LH0  C  
ATOM     96  CG  LYS H  12      -4.161 -19.823  32.869  1.00  0.00      LH0  C  
ATOM     97  CD  LYS H  12      -4.577 -19.378  34.265  1.00  0.00      LH0  C  
ATOM     98  CE  LYS H  12      -3.941 -20.342  35.243  1.00  0.00      LH0  C  
ATOM     99  NZ  LYS H  12      -4.304 -20.047  36.630  1.00  0.00      LH0  N1+
ATOM    100  H   LYS H  12      -6.651 -20.841  30.504  1.00  0.00      LH0  H  
ATOM    101  HZ1 LYS H  12      -3.879 -20.787  37.236  1.00  0.00      LH0  H  
ATOM    102  HZ2 LYS H  12      -3.989 -19.105  36.941  1.00  0.00      LH0  H  
ATOM    103  HZ3 LYS H  12      -5.316 -20.223  36.798  1.00  0.00      LH0  H  
ATOM    104  N   LYS H  13      -6.805 -16.910  31.065  1.00  0.00      LH0  N  
ATOM    105  CA  LYS H  13      -7.070 -15.883  30.063  1.00  0.00      LH0  C  
ATOM    106  C   LYS H  13      -5.949 -14.867  30.138  1.00  0.00      LH0  C  
ATOM    107  O   LYS H  13      -5.350 -14.709  31.198  1.00  0.00      LH0  O  
ATOM    108  CB  LYS H  13      -8.457 -15.267  30.298  1.00  0.00      LH0  C  
ATOM    109  CG  LYS H  13      -9.517 -16.353  30.126  1.00  0.00      LH0  C  
ATOM    110  CD  LYS H  13     -10.975 -15.923  30.175  1.00  0.00      LH0  C  
ATOM    111  CE  LYS H  13     -11.871 -17.160  30.106  1.00  0.00      LH0  C  
ATOM    112  NZ  LYS H  13     -11.676 -17.888  28.844  1.00  0.00      LH0  N1+
ATOM    113  H   LYS H  13      -6.499 -16.647  31.983  1.00  0.00      LH0  H  
ATOM    114  HZ1 LYS H  13     -12.273 -18.746  28.813  1.00  0.00      LH0  H  
ATOM    115  HZ2 LYS H  13     -11.988 -17.321  28.033  1.00  0.00      LH0  H  
ATOM    116  HZ3 LYS H  13     -10.693 -18.192  28.660  1.00  0.00      LH0  H  
ATOM    117  N   PRO H  14      -5.640 -14.209  28.991  1.00  0.00      LH0  N  
ATOM    118  CA  PRO H  14      -4.573 -13.200  29.001  1.00  0.00      LH0  C  
ATOM    119  C   PRO H  14      -4.610 -12.260  30.196  1.00  0.00      LH0  C  
ATOM    120  O   PRO H  14      -5.616 -11.630  30.491  1.00  0.00      LH0  O  
ATOM    121  CB  PRO H  14      -4.756 -12.508  27.647  1.00  0.00      LH0  C  
ATOM    122  CG  PRO H  14      -5.305 -13.607  26.739  1.00  0.00      LH0  C  
ATOM    123  CD  PRO H  14      -6.236 -14.378  27.668  1.00  0.00      LH0  C  
ATOM    124  N   GLY H  15      -3.476 -12.247  30.903  1.00  0.00      LH0  N  
ATOM    125  CA  GLY H  15      -3.460 -11.490  32.148  1.00  0.00      LH0  C  
ATOM    126  C   GLY H  15      -3.305 -12.364  33.377  1.00  0.00      LH0  C  
ATOM    127  O   GLY H  15      -2.409 -12.167  34.188  1.00  0.00      LH0  O  
ATOM    128  H   GLY H  15      -2.702 -12.801  30.593  1.00  0.00      LH0  H  
ATOM    129  N   SER H  16      -4.213 -13.350  33.488  1.00  0.00      LH0  N  
ATOM    130  CA  SER H  16      -4.165 -14.197  34.686  1.00  0.00      LH0  C  
ATOM    131  C   SER H  16      -2.849 -14.944  34.860  1.00  0.00      LH0  C  
ATOM    132  O   SER H  16      -2.135 -15.177  33.893  1.00  0.00      LH0  O  
ATOM    133  CB  SER H  16      -5.366 -15.153  34.703  1.00  0.00      LH0  C  
ATOM    134  OG  SER H  16      -5.416 -15.952  33.511  1.00  0.00      LH0  O  
ATOM    135  H   SER H  16      -4.877 -13.481  32.750  1.00  0.00      LH0  H  
ATOM    136  HG  SER H  16      -4.966 -15.449  32.834  1.00  0.00      LH0  H  
ATOM    137  N   SER H  17      -2.554 -15.298  36.114  1.00  0.00      LH0  N  
ATOM    138  CA  SER H  17      -1.329 -16.053  36.343  1.00  0.00      LH0  C  
ATOM    139  C   SER H  17      -1.593 -17.536  36.535  1.00  0.00      LH0  C  
ATOM    140  O   SER H  17      -2.713 -17.964  36.819  1.00  0.00      LH0  O  
ATOM    141  CB  SER H  17      -0.626 -15.440  37.552  1.00  0.00      LH0  C  
ATOM    142  OG  SER H  17      -1.596 -15.100  38.550  1.00  0.00      LH0  O  
ATOM    143  H   SER H  17      -3.090 -15.064  36.926  1.00  0.00      LH0  H  
ATOM    144  HG  SER H  17      -1.151 -15.253  39.391  1.00  0.00      LH0  H  
ATOM    145  N   VAL H  18      -0.523 -18.322  36.365  1.00  0.00      LH0  N  
ATOM    146  CA  VAL H  18      -0.657 -19.717  36.771  1.00  0.00      LH0  C  
ATOM    147  C   VAL H  18       0.145 -19.992  38.021  1.00  0.00      LH0  C  
ATOM    148  O   VAL H  18       1.294 -19.584  38.135  1.00  0.00      LH0  O  
ATOM    149  CB  VAL H  18      -0.293 -20.686  35.629  1.00  0.00      LH0  C  
ATOM    150  CG1 VAL H  18       1.167 -20.588  35.175  1.00  0.00      LH0  C  
ATOM    151  CG2 VAL H  18      -0.695 -22.116  35.984  1.00  0.00      LH0  C  
ATOM    152  H   VAL H  18       0.365 -17.922  36.125  1.00  0.00      LH0  H  
ATOM    153  N   ARG H  19      -0.507 -20.685  38.959  1.00  0.00      LH0  N  
ATOM    154  CA  ARG H  19       0.284 -21.018  40.135  1.00  0.00      LH0  C  
ATOM    155  C   ARG H  19       0.653 -22.482  40.143  1.00  0.00      LH0  C  
ATOM    156  O   ARG H  19       0.073 -23.280  40.871  1.00  0.00      LH0  O  
ATOM    157  CB  ARG H  19      -0.422 -20.636  41.438  1.00  0.00      LH0  C  
ATOM    158  CG  ARG H  19      -1.213 -19.326  41.392  1.00  0.00      LH0  C  
ATOM    159  CD  ARG H  19      -1.334 -18.653  42.763  1.00  0.00      LH0  C  
ATOM    160  NE  ARG H  19      -0.119 -17.893  43.056  1.00  0.00      LH0  N  
ATOM    161  CZ  ARG H  19       0.878 -18.346  43.841  1.00  0.00      LH0  C  
ATOM    162  NH1 ARG H  19       0.729 -19.472  44.538  1.00  0.00      LH0  N1+
ATOM    163  NH2 ARG H  19       2.009 -17.657  43.889  1.00  0.00      LH0  N  
ATOM    164  H   ARG H  19      -1.415 -21.079  38.805  1.00  0.00      LH0  H  
ATOM    165  HE  ARG H  19       0.023 -17.040  42.529  1.00  0.00      LH0  H  
ATOM    166 HH11 ARG H  19       1.478 -19.887  45.063  1.00  0.00      LH0  H  
ATOM    167 HH12 ARG H  19      -0.148 -19.949  44.530  1.00  0.00      LH0  H  
ATOM    168 HH21 ARG H  19       2.797 -17.909  44.459  1.00  0.00      LH0  H  
ATOM    169 HH22 ARG H  19       2.084 -16.832  43.309  1.00  0.00      LH0  H  
ATOM    170  N   VAL H  20       1.633 -22.808  39.286  1.00  0.00      LH0  N  
ATOM    171  CA  VAL H  20       2.050 -24.209  39.199  1.00  0.00      LH0  C  
ATOM    172  C   VAL H  20       2.652 -24.686  40.503  1.00  0.00      LH0  C  
ATOM    173  O   VAL H  20       3.785 -24.393  40.864  1.00  0.00      LH0  O  
ATOM    174  CB  VAL H  20       3.018 -24.431  38.028  1.00  0.00      LH0  C  
ATOM    175  CG1 VAL H  20       3.516 -25.878  37.929  1.00  0.00      LH0  C  
ATOM    176  CG2 VAL H  20       2.358 -23.999  36.722  1.00  0.00      LH0  C  
ATOM    177  H   VAL H  20       2.180 -22.072  38.880  1.00  0.00      LH0  H  
ATOM    178  N   SER H  21       1.803 -25.407  41.219  1.00  0.00      LH0  N  
ATOM    179  CA  SER H  21       2.234 -25.780  42.546  1.00  0.00      LH0  C  
ATOM    180  C   SER H  21       2.644 -27.224  42.627  1.00  0.00      LH0  C  
ATOM    181  O   SER H  21       1.847 -28.141  42.461  1.00  0.00      LH0  O  
ATOM    182  CB  SER H  21       1.144 -25.419  43.549  1.00  0.00      LH0  C  
ATOM    183  OG  SER H  21       0.850 -24.018  43.431  1.00  0.00      LH0  O  
ATOM    184  H   SER H  21       0.919 -25.683  40.837  1.00  0.00      LH0  H  
ATOM    185  HG  SER H  21       0.428 -23.919  42.576  1.00  0.00      LH0  H  
ATOM    186  N   CYS H  22       3.941 -27.378  42.901  1.00  0.00      LH0  N  
ATOM    187  CA  CYS H  22       4.327 -28.688  43.388  1.00  0.00      LH0  C  
ATOM    188  C   CYS H  22       4.158 -28.803  44.874  1.00  0.00      LH0  C  
ATOM    189  O   CYS H  22       4.924 -28.300  45.684  1.00  0.00      LH0  O  
ATOM    190  CB  CYS H  22       5.727 -29.105  42.961  1.00  0.00      LH0  C  
ATOM    191  SG  CYS H  22       5.558 -30.257  41.584  1.00  0.00      LH0  S  
ATOM    192  H   CYS H  22       4.520 -26.572  43.033  1.00  0.00      LH0  H  
ATOM    193  N   LYS H  23       3.081 -29.519  45.175  1.00  0.00      LH0  N  
ATOM    194  CA  LYS H  23       2.887 -30.047  46.512  1.00  0.00      LH0  C  
ATOM    195  C   LYS H  23       3.792 -31.263  46.701  1.00  0.00      LH0  C  
ATOM    196  O   LYS H  23       3.442 -32.401  46.413  1.00  0.00      LH0  O  
ATOM    197  CB  LYS H  23       1.379 -30.318  46.645  1.00  0.00      LH0  C  
ATOM    198  CG  LYS H  23       0.890 -31.227  47.772  1.00  0.00      LH0  C  
ATOM    199  CD  LYS H  23       1.153 -30.737  49.192  1.00  0.00      LH0  C  
ATOM    200  CE  LYS H  23       0.993 -31.889  50.186  1.00  0.00      LH0  C  
ATOM    201  NZ  LYS H  23       2.038 -32.877  49.899  1.00  0.00      LH0  N1+
ATOM    202  H   LYS H  23       2.538 -29.860  44.405  1.00  0.00      LH0  H  
ATOM    203  HZ1 LYS H  23       2.081 -33.666  50.575  1.00  0.00      LH0  H  
ATOM    204  HZ2 LYS H  23       1.930 -33.289  48.948  1.00  0.00      LH0  H  
ATOM    205  HZ3 LYS H  23       2.961 -32.397  49.935  1.00  0.00      LH0  H  
ATOM    206  N   ALA H  24       4.997 -30.974  47.209  1.00  0.00      LH0  N  
ATOM    207  CA  ALA H  24       5.918 -32.037  47.619  1.00  0.00      LH0  C  
ATOM    208  C   ALA H  24       5.236 -33.055  48.507  1.00  0.00      LH0  C  
ATOM    209  O   ALA H  24       4.514 -32.693  49.432  1.00  0.00      LH0  O  
ATOM    210  CB  ALA H  24       7.071 -31.455  48.425  1.00  0.00      LH0  C  
ATOM    211  H   ALA H  24       5.221 -30.006  47.346  1.00  0.00      LH0  H  
ATOM    212  N   SER H  25       5.444 -34.334  48.169  1.00  0.00      LH0  N  
ATOM    213  CA  SER H  25       4.602 -35.381  48.748  1.00  0.00      LH0  C  
ATOM    214  C   SER H  25       4.398 -35.306  50.257  1.00  0.00      LH0  C  
ATOM    215  O   SER H  25       3.342 -34.911  50.750  1.00  0.00      LH0  O  
ATOM    216  CB  SER H  25       5.118 -36.748  48.293  1.00  0.00      LH0  C  
ATOM    217  OG  SER H  25       6.540 -36.813  48.470  1.00  0.00      LH0  O  
ATOM    218  H   SER H  25       6.086 -34.552  47.432  1.00  0.00      LH0  H  
ATOM    219  HG  SER H  25       6.774 -37.732  48.330  1.00  0.00      LH0  H  
ATOM    220  N   GLY H  26       5.472 -35.666  50.968  1.00  0.00      LH0  N  
ATOM    221  CA  GLY H  26       5.353 -35.696  52.421  1.00  0.00      LH0  C  
ATOM    222  C   GLY H  26       5.762 -34.415  53.121  1.00  0.00      LH0  C  
ATOM    223  O   GLY H  26       6.615 -34.415  53.995  1.00  0.00      LH0  O  
ATOM    224  H   GLY H  26       6.327 -35.886  50.491  1.00  0.00      LH0  H  
ATOM    225  N   GLY H  27       5.116 -33.314  52.709  1.00  0.00      LH0  N  
ATOM    226  CA  GLY H  27       5.244 -32.099  53.520  1.00  0.00      LH0  C  
ATOM    227  C   GLY H  27       6.485 -31.242  53.306  1.00  0.00      LH0  C  
ATOM    228  O   GLY H  27       6.473 -30.034  53.495  1.00  0.00      LH0  O  
ATOM    229  H   GLY H  27       4.554 -33.334  51.885  1.00  0.00      LH0  H  
ATOM    230  N   THR H  28       7.559 -31.922  52.901  1.00  0.00      LH0  N  
ATOM    231  CA  THR H  28       8.850 -31.254  52.808  1.00  0.00      LH0  C  
ATOM    232  C   THR H  28       9.420 -31.464  51.417  1.00  0.00      LH0  C  
ATOM    233  O   THR H  28       9.221 -32.507  50.800  1.00  0.00      LH0  O  
ATOM    234  CB  THR H  28       9.755 -31.808  53.938  1.00  0.00      LH0  C  
ATOM    235  CG2 THR H  28       9.812 -33.339  53.948  1.00  0.00      LH0  C  
ATOM    236  OG1 THR H  28      11.087 -31.284  53.905  1.00  0.00      LH0  O  
ATOM    237  H   THR H  28       7.507 -32.902  52.724  1.00  0.00      LH0  H  
ATOM    238  HG1 THR H  28      11.010 -30.326  53.911  1.00  0.00      LH0  H  
ATOM    239  N   PHE H  29      10.119 -30.424  50.945  1.00  0.00      LH0  N  
ATOM    240  CA  PHE H  29      10.995 -30.641  49.794  1.00  0.00      LH0  C  
ATOM    241  C   PHE H  29      12.364 -31.081  50.258  1.00  0.00      LH0  C  
ATOM    242  O   PHE H  29      13.033 -31.899  49.634  1.00  0.00      LH0  O  
ATOM    243  CB  PHE H  29      11.184 -29.379  48.954  1.00  0.00      LH0  C  
ATOM    244  CG  PHE H  29       9.964 -29.049  48.135  1.00  0.00      LH0  C  
ATOM    245  CD1 PHE H  29       9.855 -29.578  46.831  1.00  0.00      LH0  C  
ATOM    246  CD2 PHE H  29       8.971 -28.201  48.672  1.00  0.00      LH0  C  
ATOM    247  CE1 PHE H  29       8.745 -29.233  46.037  1.00  0.00      LH0  C  
ATOM    248  CE2 PHE H  29       7.863 -27.854  47.878  1.00  0.00      LH0  C  
ATOM    249  CZ  PHE H  29       7.769 -28.366  46.567  1.00  0.00      LH0  C  
ATOM    250  H   PHE H  29      10.235 -29.612  51.522  1.00  0.00      LH0  H  
ATOM    251  N   ASN H  30      12.732 -30.497  51.408  1.00  0.00      LH0  N  
ATOM    252  CA  ASN H  30      14.025 -30.727  52.041  1.00  0.00      LH0  C  
ATOM    253  C   ASN H  30      15.144 -30.153  51.201  1.00  0.00      LH0  C  
ATOM    254  O   ASN H  30      14.884 -29.324  50.337  1.00  0.00      LH0  O  
ATOM    255  CB  ASN H  30      14.207 -32.193  52.437  1.00  0.00      LH0  C  
ATOM    256  CG  ASN H  30      14.720 -32.214  53.852  1.00  0.00      LH0  C  
ATOM    257  ND2 ASN H  30      13.755 -32.137  54.771  1.00  0.00      LH0  N  
ATOM    258  OD1 ASN H  30      15.913 -32.297  54.103  1.00  0.00      LH0  O  
ATOM    259  H   ASN H  30      12.203 -29.708  51.730  1.00  0.00      LH0  H  
ATOM    260 HD21 ASN H  30      12.797 -32.021  54.489  1.00  0.00      LH0  H  
ATOM    261 HD22 ASN H  30      13.991 -32.161  55.739  1.00  0.00      LH0  H  
ATOM    262  N   ASN H  31      16.389 -30.598  51.429  1.00  0.00      LH0  N  
ATOM    263  CA  ASN H  31      17.407 -29.998  50.565  1.00  0.00      LH0  C  
ATOM    264  C   ASN H  31      17.487 -30.567  49.151  1.00  0.00      LH0  C  
ATOM    265  O   ASN H  31      18.252 -31.453  48.783  1.00  0.00      LH0  O  
ATOM    266  CB  ASN H  31      18.749 -29.847  51.290  1.00  0.00      LH0  C  
ATOM    267  CG  ASN H  31      19.509 -31.147  51.438  1.00  0.00      LH0  C  
ATOM    268  ND2 ASN H  31      20.829 -30.981  51.343  1.00  0.00      LH0  N  
ATOM    269  OD1 ASN H  31      18.965 -32.219  51.676  1.00  0.00      LH0  O  
ATOM    270  H   ASN H  31      16.632 -31.282  52.123  1.00  0.00      LH0  H  
ATOM    271 HD21 ASN H  31      21.165 -30.086  51.023  1.00  0.00      LH0  H  
ATOM    272 HD22 ASN H  31      21.467 -31.715  51.551  1.00  0.00      LH0  H  
ATOM    273  N   ASN H  32      16.570 -30.003  48.359  1.00  0.00      LH0  N  
ATOM    274  CA  ASN H  32      16.311 -30.465  47.003  1.00  0.00      LH0  C  
ATOM    275  C   ASN H  32      16.021 -29.255  46.149  1.00  0.00      LH0  C  
ATOM    276  O   ASN H  32      15.202 -28.412  46.493  1.00  0.00      LH0  O  
ATOM    277  CB  ASN H  32      15.091 -31.394  46.962  1.00  0.00      LH0  C  
ATOM    278  CG  ASN H  32      15.423 -32.792  47.448  1.00  0.00      LH0  C  
ATOM    279  ND2 ASN H  32      15.403 -32.935  48.771  1.00  0.00      LH0  N  
ATOM    280  OD1 ASN H  32      15.675 -33.715  46.683  1.00  0.00      LH0  O  
ATOM    281  H   ASN H  32      15.981 -29.287  48.743  1.00  0.00      LH0  H  
ATOM    282 HD21 ASN H  32      14.960 -32.215  49.310  1.00  0.00      LH0  H  
ATOM    283 HD22 ASN H  32      15.788 -33.729  49.232  1.00  0.00      LH0  H  
ATOM    284  N   ALA H  33      16.741 -29.181  45.027  1.00  0.00      LH0  N  
ATOM    285  CA  ALA H  33      16.471 -28.064  44.133  1.00  0.00      LH0  C  
ATOM    286  C   ALA H  33      15.276 -28.316  43.241  1.00  0.00      LH0  C  
ATOM    287  O   ALA H  33      15.390 -28.835  42.131  1.00  0.00      LH0  O  
ATOM    288  CB  ALA H  33      17.693 -27.751  43.268  1.00  0.00      LH0  C  
ATOM    289  H   ALA H  33      17.297 -29.959  44.736  1.00  0.00      LH0  H  
ATOM    290  N   ILE H  34      14.116 -27.907  43.766  1.00  0.00      LH0  N  
ATOM    291  CA  ILE H  34      12.954 -27.937  42.886  1.00  0.00      LH0  C  
ATOM    292  C   ILE H  34      13.016 -26.857  41.814  1.00  0.00      LH0  C  
ATOM    293  O   ILE H  34      12.862 -25.658  42.018  1.00  0.00      LH0  O  
ATOM    294  CB  ILE H  34      11.627 -27.969  43.674  1.00  0.00      LH0  C  
ATOM    295  CG1 ILE H  34      10.420 -28.150  42.752  1.00  0.00      LH0  C  
ATOM    296  CG2 ILE H  34      11.447 -26.778  44.608  1.00  0.00      LH0  C  
ATOM    297  CD1 ILE H  34      10.478 -29.458  41.971  1.00  0.00      LH0  C  
ATOM    298  H   ILE H  34      14.129 -27.424  44.646  1.00  0.00      LH0  H  
ATOM    299  N   ASN H  35      13.326 -27.390  40.636  1.00  0.00      LH0  N  
ATOM    300  CA  ASN H  35      13.315 -26.587  39.424  1.00  0.00      LH0  C  
ATOM    301  C   ASN H  35      11.958 -26.699  38.775  1.00  0.00      LH0  C  
ATOM    302  O   ASN H  35      11.138 -27.544  39.118  1.00  0.00      LH0  O  
ATOM    303  CB  ASN H  35      14.401 -27.042  38.441  1.00  0.00      LH0  C  
ATOM    304  CG  ASN H  35      15.772 -26.568  38.881  1.00  0.00      LH0  C  
ATOM    305  ND2 ASN H  35      16.299 -27.261  39.895  1.00  0.00      LH0  N  
ATOM    306  OD1 ASN H  35      16.355 -25.645  38.328  1.00  0.00      LH0  O  
ATOM    307  H   ASN H  35      13.382 -28.385  40.584  1.00  0.00      LH0  H  
ATOM    308 HD21 ASN H  35      15.790 -27.993  40.355  1.00  0.00      LH0  H  
ATOM    309 HD22 ASN H  35      17.216 -27.035  40.210  1.00  0.00      LH0  H  
ATOM    310  N   TRP H  36      11.750 -25.791  37.827  1.00  0.00      LH0  N  
ATOM    311  CA  TRP H  36      10.458 -25.722  37.165  1.00  0.00      LH0  C  
ATOM    312  C   TRP H  36      10.750 -25.607  35.696  1.00  0.00      LH0  C  
ATOM    313  O   TRP H  36      11.575 -24.790  35.300  1.00  0.00      LH0  O  
ATOM    314  CB  TRP H  36       9.683 -24.490  37.637  1.00  0.00      LH0  C  
ATOM    315  CG  TRP H  36       9.600 -24.451  39.147  1.00  0.00      LH0  C  
ATOM    316  CD1 TRP H  36      10.516 -23.851  40.026  1.00  0.00      LH0  C  
ATOM    317  CD2 TRP H  36       8.576 -25.010  39.995  1.00  0.00      LH0  C  
ATOM    318  CE2 TRP H  36       8.939 -24.708  41.351  1.00  0.00      LH0  C  
ATOM    319  CE3 TRP H  36       7.389 -25.723  39.724  1.00  0.00      LH0  C  
ATOM    320  NE1 TRP H  36      10.135 -24.001  41.322  1.00  0.00      LH0  N  
ATOM    321  CZ2 TRP H  36       8.105 -25.123  42.408  1.00  0.00      LH0  C  
ATOM    322  CZ3 TRP H  36       6.564 -26.130  40.792  1.00  0.00      LH0  C  
ATOM    323  CH2 TRP H  36       6.920 -25.831  42.124  1.00  0.00      LH0  C  
ATOM    324  H   TRP H  36      12.468 -25.136  37.587  1.00  0.00      LH0  H  
ATOM    325  HE1 TRP H  36      10.634 -23.690  42.106  1.00  0.00      LH0  H  
ATOM    326  N   VAL H  37      10.106 -26.480  34.915  1.00  0.00      LH0  N  
ATOM    327  CA  VAL H  37      10.438 -26.525  33.494  1.00  0.00      LH0  C  
ATOM    328  C   VAL H  37       9.175 -26.740  32.682  1.00  0.00      LH0  C  
ATOM    329  O   VAL H  37       8.437 -27.690  32.910  1.00  0.00      LH0  O  
ATOM    330  CB  VAL H  37      11.439 -27.655  33.183  1.00  0.00      LH0  C  
ATOM    331  CG1 VAL H  37      11.952 -27.505  31.756  1.00  0.00      LH0  C  
ATOM    332  CG2 VAL H  37      12.615 -27.756  34.159  1.00  0.00      LH0  C  
ATOM    333  H   VAL H  37       9.416 -27.108  35.282  1.00  0.00      LH0  H  
ATOM    334  N   ARG H  38       8.933 -25.837  31.727  1.00  0.00      LH0  N  
ATOM    335  CA  ARG H  38       7.804 -26.179  30.872  1.00  0.00      LH0  C  
ATOM    336  C   ARG H  38       8.239 -26.860  29.595  1.00  0.00      LH0  C  
ATOM    337  O   ARG H  38       9.299 -26.595  29.044  1.00  0.00      LH0  O  
ATOM    338  CB  ARG H  38       6.905 -24.971  30.577  1.00  0.00      LH0  C  
ATOM    339  CG  ARG H  38       7.523 -23.878  29.701  1.00  0.00      LH0  C  
ATOM    340  CD  ARG H  38       6.502 -22.813  29.304  1.00  0.00      LH0  C  
ATOM    341  NE  ARG H  38       7.092 -21.807  28.428  1.00  0.00      LH0  N  
ATOM    342  CZ  ARG H  38       6.527 -20.598  28.232  1.00  0.00      LH0  C  
ATOM    343  NH1 ARG H  38       5.389 -20.272  28.839  1.00  0.00      LH0  N1+
ATOM    344  NH2 ARG H  38       7.152 -19.729  27.447  1.00  0.00      LH0  N  
ATOM    345  H   ARG H  38       9.590 -25.119  31.488  1.00  0.00      LH0  H  
ATOM    346  HE  ARG H  38       7.956 -21.989  27.943  1.00  0.00      LH0  H  
ATOM    347 HH11 ARG H  38       4.963 -19.367  28.729  1.00  0.00      LH0  H  
ATOM    348 HH12 ARG H  38       4.909 -20.911  29.449  1.00  0.00      LH0  H  
ATOM    349 HH21 ARG H  38       6.773 -18.841  27.193  1.00  0.00      LH0  H  
ATOM    350 HH22 ARG H  38       8.077 -19.982  27.108  1.00  0.00      LH0  H  
ATOM    351  N   GLN H  39       7.354 -27.735  29.128  1.00  0.00      LH0  N  
ATOM    352  CA  GLN H  39       7.493 -28.147  27.743  1.00  0.00      LH0  C  
ATOM    353  C   GLN H  39       6.527 -27.345  26.910  1.00  0.00      LH0  C  
ATOM    354  O   GLN H  39       5.313 -27.438  27.066  1.00  0.00      LH0  O  
ATOM    355  CB  GLN H  39       7.236 -29.644  27.620  1.00  0.00      LH0  C  
ATOM    356  CG  GLN H  39       7.574 -30.246  26.257  1.00  0.00      LH0  C  
ATOM    357  CD  GLN H  39       7.628 -31.750  26.411  1.00  0.00      LH0  C  
ATOM    358  NE2 GLN H  39       8.592 -32.317  25.688  1.00  0.00      LH0  N  
ATOM    359  OE1 GLN H  39       6.889 -32.357  27.185  1.00  0.00      LH0  O  
ATOM    360  H   GLN H  39       6.543 -27.973  29.659  1.00  0.00      LH0  H  
ATOM    361 HE21 GLN H  39       9.148 -31.848  24.992  1.00  0.00      LH0  H  
ATOM    362 HE22 GLN H  39       8.850 -33.268  25.864  1.00  0.00      LH0  H  
ATOM    363  N   ALA H  40       7.121 -26.529  26.034  1.00  0.00      LH0  N  
ATOM    364  CA  ALA H  40       6.263 -25.850  25.066  1.00  0.00      LH0  C  
ATOM    365  C   ALA H  40       5.747 -26.888  24.073  1.00  0.00      LH0  C  
ATOM    366  O   ALA H  40       6.377 -27.926  23.912  1.00  0.00      LH0  O  
ATOM    367  CB  ALA H  40       7.073 -24.747  24.376  1.00  0.00      LH0  C  
ATOM    368  H   ALA H  40       8.116 -26.566  25.925  1.00  0.00      LH0  H  
ATOM    369  N   PRO H  41       4.569 -26.634  23.447  1.00  0.00      LH0  N  
ATOM    370  CA  PRO H  41       3.981 -27.634  22.539  1.00  0.00      LH0  C  
ATOM    371  C   PRO H  41       4.917 -28.265  21.512  1.00  0.00      LH0  C  
ATOM    372  O   PRO H  41       5.176 -27.725  20.442  1.00  0.00      LH0  O  
ATOM    373  CB  PRO H  41       2.815 -26.870  21.906  1.00  0.00      LH0  C  
ATOM    374  CG  PRO H  41       2.387 -25.872  22.979  1.00  0.00      LH0  C  
ATOM    375  CD  PRO H  41       3.715 -25.458  23.602  1.00  0.00      LH0  C  
ATOM    376  N   GLY H  42       5.401 -29.460  21.893  1.00  0.00      LH0  N  
ATOM    377  CA  GLY H  42       6.307 -30.192  21.007  1.00  0.00      LH0  C  
ATOM    378  C   GLY H  42       7.642 -29.501  20.775  1.00  0.00      LH0  C  
ATOM    379  O   GLY H  42       8.241 -29.595  19.713  1.00  0.00      LH0  O  
ATOM    380  H   GLY H  42       5.280 -29.726  22.849  1.00  0.00      LH0  H  
ATOM    381  N   GLN H  43       8.054 -28.767  21.815  1.00  0.00      LH0  N  
ATOM    382  CA  GLN H  43       9.296 -28.013  21.719  1.00  0.00      LH0  C  
ATOM    383  C   GLN H  43      10.168 -28.364  22.903  1.00  0.00      LH0  C  
ATOM    384  O   GLN H  43       9.741 -29.059  23.818  1.00  0.00      LH0  O  
ATOM    385  CB  GLN H  43       9.036 -26.500  21.723  1.00  0.00      LH0  C  
ATOM    386  CG  GLN H  43       7.964 -25.972  20.762  1.00  0.00      LH0  C  
ATOM    387  CD  GLN H  43       8.340 -26.256  19.324  1.00  0.00      LH0  C  
ATOM    388  NE2 GLN H  43       7.405 -26.929  18.652  1.00  0.00      LH0  N  
ATOM    389  OE1 GLN H  43       9.403 -25.891  18.842  1.00  0.00      LH0  O  
ATOM    390  H   GLN H  43       7.587 -28.806  22.698  1.00  0.00      LH0  H  
ATOM    391 HE21 GLN H  43       6.547 -27.197  19.096  1.00  0.00      LH0  H  
ATOM    392 HE22 GLN H  43       7.595 -27.197  17.711  1.00  0.00      LH0  H  
ATOM    393  N   GLY H  44      11.394 -27.820  22.852  1.00  0.00      LH0  N  
ATOM    394  CA  GLY H  44      12.329 -28.036  23.953  1.00  0.00      LH0  C  
ATOM    395  C   GLY H  44      11.821 -27.633  25.330  1.00  0.00      LH0  C  
ATOM    396  O   GLY H  44      10.859 -26.890  25.501  1.00  0.00      LH0  O  
ATOM    397  H   GLY H  44      11.666 -27.309  22.039  1.00  0.00      LH0  H  
ATOM    398  N   LEU H  45      12.545 -28.176  26.315  1.00  0.00      LH0  N  
ATOM    399  CA  LEU H  45      12.201 -27.870  27.698  1.00  0.00      LH0  C  
ATOM    400  C   LEU H  45      12.640 -26.481  28.136  1.00  0.00      LH0  C  
ATOM    401  O   LEU H  45      13.787 -26.229  28.485  1.00  0.00      LH0  O  
ATOM    402  CB  LEU H  45      12.781 -28.947  28.614  1.00  0.00      LH0  C  
ATOM    403  CG  LEU H  45      12.062 -30.296  28.552  1.00  0.00      LH0  C  
ATOM    404  CD1 LEU H  45      12.816 -31.364  29.339  1.00  0.00      LH0  C  
ATOM    405  CD2 LEU H  45      10.616 -30.200  29.034  1.00  0.00      LH0  C  
ATOM    406  H   LEU H  45      13.356 -28.712  26.083  1.00  0.00      LH0  H  
ATOM    407  N   GLU H  46      11.660 -25.576  28.104  1.00  0.00      LH0  N  
ATOM    408  CA  GLU H  46      11.927 -24.212  28.547  1.00  0.00      LH0  C  
ATOM    409  C   GLU H  46      12.065 -24.113  30.061  1.00  0.00      LH0  C  
ATOM    410  O   GLU H  46      11.097 -24.111  30.816  1.00  0.00      LH0  O  
ATOM    411  CB  GLU H  46      10.834 -23.289  28.000  1.00  0.00      LH0  C  
ATOM    412  CG  GLU H  46      11.236 -21.815  27.856  1.00  0.00      LH0  C  
ATOM    413  CD  GLU H  46      10.058 -20.975  27.374  1.00  0.00      LH0  C  
ATOM    414  OE1 GLU H  46       9.260 -21.436  26.564  1.00  0.00      LH0  O  
ATOM    415  OE2 GLU H  46       9.906 -19.847  27.827  1.00  0.00      LH0  O1-
ATOM    416  H   GLU H  46      10.734 -25.882  27.880  1.00  0.00      LH0  H  
ATOM    417  N   TRP H  47      13.338 -24.052  30.483  1.00  0.00      LH0  N  
ATOM    418  CA  TRP H  47      13.613 -23.879  31.911  1.00  0.00      LH0  C  
ATOM    419  C   TRP H  47      13.070 -22.568  32.459  1.00  0.00      LH0  C  
ATOM    420  O   TRP H  47      13.265 -21.499  31.891  1.00  0.00      LH0  O  
ATOM    421  CB  TRP H  47      15.120 -24.019  32.172  1.00  0.00      LH0  C  
ATOM    422  CG  TRP H  47      15.452 -23.858  33.642  1.00  0.00      LH0  C  
ATOM    423  CD1 TRP H  47      15.334 -24.822  34.657  1.00  0.00      LH0  C  
ATOM    424  CD2 TRP H  47      15.938 -22.671  34.303  1.00  0.00      LH0  C  
ATOM    425  CE2 TRP H  47      16.084 -22.987  35.694  1.00  0.00      LH0  C  
ATOM    426  CE3 TRP H  47      16.252 -21.376  33.839  1.00  0.00      LH0  C  
ATOM    427  NE1 TRP H  47      15.705 -24.312  35.865  1.00  0.00      LH0  N  
ATOM    428  CZ2 TRP H  47      16.533 -21.999  36.595  1.00  0.00      LH0  C  
ATOM    429  CZ3 TRP H  47      16.701 -20.397  34.750  1.00  0.00      LH0  C  
ATOM    430  CH2 TRP H  47      16.836 -20.706  36.120  1.00  0.00      LH0  C  
ATOM    431  H   TRP H  47      14.062 -24.158  29.801  1.00  0.00      LH0  H  
ATOM    432  HE1 TRP H  47      15.702 -24.792  36.726  1.00  0.00      LH0  H  
ATOM    433  N   MET H  48      12.373 -22.722  33.593  1.00  0.00      LH0  N  
ATOM    434  CA  MET H  48      11.664 -21.585  34.174  1.00  0.00      LH0  C  
ATOM    435  C   MET H  48      12.283 -21.011  35.427  1.00  0.00      LH0  C  
ATOM    436  O   MET H  48      12.363 -19.803  35.619  1.00  0.00      LH0  O  
ATOM    437  CB  MET H  48      10.220 -21.936  34.506  1.00  0.00      LH0  C  
ATOM    438  CG  MET H  48       9.505 -22.763  33.444  1.00  0.00      LH0  C  
ATOM    439  SD  MET H  48       7.762 -22.883  33.827  1.00  0.00      LH0  S  
ATOM    440  CE  MET H  48       7.461 -21.110  33.849  1.00  0.00      LH0  C  
ATOM    441  H   MET H  48      12.319 -23.632  34.003  1.00  0.00      LH0  H  
ATOM    442  N   GLY H  49      12.693 -21.934  36.300  1.00  0.00      LH0  N  
ATOM    443  CA  GLY H  49      13.151 -21.431  37.586  1.00  0.00      LH0  C  
ATOM    444  C   GLY H  49      13.636 -22.547  38.474  1.00  0.00      LH0  C  
ATOM    445  O   GLY H  49      13.614 -23.710  38.092  1.00  0.00      LH0  O  
ATOM    446  H   GLY H  49      12.644 -22.919  36.119  1.00  0.00      LH0  H  
ATOM    447  N   GLY H  50      14.059 -22.145  39.675  1.00  0.00      LH0  N  
ATOM    448  CA  GLY H  50      14.503 -23.154  40.629  1.00  0.00      LH0  C  
ATOM    449  C   GLY H  50      14.597 -22.577  42.022  1.00  0.00      LH0  C  
ATOM    450  O   GLY H  50      14.799 -21.379  42.194  1.00  0.00      LH0  O  
ATOM    451  H   GLY H  50      14.080 -21.169  39.904  1.00  0.00      LH0  H  
ATOM    452  N   ILE H  51      14.445 -23.469  43.007  1.00  0.00      LH0  N  
ATOM    453  CA  ILE H  51      14.540 -23.045  44.401  1.00  0.00      LH0  C  
ATOM    454  C   ILE H  51      14.824 -24.254  45.284  1.00  0.00      LH0  C  
ATOM    455  O   ILE H  51      14.457 -25.370  44.944  1.00  0.00      LH0  O  
ATOM    456  CB  ILE H  51      13.241 -22.299  44.791  1.00  0.00      LH0  C  
ATOM    457  CG1 ILE H  51      13.331 -21.578  46.136  1.00  0.00      LH0  C  
ATOM    458  CG2 ILE H  51      12.005 -23.192  44.680  1.00  0.00      LH0  C  
ATOM    459  CD1 ILE H  51      12.138 -20.654  46.385  1.00  0.00      LH0  C  
ATOM    460  H   ILE H  51      14.157 -24.409  42.806  1.00  0.00      LH0  H  
ATOM    461  N   ILE H  52      15.503 -23.998  46.413  1.00  0.00      LH0  N  
ATOM    462  CA  ILE H  52      15.533 -25.031  47.451  1.00  0.00      LH0  C  
ATOM    463  C   ILE H  52      14.810 -24.478  48.666  1.00  0.00      LH0  C  
ATOM    464  O   ILE H  52      15.372 -23.688  49.412  1.00  0.00      LH0  O  
ATOM    465  CB  ILE H  52      16.972 -25.422  47.825  1.00  0.00      LH0  C  
ATOM    466  CG1 ILE H  52      17.800 -25.766  46.584  1.00  0.00      LH0  C  
ATOM    467  CG2 ILE H  52      16.975 -26.555  48.858  1.00  0.00      LH0  C  
ATOM    468  CD1 ILE H  52      19.221 -26.250  46.881  1.00  0.00      LH0  C  
ATOM    469  H   ILE H  52      15.849 -23.085  46.617  1.00  0.00      LH0  H  
ATOM    470  N   PRO H  53      13.521 -24.861  48.805  1.00  0.00      LH0  N  
ATOM    471  CA  PRO H  53      12.633 -24.166  49.745  1.00  0.00      LH0  C  
ATOM    472  C   PRO H  53      13.140 -23.953  51.166  1.00  0.00      LH0  C  
ATOM    473  O   PRO H  53      13.068 -22.840  51.673  1.00  0.00      LH0  O  
ATOM    474  CB  PRO H  53      11.318 -24.935  49.613  1.00  0.00      LH0  C  
ATOM    475  CG  PRO H  53      11.358 -25.510  48.201  1.00  0.00      LH0  C  
ATOM    476  CD  PRO H  53      12.825 -25.885  48.037  1.00  0.00      LH0  C  
ATOM    477  N   MET H  54      13.719 -25.021  51.754  1.00  0.00      LH0  N  
ATOM    478  CA  MET H  54      14.417 -24.880  53.044  1.00  0.00      LH0  C  
ATOM    479  C   MET H  54      15.233 -23.607  53.236  1.00  0.00      LH0  C  
ATOM    480  O   MET H  54      15.168 -22.931  54.254  1.00  0.00      LH0  O  
ATOM    481  CB  MET H  54      15.344 -26.067  53.303  1.00  0.00      LH0  C  
ATOM    482  CG  MET H  54      14.644 -27.333  53.791  1.00  0.00      LH0  C  
ATOM    483  SD  MET H  54      15.822 -28.639  54.183  1.00  0.00      LH0  S  
ATOM    484  CE  MET H  54      16.723 -27.798  55.497  1.00  0.00      LH0  C  
ATOM    485  H   MET H  54      13.491 -25.934  51.400  1.00  0.00      LH0  H  
ATOM    486  N   PHE H  55      16.007 -23.312  52.184  1.00  0.00      LH0  N  
ATOM    487  CA  PHE H  55      16.726 -22.045  52.177  1.00  0.00      LH0  C  
ATOM    488  C   PHE H  55      16.417 -21.264  50.913  1.00  0.00      LH0  C  
ATOM    489  O   PHE H  55      17.249 -20.972  50.057  1.00  0.00      LH0  O  
ATOM    490  CB  PHE H  55      18.224 -22.249  52.455  1.00  0.00      LH0  C  
ATOM    491  CG  PHE H  55      18.853 -23.410  51.719  1.00  0.00      LH0  C  
ATOM    492  CD1 PHE H  55      18.960 -24.659  52.369  1.00  0.00      LH0  C  
ATOM    493  CD2 PHE H  55      19.361 -23.221  50.416  1.00  0.00      LH0  C  
ATOM    494  CE1 PHE H  55      19.623 -25.722  51.726  1.00  0.00      LH0  C  
ATOM    495  CE2 PHE H  55      20.030 -24.278  49.774  1.00  0.00      LH0  C  
ATOM    496  CZ  PHE H  55      20.169 -25.512  50.443  1.00  0.00      LH0  C  
ATOM    497  H   PHE H  55      15.983 -23.883  51.363  1.00  0.00      LH0  H  
ATOM    498  N   GLY H  56      15.112 -20.978  50.828  1.00  0.00      LH0  N  
ATOM    499  CA  GLY H  56      14.509 -20.602  49.554  1.00  0.00      LH0  C  
ATOM    500  C   GLY H  56      14.855 -19.274  48.909  1.00  0.00      LH0  C  
ATOM    501  O   GLY H  56      14.046 -18.359  48.850  1.00  0.00      LH0  O  
ATOM    502  H   GLY H  56      14.522 -21.260  51.588  1.00  0.00      LH0  H  
ATOM    503  N   THR H  57      16.059 -19.216  48.329  1.00  0.00      LH0  N  
ATOM    504  CA  THR H  57      16.154 -18.165  47.323  1.00  0.00      LH0  C  
ATOM    505  C   THR H  57      15.780 -18.689  45.955  1.00  0.00      LH0  C  
ATOM    506  O   THR H  57      16.414 -19.597  45.417  1.00  0.00      LH0  O  
ATOM    507  CB  THR H  57      17.532 -17.496  47.285  1.00  0.00      LH0  C  
ATOM    508  CG2 THR H  57      17.816 -16.718  48.569  1.00  0.00      LH0  C  
ATOM    509  OG1 THR H  57      18.572 -18.450  47.001  1.00  0.00      LH0  O  
ATOM    510  H   THR H  57      16.714 -19.960  48.464  1.00  0.00      LH0  H  
ATOM    511  HG1 THR H  57      18.720 -18.904  47.830  1.00  0.00      LH0  H  
ATOM    512  N   ALA H  58      14.741 -18.063  45.394  1.00  0.00      LH0  N  
ATOM    513  CA  ALA H  58      14.389 -18.415  44.019  1.00  0.00      LH0  C  
ATOM    514  C   ALA H  58      15.516 -18.157  43.028  1.00  0.00      LH0  C  
ATOM    515  O   ALA H  58      16.527 -17.530  43.348  1.00  0.00      LH0  O  
ATOM    516  CB  ALA H  58      13.138 -17.650  43.589  1.00  0.00      LH0  C  
ATOM    517  H   ALA H  58      14.227 -17.380  45.914  1.00  0.00      LH0  H  
ATOM    518  N   LYS H  59      15.308 -18.702  41.828  1.00  0.00      LH0  N  
ATOM    519  CA  LYS H  59      16.179 -18.492  40.675  1.00  0.00      LH0  C  
ATOM    520  C   LYS H  59      15.232 -18.411  39.497  1.00  0.00      LH0  C  
ATOM    521  O   LYS H  59      14.287 -19.189  39.448  1.00  0.00      LH0  O  
ATOM    522  CB  LYS H  59      17.126 -19.688  40.480  1.00  0.00      LH0  C  
ATOM    523  CG  LYS H  59      18.004 -20.052  41.686  1.00  0.00      LH0  C  
ATOM    524  CD  LYS H  59      19.093 -19.021  42.001  1.00  0.00      LH0  C  
ATOM    525  CE  LYS H  59      19.647 -19.144  43.426  1.00  0.00      LH0  C  
ATOM    526  NZ  LYS H  59      18.594 -18.781  44.385  1.00  0.00      LH0  N1+
ATOM    527  H   LYS H  59      14.534 -19.330  41.711  1.00  0.00      LH0  H  
ATOM    528  HZ1 LYS H  59      18.972 -18.575  45.336  1.00  0.00      LH0  H  
ATOM    529  HZ2 LYS H  59      18.063 -17.954  44.040  1.00  0.00      LH0  H  
ATOM    530  HZ3 LYS H  59      17.894 -19.543  44.505  1.00  0.00      LH0  H  
ATOM    531  N   TYR H  60      15.469 -17.442  38.602  1.00  0.00      LH0  N  
ATOM    532  CA  TYR H  60      14.456 -17.232  37.566  1.00  0.00      LH0  C  
ATOM    533  C   TYR H  60      15.020 -17.324  36.167  1.00  0.00      LH0  C  
ATOM    534  O   TYR H  60      16.200 -17.096  35.936  1.00  0.00      LH0  O  
ATOM    535  CB  TYR H  60      13.764 -15.870  37.725  1.00  0.00      LH0  C  
ATOM    536  CG  TYR H  60      12.942 -15.767  38.993  1.00  0.00      LH0  C  
ATOM    537  CD1 TYR H  60      12.139 -16.852  39.400  1.00  0.00      LH0  C  
ATOM    538  CD2 TYR H  60      12.984 -14.563  39.725  1.00  0.00      LH0  C  
ATOM    539  CE1 TYR H  60      11.346 -16.721  40.549  1.00  0.00      LH0  C  
ATOM    540  CE2 TYR H  60      12.187 -14.431  40.875  1.00  0.00      LH0  C  
ATOM    541  CZ  TYR H  60      11.371 -15.512  41.267  1.00  0.00      LH0  C  
ATOM    542  OH  TYR H  60      10.567 -15.396  42.384  1.00  0.00      LH0  O  
ATOM    543  H   TYR H  60      16.304 -16.894  38.595  1.00  0.00      LH0  H  
ATOM    544  HH  TYR H  60      10.431 -14.470  42.555  1.00  0.00      LH0  H  
ATOM    545  N   SER H  61      14.114 -17.647  35.240  1.00  0.00      LH0  N  
ATOM    546  CA  SER H  61      14.518 -17.605  33.843  1.00  0.00      LH0  C  
ATOM    547  C   SER H  61      14.218 -16.281  33.187  1.00  0.00      LH0  C  
ATOM    548  O   SER H  61      13.081 -15.829  33.081  1.00  0.00      LH0  O  
ATOM    549  CB  SER H  61      13.839 -18.728  33.072  1.00  0.00      LH0  C  
ATOM    550  OG  SER H  61      14.356 -18.862  31.744  1.00  0.00      LH0  O  
ATOM    551  H   SER H  61      13.181 -17.911  35.495  1.00  0.00      LH0  H  
ATOM    552  HG  SER H  61      14.072 -19.739  31.475  1.00  0.00      LH0  H  
ATOM    553  N   GLN H  62      15.312 -15.698  32.684  1.00  0.00      LH0  N  
ATOM    554  CA  GLN H  62      15.137 -14.468  31.917  1.00  0.00      LH0  C  
ATOM    555  C   GLN H  62      14.307 -14.615  30.652  1.00  0.00      LH0  C  
ATOM    556  O   GLN H  62      13.687 -13.668  30.185  1.00  0.00      LH0  O  
ATOM    557  CB  GLN H  62      16.491 -13.812  31.634  1.00  0.00      LH0  C  
ATOM    558  CG  GLN H  62      17.284 -13.475  32.904  1.00  0.00      LH0  C  
ATOM    559  CD  GLN H  62      16.525 -12.474  33.758  1.00  0.00      LH0  C  
ATOM    560  NE2 GLN H  62      16.935 -11.212  33.602  1.00  0.00      LH0  N  
ATOM    561  OE1 GLN H  62      15.625 -12.802  34.515  1.00  0.00      LH0  O  
ATOM    562  H   GLN H  62      16.203 -16.116  32.861  1.00  0.00      LH0  H  
ATOM    563 HE21 GLN H  62      17.674 -10.971  32.977  1.00  0.00      LH0  H  
ATOM    564 HE22 GLN H  62      16.472 -10.512  34.142  1.00  0.00      LH0  H  
ATOM    565  N   ASN H  63      14.273 -15.862  30.135  1.00  0.00      LH0  N  
ATOM    566  CA  ASN H  63      13.445 -16.092  28.944  1.00  0.00      LH0  C  
ATOM    567  C   ASN H  63      11.977 -15.746  29.140  1.00  0.00      LH0  C  
ATOM    568  O   ASN H  63      11.280 -15.266  28.257  1.00  0.00      LH0  O  
ATOM    569  CB  ASN H  63      13.575 -17.530  28.434  1.00  0.00      LH0  C  
ATOM    570  CG  ASN H  63      13.159 -17.570  26.974  1.00  0.00      LH0  C  
ATOM    571  ND2 ASN H  63      12.080 -18.309  26.718  1.00  0.00      LH0  N  
ATOM    572  OD1 ASN H  63      13.786 -16.962  26.119  1.00  0.00      LH0  O  
ATOM    573  H   ASN H  63      14.758 -16.619  30.575  1.00  0.00      LH0  H  
ATOM    574 HD21 ASN H  63      11.547 -18.816  27.402  1.00  0.00      LH0  H  
ATOM    575 HD22 ASN H  63      11.744 -18.385  25.782  1.00  0.00      LH0  H  
ATOM    576  N   PHE H  64      11.549 -15.960  30.393  1.00  0.00      LH0  N  
ATOM    577  CA  PHE H  64      10.165 -15.635  30.727  1.00  0.00      LH0  C  
ATOM    578  C   PHE H  64       9.893 -14.171  31.007  1.00  0.00      LH0  C  
ATOM    579  O   PHE H  64       8.878 -13.816  31.591  1.00  0.00      LH0  O  
ATOM    580  CB  PHE H  64       9.705 -16.469  31.918  1.00  0.00      LH0  C  
ATOM    581  CG  PHE H  64       9.584 -17.914  31.512  1.00  0.00      LH0  C  
ATOM    582  CD1 PHE H  64       8.324 -18.401  31.116  1.00  0.00      LH0  C  
ATOM    583  CD2 PHE H  64      10.722 -18.748  31.531  1.00  0.00      LH0  C  
ATOM    584  CE1 PHE H  64       8.199 -19.748  30.741  1.00  0.00      LH0  C  
ATOM    585  CE2 PHE H  64      10.598 -20.093  31.145  1.00  0.00      LH0  C  
ATOM    586  CZ  PHE H  64       9.334 -20.582  30.759  1.00  0.00      LH0  C  
ATOM    587  H   PHE H  64      12.176 -16.280  31.104  1.00  0.00      LH0  H  
ATOM    588  N   GLN H  65      10.845 -13.320  30.582  1.00  0.00      LH0  N  
ATOM    589  CA  GLN H  65      10.713 -11.871  30.745  1.00  0.00      LH0  C  
ATOM    590  C   GLN H  65      10.406 -11.407  32.161  1.00  0.00      LH0  C  
ATOM    591  O   GLN H  65       9.664 -10.465  32.401  1.00  0.00      LH0  O  
ATOM    592  CB  GLN H  65       9.731 -11.256  29.734  1.00  0.00      LH0  C  
ATOM    593  CG  GLN H  65       9.703 -11.925  28.353  1.00  0.00      LH0  C  
ATOM    594  CD  GLN H  65       8.535 -12.893  28.293  1.00  0.00      LH0  C  
ATOM    595  NE2 GLN H  65       8.797 -14.059  27.698  1.00  0.00      LH0  N  
ATOM    596  OE1 GLN H  65       7.421 -12.582  28.705  1.00  0.00      LH0  O  
ATOM    597  H   GLN H  65      11.659 -13.667  30.115  1.00  0.00      LH0  H  
ATOM    598 HE21 GLN H  65       9.740 -14.333  27.484  1.00  0.00      LH0  H  
ATOM    599 HE22 GLN H  65       8.085 -14.720  27.439  1.00  0.00      LH0  H  
ATOM    600  N   GLY H  66      11.015 -12.146  33.102  1.00  0.00      LH0  N  
ATOM    601  CA  GLY H  66      10.828 -11.779  34.504  1.00  0.00      LH0  C  
ATOM    602  C   GLY H  66       9.468 -12.092  35.114  1.00  0.00      LH0  C  
ATOM    603  O   GLY H  66       9.188 -11.730  36.248  1.00  0.00      LH0  O  
ATOM    604  H   GLY H  66      11.591 -12.918  32.836  1.00  0.00      LH0  H  
ATOM    605  N   ARG H  67       8.631 -12.810  34.348  1.00  0.00      LH0  N  
ATOM    606  CA  ARG H  67       7.292 -13.104  34.867  1.00  0.00      LH0  C  
ATOM    607  C   ARG H  67       7.211 -14.244  35.877  1.00  0.00      LH0  C  
ATOM    608  O   ARG H  67       6.257 -15.009  35.873  1.00  0.00      LH0  O  
ATOM    609  CB  ARG H  67       6.326 -13.402  33.713  1.00  0.00      LH0  C  
ATOM    610  CG  ARG H  67       6.145 -12.265  32.706  1.00  0.00      LH0  C  
ATOM    611  CD  ARG H  67       5.116 -12.592  31.617  1.00  0.00      LH0  C  
ATOM    612  NE  ARG H  67       5.578 -13.607  30.667  1.00  0.00      LH0  N  
ATOM    613  CZ  ARG H  67       4.776 -14.647  30.335  1.00  0.00      LH0  C  
ATOM    614  NH1 ARG H  67       3.673 -14.913  31.022  1.00  0.00      LH0  N1+
ATOM    615  NH2 ARG H  67       5.060 -15.423  29.299  1.00  0.00      LH0  N  
ATOM    616  H   ARG H  67       8.894 -13.114  33.433  1.00  0.00      LH0  H  
ATOM    617  HE  ARG H  67       6.460 -13.458  30.207  1.00  0.00      LH0  H  
ATOM    618 HH11 ARG H  67       3.077 -15.657  30.692  1.00  0.00      LH0  H  
ATOM    619 HH12 ARG H  67       3.404 -14.411  31.851  1.00  0.00      LH0  H  
ATOM    620 HH21 ARG H  67       4.453 -16.212  29.112  1.00  0.00      LH0  H  
ATOM    621 HH22 ARG H  67       5.826 -15.298  28.661  1.00  0.00      LH0  H  
ATOM    622  N   VAL H  68       8.254 -14.380  36.707  1.00  0.00      LH0  N  
ATOM    623  CA  VAL H  68       8.262 -15.573  37.548  1.00  0.00      LH0  C  
ATOM    624  C   VAL H  68       8.357 -15.210  39.016  1.00  0.00      LH0  C  
ATOM    625  O   VAL H  68       9.251 -14.482  39.428  1.00  0.00      LH0  O  
ATOM    626  CB  VAL H  68       9.411 -16.530  37.176  1.00  0.00      LH0  C  
ATOM    627  CG1 VAL H  68       9.135 -17.935  37.717  1.00  0.00      LH0  C  
ATOM    628  CG2 VAL H  68       9.720 -16.576  35.678  1.00  0.00      LH0  C  
ATOM    629  H   VAL H  68       8.917 -13.643  36.838  1.00  0.00      LH0  H  
ATOM    630  N   ALA H  69       7.417 -15.763  39.786  1.00  0.00      LH0  N  
ATOM    631  CA  ALA H  69       7.486 -15.599  41.232  1.00  0.00      LH0  C  
ATOM    632  C   ALA H  69       7.326 -16.933  41.931  1.00  0.00      LH0  C  
ATOM    633  O   ALA H  69       6.240 -17.494  42.014  1.00  0.00      LH0  O  
ATOM    634  CB  ALA H  69       6.393 -14.644  41.718  1.00  0.00      LH0  C  
ATOM    635  H   ALA H  69       6.674 -16.279  39.358  1.00  0.00      LH0  H  
ATOM    636  N   ILE H  70       8.456 -17.453  42.422  1.00  0.00      LH0  N  
ATOM    637  CA  ILE H  70       8.295 -18.745  43.087  1.00  0.00      LH0  C  
ATOM    638  C   ILE H  70       7.964 -18.614  44.563  1.00  0.00      LH0  C  
ATOM    639  O   ILE H  70       8.803 -18.331  45.407  1.00  0.00      LH0  O  
ATOM    640  CB  ILE H  70       9.499 -19.674  42.869  1.00  0.00      LH0  C  
ATOM    641  CG1 ILE H  70       9.898 -19.744  41.394  1.00  0.00      LH0  C  
ATOM    642  CG2 ILE H  70       9.208 -21.079  43.410  1.00  0.00      LH0  C  
ATOM    643  CD1 ILE H  70      11.250 -20.429  41.186  1.00  0.00      LH0  C  
ATOM    644  H   ILE H  70       9.305 -16.919  42.443  1.00  0.00      LH0  H  
ATOM    645  N   THR H  71       6.678 -18.849  44.836  1.00  0.00      LH0  N  
ATOM    646  CA  THR H  71       6.283 -19.075  46.223  1.00  0.00      LH0  C  
ATOM    647  C   THR H  71       6.804 -20.424  46.708  1.00  0.00      LH0  C  
ATOM    648  O   THR H  71       6.832 -21.383  45.948  1.00  0.00      LH0  O  
ATOM    649  CB  THR H  71       4.754 -19.029  46.297  1.00  0.00      LH0  C  
ATOM    650  CG2 THR H  71       4.241 -18.776  47.716  1.00  0.00      LH0  C  
ATOM    651  OG1 THR H  71       4.239 -18.047  45.381  1.00  0.00      LH0  O  
ATOM    652  H   THR H  71       6.082 -19.109  44.075  1.00  0.00      LH0  H  
ATOM    653  HG1 THR H  71       4.928 -17.391  45.303  1.00  0.00      LH0  H  
ATOM    654  N   ALA H  72       7.212 -20.476  47.979  1.00  0.00      LH0  N  
ATOM    655  CA  ALA H  72       7.651 -21.779  48.465  1.00  0.00      LH0  C  
ATOM    656  C   ALA H  72       7.085 -22.046  49.837  1.00  0.00      LH0  C  
ATOM    657  O   ALA H  72       6.832 -21.114  50.589  1.00  0.00      LH0  O  
ATOM    658  CB  ALA H  72       9.177 -21.845  48.535  1.00  0.00      LH0  C  
ATOM    659  H   ALA H  72       7.190 -19.703  48.612  1.00  0.00      LH0  H  
ATOM    660  N   ASP H  73       6.913 -23.345  50.108  1.00  0.00      LH0  N  
ATOM    661  CA  ASP H  73       6.462 -23.783  51.425  1.00  0.00      LH0  C  
ATOM    662  C   ASP H  73       6.994 -25.181  51.670  1.00  0.00      LH0  C  
ATOM    663  O   ASP H  73       7.139 -25.961  50.734  1.00  0.00      LH0  O  
ATOM    664  CB  ASP H  73       4.922 -23.752  51.516  1.00  0.00      LH0  C  
ATOM    665  CG  ASP H  73       4.443 -24.462  52.771  1.00  0.00      LH0  C  
ATOM    666  OD1 ASP H  73       4.800 -24.045  53.866  1.00  0.00      LH0  O  
ATOM    667  OD2 ASP H  73       3.817 -25.509  52.658  1.00  0.00      LH0  O1-
ATOM    668  H   ASP H  73       7.087 -24.057  49.428  1.00  0.00      LH0  H  
ATOM    669  N   GLU H  74       7.261 -25.439  52.961  1.00  0.00      LH0  N  
ATOM    670  CA  GLU H  74       7.607 -26.785  53.415  1.00  0.00      LH0  C  
ATOM    671  C   GLU H  74       6.896 -27.185  54.700  1.00  0.00      LH0  C  
ATOM    672  O   GLU H  74       7.428 -27.875  55.561  1.00  0.00      LH0  O  
ATOM    673  CB  GLU H  74       9.115 -26.980  53.578  1.00  0.00      LH0  C  
ATOM    674  CG  GLU H  74       9.869 -26.964  52.248  1.00  0.00      LH0  C  
ATOM    675  CD  GLU H  74      11.177 -27.722  52.345  1.00  0.00      LH0  C  
ATOM    676  OE1 GLU H  74      12.089 -27.443  51.575  1.00  0.00      LH0  O  
ATOM    677  OE2 GLU H  74      11.269 -28.653  53.138  1.00  0.00      LH0  O1-
ATOM    678  H   GLU H  74       7.041 -24.714  53.615  1.00  0.00      LH0  H  
ATOM    679  N   SER H  75       5.652 -26.703  54.810  1.00  0.00      LH0  N  
ATOM    680  CA  SER H  75       4.833 -27.269  55.876  1.00  0.00      LH0  C  
ATOM    681  C   SER H  75       3.857 -28.281  55.302  1.00  0.00      LH0  C  
ATOM    682  O   SER H  75       3.789 -29.448  55.668  1.00  0.00      LH0  O  
ATOM    683  CB  SER H  75       4.136 -26.150  56.660  1.00  0.00      LH0  C  
ATOM    684  OG  SER H  75       3.261 -25.393  55.812  1.00  0.00      LH0  O  
ATOM    685  H   SER H  75       5.274 -26.065  54.137  1.00  0.00      LH0  H  
ATOM    686  HG  SER H  75       3.806 -24.845  55.242  1.00  0.00      LH0  H  
ATOM    687  N   THR H  76       3.124 -27.763  54.310  1.00  0.00      LH0  N  
ATOM    688  CA  THR H  76       2.425 -28.673  53.412  1.00  0.00      LH0  C  
ATOM    689  C   THR H  76       3.343 -29.190  52.312  1.00  0.00      LH0  C  
ATOM    690  O   THR H  76       3.170 -30.269  51.749  1.00  0.00      LH0  O  
ATOM    691  CB  THR H  76       1.187 -27.978  52.832  1.00  0.00      LH0  C  
ATOM    692  CG2 THR H  76       0.224 -27.544  53.939  1.00  0.00      LH0  C  
ATOM    693  OG1 THR H  76       1.544 -26.855  52.013  1.00  0.00      LH0  O  
ATOM    694  H   THR H  76       3.189 -26.776  54.147  1.00  0.00      LH0  H  
ATOM    695  HG1 THR H  76       2.024 -26.228  52.559  1.00  0.00      LH0  H  
ATOM    696  N   GLY H  77       4.347 -28.341  52.047  1.00  0.00      LH0  N  
ATOM    697  CA  GLY H  77       5.271 -28.623  50.961  1.00  0.00      LH0  C  
ATOM    698  C   GLY H  77       4.774 -28.057  49.657  1.00  0.00      LH0  C  
ATOM    699  O   GLY H  77       4.940 -28.649  48.602  1.00  0.00      LH0  O  
ATOM    700  H   GLY H  77       4.374 -27.450  52.500  1.00  0.00      LH0  H  
ATOM    701  N   THR H  78       4.118 -26.899  49.758  1.00  0.00      LH0  N  
ATOM    702  CA  THR H  78       3.578 -26.429  48.492  1.00  0.00      LH0  C  
ATOM    703  C   THR H  78       4.329 -25.256  47.895  1.00  0.00      LH0  C  
ATOM    704  O   THR H  78       4.091 -24.092  48.191  1.00  0.00      LH0  O  
ATOM    705  CB  THR H  78       2.076 -26.172  48.622  1.00  0.00      LH0  C  
ATOM    706  CG2 THR H  78       1.413 -25.950  47.261  1.00  0.00      LH0  C  
ATOM    707  OG1 THR H  78       1.455 -27.280  49.289  1.00  0.00      LH0  O  
ATOM    708  H   THR H  78       4.039 -26.381  50.613  1.00  0.00      LH0  H  
ATOM    709  HG1 THR H  78       1.544 -27.095  50.222  1.00  0.00      LH0  H  
ATOM    710  N   ALA H  79       5.267 -25.615  47.012  1.00  0.00      LH0  N  
ATOM    711  CA  ALA H  79       5.878 -24.511  46.282  1.00  0.00      LH0  C  
ATOM    712  C   ALA H  79       5.106 -24.210  45.016  1.00  0.00      LH0  C  
ATOM    713  O   ALA H  79       4.774 -25.103  44.247  1.00  0.00      LH0  O  
ATOM    714  CB  ALA H  79       7.334 -24.819  45.930  1.00  0.00      LH0  C  
ATOM    715  H   ALA H  79       5.378 -26.578  46.752  1.00  0.00      LH0  H  
ATOM    716  N   SER H  80       4.822 -22.922  44.832  1.00  0.00      LH0  N  
ATOM    717  CA  SER H  80       4.246 -22.533  43.553  1.00  0.00      LH0  C  
ATOM    718  C   SER H  80       5.242 -21.777  42.711  1.00  0.00      LH0  C  
ATOM    719  O   SER H  80       5.650 -20.677  43.058  1.00  0.00      LH0  O  
ATOM    720  CB  SER H  80       3.055 -21.591  43.704  1.00  0.00      LH0  C  
ATOM    721  OG  SER H  80       2.171 -21.976  44.766  1.00  0.00      LH0  O  
ATOM    722  H   SER H  80       5.160 -22.244  45.481  1.00  0.00      LH0  H  
ATOM    723  HG  SER H  80       1.812 -22.828  44.507  1.00  0.00      LH0  H  
ATOM    724  N   MET H  81       5.562 -22.350  41.552  1.00  0.00      LH0  N  
ATOM    725  CA  MET H  81       6.015 -21.417  40.527  1.00  0.00      LH0  C  
ATOM    726  C   MET H  81       4.820 -20.644  40.008  1.00  0.00      LH0  C  
ATOM    727  O   MET H  81       3.907 -21.203  39.412  1.00  0.00      LH0  O  
ATOM    728  CB  MET H  81       6.718 -22.178  39.405  1.00  0.00      LH0  C  
ATOM    729  CG  MET H  81       7.439 -21.334  38.348  1.00  0.00      LH0  C  
ATOM    730  SD  MET H  81       6.347 -20.401  37.265  1.00  0.00      LH0  S  
ATOM    731  CE  MET H  81       5.376 -21.778  36.634  1.00  0.00      LH0  C  
ATOM    732  H   MET H  81       5.215 -23.260  41.322  1.00  0.00      LH0  H  
ATOM    733  N   GLU H  82       4.844 -19.342  40.283  1.00  0.00      LH0  N  
ATOM    734  CA  GLU H  82       3.831 -18.553  39.605  1.00  0.00      LH0  C  
ATOM    735  C   GLU H  82       4.399 -17.925  38.357  1.00  0.00      LH0  C  
ATOM    736  O   GLU H  82       5.425 -17.257  38.383  1.00  0.00      LH0  O  
ATOM    737  CB  GLU H  82       3.214 -17.532  40.560  1.00  0.00      LH0  C  
ATOM    738  CG  GLU H  82       2.140 -16.652  39.910  1.00  0.00      LH0  C  
ATOM    739  CD  GLU H  82       1.229 -16.052  40.962  1.00  0.00      LH0  C  
ATOM    740  OE1 GLU H  82       1.698 -15.667  42.030  1.00  0.00      LH0  O  
ATOM    741  OE2 GLU H  82       0.023 -16.028  40.743  1.00  0.00      LH0  O1-
ATOM    742  H   GLU H  82       5.567 -18.907  40.822  1.00  0.00      LH0  H  
ATOM    743  N   LEU H  83       3.694 -18.192  37.258  1.00  0.00      LH0  N  
ATOM    744  CA  LEU H  83       4.031 -17.445  36.057  1.00  0.00      LH0  C  
ATOM    745  C   LEU H  83       2.969 -16.388  35.849  1.00  0.00      LH0  C  
ATOM    746  O   LEU H  83       1.791 -16.683  35.679  1.00  0.00      LH0  O  
ATOM    747  CB  LEU H  83       4.159 -18.399  34.867  1.00  0.00      LH0  C  
ATOM    748  CG  LEU H  83       4.836 -17.807  33.630  1.00  0.00      LH0  C  
ATOM    749  CD1 LEU H  83       6.288 -17.422  33.898  1.00  0.00      LH0  C  
ATOM    750  CD2 LEU H  83       4.736 -18.751  32.435  1.00  0.00      LH0  C  
ATOM    751  H   LEU H  83       2.865 -18.748  37.335  1.00  0.00      LH0  H  
ATOM    752  N   SER H  84       3.424 -15.142  35.934  1.00  0.00      LH0  N  
ATOM    753  CA  SER H  84       2.484 -14.034  35.842  1.00  0.00      LH0  C  
ATOM    754  C   SER H  84       2.087 -13.688  34.417  1.00  0.00      LH0  C  
ATOM    755  O   SER H  84       2.765 -14.037  33.453  1.00  0.00      LH0  O  
ATOM    756  CB  SER H  84       3.088 -12.829  36.563  1.00  0.00      LH0  C  
ATOM    757  OG  SER H  84       3.789 -13.277  37.732  1.00  0.00      LH0  O  
ATOM    758  H   SER H  84       4.397 -14.969  36.089  1.00  0.00      LH0  H  
ATOM    759  HG  SER H  84       3.148 -13.655  38.324  1.00  0.00      LH0  H  
ATOM    760  N   SER H  85       0.952 -12.971  34.330  1.00  0.00      LH0  N  
ATOM    761  CA  SER H  85       0.587 -12.300  33.080  1.00  0.00      LH0  C  
ATOM    762  C   SER H  85       0.612 -13.160  31.827  1.00  0.00      LH0  C  
ATOM    763  O   SER H  85       1.350 -12.919  30.876  1.00  0.00      LH0  O  
ATOM    764  CB  SER H  85       1.437 -11.037  32.925  1.00  0.00      LH0  C  
ATOM    765  OG  SER H  85       1.633 -10.448  34.220  1.00  0.00      LH0  O  
ATOM    766  H   SER H  85       0.450 -12.717  35.154  1.00  0.00      LH0  H  
ATOM    767  HG  SER H  85       1.979  -9.577  34.075  1.00  0.00      LH0  H  
ATOM    768  N   LEU H  86      -0.217 -14.210  31.898  1.00  0.00      LH0  N  
ATOM    769  CA  LEU H  86      -0.134 -15.194  30.825  1.00  0.00      LH0  C  
ATOM    770  C   LEU H  86      -0.736 -14.743  29.517  1.00  0.00      LH0  C  
ATOM    771  O   LEU H  86      -1.590 -13.865  29.462  1.00  0.00      LH0  O  
ATOM    772  CB  LEU H  86      -0.765 -16.522  31.229  1.00  0.00      LH0  C  
ATOM    773  CG  LEU H  86      -0.194 -17.122  32.510  1.00  0.00      LH0  C  
ATOM    774  CD1 LEU H  86      -0.786 -18.498  32.750  1.00  0.00      LH0  C  
ATOM    775  CD2 LEU H  86       1.327 -17.161  32.537  1.00  0.00      LH0  C  
ATOM    776  H   LEU H  86      -0.837 -14.334  32.675  1.00  0.00      LH0  H  
ATOM    777  N   ARG H  87      -0.252 -15.412  28.471  1.00  0.00      LH0  N  
ATOM    778  CA  ARG H  87      -0.751 -15.189  27.121  1.00  0.00      LH0  C  
ATOM    779  C   ARG H  87      -0.533 -16.465  26.332  1.00  0.00      LH0  C  
ATOM    780  O   ARG H  87      -0.193 -17.491  26.904  1.00  0.00      LH0  O  
ATOM    781  CB  ARG H  87      -0.054 -13.974  26.499  1.00  0.00      LH0  C  
ATOM    782  CG  ARG H  87       1.468 -14.090  26.520  1.00  0.00      LH0  C  
ATOM    783  CD  ARG H  87       2.160 -12.851  25.964  1.00  0.00      LH0  C  
ATOM    784  NE  ARG H  87       3.597 -13.084  25.909  1.00  0.00      LH0  N  
ATOM    785  CZ  ARG H  87       4.455 -12.564  26.803  1.00  0.00      LH0  C  
ATOM    786  NH1 ARG H  87       4.049 -11.730  27.757  1.00  0.00      LH0  N1+
ATOM    787  NH2 ARG H  87       5.723 -12.914  26.725  1.00  0.00      LH0  N  
ATOM    788  H   ARG H  87       0.479 -16.086  28.619  1.00  0.00      LH0  H  
ATOM    789  HE  ARG H  87       3.974 -13.747  25.250  1.00  0.00      LH0  H  
ATOM    790 HH11 ARG H  87       4.701 -11.357  28.418  1.00  0.00      LH0  H  
ATOM    791 HH12 ARG H  87       3.084 -11.479  27.830  1.00  0.00      LH0  H  
ATOM    792 HH21 ARG H  87       6.438 -12.533  27.312  1.00  0.00      LH0  H  
ATOM    793 HH22 ARG H  87       5.987 -13.647  26.076  1.00  0.00      LH0  H  
ATOM    794  N   SER H  88      -0.712 -16.379  25.007  1.00  0.00      LH0  N  
ATOM    795  CA  SER H  88      -0.599 -17.578  24.174  1.00  0.00      LH0  C  
ATOM    796  C   SER H  88       0.593 -18.498  24.431  1.00  0.00      LH0  C  
ATOM    797  O   SER H  88       0.441 -19.705  24.589  1.00  0.00      LH0  O  
ATOM    798  CB  SER H  88      -0.678 -17.141  22.714  1.00  0.00      LH0  C  
ATOM    799  OG  SER H  88      -1.588 -16.033  22.629  1.00  0.00      LH0  O  
ATOM    800  H   SER H  88      -1.039 -15.546  24.558  1.00  0.00      LH0  H  
ATOM    801  HG  SER H  88      -2.415 -16.387  22.322  1.00  0.00      LH0  H  
ATOM    802  N   GLU H  89       1.781 -17.858  24.516  1.00  0.00      LH0  N  
ATOM    803  CA  GLU H  89       3.030 -18.602  24.744  1.00  0.00      LH0  C  
ATOM    804  C   GLU H  89       3.054 -19.499  25.977  1.00  0.00      LH0  C  
ATOM    805  O   GLU H  89       3.830 -20.437  26.102  1.00  0.00      LH0  O  
ATOM    806  CB  GLU H  89       4.238 -17.647  24.760  1.00  0.00      LH0  C  
ATOM    807  CG  GLU H  89       4.338 -16.765  26.015  1.00  0.00      LH0  C  
ATOM    808  CD  GLU H  89       5.472 -15.760  25.919  1.00  0.00      LH0  C  
ATOM    809  OE1 GLU H  89       5.511 -15.000  24.955  1.00  0.00      LH0  O  
ATOM    810  OE2 GLU H  89       6.275 -15.656  26.846  1.00  0.00      LH0  O1-
ATOM    811  H   GLU H  89       1.812 -16.865  24.424  1.00  0.00      LH0  H  
ATOM    812  N   ASP H  90       2.150 -19.154  26.897  1.00  0.00      LH0  N  
ATOM    813  CA  ASP H  90       2.149 -19.865  28.161  1.00  0.00      LH0  C  
ATOM    814  C   ASP H  90       1.286 -21.112  28.193  1.00  0.00      LH0  C  
ATOM    815  O   ASP H  90       1.190 -21.797  29.206  1.00  0.00      LH0  O  
ATOM    816  CB  ASP H  90       1.813 -18.888  29.290  1.00  0.00      LH0  C  
ATOM    817  CG  ASP H  90       2.791 -17.722  29.280  1.00  0.00      LH0  C  
ATOM    818  OD1 ASP H  90       3.996 -17.945  29.284  1.00  0.00      LH0  O  
ATOM    819  OD2 ASP H  90       2.362 -16.574  29.251  1.00  0.00      LH0  O1-
ATOM    820  H   ASP H  90       1.523 -18.387  26.775  1.00  0.00      LH0  H  
ATOM    821  N   THR H  91       0.677 -21.395  27.034  1.00  0.00      LH0  N  
ATOM    822  CA  THR H  91      -0.074 -22.641  26.919  1.00  0.00      LH0  C  
ATOM    823  C   THR H  91       0.841 -23.845  26.734  1.00  0.00      LH0  C  
ATOM    824  O   THR H  91       1.213 -24.212  25.627  1.00  0.00      LH0  O  
ATOM    825  CB  THR H  91      -1.082 -22.499  25.773  1.00  0.00      LH0  C  
ATOM    826  CG2 THR H  91      -2.067 -23.666  25.665  1.00  0.00      LH0  C  
ATOM    827  OG1 THR H  91      -1.787 -21.257  25.920  1.00  0.00      LH0  O  
ATOM    828  H   THR H  91       0.840 -20.833  26.224  1.00  0.00      LH0  H  
ATOM    829  HG1 THR H  91      -1.185 -20.593  25.594  1.00  0.00      LH0  H  
ATOM    830  N   ALA H  92       1.226 -24.418  27.882  1.00  0.00      LH0  N  
ATOM    831  CA  ALA H  92       2.260 -25.448  27.827  1.00  0.00      LH0  C  
ATOM    832  C   ALA H  92       2.125 -26.447  28.960  1.00  0.00      LH0  C  
ATOM    833  O   ALA H  92       1.260 -26.321  29.820  1.00  0.00      LH0  O  
ATOM    834  CB  ALA H  92       3.644 -24.797  27.876  1.00  0.00      LH0  C  
ATOM    835  H   ALA H  92       0.854 -24.087  28.750  1.00  0.00      LH0  H  
ATOM    836  N   VAL H  93       3.013 -27.453  28.933  1.00  0.00      LH0  N  
ATOM    837  CA  VAL H  93       2.963 -28.439  30.012  1.00  0.00      LH0  C  
ATOM    838  C   VAL H  93       4.034 -28.174  31.057  1.00  0.00      LH0  C  
ATOM    839  O   VAL H  93       5.213 -28.437  30.864  1.00  0.00      LH0  O  
ATOM    840  CB  VAL H  93       3.077 -29.865  29.450  1.00  0.00      LH0  C  
ATOM    841  CG1 VAL H  93       2.807 -30.915  30.531  1.00  0.00      LH0  C  
ATOM    842  CG2 VAL H  93       2.151 -30.068  28.248  1.00  0.00      LH0  C  
ATOM    843  H   VAL H  93       3.727 -27.490  28.230  1.00  0.00      LH0  H  
ATOM    844  N   TYR H  94       3.578 -27.607  32.173  1.00  0.00      LH0  N  
ATOM    845  CA  TYR H  94       4.537 -27.156  33.181  1.00  0.00      LH0  C  
ATOM    846  C   TYR H  94       4.930 -28.243  34.156  1.00  0.00      LH0  C  
ATOM    847  O   TYR H  94       4.227 -28.514  35.124  1.00  0.00      LH0  O  
ATOM    848  CB  TYR H  94       3.975 -25.959  33.952  1.00  0.00      LH0  C  
ATOM    849  CG  TYR H  94       3.835 -24.742  33.067  1.00  0.00      LH0  C  
ATOM    850  CD1 TYR H  94       2.897 -24.743  32.016  1.00  0.00      LH0  C  
ATOM    851  CD2 TYR H  94       4.658 -23.629  33.321  1.00  0.00      LH0  C  
ATOM    852  CE1 TYR H  94       2.811 -23.629  31.172  1.00  0.00      LH0  C  
ATOM    853  CE2 TYR H  94       4.572 -22.511  32.478  1.00  0.00      LH0  C  
ATOM    854  CZ  TYR H  94       3.666 -22.538  31.402  1.00  0.00      LH0  C  
ATOM    855  OH  TYR H  94       3.617 -21.472  30.532  1.00  0.00      LH0  O  
ATOM    856  H   TYR H  94       2.595 -27.451  32.287  1.00  0.00      LH0  H  
ATOM    857  HH  TYR H  94       2.713 -21.411  30.226  1.00  0.00      LH0  H  
ATOM    858  N   TYR H  95       6.074 -28.864  33.864  1.00  0.00      LH0  N  
ATOM    859  CA  TYR H  95       6.565 -29.859  34.813  1.00  0.00      LH0  C  
ATOM    860  C   TYR H  95       7.258 -29.204  35.992  1.00  0.00      LH0  C  
ATOM    861  O   TYR H  95       7.950 -28.199  35.865  1.00  0.00      LH0  O  
ATOM    862  CB  TYR H  95       7.563 -30.824  34.159  1.00  0.00      LH0  C  
ATOM    863  CG  TYR H  95       7.024 -31.483  32.909  1.00  0.00      LH0  C  
ATOM    864  CD1 TYR H  95       6.268 -32.667  33.021  1.00  0.00      LH0  C  
ATOM    865  CD2 TYR H  95       7.312 -30.901  31.658  1.00  0.00      LH0  C  
ATOM    866  CE1 TYR H  95       5.779 -33.279  31.854  1.00  0.00      LH0  C  
ATOM    867  CE2 TYR H  95       6.822 -31.513  30.493  1.00  0.00      LH0  C  
ATOM    868  CZ  TYR H  95       6.054 -32.689  30.604  1.00  0.00      LH0  C  
ATOM    869  OH  TYR H  95       5.548 -33.277  29.460  1.00  0.00      LH0  O  
ATOM    870  H   TYR H  95       6.665 -28.526  33.128  1.00  0.00      LH0  H  
ATOM    871  HH  TYR H  95       5.848 -32.783  28.695  1.00  0.00      LH0  H  
ATOM    872  N   CYS H  96       7.088 -29.842  37.153  1.00  0.00      LH0  N  
ATOM    873  CA  CYS H  96       8.133 -29.587  38.141  1.00  0.00      LH0  C  
ATOM    874  C   CYS H  96       9.282 -30.534  37.870  1.00  0.00      LH0  C  
ATOM    875  O   CYS H  96       9.110 -31.525  37.171  1.00  0.00      LH0  O  
ATOM    876  CB  CYS H  96       7.641 -29.829  39.558  1.00  0.00      LH0  C  
ATOM    877  SG  CYS H  96       5.993 -29.196  39.907  1.00  0.00      LH0  S  
ATOM    878  H   CYS H  96       6.441 -30.601  37.230  1.00  0.00      LH0  H  
ATOM    879  N   ALA H  97      10.443 -30.214  38.441  1.00  0.00      LH0  N  
ATOM    880  CA  ALA H  97      11.587 -31.067  38.153  1.00  0.00      LH0  C  
ATOM    881  C   ALA H  97      12.588 -30.989  39.282  1.00  0.00      LH0  C  
ATOM    882  O   ALA H  97      13.096 -29.925  39.602  1.00  0.00      LH0  O  
ATOM    883  CB  ALA H  97      12.239 -30.596  36.857  1.00  0.00      LH0  C  
ATOM    884  H   ALA H  97      10.571 -29.355  38.941  1.00  0.00      LH0  H  
ATOM    885  N   ARG H  98      12.836 -32.134  39.917  1.00  0.00      LH0  N  
ATOM    886  CA  ARG H  98      13.555 -31.992  41.181  1.00  0.00      LH0  C  
ATOM    887  C   ARG H  98      14.990 -32.489  41.183  1.00  0.00      LH0  C  
ATOM    888  O   ARG H  98      15.238 -33.687  41.211  1.00  0.00      LH0  O  
ATOM    889  CB  ARG H  98      12.761 -32.690  42.278  1.00  0.00      LH0  C  
ATOM    890  CG  ARG H  98      13.291 -32.411  43.681  1.00  0.00      LH0  C  
ATOM    891  CD  ARG H  98      12.995 -33.578  44.613  1.00  0.00      LH0  C  
ATOM    892  NE  ARG H  98      13.631 -34.804  44.128  1.00  0.00      LH0  N  
ATOM    893  CZ  ARG H  98      13.842 -35.830  44.971  1.00  0.00      LH0  C  
ATOM    894  NH1 ARG H  98      13.750 -35.655  46.284  1.00  0.00      LH0  N1+
ATOM    895  NH2 ARG H  98      14.146 -37.020  44.467  1.00  0.00      LH0  N  
ATOM    896  H   ARG H  98      12.475 -33.013  39.597  1.00  0.00      LH0  H  
ATOM    897  HE  ARG H  98      13.795 -34.932  43.144  1.00  0.00      LH0  H  
ATOM    898 HH11 ARG H  98      13.680 -36.409  46.934  1.00  0.00      LH0  H  
ATOM    899 HH12 ARG H  98      13.762 -34.717  46.641  1.00  0.00      LH0  H  
ATOM    900 HH21 ARG H  98      14.286 -37.829  45.033  1.00  0.00      LH0  H  
ATOM    901 HH22 ARG H  98      14.237 -37.095  43.467  1.00  0.00      LH0  H  
ATOM    902  N   SER H  99      15.926 -31.531  41.201  1.00  0.00      LH0  N  
ATOM    903  CA  SER H  99      17.277 -31.941  41.588  1.00  0.00      LH0  C  
ATOM    904  C   SER H  99      17.340 -32.126  43.092  1.00  0.00      LH0  C  
ATOM    905  O   SER H  99      16.493 -31.630  43.825  1.00  0.00      LH0  O  
ATOM    906  CB  SER H  99      18.319 -30.889  41.187  1.00  0.00      LH0  C  
ATOM    907  OG  SER H  99      18.654 -30.971  39.794  1.00  0.00      LH0  O  
ATOM    908  H   SER H  99      15.645 -30.572  41.236  1.00  0.00      LH0  H  
ATOM    909  HG  SER H  99      19.115 -31.805  39.700  1.00  0.00      LH0  H  
ATOM    910  N   ARG H 100      18.391 -32.829  43.533  1.00  0.00      LH0  N  
ATOM    911  CA  ARG H 100      18.675 -32.679  44.958  1.00  0.00      LH0  C  
ATOM    912  C   ARG H 100      19.455 -31.397  45.208  1.00  0.00      LH0  C  
ATOM    913  O   ARG H 100      19.564 -30.566  44.313  1.00  0.00      LH0  O  
ATOM    914  CB  ARG H 100      19.364 -33.924  45.522  1.00  0.00      LH0  C  
ATOM    915  CG  ARG H 100      18.409 -35.118  45.576  1.00  0.00      LH0  C  
ATOM    916  CD  ARG H 100      18.891 -36.258  46.477  1.00  0.00      LH0  C  
ATOM    917  NE  ARG H 100      20.065 -36.940  45.932  1.00  0.00      LH0  N  
ATOM    918  CZ  ARG H 100      20.807 -37.764  46.704  1.00  0.00      LH0  C  
ATOM    919  NH1 ARG H 100      20.549 -37.880  48.008  1.00  0.00      LH0  N1+
ATOM    920  NH2 ARG H 100      21.799 -38.460  46.152  1.00  0.00      LH0  N  
ATOM    921  H   ARG H 100      19.061 -33.186  42.887  1.00  0.00      LH0  H  
ATOM    922  HE  ARG H 100      20.242 -36.834  44.953  1.00  0.00      LH0  H  
ATOM    923 HH11 ARG H 100      21.071 -38.492  48.602  1.00  0.00      LH0  H  
ATOM    924 HH12 ARG H 100      19.816 -37.339  48.424  1.00  0.00      LH0  H  
ATOM    925 HH21 ARG H 100      22.376 -39.079  46.686  1.00  0.00      LH0  H  
ATOM    926 HH22 ARG H 100      21.996 -38.379  45.169  1.00  0.00      LH0  H  
ATOM    927  N   ASP H 101      19.969 -31.274  46.438  1.00  0.00      LH0  N  
ATOM    928  CA  ASP H 101      20.782 -30.114  46.809  1.00  0.00      LH0  C  
ATOM    929  C   ASP H 101      21.891 -29.730  45.840  1.00  0.00      LH0  C  
ATOM    930  O   ASP H 101      22.520 -30.574  45.210  1.00  0.00      LH0  O  
ATOM    931  CB  ASP H 101      21.370 -30.373  48.187  1.00  0.00      LH0  C  
ATOM    932  CG  ASP H 101      21.825 -29.079  48.817  1.00  0.00      LH0  C  
ATOM    933  OD1 ASP H 101      22.948 -28.670  48.563  1.00  0.00      LH0  O  
ATOM    934  OD2 ASP H 101      21.054 -28.482  49.553  1.00  0.00      LH0  O1-
ATOM    935  H   ASP H 101      19.667 -31.878  47.176  1.00  0.00      LH0  H  
ATOM    936  N   LEU H 102      22.104 -28.411  45.755  1.00  0.00      LH0  N  
ATOM    937  CA  LEU H 102      23.121 -27.935  44.819  1.00  0.00      LH0  C  
ATOM    938  C   LEU H 102      24.552 -28.109  45.294  1.00  0.00      LH0  C  
ATOM    939  O   LEU H 102      25.436 -28.464  44.529  1.00  0.00      LH0  O  
ATOM    940  CB  LEU H 102      22.858 -26.483  44.415  1.00  0.00      LH0  C  
ATOM    941  CG  LEU H 102      21.571 -26.306  43.604  1.00  0.00      LH0  C  
ATOM    942  CD1 LEU H 102      21.270 -24.831  43.338  1.00  0.00      LH0  C  
ATOM    943  CD2 LEU H 102      21.584 -27.127  42.311  1.00  0.00      LH0  C  
ATOM    944  H   LEU H 102      21.713 -27.852  46.488  1.00  0.00      LH0  H  
ATOM    945  N   LEU H 103      24.749 -27.856  46.593  1.00  0.00      LH0  N  
ATOM    946  CA  LEU H 103      26.078 -28.114  47.143  1.00  0.00      LH0  C  
ATOM    947  C   LEU H 103      26.353 -29.596  47.321  1.00  0.00      LH0  C  
ATOM    948  O   LEU H 103      27.346 -30.139  46.853  1.00  0.00      LH0  O  
ATOM    949  CB  LEU H 103      26.254 -27.397  48.484  1.00  0.00      LH0  C  
ATOM    950  CG  LEU H 103      27.620 -27.687  49.111  1.00  0.00      LH0  C  
ATOM    951  CD1 LEU H 103      28.610 -26.563  48.879  1.00  0.00      LH0  C  
ATOM    952  CD2 LEU H 103      27.513 -28.059  50.580  1.00  0.00      LH0  C  
ATOM    953  H   LEU H 103      23.970 -27.677  47.197  1.00  0.00      LH0  H  
ATOM    954  N   LEU H 104      25.419 -30.232  48.045  1.00  0.00      LH0  N  
ATOM    955  CA  LEU H 104      25.641 -31.640  48.365  1.00  0.00      LH0  C  
ATOM    956  C   LEU H 104      25.603 -32.536  47.141  1.00  0.00      LH0  C  
ATOM    957  O   LEU H 104      26.354 -33.494  47.000  1.00  0.00      LH0  O  
ATOM    958  CB  LEU H 104      24.638 -32.158  49.403  1.00  0.00      LH0  C  
ATOM    959  CG  LEU H 104      24.876 -31.752  50.863  1.00  0.00      LH0  C  
ATOM    960  CD1 LEU H 104      24.447 -30.321  51.187  1.00  0.00      LH0  C  
ATOM    961  CD2 LEU H 104      24.211 -32.747  51.814  1.00  0.00      LH0  C  
ATOM    962  H   LEU H 104      24.620 -29.725  48.378  1.00  0.00      LH0  H  
ATOM    963  N   PHE H 105      24.674 -32.183  46.242  1.00  0.00      LH0  N  
ATOM    964  CA  PHE H 105      24.558 -33.026  45.057  1.00  0.00      LH0  C  
ATOM    965  C   PHE H 105      24.548 -32.264  43.736  1.00  0.00      LH0  C  
ATOM    966  O   PHE H 105      23.593 -32.342  42.970  1.00  0.00      LH0  O  
ATOM    967  CB  PHE H 105      23.306 -33.911  45.165  1.00  0.00      LH0  C  
ATOM    968  CG  PHE H 105      23.284 -34.704  46.454  1.00  0.00      LH0  C  
ATOM    969  CD1 PHE H 105      24.160 -35.799  46.618  1.00  0.00      LH0  C  
ATOM    970  CD2 PHE H 105      22.391 -34.322  47.478  1.00  0.00      LH0  C  
ATOM    971  CE1 PHE H 105      24.162 -36.506  47.836  1.00  0.00      LH0  C  
ATOM    972  CE2 PHE H 105      22.390 -35.029  48.696  1.00  0.00      LH0  C  
ATOM    973  CZ  PHE H 105      23.285 -36.106  48.867  1.00  0.00      LH0  C  
ATOM    974  H   PHE H 105      24.079 -31.385  46.362  1.00  0.00      LH0  H  
ATOM    975  N   PRO H 106      25.667 -31.557  43.423  1.00  0.00      LH0  N  
ATOM    976  CA  PRO H 106      25.637 -30.639  42.272  1.00  0.00      LH0  C  
ATOM    977  C   PRO H 106      25.293 -31.313  40.956  1.00  0.00      LH0  C  
ATOM    978  O   PRO H 106      24.550 -30.808  40.121  1.00  0.00      LH0  O  
ATOM    979  CB  PRO H 106      27.036 -30.009  42.290  1.00  0.00      LH0  C  
ATOM    980  CG  PRO H 106      27.925 -30.960  43.088  1.00  0.00      LH0  C  
ATOM    981  CD  PRO H 106      26.964 -31.572  44.094  1.00  0.00      LH0  C  
ATOM    982  N   HIS H 107      25.857 -32.521  40.823  1.00  0.00      LH0  N  
ATOM    983  CA  HIS H 107      25.667 -33.278  39.587  1.00  0.00      LH0  C  
ATOM    984  C   HIS H 107      24.278 -33.877  39.411  1.00  0.00      LH0  C  
ATOM    985  O   HIS H 107      23.934 -34.396  38.359  1.00  0.00      LH0  O  
ATOM    986  CB  HIS H 107      26.718 -34.393  39.451  1.00  0.00      LH0  C  
ATOM    987  CG  HIS H 107      28.022 -34.051  40.144  1.00  0.00      LH0  C  
ATOM    988  CD2 HIS H 107      28.639 -34.785  41.163  1.00  0.00      LH0  C  
ATOM    989  ND1 HIS H 107      28.778 -32.966  39.886  1.00  0.00      LH0  N  
ATOM    990  CE1 HIS H 107      29.857 -33.014  40.724  1.00  0.00      LH0  C  
ATOM    991  NE2 HIS H 107      29.774 -34.131  41.518  1.00  0.00      LH0  N  
ATOM    992  H   HIS H 107      26.419 -32.861  41.573  1.00  0.00      LH0  H  
ATOM    993  HD1 HIS H 107      28.603 -32.237  39.250  1.00  0.00      LH0  H  
ATOM    994  N   HIS H 108      23.499 -33.832  40.507  1.00  0.00      LH0  N  
ATOM    995  CA  HIS H 108      22.208 -34.506  40.438  1.00  0.00      LH0  C  
ATOM    996  C   HIS H 108      21.185 -33.788  39.599  1.00  0.00      LH0  C  
ATOM    997  O   HIS H 108      20.860 -32.615  39.775  1.00  0.00      LH0  O  
ATOM    998  CB  HIS H 108      21.631 -34.792  41.822  1.00  0.00      LH0  C  
ATOM    999  CG  HIS H 108      22.287 -36.012  42.422  1.00  0.00      LH0  C  
ATOM   1000  CD2 HIS H 108      21.645 -37.139  42.937  1.00  0.00      LH0  C  
ATOM   1001  ND1 HIS H 108      23.615 -36.173  42.570  1.00  0.00      LH0  N  
ATOM   1002  CE1 HIS H 108      23.820 -37.385  43.174  1.00  0.00      LH0  C  
ATOM   1003  NE2 HIS H 108      22.603 -37.979  43.403  1.00  0.00      LH0  N  
ATOM   1004  H   HIS H 108      23.702 -33.223  41.273  1.00  0.00      LH0  H  
ATOM   1005  HD1 HIS H 108      24.310 -35.544  42.291  1.00  0.00      LH0  H  
ATOM   1006  N   ALA H 109      20.697 -34.593  38.660  1.00  0.00      LH0  N  
ATOM   1007  CA  ALA H 109      19.690 -34.083  37.753  1.00  0.00      LH0  C  
ATOM   1008  C   ALA H 109      18.293 -34.150  38.317  1.00  0.00      LH0  C  
ATOM   1009  O   ALA H 109      18.091 -34.399  39.500  1.00  0.00      LH0  O  
ATOM   1010  CB  ALA H 109      19.768 -34.844  36.447  1.00  0.00      LH0  C  
ATOM   1011  H   ALA H 109      21.006 -35.541  38.612  1.00  0.00      LH0  H  
ATOM   1012  N   LEU H 110      17.345 -33.895  37.412  1.00  0.00      LH0  N  
ATOM   1013  CA  LEU H 110      15.962 -33.816  37.851  1.00  0.00      LH0  C  
ATOM   1014  C   LEU H 110      15.297 -35.175  37.933  1.00  0.00      LH0  C  
ATOM   1015  O   LEU H 110      14.999 -35.807  36.927  1.00  0.00      LH0  O  
ATOM   1016  CB  LEU H 110      15.232 -32.870  36.905  1.00  0.00      LH0  C  
ATOM   1017  CG  LEU H 110      15.983 -31.542  36.760  1.00  0.00      LH0  C  
ATOM   1018  CD1 LEU H 110      15.630 -30.792  35.481  1.00  0.00      LH0  C  
ATOM   1019  CD2 LEU H 110      15.827 -30.666  37.995  1.00  0.00      LH0  C  
ATOM   1020  H   LEU H 110      17.552 -33.756  36.441  1.00  0.00      LH0  H  
ATOM   1021  N   SER H 111      15.084 -35.587  39.187  1.00  0.00      LH0  N  
ATOM   1022  CA  SER H 111      14.313 -36.794  39.450  1.00  0.00      LH0  C  
ATOM   1023  C   SER H 111      13.616 -36.719  40.802  1.00  0.00      LH0  C  
ATOM   1024  O   SER H 111      14.242 -36.504  41.838  1.00  0.00      LH0  O  
ATOM   1025  CB  SER H 111      15.201 -38.038  39.362  1.00  0.00      LH0  C  
ATOM   1026  OG  SER H 111      14.394 -39.215  39.252  1.00  0.00      LH0  O  
ATOM   1027  H   SER H 111      15.468 -35.064  39.950  1.00  0.00      LH0  H  
ATOM   1028  HG  SER H 111      14.895 -39.838  38.737  1.00  0.00      LH0  H  
ATOM   1029  N   PRO H 112      12.278 -36.919  40.791  1.00  0.00      LH0  N  
ATOM   1030  CA  PRO H 112      11.509 -37.132  39.562  1.00  0.00      LH0  C  
ATOM   1031  C   PRO H 112      11.176 -35.809  38.891  1.00  0.00      LH0  C  
ATOM   1032  O   PRO H 112      11.647 -34.742  39.275  1.00  0.00      LH0  O  
ATOM   1033  CB  PRO H 112      10.275 -37.853  40.116  1.00  0.00      LH0  C  
ATOM   1034  CG  PRO H 112      10.032 -37.198  41.475  1.00  0.00      LH0  C  
ATOM   1035  CD  PRO H 112      11.449 -36.971  41.990  1.00  0.00      LH0  C  
ATOM   1036  N   TRP H 113      10.320 -35.944  37.877  1.00  0.00      LH0  N  
ATOM   1037  CA  TRP H 113       9.644 -34.754  37.384  1.00  0.00      LH0  C  
ATOM   1038  C   TRP H 113       8.229 -34.838  37.906  1.00  0.00      LH0  C  
ATOM   1039  O   TRP H 113       7.830 -35.860  38.455  1.00  0.00      LH0  O  
ATOM   1040  CB  TRP H 113       9.646 -34.711  35.853  1.00  0.00      LH0  C  
ATOM   1041  CG  TRP H 113      11.037 -34.498  35.303  1.00  0.00      LH0  C  
ATOM   1042  CD1 TRP H 113      12.159 -35.320  35.484  1.00  0.00      LH0  C  
ATOM   1043  CD2 TRP H 113      11.499 -33.418  34.465  1.00  0.00      LH0  C  
ATOM   1044  CE2 TRP H 113      12.887 -33.658  34.186  1.00  0.00      LH0  C  
ATOM   1045  CE3 TRP H 113      10.859 -32.281  33.929  1.00  0.00      LH0  C  
ATOM   1046  NE1 TRP H 113      13.246 -34.835  34.835  1.00  0.00      LH0  N  
ATOM   1047  CZ2 TRP H 113      13.604 -32.756  33.374  1.00  0.00      LH0  C  
ATOM   1048  CZ3 TRP H 113      11.588 -31.386  33.120  1.00  0.00      LH0  C  
ATOM   1049  CH2 TRP H 113      12.952 -31.623  32.845  1.00  0.00      LH0  C  
ATOM   1050  H   TRP H 113       9.959 -36.839  37.624  1.00  0.00      LH0  H  
ATOM   1051  HE1 TRP H 113      14.130 -35.263  34.858  1.00  0.00      LH0  H  
ATOM   1052  N   GLY H 114       7.493 -33.745  37.724  1.00  0.00      LH0  N  
ATOM   1053  CA  GLY H 114       6.073 -33.878  38.012  1.00  0.00      LH0  C  
ATOM   1054  C   GLY H 114       5.336 -34.286  36.756  1.00  0.00      LH0  C  
ATOM   1055  O   GLY H 114       5.924 -34.463  35.696  1.00  0.00      LH0  O  
ATOM   1056  H   GLY H 114       7.872 -32.978  37.207  1.00  0.00      LH0  H  
ATOM   1057  N   ARG H 115       4.011 -34.418  36.907  1.00  0.00      LH0  N  
ATOM   1058  CA  ARG H 115       3.236 -34.762  35.713  1.00  0.00      LH0  C  
ATOM   1059  C   ARG H 115       3.186 -33.640  34.680  1.00  0.00      LH0  C  
ATOM   1060  O   ARG H 115       3.116 -33.851  33.472  1.00  0.00      LH0  O  
ATOM   1061  CB  ARG H 115       1.830 -35.230  36.129  1.00  0.00      LH0  C  
ATOM   1062  CG  ARG H 115       1.289 -36.493  35.429  1.00  0.00      LH0  C  
ATOM   1063  CD  ARG H 115       0.429 -36.290  34.168  1.00  0.00      LH0  C  
ATOM   1064  NE  ARG H 115       1.167 -35.583  33.128  1.00  0.00      LH0  N  
ATOM   1065  CZ  ARG H 115       1.769 -36.197  32.089  1.00  0.00      LH0  C  
ATOM   1066  NH1 ARG H 115       1.471 -37.452  31.763  1.00  0.00      LH0  N1+
ATOM   1067  NH2 ARG H 115       2.681 -35.531  31.392  1.00  0.00      LH0  N  
ATOM   1068  H   ARG H 115       3.606 -34.230  37.800  1.00  0.00      LH0  H  
ATOM   1069  HE  ARG H 115       1.356 -34.606  33.265  1.00  0.00      LH0  H  
ATOM   1070 HH11 ARG H 115       1.933 -37.868  30.971  1.00  0.00      LH0  H  
ATOM   1071 HH12 ARG H 115       0.800 -37.980  32.283  1.00  0.00      LH0  H  
ATOM   1072 HH21 ARG H 115       3.097 -35.932  30.568  1.00  0.00      LH0  H  
ATOM   1073 HH22 ARG H 115       2.978 -34.620  31.707  1.00  0.00      LH0  H  
ATOM   1074  N   GLY H 116       3.209 -32.419  35.212  1.00  0.00      LH0  N  
ATOM   1075  CA  GLY H 116       3.018 -31.309  34.297  1.00  0.00      LH0  C  
ATOM   1076  C   GLY H 116       1.627 -30.731  34.378  1.00  0.00      LH0  C  
ATOM   1077  O   GLY H 116       0.658 -31.279  33.866  1.00  0.00      LH0  O  
ATOM   1078  H   GLY H 116       3.363 -32.268  36.188  1.00  0.00      LH0  H  
ATOM   1079  N   THR H 117       1.579 -29.578  35.049  1.00  0.00      LH0  N  
ATOM   1080  CA  THR H 117       0.364 -28.774  35.009  1.00  0.00      LH0  C  
ATOM   1081  C   THR H 117       0.148 -28.205  33.617  1.00  0.00      LH0  C  
ATOM   1082  O   THR H 117       0.902 -27.365  33.143  1.00  0.00      LH0  O  
ATOM   1083  CB  THR H 117       0.499 -27.671  36.063  1.00  0.00      LH0  C  
ATOM   1084  CG2 THR H 117      -0.676 -26.690  36.090  1.00  0.00      LH0  C  
ATOM   1085  OG1 THR H 117       0.703 -28.269  37.355  1.00  0.00      LH0  O  
ATOM   1086  H   THR H 117       2.420 -29.192  35.428  1.00  0.00      LH0  H  
ATOM   1087  HG1 THR H 117       0.026 -28.947  37.419  1.00  0.00      LH0  H  
ATOM   1088  N   MET H 118      -0.898 -28.728  32.967  1.00  0.00      LH0  N  
ATOM   1089  CA  MET H 118      -1.215 -28.165  31.658  1.00  0.00      LH0  C  
ATOM   1090  C   MET H 118      -1.883 -26.817  31.808  1.00  0.00      LH0  C  
ATOM   1091  O   MET H 118      -2.831 -26.658  32.567  1.00  0.00      LH0  O  
ATOM   1092  CB  MET H 118      -2.110 -29.119  30.869  1.00  0.00      LH0  C  
ATOM   1093  CG  MET H 118      -1.455 -30.475  30.601  1.00  0.00      LH0  C  
ATOM   1094  SD  MET H 118      -2.581 -31.649  29.828  1.00  0.00      LH0  S  
ATOM   1095  CE  MET H 118      -2.995 -30.692  28.360  1.00  0.00      LH0  C  
ATOM   1096  H   MET H 118      -1.481 -29.402  33.417  1.00  0.00      LH0  H  
ATOM   1097  N   VAL H 119      -1.323 -25.849  31.085  1.00  0.00      LH0  N  
ATOM   1098  CA  VAL H 119      -1.902 -24.516  31.171  1.00  0.00      LH0  C  
ATOM   1099  C   VAL H 119      -2.504 -24.140  29.840  1.00  0.00      LH0  C  
ATOM   1100  O   VAL H 119      -1.883 -24.295  28.797  1.00  0.00      LH0  O  
ATOM   1101  CB  VAL H 119      -0.829 -23.521  31.622  1.00  0.00      LH0  C  
ATOM   1102  CG1 VAL H 119      -1.318 -22.073  31.663  1.00  0.00      LH0  C  
ATOM   1103  CG2 VAL H 119      -0.288 -23.955  32.981  1.00  0.00      LH0  C  
ATOM   1104  H   VAL H 119      -0.544 -26.036  30.483  1.00  0.00      LH0  H  
ATOM   1105  N   THR H 120      -3.746 -23.660  29.927  1.00  0.00      LH0  N  
ATOM   1106  CA  THR H 120      -4.482 -23.468  28.685  1.00  0.00      LH0  C  
ATOM   1107  C   THR H 120      -4.964 -22.042  28.513  1.00  0.00      LH0  C  
ATOM   1108  O   THR H 120      -6.050 -21.686  28.956  1.00  0.00      LH0  O  
ATOM   1109  CB  THR H 120      -5.661 -24.442  28.661  1.00  0.00      LH0  C  
ATOM   1110  CG2 THR H 120      -6.085 -24.773  27.228  1.00  0.00      LH0  C  
ATOM   1111  OG1 THR H 120      -5.354 -25.630  29.406  1.00  0.00      LH0  O  
ATOM   1112  H   THR H 120      -4.194 -23.583  30.817  1.00  0.00      LH0  H  
ATOM   1113  HG1 THR H 120      -5.326 -25.375  30.327  1.00  0.00      LH0  H  
ATOM   1114  N   VAL H 121      -4.116 -21.211  27.891  1.00  0.00      LH0  N  
ATOM   1115  CA  VAL H 121      -4.521 -19.806  27.860  1.00  0.00      LH0  C  
ATOM   1116  C   VAL H 121      -5.485 -19.486  26.726  1.00  0.00      LH0  C  
ATOM   1117  O   VAL H 121      -5.102 -19.225  25.594  1.00  0.00      LH0  O  
ATOM   1118  CB  VAL H 121      -3.298 -18.877  27.845  1.00  0.00      LH0  C  
ATOM   1119  CG1 VAL H 121      -3.707 -17.427  28.121  1.00  0.00      LH0  C  
ATOM   1120  CG2 VAL H 121      -2.229 -19.344  28.837  1.00  0.00      LH0  C  
ATOM   1121  H   VAL H 121      -3.299 -21.524  27.398  1.00  0.00      LH0  H  
ATOM   1122  N   SER H 122      -6.772 -19.531  27.083  1.00  0.00      LH0  N  
ATOM   1123  CA  SER H 122      -7.761 -19.353  26.034  1.00  0.00      LH0  C  
ATOM   1124  C   SER H 122      -8.870 -18.370  26.354  1.00  0.00      LH0  C  
ATOM   1125  O   SER H 122      -9.405 -18.248  27.458  1.00  0.00      LH0  O  
ATOM   1126  CB  SER H 122      -8.328 -20.717  25.623  1.00  0.00      LH0  C  
ATOM   1127  OG  SER H 122      -9.172 -20.599  24.467  1.00  0.00      LH0  O  
ATOM   1128  H   SER H 122      -7.033 -19.712  28.034  1.00  0.00      LH0  H  
ATOM   1129  HG  SER H 122      -9.043 -21.402  23.970  1.00  0.00      LH0  H  
ATOM   1130  N   SER H 123      -9.246 -17.691  25.264  1.00  0.00      LH0  N  
ATOM   1131  CA  SER H 123     -10.492 -16.933  25.270  1.00  0.00      LH0  C  
ATOM   1132  C   SER H 123     -11.693 -17.798  25.623  1.00  0.00      LH0  C  
ATOM   1133  O   SER H 123     -12.542 -17.420  26.426  1.00  0.00      LH0  O  
ATOM   1134  CB  SER H 123     -10.660 -16.255  23.912  1.00  0.00      LH0  C  
ATOM   1135  OG  SER H 123      -9.370 -15.821  23.464  1.00  0.00      LH0  O  
ATOM   1136  H   SER H 123      -8.712 -17.740  24.419  1.00  0.00      LH0  H  
ATOM   1137  HG  SER H 123      -9.517 -15.199  22.760  1.00  0.00      LH0  H  
ATOM   1138  N   ALA H 124     -11.675 -19.010  25.036  1.00  0.00      LH0  N  
ATOM   1139  CA  ALA H 124     -12.692 -20.004  25.376  1.00  0.00      LH0  C  
ATOM   1140  C   ALA H 124     -12.628 -20.416  26.836  1.00  0.00      LH0  C  
ATOM   1141  O   ALA H 124     -11.724 -20.035  27.575  1.00  0.00      LH0  O  
ATOM   1142  CB  ALA H 124     -12.543 -21.243  24.490  1.00  0.00      LH0  C  
ATOM   1143  H   ALA H 124     -10.871 -19.287  24.505  1.00  0.00      LH0  H  
ATOM   1144  N   SER H 125     -13.655 -21.161  27.247  1.00  0.00      LH0  N  
ATOM   1145  CA  SER H 125     -13.778 -21.373  28.683  1.00  0.00      LH0  C  
ATOM   1146  C   SER H 125     -14.315 -22.749  28.996  1.00  0.00      LH0  C  
ATOM   1147  O   SER H 125     -14.685 -23.495  28.099  1.00  0.00      LH0  O  
ATOM   1148  CB  SER H 125     -14.639 -20.260  29.286  1.00  0.00      LH0  C  
ATOM   1149  OG  SER H 125     -14.095 -18.985  28.903  1.00  0.00      LH0  O  
ATOM   1150  H   SER H 125     -14.325 -21.565  26.625  1.00  0.00      LH0  H  
ATOM   1151  HG  SER H 125     -14.841 -18.485  28.581  1.00  0.00      LH0  H  
ATOM   1152  N   THR H 126     -14.319 -23.038  30.300  1.00  0.00      LH0  N  
ATOM   1153  CA  THR H 126     -14.602 -24.371  30.820  1.00  0.00      LH0  C  
ATOM   1154  C   THR H 126     -15.970 -24.982  30.525  1.00  0.00      LH0  C  
ATOM   1155  O   THR H 126     -16.863 -25.033  31.363  1.00  0.00      LH0  O  
ATOM   1156  CB  THR H 126     -14.312 -24.340  32.322  1.00  0.00      LH0  C  
ATOM   1157  CG2 THR H 126     -13.785 -25.680  32.833  1.00  0.00      LH0  C  
ATOM   1158  OG1 THR H 126     -13.382 -23.281  32.618  1.00  0.00      LH0  O  
ATOM   1159  H   THR H 126     -13.967 -22.396  30.981  1.00  0.00      LH0  H  
ATOM   1160  HG1 THR H 126     -13.150 -23.388  33.534  1.00  0.00      LH0  H  
ATOM   1161  N   LYS H 127     -16.101 -25.465  29.285  1.00  0.00      LH0  N  
ATOM   1162  CA  LYS H 127     -17.308 -26.212  28.950  1.00  0.00      LH0  C  
ATOM   1163  C   LYS H 127     -17.306 -27.568  29.629  1.00  0.00      LH0  C  
ATOM   1164  O   LYS H 127     -16.496 -28.440  29.342  1.00  0.00      LH0  O  
ATOM   1165  CB  LYS H 127     -17.439 -26.298  27.419  1.00  0.00      LH0  C  
ATOM   1166  CG  LYS H 127     -18.456 -27.275  26.800  1.00  0.00      LH0  C  
ATOM   1167  CD  LYS H 127     -19.935 -27.100  27.171  1.00  0.00      LH0  C  
ATOM   1168  CE  LYS H 127     -20.888 -28.050  26.416  1.00  0.00      LH0  C  
ATOM   1169  NZ  LYS H 127     -20.507 -29.459  26.590  1.00  0.00      LH0  N1+
ATOM   1170  H   LYS H 127     -15.334 -25.361  28.650  1.00  0.00      LH0  H  
ATOM   1171  HZ1 LYS H 127     -21.284 -30.135  26.430  1.00  0.00      LH0  H  
ATOM   1172  HZ2 LYS H 127     -19.742 -29.705  25.931  1.00  0.00      LH0  H  
ATOM   1173  HZ3 LYS H 127     -20.121 -29.625  27.539  1.00  0.00      LH0  H  
ATOM   1174  N   GLY H 128     -18.282 -27.700  30.541  1.00  0.00      LH0  N  
ATOM   1175  CA  GLY H 128     -18.531 -29.017  31.125  1.00  0.00      LH0  C  
ATOM   1176  C   GLY H 128     -18.854 -30.058  30.063  1.00  0.00      LH0  C  
ATOM   1177  O   GLY H 128     -19.391 -29.746  29.002  1.00  0.00      LH0  O  
ATOM   1178  H   GLY H 128     -18.786 -26.884  30.819  1.00  0.00      LH0  H  
ATOM   1179  N   PRO H 129     -18.485 -31.315  30.377  1.00  0.00      LH0  N  
ATOM   1180  CA  PRO H 129     -18.550 -32.372  29.366  1.00  0.00      LH0  C  
ATOM   1181  C   PRO H 129     -19.966 -32.677  28.918  1.00  0.00      LH0  C  
ATOM   1182  O   PRO H 129     -20.959 -32.248  29.497  1.00  0.00      LH0  O  
ATOM   1183  CB  PRO H 129     -17.873 -33.542  30.085  1.00  0.00      LH0  C  
ATOM   1184  CG  PRO H 129     -18.128 -33.298  31.570  1.00  0.00      LH0  C  
ATOM   1185  CD  PRO H 129     -17.997 -31.784  31.667  1.00  0.00      LH0  C  
ATOM   1186  N   SER H 130     -20.026 -33.462  27.848  1.00  0.00      LH0  N  
ATOM   1187  CA  SER H 130     -21.334 -33.958  27.457  1.00  0.00      LH0  C  
ATOM   1188  C   SER H 130     -21.238 -35.443  27.149  1.00  0.00      LH0  C  
ATOM   1189  O   SER H 130     -20.499 -35.892  26.286  1.00  0.00      LH0  O  
ATOM   1190  CB  SER H 130     -21.872 -33.035  26.357  1.00  0.00      LH0  C  
ATOM   1191  OG  SER H 130     -21.858 -31.683  26.875  1.00  0.00      LH0  O  
ATOM   1192  H   SER H 130     -19.229 -33.644  27.266  1.00  0.00      LH0  H  
ATOM   1193  HG  SER H 130     -21.991 -31.796  27.820  1.00  0.00      LH0  H  
ATOM   1194  N   VAL H 131     -21.924 -36.198  28.019  1.00  0.00      LH0  N  
ATOM   1195  CA  VAL H 131     -21.457 -37.569  28.225  1.00  0.00      LH0  C  
ATOM   1196  C   VAL H 131     -22.309 -38.635  27.568  1.00  0.00      LH0  C  
ATOM   1197  O   VAL H 131     -23.440 -38.910  27.966  1.00  0.00      LH0  O  
ATOM   1198  CB  VAL H 131     -21.291 -37.840  29.723  1.00  0.00      LH0  C  
ATOM   1199  CG1 VAL H 131     -20.697 -39.225  29.984  1.00  0.00      LH0  C  
ATOM   1200  CG2 VAL H 131     -20.463 -36.735  30.382  1.00  0.00      LH0  C  
ATOM   1201  H   VAL H 131     -22.656 -35.812  28.578  1.00  0.00      LH0  H  
ATOM   1202  N   PHE H 132     -21.690 -39.220  26.542  1.00  0.00      LH0  N  
ATOM   1203  CA  PHE H 132     -22.429 -40.074  25.625  1.00  0.00      LH0  C  
ATOM   1204  C   PHE H 132     -21.995 -41.534  25.635  1.00  0.00      LH0  C  
ATOM   1205  O   PHE H 132     -20.889 -41.896  25.252  1.00  0.00      LH0  O  
ATOM   1206  CB  PHE H 132     -22.323 -39.456  24.229  1.00  0.00      LH0  C  
ATOM   1207  CG  PHE H 132     -22.942 -38.073  24.208  1.00  0.00      LH0  C  
ATOM   1208  CD1 PHE H 132     -24.257 -37.873  24.690  1.00  0.00      LH0  C  
ATOM   1209  CD2 PHE H 132     -22.183 -36.996  23.704  1.00  0.00      LH0  C  
ATOM   1210  CE1 PHE H 132     -24.808 -36.578  24.690  1.00  0.00      LH0  C  
ATOM   1211  CE2 PHE H 132     -22.734 -35.700  23.700  1.00  0.00      LH0  C  
ATOM   1212  CZ  PHE H 132     -24.038 -35.503  24.200  1.00  0.00      LH0  C  
ATOM   1213  H   PHE H 132     -20.734 -39.002  26.337  1.00  0.00      LH0  H  
ATOM   1214  N   PRO H 133     -22.925 -42.394  26.105  1.00  0.00      LH0  N  
ATOM   1215  CA  PRO H 133     -22.631 -43.827  26.158  1.00  0.00      LH0  C  
ATOM   1216  C   PRO H 133     -22.677 -44.474  24.783  1.00  0.00      LH0  C  
ATOM   1217  O   PRO H 133     -23.705 -44.542  24.116  1.00  0.00      LH0  O  
ATOM   1218  CB  PRO H 133     -23.724 -44.338  27.103  1.00  0.00      LH0  C  
ATOM   1219  CG  PRO H 133     -24.918 -43.413  26.867  1.00  0.00      LH0  C  
ATOM   1220  CD  PRO H 133     -24.253 -42.067  26.605  1.00  0.00      LH0  C  
ATOM   1221  N   LEU H 134     -21.509 -44.981  24.388  1.00  0.00      LH0  N  
ATOM   1222  CA  LEU H 134     -21.489 -45.790  23.172  1.00  0.00      LH0  C  
ATOM   1223  C   LEU H 134     -21.863 -47.224  23.484  1.00  0.00      LH0  C  
ATOM   1224  O   LEU H 134     -21.038 -48.129  23.565  1.00  0.00      LH0  O  
ATOM   1225  CB  LEU H 134     -20.122 -45.723  22.494  1.00  0.00      LH0  C  
ATOM   1226  CG  LEU H 134     -19.644 -44.295  22.236  1.00  0.00      LH0  C  
ATOM   1227  CD1 LEU H 134     -18.166 -44.274  21.846  1.00  0.00      LH0  C  
ATOM   1228  CD2 LEU H 134     -20.541 -43.555  21.240  1.00  0.00      LH0  C  
ATOM   1229  H   LEU H 134     -20.725 -44.966  25.009  1.00  0.00      LH0  H  
ATOM   1230  N   ALA H 135     -23.180 -47.372  23.689  1.00  0.00      LH0  N  
ATOM   1231  CA  ALA H 135     -23.730 -48.661  24.102  1.00  0.00      LH0  C  
ATOM   1232  C   ALA H 135     -23.372 -49.800  23.152  1.00  0.00      LH0  C  
ATOM   1233  O   ALA H 135     -23.517 -49.677  21.934  1.00  0.00      LH0  O  
ATOM   1234  CB  ALA H 135     -25.246 -48.535  24.256  1.00  0.00      LH0  C  
ATOM   1235  H   ALA H 135     -23.749 -46.551  23.603  1.00  0.00      LH0  H  
ATOM   1236  N   PRO H 136     -22.871 -50.904  23.762  1.00  0.00      LH0  N  
ATOM   1237  CA  PRO H 136     -22.126 -51.940  23.035  1.00  0.00      LH0  C  
ATOM   1238  C   PRO H 136     -22.701 -52.506  21.757  1.00  0.00      LH0  C  
ATOM   1239  O   PRO H 136     -23.865 -52.342  21.388  1.00  0.00      LH0  O  
ATOM   1240  CB  PRO H 136     -21.880 -53.036  24.084  1.00  0.00      LH0  C  
ATOM   1241  CG  PRO H 136     -22.737 -52.688  25.294  1.00  0.00      LH0  C  
ATOM   1242  CD  PRO H 136     -22.916 -51.182  25.193  1.00  0.00      LH0  C  
ATOM   1243  N   SER H 137     -21.797 -53.243  21.103  1.00  0.00      LH0  N  
ATOM   1244  CA  SER H 137     -22.225 -54.192  20.085  1.00  0.00      LH0  C  
ATOM   1245  C   SER H 137     -23.034 -55.305  20.727  1.00  0.00      LH0  C  
ATOM   1246  O   SER H 137     -22.470 -56.181  21.374  1.00  0.00      LH0  O  
ATOM   1247  CB  SER H 137     -20.969 -54.761  19.421  1.00  0.00      LH0  C  
ATOM   1248  OG  SER H 137     -20.058 -55.200  20.441  1.00  0.00      LH0  O  
ATOM   1249  H   SER H 137     -20.841 -53.261  21.415  1.00  0.00      LH0  H  
ATOM   1250  HG  SER H 137     -20.569 -55.799  20.985  1.00  0.00      LH0  H  
ATOM   1251  N   SER H 138     -24.357 -55.221  20.544  1.00  0.00      LH0  N  
ATOM   1252  CA  SER H 138     -25.220 -56.240  21.133  1.00  0.00      LH0  C  
ATOM   1253  C   SER H 138     -25.108 -57.619  20.498  1.00  0.00      LH0  C  
ATOM   1254  O   SER H 138     -25.926 -58.032  19.687  1.00  0.00      LH0  O  
ATOM   1255  CB  SER H 138     -26.669 -55.757  21.096  1.00  0.00      LH0  C  
ATOM   1256  OG  SER H 138     -26.749 -54.370  21.469  1.00  0.00      LH0  O  
ATOM   1257  H   SER H 138     -24.787 -54.439  20.100  1.00  0.00      LH0  H  
ATOM   1258  HG  SER H 138     -27.691 -54.244  21.587  1.00  0.00      LH0  H  
ATOM   1259  N   LYS H 139     -24.049 -58.325  20.909  1.00  0.00      LH0  N  
ATOM   1260  CA  LYS H 139     -24.030 -59.747  20.591  1.00  0.00      LH0  C  
ATOM   1261  C   LYS H 139     -24.986 -60.454  21.527  1.00  0.00      LH0  C  
ATOM   1262  O   LYS H 139     -25.184 -60.024  22.656  1.00  0.00      LH0  O  
ATOM   1263  CB  LYS H 139     -22.618 -60.315  20.766  1.00  0.00      LH0  C  
ATOM   1264  CG  LYS H 139     -21.565 -59.725  19.821  1.00  0.00      LH0  C  
ATOM   1265  CD  LYS H 139     -20.138 -60.131  20.213  1.00  0.00      LH0  C  
ATOM   1266  CE  LYS H 139     -19.830 -61.629  20.107  1.00  0.00      LH0  C  
ATOM   1267  NZ  LYS H 139     -18.632 -61.933  20.902  1.00  0.00      LH0  N1+
ATOM   1268  H   LYS H 139     -23.434 -57.921  21.586  1.00  0.00      LH0  H  
ATOM   1269  HZ1 LYS H 139     -18.381 -62.944  20.868  1.00  0.00      LH0  H  
ATOM   1270  HZ2 LYS H 139     -17.829 -61.324  20.641  1.00  0.00      LH0  H  
ATOM   1271  HZ3 LYS H 139     -18.836 -61.741  21.902  1.00  0.00      LH0  H  
ATOM   1272  N   SER H 140     -25.558 -61.553  21.021  1.00  0.00      LH0  N  
ATOM   1273  CA  SER H 140     -26.268 -62.403  21.973  1.00  0.00      LH0  C  
ATOM   1274  C   SER H 140     -25.258 -63.138  22.841  1.00  0.00      LH0  C  
ATOM   1275  O   SER H 140     -24.054 -62.999  22.636  1.00  0.00      LH0  O  
ATOM   1276  CB  SER H 140     -27.207 -63.350  21.215  1.00  0.00      LH0  C  
ATOM   1277  OG  SER H 140     -28.104 -63.996  22.123  1.00  0.00      LH0  O  
ATOM   1278  H   SER H 140     -25.350 -61.845  20.091  1.00  0.00      LH0  H  
ATOM   1279  HG  SER H 140     -28.804 -64.369  21.600  1.00  0.00      LH0  H  
ATOM   1280  N   THR H 141     -25.772 -63.915  23.799  1.00  0.00      LH0  N  
ATOM   1281  CA  THR H 141     -24.905 -64.635  24.730  1.00  0.00      LH0  C  
ATOM   1282  C   THR H 141     -23.832 -65.499  24.075  1.00  0.00      LH0  C  
ATOM   1283  O   THR H 141     -24.056 -66.635  23.679  1.00  0.00      LH0  O  
ATOM   1284  CB  THR H 141     -25.791 -65.462  25.661  1.00  0.00      LH0  C  
ATOM   1285  CG2 THR H 141     -25.063 -65.876  26.944  1.00  0.00      LH0  C  
ATOM   1286  OG1 THR H 141     -26.983 -64.722  25.965  1.00  0.00      LH0  O  
ATOM   1287  H   THR H 141     -26.766 -63.985  23.913  1.00  0.00      LH0  H  
ATOM   1288  HG1 THR H 141     -27.527 -65.290  26.496  1.00  0.00      LH0  H  
ATOM   1289  N   SER H 142     -22.644 -64.896  23.966  1.00  0.00      LH0  N  
ATOM   1290  CA  SER H 142     -21.604 -65.603  23.232  1.00  0.00      LH0  C  
ATOM   1291  C   SER H 142     -20.237 -65.363  23.830  1.00  0.00      LH0  C  
ATOM   1292  O   SER H 142     -20.049 -64.500  24.687  1.00  0.00      LH0  O  
ATOM   1293  CB  SER H 142     -21.648 -65.196  21.752  1.00  0.00      LH0  C  
ATOM   1294  OG  SER H 142     -21.607 -63.768  21.634  1.00  0.00      LH0  O  
ATOM   1295  H   SER H 142     -22.534 -63.942  24.241  1.00  0.00      LH0  H  
ATOM   1296  HG  SER H 142     -22.467 -63.463  21.920  1.00  0.00      LH0  H  
ATOM   1297  N   GLY H 143     -19.287 -66.161  23.331  1.00  0.00      LH0  N  
ATOM   1298  CA  GLY H 143     -17.906 -65.882  23.697  1.00  0.00      LH0  C  
ATOM   1299  C   GLY H 143     -17.265 -64.876  22.760  1.00  0.00      LH0  C  
ATOM   1300  O   GLY H 143     -17.901 -64.267  21.897  1.00  0.00      LH0  O  
ATOM   1301  H   GLY H 143     -19.507 -66.832  22.624  1.00  0.00      LH0  H  
ATOM   1302  N   GLY H 144     -15.951 -64.737  22.973  1.00  0.00      LH0  N  
ATOM   1303  CA  GLY H 144     -15.236 -63.713  22.219  1.00  0.00      LH0  C  
ATOM   1304  C   GLY H 144     -15.588 -62.328  22.718  1.00  0.00      LH0  C  
ATOM   1305  O   GLY H 144     -16.536 -62.134  23.472  1.00  0.00      LH0  O  
ATOM   1306  H   GLY H 144     -15.519 -65.226  23.729  1.00  0.00      LH0  H  
ATOM   1307  N   THR H 145     -14.787 -61.368  22.271  1.00  0.00      LH0  N  
ATOM   1308  CA  THR H 145     -15.043 -60.011  22.728  1.00  0.00      LH0  C  
ATOM   1309  C   THR H 145     -16.287 -59.387  22.111  1.00  0.00      LH0  C  
ATOM   1310  O   THR H 145     -16.962 -59.973  21.262  1.00  0.00      LH0  O  
ATOM   1311  CB  THR H 145     -13.776 -59.203  22.461  1.00  0.00      LH0  C  
ATOM   1312  CG2 THR H 145     -12.779 -59.373  23.609  1.00  0.00      LH0  C  
ATOM   1313  OG1 THR H 145     -13.175 -59.650  21.236  1.00  0.00      LH0  O  
ATOM   1314  H   THR H 145     -14.056 -61.496  21.599  1.00  0.00      LH0  H  
ATOM   1315  HG1 THR H 145     -12.415 -59.095  21.095  1.00  0.00      LH0  H  
ATOM   1316  N   ALA H 146     -16.541 -58.175  22.604  1.00  0.00      LH0  N  
ATOM   1317  CA  ALA H 146     -17.525 -57.234  22.091  1.00  0.00      LH0  C  
ATOM   1318  C   ALA H 146     -16.971 -55.877  22.468  1.00  0.00      LH0  C  
ATOM   1319  O   ALA H 146     -16.037 -55.799  23.260  1.00  0.00      LH0  O  
ATOM   1320  CB  ALA H 146     -18.876 -57.426  22.783  1.00  0.00      LH0  C  
ATOM   1321  H   ALA H 146     -16.033 -57.843  23.405  1.00  0.00      LH0  H  
ATOM   1322  N   ALA H 147     -17.533 -54.824  21.873  1.00  0.00      LH0  N  
ATOM   1323  CA  ALA H 147     -16.927 -53.542  22.199  1.00  0.00      LH0  C  
ATOM   1324  C   ALA H 147     -17.960 -52.513  22.582  1.00  0.00      LH0  C  
ATOM   1325  O   ALA H 147     -19.094 -52.529  22.108  1.00  0.00      LH0  O  
ATOM   1326  CB  ALA H 147     -16.098 -53.025  21.022  1.00  0.00      LH0  C  
ATOM   1327  H   ALA H 147     -18.320 -54.883  21.256  1.00  0.00      LH0  H  
ATOM   1328  N   LEU H 148     -17.506 -51.620  23.465  1.00  0.00      LH0  N  
ATOM   1329  CA  LEU H 148     -18.334 -50.484  23.849  1.00  0.00      LH0  C  
ATOM   1330  C   LEU H 148     -17.459 -49.327  24.238  1.00  0.00      LH0  C  
ATOM   1331  O   LEU H 148     -16.247 -49.465  24.333  1.00  0.00      LH0  O  
ATOM   1332  CB  LEU H 148     -19.268 -50.807  25.012  1.00  0.00      LH0  C  
ATOM   1333  CG  LEU H 148     -18.628 -51.321  26.297  1.00  0.00      LH0  C  
ATOM   1334  CD1 LEU H 148     -19.356 -50.743  27.501  1.00  0.00      LH0  C  
ATOM   1335  CD2 LEU H 148     -18.560 -52.847  26.364  1.00  0.00      LH0  C  
ATOM   1336  H   LEU H 148     -16.598 -51.716  23.885  1.00  0.00      LH0  H  
ATOM   1337  N   GLY H 149     -18.111 -48.192  24.488  1.00  0.00      LH0  N  
ATOM   1338  CA  GLY H 149     -17.277 -47.107  24.972  1.00  0.00      LH0  C  
ATOM   1339  C   GLY H 149     -18.087 -45.972  25.532  1.00  0.00      LH0  C  
ATOM   1340  O   GLY H 149     -19.302 -46.051  25.663  1.00  0.00      LH0  O  
ATOM   1341  H   GLY H 149     -19.102 -48.085  24.378  1.00  0.00      LH0  H  
ATOM   1342  N   CYS H 150     -17.360 -44.893  25.817  1.00  0.00      LH0  N  
ATOM   1343  CA  CYS H 150     -18.042 -43.639  26.093  1.00  0.00      LH0  C  
ATOM   1344  C   CYS H 150     -17.347 -42.508  25.388  1.00  0.00      LH0  C  
ATOM   1345  O   CYS H 150     -16.155 -42.261  25.551  1.00  0.00      LH0  O  
ATOM   1346  CB  CYS H 150     -18.144 -43.344  27.589  1.00  0.00      LH0  C  
ATOM   1347  SG  CYS H 150     -19.241 -44.496  28.449  1.00  0.00      LH0  S  
ATOM   1348  H   CYS H 150     -16.363 -44.938  25.737  1.00  0.00      LH0  H  
ATOM   1349  N   LEU H 151     -18.166 -41.840  24.578  1.00  0.00      LH0  N  
ATOM   1350  CA  LEU H 151     -17.748 -40.569  24.014  1.00  0.00      LH0  C  
ATOM   1351  C   LEU H 151     -17.937 -39.497  25.063  1.00  0.00      LH0  C  
ATOM   1352  O   LEU H 151     -19.025 -39.279  25.581  1.00  0.00      LH0  O  
ATOM   1353  CB  LEU H 151     -18.602 -40.295  22.775  1.00  0.00      LH0  C  
ATOM   1354  CG  LEU H 151     -18.516 -38.885  22.187  1.00  0.00      LH0  C  
ATOM   1355  CD1 LEU H 151     -17.129 -38.545  21.644  1.00  0.00      LH0  C  
ATOM   1356  CD2 LEU H 151     -19.621 -38.664  21.159  1.00  0.00      LH0  C  
ATOM   1357  H   LEU H 151     -19.135 -42.089  24.551  1.00  0.00      LH0  H  
ATOM   1358  N   VAL H 152     -16.827 -38.835  25.365  1.00  0.00      LH0  N  
ATOM   1359  CA  VAL H 152     -17.028 -37.614  26.123  1.00  0.00      LH0  C  
ATOM   1360  C   VAL H 152     -16.855 -36.459  25.172  1.00  0.00      LH0  C  
ATOM   1361  O   VAL H 152     -15.763 -36.173  24.702  1.00  0.00      LH0  O  
ATOM   1362  CB  VAL H 152     -16.071 -37.536  27.309  1.00  0.00      LH0  C  
ATOM   1363  CG1 VAL H 152     -16.406 -36.329  28.182  1.00  0.00      LH0  C  
ATOM   1364  CG2 VAL H 152     -16.112 -38.834  28.116  1.00  0.00      LH0  C  
ATOM   1365  H   VAL H 152     -15.953 -39.029  24.918  1.00  0.00      LH0  H  
ATOM   1366  N   LYS H 153     -18.004 -35.867  24.858  1.00  0.00      LH0  N  
ATOM   1367  CA  LYS H 153     -17.996 -34.867  23.804  1.00  0.00      LH0  C  
ATOM   1368  C   LYS H 153     -18.022 -33.463  24.367  1.00  0.00      LH0  C  
ATOM   1369  O   LYS H 153     -18.544 -33.229  25.455  1.00  0.00      LH0  O  
ATOM   1370  CB  LYS H 153     -19.177 -35.157  22.875  1.00  0.00      LH0  C  
ATOM   1371  CG  LYS H 153     -19.151 -34.443  21.527  1.00  0.00      LH0  C  
ATOM   1372  CD  LYS H 153     -20.252 -34.900  20.578  1.00  0.00      LH0  C  
ATOM   1373  CE  LYS H 153     -20.232 -34.114  19.268  1.00  0.00      LH0  C  
ATOM   1374  NZ  LYS H 153     -21.013 -34.847  18.269  1.00  0.00      LH0  N1+
ATOM   1375  H   LYS H 153     -18.850 -36.083  25.347  1.00  0.00      LH0  H  
ATOM   1376  HZ1 LYS H 153     -20.939 -34.411  17.328  1.00  0.00      LH0  H  
ATOM   1377  HZ2 LYS H 153     -20.612 -35.801  18.181  1.00  0.00      LH0  H  
ATOM   1378  HZ3 LYS H 153     -22.003 -34.997  18.562  1.00  0.00      LH0  H  
ATOM   1379  N   ASP H 154     -17.447 -32.551  23.570  1.00  0.00      LH0  N  
ATOM   1380  CA  ASP H 154     -17.599 -31.114  23.785  1.00  0.00      LH0  C  
ATOM   1381  C   ASP H 154     -17.319 -30.643  25.194  1.00  0.00      LH0  C  
ATOM   1382  O   ASP H 154     -18.212 -30.276  25.952  1.00  0.00      LH0  O  
ATOM   1383  CB  ASP H 154     -18.967 -30.612  23.299  1.00  0.00      LH0  C  
ATOM   1384  CG  ASP H 154     -18.970 -30.481  21.788  1.00  0.00      LH0  C  
ATOM   1385  OD1 ASP H 154     -18.314 -29.584  21.271  1.00  0.00      LH0  O  
ATOM   1386  OD2 ASP H 154     -19.621 -31.275  21.118  1.00  0.00      LH0  O1-
ATOM   1387  H   ASP H 154     -16.915 -32.871  22.783  1.00  0.00      LH0  H  
ATOM   1388  N   TYR H 155     -16.029 -30.650  25.514  1.00  0.00      LH0  N  
ATOM   1389  CA  TYR H 155     -15.619 -30.102  26.800  1.00  0.00      LH0  C  
ATOM   1390  C   TYR H 155     -14.410 -29.211  26.623  1.00  0.00      LH0  C  
ATOM   1391  O   TYR H 155     -13.816 -29.175  25.552  1.00  0.00      LH0  O  
ATOM   1392  CB  TYR H 155     -15.373 -31.222  27.823  1.00  0.00      LH0  C  
ATOM   1393  CG  TYR H 155     -14.370 -32.220  27.301  1.00  0.00      LH0  C  
ATOM   1394  CD1 TYR H 155     -12.999 -31.966  27.493  1.00  0.00      LH0  C  
ATOM   1395  CD2 TYR H 155     -14.833 -33.369  26.630  1.00  0.00      LH0  C  
ATOM   1396  CE1 TYR H 155     -12.061 -32.870  26.979  1.00  0.00      LH0  C  
ATOM   1397  CE2 TYR H 155     -13.893 -34.273  26.116  1.00  0.00      LH0  C  
ATOM   1398  CZ  TYR H 155     -12.522 -34.008  26.291  1.00  0.00      LH0  C  
ATOM   1399  OH  TYR H 155     -11.615 -34.899  25.766  1.00  0.00      LH0  O  
ATOM   1400  H   TYR H 155     -15.359 -31.023  24.869  1.00  0.00      LH0  H  
ATOM   1401  HH  TYR H 155     -10.781 -34.824  26.244  1.00  0.00      LH0  H  
ATOM   1402  N   PHE H 156     -14.076 -28.489  27.697  1.00  0.00      LH0  N  
ATOM   1403  CA  PHE H 156     -12.928 -27.597  27.584  1.00  0.00      LH0  C  
ATOM   1404  C   PHE H 156     -12.371 -27.263  28.953  1.00  0.00      LH0  C  
ATOM   1405  O   PHE H 156     -13.129 -26.878  29.836  1.00  0.00      LH0  O  
ATOM   1406  CB  PHE H 156     -13.348 -26.306  26.861  1.00  0.00      LH0  C  
ATOM   1407  CG  PHE H 156     -12.157 -25.475  26.440  1.00  0.00      LH0  C  
ATOM   1408  CD1 PHE H 156     -11.546 -25.731  25.195  1.00  0.00      LH0  C  
ATOM   1409  CD2 PHE H 156     -11.677 -24.458  27.295  1.00  0.00      LH0  C  
ATOM   1410  CE1 PHE H 156     -10.428 -24.970  24.803  1.00  0.00      LH0  C  
ATOM   1411  CE2 PHE H 156     -10.559 -23.697  26.906  1.00  0.00      LH0  C  
ATOM   1412  CZ  PHE H 156      -9.942 -23.966  25.667  1.00  0.00      LH0  C  
ATOM   1413  H   PHE H 156     -14.618 -28.534  28.540  1.00  0.00      LH0  H  
ATOM   1414  N   PRO H 157     -11.026 -27.355  29.099  1.00  0.00      LH0  N  
ATOM   1415  CA  PRO H 157     -10.137 -28.052  28.157  1.00  0.00      LH0  C  
ATOM   1416  C   PRO H 157     -10.123 -29.557  28.440  1.00  0.00      LH0  C  
ATOM   1417  O   PRO H 157     -11.137 -30.113  28.825  1.00  0.00      LH0  O  
ATOM   1418  CB  PRO H 157      -8.818 -27.321  28.437  1.00  0.00      LH0  C  
ATOM   1419  CG  PRO H 157      -8.837 -27.029  29.937  1.00  0.00      LH0  C  
ATOM   1420  CD  PRO H 157     -10.309 -26.744  30.212  1.00  0.00      LH0  C  
ATOM   1421  N   GLU H 158      -8.947 -30.178  28.250  1.00  0.00      LH0  N  
ATOM   1422  CA  GLU H 158      -8.720 -31.526  28.786  1.00  0.00      LH0  C  
ATOM   1423  C   GLU H 158      -8.226 -31.379  30.228  1.00  0.00      LH0  C  
ATOM   1424  O   GLU H 158      -7.940 -30.257  30.633  1.00  0.00      LH0  O  
ATOM   1425  CB  GLU H 158      -7.655 -32.182  27.892  1.00  0.00      LH0  C  
ATOM   1426  CG  GLU H 158      -8.192 -32.881  26.638  1.00  0.00      LH0  C  
ATOM   1427  CD  GLU H 158      -8.691 -34.284  26.956  1.00  0.00      LH0  C  
ATOM   1428  OE1 GLU H 158      -9.586 -34.435  27.783  1.00  0.00      LH0  O  
ATOM   1429  OE2 GLU H 158      -8.200 -35.235  26.355  1.00  0.00      LH0  O1-
ATOM   1430  H   GLU H 158      -8.149 -29.668  27.943  1.00  0.00      LH0  H  
ATOM   1431  N   PRO H 159      -8.063 -32.487  31.005  1.00  0.00      LH0  N  
ATOM   1432  CA  PRO H 159      -8.457 -33.859  30.667  1.00  0.00      LH0  C  
ATOM   1433  C   PRO H 159      -9.795 -34.313  31.244  1.00  0.00      LH0  C  
ATOM   1434  O   PRO H 159     -10.197 -33.985  32.363  1.00  0.00      LH0  O  
ATOM   1435  CB  PRO H 159      -7.287 -34.631  31.275  1.00  0.00      LH0  C  
ATOM   1436  CG  PRO H 159      -6.991 -33.892  32.586  1.00  0.00      LH0  C  
ATOM   1437  CD  PRO H 159      -7.336 -32.436  32.269  1.00  0.00      LH0  C  
ATOM   1438  N   VAL H 160     -10.438 -35.178  30.455  1.00  0.00      LH0  N  
ATOM   1439  CA  VAL H 160     -11.439 -36.019  31.100  1.00  0.00      LH0  C  
ATOM   1440  C   VAL H 160     -10.860 -37.357  31.511  1.00  0.00      LH0  C  
ATOM   1441  O   VAL H 160     -10.672 -38.276  30.724  1.00  0.00      LH0  O  
ATOM   1442  CB  VAL H 160     -12.681 -36.230  30.234  1.00  0.00      LH0  C  
ATOM   1443  CG1 VAL H 160     -13.793 -36.880  31.053  1.00  0.00      LH0  C  
ATOM   1444  CG2 VAL H 160     -13.174 -34.927  29.627  1.00  0.00      LH0  C  
ATOM   1445  H   VAL H 160     -10.129 -35.319  29.508  1.00  0.00      LH0  H  
ATOM   1446  N   THR H 161     -10.594 -37.448  32.814  1.00  0.00      LH0  N  
ATOM   1447  CA  THR H 161     -10.216 -38.773  33.289  1.00  0.00      LH0  C  
ATOM   1448  C   THR H 161     -11.403 -39.720  33.343  1.00  0.00      LH0  C  
ATOM   1449  O   THR H 161     -12.271 -39.575  34.194  1.00  0.00      LH0  O  
ATOM   1450  CB  THR H 161      -9.545 -38.648  34.656  1.00  0.00      LH0  C  
ATOM   1451  CG2 THR H 161      -8.091 -38.197  34.511  1.00  0.00      LH0  C  
ATOM   1452  OG1 THR H 161     -10.256 -37.720  35.497  1.00  0.00      LH0  O  
ATOM   1453  H   THR H 161     -10.834 -36.695  33.428  1.00  0.00      LH0  H  
ATOM   1454  HG1 THR H 161     -11.164 -37.728  35.171  1.00  0.00      LH0  H  
ATOM   1455  N   VAL H 162     -11.395 -40.668  32.397  1.00  0.00      LH0  N  
ATOM   1456  CA  VAL H 162     -12.415 -41.714  32.420  1.00  0.00      LH0  C  
ATOM   1457  C   VAL H 162     -11.804 -43.054  32.778  1.00  0.00      LH0  C  
ATOM   1458  O   VAL H 162     -10.888 -43.525  32.112  1.00  0.00      LH0  O  
ATOM   1459  CB  VAL H 162     -13.126 -41.823  31.060  1.00  0.00      LH0  C  
ATOM   1460  CG1 VAL H 162     -14.286 -42.822  31.092  1.00  0.00      LH0  C  
ATOM   1461  CG2 VAL H 162     -13.601 -40.462  30.564  1.00  0.00      LH0  C  
ATOM   1462  H   VAL H 162     -10.687 -40.658  31.690  1.00  0.00      LH0  H  
ATOM   1463  N   SER H 163     -12.358 -43.646  33.838  1.00  0.00      LH0  N  
ATOM   1464  CA  SER H 163     -12.065 -45.058  34.068  1.00  0.00      LH0  C  
ATOM   1465  C   SER H 163     -13.312 -45.881  33.799  1.00  0.00      LH0  C  
ATOM   1466  O   SER H 163     -14.353 -45.324  33.466  1.00  0.00      LH0  O  
ATOM   1467  CB  SER H 163     -11.539 -45.235  35.495  1.00  0.00      LH0  C  
ATOM   1468  OG  SER H 163     -12.342 -44.486  36.417  1.00  0.00      LH0  O  
ATOM   1469  H   SER H 163     -13.055 -43.177  34.382  1.00  0.00      LH0  H  
ATOM   1470  HG  SER H 163     -13.165 -44.959  36.503  1.00  0.00      LH0  H  
ATOM   1471  N   TRP H 164     -13.194 -47.205  33.972  1.00  0.00      LH0  N  
ATOM   1472  CA  TRP H 164     -14.441 -47.963  33.959  1.00  0.00      LH0  C  
ATOM   1473  C   TRP H 164     -14.645 -48.690  35.269  1.00  0.00      LH0  C  
ATOM   1474  O   TRP H 164     -13.699 -49.039  35.970  1.00  0.00      LH0  O  
ATOM   1475  CB  TRP H 164     -14.506 -48.950  32.794  1.00  0.00      LH0  C  
ATOM   1476  CG  TRP H 164     -14.621 -48.244  31.467  1.00  0.00      LH0  C  
ATOM   1477  CD1 TRP H 164     -13.591 -47.622  30.749  1.00  0.00      LH0  C  
ATOM   1478  CD2 TRP H 164     -15.797 -48.090  30.647  1.00  0.00      LH0  C  
ATOM   1479  CE2 TRP H 164     -15.399 -47.377  29.466  1.00  0.00      LH0  C  
ATOM   1480  CE3 TRP H 164     -17.138 -48.495  30.810  1.00  0.00      LH0  C  
ATOM   1481  NE1 TRP H 164     -14.038 -47.113  29.574  1.00  0.00      LH0  N  
ATOM   1482  CZ2 TRP H 164     -16.353 -47.088  28.469  1.00  0.00      LH0  C  
ATOM   1483  CZ3 TRP H 164     -18.082 -48.197  29.805  1.00  0.00      LH0  C  
ATOM   1484  CH2 TRP H 164     -17.692 -47.500  28.642  1.00  0.00      LH0  C  
ATOM   1485  H   TRP H 164     -12.335 -47.673  34.174  1.00  0.00      LH0  H  
ATOM   1486  HE1 TRP H 164     -13.466 -46.649  28.921  1.00  0.00      LH0  H  
ATOM   1487  N   ASN H 165     -15.939 -48.871  35.587  1.00  0.00      LH0  N  
ATOM   1488  CA  ASN H 165     -16.403 -49.461  36.849  1.00  0.00      LH0  C  
ATOM   1489  C   ASN H 165     -15.572 -49.112  38.064  1.00  0.00      LH0  C  
ATOM   1490  O   ASN H 165     -15.127 -49.956  38.832  1.00  0.00      LH0  O  
ATOM   1491  CB  ASN H 165     -16.601 -50.976  36.759  1.00  0.00      LH0  C  
ATOM   1492  CG  ASN H 165     -17.843 -51.294  35.956  1.00  0.00      LH0  C  
ATOM   1493  ND2 ASN H 165     -18.815 -51.855  36.676  1.00  0.00      LH0  N  
ATOM   1494  OD1 ASN H 165     -17.927 -51.062  34.756  1.00  0.00      LH0  O  
ATOM   1495  H   ASN H 165     -16.599 -48.555  34.905  1.00  0.00      LH0  H  
ATOM   1496 HD21 ASN H 165     -18.732 -52.056  37.649  1.00  0.00      LH0  H  
ATOM   1497 HD22 ASN H 165     -19.674 -52.139  36.235  1.00  0.00      LH0  H  
ATOM   1498  N   SER H 166     -15.365 -47.795  38.173  1.00  0.00      LH0  N  
ATOM   1499  CA  SER H 166     -14.622 -47.226  39.294  1.00  0.00      LH0  C  
ATOM   1500  C   SER H 166     -13.253 -47.841  39.532  1.00  0.00      LH0  C  
ATOM   1501  O   SER H 166     -12.846 -48.159  40.641  1.00  0.00      LH0  O  
ATOM   1502  CB  SER H 166     -15.523 -47.209  40.528  1.00  0.00      LH0  C  
ATOM   1503  OG  SER H 166     -16.793 -46.650  40.144  1.00  0.00      LH0  O  
ATOM   1504  H   SER H 166     -15.713 -47.191  37.456  1.00  0.00      LH0  H  
ATOM   1505  HG  SER H 166     -17.399 -46.903  40.831  1.00  0.00      LH0  H  
ATOM   1506  N   GLY H 167     -12.558 -48.002  38.398  1.00  0.00      LH0  N  
ATOM   1507  CA  GLY H 167     -11.224 -48.583  38.485  1.00  0.00      LH0  C  
ATOM   1508  C   GLY H 167     -11.207 -50.067  38.179  1.00  0.00      LH0  C  
ATOM   1509  O   GLY H 167     -10.344 -50.570  37.470  1.00  0.00      LH0  O  
ATOM   1510  H   GLY H 167     -13.005 -47.864  37.513  1.00  0.00      LH0  H  
ATOM   1511  N   ALA H 168     -12.215 -50.757  38.743  1.00  0.00      LH0  N  
ATOM   1512  CA  ALA H 168     -12.233 -52.215  38.620  1.00  0.00      LH0  C  
ATOM   1513  C   ALA H 168     -12.220 -52.732  37.191  1.00  0.00      LH0  C  
ATOM   1514  O   ALA H 168     -11.542 -53.693  36.847  1.00  0.00      LH0  O  
ATOM   1515  CB  ALA H 168     -13.447 -52.802  39.344  1.00  0.00      LH0  C  
ATOM   1516  H   ALA H 168     -12.918 -50.278  39.270  1.00  0.00      LH0  H  
ATOM   1517  N   LEU H 169     -12.995 -52.038  36.348  1.00  0.00      LH0  N  
ATOM   1518  CA  LEU H 169     -12.934 -52.475  34.960  1.00  0.00      LH0  C  
ATOM   1519  C   LEU H 169     -11.827 -51.777  34.196  1.00  0.00      LH0  C  
ATOM   1520  O   LEU H 169     -12.040 -50.878  33.397  1.00  0.00      LH0  O  
ATOM   1521  CB  LEU H 169     -14.301 -52.340  34.284  1.00  0.00      LH0  C  
ATOM   1522  CG  LEU H 169     -14.427 -53.037  32.927  1.00  0.00      LH0  C  
ATOM   1523  CD1 LEU H 169     -14.210 -54.548  33.027  1.00  0.00      LH0  C  
ATOM   1524  CD2 LEU H 169     -15.755 -52.694  32.254  1.00  0.00      LH0  C  
ATOM   1525  H   LEU H 169     -13.412 -51.170  36.621  1.00  0.00      LH0  H  
ATOM   1526  N   THR H 170     -10.618 -52.259  34.485  1.00  0.00      LH0  N  
ATOM   1527  CA  THR H 170      -9.487 -51.814  33.675  1.00  0.00      LH0  C  
ATOM   1528  C   THR H 170      -9.255 -52.714  32.454  1.00  0.00      LH0  C  
ATOM   1529  O   THR H 170      -8.553 -52.401  31.497  1.00  0.00      LH0  O  
ATOM   1530  CB  THR H 170      -8.259 -51.671  34.595  1.00  0.00      LH0  C  
ATOM   1531  CG2 THR H 170      -7.745 -53.013  35.127  1.00  0.00      LH0  C  
ATOM   1532  OG1 THR H 170      -7.211 -50.921  33.974  1.00  0.00      LH0  O  
ATOM   1533  H   THR H 170     -10.534 -52.939  35.216  1.00  0.00      LH0  H  
ATOM   1534  HG1 THR H 170      -6.579 -50.730  34.654  1.00  0.00      LH0  H  
ATOM   1535  N   SER H 171      -9.921 -53.877  32.528  1.00  0.00      LH0  N  
ATOM   1536  CA  SER H 171      -9.787 -54.927  31.523  1.00  0.00      LH0  C  
ATOM   1537  C   SER H 171     -10.073 -54.551  30.076  1.00  0.00      LH0  C  
ATOM   1538  O   SER H 171     -11.175 -54.709  29.567  1.00  0.00      LH0  O  
ATOM   1539  CB  SER H 171     -10.655 -56.102  31.969  1.00  0.00      LH0  C  
ATOM   1540  OG  SER H 171     -10.662 -56.144  33.406  1.00  0.00      LH0  O  
ATOM   1541  H   SER H 171     -10.449 -54.127  33.338  1.00  0.00      LH0  H  
ATOM   1542  HG  SER H 171     -11.122 -56.938  33.653  1.00  0.00      LH0  H  
ATOM   1543  N   GLY H 172      -9.002 -54.083  29.423  1.00  0.00      LH0  N  
ATOM   1544  CA  GLY H 172      -9.144 -53.763  28.007  1.00  0.00      LH0  C  
ATOM   1545  C   GLY H 172      -9.728 -52.388  27.751  1.00  0.00      LH0  C  
ATOM   1546  O   GLY H 172     -10.507 -52.182  26.827  1.00  0.00      LH0  O  
ATOM   1547  H   GLY H 172      -8.220 -53.787  29.974  1.00  0.00      LH0  H  
ATOM   1548  N   VAL H 173      -9.301 -51.457  28.618  1.00  0.00      LH0  N  
ATOM   1549  CA  VAL H 173      -9.655 -50.061  28.380  1.00  0.00      LH0  C  
ATOM   1550  C   VAL H 173      -8.597 -49.356  27.552  1.00  0.00      LH0  C  
ATOM   1551  O   VAL H 173      -7.406 -49.434  27.831  1.00  0.00      LH0  O  
ATOM   1552  CB  VAL H 173      -9.855 -49.340  29.722  1.00  0.00      LH0  C  
ATOM   1553  CG1 VAL H 173     -10.178 -47.848  29.577  1.00  0.00      LH0  C  
ATOM   1554  CG2 VAL H 173     -10.923 -50.057  30.541  1.00  0.00      LH0  C  
ATOM   1555  H   VAL H 173      -8.685 -51.691  29.371  1.00  0.00      LH0  H  
ATOM   1556  N   HIS H 174      -9.084 -48.632  26.540  1.00  0.00      LH0  N  
ATOM   1557  CA  HIS H 174      -8.197 -47.664  25.909  1.00  0.00      LH0  C  
ATOM   1558  C   HIS H 174      -8.888 -46.328  25.733  1.00  0.00      LH0  C  
ATOM   1559  O   HIS H 174      -9.782 -46.156  24.913  1.00  0.00      LH0  O  
ATOM   1560  CB  HIS H 174      -7.641 -48.183  24.577  1.00  0.00      LH0  C  
ATOM   1561  CG  HIS H 174      -6.564 -47.244  24.083  1.00  0.00      LH0  C  
ATOM   1562  CD2 HIS H 174      -5.197 -47.292  24.368  1.00  0.00      LH0  C  
ATOM   1563  ND1 HIS H 174      -6.806 -46.181  23.294  1.00  0.00      LH0  N  
ATOM   1564  CE1 HIS H 174      -5.606 -45.556  23.077  1.00  0.00      LH0  C  
ATOM   1565  NE2 HIS H 174      -4.618 -46.240  23.739  1.00  0.00      LH0  N  
ATOM   1566  H   HIS H 174     -10.058 -48.702  26.315  1.00  0.00      LH0  H  
ATOM   1567  HD1 HIS H 174      -7.675 -45.907  22.935  1.00  0.00      LH0  H  
ATOM   1568  N   THR H 175      -8.435 -45.372  26.544  1.00  0.00      LH0  N  
ATOM   1569  CA  THR H 175      -8.985 -44.039  26.337  1.00  0.00      LH0  C  
ATOM   1570  C   THR H 175      -8.229 -43.256  25.276  1.00  0.00      LH0  C  
ATOM   1571  O   THR H 175      -7.115 -42.792  25.476  1.00  0.00      LH0  O  
ATOM   1572  CB  THR H 175      -9.053 -43.307  27.682  1.00  0.00      LH0  C  
ATOM   1573  CG2 THR H 175      -9.742 -41.941  27.586  1.00  0.00      LH0  C  
ATOM   1574  OG1 THR H 175      -9.734 -44.142  28.635  1.00  0.00      LH0  O  
ATOM   1575  H   THR H 175      -7.708 -45.541  27.205  1.00  0.00      LH0  H  
ATOM   1576  HG1 THR H 175      -9.614 -43.740  29.492  1.00  0.00      LH0  H  
ATOM   1577  N   PHE H 176      -8.900 -43.147  24.123  1.00  0.00      LH0  N  
ATOM   1578  CA  PHE H 176      -8.416 -42.260  23.065  1.00  0.00      LH0  C  
ATOM   1579  C   PHE H 176      -8.523 -40.810  23.505  1.00  0.00      LH0  C  
ATOM   1580  O   PHE H 176      -9.594 -40.370  23.912  1.00  0.00      LH0  O  
ATOM   1581  CB  PHE H 176      -9.237 -42.450  21.780  1.00  0.00      LH0  C  
ATOM   1582  CG  PHE H 176      -9.073 -43.836  21.195  1.00  0.00      LH0  C  
ATOM   1583  CD1 PHE H 176      -9.746 -44.935  21.775  1.00  0.00      LH0  C  
ATOM   1584  CD2 PHE H 176      -8.255 -44.002  20.058  1.00  0.00      LH0  C  
ATOM   1585  CE1 PHE H 176      -9.597 -46.216  21.212  1.00  0.00      LH0  C  
ATOM   1586  CE2 PHE H 176      -8.110 -45.283  19.490  1.00  0.00      LH0  C  
ATOM   1587  CZ  PHE H 176      -8.780 -46.376  20.075  1.00  0.00      LH0  C  
ATOM   1588  H   PHE H 176      -9.816 -43.547  24.062  1.00  0.00      LH0  H  
ATOM   1589  N   PRO H 177      -7.366 -40.106  23.441  1.00  0.00      LH0  N  
ATOM   1590  CA  PRO H 177      -7.323 -38.685  23.812  1.00  0.00      LH0  C  
ATOM   1591  C   PRO H 177      -8.216 -37.818  22.941  1.00  0.00      LH0  C  
ATOM   1592  O   PRO H 177      -8.675 -38.233  21.882  1.00  0.00      LH0  O  
ATOM   1593  CB  PRO H 177      -5.840 -38.329  23.643  1.00  0.00      LH0  C  
ATOM   1594  CG  PRO H 177      -5.084 -39.655  23.703  1.00  0.00      LH0  C  
ATOM   1595  CD  PRO H 177      -6.059 -40.623  23.050  1.00  0.00      LH0  C  
ATOM   1596  N   ALA H 178      -8.437 -36.593  23.434  1.00  0.00      LH0  N  
ATOM   1597  CA  ALA H 178      -9.337 -35.722  22.687  1.00  0.00      LH0  C  
ATOM   1598  C   ALA H 178      -8.901 -35.304  21.299  1.00  0.00      LH0  C  
ATOM   1599  O   ALA H 178      -7.762 -34.936  21.033  1.00  0.00      LH0  O  
ATOM   1600  CB  ALA H 178      -9.599 -34.437  23.451  1.00  0.00      LH0  C  
ATOM   1601  H   ALA H 178      -8.091 -36.299  24.330  1.00  0.00      LH0  H  
ATOM   1602  N   VAL H 179      -9.918 -35.295  20.434  1.00  0.00      LH0  N  
ATOM   1603  CA  VAL H 179      -9.810 -34.428  19.270  1.00  0.00      LH0  C  
ATOM   1604  C   VAL H 179     -10.202 -33.011  19.665  1.00  0.00      LH0  C  
ATOM   1605  O   VAL H 179     -11.024 -32.809  20.551  1.00  0.00      LH0  O  
ATOM   1606  CB  VAL H 179     -10.701 -34.971  18.136  1.00  0.00      LH0  C  
ATOM   1607  CG1 VAL H 179     -12.192 -34.882  18.472  1.00  0.00      LH0  C  
ATOM   1608  CG2 VAL H 179     -10.375 -34.337  16.784  1.00  0.00      LH0  C  
ATOM   1609  H   VAL H 179     -10.785 -35.697  20.729  1.00  0.00      LH0  H  
ATOM   1610  N   LEU H 180      -9.608 -32.040  18.963  1.00  0.00      LH0  N  
ATOM   1611  CA  LEU H 180     -10.304 -30.760  18.961  1.00  0.00      LH0  C  
ATOM   1612  C   LEU H 180     -11.289 -30.775  17.809  1.00  0.00      LH0  C  
ATOM   1613  O   LEU H 180     -10.902 -30.949  16.663  1.00  0.00      LH0  O  
ATOM   1614  CB  LEU H 180      -9.305 -29.610  18.825  1.00  0.00      LH0  C  
ATOM   1615  CG  LEU H 180      -9.933 -28.226  19.009  1.00  0.00      LH0  C  
ATOM   1616  CD1 LEU H 180     -10.524 -28.053  20.407  1.00  0.00      LH0  C  
ATOM   1617  CD2 LEU H 180      -8.951 -27.106  18.669  1.00  0.00      LH0  C  
ATOM   1618  H   LEU H 180      -8.936 -32.259  18.259  1.00  0.00      LH0  H  
ATOM   1619  N   GLN H 181     -12.568 -30.647  18.168  1.00  0.00      LH0  N  
ATOM   1620  CA  GLN H 181     -13.568 -30.645  17.106  1.00  0.00      LH0  C  
ATOM   1621  C   GLN H 181     -13.680 -29.285  16.458  1.00  0.00      LH0  C  
ATOM   1622  O   GLN H 181     -13.196 -28.284  16.976  1.00  0.00      LH0  O  
ATOM   1623  CB  GLN H 181     -14.946 -31.025  17.648  1.00  0.00      LH0  C  
ATOM   1624  CG  GLN H 181     -14.980 -32.314  18.463  1.00  0.00      LH0  C  
ATOM   1625  CD  GLN H 181     -16.379 -32.560  18.996  1.00  0.00      LH0  C  
ATOM   1626  NE2 GLN H 181     -16.928 -31.514  19.615  1.00  0.00      LH0  N  
ATOM   1627  OE1 GLN H 181     -16.921 -33.657  18.901  1.00  0.00      LH0  O  
ATOM   1628  H   GLN H 181     -12.808 -30.432  19.115  1.00  0.00      LH0  H  
ATOM   1629 HE21 GLN H 181     -16.467 -30.633  19.711  1.00  0.00      LH0  H  
ATOM   1630 HE22 GLN H 181     -17.836 -31.534  20.051  1.00  0.00      LH0  H  
ATOM   1631  N   SER H 182     -14.419 -29.281  15.346  1.00  0.00      LH0  N  
ATOM   1632  CA  SER H 182     -14.786 -28.033  14.681  1.00  0.00      LH0  C  
ATOM   1633  C   SER H 182     -15.544 -27.020  15.537  1.00  0.00      LH0  C  
ATOM   1634  O   SER H 182     -15.557 -25.827  15.265  1.00  0.00      LH0  O  
ATOM   1635  CB  SER H 182     -15.545 -28.372  13.395  1.00  0.00      LH0  C  
ATOM   1636  OG  SER H 182     -16.264 -29.602  13.566  1.00  0.00      LH0  O  
ATOM   1637  H   SER H 182     -14.664 -30.146  14.900  1.00  0.00      LH0  H  
ATOM   1638  HG  SER H 182     -15.708 -30.296  13.192  1.00  0.00      LH0  H  
ATOM   1639  N   SER H 183     -16.153 -27.539  16.618  1.00  0.00      LH0  N  
ATOM   1640  CA  SER H 183     -16.798 -26.643  17.577  1.00  0.00      LH0  C  
ATOM   1641  C   SER H 183     -15.852 -25.764  18.388  1.00  0.00      LH0  C  
ATOM   1642  O   SER H 183     -16.255 -24.811  19.043  1.00  0.00      LH0  O  
ATOM   1643  CB  SER H 183     -17.665 -27.480  18.515  1.00  0.00      LH0  C  
ATOM   1644  OG  SER H 183     -16.903 -28.591  19.011  1.00  0.00      LH0  O  
ATOM   1645  H   SER H 183     -16.141 -28.519  16.809  1.00  0.00      LH0  H  
ATOM   1646  HG  SER H 183     -17.456 -28.959  19.708  1.00  0.00      LH0  H  
ATOM   1647  N   GLY H 184     -14.569 -26.154  18.351  1.00  0.00      LH0  N  
ATOM   1648  CA  GLY H 184     -13.632 -25.519  19.270  1.00  0.00      LH0  C  
ATOM   1649  C   GLY H 184     -13.553 -26.213  20.620  1.00  0.00      LH0  C  
ATOM   1650  O   GLY H 184     -12.835 -25.792  21.518  1.00  0.00      LH0  O  
ATOM   1651  H   GLY H 184     -14.278 -26.928  17.789  1.00  0.00      LH0  H  
ATOM   1652  N   LEU H 185     -14.324 -27.307  20.733  1.00  0.00      LH0  N  
ATOM   1653  CA  LEU H 185     -14.290 -28.029  21.998  1.00  0.00      LH0  C  
ATOM   1654  C   LEU H 185     -13.734 -29.421  21.792  1.00  0.00      LH0  C  
ATOM   1655  O   LEU H 185     -13.728 -29.944  20.684  1.00  0.00      LH0  O  
ATOM   1656  CB  LEU H 185     -15.686 -28.062  22.618  1.00  0.00      LH0  C  
ATOM   1657  CG  LEU H 185     -16.306 -26.670  22.795  1.00  0.00      LH0  C  
ATOM   1658  CD1 LEU H 185     -17.802 -26.739  23.090  1.00  0.00      LH0  C  
ATOM   1659  CD2 LEU H 185     -15.557 -25.828  23.828  1.00  0.00      LH0  C  
ATOM   1660  H   LEU H 185     -14.867 -27.672  19.976  1.00  0.00      LH0  H  
ATOM   1661  N   TYR H 186     -13.226 -29.977  22.892  1.00  0.00      LH0  N  
ATOM   1662  CA  TYR H 186     -12.584 -31.285  22.803  1.00  0.00      LH0  C  
ATOM   1663  C   TYR H 186     -13.562 -32.431  22.971  1.00  0.00      LH0  C  
ATOM   1664  O   TYR H 186     -14.566 -32.292  23.660  1.00  0.00      LH0  O  
ATOM   1665  CB  TYR H 186     -11.513 -31.417  23.884  1.00  0.00      LH0  C  
ATOM   1666  CG  TYR H 186     -10.388 -30.423  23.733  1.00  0.00      LH0  C  
ATOM   1667  CD1 TYR H 186     -10.420 -29.239  24.497  1.00  0.00      LH0  C  
ATOM   1668  CD2 TYR H 186      -9.325 -30.721  22.857  1.00  0.00      LH0  C  
ATOM   1669  CE1 TYR H 186      -9.349 -28.338  24.395  1.00  0.00      LH0  C  
ATOM   1670  CE2 TYR H 186      -8.253 -29.819  22.758  1.00  0.00      LH0  C  
ATOM   1671  CZ  TYR H 186      -8.279 -28.640  23.531  1.00  0.00      LH0  C  
ATOM   1672  OH  TYR H 186      -7.227 -27.750  23.445  1.00  0.00      LH0  O  
ATOM   1673  H   TYR H 186     -13.356 -29.534  23.778  1.00  0.00      LH0  H  
ATOM   1674  HH  TYR H 186      -6.568 -28.091  22.853  1.00  0.00      LH0  H  
ATOM   1675  N   SER H 187     -13.194 -33.564  22.357  1.00  0.00      LH0  N  
ATOM   1676  CA  SER H 187     -13.939 -34.800  22.596  1.00  0.00      LH0  C  
ATOM   1677  C   SER H 187     -13.037 -36.016  22.632  1.00  0.00      LH0  C  
ATOM   1678  O   SER H 187     -12.329 -36.285  21.668  1.00  0.00      LH0  O  
ATOM   1679  CB  SER H 187     -14.992 -35.026  21.515  1.00  0.00      LH0  C  
ATOM   1680  OG  SER H 187     -15.929 -33.945  21.499  1.00  0.00      LH0  O  
ATOM   1681  H   SER H 187     -12.402 -33.553  21.745  1.00  0.00      LH0  H  
ATOM   1682  HG  SER H 187     -16.436 -34.052  20.697  1.00  0.00      LH0  H  
ATOM   1683  N   LEU H 188     -13.095 -36.745  23.752  1.00  0.00      LH0  N  
ATOM   1684  CA  LEU H 188     -12.341 -37.997  23.781  1.00  0.00      LH0  C  
ATOM   1685  C   LEU H 188     -13.239 -39.213  23.702  1.00  0.00      LH0  C  
ATOM   1686  O   LEU H 188     -14.463 -39.111  23.732  1.00  0.00      LH0  O  
ATOM   1687  CB  LEU H 188     -11.368 -38.049  24.975  1.00  0.00      LH0  C  
ATOM   1688  CG  LEU H 188     -11.877 -38.004  26.424  1.00  0.00      LH0  C  
ATOM   1689  CD1 LEU H 188     -12.567 -39.283  26.902  1.00  0.00      LH0  C  
ATOM   1690  CD2 LEU H 188     -10.714 -37.678  27.358  1.00  0.00      LH0  C  
ATOM   1691  H   LEU H 188     -13.716 -36.469  24.487  1.00  0.00      LH0  H  
ATOM   1692  N   SER H 189     -12.605 -40.390  23.623  1.00  0.00      LH0  N  
ATOM   1693  CA  SER H 189     -13.435 -41.586  23.751  1.00  0.00      LH0  C  
ATOM   1694  C   SER H 189     -12.728 -42.737  24.422  1.00  0.00      LH0  C  
ATOM   1695  O   SER H 189     -11.679 -43.191  23.991  1.00  0.00      LH0  O  
ATOM   1696  CB  SER H 189     -13.982 -42.041  22.400  1.00  0.00      LH0  C  
ATOM   1697  OG  SER H 189     -14.472 -40.904  21.679  1.00  0.00      LH0  O  
ATOM   1698  H   SER H 189     -11.605 -40.440  23.539  1.00  0.00      LH0  H  
ATOM   1699  HG  SER H 189     -14.875 -40.330  22.329  1.00  0.00      LH0  H  
ATOM   1700  N   SER H 190     -13.347 -43.201  25.506  1.00  0.00      LH0  N  
ATOM   1701  CA  SER H 190     -12.784 -44.419  26.073  1.00  0.00      LH0  C  
ATOM   1702  C   SER H 190     -13.458 -45.623  25.447  1.00  0.00      LH0  C  
ATOM   1703  O   SER H 190     -14.655 -45.581  25.190  1.00  0.00      LH0  O  
ATOM   1704  CB  SER H 190     -12.959 -44.391  27.590  1.00  0.00      LH0  C  
ATOM   1705  OG  SER H 190     -12.185 -45.424  28.207  1.00  0.00      LH0  O  
ATOM   1706  H   SER H 190     -14.253 -42.857  25.758  1.00  0.00      LH0  H  
ATOM   1707  HG  SER H 190     -11.307 -45.065  28.345  1.00  0.00      LH0  H  
ATOM   1708  N   VAL H 191     -12.663 -46.670  25.206  1.00  0.00      LH0  N  
ATOM   1709  CA  VAL H 191     -13.267 -47.933  24.785  1.00  0.00      LH0  C  
ATOM   1710  C   VAL H 191     -12.976 -48.997  25.829  1.00  0.00      LH0  C  
ATOM   1711  O   VAL H 191     -11.947 -48.943  26.492  1.00  0.00      LH0  O  
ATOM   1712  CB  VAL H 191     -12.748 -48.332  23.382  1.00  0.00      LH0  C  
ATOM   1713  CG1 VAL H 191     -11.248 -48.629  23.363  1.00  0.00      LH0  C  
ATOM   1714  CG2 VAL H 191     -13.543 -49.471  22.738  1.00  0.00      LH0  C  
ATOM   1715  H   VAL H 191     -11.682 -46.618  25.398  1.00  0.00      LH0  H  
ATOM   1716  N   VAL H 192     -13.905 -49.952  25.938  1.00  0.00      LH0  N  
ATOM   1717  CA  VAL H 192     -13.566 -51.177  26.646  1.00  0.00      LH0  C  
ATOM   1718  C   VAL H 192     -14.101 -52.380  25.885  1.00  0.00      LH0  C  
ATOM   1719  O   VAL H 192     -15.249 -52.429  25.450  1.00  0.00      LH0  O  
ATOM   1720  CB  VAL H 192     -14.021 -51.121  28.119  1.00  0.00      LH0  C  
ATOM   1721  CG1 VAL H 192     -15.531 -50.958  28.277  1.00  0.00      LH0  C  
ATOM   1722  CG2 VAL H 192     -13.474 -52.301  28.924  1.00  0.00      LH0  C  
ATOM   1723  H   VAL H 192     -14.764 -49.895  25.428  1.00  0.00      LH0  H  
ATOM   1724  N   THR H 193     -13.192 -53.337  25.704  1.00  0.00      LH0  N  
ATOM   1725  CA  THR H 193     -13.549 -54.438  24.816  1.00  0.00      LH0  C  
ATOM   1726  C   THR H 193     -13.842 -55.744  25.544  1.00  0.00      LH0  C  
ATOM   1727  O   THR H 193     -13.099 -56.718  25.492  1.00  0.00      LH0  O  
ATOM   1728  CB  THR H 193     -12.444 -54.572  23.763  1.00  0.00      LH0  C  
ATOM   1729  CG2 THR H 193     -12.873 -55.382  22.536  1.00  0.00      LH0  C  
ATOM   1730  OG1 THR H 193     -12.006 -53.265  23.360  1.00  0.00      LH0  O  
ATOM   1731  H   THR H 193     -12.262 -53.211  26.055  1.00  0.00      LH0  H  
ATOM   1732  HG1 THR H 193     -11.195 -53.384  22.885  1.00  0.00      LH0  H  
ATOM   1733  N   VAL H 194     -14.964 -55.711  26.278  1.00  0.00      LH0  N  
ATOM   1734  CA  VAL H 194     -15.264 -56.881  27.107  1.00  0.00      LH0  C  
ATOM   1735  C   VAL H 194     -15.806 -58.077  26.330  1.00  0.00      LH0  C  
ATOM   1736  O   VAL H 194     -16.493 -57.938  25.325  1.00  0.00      LH0  O  
ATOM   1737  CB  VAL H 194     -16.216 -56.512  28.259  1.00  0.00      LH0  C  
ATOM   1738  CG1 VAL H 194     -15.599 -55.442  29.158  1.00  0.00      LH0  C  
ATOM   1739  CG2 VAL H 194     -17.612 -56.128  27.765  1.00  0.00      LH0  C  
ATOM   1740  H   VAL H 194     -15.594 -54.946  26.147  1.00  0.00      LH0  H  
ATOM   1741  N   PRO H 195     -15.492 -59.297  26.828  1.00  0.00      LH0  N  
ATOM   1742  CA  PRO H 195     -16.167 -60.484  26.288  1.00  0.00      LH0  C  
ATOM   1743  C   PRO H 195     -17.683 -60.386  26.386  1.00  0.00      LH0  C  
ATOM   1744  O   PRO H 195     -18.228 -59.929  27.385  1.00  0.00      LH0  O  
ATOM   1745  CB  PRO H 195     -15.602 -61.619  27.148  1.00  0.00      LH0  C  
ATOM   1746  CG  PRO H 195     -14.262 -61.103  27.668  1.00  0.00      LH0  C  
ATOM   1747  CD  PRO H 195     -14.529 -59.618  27.875  1.00  0.00      LH0  C  
ATOM   1748  N   SER H 196     -18.350 -60.838  25.316  1.00  0.00      LH0  N  
ATOM   1749  CA  SER H 196     -19.804 -60.669  25.269  1.00  0.00      LH0  C  
ATOM   1750  C   SER H 196     -20.604 -61.348  26.361  1.00  0.00      LH0  C  
ATOM   1751  O   SER H 196     -21.723 -60.971  26.675  1.00  0.00      LH0  O  
ATOM   1752  CB  SER H 196     -20.335 -61.093  23.910  1.00  0.00      LH0  C  
ATOM   1753  OG  SER H 196     -19.471 -62.096  23.357  1.00  0.00      LH0  O  
ATOM   1754  H   SER H 196     -17.868 -61.258  24.546  1.00  0.00      LH0  H  
ATOM   1755  HG  SER H 196     -19.625 -62.887  23.875  1.00  0.00      LH0  H  
ATOM   1756  N   SER H 197     -19.975 -62.362  26.958  1.00  0.00      LH0  N  
ATOM   1757  CA  SER H 197     -20.631 -63.023  28.082  1.00  0.00      LH0  C  
ATOM   1758  C   SER H 197     -20.981 -62.085  29.239  1.00  0.00      LH0  C  
ATOM   1759  O   SER H 197     -22.005 -62.198  29.898  1.00  0.00      LH0  O  
ATOM   1760  CB  SER H 197     -19.740 -64.194  28.492  1.00  0.00      LH0  C  
ATOM   1761  OG  SER H 197     -19.026 -64.651  27.326  1.00  0.00      LH0  O  
ATOM   1762  H   SER H 197     -19.080 -62.695  26.659  1.00  0.00      LH0  H  
ATOM   1763  HG  SER H 197     -19.672 -64.801  26.640  1.00  0.00      LH0  H  
ATOM   1764  N   SER H 198     -20.091 -61.096  29.404  1.00  0.00      LH0  N  
ATOM   1765  CA  SER H 198     -20.318 -60.065  30.415  1.00  0.00      LH0  C  
ATOM   1766  C   SER H 198     -21.471 -59.104  30.137  1.00  0.00      LH0  C  
ATOM   1767  O   SER H 198     -21.956 -58.394  31.012  1.00  0.00      LH0  O  
ATOM   1768  CB  SER H 198     -19.021 -59.281  30.639  1.00  0.00      LH0  C  
ATOM   1769  OG  SER H 198     -17.912 -59.999  30.074  1.00  0.00      LH0  O  
ATOM   1770  H   SER H 198     -19.251 -61.045  28.863  1.00  0.00      LH0  H  
ATOM   1771  HG  SER H 198     -17.817 -59.659  29.187  1.00  0.00      LH0  H  
ATOM   1772  N   LEU H 199     -21.895 -59.084  28.861  1.00  0.00      LH0  N  
ATOM   1773  CA  LEU H 199     -22.890 -58.083  28.467  1.00  0.00      LH0  C  
ATOM   1774  C   LEU H 199     -24.225 -58.182  29.182  1.00  0.00      LH0  C  
ATOM   1775  O   LEU H 199     -24.910 -57.194  29.401  1.00  0.00      LH0  O  
ATOM   1776  CB  LEU H 199     -23.130 -58.094  26.956  1.00  0.00      LH0  C  
ATOM   1777  CG  LEU H 199     -21.947 -57.660  26.086  1.00  0.00      LH0  C  
ATOM   1778  CD1 LEU H 199     -22.328 -57.690  24.605  1.00  0.00      LH0  C  
ATOM   1779  CD2 LEU H 199     -21.380 -56.299  26.488  1.00  0.00      LH0  C  
ATOM   1780  H   LEU H 199     -21.541 -59.732  28.189  1.00  0.00      LH0  H  
ATOM   1781  N   GLY H 200     -24.566 -59.427  29.543  1.00  0.00      LH0  N  
ATOM   1782  CA  GLY H 200     -25.866 -59.588  30.191  1.00  0.00      LH0  C  
ATOM   1783  C   GLY H 200     -25.896 -59.311  31.686  1.00  0.00      LH0  C  
ATOM   1784  O   GLY H 200     -26.926 -59.443  32.335  1.00  0.00      LH0  O  
ATOM   1785  H   GLY H 200     -23.938 -60.193  29.409  1.00  0.00      LH0  H  
ATOM   1786  N   THR H 201     -24.722 -58.955  32.223  1.00  0.00      LH0  N  
ATOM   1787  CA  THR H 201     -24.661 -58.841  33.677  1.00  0.00      LH0  C  
ATOM   1788  C   THR H 201     -23.995 -57.563  34.154  1.00  0.00      LH0  C  
ATOM   1789  O   THR H 201     -24.479 -56.825  35.004  1.00  0.00      LH0  O  
ATOM   1790  CB  THR H 201     -23.927 -60.067  34.225  1.00  0.00      LH0  C  
ATOM   1791  CG2 THR H 201     -24.846 -61.281  34.380  1.00  0.00      LH0  C  
ATOM   1792  OG1 THR H 201     -22.825 -60.389  33.359  1.00  0.00      LH0  O  
ATOM   1793  H   THR H 201     -23.885 -58.883  31.683  1.00  0.00      LH0  H  
ATOM   1794  HG1 THR H 201     -22.511 -61.243  33.628  1.00  0.00      LH0  H  
ATOM   1795  N   GLN H 202     -22.811 -57.348  33.576  1.00  0.00      LH0  N  
ATOM   1796  CA  GLN H 202     -21.981 -56.271  34.093  1.00  0.00      LH0  C  
ATOM   1797  C   GLN H 202     -22.386 -54.892  33.602  1.00  0.00      LH0  C  
ATOM   1798  O   GLN H 202     -21.976 -54.476  32.528  1.00  0.00      LH0  O  
ATOM   1799  CB  GLN H 202     -20.516 -56.565  33.748  1.00  0.00      LH0  C  
ATOM   1800  CG  GLN H 202     -19.482 -56.186  34.816  1.00  0.00      LH0  C  
ATOM   1801  CD  GLN H 202     -19.565 -54.714  35.160  1.00  0.00      LH0  C  
ATOM   1802  NE2 GLN H 202     -19.011 -53.908  34.252  1.00  0.00      LH0  N  
ATOM   1803  OE1 GLN H 202     -20.110 -54.324  36.182  1.00  0.00      LH0  O  
ATOM   1804  H   GLN H 202     -22.507 -57.940  32.829  1.00  0.00      LH0  H  
ATOM   1805 HE21 GLN H 202     -18.560 -54.254  33.433  1.00  0.00      LH0  H  
ATOM   1806 HE22 GLN H 202     -19.074 -52.917  34.392  1.00  0.00      LH0  H  
ATOM   1807  N   THR H 203     -23.148 -54.180  34.449  1.00  0.00      LH0  N  
ATOM   1808  CA  THR H 203     -23.300 -52.736  34.223  1.00  0.00      LH0  C  
ATOM   1809  C   THR H 203     -21.967 -52.024  34.002  1.00  0.00      LH0  C  
ATOM   1810  O   THR H 203     -21.113 -51.940  34.879  1.00  0.00      LH0  O  
ATOM   1811  CB  THR H 203     -24.072 -52.109  35.400  1.00  0.00      LH0  C  
ATOM   1812  CG2 THR H 203     -23.952 -50.583  35.496  1.00  0.00      LH0  C  
ATOM   1813  OG1 THR H 203     -25.463 -52.469  35.343  1.00  0.00      LH0  O  
ATOM   1814  H   THR H 203     -23.557 -54.651  35.231  1.00  0.00      LH0  H  
ATOM   1815  HG1 THR H 203     -25.583 -52.951  34.515  1.00  0.00      LH0  H  
ATOM   1816  N   TYR H 204     -21.822 -51.511  32.779  1.00  0.00      LH0  N  
ATOM   1817  CA  TYR H 204     -20.572 -50.804  32.546  1.00  0.00      LH0  C  
ATOM   1818  C   TYR H 204     -20.680 -49.381  33.033  1.00  0.00      LH0  C  
ATOM   1819  O   TYR H 204     -21.669 -48.700  32.806  1.00  0.00      LH0  O  
ATOM   1820  CB  TYR H 204     -20.174 -50.890  31.071  1.00  0.00      LH0  C  
ATOM   1821  CG  TYR H 204     -20.169 -52.339  30.640  1.00  0.00      LH0  C  
ATOM   1822  CD1 TYR H 204     -19.100 -53.165  31.038  1.00  0.00      LH0  C  
ATOM   1823  CD2 TYR H 204     -21.251 -52.833  29.881  1.00  0.00      LH0  C  
ATOM   1824  CE1 TYR H 204     -19.157 -54.536  30.751  1.00  0.00      LH0  C  
ATOM   1825  CE2 TYR H 204     -21.311 -54.205  29.594  1.00  0.00      LH0  C  
ATOM   1826  CZ  TYR H 204     -20.281 -55.041  30.070  1.00  0.00      LH0  C  
ATOM   1827  OH  TYR H 204     -20.384 -56.403  29.884  1.00  0.00      LH0  O  
ATOM   1828  H   TYR H 204     -22.555 -51.535  32.093  1.00  0.00      LH0  H  
ATOM   1829  HH  TYR H 204     -21.198 -56.679  30.299  1.00  0.00      LH0  H  
ATOM   1830  N   ILE H 205     -19.643 -48.971  33.761  1.00  0.00      LH0  N  
ATOM   1831  CA  ILE H 205     -19.708 -47.617  34.295  1.00  0.00      LH0  C  
ATOM   1832  C   ILE H 205     -18.541 -46.811  33.783  1.00  0.00      LH0  C  
ATOM   1833  O   ILE H 205     -17.421 -46.964  34.255  1.00  0.00      LH0  O  
ATOM   1834  CB  ILE H 205     -19.705 -47.627  35.834  1.00  0.00      LH0  C  
ATOM   1835  CG1 ILE H 205     -20.739 -48.600  36.406  1.00  0.00      LH0  C  
ATOM   1836  CG2 ILE H 205     -19.886 -46.215  36.399  1.00  0.00      LH0  C  
ATOM   1837  CD1 ILE H 205     -20.600 -48.796  37.917  1.00  0.00      LH0  C  
ATOM   1838  H   ILE H 205     -18.879 -49.593  33.937  1.00  0.00      LH0  H  
ATOM   1839  N   CYS H 206     -18.817 -45.946  32.807  1.00  0.00      LH0  N  
ATOM   1840  CA  CYS H 206     -17.705 -45.061  32.489  1.00  0.00      LH0  C  
ATOM   1841  C   CYS H 206     -17.654 -43.873  33.419  1.00  0.00      LH0  C  
ATOM   1842  O   CYS H 206     -18.499 -42.986  33.409  1.00  0.00      LH0  O  
ATOM   1843  CB  CYS H 206     -17.692 -44.666  31.015  1.00  0.00      LH0  C  
ATOM   1844  SG  CYS H 206     -19.196 -43.883  30.391  1.00  0.00      LH0  S  
ATOM   1845  H   CYS H 206     -19.756 -45.798  32.487  1.00  0.00      LH0  H  
ATOM   1846  N   ASN H 207     -16.624 -43.925  34.266  1.00  0.00      LH0  N  
ATOM   1847  CA  ASN H 207     -16.444 -42.874  35.265  1.00  0.00      LH0  C  
ATOM   1848  C   ASN H 207     -15.930 -41.600  34.641  1.00  0.00      LH0  C  
ATOM   1849  O   ASN H 207     -14.734 -41.338  34.598  1.00  0.00      LH0  O  
ATOM   1850  CB  ASN H 207     -15.462 -43.266  36.371  1.00  0.00      LH0  C  
ATOM   1851  CG  ASN H 207     -15.688 -44.667  36.890  1.00  0.00      LH0  C  
ATOM   1852  ND2 ASN H 207     -16.722 -44.797  37.727  1.00  0.00      LH0  N  
ATOM   1853  OD1 ASN H 207     -14.912 -45.576  36.612  1.00  0.00      LH0  O  
ATOM   1854  H   ASN H 207     -15.972 -44.678  34.162  1.00  0.00      LH0  H  
ATOM   1855 HD21 ASN H 207     -17.397 -44.057  37.783  1.00  0.00      LH0  H  
ATOM   1856 HD22 ASN H 207     -16.855 -45.599  38.313  1.00  0.00      LH0  H  
ATOM   1857  N   VAL H 208     -16.882 -40.820  34.132  1.00  0.00      LH0  N  
ATOM   1858  CA  VAL H 208     -16.460 -39.617  33.428  1.00  0.00      LH0  C  
ATOM   1859  C   VAL H 208     -16.164 -38.455  34.358  1.00  0.00      LH0  C  
ATOM   1860  O   VAL H 208     -17.032 -37.684  34.752  1.00  0.00      LH0  O  
ATOM   1861  CB  VAL H 208     -17.496 -39.277  32.352  1.00  0.00      LH0  C  
ATOM   1862  CG1 VAL H 208     -17.208 -37.966  31.621  1.00  0.00      LH0  C  
ATOM   1863  CG2 VAL H 208     -17.600 -40.452  31.378  1.00  0.00      LH0  C  
ATOM   1864  H   VAL H 208     -17.843 -41.100  34.194  1.00  0.00      LH0  H  
ATOM   1865  N   ASN H 209     -14.873 -38.364  34.689  1.00  0.00      LH0  N  
ATOM   1866  CA  ASN H 209     -14.468 -37.229  35.509  1.00  0.00      LH0  C  
ATOM   1867  C   ASN H 209     -13.631 -36.211  34.757  1.00  0.00      LH0  C  
ATOM   1868  O   ASN H 209     -12.421 -36.350  34.608  1.00  0.00      LH0  O  
ATOM   1869  CB  ASN H 209     -13.781 -37.727  36.788  1.00  0.00      LH0  C  
ATOM   1870  CG  ASN H 209     -13.272 -36.583  37.651  1.00  0.00      LH0  C  
ATOM   1871  ND2 ASN H 209     -14.143 -35.596  37.865  1.00  0.00      LH0  N  
ATOM   1872  OD1 ASN H 209     -12.129 -36.593  38.096  1.00  0.00      LH0  O  
ATOM   1873  H   ASN H 209     -14.221 -39.070  34.394  1.00  0.00      LH0  H  
ATOM   1874 HD21 ASN H 209     -15.068 -35.566  37.480  1.00  0.00      LH0  H  
ATOM   1875 HD22 ASN H 209     -13.866 -34.822  38.441  1.00  0.00      LH0  H  
ATOM   1876  N   HIS H 210     -14.339 -35.168  34.306  1.00  0.00      LH0  N  
ATOM   1877  CA  HIS H 210     -13.643 -34.033  33.696  1.00  0.00      LH0  C  
ATOM   1878  C   HIS H 210     -13.076 -33.117  34.758  1.00  0.00      LH0  C  
ATOM   1879  O   HIS H 210     -13.812 -32.461  35.483  1.00  0.00      LH0  O  
ATOM   1880  CB  HIS H 210     -14.606 -33.266  32.782  1.00  0.00      LH0  C  
ATOM   1881  CG  HIS H 210     -13.950 -32.058  32.145  1.00  0.00      LH0  C  
ATOM   1882  CD2 HIS H 210     -12.709 -31.986  31.510  1.00  0.00      LH0  C  
ATOM   1883  ND1 HIS H 210     -14.510 -30.835  32.119  1.00  0.00      LH0  N  
ATOM   1884  CE1 HIS H 210     -13.645 -29.992  31.479  1.00  0.00      LH0  C  
ATOM   1885  NE2 HIS H 210     -12.540 -30.706  31.113  1.00  0.00      LH0  N  
ATOM   1886  H   HIS H 210     -15.299 -35.110  34.587  1.00  0.00      LH0  H  
ATOM   1887  HD1 HIS H 210     -15.370 -30.559  32.501  1.00  0.00      LH0  H  
ATOM   1888  N   LYS H 211     -11.741 -33.113  34.832  1.00  0.00      LH0  N  
ATOM   1889  CA  LYS H 211     -11.138 -32.399  35.958  1.00  0.00      LH0  C  
ATOM   1890  C   LYS H 211     -11.291 -30.882  36.083  1.00  0.00      LH0  C  
ATOM   1891  O   LYS H 211     -11.677 -30.416  37.146  1.00  0.00      LH0  O  
ATOM   1892  CB  LYS H 211      -9.712 -32.892  36.211  1.00  0.00      LH0  C  
ATOM   1893  CG  LYS H 211      -9.772 -34.159  37.057  1.00  0.00      LH0  C  
ATOM   1894  CD  LYS H 211      -8.423 -34.855  37.235  1.00  0.00      LH0  C  
ATOM   1895  CE  LYS H 211      -8.500 -36.014  38.234  1.00  0.00      LH0  C  
ATOM   1896  NZ  LYS H 211      -9.601 -36.912  37.871  1.00  0.00      LH0  N1+
ATOM   1897  H   LYS H 211     -11.201 -33.551  34.108  1.00  0.00      LH0  H  
ATOM   1898  HZ1 LYS H 211      -9.615 -37.775  38.443  1.00  0.00      LH0  H  
ATOM   1899  HZ2 LYS H 211     -10.511 -36.427  38.012  1.00  0.00      LH0  H  
ATOM   1900  HZ3 LYS H 211      -9.560 -37.168  36.864  1.00  0.00      LH0  H  
ATOM   1901  N   PRO H 212     -10.999 -30.095  35.011  1.00  0.00      LH0  N  
ATOM   1902  CA  PRO H 212     -11.229 -28.644  35.110  1.00  0.00      LH0  C  
ATOM   1903  C   PRO H 212     -12.588 -28.186  35.639  1.00  0.00      LH0  C  
ATOM   1904  O   PRO H 212     -12.674 -27.345  36.522  1.00  0.00      LH0  O  
ATOM   1905  CB  PRO H 212     -10.912 -28.147  33.699  1.00  0.00      LH0  C  
ATOM   1906  CG  PRO H 212      -9.879 -29.139  33.177  1.00  0.00      LH0  C  
ATOM   1907  CD  PRO H 212     -10.391 -30.457  33.733  1.00  0.00      LH0  C  
ATOM   1908  N   SER H 213     -13.666 -28.778  35.098  1.00  0.00      LH0  N  
ATOM   1909  CA  SER H 213     -14.951 -28.393  35.691  1.00  0.00      LH0  C  
ATOM   1910  C   SER H 213     -15.438 -29.335  36.783  1.00  0.00      LH0  C  
ATOM   1911  O   SER H 213     -16.632 -29.503  37.009  1.00  0.00      LH0  O  
ATOM   1912  CB  SER H 213     -15.999 -28.221  34.587  1.00  0.00      LH0  C  
ATOM   1913  OG  SER H 213     -16.084 -29.411  33.791  1.00  0.00      LH0  O  
ATOM   1914  H   SER H 213     -13.621 -29.474  34.383  1.00  0.00      LH0  H  
ATOM   1915  HG  SER H 213     -16.748 -29.949  34.221  1.00  0.00      LH0  H  
ATOM   1916  N   ASN H 214     -14.440 -29.998  37.393  1.00  0.00      LH0  N  
ATOM   1917  CA  ASN H 214     -14.580 -31.236  38.170  1.00  0.00      LH0  C  
ATOM   1918  C   ASN H 214     -15.881 -32.011  38.132  1.00  0.00      LH0  C  
ATOM   1919  O   ASN H 214     -16.508 -32.326  39.135  1.00  0.00      LH0  O  
ATOM   1920  CB  ASN H 214     -14.061 -31.064  39.591  1.00  0.00      LH0  C  
ATOM   1921  CG  ASN H 214     -13.096 -32.199  39.863  1.00  0.00      LH0  C  
ATOM   1922  ND2 ASN H 214     -12.062 -31.841  40.627  1.00  0.00      LH0  N  
ATOM   1923  OD1 ASN H 214     -13.239 -33.325  39.404  1.00  0.00      LH0  O  
ATOM   1924  H   ASN H 214     -13.512 -29.646  37.271  1.00  0.00      LH0  H  
ATOM   1925 HD21 ASN H 214     -11.974 -30.897  40.940  1.00  0.00      LH0  H  
ATOM   1926 HD22 ASN H 214     -11.382 -32.527  40.873  1.00  0.00      LH0  H  
ATOM   1927  N   THR H 215     -16.273 -32.297  36.890  1.00  0.00      LH0  N  
ATOM   1928  CA  THR H 215     -17.573 -32.923  36.728  1.00  0.00      LH0  C  
ATOM   1929  C   THR H 215     -17.442 -34.429  36.721  1.00  0.00      LH0  C  
ATOM   1930  O   THR H 215     -16.461 -34.974  36.224  1.00  0.00      LH0  O  
ATOM   1931  CB  THR H 215     -18.219 -32.401  35.446  1.00  0.00      LH0  C  
ATOM   1932  CG2 THR H 215     -19.746 -32.471  35.499  1.00  0.00      LH0  C  
ATOM   1933  OG1 THR H 215     -17.789 -31.056  35.191  1.00  0.00      LH0  O  
ATOM   1934  H   THR H 215     -15.653 -32.129  36.124  1.00  0.00      LH0  H  
ATOM   1935  HG1 THR H 215     -17.800 -30.612  36.042  1.00  0.00      LH0  H  
ATOM   1936  N   LYS H 216     -18.448 -35.078  37.312  1.00  0.00      LH0  N  
ATOM   1937  CA  LYS H 216     -18.370 -36.530  37.376  1.00  0.00      LH0  C  
ATOM   1938  C   LYS H 216     -19.667 -37.162  36.915  1.00  0.00      LH0  C  
ATOM   1939  O   LYS H 216     -20.577 -37.412  37.692  1.00  0.00      LH0  O  
ATOM   1940  CB  LYS H 216     -17.990 -36.947  38.797  1.00  0.00      LH0  C  
ATOM   1941  CG  LYS H 216     -17.544 -38.401  38.926  1.00  0.00      LH0  C  
ATOM   1942  CD  LYS H 216     -17.313 -38.778  40.390  1.00  0.00      LH0  C  
ATOM   1943  CE  LYS H 216     -16.977 -40.255  40.595  1.00  0.00      LH0  C  
ATOM   1944  NZ  LYS H 216     -18.060 -41.080  40.056  1.00  0.00      LH0  N1+
ATOM   1945  H   LYS H 216     -19.208 -34.591  37.742  1.00  0.00      LH0  H  
ATOM   1946  HZ1 LYS H 216     -17.987 -42.092  40.261  1.00  0.00      LH0  H  
ATOM   1947  HZ2 LYS H 216     -19.017 -40.742  40.281  1.00  0.00      LH0  H  
ATOM   1948  HZ3 LYS H 216     -18.086 -41.035  39.010  1.00  0.00      LH0  H  
ATOM   1949  N   VAL H 217     -19.731 -37.360  35.595  1.00  0.00      LH0  N  
ATOM   1950  CA  VAL H 217     -20.957 -37.960  35.078  1.00  0.00      LH0  C  
ATOM   1951  C   VAL H 217     -20.720 -39.397  34.661  1.00  0.00      LH0  C  
ATOM   1952  O   VAL H 217     -20.490 -39.714  33.500  1.00  0.00      LH0  O  
ATOM   1953  CB  VAL H 217     -21.554 -37.137  33.925  1.00  0.00      LH0  C  
ATOM   1954  CG1 VAL H 217     -22.952 -37.640  33.542  1.00  0.00      LH0  C  
ATOM   1955  CG2 VAL H 217     -21.584 -35.644  34.253  1.00  0.00      LH0  C  
ATOM   1956  H   VAL H 217     -18.915 -37.232  35.030  1.00  0.00      LH0  H  
ATOM   1957  N   ASP H 218     -20.775 -40.256  35.680  1.00  0.00      LH0  N  
ATOM   1958  CA  ASP H 218     -20.594 -41.682  35.418  1.00  0.00      LH0  C  
ATOM   1959  C   ASP H 218     -21.719 -42.253  34.575  1.00  0.00      LH0  C  
ATOM   1960  O   ASP H 218     -22.869 -42.327  34.992  1.00  0.00      LH0  O  
ATOM   1961  CB  ASP H 218     -20.485 -42.476  36.727  1.00  0.00      LH0  C  
ATOM   1962  CG  ASP H 218     -19.490 -41.852  37.690  1.00  0.00      LH0  C  
ATOM   1963  OD1 ASP H 218     -18.386 -42.365  37.856  1.00  0.00      LH0  O  
ATOM   1964  OD2 ASP H 218     -19.817 -40.856  38.328  1.00  0.00      LH0  O1-
ATOM   1965  H   ASP H 218     -20.918 -39.947  36.623  1.00  0.00      LH0  H  
ATOM   1966  N   LYS H 219     -21.358 -42.638  33.347  1.00  0.00      LH0  N  
ATOM   1967  CA  LYS H 219     -22.437 -43.194  32.544  1.00  0.00      LH0  C  
ATOM   1968  C   LYS H 219     -22.601 -44.688  32.721  1.00  0.00      LH0  C  
ATOM   1969  O   LYS H 219     -21.645 -45.451  32.679  1.00  0.00      LH0  O  
ATOM   1970  CB  LYS H 219     -22.293 -42.819  31.068  1.00  0.00      LH0  C  
ATOM   1971  CG  LYS H 219     -23.598 -42.270  30.488  1.00  0.00      LH0  C  
ATOM   1972  CD  LYS H 219     -23.968 -40.913  31.090  1.00  0.00      LH0  C  
ATOM   1973  CE  LYS H 219     -25.348 -40.386  30.688  1.00  0.00      LH0  C  
ATOM   1974  NZ  LYS H 219     -25.468 -40.179  29.240  1.00  0.00      LH0  N1+
ATOM   1975  H   LYS H 219     -20.397 -42.622  33.067  1.00  0.00      LH0  H  
ATOM   1976  HZ1 LYS H 219     -25.661 -41.049  28.706  1.00  0.00      LH0  H  
ATOM   1977  HZ2 LYS H 219     -26.356 -39.670  29.042  1.00  0.00      LH0  H  
ATOM   1978  HZ3 LYS H 219     -24.691 -39.654  28.792  1.00  0.00      LH0  H  
ATOM   1979  N   LYS H 220     -23.872 -45.056  32.925  1.00  0.00      LH0  N  
ATOM   1980  CA  LYS H 220     -24.222 -46.472  32.917  1.00  0.00      LH0  C  
ATOM   1981  C   LYS H 220     -24.463 -46.930  31.487  1.00  0.00      LH0  C  
ATOM   1982  O   LYS H 220     -25.171 -46.282  30.725  1.00  0.00      LH0  O  
ATOM   1983  CB  LYS H 220     -25.429 -46.668  33.848  1.00  0.00      LH0  C  
ATOM   1984  CG  LYS H 220     -26.130 -48.028  33.782  1.00  0.00      LH0  C  
ATOM   1985  CD  LYS H 220     -27.099 -48.265  34.946  1.00  0.00      LH0  C  
ATOM   1986  CE  LYS H 220     -27.966 -49.523  34.789  1.00  0.00      LH0  C  
ATOM   1987  NZ  LYS H 220     -27.138 -50.711  34.568  1.00  0.00      LH0  N1+
ATOM   1988  H   LYS H 220     -24.582 -44.356  32.928  1.00  0.00      LH0  H  
ATOM   1989  HZ1 LYS H 220     -27.658 -51.485  34.102  1.00  0.00      LH0  H  
ATOM   1990  HZ2 LYS H 220     -26.405 -50.528  33.852  1.00  0.00      LH0  H  
ATOM   1991  HZ3 LYS H 220     -26.651 -51.128  35.389  1.00  0.00      LH0  H  
ATOM   1992  N   VAL H 221     -23.793 -48.037  31.149  1.00  0.00      LH0  N  
ATOM   1993  CA  VAL H 221     -23.756 -48.492  29.763  1.00  0.00      LH0  C  
ATOM   1994  C   VAL H 221     -24.052 -49.981  29.693  1.00  0.00      LH0  C  
ATOM   1995  O   VAL H 221     -23.415 -50.779  30.370  1.00  0.00      LH0  O  
ATOM   1996  CB  VAL H 221     -22.378 -48.212  29.127  1.00  0.00      LH0  C  
ATOM   1997  CG1 VAL H 221     -22.440 -48.349  27.607  1.00  0.00      LH0  C  
ATOM   1998  CG2 VAL H 221     -21.779 -46.858  29.516  1.00  0.00      LH0  C  
ATOM   1999  H   VAL H 221     -23.266 -48.536  31.838  1.00  0.00      LH0  H  
ATOM   2000  N   GLU H 222     -25.027 -50.304  28.831  1.00  0.00      LH0  N  
ATOM   2001  CA  GLU H 222     -25.472 -51.688  28.660  1.00  0.00      LH0  C  
ATOM   2002  C   GLU H 222     -25.861 -51.895  27.198  1.00  0.00      LH0  C  
ATOM   2003  O   GLU H 222     -26.015 -50.913  26.476  1.00  0.00      LH0  O  
ATOM   2004  CB  GLU H 222     -26.619 -51.956  29.645  1.00  0.00      LH0  C  
ATOM   2005  CG  GLU H 222     -26.123 -52.817  30.814  1.00  0.00      LH0  C  
ATOM   2006  CD  GLU H 222     -26.309 -52.110  32.139  1.00  0.00      LH0  C  
ATOM   2007  OE1 GLU H 222     -26.912 -52.690  33.036  1.00  0.00      LH0  O  
ATOM   2008  OE2 GLU H 222     -25.848 -50.984  32.306  1.00  0.00      LH0  O1-
ATOM   2009  H   GLU H 222     -25.492 -49.596  28.302  1.00  0.00      LH0  H  
ATOM   2010  N   PRO H 223     -25.960 -53.175  26.736  1.00  0.00      LH0  N  
ATOM   2011  CA  PRO H 223     -26.332 -53.422  25.333  1.00  0.00      LH0  C  
ATOM   2012  C   PRO H 223     -27.569 -52.702  24.831  1.00  0.00      LH0  C  
ATOM   2013  O   PRO H 223     -28.526 -52.443  25.547  1.00  0.00      LH0  O  
ATOM   2014  CB  PRO H 223     -26.490 -54.942  25.266  1.00  0.00      LH0  C  
ATOM   2015  CG  PRO H 223     -25.559 -55.467  26.348  1.00  0.00      LH0  C  
ATOM   2016  CD  PRO H 223     -25.682 -54.422  27.448  1.00  0.00      LH0  C  
ATOM   2017  N   LYS H 224     -27.511 -52.400  23.525  1.00  0.00      LH0  N  
ATOM   2018  CA  LYS H 224     -28.725 -51.830  22.941  1.00  0.00      LH0  C  
ATOM   2019  C   LYS H 224     -29.765 -52.908  22.718  1.00  0.00      LH0  C  
ATOM   2020  O   LYS H 224     -29.422 -53.947  22.161  1.00  0.00      LH0  O  
ATOM   2021  CB  LYS H 224     -28.406 -51.141  21.614  1.00  0.00      LH0  C  
ATOM   2022  CG  LYS H 224     -27.437 -49.972  21.775  1.00  0.00      LH0  C  
ATOM   2023  CD  LYS H 224     -27.078 -49.290  20.454  1.00  0.00      LH0  C  
ATOM   2024  CE  LYS H 224     -26.284 -50.179  19.494  1.00  0.00      LH0  C  
ATOM   2025  NZ  LYS H 224     -24.965 -50.488  20.061  1.00  0.00      LH0  N1+
ATOM   2026  H   LYS H 224     -26.779 -52.797  22.970  1.00  0.00      LH0  H  
ATOM   2027  HZ1 LYS H 224     -24.303 -50.806  19.331  1.00  0.00      LH0  H  
ATOM   2028  HZ2 LYS H 224     -24.542 -49.669  20.550  1.00  0.00      LH0  H  
ATOM   2029  HZ3 LYS H 224     -25.015 -51.244  20.777  1.00  0.00      LH0  H  
TER   
ATOM   2030  N   SER L   2      26.159 -23.637  28.141  1.00  0.00      LL0  N  
ATOM   2031  CA  SER L   2      24.913 -22.879  28.017  1.00  0.00      LL0  C  
ATOM   2032  C   SER L   2      24.345 -22.845  26.601  1.00  0.00      LL0  C  
ATOM   2033  O   SER L   2      23.170 -22.591  26.373  1.00  0.00      LL0  O  
ATOM   2034  CB  SER L   2      25.095 -21.483  28.619  1.00  0.00      LL0  C  
ATOM   2035  OG  SER L   2      25.742 -21.611  29.897  1.00  0.00      LL0  O  
ATOM   2036  H   SER L   2      26.112 -24.624  27.951  1.00  0.00      LL0  H  
ATOM   2037  HG  SER L   2      26.463 -22.217  29.738  1.00  0.00      LL0  H  
ATOM   2038  N   GLU L   3      25.250 -23.169  25.663  1.00  0.00      LL0  N  
ATOM   2039  CA  GLU L   3      24.785 -23.713  24.387  1.00  0.00      LL0  C  
ATOM   2040  C   GLU L   3      24.518 -25.185  24.659  1.00  0.00      LL0  C  
ATOM   2041  O   GLU L   3      25.172 -25.725  25.548  1.00  0.00      LL0  O  
ATOM   2042  CB  GLU L   3      25.898 -23.509  23.348  1.00  0.00      LL0  C  
ATOM   2043  CG  GLU L   3      25.516 -23.586  21.861  1.00  0.00      LL0  C  
ATOM   2044  CD  GLU L   3      25.027 -24.968  21.478  1.00  0.00      LL0  C  
ATOM   2045  OE1 GLU L   3      25.771 -25.934  21.614  1.00  0.00      LL0  O  
ATOM   2046  OE2 GLU L   3      23.879 -25.093  21.071  1.00  0.00      LL0  O1-
ATOM   2047  H   GLU L   3      26.185 -23.358  25.951  1.00  0.00      LL0  H  
ATOM   2048  N   LEU L   4      23.535 -25.757  23.942  1.00  0.00      LL0  N  
ATOM   2049  CA  LEU L   4      23.167 -27.164  24.117  1.00  0.00      LL0  C  
ATOM   2050  C   LEU L   4      22.475 -27.758  22.895  1.00  0.00      LL0  C  
ATOM   2051  O   LEU L   4      21.303 -28.134  22.911  1.00  0.00      LL0  O  
ATOM   2052  CB  LEU L   4      22.317 -27.419  25.370  1.00  0.00      LL0  C  
ATOM   2053  CG  LEU L   4      23.088 -27.659  26.674  1.00  0.00      LL0  C  
ATOM   2054  CD1 LEU L   4      22.149 -28.066  27.802  1.00  0.00      LL0  C  
ATOM   2055  CD2 LEU L   4      24.217 -28.679  26.528  1.00  0.00      LL0  C  
ATOM   2056  H   LEU L   4      23.228 -25.270  23.120  1.00  0.00      LL0  H  
ATOM   2057  N   THR L   5      23.247 -27.830  21.807  1.00  0.00      LL0  N  
ATOM   2058  CA  THR L   5      22.668 -28.456  20.620  1.00  0.00      LL0  C  
ATOM   2059  C   THR L   5      22.544 -29.967  20.742  1.00  0.00      LL0  C  
ATOM   2060  O   THR L   5      23.215 -30.600  21.545  1.00  0.00      LL0  O  
ATOM   2061  CB  THR L   5      23.447 -28.063  19.361  1.00  0.00      LL0  C  
ATOM   2062  CG2 THR L   5      22.715 -26.978  18.571  1.00  0.00      LL0  C  
ATOM   2063  OG1 THR L   5      24.785 -27.651  19.673  1.00  0.00      LL0  O  
ATOM   2064  H   THR L   5      24.201 -27.519  21.860  1.00  0.00      LL0  H  
ATOM   2065  HG1 THR L   5      24.714 -26.841  20.199  1.00  0.00      LL0  H  
ATOM   2066  N   GLN L   6      21.638 -30.534  19.932  1.00  0.00      LL0  N  
ATOM   2067  CA  GLN L   6      21.471 -31.985  19.999  1.00  0.00      LL0  C  
ATOM   2068  C   GLN L   6      21.262 -32.560  18.621  1.00  0.00      LL0  C  
ATOM   2069  O   GLN L   6      20.956 -31.828  17.684  1.00  0.00      LL0  O  
ATOM   2070  CB  GLN L   6      20.271 -32.376  20.865  1.00  0.00      LL0  C  
ATOM   2071  CG  GLN L   6      20.500 -32.202  22.362  1.00  0.00      LL0  C  
ATOM   2072  CD  GLN L   6      19.336 -32.760  23.150  1.00  0.00      LL0  C  
ATOM   2073  NE2 GLN L   6      19.173 -34.073  23.026  1.00  0.00      LL0  N  
ATOM   2074  OE1 GLN L   6      18.658 -32.064  23.896  1.00  0.00      LL0  O  
ATOM   2075  H   GLN L   6      21.110 -30.025  19.254  1.00  0.00      LL0  H  
ATOM   2076 HE21 GLN L   6      19.548 -34.582  22.248  1.00  0.00      LL0  H  
ATOM   2077 HE22 GLN L   6      18.616 -34.592  23.672  1.00  0.00      LL0  H  
ATOM   2078  N   ASP L   7      21.378 -33.897  18.553  1.00  0.00      LL0  N  
ATOM   2079  CA  ASP L   7      20.867 -34.625  17.387  1.00  0.00      LL0  C  
ATOM   2080  C   ASP L   7      19.413 -34.257  17.128  1.00  0.00      LL0  C  
ATOM   2081  O   ASP L   7      18.594 -34.266  18.037  1.00  0.00      LL0  O  
ATOM   2082  CB  ASP L   7      20.907 -36.150  17.594  1.00  0.00      LL0  C  
ATOM   2083  CG  ASP L   7      22.272 -36.737  17.928  1.00  0.00      LL0  C  
ATOM   2084  OD1 ASP L   7      23.256 -36.012  18.048  1.00  0.00      LL0  O  
ATOM   2085  OD2 ASP L   7      22.344 -37.949  18.112  1.00  0.00      LL0  O1-
ATOM   2086  H   ASP L   7      21.868 -34.405  19.266  1.00  0.00      LL0  H  
ATOM   2087  N   PRO L   8      19.098 -33.896  15.865  1.00  0.00      LL0  N  
ATOM   2088  CA  PRO L   8      17.710 -33.513  15.582  1.00  0.00      LL0  C  
ATOM   2089  C   PRO L   8      16.702 -34.657  15.716  1.00  0.00      LL0  C  
ATOM   2090  O   PRO L   8      15.771 -34.623  16.512  1.00  0.00      LL0  O  
ATOM   2091  CB  PRO L   8      17.831 -32.900  14.178  1.00  0.00      LL0  C  
ATOM   2092  CG  PRO L   8      19.075 -33.523  13.538  1.00  0.00      LL0  C  
ATOM   2093  CD  PRO L   8      19.999 -33.775  14.724  1.00  0.00      LL0  C  
ATOM   2094  N   ALA L   9      16.926 -35.673  14.874  1.00  0.00      LL0  N  
ATOM   2095  CA  ALA L   9      16.023 -36.815  14.823  1.00  0.00      LL0  C  
ATOM   2096  C   ALA L   9      16.850 -37.965  14.317  1.00  0.00      LL0  C  
ATOM   2097  O   ALA L   9      17.684 -37.769  13.438  1.00  0.00      LL0  O  
ATOM   2098  CB  ALA L   9      14.891 -36.561  13.826  1.00  0.00      LL0  C  
ATOM   2099  H   ALA L   9      17.717 -35.705  14.265  1.00  0.00      LL0  H  
ATOM   2100  N   VAL L  10      16.640 -39.133  14.924  1.00  0.00      LL0  N  
ATOM   2101  CA  VAL L  10      17.505 -40.259  14.586  1.00  0.00      LL0  C  
ATOM   2102  C   VAL L  10      16.778 -41.584  14.585  1.00  0.00      LL0  C  
ATOM   2103  O   VAL L  10      16.902 -42.406  15.484  1.00  0.00      LL0  O  
ATOM   2104  CB  VAL L  10      18.782 -40.330  15.454  1.00  0.00      LL0  C  
ATOM   2105  CG1 VAL L  10      19.981 -39.730  14.718  1.00  0.00      LL0  C  
ATOM   2106  CG2 VAL L  10      18.610 -39.722  16.849  1.00  0.00      LL0  C  
ATOM   2107  H   VAL L  10      15.903 -39.214  15.605  1.00  0.00      LL0  H  
ATOM   2108  N   SER L  11      16.034 -41.767  13.490  1.00  0.00      LL0  N  
ATOM   2109  CA  SER L  11      15.354 -43.038  13.246  1.00  0.00      LL0  C  
ATOM   2110  C   SER L  11      16.252 -44.271  13.223  1.00  0.00      LL0  C  
ATOM   2111  O   SER L  11      16.841 -44.636  12.211  1.00  0.00      LL0  O  
ATOM   2112  CB  SER L  11      14.571 -42.907  11.945  1.00  0.00      LL0  C  
ATOM   2113  OG  SER L  11      14.048 -41.575  11.847  1.00  0.00      LL0  O  
ATOM   2114  H   SER L  11      15.851 -41.012  12.861  1.00  0.00      LL0  H  
ATOM   2115  HG  SER L  11      13.429 -41.481  12.575  1.00  0.00      LL0  H  
ATOM   2116  N   VAL L  12      16.345 -44.888  14.401  1.00  0.00      LL0  N  
ATOM   2117  CA  VAL L  12      17.218 -46.045  14.547  1.00  0.00      LL0  C  
ATOM   2118  C   VAL L  12      16.403 -47.323  14.407  1.00  0.00      LL0  C  
ATOM   2119  O   VAL L  12      15.196 -47.321  14.611  1.00  0.00      LL0  O  
ATOM   2120  CB  VAL L  12      17.945 -45.922  15.900  1.00  0.00      LL0  C  
ATOM   2121  CG1 VAL L  12      16.978 -46.064  17.075  1.00  0.00      LL0  C  
ATOM   2122  CG2 VAL L  12      19.165 -46.834  16.025  1.00  0.00      LL0  C  
ATOM   2123  H   VAL L  12      15.742 -44.573  15.138  1.00  0.00      LL0  H  
ATOM   2124  N   ALA L  13      17.074 -48.415  14.032  1.00  0.00      LL0  N  
ATOM   2125  CA  ALA L  13      16.299 -49.650  14.022  1.00  0.00      LL0  C  
ATOM   2126  C   ALA L  13      16.450 -50.419  15.318  1.00  0.00      LL0  C  
ATOM   2127  O   ALA L  13      17.403 -50.234  16.070  1.00  0.00      LL0  O  
ATOM   2128  CB  ALA L  13      16.711 -50.543  12.850  1.00  0.00      LL0  C  
ATOM   2129  H   ALA L  13      18.070 -48.410  13.926  1.00  0.00      LL0  H  
ATOM   2130  N   LEU L  14      15.473 -51.317  15.534  1.00  0.00      LL0  N  
ATOM   2131  CA  LEU L  14      15.543 -52.218  16.688  1.00  0.00      LL0  C  
ATOM   2132  C   LEU L  14      16.896 -52.889  16.851  1.00  0.00      LL0  C  
ATOM   2133  O   LEU L  14      17.496 -53.377  15.901  1.00  0.00      LL0  O  
ATOM   2134  CB  LEU L  14      14.483 -53.321  16.606  1.00  0.00      LL0  C  
ATOM   2135  CG  LEU L  14      13.018 -52.879  16.588  1.00  0.00      LL0  C  
ATOM   2136  CD1 LEU L  14      12.094 -54.083  16.407  1.00  0.00      LL0  C  
ATOM   2137  CD2 LEU L  14      12.622 -52.079  17.827  1.00  0.00      LL0  C  
ATOM   2138  H   LEU L  14      14.677 -51.292  14.928  1.00  0.00      LL0  H  
ATOM   2139  N   GLY L  15      17.351 -52.890  18.106  1.00  0.00      LL0  N  
ATOM   2140  CA  GLY L  15      18.607 -53.579  18.377  1.00  0.00      LL0  C  
ATOM   2141  C   GLY L  15      19.861 -52.739  18.204  1.00  0.00      LL0  C  
ATOM   2142  O   GLY L  15      20.903 -53.037  18.774  1.00  0.00      LL0  O  
ATOM   2143  H   GLY L  15      16.872 -52.343  18.793  1.00  0.00      LL0  H  
ATOM   2144  N   GLN L  16      19.741 -51.675  17.398  1.00  0.00      LL0  N  
ATOM   2145  CA  GLN L  16      20.965 -50.915  17.167  1.00  0.00      LL0  C  
ATOM   2146  C   GLN L  16      21.340 -50.014  18.326  1.00  0.00      LL0  C  
ATOM   2147  O   GLN L  16      20.503 -49.556  19.095  1.00  0.00      LL0  O  
ATOM   2148  CB  GLN L  16      20.863 -50.123  15.867  1.00  0.00      LL0  C  
ATOM   2149  CG  GLN L  16      20.536 -51.003  14.660  1.00  0.00      LL0  C  
ATOM   2150  CD  GLN L  16      20.389 -50.133  13.431  1.00  0.00      LL0  C  
ATOM   2151  NE2 GLN L  16      20.912 -50.670  12.327  1.00  0.00      LL0  N  
ATOM   2152  OE1 GLN L  16      19.843 -49.039  13.456  1.00  0.00      LL0  O  
ATOM   2153  H   GLN L  16      18.860 -51.372  17.029  1.00  0.00      LL0  H  
ATOM   2154 HE21 GLN L  16      21.340 -51.571  12.339  1.00  0.00      LL0  H  
ATOM   2155 HE22 GLN L  16      20.859 -50.136  11.485  1.00  0.00      LL0  H  
ATOM   2156  N   THR L  17      22.651 -49.789  18.416  1.00  0.00      LL0  N  
ATOM   2157  CA  THR L  17      23.128 -48.858  19.430  1.00  0.00      LL0  C  
ATOM   2158  C   THR L  17      23.273 -47.463  18.853  1.00  0.00      LL0  C  
ATOM   2159  O   THR L  17      23.917 -47.261  17.831  1.00  0.00      LL0  O  
ATOM   2160  CB  THR L  17      24.448 -49.399  19.987  1.00  0.00      LL0  C  
ATOM   2161  CG2 THR L  17      25.133 -48.477  21.004  1.00  0.00      LL0  C  
ATOM   2162  OG1 THR L  17      24.221 -50.702  20.546  1.00  0.00      LL0  O  
ATOM   2163  H   THR L  17      23.284 -50.178  17.752  1.00  0.00      LL0  H  
ATOM   2164  HG1 THR L  17      25.080 -51.071  20.715  1.00  0.00      LL0  H  
ATOM   2165  N   VAL L  18      22.631 -46.517  19.541  1.00  0.00      LL0  N  
ATOM   2166  CA  VAL L  18      22.720 -45.140  19.069  1.00  0.00      LL0  C  
ATOM   2167  C   VAL L  18      23.474 -44.293  20.083  1.00  0.00      LL0  C  
ATOM   2168  O   VAL L  18      23.407 -44.533  21.281  1.00  0.00      LL0  O  
ATOM   2169  CB  VAL L  18      21.299 -44.622  18.761  1.00  0.00      LL0  C  
ATOM   2170  CG1 VAL L  18      20.386 -44.668  19.991  1.00  0.00      LL0  C  
ATOM   2171  CG2 VAL L  18      21.298 -43.262  18.057  1.00  0.00      LL0  C  
ATOM   2172  H   VAL L  18      22.190 -46.747  20.412  1.00  0.00      LL0  H  
ATOM   2173  N   ARG L  19      24.226 -43.312  19.569  1.00  0.00      LL0  N  
ATOM   2174  CA  ARG L  19      24.896 -42.436  20.525  1.00  0.00      LL0  C  
ATOM   2175  C   ARG L  19      24.384 -41.007  20.433  1.00  0.00      LL0  C  
ATOM   2176  O   ARG L  19      25.018 -40.118  19.877  1.00  0.00      LL0  O  
ATOM   2177  CB  ARG L  19      26.425 -42.548  20.392  1.00  0.00      LL0  C  
ATOM   2178  CG  ARG L  19      27.149 -41.748  21.478  1.00  0.00      LL0  C  
ATOM   2179  CD  ARG L  19      28.680 -41.794  21.488  1.00  0.00      LL0  C  
ATOM   2180  NE  ARG L  19      29.204 -40.620  22.195  1.00  0.00      LL0  N  
ATOM   2181  CZ  ARG L  19      29.487 -40.602  23.520  1.00  0.00      LL0  C  
ATOM   2182  NH1 ARG L  19      29.379 -41.700  24.257  1.00  0.00      LL0  N1+
ATOM   2183  NH2 ARG L  19      29.839 -39.449  24.089  1.00  0.00      LL0  N  
ATOM   2184  H   ARG L  19      24.251 -43.134  18.587  1.00  0.00      LL0  H  
ATOM   2185  HE  ARG L  19      29.234 -39.766  21.670  1.00  0.00      LL0  H  
ATOM   2186 HH11 ARG L  19      29.673 -41.722  25.218  1.00  0.00      LL0  H  
ATOM   2187 HH12 ARG L  19      28.964 -42.538  23.884  1.00  0.00      LL0  H  
ATOM   2188 HH21 ARG L  19      30.084 -39.370  25.060  1.00  0.00      LL0  H  
ATOM   2189 HH22 ARG L  19      29.823 -38.605  23.544  1.00  0.00      LL0  H  
ATOM   2190  N   VAL L  20      23.182 -40.846  21.007  1.00  0.00      LL0  N  
ATOM   2191  CA  VAL L  20      22.495 -39.554  20.919  1.00  0.00      LL0  C  
ATOM   2192  C   VAL L  20      23.314 -38.440  21.551  1.00  0.00      LL0  C  
ATOM   2193  O   VAL L  20      23.657 -38.510  22.727  1.00  0.00      LL0  O  
ATOM   2194  CB  VAL L  20      21.114 -39.651  21.587  1.00  0.00      LL0  C  
ATOM   2195  CG1 VAL L  20      20.349 -38.331  21.502  1.00  0.00      LL0  C  
ATOM   2196  CG2 VAL L  20      20.289 -40.802  21.009  1.00  0.00      LL0  C  
ATOM   2197  H   VAL L  20      22.834 -41.578  21.594  1.00  0.00      LL0  H  
ATOM   2198  N   THR L  21      23.653 -37.446  20.732  1.00  0.00      LL0  N  
ATOM   2199  CA  THR L  21      24.603 -36.461  21.217  1.00  0.00      LL0  C  
ATOM   2200  C   THR L  21      24.030 -35.095  21.562  1.00  0.00      LL0  C  
ATOM   2201  O   THR L  21      23.223 -34.483  20.874  1.00  0.00      LL0  O  
ATOM   2202  CB  THR L  21      25.791 -36.434  20.240  1.00  0.00      LL0  C  
ATOM   2203  CG2 THR L  21      26.833 -35.343  20.510  1.00  0.00      LL0  C  
ATOM   2204  OG1 THR L  21      26.431 -37.722  20.293  1.00  0.00      LL0  O  
ATOM   2205  H   THR L  21      23.298 -37.385  19.792  1.00  0.00      LL0  H  
ATOM   2206  HG1 THR L  21      25.807 -38.325  19.878  1.00  0.00      LL0  H  
ATOM   2207  N   CYS L  22      24.515 -34.659  22.728  1.00  0.00      LL0  N  
ATOM   2208  CA  CYS L  22      24.347 -33.282  23.167  1.00  0.00      LL0  C  
ATOM   2209  C   CYS L  22      25.686 -32.598  22.988  1.00  0.00      LL0  C  
ATOM   2210  O   CYS L  22      26.738 -33.211  23.147  1.00  0.00      LL0  O  
ATOM   2211  CB  CYS L  22      23.942 -33.308  24.638  1.00  0.00      LL0  C  
ATOM   2212  SG  CYS L  22      23.418 -31.771  25.428  1.00  0.00      LL0  S  
ATOM   2213  H   CYS L  22      25.129 -35.251  23.249  1.00  0.00      LL0  H  
ATOM   2214  N   GLN L  23      25.608 -31.322  22.637  1.00  0.00      LL0  N  
ATOM   2215  CA  GLN L  23      26.797 -30.517  22.420  1.00  0.00      LL0  C  
ATOM   2216  C   GLN L  23      26.583 -29.251  23.210  1.00  0.00      LL0  C  
ATOM   2217  O   GLN L  23      25.449 -28.841  23.394  1.00  0.00      LL0  O  
ATOM   2218  CB  GLN L  23      26.957 -30.246  20.918  1.00  0.00      LL0  C  
ATOM   2219  CG  GLN L  23      28.094 -29.280  20.571  1.00  0.00      LL0  C  
ATOM   2220  CD  GLN L  23      28.260 -29.150  19.076  1.00  0.00      LL0  C  
ATOM   2221  NE2 GLN L  23      27.259 -28.515  18.466  1.00  0.00      LL0  N  
ATOM   2222  OE1 GLN L  23      29.252 -29.582  18.504  1.00  0.00      LL0  O  
ATOM   2223  H   GLN L  23      24.721 -30.861  22.582  1.00  0.00      LL0  H  
ATOM   2224 HE21 GLN L  23      26.478 -28.165  18.994  1.00  0.00      LL0  H  
ATOM   2225 HE22 GLN L  23      27.281 -28.376  17.481  1.00  0.00      LL0  H  
ATOM   2226  N   GLY L  24      27.688 -28.677  23.687  1.00  0.00      LL0  N  
ATOM   2227  CA  GLY L  24      27.542 -27.379  24.323  1.00  0.00      LL0  C  
ATOM   2228  C   GLY L  24      28.676 -27.111  25.274  1.00  0.00      LL0  C  
ATOM   2229  O   GLY L  24      29.237 -28.012  25.890  1.00  0.00      LL0  O  
ATOM   2230  H   GLY L  24      28.577 -29.118  23.582  1.00  0.00      LL0  H  
ATOM   2231  N   ASP L  25      29.014 -25.822  25.364  1.00  0.00      LL0  N  
ATOM   2232  CA  ASP L  25      30.200 -25.470  26.144  1.00  0.00      LL0  C  
ATOM   2233  C   ASP L  25      30.172 -25.827  27.616  1.00  0.00      LL0  C  
ATOM   2234  O   ASP L  25      31.187 -26.136  28.230  1.00  0.00      LL0  O  
ATOM   2235  CB  ASP L  25      30.570 -24.006  25.913  1.00  0.00      LL0  C  
ATOM   2236  CG  ASP L  25      31.391 -23.918  24.641  1.00  0.00      LL0  C  
ATOM   2237  OD1 ASP L  25      32.500 -23.399  24.683  1.00  0.00      LL0  O  
ATOM   2238  OD2 ASP L  25      30.978 -24.440  23.610  1.00  0.00      LL0  O1-
ATOM   2239  H   ASP L  25      28.600 -25.160  24.739  1.00  0.00      LL0  H  
ATOM   2240  N   SER L  26      28.949 -25.847  28.165  1.00  0.00      LL0  N  
ATOM   2241  CA  SER L  26      28.820 -26.312  29.546  1.00  0.00      LL0  C  
ATOM   2242  C   SER L  26      29.389 -27.703  29.794  1.00  0.00      LL0  C  
ATOM   2243  O   SER L  26      29.920 -28.013  30.852  1.00  0.00      LL0  O  
ATOM   2244  CB  SER L  26      27.354 -26.234  29.963  1.00  0.00      LL0  C  
ATOM   2245  OG  SER L  26      26.526 -26.449  28.808  1.00  0.00      LL0  O  
ATOM   2246  H   SER L  26      28.120 -25.658  27.638  1.00  0.00      LL0  H  
ATOM   2247  HG  SER L  26      25.695 -26.807  29.130  1.00  0.00      LL0  H  
ATOM   2248  N   LEU L  27      29.296 -28.532  28.745  1.00  0.00      LL0  N  
ATOM   2249  CA  LEU L  27      29.766 -29.909  28.891  1.00  0.00      LL0  C  
ATOM   2250  C   LEU L  27      31.261 -30.062  29.135  1.00  0.00      LL0  C  
ATOM   2251  O   LEU L  27      31.721 -31.052  29.695  1.00  0.00      LL0  O  
ATOM   2252  CB  LEU L  27      29.296 -30.753  27.702  1.00  0.00      LL0  C  
ATOM   2253  CG  LEU L  27      27.802 -30.560  27.407  1.00  0.00      LL0  C  
ATOM   2254  CD1 LEU L  27      27.369 -31.252  26.121  1.00  0.00      LL0  C  
ATOM   2255  CD2 LEU L  27      26.913 -30.960  28.581  1.00  0.00      LL0  C  
ATOM   2256  H   LEU L  27      28.931 -28.203  27.872  1.00  0.00      LL0  H  
ATOM   2257  N   ARG L  28      32.000 -29.007  28.732  1.00  0.00      LL0  N  
ATOM   2258  CA  ARG L  28      33.432 -29.031  29.039  1.00  0.00      LL0  C  
ATOM   2259  C   ARG L  28      33.732 -28.907  30.523  1.00  0.00      LL0  C  
ATOM   2260  O   ARG L  28      34.733 -29.399  31.033  1.00  0.00      LL0  O  
ATOM   2261  CB  ARG L  28      34.216 -27.909  28.348  1.00  0.00      LL0  C  
ATOM   2262  CG  ARG L  28      33.815 -27.515  26.930  1.00  0.00      LL0  C  
ATOM   2263  CD  ARG L  28      34.708 -26.382  26.411  1.00  0.00      LL0  C  
ATOM   2264  NE  ARG L  28      34.091 -25.681  25.287  1.00  0.00      LL0  N  
ATOM   2265  CZ  ARG L  28      34.174 -26.102  24.012  1.00  0.00      LL0  C  
ATOM   2266  NH1 ARG L  28      34.971 -27.114  23.691  1.00  0.00      LL0  N1+
ATOM   2267  NH2 ARG L  28      33.435 -25.514  23.082  1.00  0.00      LL0  N  
ATOM   2268  H   ARG L  28      31.565 -28.204  28.323  1.00  0.00      LL0  H  
ATOM   2269  HE  ARG L  28      33.490 -24.893  25.475  1.00  0.00      LL0  H  
ATOM   2270 HH11 ARG L  28      34.890 -27.545  22.785  1.00  0.00      LL0  H  
ATOM   2271 HH12 ARG L  28      35.630 -27.468  24.351  1.00  0.00      LL0  H  
ATOM   2272 HH21 ARG L  28      33.439 -25.773  22.119  1.00  0.00      LL0  H  
ATOM   2273 HH22 ARG L  28      32.803 -24.766  23.363  1.00  0.00      LL0  H  
ATOM   2274  N   SER L  29      32.839 -28.166  31.194  1.00  0.00      LL0  N  
ATOM   2275  CA  SER L  29      33.235 -27.733  32.529  1.00  0.00      LL0  C  
ATOM   2276  C   SER L  29      32.112 -27.651  33.547  1.00  0.00      LL0  C  
ATOM   2277  O   SER L  29      32.194 -26.940  34.540  1.00  0.00      LL0  O  
ATOM   2278  CB  SER L  29      34.006 -26.413  32.421  1.00  0.00      LL0  C  
ATOM   2279  OG  SER L  29      35.022 -26.544  31.417  1.00  0.00      LL0  O  
ATOM   2280  H   SER L  29      32.023 -27.801  30.744  1.00  0.00      LL0  H  
ATOM   2281  HG  SER L  29      35.438 -27.388  31.572  1.00  0.00      LL0  H  
ATOM   2282  N   TYR L  30      31.063 -28.434  33.273  1.00  0.00      LL0  N  
ATOM   2283  CA  TYR L  30      29.948 -28.569  34.205  1.00  0.00      LL0  C  
ATOM   2284  C   TYR L  30      29.358 -29.949  34.059  1.00  0.00      LL0  C  
ATOM   2285  O   TYR L  30      29.856 -30.770  33.297  1.00  0.00      LL0  O  
ATOM   2286  CB  TYR L  30      28.882 -27.481  33.987  1.00  0.00      LL0  C  
ATOM   2287  CG  TYR L  30      29.342 -26.193  34.628  1.00  0.00      LL0  C  
ATOM   2288  CD1 TYR L  30      29.489 -26.152  36.030  1.00  0.00      LL0  C  
ATOM   2289  CD2 TYR L  30      29.641 -25.084  33.810  1.00  0.00      LL0  C  
ATOM   2290  CE1 TYR L  30      29.994 -24.988  36.625  1.00  0.00      LL0  C  
ATOM   2291  CE2 TYR L  30      30.137 -23.915  34.411  1.00  0.00      LL0  C  
ATOM   2292  CZ  TYR L  30      30.314 -23.886  35.810  1.00  0.00      LL0  C  
ATOM   2293  OH  TYR L  30      30.816 -22.751  36.413  1.00  0.00      LL0  O  
ATOM   2294  H   TYR L  30      31.005 -28.929  32.404  1.00  0.00      LL0  H  
ATOM   2295  HH  TYR L  30      30.578 -21.988  35.888  1.00  0.00      LL0  H  
ATOM   2296  N   TYR L  31      28.287 -30.195  34.823  1.00  0.00      LL0  N  
ATOM   2297  CA  TYR L  31      27.701 -31.507  34.611  1.00  0.00      LL0  C  
ATOM   2298  C   TYR L  31      26.352 -31.509  33.941  1.00  0.00      LL0  C  
ATOM   2299  O   TYR L  31      25.662 -30.499  33.886  1.00  0.00      LL0  O  
ATOM   2300  CB  TYR L  31      27.790 -32.378  35.871  1.00  0.00      LL0  C  
ATOM   2301  CG  TYR L  31      29.091 -33.149  35.782  1.00  0.00      LL0  C  
ATOM   2302  CD1 TYR L  31      29.358 -33.864  34.595  1.00  0.00      LL0  C  
ATOM   2303  CD2 TYR L  31      30.008 -33.127  36.854  1.00  0.00      LL0  C  
ATOM   2304  CE1 TYR L  31      30.581 -34.524  34.453  1.00  0.00      LL0  C  
ATOM   2305  CE2 TYR L  31      31.236 -33.800  36.714  1.00  0.00      LL0  C  
ATOM   2306  CZ  TYR L  31      31.515 -34.468  35.501  1.00  0.00      LL0  C  
ATOM   2307  OH  TYR L  31      32.734 -35.090  35.293  1.00  0.00      LL0  O  
ATOM   2308  H   TYR L  31      27.859 -29.503  35.401  1.00  0.00      LL0  H  
ATOM   2309  HH  TYR L  31      33.200 -35.094  36.135  1.00  0.00      LL0  H  
ATOM   2310  N   ALA L  32      26.063 -32.688  33.378  1.00  0.00      LL0  N  
ATOM   2311  CA  ALA L  32      24.975 -32.785  32.416  1.00  0.00      LL0  C  
ATOM   2312  C   ALA L  32      23.959 -33.825  32.825  1.00  0.00      LL0  C  
ATOM   2313  O   ALA L  32      24.139 -34.520  33.820  1.00  0.00      LL0  O  
ATOM   2314  CB  ALA L  32      25.540 -33.193  31.055  1.00  0.00      LL0  C  
ATOM   2315  H   ALA L  32      26.606 -33.502  33.574  1.00  0.00      LL0  H  
ATOM   2316  N   SER L  33      22.925 -33.935  31.989  1.00  0.00      LL0  N  
ATOM   2317  CA  SER L  33      21.973 -35.021  32.152  1.00  0.00      LL0  C  
ATOM   2318  C   SER L  33      21.281 -35.376  30.858  1.00  0.00      LL0  C  
ATOM   2319  O   SER L  33      21.378 -34.674  29.857  1.00  0.00      LL0  O  
ATOM   2320  CB  SER L  33      20.955 -34.688  33.237  1.00  0.00      LL0  C  
ATOM   2321  OG  SER L  33      20.461 -33.354  33.100  1.00  0.00      LL0  O  
ATOM   2322  H   SER L  33      22.774 -33.261  31.265  1.00  0.00      LL0  H  
ATOM   2323  HG  SER L  33      19.767 -33.265  33.748  1.00  0.00      LL0  H  
ATOM   2324  N   TRP L  34      20.586 -36.513  30.941  1.00  0.00      LL0  N  
ATOM   2325  CA  TRP L  34      19.851 -37.058  29.813  1.00  0.00      LL0  C  
ATOM   2326  C   TRP L  34      18.486 -37.499  30.277  1.00  0.00      LL0  C  
ATOM   2327  O   TRP L  34      18.349 -38.318  31.182  1.00  0.00      LL0  O  
ATOM   2328  CB  TRP L  34      20.600 -38.257  29.239  1.00  0.00      LL0  C  
ATOM   2329  CG  TRP L  34      21.696 -37.785  28.320  1.00  0.00      LL0  C  
ATOM   2330  CD1 TRP L  34      23.066 -37.672  28.602  1.00  0.00      LL0  C  
ATOM   2331  CD2 TRP L  34      21.548 -37.357  26.953  1.00  0.00      LL0  C  
ATOM   2332  CE2 TRP L  34      22.853 -37.008  26.478  1.00  0.00      LL0  C  
ATOM   2333  CE3 TRP L  34      20.430 -37.247  26.099  1.00  0.00      LL0  C  
ATOM   2334  NE1 TRP L  34      23.752 -37.213  27.519  1.00  0.00      LL0  N  
ATOM   2335  CZ2 TRP L  34      23.011 -36.554  25.153  1.00  0.00      LL0  C  
ATOM   2336  CZ3 TRP L  34      20.609 -36.792  24.777  1.00  0.00      LL0  C  
ATOM   2337  CH2 TRP L  34      21.891 -36.446  24.305  1.00  0.00      LL0  C  
ATOM   2338  H   TRP L  34      20.579 -37.031  31.797  1.00  0.00      LL0  H  
ATOM   2339  HE1 TRP L  34      24.712 -37.032  27.478  1.00  0.00      LL0  H  
ATOM   2340  N   TYR L  35      17.489 -36.907  29.620  1.00  0.00      LL0  N  
ATOM   2341  CA  TYR L  35      16.124 -37.298  29.932  1.00  0.00      LL0  C  
ATOM   2342  C   TYR L  35      15.477 -37.962  28.738  1.00  0.00      LL0  C  
ATOM   2343  O   TYR L  35      15.169 -37.330  27.736  1.00  0.00      LL0  O  
ATOM   2344  CB  TYR L  35      15.282 -36.093  30.369  1.00  0.00      LL0  C  
ATOM   2345  CG  TYR L  35      15.957 -35.290  31.460  1.00  0.00      LL0  C  
ATOM   2346  CD1 TYR L  35      16.537 -34.054  31.115  1.00  0.00      LL0  C  
ATOM   2347  CD2 TYR L  35      15.991 -35.784  32.781  1.00  0.00      LL0  C  
ATOM   2348  CE1 TYR L  35      17.186 -33.305  32.108  1.00  0.00      LL0  C  
ATOM   2349  CE2 TYR L  35      16.645 -35.033  33.774  1.00  0.00      LL0  C  
ATOM   2350  CZ  TYR L  35      17.247 -33.808  33.422  1.00  0.00      LL0  C  
ATOM   2351  OH  TYR L  35      17.926 -33.081  34.387  1.00  0.00      LL0  O  
ATOM   2352  H   TYR L  35      17.660 -36.229  28.902  1.00  0.00      LL0  H  
ATOM   2353  HH  TYR L  35      17.920 -32.162  34.127  1.00  0.00      LL0  H  
ATOM   2354  N   GLN L  36      15.271 -39.274  28.888  1.00  0.00      LL0  N  
ATOM   2355  CA  GLN L  36      14.443 -39.954  27.898  1.00  0.00      LL0  C  
ATOM   2356  C   GLN L  36      12.978 -39.613  28.112  1.00  0.00      LL0  C  
ATOM   2357  O   GLN L  36      12.263 -40.248  28.880  1.00  0.00      LL0  O  
ATOM   2358  CB  GLN L  36      14.657 -41.469  27.980  1.00  0.00      LL0  C  
ATOM   2359  CG  GLN L  36      13.966 -42.243  26.853  1.00  0.00      LL0  C  
ATOM   2360  CD  GLN L  36      13.960 -43.722  27.168  1.00  0.00      LL0  C  
ATOM   2361  NE2 GLN L  36      14.351 -44.519  26.174  1.00  0.00      LL0  N  
ATOM   2362  OE1 GLN L  36      13.549 -44.137  28.245  1.00  0.00      LL0  O  
ATOM   2363  H   GLN L  36      15.511 -39.712  29.755  1.00  0.00      LL0  H  
ATOM   2364 HE21 GLN L  36      14.720 -44.153  25.315  1.00  0.00      LL0  H  
ATOM   2365 HE22 GLN L  36      14.326 -45.523  26.209  1.00  0.00      LL0  H  
ATOM   2366  N   GLN L  37      12.535 -38.562  27.423  1.00  0.00      LL0  N  
ATOM   2367  CA  GLN L  37      11.100 -38.351  27.536  1.00  0.00      LL0  C  
ATOM   2368  C   GLN L  37      10.301 -39.230  26.603  1.00  0.00      LL0  C  
ATOM   2369  O   GLN L  37      10.018 -38.900  25.457  1.00  0.00      LL0  O  
ATOM   2370  CB  GLN L  37      10.691 -36.887  27.396  1.00  0.00      LL0  C  
ATOM   2371  CG  GLN L  37       9.238 -36.717  27.860  1.00  0.00      LL0  C  
ATOM   2372  CD  GLN L  37       8.826 -35.267  27.791  1.00  0.00      LL0  C  
ATOM   2373  NE2 GLN L  37       7.633 -35.020  28.328  1.00  0.00      LL0  N  
ATOM   2374  OE1 GLN L  37       9.526 -34.414  27.273  1.00  0.00      LL0  O  
ATOM   2375  H   GLN L  37      13.127 -38.104  26.753  1.00  0.00      LL0  H  
ATOM   2376 HE21 GLN L  37       7.114 -35.712  28.832  1.00  0.00      LL0  H  
ATOM   2377 HE22 GLN L  37       7.256 -34.098  28.229  1.00  0.00      LL0  H  
ATOM   2378  N   LYS L  38       9.902 -40.372  27.177  1.00  0.00      LL0  N  
ATOM   2379  CA  LYS L  38       8.859 -41.130  26.488  1.00  0.00      LL0  C  
ATOM   2380  C   LYS L  38       7.587 -40.288  26.388  1.00  0.00      LL0  C  
ATOM   2381  O   LYS L  38       7.142 -39.703  27.370  1.00  0.00      LL0  O  
ATOM   2382  CB  LYS L  38       8.596 -42.462  27.198  1.00  0.00      LL0  C  
ATOM   2383  CG  LYS L  38       9.824 -43.312  27.545  1.00  0.00      LL0  C  
ATOM   2384  CD  LYS L  38       9.380 -44.664  28.116  1.00  0.00      LL0  C  
ATOM   2385  CE  LYS L  38      10.473 -45.519  28.768  1.00  0.00      LL0  C  
ATOM   2386  NZ  LYS L  38      11.555 -45.818  27.829  1.00  0.00      LL0  N1+
ATOM   2387  H   LYS L  38      10.234 -40.585  28.098  1.00  0.00      LL0  H  
ATOM   2388  HZ1 LYS L  38      11.250 -45.932  26.842  1.00  0.00      LL0  H  
ATOM   2389  HZ2 LYS L  38      12.293 -45.097  27.861  1.00  0.00      LL0  H  
ATOM   2390  HZ3 LYS L  38      12.038 -46.714  28.070  1.00  0.00      LL0  H  
ATOM   2391  N   PRO L  39       7.048 -40.180  25.150  1.00  0.00      LL0  N  
ATOM   2392  CA  PRO L  39       5.974 -39.218  24.875  1.00  0.00      LL0  C  
ATOM   2393  C   PRO L  39       4.838 -39.190  25.883  1.00  0.00      LL0  C  
ATOM   2394  O   PRO L  39       4.274 -40.207  26.270  1.00  0.00      LL0  O  
ATOM   2395  CB  PRO L  39       5.543 -39.592  23.454  1.00  0.00      LL0  C  
ATOM   2396  CG  PRO L  39       6.823 -40.117  22.810  1.00  0.00      LL0  C  
ATOM   2397  CD  PRO L  39       7.466 -40.894  23.952  1.00  0.00      LL0  C  
ATOM   2398  N   GLY L  40       4.550 -37.954  26.318  1.00  0.00      LL0  N  
ATOM   2399  CA  GLY L  40       3.445 -37.774  27.260  1.00  0.00      LL0  C  
ATOM   2400  C   GLY L  40       3.780 -38.031  28.722  1.00  0.00      LL0  C  
ATOM   2401  O   GLY L  40       3.101 -37.571  29.639  1.00  0.00      LL0  O  
ATOM   2402  H   GLY L  40       5.128 -37.189  26.036  1.00  0.00      LL0  H  
ATOM   2403  N   GLN L  41       4.851 -38.801  28.915  1.00  0.00      LL0  N  
ATOM   2404  CA  GLN L  41       5.267 -39.108  30.274  1.00  0.00      LL0  C  
ATOM   2405  C   GLN L  41       6.205 -38.038  30.787  1.00  0.00      LL0  C  
ATOM   2406  O   GLN L  41       6.552 -37.101  30.078  1.00  0.00      LL0  O  
ATOM   2407  CB  GLN L  41       5.883 -40.506  30.271  1.00  0.00      LL0  C  
ATOM   2408  CG  GLN L  41       4.833 -41.519  29.808  1.00  0.00      LL0  C  
ATOM   2409  CD  GLN L  41       5.490 -42.611  28.996  1.00  0.00      LL0  C  
ATOM   2410  NE2 GLN L  41       5.141 -42.599  27.707  1.00  0.00      LL0  N  
ATOM   2411  OE1 GLN L  41       6.252 -43.429  29.488  1.00  0.00      LL0  O  
ATOM   2412  H   GLN L  41       5.451 -39.067  28.160  1.00  0.00      LL0  H  
ATOM   2413 HE21 GLN L  41       4.573 -41.868  27.318  1.00  0.00      LL0  H  
ATOM   2414 HE22 GLN L  41       5.461 -43.342  27.125  1.00  0.00      LL0  H  
ATOM   2415  N   ALA L  42       6.576 -38.202  32.060  1.00  0.00      LL0  N  
ATOM   2416  CA  ALA L  42       7.570 -37.277  32.594  1.00  0.00      LL0  C  
ATOM   2417  C   ALA L  42       8.940 -37.650  32.056  1.00  0.00      LL0  C  
ATOM   2418  O   ALA L  42       9.236 -38.829  31.907  1.00  0.00      LL0  O  
ATOM   2419  CB  ALA L  42       7.574 -37.357  34.124  1.00  0.00      LL0  C  
ATOM   2420  H   ALA L  42       6.352 -39.044  32.546  1.00  0.00      LL0  H  
ATOM   2421  N   PRO L  43       9.756 -36.619  31.730  1.00  0.00      LL0  N  
ATOM   2422  CA  PRO L  43      11.117 -36.881  31.243  1.00  0.00      LL0  C  
ATOM   2423  C   PRO L  43      11.926 -37.835  32.112  1.00  0.00      LL0  C  
ATOM   2424  O   PRO L  43      12.344 -37.513  33.217  1.00  0.00      LL0  O  
ATOM   2425  CB  PRO L  43      11.714 -35.472  31.163  1.00  0.00      LL0  C  
ATOM   2426  CG  PRO L  43      10.524 -34.543  30.937  1.00  0.00      LL0  C  
ATOM   2427  CD  PRO L  43       9.431 -35.196  31.772  1.00  0.00      LL0  C  
ATOM   2428  N   VAL L  44      12.124 -39.044  31.571  1.00  0.00      LL0  N  
ATOM   2429  CA  VAL L  44      12.794 -40.035  32.407  1.00  0.00      LL0  C  
ATOM   2430  C   VAL L  44      14.281 -39.759  32.533  1.00  0.00      LL0  C  
ATOM   2431  O   VAL L  44      15.043 -39.882  31.582  1.00  0.00      LL0  O  
ATOM   2432  CB  VAL L  44      12.537 -41.458  31.880  1.00  0.00      LL0  C  
ATOM   2433  CG1 VAL L  44      13.137 -42.524  32.799  1.00  0.00      LL0  C  
ATOM   2434  CG2 VAL L  44      11.044 -41.709  31.651  1.00  0.00      LL0  C  
ATOM   2435  H   VAL L  44      11.823 -39.274  30.645  1.00  0.00      LL0  H  
ATOM   2436  N   LEU L  45      14.671 -39.382  33.757  1.00  0.00      LL0  N  
ATOM   2437  CA  LEU L  45      16.108 -39.280  34.002  1.00  0.00      LL0  C  
ATOM   2438  C   LEU L  45      16.812 -40.619  33.870  1.00  0.00      LL0  C  
ATOM   2439  O   LEU L  45      16.639 -41.523  34.677  1.00  0.00      LL0  O  
ATOM   2440  CB  LEU L  45      16.380 -38.649  35.372  1.00  0.00      LL0  C  
ATOM   2441  CG  LEU L  45      17.870 -38.558  35.731  1.00  0.00      LL0  C  
ATOM   2442  CD1 LEU L  45      18.688 -37.813  34.676  1.00  0.00      LL0  C  
ATOM   2443  CD2 LEU L  45      18.082 -38.001  37.135  1.00  0.00      LL0  C  
ATOM   2444  H   LEU L  45      13.984 -39.214  34.462  1.00  0.00      LL0  H  
ATOM   2445  N   VAL L  46      17.617 -40.688  32.808  1.00  0.00      LL0  N  
ATOM   2446  CA  VAL L  46      18.369 -41.923  32.643  1.00  0.00      LL0  C  
ATOM   2447  C   VAL L  46      19.824 -41.836  33.079  1.00  0.00      LL0  C  
ATOM   2448  O   VAL L  46      20.359 -42.756  33.684  1.00  0.00      LL0  O  
ATOM   2449  CB  VAL L  46      18.205 -42.480  31.218  1.00  0.00      LL0  C  
ATOM   2450  CG1 VAL L  46      16.774 -42.976  31.002  1.00  0.00      LL0  C  
ATOM   2451  CG2 VAL L  46      18.598 -41.480  30.132  1.00  0.00      LL0  C  
ATOM   2452  H   VAL L  46      17.675 -39.908  32.180  1.00  0.00      LL0  H  
ATOM   2453  N   ILE L  47      20.445 -40.687  32.756  1.00  0.00      LL0  N  
ATOM   2454  CA  ILE L  47      21.860 -40.491  33.087  1.00  0.00      LL0  C  
ATOM   2455  C   ILE L  47      22.070 -39.058  33.545  1.00  0.00      LL0  C  
ATOM   2456  O   ILE L  47      21.477 -38.135  33.003  1.00  0.00      LL0  O  
ATOM   2457  CB  ILE L  47      22.753 -40.816  31.859  1.00  0.00      LL0  C  
ATOM   2458  CG1 ILE L  47      22.817 -42.323  31.594  1.00  0.00      LL0  C  
ATOM   2459  CG2 ILE L  47      24.178 -40.248  31.938  1.00  0.00      LL0  C  
ATOM   2460  CD1 ILE L  47      23.557 -43.098  32.688  1.00  0.00      LL0  C  
ATOM   2461  H   ILE L  47      19.942 -39.956  32.293  1.00  0.00      LL0  H  
ATOM   2462  N   TYR L  48      22.950 -38.902  34.538  1.00  0.00      LL0  N  
ATOM   2463  CA  TYR L  48      23.466 -37.574  34.844  1.00  0.00      LL0  C  
ATOM   2464  C   TYR L  48      24.967 -37.608  35.055  1.00  0.00      LL0  C  
ATOM   2465  O   TYR L  48      25.583 -38.668  35.024  1.00  0.00      LL0  O  
ATOM   2466  CB  TYR L  48      22.702 -36.906  36.002  1.00  0.00      LL0  C  
ATOM   2467  CG  TYR L  48      22.587 -37.730  37.267  1.00  0.00      LL0  C  
ATOM   2468  CD1 TYR L  48      21.650 -38.782  37.331  1.00  0.00      LL0  C  
ATOM   2469  CD2 TYR L  48      23.393 -37.391  38.372  1.00  0.00      LL0  C  
ATOM   2470  CE1 TYR L  48      21.486 -39.483  38.536  1.00  0.00      LL0  C  
ATOM   2471  CE2 TYR L  48      23.226 -38.087  39.581  1.00  0.00      LL0  C  
ATOM   2472  CZ  TYR L  48      22.264 -39.115  39.651  1.00  0.00      LL0  C  
ATOM   2473  OH  TYR L  48      22.067 -39.777  40.846  1.00  0.00      LL0  O  
ATOM   2474  H   TYR L  48      23.329 -39.711  34.987  1.00  0.00      LL0  H  
ATOM   2475  HH  TYR L  48      22.680 -39.461  41.498  1.00  0.00      LL0  H  
ATOM   2476  N   GLY L  49      25.540 -36.413  35.258  1.00  0.00      LL0  N  
ATOM   2477  CA  GLY L  49      26.980 -36.317  35.492  1.00  0.00      LL0  C  
ATOM   2478  C   GLY L  49      27.846 -36.963  34.420  1.00  0.00      LL0  C  
ATOM   2479  O   GLY L  49      27.894 -36.557  33.262  1.00  0.00      LL0  O  
ATOM   2480  H   GLY L  49      24.964 -35.597  35.180  1.00  0.00      LL0  H  
ATOM   2481  N   LYS L  50      28.528 -38.012  34.885  1.00  0.00      LL0  N  
ATOM   2482  CA  LYS L  50      29.072 -38.992  33.955  1.00  0.00      LL0  C  
ATOM   2483  C   LYS L  50      28.548 -40.331  34.403  1.00  0.00      LL0  C  
ATOM   2484  O   LYS L  50      28.782 -40.746  35.531  1.00  0.00      LL0  O  
ATOM   2485  CB  LYS L  50      30.602 -38.998  33.967  1.00  0.00      LL0  C  
ATOM   2486  CG  LYS L  50      31.201 -37.896  33.096  1.00  0.00      LL0  C  
ATOM   2487  CD  LYS L  50      32.728 -37.815  33.165  1.00  0.00      LL0  C  
ATOM   2488  CE  LYS L  50      33.331 -36.741  32.248  1.00  0.00      LL0  C  
ATOM   2489  NZ  LYS L  50      32.705 -35.439  32.513  1.00  0.00      LL0  N1+
ATOM   2490  H   LYS L  50      28.474 -38.257  35.853  1.00  0.00      LL0  H  
ATOM   2491  HZ1 LYS L  50      33.256 -34.677  32.074  1.00  0.00      LL0  H  
ATOM   2492  HZ2 LYS L  50      31.749 -35.439  32.089  1.00  0.00      LL0  H  
ATOM   2493  HZ3 LYS L  50      32.659 -35.283  33.547  1.00  0.00      LL0  H  
ATOM   2494  N   ASN L  51      27.783 -40.951  33.492  1.00  0.00      LL0  N  
ATOM   2495  CA  ASN L  51      27.155 -42.252  33.751  1.00  0.00      LL0  C  
ATOM   2496  C   ASN L  51      26.567 -42.498  35.140  1.00  0.00      LL0  C  
ATOM   2497  O   ASN L  51      26.592 -43.598  35.678  1.00  0.00      LL0  O  
ATOM   2498  CB  ASN L  51      28.098 -43.386  33.342  1.00  0.00      LL0  C  
ATOM   2499  CG  ASN L  51      27.292 -44.571  32.848  1.00  0.00      LL0  C  
ATOM   2500  ND2 ASN L  51      27.077 -45.517  33.764  1.00  0.00      LL0  N  
ATOM   2501  OD1 ASN L  51      26.920 -44.652  31.685  1.00  0.00      LL0  O  
ATOM   2502  H   ASN L  51      27.728 -40.552  32.575  1.00  0.00      LL0  H  
ATOM   2503 HD21 ASN L  51      27.278 -45.307  34.725  1.00  0.00      LL0  H  
ATOM   2504 HD22 ASN L  51      26.707 -46.404  33.505  1.00  0.00      LL0  H  
ATOM   2505  N   ASN L  52      26.043 -41.406  35.710  1.00  0.00      LL0  N  
ATOM   2506  CA  ASN L  52      25.388 -41.546  37.007  1.00  0.00      LL0  C  
ATOM   2507  C   ASN L  52      23.954 -41.909  36.740  1.00  0.00      LL0  C  
ATOM   2508  O   ASN L  52      23.343 -41.375  35.823  1.00  0.00      LL0  O  
ATOM   2509  CB  ASN L  52      25.437 -40.232  37.781  1.00  0.00      LL0  C  
ATOM   2510  CG  ASN L  52      26.652 -40.082  38.674  1.00  0.00      LL0  C  
ATOM   2511  ND2 ASN L  52      27.781 -40.650  38.238  1.00  0.00      LL0  N  
ATOM   2512  OD1 ASN L  52      26.573 -39.475  39.733  1.00  0.00      LL0  O  
ATOM   2513  H   ASN L  52      25.967 -40.554  35.190  1.00  0.00      LL0  H  
ATOM   2514 HD21 ASN L  52      27.898 -41.060  37.330  1.00  0.00      LL0  H  
ATOM   2515 HD22 ASN L  52      28.558 -40.657  38.862  1.00  0.00      LL0  H  
ATOM   2516  N   ARG L  53      23.453 -42.858  37.527  1.00  0.00      LL0  N  
ATOM   2517  CA  ARG L  53      22.198 -43.438  37.075  1.00  0.00      LL0  C  
ATOM   2518  C   ARG L  53      21.280 -43.788  38.228  1.00  0.00      LL0  C  
ATOM   2519  O   ARG L  53      21.688 -44.444  39.180  1.00  0.00      LL0  O  
ATOM   2520  CB  ARG L  53      22.509 -44.680  36.233  1.00  0.00      LL0  C  
ATOM   2521  CG  ARG L  53      21.259 -45.279  35.602  1.00  0.00      LL0  C  
ATOM   2522  CD  ARG L  53      21.467 -46.668  35.029  1.00  0.00      LL0  C  
ATOM   2523  NE  ARG L  53      22.218 -46.629  33.780  1.00  0.00      LL0  N  
ATOM   2524  CZ  ARG L  53      22.420 -47.781  33.118  1.00  0.00      LL0  C  
ATOM   2525  NH1 ARG L  53      21.865 -48.912  33.545  1.00  0.00      LL0  N1+
ATOM   2526  NH2 ARG L  53      23.169 -47.767  32.027  1.00  0.00      LL0  N  
ATOM   2527  H   ARG L  53      23.943 -43.253  38.304  1.00  0.00      LL0  H  
ATOM   2528  HE  ARG L  53      22.549 -45.746  33.438  1.00  0.00      LL0  H  
ATOM   2529 HH11 ARG L  53      22.092 -49.796  33.144  1.00  0.00      LL0  H  
ATOM   2530 HH12 ARG L  53      21.152 -48.896  34.257  1.00  0.00      LL0  H  
ATOM   2531 HH21 ARG L  53      23.358 -48.585  31.474  1.00  0.00      LL0  H  
ATOM   2532 HH22 ARG L  53      23.537 -46.895  31.689  1.00  0.00      LL0  H  
ATOM   2533  N   PRO L  54      20.007 -43.339  38.109  1.00  0.00      LL0  N  
ATOM   2534  CA  PRO L  54      18.971 -43.879  38.995  1.00  0.00      LL0  C  
ATOM   2535  C   PRO L  54      18.857 -45.392  38.864  1.00  0.00      LL0  C  
ATOM   2536  O   PRO L  54      19.147 -45.975  37.825  1.00  0.00      LL0  O  
ATOM   2537  CB  PRO L  54      17.704 -43.164  38.511  1.00  0.00      LL0  C  
ATOM   2538  CG  PRO L  54      18.186 -41.911  37.783  1.00  0.00      LL0  C  
ATOM   2539  CD  PRO L  54      19.491 -42.368  37.150  1.00  0.00      LL0  C  
ATOM   2540  N   SER L  55      18.422 -46.019  39.964  1.00  0.00      LL0  N  
ATOM   2541  CA  SER L  55      18.229 -47.461  39.831  1.00  0.00      LL0  C  
ATOM   2542  C   SER L  55      17.073 -47.794  38.899  1.00  0.00      LL0  C  
ATOM   2543  O   SER L  55      16.294 -46.930  38.512  1.00  0.00      LL0  O  
ATOM   2544  CB  SER L  55      18.072 -48.110  41.209  1.00  0.00      LL0  C  
ATOM   2545  OG  SER L  55      18.269 -49.525  41.107  1.00  0.00      LL0  O  
ATOM   2546  H   SER L  55      18.127 -45.500  40.762  1.00  0.00      LL0  H  
ATOM   2547  HG  SER L  55      18.334 -49.855  41.996  1.00  0.00      LL0  H  
ATOM   2548  N   GLY L  56      17.011 -49.075  38.520  1.00  0.00      LL0  N  
ATOM   2549  CA  GLY L  56      15.971 -49.458  37.567  1.00  0.00      LL0  C  
ATOM   2550  C   GLY L  56      16.350 -49.261  36.108  1.00  0.00      LL0  C  
ATOM   2551  O   GLY L  56      16.184 -50.147  35.281  1.00  0.00      LL0  O  
ATOM   2552  H   GLY L  56      17.679 -49.720  38.896  1.00  0.00      LL0  H  
ATOM   2553  N   ILE L  57      16.876 -48.057  35.826  1.00  0.00      LL0  N  
ATOM   2554  CA  ILE L  57      17.239 -47.709  34.448  1.00  0.00      LL0  C  
ATOM   2555  C   ILE L  57      18.123 -48.748  33.750  1.00  0.00      LL0  C  
ATOM   2556  O   ILE L  57      19.232 -49.058  34.187  1.00  0.00      LL0  O  
ATOM   2557  CB  ILE L  57      17.876 -46.305  34.414  1.00  0.00      LL0  C  
ATOM   2558  CG1 ILE L  57      16.970 -45.257  35.071  1.00  0.00      LL0  C  
ATOM   2559  CG2 ILE L  57      18.293 -45.878  33.004  1.00  0.00      LL0  C  
ATOM   2560  CD1 ILE L  57      15.638 -45.053  34.345  1.00  0.00      LL0  C  
ATOM   2561  H   ILE L  57      16.951 -47.388  36.567  1.00  0.00      LL0  H  
ATOM   2562  N   PRO L  58      17.558 -49.289  32.636  1.00  0.00      LL0  N  
ATOM   2563  CA  PRO L  58      18.221 -50.354  31.876  1.00  0.00      LL0  C  
ATOM   2564  C   PRO L  58      19.679 -50.104  31.542  1.00  0.00      LL0  C  
ATOM   2565  O   PRO L  58      20.126 -48.980  31.322  1.00  0.00      LL0  O  
ATOM   2566  CB  PRO L  58      17.345 -50.482  30.626  1.00  0.00      LL0  C  
ATOM   2567  CG  PRO L  58      15.952 -50.064  31.087  1.00  0.00      LL0  C  
ATOM   2568  CD  PRO L  58      16.252 -48.943  32.075  1.00  0.00      LL0  C  
ATOM   2569  N   ASP L  59      20.407 -51.231  31.516  1.00  0.00      LL0  N  
ATOM   2570  CA  ASP L  59      21.826 -51.273  31.142  1.00  0.00      LL0  C  
ATOM   2571  C   ASP L  59      22.185 -50.356  29.981  1.00  0.00      LL0  C  
ATOM   2572  O   ASP L  59      23.107 -49.550  30.062  1.00  0.00      LL0  O  
ATOM   2573  CB  ASP L  59      22.235 -52.731  30.871  1.00  0.00      LL0  C  
ATOM   2574  CG  ASP L  59      21.374 -53.302  29.758  1.00  0.00      LL0  C  
ATOM   2575  OD1 ASP L  59      21.851 -53.368  28.630  1.00  0.00      LL0  O  
ATOM   2576  OD2 ASP L  59      20.199 -53.567  29.999  1.00  0.00      LL0  O1-
ATOM   2577  H   ASP L  59      19.935 -52.117  31.547  1.00  0.00      LL0  H  
ATOM   2578  N   ARG L  60      21.319 -50.463  28.967  1.00  0.00      LL0  N  
ATOM   2579  CA  ARG L  60      21.326 -49.671  27.741  1.00  0.00      LL0  C  
ATOM   2580  C   ARG L  60      21.783 -48.225  27.807  1.00  0.00      LL0  C  
ATOM   2581  O   ARG L  60      22.489 -47.726  26.940  1.00  0.00      LL0  O  
ATOM   2582  CB  ARG L  60      19.953 -49.764  27.071  1.00  0.00      LL0  C  
ATOM   2583  CG  ARG L  60      19.458 -51.211  26.952  1.00  0.00      LL0  C  
ATOM   2584  CD  ARG L  60      18.176 -51.384  26.140  1.00  0.00      LL0  C  
ATOM   2585  NE  ARG L  60      17.069 -50.583  26.660  1.00  0.00      LL0  N  
ATOM   2586  CZ  ARG L  60      16.532 -49.624  25.874  1.00  0.00      LL0  C  
ATOM   2587  NH1 ARG L  60      17.026 -49.373  24.670  1.00  0.00      LL0  N1+
ATOM   2588  NH2 ARG L  60      15.491 -48.916  26.285  1.00  0.00      LL0  N  
ATOM   2589  H   ARG L  60      20.792 -51.316  29.012  1.00  0.00      LL0  H  
ATOM   2590  HE  ARG L  60      16.710 -50.775  27.572  1.00  0.00      LL0  H  
ATOM   2591 HH11 ARG L  60      16.581 -48.624  24.154  1.00  0.00      LL0  H  
ATOM   2592 HH12 ARG L  60      17.787 -49.879  24.257  1.00  0.00      LL0  H  
ATOM   2593 HH21 ARG L  60      15.114 -48.219  25.649  1.00  0.00      LL0  H  
ATOM   2594 HH22 ARG L  60      15.012 -49.003  27.158  1.00  0.00      LL0  H  
ATOM   2595  N   PHE L  61      21.327 -47.540  28.860  1.00  0.00      LL0  N  
ATOM   2596  CA  PHE L  61      21.614 -46.109  28.864  1.00  0.00      LL0  C  
ATOM   2597  C   PHE L  61      22.984 -45.761  29.414  1.00  0.00      LL0  C  
ATOM   2598  O   PHE L  61      23.161 -45.577  30.615  1.00  0.00      LL0  O  
ATOM   2599  CB  PHE L  61      20.513 -45.355  29.616  1.00  0.00      LL0  C  
ATOM   2600  CG  PHE L  61      19.175 -45.594  28.954  1.00  0.00      LL0  C  
ATOM   2601  CD1 PHE L  61      18.336 -46.625  29.431  1.00  0.00      LL0  C  
ATOM   2602  CD2 PHE L  61      18.788 -44.784  27.864  1.00  0.00      LL0  C  
ATOM   2603  CE1 PHE L  61      17.097 -46.857  28.805  1.00  0.00      LL0  C  
ATOM   2604  CE2 PHE L  61      17.549 -45.013  27.237  1.00  0.00      LL0  C  
ATOM   2605  CZ  PHE L  61      16.720 -46.051  27.712  1.00  0.00      LL0  C  
ATOM   2606  H   PHE L  61      20.861 -48.008  29.613  1.00  0.00      LL0  H  
ATOM   2607  N   SER L  62      23.961 -45.677  28.507  1.00  0.00      LL0  N  
ATOM   2608  CA  SER L  62      25.216 -45.128  29.015  1.00  0.00      LL0  C  
ATOM   2609  C   SER L  62      25.351 -43.654  28.680  1.00  0.00      LL0  C  
ATOM   2610  O   SER L  62      24.717 -43.167  27.752  1.00  0.00      LL0  O  
ATOM   2611  CB  SER L  62      26.405 -45.965  28.531  1.00  0.00      LL0  C  
ATOM   2612  OG  SER L  62      26.484 -45.971  27.103  1.00  0.00      LL0  O  
ATOM   2613  H   SER L  62      23.791 -45.873  27.537  1.00  0.00      LL0  H  
ATOM   2614  HG  SER L  62      25.687 -46.388  26.776  1.00  0.00      LL0  H  
ATOM   2615  N   GLY L  63      26.176 -42.940  29.455  1.00  0.00      LL0  N  
ATOM   2616  CA  GLY L  63      26.236 -41.509  29.168  1.00  0.00      LL0  C  
ATOM   2617  C   GLY L  63      27.584 -40.886  29.448  1.00  0.00      LL0  C  
ATOM   2618  O   GLY L  63      28.032 -40.780  30.585  1.00  0.00      LL0  O  
ATOM   2619  H   GLY L  63      26.626 -43.364  30.244  1.00  0.00      LL0  H  
ATOM   2620  N   SER L  64      28.228 -40.479  28.349  1.00  0.00      LL0  N  
ATOM   2621  CA  SER L  64      29.603 -40.013  28.521  1.00  0.00      LL0  C  
ATOM   2622  C   SER L  64      29.871 -38.622  27.970  1.00  0.00      LL0  C  
ATOM   2623  O   SER L  64      29.731 -38.381  26.771  1.00  0.00      LL0  O  
ATOM   2624  CB  SER L  64      30.560 -41.053  27.927  1.00  0.00      LL0  C  
ATOM   2625  OG  SER L  64      29.887 -41.819  26.911  1.00  0.00      LL0  O  
ATOM   2626  H   SER L  64      27.806 -40.577  27.445  1.00  0.00      LL0  H  
ATOM   2627  HG  SER L  64      29.640 -42.635  27.343  1.00  0.00      LL0  H  
ATOM   2628  N   SER L  65      30.258 -37.730  28.902  1.00  0.00      LL0  N  
ATOM   2629  CA  SER L  65      30.683 -36.389  28.498  1.00  0.00      LL0  C  
ATOM   2630  C   SER L  65      32.174 -36.303  28.224  1.00  0.00      LL0  C  
ATOM   2631  O   SER L  65      32.980 -36.787  29.011  1.00  0.00      LL0  O  
ATOM   2632  CB  SER L  65      30.266 -35.344  29.555  1.00  0.00      LL0  C  
ATOM   2633  OG  SER L  65      30.473 -35.819  30.905  1.00  0.00      LL0  O  
ATOM   2634  H   SER L  65      30.391 -38.002  29.854  1.00  0.00      LL0  H  
ATOM   2635  HG  SER L  65      29.590 -35.975  31.245  1.00  0.00      LL0  H  
ATOM   2636  N   SER L  66      32.500 -35.667  27.093  1.00  0.00      LL0  N  
ATOM   2637  CA  SER L  66      33.893 -35.341  26.807  1.00  0.00      LL0  C  
ATOM   2638  C   SER L  66      33.947 -34.087  25.960  1.00  0.00      LL0  C  
ATOM   2639  O   SER L  66      33.177 -33.914  25.019  1.00  0.00      LL0  O  
ATOM   2640  CB  SER L  66      34.605 -36.507  26.112  1.00  0.00      LL0  C  
ATOM   2641  OG  SER L  66      36.019 -36.282  26.115  1.00  0.00      LL0  O  
ATOM   2642  H   SER L  66      31.794 -35.320  26.471  1.00  0.00      LL0  H  
ATOM   2643  HG  SER L  66      36.418 -37.031  25.688  1.00  0.00      LL0  H  
ATOM   2644  N   GLY L  67      34.864 -33.188  26.351  1.00  0.00      LL0  N  
ATOM   2645  CA  GLY L  67      34.892 -31.878  25.695  1.00  0.00      LL0  C  
ATOM   2646  C   GLY L  67      33.536 -31.192  25.716  1.00  0.00      LL0  C  
ATOM   2647  O   GLY L  67      32.804 -31.251  26.692  1.00  0.00      LL0  O  
ATOM   2648  H   GLY L  67      35.488 -33.428  27.093  1.00  0.00      LL0  H  
ATOM   2649  N   ASN L  68      33.201 -30.580  24.575  1.00  0.00      LL0  N  
ATOM   2650  CA  ASN L  68      31.847 -30.022  24.521  1.00  0.00      LL0  C  
ATOM   2651  C   ASN L  68      30.773 -30.976  24.035  1.00  0.00      LL0  C  
ATOM   2652  O   ASN L  68      29.849 -30.571  23.340  1.00  0.00      LL0  O  
ATOM   2653  CB  ASN L  68      31.785 -28.708  23.724  1.00  0.00      LL0  C  
ATOM   2654  CG  ASN L  68      32.334 -28.854  22.314  1.00  0.00      LL0  C  
ATOM   2655  ND2 ASN L  68      31.453 -29.281  21.410  1.00  0.00      LL0  N  
ATOM   2656  OD1 ASN L  68      33.500 -28.569  22.056  1.00  0.00      LL0  O  
ATOM   2657  H   ASN L  68      33.793 -30.629  23.772  1.00  0.00      LL0  H  
ATOM   2658 HD21 ASN L  68      30.536 -29.558  21.705  1.00  0.00      LL0  H  
ATOM   2659 HD22 ASN L  68      31.666 -29.336  20.434  1.00  0.00      LL0  H  
ATOM   2660  N   THR L  69      30.935 -32.255  24.394  1.00  0.00      LL0  N  
ATOM   2661  CA  THR L  69      29.877 -33.193  24.040  1.00  0.00      LL0  C  
ATOM   2662  C   THR L  69      29.491 -34.024  25.244  1.00  0.00      LL0  C  
ATOM   2663  O   THR L  69      30.269 -34.218  26.172  1.00  0.00      LL0  O  
ATOM   2664  CB  THR L  69      30.278 -34.106  22.866  1.00  0.00      LL0  C  
ATOM   2665  CG2 THR L  69      30.499 -33.333  21.564  1.00  0.00      LL0  C  
ATOM   2666  OG1 THR L  69      31.431 -34.896  23.190  1.00  0.00      LL0  O  
ATOM   2667  H   THR L  69      31.663 -32.558  25.011  1.00  0.00      LL0  H  
ATOM   2668  HG1 THR L  69      32.075 -34.309  23.578  1.00  0.00      LL0  H  
ATOM   2669  N   ALA L  70      28.263 -34.527  25.184  1.00  0.00      LL0  N  
ATOM   2670  CA  ALA L  70      27.847 -35.531  26.147  1.00  0.00      LL0  C  
ATOM   2671  C   ALA L  70      26.857 -36.398  25.433  1.00  0.00      LL0  C  
ATOM   2672  O   ALA L  70      25.891 -35.892  24.884  1.00  0.00      LL0  O  
ATOM   2673  CB  ALA L  70      27.138 -34.902  27.349  1.00  0.00      LL0  C  
ATOM   2674  H   ALA L  70      27.636 -34.247  24.453  1.00  0.00      LL0  H  
ATOM   2675  N   SER L  71      27.117 -37.704  25.441  1.00  0.00      LL0  N  
ATOM   2676  CA  SER L  71      26.144 -38.448  24.657  1.00  0.00      LL0  C  
ATOM   2677  C   SER L  71      25.581 -39.685  25.305  1.00  0.00      LL0  C  
ATOM   2678  O   SER L  71      26.292 -40.488  25.911  1.00  0.00      LL0  O  
ATOM   2679  CB  SER L  71      26.671 -38.787  23.269  1.00  0.00      LL0  C  
ATOM   2680  OG  SER L  71      27.740 -37.920  22.855  1.00  0.00      LL0  O  
ATOM   2681  H   SER L  71      27.947 -38.098  25.833  1.00  0.00      LL0  H  
ATOM   2682  HG  SER L  71      27.460 -37.623  21.983  1.00  0.00      LL0  H  
ATOM   2683  N   LEU L  72      24.260 -39.788  25.129  1.00  0.00      LL0  N  
ATOM   2684  CA  LEU L  72      23.538 -40.978  25.548  1.00  0.00      LL0  C  
ATOM   2685  C   LEU L  72      23.763 -42.113  24.573  1.00  0.00      LL0  C  
ATOM   2686  O   LEU L  72      23.175 -42.209  23.503  1.00  0.00      LL0  O  
ATOM   2687  CB  LEU L  72      22.054 -40.651  25.696  1.00  0.00      LL0  C  
ATOM   2688  CG  LEU L  72      21.260 -41.665  26.517  1.00  0.00      LL0  C  
ATOM   2689  CD1 LEU L  72      21.826 -41.855  27.922  1.00  0.00      LL0  C  
ATOM   2690  CD2 LEU L  72      19.785 -41.284  26.569  1.00  0.00      LL0  C  
ATOM   2691  H   LEU L  72      23.801 -39.107  24.552  1.00  0.00      LL0  H  
ATOM   2692  N   THR L  73      24.698 -42.954  24.996  1.00  0.00      LL0  N  
ATOM   2693  CA  THR L  73      24.990 -44.132  24.199  1.00  0.00      LL0  C  
ATOM   2694  C   THR L  73      24.067 -45.270  24.601  1.00  0.00      LL0  C  
ATOM   2695  O   THR L  73      24.340 -46.035  25.519  1.00  0.00      LL0  O  
ATOM   2696  CB  THR L  73      26.470 -44.484  24.371  1.00  0.00      LL0  C  
ATOM   2697  CG2 THR L  73      26.957 -45.478  23.314  1.00  0.00      LL0  C  
ATOM   2698  OG1 THR L  73      27.268 -43.282  24.358  1.00  0.00      LL0  O  
ATOM   2699  H   THR L  73      25.016 -42.865  25.939  1.00  0.00      LL0  H  
ATOM   2700  HG1 THR L  73      26.827 -42.691  24.964  1.00  0.00      LL0  H  
ATOM   2701  N   ILE L  74      22.932 -45.300  23.900  1.00  0.00      LL0  N  
ATOM   2702  CA  ILE L  74      21.949 -46.342  24.180  1.00  0.00      LL0  C  
ATOM   2703  C   ILE L  74      22.265 -47.600  23.401  1.00  0.00      LL0  C  
ATOM   2704  O   ILE L  74      22.185 -47.617  22.176  1.00  0.00      LL0  O  
ATOM   2705  CB  ILE L  74      20.533 -45.876  23.816  1.00  0.00      LL0  C  
ATOM   2706  CG1 ILE L  74      20.266 -44.435  24.242  1.00  0.00      LL0  C  
ATOM   2707  CG2 ILE L  74      19.474 -46.839  24.362  1.00  0.00      LL0  C  
ATOM   2708  CD1 ILE L  74      18.961 -43.903  23.652  1.00  0.00      LL0  C  
ATOM   2709  H   ILE L  74      22.834 -44.692  23.109  1.00  0.00      LL0  H  
ATOM   2710  N   THR L  75      22.603 -48.660  24.139  1.00  0.00      LL0  N  
ATOM   2711  CA  THR L  75      22.595 -49.944  23.448  1.00  0.00      LL0  C  
ATOM   2712  C   THR L  75      21.179 -50.394  23.129  1.00  0.00      LL0  C  
ATOM   2713  O   THR L  75      20.230 -50.088  23.844  1.00  0.00      LL0  O  
ATOM   2714  CB  THR L  75      23.339 -50.991  24.282  1.00  0.00      LL0  C  
ATOM   2715  CG2 THR L  75      24.833 -51.014  23.957  1.00  0.00      LL0  C  
ATOM   2716  OG1 THR L  75      23.159 -50.731  25.677  1.00  0.00      LL0  O  
ATOM   2717  H   THR L  75      22.685 -48.621  25.138  1.00  0.00      LL0  H  
ATOM   2718  HG1 THR L  75      23.253 -51.560  26.139  1.00  0.00      LL0  H  
ATOM   2719  N   GLY L  76      21.075 -51.129  22.011  1.00  0.00      LL0  N  
ATOM   2720  CA  GLY L  76      19.816 -51.810  21.702  1.00  0.00      LL0  C  
ATOM   2721  C   GLY L  76      18.537 -51.006  21.885  1.00  0.00      LL0  C  
ATOM   2722  O   GLY L  76      17.708 -51.295  22.744  1.00  0.00      LL0  O  
ATOM   2723  H   GLY L  76      21.879 -51.238  21.424  1.00  0.00      LL0  H  
ATOM   2724  N   ALA L  77      18.415 -49.975  21.039  1.00  0.00      LL0  N  
ATOM   2725  CA  ALA L  77      17.178 -49.202  21.071  1.00  0.00      LL0  C  
ATOM   2726  C   ALA L  77      15.999 -50.013  20.569  1.00  0.00      LL0  C  
ATOM   2727  O   ALA L  77      16.130 -50.899  19.731  1.00  0.00      LL0  O  
ATOM   2728  CB  ALA L  77      17.322 -47.926  20.246  1.00  0.00      LL0  C  
ATOM   2729  H   ALA L  77      19.124 -49.797  20.357  1.00  0.00      LL0  H  
ATOM   2730  N   GLN L  78      14.854 -49.716  21.178  1.00  0.00      LL0  N  
ATOM   2731  CA  GLN L  78      13.674 -50.561  21.045  1.00  0.00      LL0  C  
ATOM   2732  C   GLN L  78      12.446 -49.681  21.017  1.00  0.00      LL0  C  
ATOM   2733  O   GLN L  78      12.536 -48.465  21.084  1.00  0.00      LL0  O  
ATOM   2734  CB  GLN L  78      13.595 -51.530  22.228  1.00  0.00      LL0  C  
ATOM   2735  CG  GLN L  78      14.647 -52.637  22.183  1.00  0.00      LL0  C  
ATOM   2736  CD  GLN L  78      14.708 -53.318  23.528  1.00  0.00      LL0  C  
ATOM   2737  NE2 GLN L  78      15.867 -53.137  24.161  1.00  0.00      LL0  N  
ATOM   2738  OE1 GLN L  78      13.776 -53.971  23.975  1.00  0.00      LL0  O  
ATOM   2739  H   GLN L  78      14.806 -48.927  21.795  1.00  0.00      LL0  H  
ATOM   2740 HE21 GLN L  78      16.580 -52.565  23.746  1.00  0.00      LL0  H  
ATOM   2741 HE22 GLN L  78      16.012 -53.573  25.045  1.00  0.00      LL0  H  
ATOM   2742  N   ALA L  79      11.276 -50.337  20.959  1.00  0.00      LL0  N  
ATOM   2743  CA  ALA L  79      10.032 -49.558  20.982  1.00  0.00      LL0  C  
ATOM   2744  C   ALA L  79       9.914 -48.578  22.145  1.00  0.00      LL0  C  
ATOM   2745  O   ALA L  79       9.429 -47.459  22.032  1.00  0.00      LL0  O  
ATOM   2746  CB  ALA L  79       8.829 -50.500  21.019  1.00  0.00      LL0  C  
ATOM   2747  H   ALA L  79      11.267 -51.327  20.839  1.00  0.00      LL0  H  
ATOM   2748  N   GLU L  80      10.404 -49.049  23.304  1.00  0.00      LL0  N  
ATOM   2749  CA  GLU L  80      10.318 -48.184  24.482  1.00  0.00      LL0  C  
ATOM   2750  C   GLU L  80      11.152 -46.905  24.426  1.00  0.00      LL0  C  
ATOM   2751  O   GLU L  80      10.944 -45.962  25.189  1.00  0.00      LL0  O  
ATOM   2752  CB  GLU L  80      10.547 -49.020  25.751  1.00  0.00      LL0  C  
ATOM   2753  CG  GLU L  80      11.995 -49.392  26.095  1.00  0.00      LL0  C  
ATOM   2754  CD  GLU L  80      12.556 -48.362  27.057  1.00  0.00      LL0  C  
ATOM   2755  OE1 GLU L  80      12.305 -48.453  28.251  1.00  0.00      LL0  O  
ATOM   2756  OE2 GLU L  80      13.202 -47.411  26.635  1.00  0.00      LL0  O1-
ATOM   2757  H   GLU L  80      10.874 -49.929  23.339  1.00  0.00      LL0  H  
ATOM   2758  N   ASP L  81      12.075 -46.924  23.455  1.00  0.00      LL0  N  
ATOM   2759  CA  ASP L  81      12.951 -45.789  23.210  1.00  0.00      LL0  C  
ATOM   2760  C   ASP L  81      12.417 -44.769  22.223  1.00  0.00      LL0  C  
ATOM   2761  O   ASP L  81      13.048 -43.738  22.020  1.00  0.00      LL0  O  
ATOM   2762  CB  ASP L  81      14.329 -46.252  22.726  1.00  0.00      LL0  C  
ATOM   2763  CG  ASP L  81      14.972 -47.228  23.686  1.00  0.00      LL0  C  
ATOM   2764  OD1 ASP L  81      15.864 -46.847  24.431  1.00  0.00      LL0  O  
ATOM   2765  OD2 ASP L  81      14.619 -48.401  23.678  1.00  0.00      LL0  O1-
ATOM   2766  H   ASP L  81      12.255 -47.743  22.914  1.00  0.00      LL0  H  
ATOM   2767  N   GLU L  82      11.240 -45.058  21.622  1.00  0.00      LL0  N  
ATOM   2768  CA  GLU L  82      10.654 -44.002  20.785  1.00  0.00      LL0  C  
ATOM   2769  C   GLU L  82      10.246 -42.801  21.612  1.00  0.00      LL0  C  
ATOM   2770  O   GLU L  82       9.205 -42.804  22.262  1.00  0.00      LL0  O  
ATOM   2771  CB  GLU L  82       9.434 -44.446  19.968  1.00  0.00      LL0  C  
ATOM   2772  CG  GLU L  82       9.656 -45.586  18.977  1.00  0.00      LL0  C  
ATOM   2773  CD  GLU L  82       8.562 -45.600  17.917  1.00  0.00      LL0  C  
ATOM   2774  OE1 GLU L  82       7.398 -45.798  18.247  1.00  0.00      LL0  O  
ATOM   2775  OE2 GLU L  82       8.872 -45.460  16.740  1.00  0.00      LL0  O1-
ATOM   2776  H   GLU L  82      10.760 -45.918  21.794  1.00  0.00      LL0  H  
ATOM   2777  N   ALA L  83      11.134 -41.801  21.594  1.00  0.00      LL0  N  
ATOM   2778  CA  ALA L  83      11.058 -40.763  22.616  1.00  0.00      LL0  C  
ATOM   2779  C   ALA L  83      11.821 -39.526  22.198  1.00  0.00      LL0  C  
ATOM   2780  O   ALA L  83      12.513 -39.534  21.187  1.00  0.00      LL0  O  
ATOM   2781  CB  ALA L  83      11.662 -41.280  23.926  1.00  0.00      LL0  C  
ATOM   2782  H   ALA L  83      11.944 -41.885  21.008  1.00  0.00      LL0  H  
ATOM   2783  N   ASP L  84      11.667 -38.485  23.032  1.00  0.00      LL0  N  
ATOM   2784  CA  ASP L  84      12.599 -37.363  22.937  1.00  0.00      LL0  C  
ATOM   2785  C   ASP L  84      13.735 -37.593  23.920  1.00  0.00      LL0  C  
ATOM   2786  O   ASP L  84      13.599 -38.365  24.866  1.00  0.00      LL0  O  
ATOM   2787  CB  ASP L  84      11.870 -36.036  23.196  1.00  0.00      LL0  C  
ATOM   2788  CG  ASP L  84      12.682 -34.822  22.750  1.00  0.00      LL0  C  
ATOM   2789  OD1 ASP L  84      13.733 -34.545  23.323  1.00  0.00      LL0  O  
ATOM   2790  OD2 ASP L  84      12.242 -34.112  21.854  1.00  0.00      LL0  O1-
ATOM   2791  H   ASP L  84      11.078 -38.564  23.836  1.00  0.00      LL0  H  
ATOM   2792  N   TYR L  85      14.864 -36.935  23.648  1.00  0.00      LL0  N  
ATOM   2793  CA  TYR L  85      16.046 -37.118  24.479  1.00  0.00      LL0  C  
ATOM   2794  C   TYR L  85      16.670 -35.847  25.013  1.00  0.00      LL0  C  
ATOM   2795  O   TYR L  85      17.885 -35.702  24.998  1.00  0.00      LL0  O  
ATOM   2796  CB  TYR L  85      17.099 -37.932  23.725  1.00  0.00      LL0  C  
ATOM   2797  CG  TYR L  85      16.638 -39.361  23.666  1.00  0.00      LL0  C  
ATOM   2798  CD1 TYR L  85      17.055 -40.237  24.684  1.00  0.00      LL0  C  
ATOM   2799  CD2 TYR L  85      15.776 -39.764  22.629  1.00  0.00      LL0  C  
ATOM   2800  CE1 TYR L  85      16.547 -41.543  24.699  1.00  0.00      LL0  C  
ATOM   2801  CE2 TYR L  85      15.246 -41.059  22.666  1.00  0.00      LL0  C  
ATOM   2802  CZ  TYR L  85      15.630 -41.925  23.704  1.00  0.00      LL0  C  
ATOM   2803  OH  TYR L  85      15.083 -43.187  23.755  1.00  0.00      LL0  O  
ATOM   2804  H   TYR L  85      14.821 -36.297  22.875  1.00  0.00      LL0  H  
ATOM   2805  HH  TYR L  85      14.579 -43.336  22.956  1.00  0.00      LL0  H  
ATOM   2806  N   TYR L  86      15.821 -34.930  25.501  1.00  0.00      LL0  N  
ATOM   2807  CA  TYR L  86      16.356 -33.703  26.115  1.00  0.00      LL0  C  
ATOM   2808  C   TYR L  86      17.579 -33.880  27.007  1.00  0.00      LL0  C  
ATOM   2809  O   TYR L  86      17.537 -34.522  28.053  1.00  0.00      LL0  O  
ATOM   2810  CB  TYR L  86      15.300 -32.970  26.950  1.00  0.00      LL0  C  
ATOM   2811  CG  TYR L  86      14.044 -32.715  26.155  1.00  0.00      LL0  C  
ATOM   2812  CD1 TYR L  86      14.032 -31.688  25.190  1.00  0.00      LL0  C  
ATOM   2813  CD2 TYR L  86      12.918 -33.525  26.403  1.00  0.00      LL0  C  
ATOM   2814  CE1 TYR L  86      12.888 -31.521  24.394  1.00  0.00      LL0  C  
ATOM   2815  CE2 TYR L  86      11.772 -33.347  25.615  1.00  0.00      LL0  C  
ATOM   2816  CZ  TYR L  86      11.792 -32.383  24.589  1.00  0.00      LL0  C  
ATOM   2817  OH  TYR L  86      10.721 -32.314  23.724  1.00  0.00      LL0  O  
ATOM   2818  H   TYR L  86      14.849 -35.040  25.282  1.00  0.00      LL0  H  
ATOM   2819  HH  TYR L  86      11.009 -32.802  22.946  1.00  0.00      LL0  H  
ATOM   2820  N   CYS L  87      18.679 -33.268  26.559  1.00  0.00      LL0  N  
ATOM   2821  CA  CYS L  87      19.783 -33.203  27.508  1.00  0.00      LL0  C  
ATOM   2822  C   CYS L  87      19.648 -31.989  28.397  1.00  0.00      LL0  C  
ATOM   2823  O   CYS L  87      18.754 -31.167  28.224  1.00  0.00      LL0  O  
ATOM   2824  CB  CYS L  87      21.145 -33.235  26.811  1.00  0.00      LL0  C  
ATOM   2825  SG  CYS L  87      21.392 -31.961  25.550  1.00  0.00      LL0  S  
ATOM   2826  H   CYS L  87      18.663 -32.742  25.708  1.00  0.00      LL0  H  
ATOM   2827  N   SER L  88      20.572 -31.904  29.353  1.00  0.00      LL0  N  
ATOM   2828  CA  SER L  88      20.567 -30.730  30.212  1.00  0.00      LL0  C  
ATOM   2829  C   SER L  88      21.966 -30.526  30.745  1.00  0.00      LL0  C  
ATOM   2830  O   SER L  88      22.779 -31.442  30.700  1.00  0.00      LL0  O  
ATOM   2831  CB  SER L  88      19.537 -30.938  31.326  1.00  0.00      LL0  C  
ATOM   2832  OG  SER L  88      19.116 -29.703  31.914  1.00  0.00      LL0  O  
ATOM   2833  H   SER L  88      21.227 -32.644  29.523  1.00  0.00      LL0  H  
ATOM   2834  HG  SER L  88      19.101 -29.064  31.206  1.00  0.00      LL0  H  
ATOM   2835  N   SER L  89      22.220 -29.317  31.248  1.00  0.00      LL0  N  
ATOM   2836  CA  SER L  89      23.471 -29.128  31.968  1.00  0.00      LL0  C  
ATOM   2837  C   SER L  89      23.280 -28.099  33.053  1.00  0.00      LL0  C  
ATOM   2838  O   SER L  89      22.284 -27.386  33.070  1.00  0.00      LL0  O  
ATOM   2839  CB  SER L  89      24.619 -28.744  31.018  1.00  0.00      LL0  C  
ATOM   2840  OG  SER L  89      24.403 -27.465  30.396  1.00  0.00      LL0  O  
ATOM   2841  H   SER L  89      21.550 -28.575  31.188  1.00  0.00      LL0  H  
ATOM   2842  HG  SER L  89      24.462 -26.809  31.093  1.00  0.00      LL0  H  
ATOM   2843  N   ARG L  90      24.285 -27.997  33.929  1.00  0.00      LL0  N  
ATOM   2844  CA  ARG L  90      24.353 -26.753  34.696  1.00  0.00      LL0  C  
ATOM   2845  C   ARG L  90      24.606 -25.586  33.757  1.00  0.00      LL0  C  
ATOM   2846  O   ARG L  90      25.027 -25.786  32.618  1.00  0.00      LL0  O  
ATOM   2847  CB  ARG L  90      25.454 -26.852  35.752  1.00  0.00      LL0  C  
ATOM   2848  CG  ARG L  90      25.162 -27.905  36.821  1.00  0.00      LL0  C  
ATOM   2849  CD  ARG L  90      23.940 -27.537  37.661  1.00  0.00      LL0  C  
ATOM   2850  NE  ARG L  90      23.601 -28.606  38.596  1.00  0.00      LL0  N  
ATOM   2851  CZ  ARG L  90      22.313 -28.880  38.869  1.00  0.00      LL0  C  
ATOM   2852  NH1 ARG L  90      21.342 -28.128  38.360  1.00  0.00      LL0  N1+
ATOM   2853  NH2 ARG L  90      22.031 -29.930  39.636  1.00  0.00      LL0  N  
ATOM   2854  H   ARG L  90      25.030 -28.664  33.904  1.00  0.00      LL0  H  
ATOM   2855  HE  ARG L  90      24.335 -29.140  39.024  1.00  0.00      LL0  H  
ATOM   2856 HH11 ARG L  90      20.377 -28.347  38.493  1.00  0.00      LL0  H  
ATOM   2857 HH12 ARG L  90      21.539 -27.320  37.788  1.00  0.00      LL0  H  
ATOM   2858 HH21 ARG L  90      21.100 -30.240  39.836  1.00  0.00      LL0  H  
ATOM   2859 HH22 ARG L  90      22.796 -30.457  40.022  1.00  0.00      LL0  H  
ATOM   2860  N   ASP L  91      24.308 -24.385  34.257  1.00  0.00      LL0  N  
ATOM   2861  CA  ASP L  91      24.652 -23.234  33.432  1.00  0.00      LL0  C  
ATOM   2862  C   ASP L  91      26.123 -22.874  33.603  1.00  0.00      LL0  C  
ATOM   2863  O   ASP L  91      26.889 -23.593  34.237  1.00  0.00      LL0  O  
ATOM   2864  CB  ASP L  91      23.689 -22.066  33.734  1.00  0.00      LL0  C  
ATOM   2865  CG  ASP L  91      24.137 -21.282  34.953  1.00  0.00      LL0  C  
ATOM   2866  OD1 ASP L  91      24.377 -21.877  35.992  1.00  0.00      LL0  O  
ATOM   2867  OD2 ASP L  91      24.384 -20.090  34.835  1.00  0.00      LL0  O1-
ATOM   2868  H   ASP L  91      23.995 -24.244  35.200  1.00  0.00      LL0  H  
ATOM   2869  N   SER L  92      26.481 -21.707  33.052  1.00  0.00      LL0  N  
ATOM   2870  CA  SER L  92      27.841 -21.226  33.277  1.00  0.00      LL0  C  
ATOM   2871  C   SER L  92      28.215 -20.906  34.726  1.00  0.00      LL0  C  
ATOM   2872  O   SER L  92      29.387 -20.834  35.077  1.00  0.00      LL0  O  
ATOM   2873  CB  SER L  92      28.111 -20.038  32.357  1.00  0.00      LL0  C  
ATOM   2874  OG  SER L  92      27.851 -20.417  30.997  1.00  0.00      LL0  O  
ATOM   2875  H   SER L  92      25.780 -21.125  32.641  1.00  0.00      LL0  H  
ATOM   2876  HG  SER L  92      26.908 -20.533  30.904  1.00  0.00      LL0  H  
ATOM   2877  N   SER L  93      27.183 -20.731  35.561  1.00  0.00      LL0  N  
ATOM   2878  CA  SER L  93      27.464 -20.505  36.974  1.00  0.00      LL0  C  
ATOM   2879  C   SER L  93      27.416 -21.750  37.849  1.00  0.00      LL0  C  
ATOM   2880  O   SER L  93      27.674 -21.706  39.046  1.00  0.00      LL0  O  
ATOM   2881  CB  SER L  93      26.536 -19.411  37.517  1.00  0.00      LL0  C  
ATOM   2882  OG  SER L  93      25.195 -19.893  37.690  1.00  0.00      LL0  O  
ATOM   2883  H   SER L  93      26.232 -20.789  35.253  1.00  0.00      LL0  H  
ATOM   2884  HG  SER L  93      24.840 -20.085  36.811  1.00  0.00      LL0  H  
ATOM   2885  N   GLY L  94      27.042 -22.873  37.212  1.00  0.00      LL0  N  
ATOM   2886  CA  GLY L  94      26.877 -24.075  38.029  1.00  0.00      LL0  C  
ATOM   2887  C   GLY L  94      25.532 -24.196  38.727  1.00  0.00      LL0  C  
ATOM   2888  O   GLY L  94      25.254 -25.152  39.440  1.00  0.00      LL0  O  
ATOM   2889  H   GLY L  94      26.738 -22.847  36.258  1.00  0.00      LL0  H  
ATOM   2890  N   ASN L  95      24.703 -23.178  38.482  1.00  0.00      LL0  N  
ATOM   2891  CA  ASN L  95      23.326 -23.232  38.950  1.00  0.00      LL0  C  
ATOM   2892  C   ASN L  95      22.461 -23.853  37.869  1.00  0.00      LL0  C  
ATOM   2893  O   ASN L  95      22.951 -24.413  36.894  1.00  0.00      LL0  O  
ATOM   2894  CB  ASN L  95      22.829 -21.816  39.264  1.00  0.00      LL0  C  
ATOM   2895  CG  ASN L  95      23.366 -21.314  40.582  1.00  0.00      LL0  C  
ATOM   2896  ND2 ASN L  95      24.540 -20.690  40.480  1.00  0.00      LL0  N  
ATOM   2897  OD1 ASN L  95      22.753 -21.468  41.632  1.00  0.00      LL0  O  
ATOM   2898  H   ASN L  95      24.940 -22.490  37.795  1.00  0.00      LL0  H  
ATOM   2899 HD21 ASN L  95      24.935 -20.534  39.568  1.00  0.00      LL0  H  
ATOM   2900 HD22 ASN L  95      25.026 -20.375  41.289  1.00  0.00      LL0  H  
ATOM   2901  N   HIS L  96      21.138 -23.691  38.081  1.00  0.00      LL0  N  
ATOM   2902  CA  HIS L  96      20.165 -23.827  36.991  1.00  0.00      LL0  C  
ATOM   2903  C   HIS L  96      20.143 -25.178  36.291  1.00  0.00      LL0  C  
ATOM   2904  O   HIS L  96      20.786 -26.138  36.709  1.00  0.00      LL0  O  
ATOM   2905  CB  HIS L  96      20.325 -22.677  35.974  1.00  0.00      LL0  C  
ATOM   2906  CG  HIS L  96      20.304 -21.320  36.646  1.00  0.00      LL0  C  
ATOM   2907  CD2 HIS L  96      21.079 -20.203  36.317  1.00  0.00      LL0  C  
ATOM   2908  ND1 HIS L  96      19.503 -20.997  37.680  1.00  0.00      LL0  N  
ATOM   2909  CE1 HIS L  96      19.767 -19.692  38.003  1.00  0.00      LL0  C  
ATOM   2910  NE2 HIS L  96      20.732 -19.206  37.169  1.00  0.00      LL0  N  
ATOM   2911  H   HIS L  96      20.845 -23.356  38.972  1.00  0.00      LL0  H  
ATOM   2912  HD1 HIS L  96      18.832 -21.571  38.101  1.00  0.00      LL0  H  
ATOM   2913  N   TRP L  97      19.366 -25.192  35.200  1.00  0.00      LL0  N  
ATOM   2914  CA  TRP L  97      19.503 -26.232  34.190  1.00  0.00      LL0  C  
ATOM   2915  C   TRP L  97      19.273 -25.589  32.841  1.00  0.00      LL0  C  
ATOM   2916  O   TRP L  97      18.225 -25.011  32.591  1.00  0.00      LL0  O  
ATOM   2917  CB  TRP L  97      18.470 -27.345  34.371  1.00  0.00      LL0  C  
ATOM   2918  CG  TRP L  97      18.862 -28.321  35.454  1.00  0.00      LL0  C  
ATOM   2919  CD1 TRP L  97      18.271 -28.444  36.720  1.00  0.00      LL0  C  
ATOM   2920  CD2 TRP L  97      19.874 -29.350  35.407  1.00  0.00      LL0  C  
ATOM   2921  CE2 TRP L  97      19.828 -30.048  36.658  1.00  0.00      LL0  C  
ATOM   2922  CE3 TRP L  97      20.809 -29.740  34.428  1.00  0.00      LL0  C  
ATOM   2923  NE1 TRP L  97      18.831 -29.461  37.432  1.00  0.00      LL0  N  
ATOM   2924  CZ2 TRP L  97      20.717 -31.115  36.896  1.00  0.00      LL0  C  
ATOM   2925  CZ3 TRP L  97      21.695 -30.810  34.678  1.00  0.00      LL0  C  
ATOM   2926  CH2 TRP L  97      21.649 -31.495  35.909  1.00  0.00      LL0  C  
ATOM   2927  H   TRP L  97      18.716 -24.457  35.003  1.00  0.00      LL0  H  
ATOM   2928  HE1 TRP L  97      18.531 -29.780  38.315  1.00  0.00      LL0  H  
ATOM   2929  N   VAL L  98      20.288 -25.695  31.984  1.00  0.00      LL0  N  
ATOM   2930  CA  VAL L  98      20.023 -25.368  30.586  1.00  0.00      LL0  C  
ATOM   2931  C   VAL L  98      19.516 -26.638  29.935  1.00  0.00      LL0  C  
ATOM   2932  O   VAL L  98      19.963 -27.723  30.288  1.00  0.00      LL0  O  
ATOM   2933  CB  VAL L  98      21.303 -24.866  29.901  1.00  0.00      LL0  C  
ATOM   2934  CG1 VAL L  98      21.046 -24.374  28.472  1.00  0.00      LL0  C  
ATOM   2935  CG2 VAL L  98      21.979 -23.779  30.735  1.00  0.00      LL0  C  
ATOM   2936  H   VAL L  98      21.102 -26.205  32.255  1.00  0.00      LL0  H  
ATOM   2937  N   PHE L  99      18.555 -26.493  29.021  1.00  0.00      LL0  N  
ATOM   2938  CA  PHE L  99      18.131 -27.718  28.355  1.00  0.00      LL0  C  
ATOM   2939  C   PHE L  99      18.605 -27.755  26.930  1.00  0.00      LL0  C  
ATOM   2940  O   PHE L  99      18.895 -26.728  26.330  1.00  0.00      LL0  O  
ATOM   2941  CB  PHE L  99      16.619 -27.904  28.429  1.00  0.00      LL0  C  
ATOM   2942  CG  PHE L  99      16.244 -28.337  29.824  1.00  0.00      LL0  C  
ATOM   2943  CD1 PHE L  99      15.973 -27.362  30.807  1.00  0.00      LL0  C  
ATOM   2944  CD2 PHE L  99      16.179 -29.716  30.118  1.00  0.00      LL0  C  
ATOM   2945  CE1 PHE L  99      15.645 -27.772  32.111  1.00  0.00      LL0  C  
ATOM   2946  CE2 PHE L  99      15.846 -30.127  31.422  1.00  0.00      LL0  C  
ATOM   2947  CZ  PHE L  99      15.588 -29.150  32.404  1.00  0.00      LL0  C  
ATOM   2948  H   PHE L  99      18.259 -25.599  28.691  1.00  0.00      LL0  H  
ATOM   2949  N   GLY L 100      18.692 -28.992  26.441  1.00  0.00      LL0  N  
ATOM   2950  CA  GLY L 100      19.124 -29.160  25.065  1.00  0.00      LL0  C  
ATOM   2951  C   GLY L 100      17.988 -28.987  24.088  1.00  0.00      LL0  C  
ATOM   2952  O   GLY L 100      16.822 -28.882  24.455  1.00  0.00      LL0  O  
ATOM   2953  H   GLY L 100      18.372 -29.770  26.979  1.00  0.00      LL0  H  
ATOM   2954  N   GLY L 101      18.397 -28.975  22.813  1.00  0.00      LL0  N  
ATOM   2955  CA  GLY L 101      17.427 -28.783  21.734  1.00  0.00      LL0  C  
ATOM   2956  C   GLY L 101      16.277 -29.780  21.641  1.00  0.00      LL0  C  
ATOM   2957  O   GLY L 101      15.228 -29.479  21.084  1.00  0.00      LL0  O  
ATOM   2958  H   GLY L 101      19.388 -28.973  22.660  1.00  0.00      LL0  H  
ATOM   2959  N   GLY L 102      16.524 -30.974  22.194  1.00  0.00      LL0  N  
ATOM   2960  CA  GLY L 102      15.568 -32.050  21.956  1.00  0.00      LL0  C  
ATOM   2961  C   GLY L 102      16.085 -32.995  20.896  1.00  0.00      LL0  C  
ATOM   2962  O   GLY L 102      16.982 -32.651  20.132  1.00  0.00      LL0  O  
ATOM   2963  H   GLY L 102      17.387 -31.159  22.661  1.00  0.00      LL0  H  
ATOM   2964  N   THR L 103      15.502 -34.198  20.904  1.00  0.00      LL0  N  
ATOM   2965  CA  THR L 103      15.940 -35.225  19.961  1.00  0.00      LL0  C  
ATOM   2966  C   THR L 103      14.880 -36.282  19.767  1.00  0.00      LL0  C  
ATOM   2967  O   THR L 103      14.557 -37.024  20.686  1.00  0.00      LL0  O  
ATOM   2968  CB  THR L 103      17.233 -35.915  20.427  1.00  0.00      LL0  C  
ATOM   2969  CG2 THR L 103      17.701 -36.992  19.443  1.00  0.00      LL0  C  
ATOM   2970  OG1 THR L 103      18.271 -34.956  20.642  1.00  0.00      LL0  O  
ATOM   2971  H   THR L 103      14.730 -34.359  21.528  1.00  0.00      LL0  H  
ATOM   2972  HG1 THR L 103      18.210 -34.359  19.890  1.00  0.00      LL0  H  
ATOM   2973  N   GLU L 104      14.393 -36.351  18.524  1.00  0.00      LL0  N  
ATOM   2974  CA  GLU L 104      13.566 -37.509  18.199  1.00  0.00      LL0  C  
ATOM   2975  C   GLU L 104      14.402 -38.773  18.080  1.00  0.00      LL0  C  
ATOM   2976  O   GLU L 104      15.498 -38.769  17.528  1.00  0.00      LL0  O  
ATOM   2977  CB  GLU L 104      12.762 -37.200  16.927  1.00  0.00      LL0  C  
ATOM   2978  CG  GLU L 104      11.886 -38.327  16.362  1.00  0.00      LL0  C  
ATOM   2979  CD  GLU L 104      12.568 -39.051  15.209  1.00  0.00      LL0  C  
ATOM   2980  OE1 GLU L 104      11.993 -39.095  14.130  1.00  0.00      LL0  O  
ATOM   2981  OE2 GLU L 104      13.644 -39.619  15.376  1.00  0.00      LL0  O1-
ATOM   2982  H   GLU L 104      14.750 -35.739  17.815  1.00  0.00      LL0  H  
ATOM   2983  N   LEU L 105      13.827 -39.848  18.629  1.00  0.00      LL0  N  
ATOM   2984  CA  LEU L 105      14.327 -41.175  18.294  1.00  0.00      LL0  C  
ATOM   2985  C   LEU L 105      13.172 -42.066  17.890  1.00  0.00      LL0  C  
ATOM   2986  O   LEU L 105      12.514 -42.675  18.726  1.00  0.00      LL0  O  
ATOM   2987  CB  LEU L 105      15.055 -41.784  19.490  1.00  0.00      LL0  C  
ATOM   2988  CG  LEU L 105      15.929 -43.003  19.197  1.00  0.00      LL0  C  
ATOM   2989  CD1 LEU L 105      17.281 -42.592  18.628  1.00  0.00      LL0  C  
ATOM   2990  CD2 LEU L 105      16.125 -43.881  20.430  1.00  0.00      LL0  C  
ATOM   2991  H   LEU L 105      13.052 -39.724  19.251  1.00  0.00      LL0  H  
ATOM   2992  N   THR L 106      12.939 -42.123  16.579  1.00  0.00      LL0  N  
ATOM   2993  CA  THR L 106      11.980 -43.119  16.118  1.00  0.00      LL0  C  
ATOM   2994  C   THR L 106      12.646 -44.473  15.982  1.00  0.00      LL0  C  
ATOM   2995  O   THR L 106      13.777 -44.584  15.520  1.00  0.00      LL0  O  
ATOM   2996  CB  THR L 106      11.351 -42.666  14.800  1.00  0.00      LL0  C  
ATOM   2997  CG2 THR L 106      10.090 -41.838  15.048  1.00  0.00      LL0  C  
ATOM   2998  OG1 THR L 106      12.295 -41.933  14.001  1.00  0.00      LL0  O  
ATOM   2999  H   THR L 106      13.464 -41.566  15.932  1.00  0.00      LL0  H  
ATOM   3000  HG1 THR L 106      12.288 -41.020  14.320  1.00  0.00      LL0  H  
ATOM   3001  N   VAL L 107      11.932 -45.507  16.443  1.00  0.00      LL0  N  
ATOM   3002  CA  VAL L 107      12.614 -46.795  16.404  1.00  0.00      LL0  C  
ATOM   3003  C   VAL L 107      11.955 -47.770  15.454  1.00  0.00      LL0  C  
ATOM   3004  O   VAL L 107      11.030 -48.519  15.761  1.00  0.00      LL0  O  
ATOM   3005  CB  VAL L 107      12.848 -47.396  17.797  1.00  0.00      LL0  C  
ATOM   3006  CG1 VAL L 107      13.816 -48.577  17.704  1.00  0.00      LL0  C  
ATOM   3007  CG2 VAL L 107      13.397 -46.354  18.776  1.00  0.00      LL0  C  
ATOM   3008  H   VAL L 107      10.975 -45.410  16.728  1.00  0.00      LL0  H  
ATOM   3009  N   LEU L 108      12.504 -47.689  14.240  1.00  0.00      LL0  N  
ATOM   3010  CA  LEU L 108      12.023 -48.515  13.143  1.00  0.00      LL0  C  
ATOM   3011  C   LEU L 108      12.274 -49.993  13.365  1.00  0.00      LL0  C  
ATOM   3012  O   LEU L 108      13.109 -50.414  14.158  1.00  0.00      LL0  O  
ATOM   3013  CB  LEU L 108      12.670 -48.070  11.830  1.00  0.00      LL0  C  
ATOM   3014  CG  LEU L 108      12.501 -46.580  11.517  1.00  0.00      LL0  C  
ATOM   3015  CD1 LEU L 108      13.297 -46.186  10.273  1.00  0.00      LL0  C  
ATOM   3016  CD2 LEU L 108      11.031 -46.162  11.415  1.00  0.00      LL0  C  
ATOM   3017  H   LEU L 108      13.338 -47.139  14.170  1.00  0.00      LL0  H  
ATOM   3018  N   GLY L 109      11.502 -50.777  12.608  1.00  0.00      LL0  N  
ATOM   3019  CA  GLY L 109      11.639 -52.217  12.798  1.00  0.00      LL0  C  
ATOM   3020  C   GLY L 109      10.449 -52.827  13.510  1.00  0.00      LL0  C  
ATOM   3021  O   GLY L 109      10.164 -54.012  13.393  1.00  0.00      LL0  O  
ATOM   3022  H   GLY L 109      10.805 -50.386  12.009  1.00  0.00      LL0  H  
ATOM   3023  N   GLN L 110       9.734 -51.953  14.239  1.00  0.00      LL0  N  
ATOM   3024  CA  GLN L 110       8.448 -52.404  14.772  1.00  0.00      LL0  C  
ATOM   3025  C   GLN L 110       7.504 -52.848  13.664  1.00  0.00      LL0  C  
ATOM   3026  O   GLN L 110       7.401 -52.204  12.625  1.00  0.00      LL0  O  
ATOM   3027  CB  GLN L 110       7.807 -51.297  15.606  1.00  0.00      LL0  C  
ATOM   3028  CG  GLN L 110       8.655 -50.882  16.803  1.00  0.00      LL0  C  
ATOM   3029  CD  GLN L 110       7.918 -49.790  17.540  1.00  0.00      LL0  C  
ATOM   3030  NE2 GLN L 110       8.442 -48.583  17.354  1.00  0.00      LL0  N  
ATOM   3031  OE1 GLN L 110       6.931 -50.024  18.225  1.00  0.00      LL0  O  
ATOM   3032  H   GLN L 110      10.030 -51.005  14.341  1.00  0.00      LL0  H  
ATOM   3033 HE21 GLN L 110       9.249 -48.421  16.778  1.00  0.00      LL0  H  
ATOM   3034 HE22 GLN L 110       8.026 -47.776  17.780  1.00  0.00      LL0  H  
ATOM   3035  N   PRO L 111       6.845 -54.004  13.903  1.00  0.00      LL0  N  
ATOM   3036  CA  PRO L 111       5.989 -54.562  12.856  1.00  0.00      LL0  C  
ATOM   3037  C   PRO L 111       4.819 -53.662  12.506  1.00  0.00      LL0  C  
ATOM   3038  O   PRO L 111       4.201 -53.022  13.350  1.00  0.00      LL0  O  
ATOM   3039  CB  PRO L 111       5.576 -55.915  13.449  1.00  0.00      LL0  C  
ATOM   3040  CG  PRO L 111       5.681 -55.746  14.964  1.00  0.00      LL0  C  
ATOM   3041  CD  PRO L 111       6.883 -54.822  15.111  1.00  0.00      LL0  C  
ATOM   3042  N   LYS L 112       4.542 -53.657  11.194  1.00  0.00      LL0  N  
ATOM   3043  CA  LYS L 112       3.363 -52.931  10.732  1.00  0.00      LL0  C  
ATOM   3044  C   LYS L 112       2.082 -53.533  11.280  1.00  0.00      LL0  C  
ATOM   3045  O   LYS L 112       1.756 -54.689  11.040  1.00  0.00      LL0  O  
ATOM   3046  CB  LYS L 112       3.363 -52.871   9.200  1.00  0.00      LL0  C  
ATOM   3047  CG  LYS L 112       2.133 -52.181   8.605  1.00  0.00      LL0  C  
ATOM   3048  CD  LYS L 112       2.224 -51.964   7.098  1.00  0.00      LL0  C  
ATOM   3049  CE  LYS L 112       0.940 -51.335   6.564  1.00  0.00      LL0  C  
ATOM   3050  NZ  LYS L 112       1.147 -50.892   5.184  1.00  0.00      LL0  N1+
ATOM   3051  H   LYS L 112       5.083 -54.219  10.573  1.00  0.00      LL0  H  
ATOM   3052  HZ1 LYS L 112       0.373 -50.276   4.864  1.00  0.00      LL0  H  
ATOM   3053  HZ2 LYS L 112       1.960 -50.235   5.120  1.00  0.00      LL0  H  
ATOM   3054  HZ3 LYS L 112       1.294 -51.647   4.496  1.00  0.00      LL0  H  
ATOM   3055  N   ALA L 113       1.387 -52.698  12.052  1.00  0.00      LL0  N  
ATOM   3056  CA  ALA L 113       0.158 -53.204  12.641  1.00  0.00      LL0  C  
ATOM   3057  C   ALA L 113      -1.044 -52.552  12.009  1.00  0.00      LL0  C  
ATOM   3058  O   ALA L 113      -1.090 -51.343  11.812  1.00  0.00      LL0  O  
ATOM   3059  CB  ALA L 113       0.129 -52.951  14.146  1.00  0.00      LL0  C  
ATOM   3060  H   ALA L 113       1.667 -51.739  12.105  1.00  0.00      LL0  H  
ATOM   3061  N   ALA L 114      -2.010 -53.420  11.690  1.00  0.00      LL0  N  
ATOM   3062  CA  ALA L 114      -3.263 -52.906  11.147  1.00  0.00      LL0  C  
ATOM   3063  C   ALA L 114      -4.110 -52.263  12.231  1.00  0.00      LL0  C  
ATOM   3064  O   ALA L 114      -4.219 -52.771  13.340  1.00  0.00      LL0  O  
ATOM   3065  CB  ALA L 114      -4.056 -54.041  10.492  1.00  0.00      LL0  C  
ATOM   3066  H   ALA L 114      -1.912 -54.377  11.955  1.00  0.00      LL0  H  
ATOM   3067  N   PRO L 115      -4.704 -51.103  11.877  1.00  0.00      LL0  N  
ATOM   3068  CA  PRO L 115      -5.574 -50.437  12.845  1.00  0.00      LL0  C  
ATOM   3069  C   PRO L 115      -6.838 -51.227  13.128  1.00  0.00      LL0  C  
ATOM   3070  O   PRO L 115      -7.503 -51.733  12.231  1.00  0.00      LL0  O  
ATOM   3071  CB  PRO L 115      -5.840 -49.090  12.172  1.00  0.00      LL0  C  
ATOM   3072  CG  PRO L 115      -5.690 -49.337  10.673  1.00  0.00      LL0  C  
ATOM   3073  CD  PRO L 115      -4.589 -50.388  10.610  1.00  0.00      LL0  C  
ATOM   3074  N   SER L 116      -7.173 -51.291  14.421  1.00  0.00      LL0  N  
ATOM   3075  CA  SER L 116      -8.368 -52.051  14.792  1.00  0.00      LL0  C  
ATOM   3076  C   SER L 116      -9.697 -51.309  14.664  1.00  0.00      LL0  C  
ATOM   3077  O   SER L 116     -10.607 -51.431  15.480  1.00  0.00      LL0  O  
ATOM   3078  CB  SER L 116      -8.168 -52.636  16.188  1.00  0.00      LL0  C  
ATOM   3079  OG  SER L 116      -7.003 -53.471  16.184  1.00  0.00      LL0  O  
ATOM   3080  H   SER L 116      -6.623 -50.788  15.090  1.00  0.00      LL0  H  
ATOM   3081  HG  SER L 116      -6.264 -52.938  15.914  1.00  0.00      LL0  H  
ATOM   3082  N   VAL L 117      -9.768 -50.528  13.568  1.00  0.00      LL0  N  
ATOM   3083  CA  VAL L 117     -10.898 -49.641  13.271  1.00  0.00      LL0  C  
ATOM   3084  C   VAL L 117     -12.238 -50.266  13.598  1.00  0.00      LL0  C  
ATOM   3085  O   VAL L 117     -12.569 -51.322  13.070  1.00  0.00      LL0  O  
ATOM   3086  CB  VAL L 117     -10.858 -49.262  11.784  1.00  0.00      LL0  C  
ATOM   3087  CG1 VAL L 117     -12.045 -48.405  11.340  1.00  0.00      LL0  C  
ATOM   3088  CG2 VAL L 117      -9.529 -48.606  11.430  1.00  0.00      LL0  C  
ATOM   3089  H   VAL L 117      -9.035 -50.641  12.898  1.00  0.00      LL0  H  
ATOM   3090  N   THR L 118     -12.983 -49.595  14.481  1.00  0.00      LL0  N  
ATOM   3091  CA  THR L 118     -14.318 -50.084  14.805  1.00  0.00      LL0  C  
ATOM   3092  C   THR L 118     -15.274 -48.941  15.091  1.00  0.00      LL0  C  
ATOM   3093  O   THR L 118     -14.924 -47.954  15.722  1.00  0.00      LL0  O  
ATOM   3094  CB  THR L 118     -14.223 -51.126  15.934  1.00  0.00      LL0  C  
ATOM   3095  CG2 THR L 118     -15.579 -51.647  16.424  1.00  0.00      LL0  C  
ATOM   3096  OG1 THR L 118     -13.430 -52.230  15.457  1.00  0.00      LL0  O  
ATOM   3097  H   THR L 118     -12.607 -48.788  14.943  1.00  0.00      LL0  H  
ATOM   3098  HG1 THR L 118     -12.518 -51.959  15.619  1.00  0.00      LL0  H  
ATOM   3099  N   LEU L 119     -16.479 -49.105  14.529  1.00  0.00      LL0  N  
ATOM   3100  CA  LEU L 119     -17.429 -48.004  14.579  1.00  0.00      LL0  C  
ATOM   3101  C   LEU L 119     -18.486 -48.188  15.654  1.00  0.00      LL0  C  
ATOM   3102  O   LEU L 119     -19.086 -49.245  15.803  1.00  0.00      LL0  O  
ATOM   3103  CB  LEU L 119     -18.029 -47.833  13.179  1.00  0.00      LL0  C  
ATOM   3104  CG  LEU L 119     -18.970 -46.642  12.994  1.00  0.00      LL0  C  
ATOM   3105  CD1 LEU L 119     -18.383 -45.358  13.564  1.00  0.00      LL0  C  
ATOM   3106  CD2 LEU L 119     -19.373 -46.464  11.532  1.00  0.00      LL0  C  
ATOM   3107  H   LEU L 119     -16.765 -49.969  14.123  1.00  0.00      LL0  H  
ATOM   3108  N   PHE L 120     -18.672 -47.090  16.388  1.00  0.00      LL0  N  
ATOM   3109  CA  PHE L 120     -19.720 -47.008  17.393  1.00  0.00      LL0  C  
ATOM   3110  C   PHE L 120     -20.818 -46.064  16.944  1.00  0.00      LL0  C  
ATOM   3111  O   PHE L 120     -20.565 -44.951  16.494  1.00  0.00      LL0  O  
ATOM   3112  CB  PHE L 120     -19.129 -46.550  18.729  1.00  0.00      LL0  C  
ATOM   3113  CG  PHE L 120     -18.149 -47.582  19.233  1.00  0.00      LL0  C  
ATOM   3114  CD1 PHE L 120     -18.628 -48.669  19.995  1.00  0.00      LL0  C  
ATOM   3115  CD2 PHE L 120     -16.777 -47.451  18.924  1.00  0.00      LL0  C  
ATOM   3116  CE1 PHE L 120     -17.723 -49.650  20.439  1.00  0.00      LL0  C  
ATOM   3117  CE2 PHE L 120     -15.873 -48.434  19.366  1.00  0.00      LL0  C  
ATOM   3118  CZ  PHE L 120     -16.356 -49.525  20.117  1.00  0.00      LL0  C  
ATOM   3119  H   PHE L 120     -18.106 -46.284  16.217  1.00  0.00      LL0  H  
ATOM   3120  N   PRO L 121     -22.064 -46.575  17.060  1.00  0.00      LL0  N  
ATOM   3121  CA  PRO L 121     -23.236 -45.753  16.737  1.00  0.00      LL0  C  
ATOM   3122  C   PRO L 121     -23.446 -44.633  17.756  1.00  0.00      LL0  C  
ATOM   3123  O   PRO L 121     -22.974 -44.715  18.886  1.00  0.00      LL0  O  
ATOM   3124  CB  PRO L 121     -24.351 -46.812  16.730  1.00  0.00      LL0  C  
ATOM   3125  CG  PRO L 121     -23.905 -47.871  17.731  1.00  0.00      LL0  C  
ATOM   3126  CD  PRO L 121     -22.404 -47.925  17.499  1.00  0.00      LL0  C  
ATOM   3127  N   PRO L 122     -24.180 -43.582  17.302  1.00  0.00      LL0  N  
ATOM   3128  CA  PRO L 122     -24.546 -42.470  18.188  1.00  0.00      LL0  C  
ATOM   3129  C   PRO L 122     -25.250 -42.882  19.467  1.00  0.00      LL0  C  
ATOM   3130  O   PRO L 122     -25.738 -43.997  19.624  1.00  0.00      LL0  O  
ATOM   3131  CB  PRO L 122     -25.435 -41.599  17.298  1.00  0.00      LL0  C  
ATOM   3132  CG  PRO L 122     -24.995 -41.903  15.871  1.00  0.00      LL0  C  
ATOM   3133  CD  PRO L 122     -24.672 -43.383  15.944  1.00  0.00      LL0  C  
ATOM   3134  N   SER L 123     -25.266 -41.915  20.387  1.00  0.00      LL0  N  
ATOM   3135  CA  SER L 123     -25.715 -42.284  21.720  1.00  0.00      LL0  C  
ATOM   3136  C   SER L 123     -27.135 -41.863  22.035  1.00  0.00      LL0  C  
ATOM   3137  O   SER L 123     -27.721 -41.001  21.387  1.00  0.00      LL0  O  
ATOM   3138  CB  SER L 123     -24.756 -41.676  22.726  1.00  0.00      LL0  C  
ATOM   3139  OG  SER L 123     -24.809 -40.247  22.617  1.00  0.00      LL0  O  
ATOM   3140  H   SER L 123     -25.005 -40.975  20.173  1.00  0.00      LL0  H  
ATOM   3141  HG  SER L 123     -24.156 -39.976  21.976  1.00  0.00      LL0  H  
ATOM   3142  N   SER L 124     -27.637 -42.479  23.113  1.00  0.00      LL0  N  
ATOM   3143  CA  SER L 124     -28.957 -42.147  23.643  1.00  0.00      LL0  C  
ATOM   3144  C   SER L 124     -29.266 -40.661  23.783  1.00  0.00      LL0  C  
ATOM   3145  O   SER L 124     -30.224 -40.129  23.226  1.00  0.00      LL0  O  
ATOM   3146  CB  SER L 124     -29.116 -42.873  24.980  1.00  0.00      LL0  C  
ATOM   3147  OG  SER L 124     -28.431 -44.134  24.907  1.00  0.00      LL0  O  
ATOM   3148  H   SER L 124     -27.159 -43.244  23.548  1.00  0.00      LL0  H  
ATOM   3149  HG  SER L 124     -28.544 -44.547  25.756  1.00  0.00      LL0  H  
ATOM   3150  N   GLU L 125     -28.410 -39.989  24.566  1.00  0.00      LL0  N  
ATOM   3151  CA  GLU L 125     -28.726 -38.581  24.768  1.00  0.00      LL0  C  
ATOM   3152  C   GLU L 125     -28.391 -37.685  23.604  1.00  0.00      LL0  C  
ATOM   3153  O   GLU L 125     -29.056 -36.681  23.386  1.00  0.00      LL0  O  
ATOM   3154  CB  GLU L 125     -28.144 -38.010  26.060  1.00  0.00      LL0  C  
ATOM   3155  CG  GLU L 125     -28.614 -38.751  27.316  1.00  0.00      LL0  C  
ATOM   3156  CD  GLU L 125     -27.738 -39.951  27.632  1.00  0.00      LL0  C  
ATOM   3157  OE1 GLU L 125     -26.749 -40.205  26.954  1.00  0.00      LL0  O  
ATOM   3158  OE2 GLU L 125     -27.954 -40.587  28.653  1.00  0.00      LL0  O1-
ATOM   3159  H   GLU L 125     -27.646 -40.412  25.060  1.00  0.00      LL0  H  
ATOM   3160  N   GLU L 126     -27.370 -38.094  22.829  1.00  0.00      LL0  N  
ATOM   3161  CA  GLU L 126     -27.105 -37.281  21.642  1.00  0.00      LL0  C  
ATOM   3162  C   GLU L 126     -28.289 -37.206  20.698  1.00  0.00      LL0  C  
ATOM   3163  O   GLU L 126     -28.742 -36.140  20.296  1.00  0.00      LL0  O  
ATOM   3164  CB  GLU L 126     -25.863 -37.755  20.899  1.00  0.00      LL0  C  
ATOM   3165  CG  GLU L 126     -24.889 -36.595  20.694  1.00  0.00      LL0  C  
ATOM   3166  CD  GLU L 126     -23.751 -36.989  19.776  1.00  0.00      LL0  C  
ATOM   3167  OE1 GLU L 126     -23.325 -38.144  19.801  1.00  0.00      LL0  O  
ATOM   3168  OE2 GLU L 126     -23.288 -36.137  19.017  1.00  0.00      LL0  O1-
ATOM   3169  H   GLU L 126     -26.836 -38.917  23.030  1.00  0.00      LL0  H  
ATOM   3170  N   LEU L 127     -28.828 -38.409  20.435  1.00  0.00      LL0  N  
ATOM   3171  CA  LEU L 127     -30.023 -38.483  19.597  1.00  0.00      LL0  C  
ATOM   3172  C   LEU L 127     -31.198 -37.662  20.103  1.00  0.00      LL0  C  
ATOM   3173  O   LEU L 127     -31.871 -36.978  19.342  1.00  0.00      LL0  O  
ATOM   3174  CB  LEU L 127     -30.422 -39.942  19.366  1.00  0.00      LL0  C  
ATOM   3175  CG  LEU L 127     -29.355 -40.732  18.600  1.00  0.00      LL0  C  
ATOM   3176  CD1 LEU L 127     -29.650 -42.232  18.593  1.00  0.00      LL0  C  
ATOM   3177  CD2 LEU L 127     -29.131 -40.184  17.189  1.00  0.00      LL0  C  
ATOM   3178  H   LEU L 127     -28.388 -39.236  20.792  1.00  0.00      LL0  H  
ATOM   3179  N   GLN L 128     -31.391 -37.711  21.432  1.00  0.00      LL0  N  
ATOM   3180  CA  GLN L 128     -32.428 -36.849  22.015  1.00  0.00      LL0  C  
ATOM   3181  C   GLN L 128     -32.188 -35.357  21.810  1.00  0.00      LL0  C  
ATOM   3182  O   GLN L 128     -33.041 -34.606  21.350  1.00  0.00      LL0  O  
ATOM   3183  CB  GLN L 128     -32.614 -37.177  23.493  1.00  0.00      LL0  C  
ATOM   3184  CG  GLN L 128     -33.170 -38.587  23.691  1.00  0.00      LL0  C  
ATOM   3185  CD  GLN L 128     -33.155 -38.925  25.164  1.00  0.00      LL0  C  
ATOM   3186  NE2 GLN L 128     -32.070 -39.605  25.536  1.00  0.00      LL0  N  
ATOM   3187  OE1 GLN L 128     -34.050 -38.597  25.927  1.00  0.00      LL0  O  
ATOM   3188  H   GLN L 128     -30.817 -38.313  21.991  1.00  0.00      LL0  H  
ATOM   3189 HE21 GLN L 128     -31.390 -39.844  24.843  1.00  0.00      LL0  H  
ATOM   3190 HE22 GLN L 128     -31.961 -39.854  26.496  1.00  0.00      LL0  H  
ATOM   3191  N   ALA L 129     -30.939 -34.966  22.103  1.00  0.00      LL0  N  
ATOM   3192  CA  ALA L 129     -30.516 -33.592  21.822  1.00  0.00      LL0  C  
ATOM   3193  C   ALA L 129     -30.297 -33.284  20.344  1.00  0.00      LL0  C  
ATOM   3194  O   ALA L 129     -29.811 -32.221  19.950  1.00  0.00      LL0  O  
ATOM   3195  CB  ALA L 129     -29.227 -33.273  22.581  1.00  0.00      LL0  C  
ATOM   3196  H   ALA L 129     -30.277 -35.641  22.430  1.00  0.00      LL0  H  
ATOM   3197  N   ASN L 130     -30.674 -34.277  19.523  1.00  0.00      LL0  N  
ATOM   3198  CA  ASN L 130     -30.600 -34.193  18.073  1.00  0.00      LL0  C  
ATOM   3199  C   ASN L 130     -29.267 -33.719  17.553  1.00  0.00      LL0  C  
ATOM   3200  O   ASN L 130     -29.129 -32.715  16.861  1.00  0.00      LL0  O  
ATOM   3201  CB  ASN L 130     -31.804 -33.456  17.486  1.00  0.00      LL0  C  
ATOM   3202  CG  ASN L 130     -32.937 -34.456  17.342  1.00  0.00      LL0  C  
ATOM   3203  ND2 ASN L 130     -33.663 -34.631  18.452  1.00  0.00      LL0  N  
ATOM   3204  OD1 ASN L 130     -33.151 -35.051  16.293  1.00  0.00      LL0  O  
ATOM   3205  H   ASN L 130     -30.978 -35.149  19.902  1.00  0.00      LL0  H  
ATOM   3206 HD21 ASN L 130     -33.458 -34.202  19.335  1.00  0.00      LL0  H  
ATOM   3207 HD22 ASN L 130     -34.432 -35.264  18.417  1.00  0.00      LL0  H  
ATOM   3208  N   LYS L 131     -28.278 -34.508  17.978  1.00  0.00      LL0  N  
ATOM   3209  CA  LYS L 131     -26.919 -34.507  17.444  1.00  0.00      LL0  C  
ATOM   3210  C   LYS L 131     -26.584 -35.979  17.302  1.00  0.00      LL0  C  
ATOM   3211  O   LYS L 131     -27.288 -36.811  17.866  1.00  0.00      LL0  O  
ATOM   3212  CB  LYS L 131     -25.936 -33.848  18.421  1.00  0.00      LL0  C  
ATOM   3213  CG  LYS L 131     -26.341 -32.458  18.916  1.00  0.00      LL0  C  
ATOM   3214  CD  LYS L 131     -26.336 -31.391  17.819  1.00  0.00      LL0  C  
ATOM   3215  CE  LYS L 131     -27.209 -30.187  18.180  1.00  0.00      LL0  C  
ATOM   3216  NZ  LYS L 131     -28.612 -30.618  18.261  1.00  0.00      LL0  N1+
ATOM   3217  H   LYS L 131     -28.499 -35.260  18.607  1.00  0.00      LL0  H  
ATOM   3218  HZ1 LYS L 131     -29.260 -29.817  18.365  1.00  0.00      LL0  H  
ATOM   3219  HZ2 LYS L 131     -28.859 -31.155  17.401  1.00  0.00      LL0  H  
ATOM   3220  HZ3 LYS L 131     -28.757 -31.265  19.066  1.00  0.00      LL0  H  
ATOM   3221  N   ALA L 132     -25.532 -36.283  16.544  1.00  0.00      LL0  N  
ATOM   3222  CA  ALA L 132     -25.189 -37.696  16.473  1.00  0.00      LL0  C  
ATOM   3223  C   ALA L 132     -23.714 -37.878  16.217  1.00  0.00      LL0  C  
ATOM   3224  O   ALA L 132     -23.177 -37.294  15.288  1.00  0.00      LL0  O  
ATOM   3225  CB  ALA L 132     -25.967 -38.364  15.335  1.00  0.00      LL0  C  
ATOM   3226  H   ALA L 132     -25.048 -35.625  15.963  1.00  0.00      LL0  H  
ATOM   3227  N   THR L 133     -23.076 -38.724  17.026  1.00  0.00      LL0  N  
ATOM   3228  CA  THR L 133     -21.717 -39.052  16.619  1.00  0.00      LL0  C  
ATOM   3229  C   THR L 133     -21.502 -40.509  16.295  1.00  0.00      LL0  C  
ATOM   3230  O   THR L 133     -21.647 -41.395  17.127  1.00  0.00      LL0  O  
ATOM   3231  CB  THR L 133     -20.681 -38.606  17.648  1.00  0.00      LL0  C  
ATOM   3232  CG2 THR L 133     -19.292 -38.475  17.023  1.00  0.00      LL0  C  
ATOM   3233  OG1 THR L 133     -21.050 -37.361  18.233  1.00  0.00      LL0  O  
ATOM   3234  H   THR L 133     -23.467 -39.008  17.903  1.00  0.00      LL0  H  
ATOM   3235  HG1 THR L 133     -21.884 -37.531  18.692  1.00  0.00      LL0  H  
ATOM   3236  N   LEU L 134     -21.097 -40.712  15.042  1.00  0.00      LL0  N  
ATOM   3237  CA  LEU L 134     -20.436 -41.980  14.767  1.00  0.00      LL0  C  
ATOM   3238  C   LEU L 134     -18.994 -41.930  15.228  1.00  0.00      LL0  C  
ATOM   3239  O   LEU L 134     -18.164 -41.216  14.673  1.00  0.00      LL0  O  
ATOM   3240  CB  LEU L 134     -20.508 -42.279  13.281  1.00  0.00      LL0  C  
ATOM   3241  CG  LEU L 134     -21.848 -42.841  12.832  1.00  0.00      LL0  C  
ATOM   3242  CD1 LEU L 134     -21.923 -42.885  11.314  1.00  0.00      LL0  C  
ATOM   3243  CD2 LEU L 134     -22.117 -44.219  13.433  1.00  0.00      LL0  C  
ATOM   3244  H   LEU L 134     -21.048 -39.934  14.414  1.00  0.00      LL0  H  
ATOM   3245  N   VAL L 135     -18.747 -42.692  16.296  1.00  0.00      LL0  N  
ATOM   3246  CA  VAL L 135     -17.397 -42.687  16.849  1.00  0.00      LL0  C  
ATOM   3247  C   VAL L 135     -16.590 -43.859  16.338  1.00  0.00      LL0  C  
ATOM   3248  O   VAL L 135     -16.820 -45.009  16.684  1.00  0.00      LL0  O  
ATOM   3249  CB  VAL L 135     -17.439 -42.687  18.381  1.00  0.00      LL0  C  
ATOM   3250  CG1 VAL L 135     -16.038 -42.620  18.992  1.00  0.00      LL0  C  
ATOM   3251  CG2 VAL L 135     -18.317 -41.551  18.899  1.00  0.00      LL0  C  
ATOM   3252  H   VAL L 135     -19.465 -43.302  16.639  1.00  0.00      LL0  H  
ATOM   3253  N   CYS L 136     -15.633 -43.527  15.479  1.00  0.00      LL0  N  
ATOM   3254  CA  CYS L 136     -14.778 -44.607  15.011  1.00  0.00      LL0  C  
ATOM   3255  C   CYS L 136     -13.459 -44.628  15.741  1.00  0.00      LL0  C  
ATOM   3256  O   CYS L 136     -12.678 -43.684  15.687  1.00  0.00      LL0  O  
ATOM   3257  CB  CYS L 136     -14.569 -44.487  13.512  1.00  0.00      LL0  C  
ATOM   3258  SG  CYS L 136     -13.988 -46.004  12.729  1.00  0.00      LL0  S  
ATOM   3259  H   CYS L 136     -15.466 -42.563  15.272  1.00  0.00      LL0  H  
ATOM   3260  N   LEU L 137     -13.251 -45.738  16.449  1.00  0.00      LL0  N  
ATOM   3261  CA  LEU L 137     -11.987 -45.854  17.163  1.00  0.00      LL0  C  
ATOM   3262  C   LEU L 137     -10.971 -46.642  16.363  1.00  0.00      LL0  C  
ATOM   3263  O   LEU L 137     -11.245 -47.716  15.839  1.00  0.00      LL0  O  
ATOM   3264  CB  LEU L 137     -12.241 -46.424  18.559  1.00  0.00      LL0  C  
ATOM   3265  CG  LEU L 137     -13.149 -45.492  19.373  1.00  0.00      LL0  C  
ATOM   3266  CD1 LEU L 137     -13.549 -46.075  20.723  1.00  0.00      LL0  C  
ATOM   3267  CD2 LEU L 137     -12.534 -44.107  19.548  1.00  0.00      LL0  C  
ATOM   3268  H   LEU L 137     -13.911 -46.491  16.411  1.00  0.00      LL0  H  
ATOM   3269  N   ILE L 138      -9.797 -46.013  16.239  1.00  0.00      LL0  N  
ATOM   3270  CA  ILE L 138      -8.788 -46.510  15.307  1.00  0.00      LL0  C  
ATOM   3271  C   ILE L 138      -7.509 -46.847  16.062  1.00  0.00      LL0  C  
ATOM   3272  O   ILE L 138      -6.533 -46.109  16.071  1.00  0.00      LL0  O  
ATOM   3273  CB  ILE L 138      -8.541 -45.444  14.218  1.00  0.00      LL0  C  
ATOM   3274  CG1 ILE L 138      -9.854 -44.897  13.647  1.00  0.00      LL0  C  
ATOM   3275  CG2 ILE L 138      -7.611 -45.932  13.106  1.00  0.00      LL0  C  
ATOM   3276  CD1 ILE L 138      -9.668 -43.582  12.889  1.00  0.00      LL0  C  
ATOM   3277  H   ILE L 138      -9.614 -45.158  16.729  1.00  0.00      LL0  H  
ATOM   3278  N   SER L 139      -7.567 -47.990  16.744  1.00  0.00      LL0  N  
ATOM   3279  CA  SER L 139      -6.424 -48.322  17.590  1.00  0.00      LL0  C  
ATOM   3280  C   SER L 139      -5.258 -48.972  16.863  1.00  0.00      LL0  C  
ATOM   3281  O   SER L 139      -5.384 -49.466  15.747  1.00  0.00      LL0  O  
ATOM   3282  CB  SER L 139      -6.921 -49.210  18.730  1.00  0.00      LL0  C  
ATOM   3283  OG  SER L 139      -8.036 -49.993  18.269  1.00  0.00      LL0  O  
ATOM   3284  H   SER L 139      -8.348 -48.614  16.734  1.00  0.00      LL0  H  
ATOM   3285  HG  SER L 139      -8.107 -50.710  18.891  1.00  0.00      LL0  H  
ATOM   3286  N   ASP L 140      -4.134 -48.989  17.594  1.00  0.00      LL0  N  
ATOM   3287  CA  ASP L 140      -3.068 -49.980  17.416  1.00  0.00      LL0  C  
ATOM   3288  C   ASP L 140      -2.103 -49.930  16.253  1.00  0.00      LL0  C  
ATOM   3289  O   ASP L 140      -1.149 -50.707  16.227  1.00  0.00      LL0  O  
ATOM   3290  CB  ASP L 140      -3.592 -51.410  17.595  1.00  0.00      LL0  C  
ATOM   3291  CG  ASP L 140      -3.365 -51.829  19.029  1.00  0.00      LL0  C  
ATOM   3292  OD1 ASP L 140      -2.517 -52.680  19.270  1.00  0.00      LL0  O  
ATOM   3293  OD2 ASP L 140      -3.996 -51.277  19.921  1.00  0.00      LL0  O1-
ATOM   3294  H   ASP L 140      -4.122 -48.413  18.412  1.00  0.00      LL0  H  
ATOM   3295  N   PHE L 141      -2.364 -49.024  15.309  1.00  0.00      LL0  N  
ATOM   3296  CA  PHE L 141      -1.596 -49.070  14.065  1.00  0.00      LL0  C  
ATOM   3297  C   PHE L 141      -0.134 -48.669  14.149  1.00  0.00      LL0  C  
ATOM   3298  O   PHE L 141       0.290 -47.884  14.988  1.00  0.00      LL0  O  
ATOM   3299  CB  PHE L 141      -2.309 -48.297  12.951  1.00  0.00      LL0  C  
ATOM   3300  CG  PHE L 141      -2.645 -46.873  13.336  1.00  0.00      LL0  C  
ATOM   3301  CD1 PHE L 141      -3.909 -46.587  13.897  1.00  0.00      LL0  C  
ATOM   3302  CD2 PHE L 141      -1.703 -45.848  13.110  1.00  0.00      LL0  C  
ATOM   3303  CE1 PHE L 141      -4.237 -45.259  14.222  1.00  0.00      LL0  C  
ATOM   3304  CE2 PHE L 141      -2.032 -44.519  13.437  1.00  0.00      LL0  C  
ATOM   3305  CZ  PHE L 141      -3.296 -44.236  13.987  1.00  0.00      LL0  C  
ATOM   3306  H   PHE L 141      -2.995 -48.282  15.538  1.00  0.00      LL0  H  
ATOM   3307  N   TYR L 142       0.625 -49.251  13.217  1.00  0.00      LL0  N  
ATOM   3308  CA  TYR L 142       2.017 -48.840  13.055  1.00  0.00      LL0  C  
ATOM   3309  C   TYR L 142       2.351 -49.000  11.586  1.00  0.00      LL0  C  
ATOM   3310  O   TYR L 142       2.071 -50.057  11.034  1.00  0.00      LL0  O  
ATOM   3311  CB  TYR L 142       2.951 -49.692  13.936  1.00  0.00      LL0  C  
ATOM   3312  CG  TYR L 142       4.315 -49.050  14.105  1.00  0.00      LL0  C  
ATOM   3313  CD1 TYR L 142       5.331 -49.318  13.163  1.00  0.00      LL0  C  
ATOM   3314  CD2 TYR L 142       4.539 -48.199  15.208  1.00  0.00      LL0  C  
ATOM   3315  CE1 TYR L 142       6.590 -48.711  13.322  1.00  0.00      LL0  C  
ATOM   3316  CE2 TYR L 142       5.801 -47.598  15.371  1.00  0.00      LL0  C  
ATOM   3317  CZ  TYR L 142       6.812 -47.858  14.424  1.00  0.00      LL0  C  
ATOM   3318  OH  TYR L 142       8.057 -47.272  14.561  1.00  0.00      LL0  O  
ATOM   3319  H   TYR L 142       0.205 -49.888  12.566  1.00  0.00      LL0  H  
ATOM   3320  HH  TYR L 142       8.110 -46.739  15.360  1.00  0.00      LL0  H  
ATOM   3321  N   PRO L 143       2.943 -47.956  10.952  1.00  0.00      LL0  N  
ATOM   3322  CA  PRO L 143       3.261 -46.666  11.582  1.00  0.00      LL0  C  
ATOM   3323  C   PRO L 143       2.027 -45.793  11.770  1.00  0.00      LL0  C  
ATOM   3324  O   PRO L 143       0.899 -46.234  11.616  1.00  0.00      LL0  O  
ATOM   3325  CB  PRO L 143       4.270 -46.086  10.584  1.00  0.00      LL0  C  
ATOM   3326  CG  PRO L 143       3.801 -46.599   9.224  1.00  0.00      LL0  C  
ATOM   3327  CD  PRO L 143       3.341 -48.013   9.549  1.00  0.00      LL0  C  
ATOM   3328  N   GLY L 144       2.283 -44.525  12.118  1.00  0.00      LL0  N  
ATOM   3329  CA  GLY L 144       1.131 -43.652  12.328  1.00  0.00      LL0  C  
ATOM   3330  C   GLY L 144       0.576 -43.039  11.054  1.00  0.00      LL0  C  
ATOM   3331  O   GLY L 144       0.673 -41.840  10.833  1.00  0.00      LL0  O  
ATOM   3332  H   GLY L 144       3.215 -44.169  12.159  1.00  0.00      LL0  H  
ATOM   3333  N   ALA L 145       0.003 -43.908  10.211  1.00  0.00      LL0  N  
ATOM   3334  CA  ALA L 145      -0.367 -43.386   8.899  1.00  0.00      LL0  C  
ATOM   3335  C   ALA L 145      -1.788 -43.708   8.486  1.00  0.00      LL0  C  
ATOM   3336  O   ALA L 145      -2.047 -44.596   7.682  1.00  0.00      LL0  O  
ATOM   3337  CB  ALA L 145       0.609 -43.894   7.836  1.00  0.00      LL0  C  
ATOM   3338  H   ALA L 145      -0.082 -44.881  10.446  1.00  0.00      LL0  H  
ATOM   3339  N   VAL L 146      -2.712 -42.944   9.081  1.00  0.00      LL0  N  
ATOM   3340  CA  VAL L 146      -4.108 -43.174   8.712  1.00  0.00      LL0  C  
ATOM   3341  C   VAL L 146      -4.732 -42.002   7.980  1.00  0.00      LL0  C  
ATOM   3342  O   VAL L 146      -4.452 -40.843   8.255  1.00  0.00      LL0  O  
ATOM   3343  CB  VAL L 146      -4.957 -43.551   9.937  1.00  0.00      LL0  C  
ATOM   3344  CG1 VAL L 146      -4.584 -44.940  10.452  1.00  0.00      LL0  C  
ATOM   3345  CG2 VAL L 146      -4.906 -42.493  11.044  1.00  0.00      LL0  C  
ATOM   3346  H   VAL L 146      -2.446 -42.180   9.667  1.00  0.00      LL0  H  
ATOM   3347  N   THR L 147      -5.614 -42.361   7.044  1.00  0.00      LL0  N  
ATOM   3348  CA  THR L 147      -6.486 -41.355   6.450  1.00  0.00      LL0  C  
ATOM   3349  C   THR L 147      -7.915 -41.829   6.615  1.00  0.00      LL0  C  
ATOM   3350  O   THR L 147      -8.198 -43.017   6.535  1.00  0.00      LL0  O  
ATOM   3351  CB  THR L 147      -6.129 -41.121   4.975  1.00  0.00      LL0  C  
ATOM   3352  CG2 THR L 147      -4.793 -40.392   4.819  1.00  0.00      LL0  C  
ATOM   3353  OG1 THR L 147      -6.107 -42.353   4.247  1.00  0.00      LL0  O  
ATOM   3354  H   THR L 147      -5.754 -43.325   6.816  1.00  0.00      LL0  H  
ATOM   3355  HG1 THR L 147      -5.482 -42.926   4.689  1.00  0.00      LL0  H  
ATOM   3356  N   VAL L 148      -8.805 -40.877   6.920  1.00  0.00      LL0  N  
ATOM   3357  CA  VAL L 148     -10.124 -41.363   7.322  1.00  0.00      LL0  C  
ATOM   3358  C   VAL L 148     -11.237 -40.811   6.446  1.00  0.00      LL0  C  
ATOM   3359  O   VAL L 148     -11.748 -39.721   6.677  1.00  0.00      LL0  O  
ATOM   3360  CB  VAL L 148     -10.380 -41.065   8.809  1.00  0.00      LL0  C  
ATOM   3361  CG1 VAL L 148     -11.527 -41.926   9.319  1.00  0.00      LL0  C  
ATOM   3362  CG2 VAL L 148      -9.146 -41.283   9.690  1.00  0.00      LL0  C  
ATOM   3363  H   VAL L 148      -8.562 -39.910   6.936  1.00  0.00      LL0  H  
ATOM   3364  N   ALA L 149     -11.556 -41.593   5.406  1.00  0.00      LL0  N  
ATOM   3365  CA  ALA L 149     -12.465 -41.080   4.383  1.00  0.00      LL0  C  
ATOM   3366  C   ALA L 149     -13.777 -41.839   4.316  1.00  0.00      LL0  C  
ATOM   3367  O   ALA L 149     -13.960 -42.793   3.562  1.00  0.00      LL0  O  
ATOM   3368  CB  ALA L 149     -11.795 -41.108   3.008  1.00  0.00      LL0  C  
ATOM   3369  H   ALA L 149     -11.232 -42.543   5.387  1.00  0.00      LL0  H  
ATOM   3370  N   TRP L 150     -14.697 -41.356   5.156  1.00  0.00      LL0  N  
ATOM   3371  CA  TRP L 150     -15.954 -42.064   5.405  1.00  0.00      LL0  C  
ATOM   3372  C   TRP L 150     -16.826 -42.246   4.184  1.00  0.00      LL0  C  
ATOM   3373  O   TRP L 150     -16.522 -41.743   3.106  1.00  0.00      LL0  O  
ATOM   3374  CB  TRP L 150     -16.769 -41.323   6.458  1.00  0.00      LL0  C  
ATOM   3375  CG  TRP L 150     -16.148 -41.479   7.818  1.00  0.00      LL0  C  
ATOM   3376  CD1 TRP L 150     -14.858 -41.108   8.225  1.00  0.00      LL0  C  
ATOM   3377  CD2 TRP L 150     -16.779 -42.015   8.993  1.00  0.00      LL0  C  
ATOM   3378  CE2 TRP L 150     -15.826 -41.927  10.060  1.00  0.00      LL0  C  
ATOM   3379  CE3 TRP L 150     -18.062 -42.548   9.230  1.00  0.00      LL0  C  
ATOM   3380  NE1 TRP L 150     -14.666 -41.371   9.542  1.00  0.00      LL0  N  
ATOM   3381  CZ2 TRP L 150     -16.177 -42.357  11.352  1.00  0.00      LL0  C  
ATOM   3382  CZ3 TRP L 150     -18.398 -42.982  10.526  1.00  0.00      LL0  C  
ATOM   3383  CH2 TRP L 150     -17.464 -42.879  11.579  1.00  0.00      LL0  C  
ATOM   3384  H   TRP L 150     -14.524 -40.468   5.589  1.00  0.00      LL0  H  
ATOM   3385  HE1 TRP L 150     -13.852 -41.177  10.053  1.00  0.00      LL0  H  
ATOM   3386  N   LYS L 151     -17.931 -42.972   4.406  1.00  0.00      LL0  N  
ATOM   3387  CA  LYS L 151     -19.049 -42.882   3.471  1.00  0.00      LL0  C  
ATOM   3388  C   LYS L 151     -20.338 -42.609   4.213  1.00  0.00      LL0  C  
ATOM   3389  O   LYS L 151     -20.778 -43.403   5.034  1.00  0.00      LL0  O  
ATOM   3390  CB  LYS L 151     -19.238 -44.147   2.621  1.00  0.00      LL0  C  
ATOM   3391  CG  LYS L 151     -18.010 -44.582   1.820  1.00  0.00      LL0  C  
ATOM   3392  CD  LYS L 151     -17.550 -43.544   0.795  1.00  0.00      LL0  C  
ATOM   3393  CE  LYS L 151     -16.086 -43.712   0.385  1.00  0.00      LL0  C  
ATOM   3394  NZ  LYS L 151     -15.249 -43.669   1.592  1.00  0.00      LL0  N1+
ATOM   3395  H   LYS L 151     -18.036 -43.480   5.266  1.00  0.00      LL0  H  
ATOM   3396  HZ1 LYS L 151     -14.236 -43.620   1.381  1.00  0.00      LL0  H  
ATOM   3397  HZ2 LYS L 151     -15.484 -42.861   2.209  1.00  0.00      LL0  H  
ATOM   3398  HZ3 LYS L 151     -15.391 -44.542   2.139  1.00  0.00      LL0  H  
ATOM   3399  N   ALA L 152     -20.937 -41.461   3.877  1.00  0.00      LL0  N  
ATOM   3400  CA  ALA L 152     -22.357 -41.342   4.194  1.00  0.00      LL0  C  
ATOM   3401  C   ALA L 152     -23.125 -41.854   3.001  1.00  0.00      LL0  C  
ATOM   3402  O   ALA L 152     -23.220 -41.195   1.969  1.00  0.00      LL0  O  
ATOM   3403  CB  ALA L 152     -22.758 -39.893   4.469  1.00  0.00      LL0  C  
ATOM   3404  H   ALA L 152     -20.488 -40.841   3.234  1.00  0.00      LL0  H  
ATOM   3405  N   ASP L 153     -23.574 -43.101   3.180  1.00  0.00      LL0  N  
ATOM   3406  CA  ASP L 153     -24.092 -43.956   2.110  1.00  0.00      LL0  C  
ATOM   3407  C   ASP L 153     -23.086 -44.304   1.027  1.00  0.00      LL0  C  
ATOM   3408  O   ASP L 153     -22.599 -45.423   0.915  1.00  0.00      LL0  O  
ATOM   3409  CB  ASP L 153     -25.422 -43.451   1.539  1.00  0.00      LL0  C  
ATOM   3410  CG  ASP L 153     -26.245 -44.648   1.130  1.00  0.00      LL0  C  
ATOM   3411  OD1 ASP L 153     -26.523 -45.489   1.975  1.00  0.00      LL0  O  
ATOM   3412  OD2 ASP L 153     -26.581 -44.777  -0.040  1.00  0.00      LL0  O1-
ATOM   3413  H   ASP L 153     -23.465 -43.512   4.087  1.00  0.00      LL0  H  
ATOM   3414  N   SER L 154     -22.737 -43.273   0.253  1.00  0.00      LL0  N  
ATOM   3415  CA  SER L 154     -21.573 -43.415  -0.617  1.00  0.00      LL0  C  
ATOM   3416  C   SER L 154     -20.687 -42.177  -0.684  1.00  0.00      LL0  C  
ATOM   3417  O   SER L 154     -19.588 -42.185  -1.223  1.00  0.00      LL0  O  
ATOM   3418  CB  SER L 154     -22.002 -43.905  -2.002  1.00  0.00      LL0  C  
ATOM   3419  OG  SER L 154     -22.780 -45.103  -1.856  1.00  0.00      LL0  O  
ATOM   3420  H   SER L 154     -23.291 -42.441   0.300  1.00  0.00      LL0  H  
ATOM   3421  HG  SER L 154     -22.559 -45.470  -1.003  1.00  0.00      LL0  H  
ATOM   3422  N   SER L 155     -21.200 -41.105  -0.071  1.00  0.00      LL0  N  
ATOM   3423  CA  SER L 155     -20.468 -39.841  -0.040  1.00  0.00      LL0  C  
ATOM   3424  C   SER L 155     -19.178 -39.893   0.770  1.00  0.00      LL0  C  
ATOM   3425  O   SER L 155     -19.192 -40.241   1.946  1.00  0.00      LL0  O  
ATOM   3426  CB  SER L 155     -21.408 -38.772   0.520  1.00  0.00      LL0  C  
ATOM   3427  OG  SER L 155     -22.759 -39.102   0.165  1.00  0.00      LL0  O  
ATOM   3428  H   SER L 155     -22.111 -41.112   0.336  1.00  0.00      LL0  H  
ATOM   3429  HG  SER L 155     -23.163 -39.508   0.931  1.00  0.00      LL0  H  
ATOM   3430  N   PRO L 156     -18.047 -39.549   0.112  1.00  0.00      LL0  N  
ATOM   3431  CA  PRO L 156     -16.762 -39.496   0.822  1.00  0.00      LL0  C  
ATOM   3432  C   PRO L 156     -16.685 -38.380   1.858  1.00  0.00      LL0  C  
ATOM   3433  O   PRO L 156     -16.323 -37.249   1.563  1.00  0.00      LL0  O  
ATOM   3434  CB  PRO L 156     -15.748 -39.301  -0.314  1.00  0.00      LL0  C  
ATOM   3435  CG  PRO L 156     -16.480 -39.656  -1.609  1.00  0.00      LL0  C  
ATOM   3436  CD  PRO L 156     -17.916 -39.252  -1.308  1.00  0.00      LL0  C  
ATOM   3437  N   VAL L 157     -17.048 -38.731   3.095  1.00  0.00      LL0  N  
ATOM   3438  CA  VAL L 157     -17.055 -37.654   4.084  1.00  0.00      LL0  C  
ATOM   3439  C   VAL L 157     -15.746 -37.537   4.849  1.00  0.00      LL0  C  
ATOM   3440  O   VAL L 157     -15.229 -38.503   5.400  1.00  0.00      LL0  O  
ATOM   3441  CB  VAL L 157     -18.260 -37.785   5.033  1.00  0.00      LL0  C  
ATOM   3442  CG1 VAL L 157     -18.434 -36.552   5.922  1.00  0.00      LL0  C  
ATOM   3443  CG2 VAL L 157     -19.547 -38.026   4.248  1.00  0.00      LL0  C  
ATOM   3444  H   VAL L 157     -17.279 -39.685   3.293  1.00  0.00      LL0  H  
ATOM   3445  N   LYS L 158     -15.237 -36.294   4.858  1.00  0.00      LL0  N  
ATOM   3446  CA  LYS L 158     -14.089 -36.027   5.722  1.00  0.00      LL0  C  
ATOM   3447  C   LYS L 158     -14.337 -34.959   6.775  1.00  0.00      LL0  C  
ATOM   3448  O   LYS L 158     -14.032 -35.152   7.949  1.00  0.00      LL0  O  
ATOM   3449  CB  LYS L 158     -12.825 -35.693   4.917  1.00  0.00      LL0  C  
ATOM   3450  CG  LYS L 158     -11.601 -35.430   5.812  1.00  0.00      LL0  C  
ATOM   3451  CD  LYS L 158     -11.116 -36.668   6.571  1.00  0.00      LL0  C  
ATOM   3452  CE  LYS L 158     -10.740 -36.420   8.039  1.00  0.00      LL0  C  
ATOM   3453  NZ  LYS L 158     -11.919 -36.544   8.909  1.00  0.00      LL0  N1+
ATOM   3454  H   LYS L 158     -15.690 -35.598   4.303  1.00  0.00      LL0  H  
ATOM   3455  HZ1 LYS L 158     -11.637 -36.530   9.917  1.00  0.00      LL0  H  
ATOM   3456  HZ2 LYS L 158     -12.619 -35.775   8.803  1.00  0.00      LL0  H  
ATOM   3457  HZ3 LYS L 158     -12.405 -37.442   8.739  1.00  0.00      LL0  H  
ATOM   3458  N   ALA L 159     -14.860 -33.815   6.301  1.00  0.00      LL0  N  
ATOM   3459  CA  ALA L 159     -15.167 -32.747   7.253  1.00  0.00      LL0  C  
ATOM   3460  C   ALA L 159     -16.487 -33.055   7.920  1.00  0.00      LL0  C  
ATOM   3461  O   ALA L 159     -17.324 -33.721   7.326  1.00  0.00      LL0  O  
ATOM   3462  CB  ALA L 159     -15.263 -31.399   6.539  1.00  0.00      LL0  C  
ATOM   3463  H   ALA L 159     -15.189 -33.755   5.362  1.00  0.00      LL0  H  
ATOM   3464  N   GLY L 160     -16.611 -32.627   9.185  1.00  0.00      LL0  N  
ATOM   3465  CA  GLY L 160     -17.743 -33.169   9.935  1.00  0.00      LL0  C  
ATOM   3466  C   GLY L 160     -17.410 -34.494  10.605  1.00  0.00      LL0  C  
ATOM   3467  O   GLY L 160     -18.076 -34.952  11.527  1.00  0.00      LL0  O  
ATOM   3468  H   GLY L 160     -15.893 -32.142   9.690  1.00  0.00      LL0  H  
ATOM   3469  N   VAL L 161     -16.330 -35.104  10.085  1.00  0.00      LL0  N  
ATOM   3470  CA  VAL L 161     -15.744 -36.210  10.812  1.00  0.00      LL0  C  
ATOM   3471  C   VAL L 161     -14.427 -35.765  11.386  1.00  0.00      LL0  C  
ATOM   3472  O   VAL L 161     -13.396 -35.795  10.716  1.00  0.00      LL0  O  
ATOM   3473  CB  VAL L 161     -15.471 -37.428   9.937  1.00  0.00      LL0  C  
ATOM   3474  CG1 VAL L 161     -15.318 -38.616  10.872  1.00  0.00      LL0  C  
ATOM   3475  CG2 VAL L 161     -16.496 -37.675   8.837  1.00  0.00      LL0  C  
ATOM   3476  H   VAL L 161     -15.811 -34.715   9.330  1.00  0.00      LL0  H  
ATOM   3477  N   GLU L 162     -14.492 -35.381  12.653  1.00  0.00      LL0  N  
ATOM   3478  CA  GLU L 162     -13.253 -34.882  13.240  1.00  0.00      LL0  C  
ATOM   3479  C   GLU L 162     -12.254 -36.012  13.412  1.00  0.00      LL0  C  
ATOM   3480  O   GLU L 162     -12.649 -37.172  13.450  1.00  0.00      LL0  O  
ATOM   3481  CB  GLU L 162     -13.578 -34.130  14.533  1.00  0.00      LL0  C  
ATOM   3482  CG  GLU L 162     -14.819 -33.228  14.402  1.00  0.00      LL0  C  
ATOM   3483  CD  GLU L 162     -14.690 -32.263  13.233  1.00  0.00      LL0  C  
ATOM   3484  OE1 GLU L 162     -13.952 -31.294  13.352  1.00  0.00      LL0  O  
ATOM   3485  OE2 GLU L 162     -15.347 -32.457  12.211  1.00  0.00      LL0  O1-
ATOM   3486  H   GLU L 162     -15.383 -35.342  13.112  1.00  0.00      LL0  H  
ATOM   3487  N   THR L 163     -10.966 -35.670  13.451  1.00  0.00      LL0  N  
ATOM   3488  CA  THR L 163      -9.991 -36.760  13.453  1.00  0.00      LL0  C  
ATOM   3489  C   THR L 163      -8.798 -36.402  14.324  1.00  0.00      LL0  C  
ATOM   3490  O   THR L 163      -8.297 -35.286  14.253  1.00  0.00      LL0  O  
ATOM   3491  CB  THR L 163      -9.570 -37.072  12.003  1.00  0.00      LL0  C  
ATOM   3492  CG2 THR L 163      -8.604 -38.256  11.915  1.00  0.00      LL0  C  
ATOM   3493  OG1 THR L 163     -10.725 -37.319  11.169  1.00  0.00      LL0  O  
ATOM   3494  H   THR L 163     -10.665 -34.716  13.437  1.00  0.00      LL0  H  
ATOM   3495  HG1 THR L 163     -11.059 -38.159  11.490  1.00  0.00      LL0  H  
ATOM   3496  N   THR L 164      -8.382 -37.359  15.168  1.00  0.00      LL0  N  
ATOM   3497  CA  THR L 164      -7.207 -37.037  15.975  1.00  0.00      LL0  C  
ATOM   3498  C   THR L 164      -5.915 -37.168  15.190  1.00  0.00      LL0  C  
ATOM   3499  O   THR L 164      -5.866 -37.720  14.096  1.00  0.00      LL0  O  
ATOM   3500  CB  THR L 164      -7.139 -37.911  17.238  1.00  0.00      LL0  C  
ATOM   3501  CG2 THR L 164      -8.403 -37.811  18.087  1.00  0.00      LL0  C  
ATOM   3502  OG1 THR L 164      -6.871 -39.276  16.897  1.00  0.00      LL0  O  
ATOM   3503  H   THR L 164      -8.786 -38.275  15.172  1.00  0.00      LL0  H  
ATOM   3504  HG1 THR L 164      -5.927 -39.382  17.009  1.00  0.00      LL0  H  
ATOM   3505  N   THR L 165      -4.850 -36.684  15.831  1.00  0.00      LL0  N  
ATOM   3506  CA  THR L 165      -3.532 -37.118  15.393  1.00  0.00      LL0  C  
ATOM   3507  C   THR L 165      -3.237 -38.519  15.922  1.00  0.00      LL0  C  
ATOM   3508  O   THR L 165      -3.772 -38.931  16.953  1.00  0.00      LL0  O  
ATOM   3509  CB  THR L 165      -2.528 -36.086  15.910  1.00  0.00      LL0  C  
ATOM   3510  CG2 THR L 165      -2.334 -34.951  14.903  1.00  0.00      LL0  C  
ATOM   3511  OG1 THR L 165      -2.988 -35.551  17.161  1.00  0.00      LL0  O  
ATOM   3512  H   THR L 165      -4.897 -36.193  16.701  1.00  0.00      LL0  H  
ATOM   3513  HG1 THR L 165      -2.296 -34.992  17.494  1.00  0.00      LL0  H  
ATOM   3514  N   PRO L 166      -2.380 -39.255  15.168  1.00  0.00      LL0  N  
ATOM   3515  CA  PRO L 166      -1.867 -40.543  15.654  1.00  0.00      LL0  C  
ATOM   3516  C   PRO L 166      -1.136 -40.455  16.988  1.00  0.00      LL0  C  
ATOM   3517  O   PRO L 166       0.055 -40.181  17.067  1.00  0.00      LL0  O  
ATOM   3518  CB  PRO L 166      -0.957 -41.007  14.511  1.00  0.00      LL0  C  
ATOM   3519  CG  PRO L 166      -1.474 -40.287  13.268  1.00  0.00      LL0  C  
ATOM   3520  CD  PRO L 166      -1.897 -38.937  13.828  1.00  0.00      LL0  C  
ATOM   3521  N   SER L 167      -1.917 -40.687  18.041  1.00  0.00      LL0  N  
ATOM   3522  CA  SER L 167      -1.361 -40.588  19.383  1.00  0.00      LL0  C  
ATOM   3523  C   SER L 167      -0.691 -41.878  19.821  1.00  0.00      LL0  C  
ATOM   3524  O   SER L 167      -1.017 -42.956  19.341  1.00  0.00      LL0  O  
ATOM   3525  CB  SER L 167      -2.488 -40.159  20.317  1.00  0.00      LL0  C  
ATOM   3526  OG  SER L 167      -3.072 -38.947  19.819  1.00  0.00      LL0  O  
ATOM   3527  H   SER L 167      -2.857 -40.987  17.873  1.00  0.00      LL0  H  
ATOM   3528  HG  SER L 167      -3.314 -39.086  18.906  1.00  0.00      LL0  H  
ATOM   3529  N   LYS L 168       0.282 -41.733  20.730  1.00  0.00      LL0  N  
ATOM   3530  CA  LYS L 168       1.000 -42.940  21.135  1.00  0.00      LL0  C  
ATOM   3531  C   LYS L 168       0.284 -43.684  22.249  1.00  0.00      LL0  C  
ATOM   3532  O   LYS L 168      -0.042 -43.120  23.285  1.00  0.00      LL0  O  
ATOM   3533  CB  LYS L 168       2.444 -42.568  21.491  1.00  0.00      LL0  C  
ATOM   3534  CG  LYS L 168       3.438 -43.732  21.461  1.00  0.00      LL0  C  
ATOM   3535  CD  LYS L 168       4.887 -43.234  21.474  1.00  0.00      LL0  C  
ATOM   3536  CE  LYS L 168       5.953 -44.332  21.378  1.00  0.00      LL0  C  
ATOM   3537  NZ  LYS L 168       5.871 -45.044  20.097  1.00  0.00      LL0  N1+
ATOM   3538  H   LYS L 168       0.441 -40.856  21.178  1.00  0.00      LL0  H  
ATOM   3539  HZ1 LYS L 168       6.555 -45.837  20.046  1.00  0.00      LL0  H  
ATOM   3540  HZ2 LYS L 168       4.942 -45.476  19.936  1.00  0.00      LL0  H  
ATOM   3541  HZ3 LYS L 168       6.117 -44.449  19.278  1.00  0.00      LL0  H  
ATOM   3542  N   GLN L 169       0.019 -44.963  21.965  1.00  0.00      LL0  N  
ATOM   3543  CA  GLN L 169      -0.720 -45.761  22.939  1.00  0.00      LL0  C  
ATOM   3544  C   GLN L 169       0.173 -46.381  23.987  1.00  0.00      LL0  C  
ATOM   3545  O   GLN L 169       1.394 -46.402  23.880  1.00  0.00      LL0  O  
ATOM   3546  CB  GLN L 169      -1.476 -46.909  22.272  1.00  0.00      LL0  C  
ATOM   3547  CG  GLN L 169      -2.312 -46.516  21.061  1.00  0.00      LL0  C  
ATOM   3548  CD  GLN L 169      -3.087 -47.713  20.544  1.00  0.00      LL0  C  
ATOM   3549  NE2 GLN L 169      -2.393 -48.851  20.485  1.00  0.00      LL0  N  
ATOM   3550  OE1 GLN L 169      -4.262 -47.632  20.214  1.00  0.00      LL0  O  
ATOM   3551  H   GLN L 169       0.385 -45.367  21.128  1.00  0.00      LL0  H  
ATOM   3552 HE21 GLN L 169      -1.416 -48.955  20.660  1.00  0.00      LL0  H  
ATOM   3553 HE22 GLN L 169      -2.922 -49.672  20.253  1.00  0.00      LL0  H  
ATOM   3554  N   SER L 170      -0.515 -46.976  24.972  1.00  0.00      LL0  N  
ATOM   3555  CA  SER L 170       0.156 -47.833  25.949  1.00  0.00      LL0  C  
ATOM   3556  C   SER L 170       0.988 -48.938  25.309  1.00  0.00      LL0  C  
ATOM   3557  O   SER L 170       2.121 -49.210  25.681  1.00  0.00      LL0  O  
ATOM   3558  CB  SER L 170      -0.923 -48.405  26.865  1.00  0.00      LL0  C  
ATOM   3559  OG  SER L 170      -2.081 -48.697  26.066  1.00  0.00      LL0  O  
ATOM   3560  H   SER L 170      -1.515 -46.926  25.004  1.00  0.00      LL0  H  
ATOM   3561  HG  SER L 170      -2.784 -48.909  26.672  1.00  0.00      LL0  H  
ATOM   3562  N   ASN L 171       0.384 -49.540  24.269  1.00  0.00      LL0  N  
ATOM   3563  CA  ASN L 171       1.160 -50.548  23.541  1.00  0.00      LL0  C  
ATOM   3564  C   ASN L 171       2.146 -50.044  22.497  1.00  0.00      LL0  C  
ATOM   3565  O   ASN L 171       2.496 -50.757  21.563  1.00  0.00      LL0  O  
ATOM   3566  CB  ASN L 171       0.280 -51.684  22.985  1.00  0.00      LL0  C  
ATOM   3567  CG  ASN L 171      -0.593 -51.287  21.802  1.00  0.00      LL0  C  
ATOM   3568  ND2 ASN L 171      -1.845 -51.717  21.939  1.00  0.00      LL0  N  
ATOM   3569  OD1 ASN L 171      -0.181 -50.692  20.806  1.00  0.00      LL0  O  
ATOM   3570  H   ASN L 171      -0.553 -49.274  24.040  1.00  0.00      LL0  H  
ATOM   3571 HD21 ASN L 171      -2.200 -52.140  22.769  1.00  0.00      LL0  H  
ATOM   3572 HD22 ASN L 171      -2.496 -51.678  21.170  1.00  0.00      LL0  H  
ATOM   3573  N   ASN L 172       2.583 -48.785  22.699  1.00  0.00      LL0  N  
ATOM   3574  CA  ASN L 172       3.652 -48.142  21.926  1.00  0.00      LL0  C  
ATOM   3575  C   ASN L 172       3.310 -47.674  20.518  1.00  0.00      LL0  C  
ATOM   3576  O   ASN L 172       3.697 -46.593  20.082  1.00  0.00      LL0  O  
ATOM   3577  CB  ASN L 172       4.951 -48.958  21.961  1.00  0.00      LL0  C  
ATOM   3578  CG  ASN L 172       6.127 -48.022  21.838  1.00  0.00      LL0  C  
ATOM   3579  ND2 ASN L 172       6.840 -47.909  22.958  1.00  0.00      LL0  N  
ATOM   3580  OD1 ASN L 172       6.379 -47.412  20.811  1.00  0.00      LL0  O  
ATOM   3581  H   ASN L 172       2.197 -48.247  23.449  1.00  0.00      LL0  H  
ATOM   3582 HD21 ASN L 172       6.591 -48.368  23.808  1.00  0.00      LL0  H  
ATOM   3583 HD22 ASN L 172       7.669 -47.349  22.897  1.00  0.00      LL0  H  
ATOM   3584  N   LYS L 173       2.536 -48.524  19.836  1.00  0.00      LL0  N  
ATOM   3585  CA  LYS L 173       2.006 -48.148  18.530  1.00  0.00      LL0  C  
ATOM   3586  C   LYS L 173       0.955 -47.058  18.648  1.00  0.00      LL0  C  
ATOM   3587  O   LYS L 173       0.647 -46.599  19.739  1.00  0.00      LL0  O  
ATOM   3588  CB  LYS L 173       1.465 -49.399  17.849  1.00  0.00      LL0  C  
ATOM   3589  CG  LYS L 173       2.521 -50.507  17.783  1.00  0.00      LL0  C  
ATOM   3590  CD  LYS L 173       2.016 -51.862  17.277  1.00  0.00      LL0  C  
ATOM   3591  CE  LYS L 173       1.110 -52.645  18.239  1.00  0.00      LL0  C  
ATOM   3592  NZ  LYS L 173      -0.185 -51.984  18.428  1.00  0.00      LL0  N1+
ATOM   3593  H   LYS L 173       2.282 -49.390  20.260  1.00  0.00      LL0  H  
ATOM   3594  HZ1 LYS L 173      -0.911 -52.673  18.713  1.00  0.00      LL0  H  
ATOM   3595  HZ2 LYS L 173      -0.150 -51.276  19.191  1.00  0.00      LL0  H  
ATOM   3596  HZ3 LYS L 173      -0.517 -51.540  17.548  1.00  0.00      LL0  H  
ATOM   3597  N   TYR L 174       0.447 -46.641  17.490  1.00  0.00      LL0  N  
ATOM   3598  CA  TYR L 174      -0.343 -45.417  17.470  1.00  0.00      LL0  C  
ATOM   3599  C   TYR L 174      -1.836 -45.656  17.339  1.00  0.00      LL0  C  
ATOM   3600  O   TYR L 174      -2.292 -46.723  16.946  1.00  0.00      LL0  O  
ATOM   3601  CB  TYR L 174       0.208 -44.482  16.379  1.00  0.00      LL0  C  
ATOM   3602  CG  TYR L 174       1.677 -44.217  16.642  1.00  0.00      LL0  C  
ATOM   3603  CD1 TYR L 174       2.656 -45.014  16.007  1.00  0.00      LL0  C  
ATOM   3604  CD2 TYR L 174       2.029 -43.200  17.551  1.00  0.00      LL0  C  
ATOM   3605  CE1 TYR L 174       4.006 -44.855  16.367  1.00  0.00      LL0  C  
ATOM   3606  CE2 TYR L 174       3.378 -43.038  17.902  1.00  0.00      LL0  C  
ATOM   3607  CZ  TYR L 174       4.345 -43.896  17.343  1.00  0.00      LL0  C  
ATOM   3608  OH  TYR L 174       5.648 -43.795  17.799  1.00  0.00      LL0  O  
ATOM   3609  H   TYR L 174       0.603 -47.141  16.640  1.00  0.00      LL0  H  
ATOM   3610  HH  TYR L 174       6.245 -44.364  17.295  1.00  0.00      LL0  H  
ATOM   3611  N   ALA L 175      -2.575 -44.605  17.708  1.00  0.00      LL0  N  
ATOM   3612  CA  ALA L 175      -4.032 -44.654  17.660  1.00  0.00      LL0  C  
ATOM   3613  C   ALA L 175      -4.563 -43.372  17.081  1.00  0.00      LL0  C  
ATOM   3614  O   ALA L 175      -3.870 -42.364  17.036  1.00  0.00      LL0  O  
ATOM   3615  CB  ALA L 175      -4.634 -44.749  19.056  1.00  0.00      LL0  C  
ATOM   3616  H   ALA L 175      -2.126 -43.773  18.035  1.00  0.00      LL0  H  
ATOM   3617  N   ALA L 176      -5.827 -43.445  16.678  1.00  0.00      LL0  N  
ATOM   3618  CA  ALA L 176      -6.532 -42.240  16.279  1.00  0.00      LL0  C  
ATOM   3619  C   ALA L 176      -8.003 -42.469  16.510  1.00  0.00      LL0  C  
ATOM   3620  O   ALA L 176      -8.437 -43.590  16.756  1.00  0.00      LL0  O  
ATOM   3621  CB  ALA L 176      -6.300 -41.927  14.796  1.00  0.00      LL0  C  
ATOM   3622  H   ALA L 176      -6.317 -44.318  16.676  1.00  0.00      LL0  H  
ATOM   3623  N   SER L 177      -8.754 -41.383  16.385  1.00  0.00      LL0  N  
ATOM   3624  CA  SER L 177     -10.191 -41.581  16.354  1.00  0.00      LL0  C  
ATOM   3625  C   SER L 177     -10.850 -40.606  15.410  1.00  0.00      LL0  C  
ATOM   3626  O   SER L 177     -10.271 -39.604  14.997  1.00  0.00      LL0  O  
ATOM   3627  CB  SER L 177     -10.765 -41.524  17.770  1.00  0.00      LL0  C  
ATOM   3628  OG  SER L 177     -10.133 -40.491  18.529  1.00  0.00      LL0  O  
ATOM   3629  H   SER L 177      -8.360 -40.463  16.404  1.00  0.00      LL0  H  
ATOM   3630  HG  SER L 177     -10.748 -40.243  19.221  1.00  0.00      LL0  H  
ATOM   3631  N   SER L 178     -12.088 -40.958  15.061  1.00  0.00      LL0  N  
ATOM   3632  CA  SER L 178     -12.830 -40.065  14.194  1.00  0.00      LL0  C  
ATOM   3633  C   SER L 178     -14.254 -39.906  14.676  1.00  0.00      LL0  C  
ATOM   3634  O   SER L 178     -14.833 -40.811  15.262  1.00  0.00      LL0  O  
ATOM   3635  CB  SER L 178     -12.737 -40.533  12.741  1.00  0.00      LL0  C  
ATOM   3636  OG  SER L 178     -12.352 -39.430  11.905  1.00  0.00      LL0  O  
ATOM   3637  H   SER L 178     -12.502 -41.805  15.399  1.00  0.00      LL0  H  
ATOM   3638  HG  SER L 178     -12.615 -38.651  12.393  1.00  0.00      LL0  H  
ATOM   3639  N   TYR L 179     -14.768 -38.694  14.450  1.00  0.00      LL0  N  
ATOM   3640  CA  TYR L 179     -16.009 -38.299  15.100  1.00  0.00      LL0  C  
ATOM   3641  C   TYR L 179     -16.955 -37.679  14.105  1.00  0.00      LL0  C  
ATOM   3642  O   TYR L 179     -16.937 -36.478  13.875  1.00  0.00      LL0  O  
ATOM   3643  CB  TYR L 179     -15.710 -37.298  16.224  1.00  0.00      LL0  C  
ATOM   3644  CG  TYR L 179     -14.832 -37.944  17.267  1.00  0.00      LL0  C  
ATOM   3645  CD1 TYR L 179     -13.431 -37.807  17.175  1.00  0.00      LL0  C  
ATOM   3646  CD2 TYR L 179     -15.445 -38.683  18.294  1.00  0.00      LL0  C  
ATOM   3647  CE1 TYR L 179     -12.620 -38.459  18.118  1.00  0.00      LL0  C  
ATOM   3648  CE2 TYR L 179     -14.632 -39.332  19.233  1.00  0.00      LL0  C  
ATOM   3649  CZ  TYR L 179     -13.233 -39.229  19.126  1.00  0.00      LL0  C  
ATOM   3650  OH  TYR L 179     -12.442 -39.915  20.026  1.00  0.00      LL0  O  
ATOM   3651  H   TYR L 179     -14.245 -38.003  13.954  1.00  0.00      LL0  H  
ATOM   3652  HH  TYR L 179     -13.021 -40.310  20.676  1.00  0.00      LL0  H  
ATOM   3653  N   LEU L 180     -17.768 -38.551  13.501  1.00  0.00      LL0  N  
ATOM   3654  CA  LEU L 180     -18.739 -37.996  12.563  1.00  0.00      LL0  C  
ATOM   3655  C   LEU L 180     -19.950 -37.439  13.281  1.00  0.00      LL0  C  
ATOM   3656  O   LEU L 180     -20.846 -38.175  13.679  1.00  0.00      LL0  O  
ATOM   3657  CB  LEU L 180     -19.104 -39.051  11.508  1.00  0.00      LL0  C  
ATOM   3658  CG  LEU L 180     -20.159 -38.660  10.462  1.00  0.00      LL0  C  
ATOM   3659  CD1 LEU L 180     -19.954 -37.274   9.845  1.00  0.00      LL0  C  
ATOM   3660  CD2 LEU L 180     -20.281 -39.737   9.384  1.00  0.00      LL0  C  
ATOM   3661  H   LEU L 180     -17.790 -39.510  13.791  1.00  0.00      LL0  H  
ATOM   3662  N   SER L 181     -19.927 -36.110  13.432  1.00  0.00      LL0  N  
ATOM   3663  CA  SER L 181     -21.121 -35.474  13.977  1.00  0.00      LL0  C  
ATOM   3664  C   SER L 181     -22.220 -35.253  12.954  1.00  0.00      LL0  C  
ATOM   3665  O   SER L 181     -22.388 -34.185  12.380  1.00  0.00      LL0  O  
ATOM   3666  CB  SER L 181     -20.774 -34.185  14.720  1.00  0.00      LL0  C  
ATOM   3667  OG  SER L 181     -19.988 -34.497  15.884  1.00  0.00      LL0  O  
ATOM   3668  H   SER L 181     -19.175 -35.589  13.018  1.00  0.00      LL0  H  
ATOM   3669  HG  SER L 181     -19.104 -34.634  15.544  1.00  0.00      LL0  H  
ATOM   3670  N   LEU L 182     -22.964 -36.345  12.765  1.00  0.00      LL0  N  
ATOM   3671  CA  LEU L 182     -24.189 -36.270  11.977  1.00  0.00      LL0  C  
ATOM   3672  C   LEU L 182     -25.280 -35.500  12.687  1.00  0.00      LL0  C  
ATOM   3673  O   LEU L 182     -25.250 -35.254  13.890  1.00  0.00      LL0  O  
ATOM   3674  CB  LEU L 182     -24.742 -37.669  11.727  1.00  0.00      LL0  C  
ATOM   3675  CG  LEU L 182     -23.850 -38.583  10.907  1.00  0.00      LL0  C  
ATOM   3676  CD1 LEU L 182     -24.283 -40.035  11.084  1.00  0.00      LL0  C  
ATOM   3677  CD2 LEU L 182     -23.794 -38.156   9.440  1.00  0.00      LL0  C  
ATOM   3678  H   LEU L 182     -22.767 -37.121  13.369  1.00  0.00      LL0  H  
ATOM   3679  N   THR L 183     -26.299 -35.204  11.884  1.00  0.00      LL0  N  
ATOM   3680  CA  THR L 183     -27.566 -34.901  12.522  1.00  0.00      LL0  C  
ATOM   3681  C   THR L 183     -28.535 -36.068  12.325  1.00  0.00      LL0  C  
ATOM   3682  O   THR L 183     -28.482 -36.815  11.351  1.00  0.00      LL0  O  
ATOM   3683  CB  THR L 183     -28.060 -33.549  12.004  1.00  0.00      LL0  C  
ATOM   3684  CG2 THR L 183     -27.204 -32.399  12.538  1.00  0.00      LL0  C  
ATOM   3685  OG1 THR L 183     -28.081 -33.530  10.578  1.00  0.00      LL0  O  
ATOM   3686  H   THR L 183     -26.246 -35.295  10.887  1.00  0.00      LL0  H  
ATOM   3687  HG1 THR L 183     -29.014 -33.621  10.347  1.00  0.00      LL0  H  
ATOM   3688  N   PRO L 184     -29.384 -36.297  13.352  1.00  0.00      LL0  N  
ATOM   3689  CA  PRO L 184     -30.213 -37.507  13.377  1.00  0.00      LL0  C  
ATOM   3690  C   PRO L 184     -31.191 -37.783  12.245  1.00  0.00      LL0  C  
ATOM   3691  O   PRO L 184     -31.764 -38.869  12.199  1.00  0.00      LL0  O  
ATOM   3692  CB  PRO L 184     -30.912 -37.437  14.735  1.00  0.00      LL0  C  
ATOM   3693  CG  PRO L 184     -29.983 -36.584  15.582  1.00  0.00      LL0  C  
ATOM   3694  CD  PRO L 184     -29.499 -35.539  14.586  1.00  0.00      LL0  C  
ATOM   3695  N   GLU L 185     -31.408 -36.809  11.362  1.00  0.00      LL0  N  
ATOM   3696  CA  GLU L 185     -32.157 -37.136  10.144  1.00  0.00      LL0  C  
ATOM   3697  C   GLU L 185     -31.265 -37.847   9.152  1.00  0.00      LL0  C  
ATOM   3698  O   GLU L 185     -31.563 -38.949   8.706  1.00  0.00      LL0  O  
ATOM   3699  CB  GLU L 185     -32.833 -35.942   9.441  1.00  0.00      LL0  C  
ATOM   3700  CG  GLU L 185     -32.755 -34.558  10.098  1.00  0.00      LL0  C  
ATOM   3701  CD  GLU L 185     -31.307 -34.165  10.290  1.00  0.00      LL0  C  
ATOM   3702  OE1 GLU L 185     -30.529 -34.231   9.344  1.00  0.00      LL0  O  
ATOM   3703  OE2 GLU L 185     -30.926 -33.917  11.426  1.00  0.00      LL0  O1-
ATOM   3704  H   GLU L 185     -30.915 -35.940  11.446  1.00  0.00      LL0  H  
ATOM   3705  N   GLN L 186     -30.108 -37.211   8.900  1.00  0.00      LL0  N  
ATOM   3706  CA  GLN L 186     -29.043 -37.859   8.120  1.00  0.00      LL0  C  
ATOM   3707  C   GLN L 186     -28.801 -39.306   8.528  1.00  0.00      LL0  C  
ATOM   3708  O   GLN L 186     -28.865 -40.231   7.725  1.00  0.00      LL0  O  
ATOM   3709  CB  GLN L 186     -27.731 -37.088   8.249  1.00  0.00      LL0  C  
ATOM   3710  CG  GLN L 186     -27.820 -35.612   7.868  1.00  0.00      LL0  C  
ATOM   3711  CD  GLN L 186     -26.575 -34.904   8.363  1.00  0.00      LL0  C  
ATOM   3712  NE2 GLN L 186     -26.562 -33.596   8.110  1.00  0.00      LL0  N  
ATOM   3713  OE1 GLN L 186     -25.670 -35.495   8.939  1.00  0.00      LL0  O  
ATOM   3714  H   GLN L 186     -30.024 -36.264   9.230  1.00  0.00      LL0  H  
ATOM   3715 HE21 GLN L 186     -27.361 -33.154   7.706  1.00  0.00      LL0  H  
ATOM   3716 HE22 GLN L 186     -25.771 -33.060   8.393  1.00  0.00      LL0  H  
ATOM   3717  N   TRP L 187     -28.606 -39.442   9.853  1.00  0.00      LL0  N  
ATOM   3718  CA  TRP L 187     -28.444 -40.758  10.479  1.00  0.00      LL0  C  
ATOM   3719  C   TRP L 187     -29.481 -41.810  10.088  1.00  0.00      LL0  C  
ATOM   3720  O   TRP L 187     -29.175 -42.981   9.942  1.00  0.00      LL0  O  
ATOM   3721  CB  TRP L 187     -28.352 -40.562  12.004  1.00  0.00      LL0  C  
ATOM   3722  CG  TRP L 187     -28.301 -41.866  12.776  1.00  0.00      LL0  C  
ATOM   3723  CD1 TRP L 187     -29.214 -42.272  13.762  1.00  0.00      LL0  C  
ATOM   3724  CD2 TRP L 187     -27.349 -42.951  12.677  1.00  0.00      LL0  C  
ATOM   3725  CE2 TRP L 187     -27.755 -43.957  13.618  1.00  0.00      LL0  C  
ATOM   3726  CE3 TRP L 187     -26.204 -43.161  11.880  1.00  0.00      LL0  C  
ATOM   3727  NE1 TRP L 187     -28.899 -43.498  14.260  1.00  0.00      LL0  N  
ATOM   3728  CZ2 TRP L 187     -27.009 -45.149  13.741  1.00  0.00      LL0  C  
ATOM   3729  CZ3 TRP L 187     -25.467 -44.357  12.012  1.00  0.00      LL0  C  
ATOM   3730  CH2 TRP L 187     -25.867 -45.346  12.936  1.00  0.00      LL0  C  
ATOM   3731  H   TRP L 187     -28.504 -38.596  10.382  1.00  0.00      LL0  H  
ATOM   3732  HE1 TRP L 187     -29.392 -43.991  14.949  1.00  0.00      LL0  H  
ATOM   3733  N   LYS L 188     -30.730 -41.347   9.939  1.00  0.00      LL0  N  
ATOM   3734  CA  LYS L 188     -31.752 -42.309   9.524  1.00  0.00      LL0  C  
ATOM   3735  C   LYS L 188     -31.868 -42.502   8.020  1.00  0.00      LL0  C  
ATOM   3736  O   LYS L 188     -32.417 -43.483   7.540  1.00  0.00      LL0  O  
ATOM   3737  CB  LYS L 188     -33.127 -41.916  10.066  1.00  0.00      LL0  C  
ATOM   3738  CG  LYS L 188     -33.172 -41.664  11.572  1.00  0.00      LL0  C  
ATOM   3739  CD  LYS L 188     -34.569 -41.229  12.025  1.00  0.00      LL0  C  
ATOM   3740  CE  LYS L 188     -34.604 -40.710  13.465  1.00  0.00      LL0  C  
ATOM   3741  NZ  LYS L 188     -33.827 -39.467  13.550  1.00  0.00      LL0  N1+
ATOM   3742  H   LYS L 188     -30.913 -40.366   9.970  1.00  0.00      LL0  H  
ATOM   3743  HZ1 LYS L 188     -33.782 -39.113  14.525  1.00  0.00      LL0  H  
ATOM   3744  HZ2 LYS L 188     -32.861 -39.643  13.199  1.00  0.00      LL0  H  
ATOM   3745  HZ3 LYS L 188     -34.241 -38.740  12.933  1.00  0.00      LL0  H  
ATOM   3746  N   SER L 189     -31.380 -41.487   7.298  1.00  0.00      LL0  N  
ATOM   3747  CA  SER L 189     -31.637 -41.495   5.862  1.00  0.00      LL0  C  
ATOM   3748  C   SER L 189     -30.652 -42.303   5.037  1.00  0.00      LL0  C  
ATOM   3749  O   SER L 189     -30.987 -42.892   4.018  1.00  0.00      LL0  O  
ATOM   3750  CB  SER L 189     -31.728 -40.058   5.350  1.00  0.00      LL0  C  
ATOM   3751  OG  SER L 189     -32.641 -39.314   6.168  1.00  0.00      LL0  O  
ATOM   3752  H   SER L 189     -30.825 -40.772   7.723  1.00  0.00      LL0  H  
ATOM   3753  HG  SER L 189     -32.301 -39.348   7.056  1.00  0.00      LL0  H  
ATOM   3754  N   HIS L 190     -29.399 -42.297   5.512  1.00  0.00      LL0  N  
ATOM   3755  CA  HIS L 190     -28.441 -43.094   4.750  1.00  0.00      LL0  C  
ATOM   3756  C   HIS L 190     -28.518 -44.549   5.150  1.00  0.00      LL0  C  
ATOM   3757  O   HIS L 190     -28.639 -44.877   6.320  1.00  0.00      LL0  O  
ATOM   3758  CB  HIS L 190     -27.016 -42.571   4.928  1.00  0.00      LL0  C  
ATOM   3759  CG  HIS L 190     -26.944 -41.105   4.572  1.00  0.00      LL0  C  
ATOM   3760  CD2 HIS L 190     -26.706 -40.530   3.321  1.00  0.00      LL0  C  
ATOM   3761  ND1 HIS L 190     -27.106 -40.121   5.472  1.00  0.00      LL0  N  
ATOM   3762  CE1 HIS L 190     -26.973 -38.932   4.810  1.00  0.00      LL0  C  
ATOM   3763  NE2 HIS L 190     -26.726 -39.184   3.486  1.00  0.00      LL0  N  
ATOM   3764  H   HIS L 190     -29.177 -41.897   6.403  1.00  0.00      LL0  H  
ATOM   3765  HD1 HIS L 190     -27.277 -40.241   6.436  1.00  0.00      LL0  H  
ATOM   3766  N   ARG L 191     -28.446 -45.413   4.132  1.00  0.00      LL0  N  
ATOM   3767  CA  ARG L 191     -28.490 -46.840   4.458  1.00  0.00      LL0  C  
ATOM   3768  C   ARG L 191     -27.182 -47.336   5.050  1.00  0.00      LL0  C  
ATOM   3769  O   ARG L 191     -27.120 -48.277   5.830  1.00  0.00      LL0  O  
ATOM   3770  CB  ARG L 191     -28.758 -47.686   3.216  1.00  0.00      LL0  C  
ATOM   3771  CG  ARG L 191     -29.782 -47.141   2.220  1.00  0.00      LL0  C  
ATOM   3772  CD  ARG L 191     -29.496 -47.672   0.810  1.00  0.00      LL0  C  
ATOM   3773  NE  ARG L 191     -28.189 -47.200   0.344  1.00  0.00      LL0  N  
ATOM   3774  CZ  ARG L 191     -27.100 -47.991   0.235  1.00  0.00      LL0  C  
ATOM   3775  NH1 ARG L 191     -27.183 -49.297   0.476  1.00  0.00      LL0  N1+
ATOM   3776  NH2 ARG L 191     -25.938 -47.440  -0.091  1.00  0.00      LL0  N  
ATOM   3777  H   ARG L 191     -28.228 -45.085   3.209  1.00  0.00      LL0  H  
ATOM   3778  HE  ARG L 191     -28.025 -46.208   0.245  1.00  0.00      LL0  H  
ATOM   3779 HH11 ARG L 191     -26.367 -49.874   0.464  1.00  0.00      LL0  H  
ATOM   3780 HH12 ARG L 191     -28.068 -49.706   0.694  1.00  0.00      LL0  H  
ATOM   3781 HH21 ARG L 191     -25.080 -47.940  -0.186  1.00  0.00      LL0  H  
ATOM   3782 HH22 ARG L 191     -25.924 -46.435  -0.207  1.00  0.00      LL0  H  
ATOM   3783  N   SER L 192     -26.122 -46.668   4.587  1.00  0.00      LL0  N  
ATOM   3784  CA  SER L 192     -24.798 -47.182   4.893  1.00  0.00      LL0  C  
ATOM   3785  C   SER L 192     -23.986 -46.139   5.627  1.00  0.00      LL0  C  
ATOM   3786  O   SER L 192     -23.932 -44.983   5.222  1.00  0.00      LL0  O  
ATOM   3787  CB  SER L 192     -24.111 -47.598   3.586  1.00  0.00      LL0  C  
ATOM   3788  OG  SER L 192     -25.097 -47.949   2.595  1.00  0.00      LL0  O  
ATOM   3789  H   SER L 192     -26.230 -45.878   3.983  1.00  0.00      LL0  H  
ATOM   3790  HG  SER L 192     -25.548 -47.124   2.406  1.00  0.00      LL0  H  
ATOM   3791  N   TYR L 193     -23.360 -46.573   6.721  1.00  0.00      LL0  N  
ATOM   3792  CA  TYR L 193     -22.475 -45.615   7.367  1.00  0.00      LL0  C  
ATOM   3793  C   TYR L 193     -21.088 -46.164   7.584  1.00  0.00      LL0  C  
ATOM   3794  O   TYR L 193     -20.805 -46.898   8.521  1.00  0.00      LL0  O  
ATOM   3795  CB  TYR L 193     -23.101 -45.098   8.657  1.00  0.00      LL0  C  
ATOM   3796  CG  TYR L 193     -23.877 -43.832   8.372  1.00  0.00      LL0  C  
ATOM   3797  CD1 TYR L 193     -25.272 -43.820   8.567  1.00  0.00      LL0  C  
ATOM   3798  CD2 TYR L 193     -23.178 -42.686   7.939  1.00  0.00      LL0  C  
ATOM   3799  CE1 TYR L 193     -25.978 -42.619   8.385  1.00  0.00      LL0  C  
ATOM   3800  CE2 TYR L 193     -23.882 -41.488   7.751  1.00  0.00      LL0  C  
ATOM   3801  CZ  TYR L 193     -25.268 -41.462   8.005  1.00  0.00      LL0  C  
ATOM   3802  OH  TYR L 193     -25.942 -40.261   7.890  1.00  0.00      LL0  O  
ATOM   3803  H   TYR L 193     -23.504 -47.487   7.108  1.00  0.00      LL0  H  
ATOM   3804  HH  TYR L 193     -25.311 -39.560   7.777  1.00  0.00      LL0  H  
ATOM   3805  N   SER L 194     -20.233 -45.792   6.637  1.00  0.00      LL0  N  
ATOM   3806  CA  SER L 194     -18.962 -46.498   6.566  1.00  0.00      LL0  C  
ATOM   3807  C   SER L 194     -17.781 -45.769   7.169  1.00  0.00      LL0  C  
ATOM   3808  O   SER L 194     -17.302 -44.768   6.638  1.00  0.00      LL0  O  
ATOM   3809  CB  SER L 194     -18.692 -46.831   5.107  1.00  0.00      LL0  C  
ATOM   3810  OG  SER L 194     -19.899 -47.292   4.491  1.00  0.00      LL0  O  
ATOM   3811  H   SER L 194     -20.510 -45.151   5.919  1.00  0.00      LL0  H  
ATOM   3812  HG  SER L 194     -19.918 -48.232   4.679  1.00  0.00      LL0  H  
ATOM   3813  N   CYS L 195     -17.297 -46.326   8.289  1.00  0.00      LL0  N  
ATOM   3814  CA  CYS L 195     -15.980 -45.869   8.729  1.00  0.00      LL0  C  
ATOM   3815  C   CYS L 195     -14.876 -46.495   7.907  1.00  0.00      LL0  C  
ATOM   3816  O   CYS L 195     -14.482 -47.637   8.103  1.00  0.00      LL0  O  
ATOM   3817  CB  CYS L 195     -15.734 -46.144  10.212  1.00  0.00      LL0  C  
ATOM   3818  SG  CYS L 195     -14.113 -45.533  10.752  1.00  0.00      LL0  S  
ATOM   3819  H   CYS L 195     -17.736 -47.138   8.681  1.00  0.00      LL0  H  
ATOM   3820  N   GLN L 196     -14.407 -45.684   6.954  1.00  0.00      LL0  N  
ATOM   3821  CA  GLN L 196     -13.337 -46.198   6.109  1.00  0.00      LL0  C  
ATOM   3822  C   GLN L 196     -12.024 -45.506   6.356  1.00  0.00      LL0  C  
ATOM   3823  O   GLN L 196     -11.830 -44.331   6.058  1.00  0.00      LL0  O  
ATOM   3824  CB  GLN L 196     -13.755 -46.138   4.647  1.00  0.00      LL0  C  
ATOM   3825  CG  GLN L 196     -14.855 -47.172   4.455  1.00  0.00      LL0  C  
ATOM   3826  CD  GLN L 196     -15.487 -47.081   3.092  1.00  0.00      LL0  C  
ATOM   3827  NE2 GLN L 196     -16.371 -48.051   2.864  1.00  0.00      LL0  N  
ATOM   3828  OE1 GLN L 196     -15.224 -46.178   2.302  1.00  0.00      LL0  O  
ATOM   3829  H   GLN L 196     -14.776 -44.762   6.854  1.00  0.00      LL0  H  
ATOM   3830 HE21 GLN L 196     -16.547 -48.716   3.602  1.00  0.00      LL0  H  
ATOM   3831 HE22 GLN L 196     -16.876 -48.151   2.010  1.00  0.00      LL0  H  
ATOM   3832  N   VAL L 197     -11.136 -46.299   6.953  1.00  0.00      LL0  N  
ATOM   3833  CA  VAL L 197      -9.837 -45.735   7.283  1.00  0.00      LL0  C  
ATOM   3834  C   VAL L 197      -8.753 -46.328   6.415  1.00  0.00      LL0  C  
ATOM   3835  O   VAL L 197      -8.307 -47.453   6.603  1.00  0.00      LL0  O  
ATOM   3836  CB  VAL L 197      -9.522 -45.932   8.769  1.00  0.00      LL0  C  
ATOM   3837  CG1 VAL L 197      -8.210 -45.256   9.170  1.00  0.00      LL0  C  
ATOM   3838  CG2 VAL L 197     -10.679 -45.438   9.635  1.00  0.00      LL0  C  
ATOM   3839  H   VAL L 197     -11.350 -47.267   7.113  1.00  0.00      LL0  H  
ATOM   3840  N   THR L 198      -8.339 -45.517   5.445  1.00  0.00      LL0  N  
ATOM   3841  CA  THR L 198      -7.165 -45.933   4.696  1.00  0.00      LL0  C  
ATOM   3842  C   THR L 198      -5.886 -45.694   5.477  1.00  0.00      LL0  C  
ATOM   3843  O   THR L 198      -5.293 -44.620   5.467  1.00  0.00      LL0  O  
ATOM   3844  CB  THR L 198      -7.147 -45.232   3.336  1.00  0.00      LL0  C  
ATOM   3845  CG2 THR L 198      -6.025 -45.736   2.421  1.00  0.00      LL0  C  
ATOM   3846  OG1 THR L 198      -8.420 -45.399   2.694  1.00  0.00      LL0  O  
ATOM   3847  H   THR L 198      -8.681 -44.579   5.396  1.00  0.00      LL0  H  
ATOM   3848  HG1 THR L 198      -8.430 -44.760   1.989  1.00  0.00      LL0  H  
ATOM   3849  N   HIS L 199      -5.475 -46.765   6.163  1.00  0.00      LL0  N  
ATOM   3850  CA  HIS L 199      -4.088 -46.767   6.615  1.00  0.00      LL0  C  
ATOM   3851  C   HIS L 199      -3.200 -46.896   5.391  1.00  0.00      LL0  C  
ATOM   3852  O   HIS L 199      -3.651 -47.356   4.347  1.00  0.00      LL0  O  
ATOM   3853  CB  HIS L 199      -3.877 -47.938   7.585  1.00  0.00      LL0  C  
ATOM   3854  CG  HIS L 199      -2.496 -47.923   8.204  1.00  0.00      LL0  C  
ATOM   3855  CD2 HIS L 199      -2.106 -47.307   9.394  1.00  0.00      LL0  C  
ATOM   3856  ND1 HIS L 199      -1.419 -48.517   7.656  1.00  0.00      LL0  N  
ATOM   3857  CE1 HIS L 199      -0.356 -48.280   8.488  1.00  0.00      LL0  C  
ATOM   3858  NE2 HIS L 199      -0.782 -47.535   9.554  1.00  0.00      LL0  N  
ATOM   3859  H   HIS L 199      -6.010 -47.612   6.110  1.00  0.00      LL0  H  
ATOM   3860  HD1 HIS L 199      -1.380 -49.001   6.802  1.00  0.00      LL0  H  
ATOM   3861  N   GLU L 200      -1.927 -46.511   5.546  1.00  0.00      LL0  N  
ATOM   3862  CA  GLU L 200      -0.952 -46.847   4.507  1.00  0.00      LL0  C  
ATOM   3863  C   GLU L 200      -1.060 -48.308   4.075  1.00  0.00      LL0  C  
ATOM   3864  O   GLU L 200      -0.961 -49.244   4.870  1.00  0.00      LL0  O  
ATOM   3865  CB  GLU L 200       0.441 -46.436   5.011  1.00  0.00      LL0  C  
ATOM   3866  CG  GLU L 200       1.665 -46.817   4.167  1.00  0.00      LL0  C  
ATOM   3867  CD  GLU L 200       2.017 -48.270   4.415  1.00  0.00      LL0  C  
ATOM   3868  OE1 GLU L 200       2.441 -48.606   5.517  1.00  0.00      LL0  O  
ATOM   3869  OE2 GLU L 200       1.807 -49.102   3.537  1.00  0.00      LL0  O1-
ATOM   3870  H   GLU L 200      -1.669 -46.041   6.392  1.00  0.00      LL0  H  
ATOM   3871  N   GLY L 201      -1.351 -48.448   2.776  1.00  0.00      LL0  N  
ATOM   3872  CA  GLY L 201      -1.480 -49.789   2.213  1.00  0.00      LL0  C  
ATOM   3873  C   GLY L 201      -2.834 -50.474   2.356  1.00  0.00      LL0  C  
ATOM   3874  O   GLY L 201      -3.136 -51.416   1.633  1.00  0.00      LL0  O  
ATOM   3875  H   GLY L 201      -1.505 -47.629   2.228  1.00  0.00      LL0  H  
ATOM   3876  N   SER L 202      -3.639 -50.010   3.323  1.00  0.00      LL0  N  
ATOM   3877  CA  SER L 202      -4.856 -50.774   3.595  1.00  0.00      LL0  C  
ATOM   3878  C   SER L 202      -6.002 -49.963   4.171  1.00  0.00      LL0  C  
ATOM   3879  O   SER L 202      -5.936 -49.444   5.278  1.00  0.00      LL0  O  
ATOM   3880  CB  SER L 202      -4.546 -51.959   4.521  1.00  0.00      LL0  C  
ATOM   3881  OG  SER L 202      -3.391 -52.668   4.046  1.00  0.00      LL0  O  
ATOM   3882  H   SER L 202      -3.400 -49.221   3.887  1.00  0.00      LL0  H  
ATOM   3883  HG  SER L 202      -3.458 -52.679   3.092  1.00  0.00      LL0  H  
ATOM   3884  N   THR L 203      -7.082 -49.908   3.383  1.00  0.00      LL0  N  
ATOM   3885  CA  THR L 203      -8.318 -49.399   3.968  1.00  0.00      LL0  C  
ATOM   3886  C   THR L 203      -9.018 -50.442   4.824  1.00  0.00      LL0  C  
ATOM   3887  O   THR L 203      -9.498 -51.455   4.333  1.00  0.00      LL0  O  
ATOM   3888  CB  THR L 203      -9.247 -48.912   2.854  1.00  0.00      LL0  C  
ATOM   3889  CG2 THR L 203     -10.465 -48.148   3.386  1.00  0.00      LL0  C  
ATOM   3890  OG1 THR L 203      -8.510 -48.109   1.923  1.00  0.00      LL0  O  
ATOM   3891  H   THR L 203      -7.094 -50.274   2.454  1.00  0.00      LL0  H  
ATOM   3892  HG1 THR L 203      -8.515 -47.221   2.276  1.00  0.00      LL0  H  
ATOM   3893  N   VAL L 204      -9.059 -50.153   6.128  1.00  0.00      LL0  N  
ATOM   3894  CA  VAL L 204      -9.946 -50.968   6.950  1.00  0.00      LL0  C  
ATOM   3895  C   VAL L 204     -11.356 -50.405   6.869  1.00  0.00      LL0  C  
ATOM   3896  O   VAL L 204     -11.556 -49.195   6.853  1.00  0.00      LL0  O  
ATOM   3897  CB  VAL L 204      -9.425 -51.039   8.394  1.00  0.00      LL0  C  
ATOM   3898  CG1 VAL L 204     -10.242 -51.998   9.268  1.00  0.00      LL0  C  
ATOM   3899  CG2 VAL L 204      -7.945 -51.430   8.406  1.00  0.00      LL0  C  
ATOM   3900  H   VAL L 204      -8.653 -49.304   6.466  1.00  0.00      LL0  H  
ATOM   3901  N   GLU L 205     -12.301 -51.344   6.764  1.00  0.00      LL0  N  
ATOM   3902  CA  GLU L 205     -13.693 -50.953   6.582  1.00  0.00      LL0  C  
ATOM   3903  C   GLU L 205     -14.486 -51.274   7.836  1.00  0.00      LL0  C  
ATOM   3904  O   GLU L 205     -14.198 -52.258   8.515  1.00  0.00      LL0  O  
ATOM   3905  CB  GLU L 205     -14.238 -51.707   5.364  1.00  0.00      LL0  C  
ATOM   3906  CG  GLU L 205     -15.272 -50.969   4.508  1.00  0.00      LL0  C  
ATOM   3907  CD  GLU L 205     -16.510 -50.633   5.315  1.00  0.00      LL0  C  
ATOM   3908  OE1 GLU L 205     -17.244 -51.539   5.688  1.00  0.00      LL0  O  
ATOM   3909  OE2 GLU L 205     -16.741 -49.460   5.592  1.00  0.00      LL0  O1-
ATOM   3910  H   GLU L 205     -12.075 -52.311   6.860  1.00  0.00      LL0  H  
ATOM   3911  N   LYS L 206     -15.462 -50.400   8.122  1.00  0.00      LL0  N  
ATOM   3912  CA  LYS L 206     -16.403 -50.589   9.224  1.00  0.00      LL0  C  
ATOM   3913  C   LYS L 206     -17.707 -49.856   8.977  1.00  0.00      LL0  C  
ATOM   3914  O   LYS L 206     -18.023 -48.859   9.618  1.00  0.00      LL0  O  
ATOM   3915  CB  LYS L 206     -15.813 -50.148  10.571  1.00  0.00      LL0  C  
ATOM   3916  CG  LYS L 206     -15.051 -51.259  11.294  1.00  0.00      LL0  C  
ATOM   3917  CD  LYS L 206     -15.930 -52.328  11.950  1.00  0.00      LL0  C  
ATOM   3918  CE  LYS L 206     -15.178 -53.620  12.314  1.00  0.00      LL0  C  
ATOM   3919  NZ  LYS L 206     -13.983 -53.368  13.133  1.00  0.00      LL0  N1+
ATOM   3920  H   LYS L 206     -15.600 -49.650   7.469  1.00  0.00      LL0  H  
ATOM   3921  HZ1 LYS L 206     -13.455 -54.242  13.304  1.00  0.00      LL0  H  
ATOM   3922  HZ2 LYS L 206     -13.354 -52.707  12.630  1.00  0.00      LL0  H  
ATOM   3923  HZ3 LYS L 206     -14.175 -52.922  14.057  1.00  0.00      LL0  H  
ATOM   3924  N   THR L 207     -18.470 -50.409   8.035  1.00  0.00      LL0  N  
ATOM   3925  CA  THR L 207     -19.841 -49.935   7.879  1.00  0.00      LL0  C  
ATOM   3926  C   THR L 207     -20.754 -50.432   8.991  1.00  0.00      LL0  C  
ATOM   3927  O   THR L 207     -20.892 -51.627   9.223  1.00  0.00      LL0  O  
ATOM   3928  CB  THR L 207     -20.376 -50.357   6.502  1.00  0.00      LL0  C  
ATOM   3929  CG2 THR L 207     -21.824 -49.924   6.250  1.00  0.00      LL0  C  
ATOM   3930  OG1 THR L 207     -19.544 -49.821   5.468  1.00  0.00      LL0  O  
ATOM   3931  H   THR L 207     -18.091 -51.132   7.453  1.00  0.00      LL0  H  
ATOM   3932  HG1 THR L 207     -18.667 -50.206   5.585  1.00  0.00      LL0  H  
ATOM   3933  N   VAL L 208     -21.394 -49.465   9.659  1.00  0.00      LL0  N  
ATOM   3934  CA  VAL L 208     -22.590 -49.884  10.379  1.00  0.00      LL0  C  
ATOM   3935  C   VAL L 208     -23.829 -49.562   9.569  1.00  0.00      LL0  C  
ATOM   3936  O   VAL L 208     -23.816 -48.713   8.682  1.00  0.00      LL0  O  
ATOM   3937  CB  VAL L 208     -22.682 -49.271  11.788  1.00  0.00      LL0  C  
ATOM   3938  CG1 VAL L 208     -21.508 -49.729  12.655  1.00  0.00      LL0  C  
ATOM   3939  CG2 VAL L 208     -22.852 -47.748  11.771  1.00  0.00      LL0  C  
ATOM   3940  H   VAL L 208     -21.205 -48.504   9.455  1.00  0.00      LL0  H  
ATOM   3941  N   ALA L 209     -24.898 -50.277   9.922  1.00  0.00      LL0  N  
ATOM   3942  CA  ALA L 209     -26.191 -49.852   9.408  1.00  0.00      LL0  C  
ATOM   3943  C   ALA L 209     -26.932 -49.181  10.546  1.00  0.00      LL0  C  
ATOM   3944  O   ALA L 209     -26.860 -49.634  11.683  1.00  0.00      LL0  O  
ATOM   3945  CB  ALA L 209     -26.990 -51.060   8.911  1.00  0.00      LL0  C  
ATOM   3946  H   ALA L 209     -24.859 -50.939  10.668  1.00  0.00      LL0  H  
ATOM   3947  N   PRO L 210     -27.613 -48.058  10.223  1.00  0.00      LL0  N  
ATOM   3948  CA  PRO L 210     -28.430 -47.373  11.232  1.00  0.00      LL0  C  
ATOM   3949  C   PRO L 210     -29.490 -48.252  11.875  1.00  0.00      LL0  C  
ATOM   3950  O   PRO L 210     -29.683 -48.289  13.085  1.00  0.00      LL0  O  
ATOM   3951  CB  PRO L 210     -29.040 -46.211  10.444  1.00  0.00      LL0  C  
ATOM   3952  CG  PRO L 210     -28.075 -45.968   9.288  1.00  0.00      LL0  C  
ATOM   3953  CD  PRO L 210     -27.607 -47.369   8.938  1.00  0.00      LL0  C  
ATOM   3954  N   THR L 211     -30.194 -48.958  10.987  1.00  0.00      LL0  N  
ATOM   3955  CA  THR L 211     -31.184 -49.895  11.493  1.00  0.00      LL0  C  
ATOM   3956  C   THR L 211     -30.612 -51.292  11.633  1.00  0.00      LL0  C  
ATOM   3957  O   THR L 211     -29.530 -51.607  11.150  1.00  0.00      LL0  O  
ATOM   3958  CB  THR L 211     -32.385 -49.861  10.553  1.00  0.00      LL0  C  
ATOM   3959  CG2 THR L 211     -33.290 -48.666  10.863  1.00  0.00      LL0  C  
ATOM   3960  OG1 THR L 211     -31.929 -49.781   9.195  1.00  0.00      LL0  O  
ATOM   3961  H   THR L 211     -30.013 -48.946  10.004  1.00  0.00      LL0  H  
ATOM   3962  HG1 THR L 211     -32.692 -49.618   8.654  1.00  0.00      LL0  H  
TER   
ATOM   3963  N   VAL A 142      37.064 -33.816  37.215  1.00  0.00      RA0  N  
ATOM   3964  CA  VAL A 142      36.291 -35.009  37.535  1.00  0.00      RA0  C  
ATOM   3965  C   VAL A 142      35.206 -34.734  38.591  1.00  0.00      RA0  C  
ATOM   3966  O   VAL A 142      34.021 -34.914  38.314  1.00  0.00      RA0  O  
ATOM   3967  CB  VAL A 142      37.212 -36.161  37.975  1.00  0.00      RA0  C  
ATOM   3968  CG1 VAL A 142      36.430 -37.456  38.224  1.00  0.00      RA0  C  
ATOM   3969  CG2 VAL A 142      38.338 -36.388  36.962  1.00  0.00      RA0  C  
ATOM   3970  H   VAL A 142      37.786 -33.822  36.523  1.00  0.00      RA0  H  
ATOM   3971  N   THR A 143      35.593 -34.291  39.787  1.00  0.00      RA0  N  
ATOM   3972  CA  THR A 143      34.609 -34.043  40.850  1.00  0.00      RA0  C  
ATOM   3973  C   THR A 143      34.632 -32.595  41.337  1.00  0.00      RA0  C  
ATOM   3974  O   THR A 143      35.646 -31.904  41.209  1.00  0.00      RA0  O  
ATOM   3975  CB  THR A 143      34.896 -34.995  42.011  1.00  0.00      RA0  C  
ATOM   3976  CG2 THR A 143      34.254 -36.364  41.776  1.00  0.00      RA0  C  
ATOM   3977  OG1 THR A 143      36.310 -35.139  42.200  1.00  0.00      RA0  O  
ATOM   3978  H   THR A 143      36.560 -34.125  39.977  1.00  0.00      RA0  H  
ATOM   3979  HG1 THR A 143      36.636 -34.327  42.583  1.00  0.00      RA0  H  
ATOM   3980  N   GLN A 144      33.507 -32.143  41.889  1.00  0.00      RA0  N  
ATOM   3981  CA  GLN A 144      33.378 -30.788  42.419  1.00  0.00      RA0  C  
ATOM   3982  C   GLN A 144      33.638 -30.781  43.910  1.00  0.00      RA0  C  
ATOM   3983  O   GLN A 144      32.812 -31.259  44.680  1.00  0.00      RA0  O  
ATOM   3984  CB  GLN A 144      32.003 -30.203  42.124  1.00  0.00      RA0  C  
ATOM   3985  CG  GLN A 144      31.816 -29.885  40.645  1.00  0.00      RA0  C  
ATOM   3986  CD  GLN A 144      30.446 -29.288  40.429  1.00  0.00      RA0  C  
ATOM   3987  NE2 GLN A 144      30.346 -28.022  40.843  1.00  0.00      RA0  N  
ATOM   3988  OE1 GLN A 144      29.533 -29.932  39.925  1.00  0.00      RA0  O  
ATOM   3989  H   GLN A 144      32.753 -32.784  41.995  1.00  0.00      RA0  H  
ATOM   3990 HE21 GLN A 144      31.141 -27.566  41.255  1.00  0.00      RA0  H  
ATOM   3991 HE22 GLN A 144      29.479 -27.532  40.760  1.00  0.00      RA0  H  
ATOM   3992  N   ASP A 145      34.779 -30.244  44.316  1.00  0.00      RA0  N  
ATOM   3993  CA  ASP A 145      35.124 -30.164  45.724  1.00  0.00      RA0  C  
ATOM   3994  C   ASP A 145      34.107 -29.292  46.437  1.00  0.00      RA0  C  
ATOM   3995  O   ASP A 145      33.578 -28.348  45.857  1.00  0.00      RA0  O  
ATOM   3996  CB  ASP A 145      36.553 -29.667  45.930  1.00  0.00      RA0  C  
ATOM   3997  CG  ASP A 145      37.547 -30.715  45.462  1.00  0.00      RA0  C  
ATOM   3998  OD1 ASP A 145      37.136 -31.795  45.050  1.00  0.00      RA0  O  
ATOM   3999  OD2 ASP A 145      38.744 -30.458  45.525  1.00  0.00      RA0  O1-
ATOM   4000  H   ASP A 145      35.477 -29.988  43.654  1.00  0.00      RA0  H  
ATOM   4001  N   CYS A 146      33.802 -29.622  47.682  1.00  0.00      RA0  N  
ATOM   4002  CA  CYS A 146      32.944 -28.741  48.475  1.00  0.00      RA0  C  
ATOM   4003  C   CYS A 146      33.171 -28.894  49.954  1.00  0.00      RA0  C  
ATOM   4004  O   CYS A 146      33.709 -29.887  50.420  1.00  0.00      RA0  O  
ATOM   4005  CB  CYS A 146      31.473 -29.016  48.151  1.00  0.00      RA0  C  
ATOM   4006  SG  CYS A 146      31.056 -30.779  48.121  1.00  0.00      RA0  S  
ATOM   4007  H   CYS A 146      34.247 -30.416  48.110  1.00  0.00      RA0  H  
ATOM   4008  N   LEU A 147      32.779 -27.867  50.688  1.00  0.00      RA0  N  
ATOM   4009  CA  LEU A 147      32.898 -27.894  52.124  1.00  0.00      RA0  C  
ATOM   4010  C   LEU A 147      31.710 -27.175  52.726  1.00  0.00      RA0  C  
ATOM   4011  O   LEU A 147      31.318 -26.117  52.241  1.00  0.00      RA0  O  
ATOM   4012  CB  LEU A 147      34.229 -27.261  52.553  1.00  0.00      RA0  C  
ATOM   4013  CG  LEU A 147      34.514 -27.264  54.058  1.00  0.00      RA0  C  
ATOM   4014  CD1 LEU A 147      35.938 -27.716  54.358  1.00  0.00      RA0  C  
ATOM   4015  CD2 LEU A 147      34.207 -25.916  54.714  1.00  0.00      RA0  C  
ATOM   4016  H   LEU A 147      32.361 -27.064  50.253  1.00  0.00      RA0  H  
ATOM   4017  N   GLN A 148      31.144 -27.741  53.783  1.00  0.00      RA0  N  
ATOM   4018  CA  GLN A 148      29.985 -27.136  54.418  1.00  0.00      RA0  C  
ATOM   4019  C   GLN A 148      30.144 -27.126  55.926  1.00  0.00      RA0  C  
ATOM   4020  O   GLN A 148      30.473 -28.144  56.530  1.00  0.00      RA0  O  
ATOM   4021  CB  GLN A 148      28.687 -27.884  54.060  1.00  0.00      RA0  C  
ATOM   4022  CG  GLN A 148      27.427 -27.384  54.795  1.00  0.00      RA0  C  
ATOM   4023  CD  GLN A 148      26.186 -28.141  54.357  1.00  0.00      RA0  C  
ATOM   4024  NE2 GLN A 148      25.736 -29.036  55.242  1.00  0.00      RA0  N  
ATOM   4025  OE1 GLN A 148      25.635 -27.927  53.287  1.00  0.00      RA0  O  
ATOM   4026  H   GLN A 148      31.515 -28.607  54.128  1.00  0.00      RA0  H  
ATOM   4027 HE21 GLN A 148      26.137 -29.200  56.145  1.00  0.00      RA0  H  
ATOM   4028 HE22 GLN A 148      24.929 -29.558  54.974  1.00  0.00      RA0  H  
ATOM   4029  N   LEU A 149      29.872 -25.967  56.511  1.00  0.00      RA0  N  
ATOM   4030  CA  LEU A 149      29.920 -25.758  57.949  1.00  0.00      RA0  C  
ATOM   4031  C   LEU A 149      28.514 -25.595  58.483  1.00  0.00      RA0  C  
ATOM   4032  O   LEU A 149      27.680 -25.003  57.805  1.00  0.00      RA0  O  
ATOM   4033  CB  LEU A 149      30.740 -24.512  58.270  1.00  0.00      RA0  C  
ATOM   4034  CG  LEU A 149      32.206 -24.652  57.868  1.00  0.00      RA0  C  
ATOM   4035  CD1 LEU A 149      32.985 -23.354  58.074  1.00  0.00      RA0  C  
ATOM   4036  CD2 LEU A 149      32.859 -25.836  58.578  1.00  0.00      RA0  C  
ATOM   4037  H   LEU A 149      29.431 -25.302  55.931  1.00  0.00      RA0  H  
ATOM   4038  N   ILE A 150      28.262 -26.091  59.693  1.00  0.00      RA0  N  
ATOM   4039  CA  ILE A 150      26.988 -25.866  60.381  1.00  0.00      RA0  C  
ATOM   4040  C   ILE A 150      27.271 -25.283  61.758  1.00  0.00      RA0  C  
ATOM   4041  O   ILE A 150      28.320 -25.560  62.347  1.00  0.00      RA0  O  
ATOM   4042  CB  ILE A 150      26.185 -27.158  60.507  1.00  0.00      RA0  C  
ATOM   4043  CG1 ILE A 150      27.030 -28.279  61.115  1.00  0.00      RA0  C  
ATOM   4044  CG2 ILE A 150      25.554 -27.532  59.167  1.00  0.00      RA0  C  
ATOM   4045  CD1 ILE A 150      26.218 -29.543  61.395  1.00  0.00      RA0  C  
ATOM   4046  H   ILE A 150      28.997 -26.507  60.237  1.00  0.00      RA0  H  
ATOM   4047  N   ALA A 151      26.347 -24.479  62.269  1.00  0.00      RA0  N  
ATOM   4048  CA  ALA A 151      26.552 -23.827  63.565  1.00  0.00      RA0  C  
ATOM   4049  C   ALA A 151      26.735 -24.845  64.677  1.00  0.00      RA0  C  
ATOM   4050  O   ALA A 151      26.140 -25.917  64.649  1.00  0.00      RA0  O  
ATOM   4051  CB  ALA A 151      25.375 -22.916  63.887  1.00  0.00      RA0  C  
ATOM   4052  H   ALA A 151      25.487 -24.335  61.775  1.00  0.00      RA0  H  
ATOM   4053  N   ASP A 152      27.558 -24.482  65.654  1.00  0.00      RA0  N  
ATOM   4054  CA  ASP A 152      27.885 -25.322  66.801  1.00  0.00      RA0  C  
ATOM   4055  C   ASP A 152      27.021 -24.915  67.981  1.00  0.00      RA0  C  
ATOM   4056  O   ASP A 152      27.320 -23.920  68.640  1.00  0.00      RA0  O  
ATOM   4057  CB  ASP A 152      29.368 -25.132  67.128  1.00  0.00      RA0  C  
ATOM   4058  CG  ASP A 152      29.844 -25.988  68.289  1.00  0.00      RA0  C  
ATOM   4059  OD1 ASP A 152      29.041 -26.467  69.083  1.00  0.00      RA0  O  
ATOM   4060  OD2 ASP A 152      31.052 -26.153  68.423  1.00  0.00      RA0  O1-
ATOM   4061  H   ASP A 152      27.969 -23.571  65.652  1.00  0.00      RA0  H  
ATOM   4062  N   SER A 153      25.962 -25.677  68.261  1.00  0.00      RA0  N  
ATOM   4063  CA  SER A 153      24.986 -25.265  69.275  1.00  0.00      RA0  C  
ATOM   4064  C   SER A 153      25.548 -25.322  70.691  1.00  0.00      RA0  C  
ATOM   4065  O   SER A 153      24.942 -24.791  71.620  1.00  0.00      RA0  O  
ATOM   4066  CB  SER A 153      23.805 -26.192  69.028  1.00  0.00      RA0  C  
ATOM   4067  OG  SER A 153      24.321 -27.407  68.463  1.00  0.00      RA0  O  
ATOM   4068  H   SER A 153      25.785 -26.520  67.756  1.00  0.00      RA0  H  
ATOM   4069  HG  SER A 153      24.559 -27.939  69.229  1.00  0.00      RA0  H  
ATOM   4070  N   GLU A 154      26.708 -25.947  70.852  1.00  0.00      RA0  N  
ATOM   4071  CA  GLU A 154      27.287 -26.148  72.182  1.00  0.00      RA0  C  
ATOM   4072  C   GLU A 154      28.388 -25.139  72.511  1.00  0.00      RA0  C  
ATOM   4073  O   GLU A 154      29.033 -25.237  73.552  1.00  0.00      RA0  O  
ATOM   4074  CB  GLU A 154      27.826 -27.576  72.314  1.00  0.00      RA0  C  
ATOM   4075  CG  GLU A 154      27.098 -28.634  71.471  1.00  0.00      RA0  C  
ATOM   4076  CD  GLU A 154      25.641 -28.781  71.869  1.00  0.00      RA0  C  
ATOM   4077  OE1 GLU A 154      25.366 -29.037  73.040  1.00  0.00      RA0  O  
ATOM   4078  OE2 GLU A 154      24.781 -28.665  70.996  1.00  0.00      RA0  O1-
ATOM   4079  H   GLU A 154      27.253 -26.265  70.072  1.00  0.00      RA0  H  
ATOM   4080  N   THR A 155      28.592 -24.173  71.621  1.00  0.00      RA0  N  
ATOM   4081  CA  THR A 155      29.639 -23.165  71.774  1.00  0.00      RA0  C  
ATOM   4082  C   THR A 155      29.030 -21.767  71.692  1.00  0.00      RA0  C  
ATOM   4083  O   THR A 155      28.199 -21.526  70.833  1.00  0.00      RA0  O  
ATOM   4084  CB  THR A 155      30.692 -23.515  70.730  1.00  0.00      RA0  C  
ATOM   4085  CG2 THR A 155      31.921 -22.606  70.766  1.00  0.00      RA0  C  
ATOM   4086  OG1 THR A 155      31.080 -24.876  70.947  1.00  0.00      RA0  O  
ATOM   4087  H   THR A 155      28.080 -24.134  70.760  1.00  0.00      RA0  H  
ATOM   4088  HG1 THR A 155      30.729 -25.389  70.208  1.00  0.00      RA0  H  
ATOM   4089  N   PRO A 156      29.429 -20.844  72.586  1.00  0.00      RA0  N  
ATOM   4090  CA  PRO A 156      28.812 -19.510  72.539  1.00  0.00      RA0  C  
ATOM   4091  C   PRO A 156      29.201 -18.760  71.275  1.00  0.00      RA0  C  
ATOM   4092  O   PRO A 156      30.214 -19.107  70.653  1.00  0.00      RA0  O  
ATOM   4093  CB  PRO A 156      29.378 -18.837  73.796  1.00  0.00      RA0  C  
ATOM   4094  CG  PRO A 156      29.879 -19.967  74.697  1.00  0.00      RA0  C  
ATOM   4095  CD  PRO A 156      30.343 -21.023  73.703  1.00  0.00      RA0  C  
ATOM   4096  N   THR A 157      28.426 -17.744  70.899  1.00  0.00      RA0  N  
ATOM   4097  CA  THR A 157      28.780 -16.935  69.740  1.00  0.00      RA0  C  
ATOM   4098  C   THR A 157      30.080 -16.247  70.035  1.00  0.00      RA0  C  
ATOM   4099  O   THR A 157      30.454 -16.092  71.194  1.00  0.00      RA0  O  
ATOM   4100  CB  THR A 157      27.595 -16.012  69.514  1.00  0.00      RA0  C  
ATOM   4101  CG2 THR A 157      26.878 -16.371  68.211  1.00  0.00      RA0  C  
ATOM   4102  OG1 THR A 157      26.687 -16.142  70.621  1.00  0.00      RA0  O  
ATOM   4103  H   THR A 157      27.659 -17.449  71.463  1.00  0.00      RA0  H  
ATOM   4104  HG1 THR A 157      25.895 -15.677  70.370  1.00  0.00      RA0  H  
ATOM   4105  N   ILE A 158      30.766 -15.832  68.980  1.00  0.00      RA0  N  
ATOM   4106  CA  ILE A 158      32.043 -15.154  69.128  1.00  0.00      RA0  C  
ATOM   4107  C   ILE A 158      31.786 -13.663  68.997  1.00  0.00      RA0  C  
ATOM   4108  O   ILE A 158      31.358 -13.200  67.941  1.00  0.00      RA0  O  
ATOM   4109  CB  ILE A 158      32.992 -15.630  68.030  1.00  0.00      RA0  C  
ATOM   4110  CG1 ILE A 158      33.031 -17.159  67.976  1.00  0.00      RA0  C  
ATOM   4111  CG2 ILE A 158      34.376 -14.994  68.172  1.00  0.00      RA0  C  
ATOM   4112  CD1 ILE A 158      33.754 -17.686  66.736  1.00  0.00      RA0  C  
ATOM   4113  H   ILE A 158      30.375 -15.913  68.061  1.00  0.00      RA0  H  
ATOM   4114  N   GLN A 159      32.016 -12.918  70.076  1.00  0.00      RA0  N  
ATOM   4115  CA  GLN A 159      31.666 -11.492  70.109  1.00  0.00      RA0  C  
ATOM   4116  C   GLN A 159      32.900 -10.593  70.044  1.00  0.00      RA0  C  
ATOM   4117  O   GLN A 159      33.781 -10.673  70.898  1.00  0.00      RA0  O  
ATOM   4118  CB  GLN A 159      30.750 -11.206  71.294  1.00  0.00      RA0  C  
ATOM   4119  CG  GLN A 159      29.578 -12.189  71.254  1.00  0.00      RA0  C  
ATOM   4120  CD  GLN A 159      28.534 -11.795  72.267  1.00  0.00      RA0  C  
ATOM   4121  NE2 GLN A 159      27.558 -12.708  72.394  1.00  0.00      RA0  N  
ATOM   4122  OE1 GLN A 159      28.579 -10.717  72.848  1.00  0.00      RA0  O  
ATOM   4123  H   GLN A 159      32.436 -13.314  70.892  1.00  0.00      RA0  H  
ATOM   4124 HE21 GLN A 159      27.614 -13.615  71.977  1.00  0.00      RA0  H  
ATOM   4125 HE22 GLN A 159      26.714 -12.486  72.891  1.00  0.00      RA0  H  
ATOM   4126  N   LYS A 160      32.953  -9.737  69.024  1.00  0.00      RA0  N  
ATOM   4127  CA  LYS A 160      34.113  -8.869  68.778  1.00  0.00      RA0  C  
ATOM   4128  C   LYS A 160      33.698  -7.445  68.392  1.00  0.00      RA0  C  
ATOM   4129  O   LYS A 160      33.569  -7.124  67.211  1.00  0.00      RA0  O  
ATOM   4130  CB  LYS A 160      34.977  -9.429  67.644  1.00  0.00      RA0  C  
ATOM   4131  CG  LYS A 160      35.613 -10.793  67.917  1.00  0.00      RA0  C  
ATOM   4132  CD  LYS A 160      36.609 -10.755  69.076  1.00  0.00      RA0  C  
ATOM   4133  CE  LYS A 160      37.225 -12.126  69.352  1.00  0.00      RA0  C  
ATOM   4134  NZ  LYS A 160      37.936 -12.590  68.151  1.00  0.00      RA0  N1+
ATOM   4135  H   LYS A 160      32.177  -9.651  68.390  1.00  0.00      RA0  H  
ATOM   4136  HZ1 LYS A 160      38.386 -13.507  68.346  1.00  0.00      RA0  H  
ATOM   4137  HZ2 LYS A 160      37.265 -12.695  67.363  1.00  0.00      RA0  H  
ATOM   4138  HZ3 LYS A 160      38.665 -11.895  67.891  1.00  0.00      RA0  H  
ATOM   4139  N   GLY A 161      33.492  -6.594  69.388  1.00  0.00      RA0  N  
ATOM   4140  CA  GLY A 161      33.074  -5.224  69.142  1.00  0.00      RA0  C  
ATOM   4141  C   GLY A 161      31.675  -5.121  68.557  1.00  0.00      RA0  C  
ATOM   4142  O   GLY A 161      30.690  -5.551  69.164  1.00  0.00      RA0  O  
ATOM   4143  H   GLY A 161      33.446  -6.938  70.324  1.00  0.00      RA0  H  
ATOM   4144  N   SER A 162      31.570  -4.553  67.364  1.00  0.00      RA0  N  
ATOM   4145  CA  SER A 162      30.253  -4.423  66.745  1.00  0.00      RA0  C  
ATOM   4146  C   SER A 162      29.948  -5.596  65.832  1.00  0.00      RA0  C  
ATOM   4147  O   SER A 162      28.961  -5.563  65.079  1.00  0.00      RA0  O  
ATOM   4148  CB  SER A 162      30.349  -3.049  66.141  1.00  0.00      RA0  C  
ATOM   4149  OG  SER A 162      31.275  -2.385  67.011  1.00  0.00      RA0  O  
ATOM   4150  H   SER A 162      32.337  -4.121  66.894  1.00  0.00      RA0  H  
ATOM   4151  HG  SER A 162      30.836  -2.380  67.864  1.00  0.00      RA0  H  
ATOM   4152  N   TYR A 163      30.778  -6.639  65.886  1.00  0.00      RA0  N  
ATOM   4153  CA  TYR A 163      30.511  -7.838  65.077  1.00  0.00      RA0  C  
ATOM   4154  C   TYR A 163      30.300  -9.103  65.905  1.00  0.00      RA0  C  
ATOM   4155  O   TYR A 163      30.882  -9.263  66.987  1.00  0.00      RA0  O  
ATOM   4156  CB  TYR A 163      31.664  -8.095  64.109  1.00  0.00      RA0  C  
ATOM   4157  CG  TYR A 163      31.507  -7.299  62.837  1.00  0.00      RA0  C  
ATOM   4158  CD1 TYR A 163      31.614  -5.913  62.840  1.00  0.00      RA0  C  
ATOM   4159  CD2 TYR A 163      31.268  -7.974  61.647  1.00  0.00      RA0  C  
ATOM   4160  CE1 TYR A 163      31.491  -5.204  61.651  1.00  0.00      RA0  C  
ATOM   4161  CE2 TYR A 163      31.154  -7.267  60.458  1.00  0.00      RA0  C  
ATOM   4162  CZ  TYR A 163      31.268  -5.883  60.459  1.00  0.00      RA0  C  
ATOM   4163  OH  TYR A 163      31.154  -5.188  59.272  1.00  0.00      RA0  O  
ATOM   4164  H   TYR A 163      31.535  -6.693  66.539  1.00  0.00      RA0  H  
ATOM   4165  HH  TYR A 163      31.283  -5.792  58.552  1.00  0.00      RA0  H  
ATOM   4166  N   THR A 164      29.493 -10.012  65.365  1.00  0.00      RA0  N  
ATOM   4167  CA  THR A 164      29.310 -11.327  65.962  1.00  0.00      RA0  C  
ATOM   4168  C   THR A 164      29.655 -12.376  64.926  1.00  0.00      RA0  C  
ATOM   4169  O   THR A 164      29.326 -12.231  63.739  1.00  0.00      RA0  O  
ATOM   4170  CB  THR A 164      27.887 -11.436  66.503  1.00  0.00      RA0  C  
ATOM   4171  CG2 THR A 164      27.609 -12.799  67.135  1.00  0.00      RA0  C  
ATOM   4172  OG1 THR A 164      27.652 -10.399  67.461  1.00  0.00      RA0  O  
ATOM   4173  H   THR A 164      29.059  -9.873  64.478  1.00  0.00      RA0  H  
ATOM   4174  HG1 THR A 164      27.853  -9.580  67.013  1.00  0.00      RA0  H  
ATOM   4175  N   PHE A 165      30.345 -13.421  65.360  1.00  0.00      RA0  N  
ATOM   4176  CA  PHE A 165      30.726 -14.504  64.468  1.00  0.00      RA0  C  
ATOM   4177  C   PHE A 165      30.142 -15.824  64.965  1.00  0.00      RA0  C  
ATOM   4178  O   PHE A 165      29.933 -16.016  66.171  1.00  0.00      RA0  O  
ATOM   4179  CB  PHE A 165      32.247 -14.626  64.371  1.00  0.00      RA0  C  
ATOM   4180  CG  PHE A 165      32.851 -13.327  63.898  1.00  0.00      RA0  C  
ATOM   4181  CD1 PHE A 165      33.372 -12.426  64.820  1.00  0.00      RA0  C  
ATOM   4182  CD2 PHE A 165      32.890 -13.037  62.541  1.00  0.00      RA0  C  
ATOM   4183  CE1 PHE A 165      33.931 -11.232  64.382  1.00  0.00      RA0  C  
ATOM   4184  CE2 PHE A 165      33.453 -11.844  62.104  1.00  0.00      RA0  C  
ATOM   4185  CZ  PHE A 165      33.973 -10.942  63.024  1.00  0.00      RA0  C  
ATOM   4186  H   PHE A 165      30.531 -13.545  66.334  1.00  0.00      RA0  H  
ATOM   4187  N   VAL A 166      29.910 -16.740  64.036  1.00  0.00      RA0  N  
ATOM   4188  CA  VAL A 166      29.272 -18.015  64.351  1.00  0.00      RA0  C  
ATOM   4189  C   VAL A 166      30.312 -19.096  64.600  1.00  0.00      RA0  C  
ATOM   4190  O   VAL A 166      31.239 -19.262  63.808  1.00  0.00      RA0  O  
ATOM   4191  CB  VAL A 166      28.332 -18.401  63.206  1.00  0.00      RA0  C  
ATOM   4192  CG1 VAL A 166      27.538 -19.671  63.511  1.00  0.00      RA0  C  
ATOM   4193  CG2 VAL A 166      27.419 -17.230  62.847  1.00  0.00      RA0  C  
ATOM   4194  H   VAL A 166      30.268 -16.615  63.111  1.00  0.00      RA0  H  
ATOM   4195  N   PRO A 167      30.168 -19.845  65.703  1.00  0.00      RA0  N  
ATOM   4196  CA  PRO A 167      31.067 -20.985  65.892  1.00  0.00      RA0  C  
ATOM   4197  C   PRO A 167      30.637 -22.153  64.998  1.00  0.00      RA0  C  
ATOM   4198  O   PRO A 167      29.472 -22.535  65.040  1.00  0.00      RA0  O  
ATOM   4199  CB  PRO A 167      30.891 -21.257  67.387  1.00  0.00      RA0  C  
ATOM   4200  CG  PRO A 167      29.453 -20.847  67.710  1.00  0.00      RA0  C  
ATOM   4201  CD  PRO A 167      29.228 -19.646  66.801  1.00  0.00      RA0  C  
ATOM   4202  N   TRP A 168      31.558 -22.698  64.205  1.00  0.00      RA0  N  
ATOM   4203  CA  TRP A 168      31.214 -23.723  63.214  1.00  0.00      RA0  C  
ATOM   4204  C   TRP A 168      31.675 -25.120  63.590  1.00  0.00      RA0  C  
ATOM   4205  O   TRP A 168      32.680 -25.286  64.276  1.00  0.00      RA0  O  
ATOM   4206  CB  TRP A 168      31.811 -23.387  61.850  1.00  0.00      RA0  C  
ATOM   4207  CG  TRP A 168      31.340 -22.048  61.338  1.00  0.00      RA0  C  
ATOM   4208  CD1 TRP A 168      32.122 -20.897  61.175  1.00  0.00      RA0  C  
ATOM   4209  CD2 TRP A 168      30.024 -21.677  60.876  1.00  0.00      RA0  C  
ATOM   4210  CE2 TRP A 168      30.083 -20.325  60.462  1.00  0.00      RA0  C  
ATOM   4211  CE3 TRP A 168      28.824 -22.371  60.786  1.00  0.00      RA0  C  
ATOM   4212  NE1 TRP A 168      31.386 -19.878  60.658  1.00  0.00      RA0  N  
ATOM   4213  CZ2 TRP A 168      28.941 -19.709  59.963  1.00  0.00      RA0  C  
ATOM   4214  CZ3 TRP A 168      27.690 -21.744  60.287  1.00  0.00      RA0  C  
ATOM   4215  CH2 TRP A 168      27.747 -20.416  59.878  1.00  0.00      RA0  C  
ATOM   4216  H   TRP A 168      32.526 -22.466  64.307  1.00  0.00      RA0  H  
ATOM   4217  HE1 TRP A 168      31.730 -18.979  60.481  1.00  0.00      RA0  H  
ATOM   4218  N   LEU A 169      30.934 -26.115  63.114  1.00  0.00      RA0  N  
ATOM   4219  CA  LEU A 169      31.365 -27.513  63.111  1.00  0.00      RA0  C  
ATOM   4220  C   LEU A 169      31.434 -27.952  61.665  1.00  0.00      RA0  C  
ATOM   4221  O   LEU A 169      30.723 -27.416  60.837  1.00  0.00      RA0  O  
ATOM   4222  CB  LEU A 169      30.365 -28.405  63.843  1.00  0.00      RA0  C  
ATOM   4223  CG  LEU A 169      30.406 -28.245  65.360  1.00  0.00      RA0  C  
ATOM   4224  CD1 LEU A 169      29.315 -29.070  66.044  1.00  0.00      RA0  C  
ATOM   4225  CD2 LEU A 169      31.796 -28.549  65.919  1.00  0.00      RA0  C  
ATOM   4226  H   LEU A 169      30.110 -25.911  62.589  1.00  0.00      RA0  H  
ATOM   4227  N   LEU A 170      32.258 -28.940  61.355  1.00  0.00      RA0  N  
ATOM   4228  CA  LEU A 170      32.297 -29.458  59.996  1.00  0.00      RA0  C  
ATOM   4229  C   LEU A 170      31.059 -30.301  59.708  1.00  0.00      RA0  C  
ATOM   4230  O   LEU A 170      30.786 -31.256  60.419  1.00  0.00      RA0  O  
ATOM   4231  CB  LEU A 170      33.581 -30.251  59.750  1.00  0.00      RA0  C  
ATOM   4232  CG  LEU A 170      33.751 -30.644  58.280  1.00  0.00      RA0  C  
ATOM   4233  CD1 LEU A 170      33.799 -29.419  57.366  1.00  0.00      RA0  C  
ATOM   4234  CD2 LEU A 170      34.956 -31.561  58.068  1.00  0.00      RA0  C  
ATOM   4235  H   LEU A 170      32.730 -29.426  62.087  1.00  0.00      RA0  H  
ATOM   4236  N   SER A 171      30.302 -29.937  58.680  1.00  0.00      RA0  N  
ATOM   4237  CA  SER A 171      29.245 -30.807  58.168  1.00  0.00      RA0  C  
ATOM   4238  C   SER A 171      29.857 -31.893  57.273  1.00  0.00      RA0  C  
ATOM   4239  O   SER A 171      29.679 -33.083  57.505  1.00  0.00      RA0  O  
ATOM   4240  CB  SER A 171      28.236 -29.971  57.398  1.00  0.00      RA0  C  
ATOM   4241  OG  SER A 171      26.930 -30.053  57.969  1.00  0.00      RA0  O  
ATOM   4242  H   SER A 171      30.560 -29.134  58.144  1.00  0.00      RA0  H  
ATOM   4243  HG  SER A 171      27.054 -30.294  58.881  1.00  0.00      RA0  H  
ATOM   4244  N   PHE A 172      30.607 -31.480  56.258  1.00  0.00      RA0  N  
ATOM   4245  CA  PHE A 172      31.376 -32.430  55.468  1.00  0.00      RA0  C  
ATOM   4246  C   PHE A 172      32.393 -31.660  54.656  1.00  0.00      RA0  C  
ATOM   4247  O   PHE A 172      32.219 -30.478  54.387  1.00  0.00      RA0  O  
ATOM   4248  CB  PHE A 172      30.507 -33.335  54.569  1.00  0.00      RA0  C  
ATOM   4249  CG  PHE A 172      29.880 -32.602  53.401  1.00  0.00      RA0  C  
ATOM   4250  CD1 PHE A 172      30.505 -32.677  52.136  1.00  0.00      RA0  C  
ATOM   4251  CD2 PHE A 172      28.686 -31.872  53.586  1.00  0.00      RA0  C  
ATOM   4252  CE1 PHE A 172      29.925 -32.018  51.036  1.00  0.00      RA0  C  
ATOM   4253  CE2 PHE A 172      28.104 -31.213  52.486  1.00  0.00      RA0  C  
ATOM   4254  CZ  PHE A 172      28.728 -31.298  51.223  1.00  0.00      RA0  C  
ATOM   4255  H   PHE A 172      30.762 -30.514  56.034  1.00  0.00      RA0  H  
ATOM   4256  N   LYS A 173      33.419 -32.369  54.227  1.00  0.00      RA0  N  
ATOM   4257  CA  LYS A 173      34.434 -31.856  53.330  1.00  0.00      RA0  C  
ATOM   4258  C   LYS A 173      34.590 -32.920  52.262  1.00  0.00      RA0  C  
ATOM   4259  O   LYS A 173      34.770 -34.106  52.573  1.00  0.00      RA0  O  
ATOM   4260  CB  LYS A 173      35.741 -31.636  54.081  1.00  0.00      RA0  C  
ATOM   4261  CG  LYS A 173      36.943 -31.512  53.145  1.00  0.00      RA0  C  
ATOM   4262  CD  LYS A 173      38.227 -31.266  53.928  1.00  0.00      RA0  C  
ATOM   4263  CE  LYS A 173      39.492 -31.481  53.101  1.00  0.00      RA0  C  
ATOM   4264  NZ  LYS A 173      39.554 -30.537  51.978  1.00  0.00      RA0  N1+
ATOM   4265  H   LYS A 173      33.491 -33.352  54.405  1.00  0.00      RA0  H  
ATOM   4266  HZ1 LYS A 173      40.513 -30.120  51.947  1.00  0.00      RA0  H  
ATOM   4267  HZ2 LYS A 173      39.334 -31.044  51.094  1.00  0.00      RA0  H  
ATOM   4268  HZ3 LYS A 173      38.906 -29.734  52.117  1.00  0.00      RA0  H  
ATOM   4269  N   ARG A 174      34.489 -32.510  51.009  1.00  0.00      RA0  N  
ATOM   4270  CA  ARG A 174      34.681 -33.432  49.887  1.00  0.00      RA0  C  
ATOM   4271  C   ARG A 174      35.815 -32.910  49.016  1.00  0.00      RA0  C  
ATOM   4272  O   ARG A 174      35.770 -31.758  48.604  1.00  0.00      RA0  O  
ATOM   4273  CB  ARG A 174      33.384 -33.439  49.085  1.00  0.00      RA0  C  
ATOM   4274  CG  ARG A 174      33.397 -34.251  47.792  1.00  0.00      RA0  C  
ATOM   4275  CD  ARG A 174      32.144 -33.928  46.980  1.00  0.00      RA0  C  
ATOM   4276  NE  ARG A 174      31.970 -34.839  45.852  1.00  0.00      RA0  N  
ATOM   4277  CZ  ARG A 174      31.271 -34.431  44.772  1.00  0.00      RA0  C  
ATOM   4278  NH1 ARG A 174      30.954 -33.148  44.607  1.00  0.00      RA0  N1+
ATOM   4279  NH2 ARG A 174      30.903 -35.329  43.863  1.00  0.00      RA0  N  
ATOM   4280  H   ARG A 174      34.398 -31.541  50.782  1.00  0.00      RA0  H  
ATOM   4281  HE  ARG A 174      32.264 -35.785  45.991  1.00  0.00      RA0  H  
ATOM   4282 HH11 ARG A 174      30.315 -32.836  43.908  1.00  0.00      RA0  H  
ATOM   4283 HH12 ARG A 174      31.381 -32.441  45.189  1.00  0.00      RA0  H  
ATOM   4284 HH21 ARG A 174      30.402 -35.055  43.037  1.00  0.00      RA0  H  
ATOM   4285 HH22 ARG A 174      31.118 -36.299  43.983  1.00  0.00      RA0  H  
ATOM   4286  N   GLY A 175      36.833 -33.727  48.752  1.00  0.00      RA0  N  
ATOM   4287  CA  GLY A 175      37.952 -33.298  47.914  1.00  0.00      RA0  C  
ATOM   4288  C   GLY A 175      38.942 -32.395  48.644  1.00  0.00      RA0  C  
ATOM   4289  O   GLY A 175      38.928 -32.319  49.874  1.00  0.00      RA0  O  
ATOM   4290  H   GLY A 175      36.895 -34.598  49.233  1.00  0.00      RA0  H  
ATOM   4291  N   SER A 176      39.788 -31.689  47.897  1.00  0.00      RA0  N  
ATOM   4292  CA  SER A 176      40.924 -30.998  48.513  1.00  0.00      RA0  C  
ATOM   4293  C   SER A 176      40.946 -29.462  48.375  1.00  0.00      RA0  C  
ATOM   4294  O   SER A 176      41.769 -28.807  49.004  1.00  0.00      RA0  O  
ATOM   4295  CB  SER A 176      42.114 -31.715  47.910  1.00  0.00      RA0  C  
ATOM   4296  OG  SER A 176      41.654 -33.039  47.609  1.00  0.00      RA0  O  
ATOM   4297  H   SER A 176      39.629 -31.620  46.907  1.00  0.00      RA0  H  
ATOM   4298  HG  SER A 176      41.306 -33.007  46.725  1.00  0.00      RA0  H  
ATOM   4299  N   ALA A 177      40.042 -28.886  47.582  1.00  0.00      RA0  N  
ATOM   4300  CA  ALA A 177      40.120 -27.468  47.246  1.00  0.00      RA0  C  
ATOM   4301  C   ALA A 177      39.782 -26.539  48.405  1.00  0.00      RA0  C  
ATOM   4302  O   ALA A 177      40.141 -25.365  48.377  1.00  0.00      RA0  O  
ATOM   4303  CB  ALA A 177      39.194 -27.107  46.085  1.00  0.00      RA0  C  
ATOM   4304  H   ALA A 177      39.380 -29.447  47.078  1.00  0.00      RA0  H  
ATOM   4305  N   LEU A 178      39.083 -27.064  49.409  1.00  0.00      RA0  N  
ATOM   4306  CA  LEU A 178      38.521 -26.245  50.480  1.00  0.00      RA0  C  
ATOM   4307  C   LEU A 178      38.780 -26.869  51.847  1.00  0.00      RA0  C  
ATOM   4308  O   LEU A 178      38.627 -28.078  52.023  1.00  0.00      RA0  O  
ATOM   4309  CB  LEU A 178      37.019 -26.071  50.268  1.00  0.00      RA0  C  
ATOM   4310  CG  LEU A 178      36.670 -25.256  49.024  1.00  0.00      RA0  C  
ATOM   4311  CD1 LEU A 178      35.215 -25.453  48.603  1.00  0.00      RA0  C  
ATOM   4312  CD2 LEU A 178      37.044 -23.781  49.197  1.00  0.00      RA0  C  
ATOM   4313  H   LEU A 178      38.896 -28.042  49.446  1.00  0.00      RA0  H  
ATOM   4314  N   GLU A 179      39.193 -26.046  52.802  1.00  0.00      RA0  N  
ATOM   4315  CA  GLU A 179      39.471 -26.516  54.159  1.00  0.00      RA0  C  
ATOM   4316  C   GLU A 179      38.823 -25.610  55.176  1.00  0.00      RA0  C  
ATOM   4317  O   GLU A 179      38.449 -24.483  54.864  1.00  0.00      RA0  O  
ATOM   4318  CB  GLU A 179      40.982 -26.658  54.383  1.00  0.00      RA0  C  
ATOM   4319  CG  GLU A 179      41.530 -28.099  54.315  1.00  0.00      RA0  C  
ATOM   4320  CD  GLU A 179      41.684 -28.652  52.902  1.00  0.00      RA0  C  
ATOM   4321  OE1 GLU A 179      42.127 -29.782  52.722  1.00  0.00      RA0  O  
ATOM   4322  OE2 GLU A 179      41.406 -27.977  51.929  1.00  0.00      RA0  O1-
ATOM   4323  H   GLU A 179      39.312 -25.065  52.620  1.00  0.00      RA0  H  
ATOM   4324  N   GLU A 180      38.710 -26.101  56.404  1.00  0.00      RA0  N  
ATOM   4325  CA  GLU A 180      38.234 -25.272  57.502  1.00  0.00      RA0  C  
ATOM   4326  C   GLU A 180      39.340 -25.135  58.517  1.00  0.00      RA0  C  
ATOM   4327  O   GLU A 180      39.979 -26.127  58.869  1.00  0.00      RA0  O  
ATOM   4328  CB  GLU A 180      36.980 -25.863  58.159  1.00  0.00      RA0  C  
ATOM   4329  CG  GLU A 180      36.493 -25.170  59.453  1.00  0.00      RA0  C  
ATOM   4330  CD  GLU A 180      37.299 -25.622  60.670  1.00  0.00      RA0  C  
ATOM   4331  OE1 GLU A 180      37.445 -26.824  60.872  1.00  0.00      RA0  O  
ATOM   4332  OE2 GLU A 180      37.863 -24.794  61.390  1.00  0.00      RA0  O1-
ATOM   4333  H   GLU A 180      39.092 -26.986  56.666  1.00  0.00      RA0  H  
ATOM   4334  N   LYS A 181      39.579 -23.913  58.979  1.00  0.00      RA0  N  
ATOM   4335  CA  LYS A 181      40.405 -23.716  60.167  1.00  0.00      RA0  C  
ATOM   4336  C   LYS A 181      40.141 -22.362  60.813  1.00  0.00      RA0  C  
ATOM   4337  O   LYS A 181      39.957 -21.352  60.129  1.00  0.00      RA0  O  
ATOM   4338  CB  LYS A 181      41.887 -23.989  59.931  1.00  0.00      RA0  C  
ATOM   4339  CG  LYS A 181      42.588 -24.611  61.151  1.00  0.00      RA0  C  
ATOM   4340  CD  LYS A 181      42.350 -26.109  61.464  1.00  0.00      RA0  C  
ATOM   4341  CE  LYS A 181      41.082 -26.569  62.223  1.00  0.00      RA0  C  
ATOM   4342  NZ  LYS A 181      39.893 -26.589  61.362  1.00  0.00      RA0  N1+
ATOM   4343  H   LYS A 181      39.087 -23.110  58.626  1.00  0.00      RA0  H  
ATOM   4344  HZ1 LYS A 181      39.117 -27.208  61.681  1.00  0.00      RA0  H  
ATOM   4345  HZ2 LYS A 181      39.392 -25.677  61.294  1.00  0.00      RA0  H  
ATOM   4346  HZ3 LYS A 181      40.118 -26.858  60.384  1.00  0.00      RA0  H  
ATOM   4347  N   GLU A 182      40.103 -22.374  62.142  1.00  0.00      RA0  N  
ATOM   4348  CA  GLU A 182      39.830 -21.188  62.932  1.00  0.00      RA0  C  
ATOM   4349  C   GLU A 182      38.545 -20.484  62.492  1.00  0.00      RA0  C  
ATOM   4350  O   GLU A 182      38.509 -19.253  62.409  1.00  0.00      RA0  O  
ATOM   4351  CB  GLU A 182      40.964 -20.152  62.870  1.00  0.00      RA0  C  
ATOM   4352  CG  GLU A 182      42.392 -20.673  62.684  1.00  0.00      RA0  C  
ATOM   4353  CD  GLU A 182      43.021 -19.887  61.547  1.00  0.00      RA0  C  
ATOM   4354  OE1 GLU A 182      43.263 -20.458  60.486  1.00  0.00      RA0  O  
ATOM   4355  OE2 GLU A 182      43.205 -18.679  61.680  1.00  0.00      RA0  O1-
ATOM   4356  H   GLU A 182      40.224 -23.245  62.609  1.00  0.00      RA0  H  
ATOM   4357  N   ASN A 183      37.515 -21.282  62.195  1.00  0.00      RA0  N  
ATOM   4358  CA  ASN A 183      36.172 -20.796  61.848  1.00  0.00      RA0  C  
ATOM   4359  C   ASN A 183      36.109 -19.997  60.547  1.00  0.00      RA0  C  
ATOM   4360  O   ASN A 183      35.202 -19.183  60.338  1.00  0.00      RA0  O  
ATOM   4361  CB  ASN A 183      35.533 -19.920  62.935  1.00  0.00      RA0  C  
ATOM   4362  CG  ASN A 183      35.070 -20.746  64.110  1.00  0.00      RA0  C  
ATOM   4363  ND2 ASN A 183      35.745 -20.480  65.244  1.00  0.00      RA0  N  
ATOM   4364  OD1 ASN A 183      34.167 -21.567  64.016  1.00  0.00      RA0  O  
ATOM   4365  H   ASN A 183      37.670 -22.272  62.177  1.00  0.00      RA0  H  
ATOM   4366 HD21 ASN A 183      36.470 -19.791  65.248  1.00  0.00      RA0  H  
ATOM   4367 HD22 ASN A 183      35.530 -20.968  66.091  1.00  0.00      RA0  H  
ATOM   4368  N   LYS A 184      37.062 -20.270  59.666  1.00  0.00      RA0  N  
ATOM   4369  CA  LYS A 184      37.069 -19.720  58.320  1.00  0.00      RA0  C  
ATOM   4370  C   LYS A 184      37.120 -20.858  57.318  1.00  0.00      RA0  C  
ATOM   4371  O   LYS A 184      37.583 -21.960  57.643  1.00  0.00      RA0  O  
ATOM   4372  CB  LYS A 184      38.296 -18.835  58.121  1.00  0.00      RA0  C  
ATOM   4373  CG  LYS A 184      38.503 -17.822  59.244  1.00  0.00      RA0  C  
ATOM   4374  CD  LYS A 184      39.951 -17.357  59.275  1.00  0.00      RA0  C  
ATOM   4375  CE  LYS A 184      40.843 -18.595  59.269  1.00  0.00      RA0  C  
ATOM   4376  NZ  LYS A 184      42.271 -18.269  59.222  1.00  0.00      RA0  N1+
ATOM   4377  H   LYS A 184      37.789 -20.933  59.852  1.00  0.00      RA0  H  
ATOM   4378  HZ1 LYS A 184      42.616 -17.932  60.144  1.00  0.00      RA0  H  
ATOM   4379  HZ2 LYS A 184      42.810 -19.147  59.077  1.00  0.00      RA0  H  
ATOM   4380  HZ3 LYS A 184      42.489 -17.627  58.422  1.00  0.00      RA0  H  
ATOM   4381  N   ILE A 185      36.662 -20.589  56.101  1.00  0.00      RA0  N  
ATOM   4382  CA  ILE A 185      36.865 -21.515  54.993  1.00  0.00      RA0  C  
ATOM   4383  C   ILE A 185      38.122 -21.087  54.233  1.00  0.00      RA0  C  
ATOM   4384  O   ILE A 185      38.208 -19.966  53.758  1.00  0.00      RA0  O  
ATOM   4385  CB  ILE A 185      35.665 -21.533  54.044  1.00  0.00      RA0  C  
ATOM   4386  CG1 ILE A 185      34.374 -21.874  54.786  1.00  0.00      RA0  C  
ATOM   4387  CG2 ILE A 185      35.914 -22.492  52.877  1.00  0.00      RA0  C  
ATOM   4388  CD1 ILE A 185      33.178 -21.996  53.838  1.00  0.00      RA0  C  
ATOM   4389  H   ILE A 185      36.379 -19.649  55.895  1.00  0.00      RA0  H  
ATOM   4390  N   LEU A 186      39.104 -21.980  54.154  1.00  0.00      RA0  N  
ATOM   4391  CA  LEU A 186      40.371 -21.689  53.497  1.00  0.00      RA0  C  
ATOM   4392  C   LEU A 186      40.352 -22.181  52.065  1.00  0.00      RA0  C  
ATOM   4393  O   LEU A 186      40.056 -23.352  51.804  1.00  0.00      RA0  O  
ATOM   4394  CB  LEU A 186      41.530 -22.378  54.218  1.00  0.00      RA0  C  
ATOM   4395  CG  LEU A 186      41.401 -22.493  55.739  1.00  0.00      RA0  C  
ATOM   4396  CD1 LEU A 186      42.508 -23.383  56.301  1.00  0.00      RA0  C  
ATOM   4397  CD2 LEU A 186      41.347 -21.142  56.453  1.00  0.00      RA0  C  
ATOM   4398  H   LEU A 186      38.973 -22.874  54.546  1.00  0.00      RA0  H  
ATOM   4399  N   VAL A 187      40.691 -21.303  51.136  1.00  0.00      RA0  N  
ATOM   4400  CA  VAL A 187      40.757 -21.705  49.730  1.00  0.00      RA0  C  
ATOM   4401  C   VAL A 187      42.123 -22.328  49.458  1.00  0.00      RA0  C  
ATOM   4402  O   VAL A 187      43.144 -21.661  49.606  1.00  0.00      RA0  O  
ATOM   4403  CB  VAL A 187      40.503 -20.507  48.819  1.00  0.00      RA0  C  
ATOM   4404  CG1 VAL A 187      40.539 -20.910  47.344  1.00  0.00      RA0  C  
ATOM   4405  CG2 VAL A 187      39.188 -19.829  49.204  1.00  0.00      RA0  C  
ATOM   4406  H   VAL A 187      41.037 -20.399  51.400  1.00  0.00      RA0  H  
ATOM   4407  N   LYS A 188      42.148 -23.616  49.110  1.00  0.00      RA0  N  
ATOM   4408  CA  LYS A 188      43.423 -24.294  48.876  1.00  0.00      RA0  C  
ATOM   4409  C   LYS A 188      43.765 -24.333  47.390  1.00  0.00      RA0  C  
ATOM   4410  O   LYS A 188      44.906 -24.575  47.017  1.00  0.00      RA0  O  
ATOM   4411  CB  LYS A 188      43.427 -25.703  49.442  1.00  0.00      RA0  C  
ATOM   4412  CG  LYS A 188      43.590 -25.725  50.959  1.00  0.00      RA0  C  
ATOM   4413  CD  LYS A 188      44.785 -26.589  51.368  1.00  0.00      RA0  C  
ATOM   4414  CE  LYS A 188      44.822 -27.920  50.612  1.00  0.00      RA0  C  
ATOM   4415  NZ  LYS A 188      43.552 -28.630  50.787  1.00  0.00      RA0  N1+
ATOM   4416  H   LYS A 188      41.280 -24.087  48.976  1.00  0.00      RA0  H  
ATOM   4417  HZ1 LYS A 188      43.413 -29.418  50.134  1.00  0.00      RA0  H  
ATOM   4418  HZ2 LYS A 188      43.383 -28.951  51.764  1.00  0.00      RA0  H  
ATOM   4419  HZ3 LYS A 188      42.732 -28.006  50.616  1.00  0.00      RA0  H  
ATOM   4420  N   GLU A 189      42.768 -24.118  46.543  1.00  0.00      RA0  N  
ATOM   4421  CA  GLU A 189      43.005 -24.170  45.107  1.00  0.00      RA0  C  
ATOM   4422  C   GLU A 189      42.265 -23.058  44.383  1.00  0.00      RA0  C  
ATOM   4423  O   GLU A 189      41.068 -22.846  44.589  1.00  0.00      RA0  O  
ATOM   4424  CB  GLU A 189      42.549 -25.530  44.589  1.00  0.00      RA0  C  
ATOM   4425  CG  GLU A 189      42.821 -25.783  43.108  1.00  0.00      RA0  C  
ATOM   4426  CD  GLU A 189      41.972 -26.960  42.691  1.00  0.00      RA0  C  
ATOM   4427  OE1 GLU A 189      41.356 -27.581  43.553  1.00  0.00      RA0  O  
ATOM   4428  OE2 GLU A 189      41.832 -27.218  41.498  1.00  0.00      RA0  O1-
ATOM   4429  H   GLU A 189      41.834 -23.898  46.822  1.00  0.00      RA0  H  
ATOM   4430  N   THR A 190      42.984 -22.355  43.524  1.00  0.00      RA0  N  
ATOM   4431  CA  THR A 190      42.403 -21.249  42.764  1.00  0.00      RA0  C  
ATOM   4432  C   THR A 190      41.299 -21.740  41.836  1.00  0.00      RA0  C  
ATOM   4433  O   THR A 190      41.451 -22.774  41.180  1.00  0.00      RA0  O  
ATOM   4434  CB  THR A 190      43.533 -20.599  41.971  1.00  0.00      RA0  C  
ATOM   4435  CG2 THR A 190      43.122 -19.902  40.678  1.00  0.00      RA0  C  
ATOM   4436  OG1 THR A 190      44.213 -19.685  42.816  1.00  0.00      RA0  O  
ATOM   4437  H   THR A 190      43.929 -22.605  43.286  1.00  0.00      RA0  H  
ATOM   4438  HG1 THR A 190      45.091 -20.069  42.887  1.00  0.00      RA0  H  
ATOM   4439  N   GLY A 191      40.168 -21.033  41.826  1.00  0.00      RA0  N  
ATOM   4440  CA  GLY A 191      39.102 -21.320  40.877  1.00  0.00      RA0  C  
ATOM   4441  C   GLY A 191      37.844 -20.497  41.104  1.00  0.00      RA0  C  
ATOM   4442  O   GLY A 191      37.860 -19.479  41.801  1.00  0.00      RA0  O  
ATOM   4443  H   GLY A 191      40.047 -20.252  42.447  1.00  0.00      RA0  H  
ATOM   4444  N   TYR A 192      36.752 -20.942  40.487  1.00  0.00      RA0  N  
ATOM   4445  CA  TYR A 192      35.440 -20.329  40.648  1.00  0.00      RA0  C  
ATOM   4446  C   TYR A 192      34.648 -21.142  41.643  1.00  0.00      RA0  C  
ATOM   4447  O   TYR A 192      34.618 -22.378  41.561  1.00  0.00      RA0  O  
ATOM   4448  CB  TYR A 192      34.699 -20.250  39.315  1.00  0.00      RA0  C  
ATOM   4449  CG  TYR A 192      35.287 -19.140  38.479  1.00  0.00      RA0  C  
ATOM   4450  CD1 TYR A 192      36.427 -19.364  37.716  1.00  0.00      RA0  C  
ATOM   4451  CD2 TYR A 192      34.685 -17.888  38.482  1.00  0.00      RA0  C  
ATOM   4452  CE1 TYR A 192      36.980 -18.327  36.975  1.00  0.00      RA0  C  
ATOM   4453  CE2 TYR A 192      35.234 -16.852  37.735  1.00  0.00      RA0  C  
ATOM   4454  CZ  TYR A 192      36.390 -17.069  36.994  1.00  0.00      RA0  C  
ATOM   4455  OH  TYR A 192      36.961 -16.032  36.286  1.00  0.00      RA0  O  
ATOM   4456  H   TYR A 192      36.766 -21.842  40.051  1.00  0.00      RA0  H  
ATOM   4457  HH  TYR A 192      36.326 -15.335  36.177  1.00  0.00      RA0  H  
ATOM   4458  N   PHE A 193      34.021 -20.444  42.580  1.00  0.00      RA0  N  
ATOM   4459  CA  PHE A 193      33.310 -21.090  43.668  1.00  0.00      RA0  C  
ATOM   4460  C   PHE A 193      31.896 -20.541  43.803  1.00  0.00      RA0  C  
ATOM   4461  O   PHE A 193      31.666 -19.328  43.697  1.00  0.00      RA0  O  
ATOM   4462  CB  PHE A 193      34.054 -20.916  44.995  1.00  0.00      RA0  C  
ATOM   4463  CG  PHE A 193      35.388 -21.629  44.987  1.00  0.00      RA0  C  
ATOM   4464  CD1 PHE A 193      36.515 -21.018  44.447  1.00  0.00      RA0  C  
ATOM   4465  CD2 PHE A 193      35.494 -22.899  45.538  1.00  0.00      RA0  C  
ATOM   4466  CE1 PHE A 193      37.741 -21.672  44.458  1.00  0.00      RA0  C  
ATOM   4467  CE2 PHE A 193      36.720 -23.553  45.549  1.00  0.00      RA0  C  
ATOM   4468  CZ  PHE A 193      37.844 -22.942  45.009  1.00  0.00      RA0  C  
ATOM   4469  H   PHE A 193      34.036 -19.441  42.584  1.00  0.00      RA0  H  
ATOM   4470  N   PHE A 194      30.962 -21.449  44.039  1.00  0.00      RA0  N  
ATOM   4471  CA  PHE A 194      29.614 -21.077  44.447  1.00  0.00      RA0  C  
ATOM   4472  C   PHE A 194      29.624 -21.055  45.971  1.00  0.00      RA0  C  
ATOM   4473  O   PHE A 194      30.015 -22.027  46.593  1.00  0.00      RA0  O  
ATOM   4474  CB  PHE A 194      28.624 -22.108  43.890  1.00  0.00      RA0  C  
ATOM   4475  CG  PHE A 194      27.203 -21.829  44.325  1.00  0.00      RA0  C  
ATOM   4476  CD1 PHE A 194      26.481 -20.775  43.725  1.00  0.00      RA0  C  
ATOM   4477  CD2 PHE A 194      26.619 -22.641  45.322  1.00  0.00      RA0  C  
ATOM   4478  CE1 PHE A 194      25.149 -20.537  44.117  1.00  0.00      RA0  C  
ATOM   4479  CE2 PHE A 194      25.288 -22.405  45.716  1.00  0.00      RA0  C  
ATOM   4480  CZ  PHE A 194      24.564 -21.360  45.103  1.00  0.00      RA0  C  
ATOM   4481  H   PHE A 194      31.202 -22.404  44.125  1.00  0.00      RA0  H  
ATOM   4482  N   ILE A 195      29.228 -19.934  46.566  1.00  0.00      RA0  N  
ATOM   4483  CA  ILE A 195      29.373 -19.735  48.002  1.00  0.00      RA0  C  
ATOM   4484  C   ILE A 195      28.016 -19.378  48.578  1.00  0.00      RA0  C  
ATOM   4485  O   ILE A 195      27.316 -18.563  48.000  1.00  0.00      RA0  O  
ATOM   4486  CB  ILE A 195      30.374 -18.610  48.275  1.00  0.00      RA0  C  
ATOM   4487  CG1 ILE A 195      31.658 -18.805  47.470  1.00  0.00      RA0  C  
ATOM   4488  CG2 ILE A 195      30.654 -18.458  49.772  1.00  0.00      RA0  C  
ATOM   4489  CD1 ILE A 195      32.558 -17.573  47.506  1.00  0.00      RA0  C  
ATOM   4490  H   ILE A 195      28.788 -19.201  46.053  1.00  0.00      RA0  H  
ATOM   4491  N   TYR A 196      27.650 -19.969  49.710  1.00  0.00      RA0  N  
ATOM   4492  CA  TYR A 196      26.309 -19.785  50.244  1.00  0.00      RA0  C  
ATOM   4493  C   TYR A 196      26.334 -19.744  51.760  1.00  0.00      RA0  C  
ATOM   4494  O   TYR A 196      27.230 -20.307  52.393  1.00  0.00      RA0  O  
ATOM   4495  CB  TYR A 196      25.322 -20.832  49.705  1.00  0.00      RA0  C  
ATOM   4496  CG  TYR A 196      25.549 -22.184  50.331  1.00  0.00      RA0  C  
ATOM   4497  CD1 TYR A 196      26.535 -23.025  49.783  1.00  0.00      RA0  C  
ATOM   4498  CD2 TYR A 196      24.788 -22.546  51.463  1.00  0.00      RA0  C  
ATOM   4499  CE1 TYR A 196      26.838 -24.213  50.455  1.00  0.00      RA0  C  
ATOM   4500  CE2 TYR A 196      25.097 -23.738  52.132  1.00  0.00      RA0  C  
ATOM   4501  CZ  TYR A 196      26.155 -24.525  51.644  1.00  0.00      RA0  C  
ATOM   4502  OH  TYR A 196      26.571 -25.615  52.368  1.00  0.00      RA0  O  
ATOM   4503  H   TYR A 196      28.270 -20.566  50.228  1.00  0.00      RA0  H  
ATOM   4504  HH  TYR A 196      25.873 -26.266  52.434  1.00  0.00      RA0  H  
ATOM   4505  N   GLY A 197      25.348 -19.071  52.338  1.00  0.00      RA0  N  
ATOM   4506  CA  GLY A 197      25.225 -19.009  53.782  1.00  0.00      RA0  C  
ATOM   4507  C   GLY A 197      23.817 -18.674  54.227  1.00  0.00      RA0  C  
ATOM   4508  O   GLY A 197      23.090 -17.981  53.525  1.00  0.00      RA0  O  
ATOM   4509  H   GLY A 197      24.675 -18.539  51.814  1.00  0.00      RA0  H  
ATOM   4510  N   GLN A 198      23.437 -19.163  55.401  1.00  0.00      RA0  N  
ATOM   4511  CA  GLN A 198      22.158 -18.816  56.004  1.00  0.00      RA0  C  
ATOM   4512  C   GLN A 198      22.335 -18.643  57.506  1.00  0.00      RA0  C  
ATOM   4513  O   GLN A 198      23.102 -19.361  58.129  1.00  0.00      RA0  O  
ATOM   4514  CB  GLN A 198      21.068 -19.857  55.713  1.00  0.00      RA0  C  
ATOM   4515  CG  GLN A 198      19.702 -19.443  56.281  1.00  0.00      RA0  C  
ATOM   4516  CD  GLN A 198      18.626 -20.436  55.926  1.00  0.00      RA0  C  
ATOM   4517  NE2 GLN A 198      18.519 -21.451  56.784  1.00  0.00      RA0  N  
ATOM   4518  OE1 GLN A 198      17.911 -20.278  54.948  1.00  0.00      RA0  O  
ATOM   4519  H   GLN A 198      24.061 -19.693  55.979  1.00  0.00      RA0  H  
ATOM   4520 HE21 GLN A 198      19.101 -21.489  57.600  1.00  0.00      RA0  H  
ATOM   4521 HE22 GLN A 198      17.851 -22.174  56.609  1.00  0.00      RA0  H  
ATOM   4522  N   VAL A 199      21.625 -17.677  58.075  1.00  0.00      RA0  N  
ATOM   4523  CA  VAL A 199      21.576 -17.488  59.524  1.00  0.00      RA0  C  
ATOM   4524  C   VAL A 199      20.112 -17.339  59.928  1.00  0.00      RA0  C  
ATOM   4525  O   VAL A 199      19.345 -16.686  59.223  1.00  0.00      RA0  O  
ATOM   4526  CB  VAL A 199      22.401 -16.276  59.975  1.00  0.00      RA0  C  
ATOM   4527  CG1 VAL A 199      22.418 -16.179  61.499  1.00  0.00      RA0  C  
ATOM   4528  CG2 VAL A 199      23.829 -16.310  59.433  1.00  0.00      RA0  C  
ATOM   4529  H   VAL A 199      21.019 -17.104  57.518  1.00  0.00      RA0  H  
ATOM   4530  N   LEU A 200      19.718 -17.958  61.034  1.00  0.00      RA0  N  
ATOM   4531  CA  LEU A 200      18.409 -17.701  61.616  1.00  0.00      RA0  C  
ATOM   4532  C   LEU A 200      18.554 -16.654  62.702  1.00  0.00      RA0  C  
ATOM   4533  O   LEU A 200      19.169 -16.926  63.729  1.00  0.00      RA0  O  
ATOM   4534  CB  LEU A 200      17.717 -18.985  62.087  1.00  0.00      RA0  C  
ATOM   4535  CG  LEU A 200      16.403 -18.804  62.872  1.00  0.00      RA0  C  
ATOM   4536  CD1 LEU A 200      15.382 -17.916  62.174  1.00  0.00      RA0  C  
ATOM   4537  CD2 LEU A 200      15.751 -20.143  63.217  1.00  0.00      RA0  C  
ATOM   4538  H   LEU A 200      20.351 -18.548  61.544  1.00  0.00      RA0  H  
ATOM   4539  N   TYR A 201      17.991 -15.462  62.475  1.00  0.00      RA0  N  
ATOM   4540  CA  TYR A 201      18.028 -14.385  63.478  1.00  0.00      RA0  C  
ATOM   4541  C   TYR A 201      16.829 -14.426  64.409  1.00  0.00      RA0  C  
ATOM   4542  O   TYR A 201      15.696 -14.624  63.966  1.00  0.00      RA0  O  
ATOM   4543  CB  TYR A 201      18.070 -13.025  62.790  1.00  0.00      RA0  C  
ATOM   4544  CG  TYR A 201      19.229 -12.973  61.830  1.00  0.00      RA0  C  
ATOM   4545  CD1 TYR A 201      20.506 -12.731  62.317  1.00  0.00      RA0  C  
ATOM   4546  CD2 TYR A 201      19.020 -13.162  60.468  1.00  0.00      RA0  C  
ATOM   4547  CE1 TYR A 201      21.581 -12.675  61.443  1.00  0.00      RA0  C  
ATOM   4548  CE2 TYR A 201      20.097 -13.117  59.593  1.00  0.00      RA0  C  
ATOM   4549  CZ  TYR A 201      21.374 -12.877  60.085  1.00  0.00      RA0  C  
ATOM   4550  OH  TYR A 201      22.451 -12.841  59.227  1.00  0.00      RA0  O  
ATOM   4551  H   TYR A 201      17.408 -15.348  61.672  1.00  0.00      RA0  H  
ATOM   4552  HH  TYR A 201      23.239 -12.702  59.743  1.00  0.00      RA0  H  
ATOM   4553  N   THR A 202      17.095 -14.226  65.698  1.00  0.00      RA0  N  
ATOM   4554  CA  THR A 202      16.076 -14.253  66.734  1.00  0.00      RA0  C  
ATOM   4555  C   THR A 202      16.232 -12.987  67.578  1.00  0.00      RA0  C  
ATOM   4556  O   THR A 202      16.092 -13.012  68.789  1.00  0.00      RA0  O  
ATOM   4557  CB  THR A 202      16.414 -15.546  67.436  1.00  0.00      RA0  C  
ATOM   4558  CG2 THR A 202      15.455 -16.678  67.059  1.00  0.00      RA0  C  
ATOM   4559  OG1 THR A 202      17.747 -15.886  67.021  1.00  0.00      RA0  O  
ATOM   4560  H   THR A 202      18.048 -14.112  65.974  1.00  0.00      RA0  H  
ATOM   4561  HG1 THR A 202      18.321 -15.234  67.399  1.00  0.00      RA0  H  
ATOM   4562  N   ASP A 203      16.504 -11.884  66.893  1.00  0.00      RA0  N  
ATOM   4563  CA  ASP A 203      16.926 -10.621  67.486  1.00  0.00      RA0  C  
ATOM   4564  C   ASP A 203      15.899  -9.519  67.179  1.00  0.00      RA0  C  
ATOM   4565  O   ASP A 203      15.422  -9.418  66.051  1.00  0.00      RA0  O  
ATOM   4566  CB  ASP A 203      18.291 -10.238  66.944  1.00  0.00      RA0  C  
ATOM   4567  CG  ASP A 203      18.949  -9.315  67.933  1.00  0.00      RA0  C  
ATOM   4568  OD1 ASP A 203      18.246  -8.633  68.673  1.00  0.00      RA0  O  
ATOM   4569  OD2 ASP A 203      20.169  -9.315  67.992  1.00  0.00      RA0  O1-
ATOM   4570  H   ASP A 203      16.415 -11.885  65.896  1.00  0.00      RA0  H  
ATOM   4571  N   LYS A 204      15.575  -8.692  68.172  1.00  0.00      RA0  N  
ATOM   4572  CA  LYS A 204      14.572  -7.633  68.029  1.00  0.00      RA0  C  
ATOM   4573  C   LYS A 204      15.085  -6.398  67.302  1.00  0.00      RA0  C  
ATOM   4574  O   LYS A 204      14.325  -5.451  67.068  1.00  0.00      RA0  O  
ATOM   4575  CB  LYS A 204      14.053  -7.337  69.444  1.00  0.00      RA0  C  
ATOM   4576  CG  LYS A 204      13.989  -8.626  70.291  1.00  0.00      RA0  C  
ATOM   4577  CD  LYS A 204      15.211  -8.934  71.183  1.00  0.00      RA0  C  
ATOM   4578  CE  LYS A 204      15.447 -10.429  71.479  1.00  0.00      RA0  C  
ATOM   4579  NZ  LYS A 204      16.218 -11.137  70.434  1.00  0.00      RA0  N1+
ATOM   4580  H   LYS A 204      16.293  -8.563  68.855  1.00  0.00      RA0  H  
ATOM   4581  HZ1 LYS A 204      16.520 -12.065  70.793  1.00  0.00      RA0  H  
ATOM   4582  HZ2 LYS A 204      15.657 -11.380  69.589  1.00  0.00      RA0  H  
ATOM   4583  HZ3 LYS A 204      17.072 -10.614  70.138  1.00  0.00      RA0  H  
ATOM   4584  N   THR A 205      16.374  -6.381  66.979  1.00  0.00      RA0  N  
ATOM   4585  CA  THR A 205      16.971  -5.214  66.320  1.00  0.00      RA0  C  
ATOM   4586  C   THR A 205      16.255  -5.017  64.985  1.00  0.00      RA0  C  
ATOM   4587  O   THR A 205      15.963  -5.994  64.325  1.00  0.00      RA0  O  
ATOM   4588  CB  THR A 205      18.443  -5.582  66.220  1.00  0.00      RA0  C  
ATOM   4589  CG2 THR A 205      19.280  -4.464  65.599  1.00  0.00      RA0  C  
ATOM   4590  OG1 THR A 205      18.911  -5.912  67.537  1.00  0.00      RA0  O  
ATOM   4591  H   THR A 205      16.983  -7.146  67.178  1.00  0.00      RA0  H  
ATOM   4592  HG1 THR A 205      18.962  -6.866  67.641  1.00  0.00      RA0  H  
ATOM   4593  N   TYR A 206      15.958  -3.772  64.608  1.00  0.00      RA0  N  
ATOM   4594  CA  TYR A 206      15.014  -3.491  63.517  1.00  0.00      RA0  C  
ATOM   4595  C   TYR A 206      15.378  -4.207  62.225  1.00  0.00      RA0  C  
ATOM   4596  O   TYR A 206      14.501  -4.524  61.408  1.00  0.00      RA0  O  
ATOM   4597  CB  TYR A 206      15.013  -1.968  63.262  1.00  0.00      RA0  C  
ATOM   4598  CG  TYR A 206      16.361  -1.529  62.708  1.00  0.00      RA0  C  
ATOM   4599  CD1 TYR A 206      17.499  -1.540  63.512  1.00  0.00      RA0  C  
ATOM   4600  CD2 TYR A 206      16.485  -1.168  61.369  1.00  0.00      RA0  C  
ATOM   4601  CE1 TYR A 206      18.759  -1.373  62.954  1.00  0.00      RA0  C  
ATOM   4602  CE2 TYR A 206      17.747  -0.978  60.812  1.00  0.00      RA0  C  
ATOM   4603  CZ  TYR A 206      18.887  -1.155  61.588  1.00  0.00      RA0  C  
ATOM   4604  OH  TYR A 206      20.144  -1.145  61.005  1.00  0.00      RA0  O  
ATOM   4605  H   TYR A 206      16.197  -3.043  65.246  1.00  0.00      RA0  H  
ATOM   4606  HH  TYR A 206      20.111  -0.545  60.264  1.00  0.00      RA0  H  
ATOM   4607  N   ALA A 207      16.675  -4.443  62.032  1.00  0.00      RA0  N  
ATOM   4608  CA  ALA A 207      17.166  -5.223  60.894  1.00  0.00      RA0  C  
ATOM   4609  C   ALA A 207      18.401  -6.012  61.306  1.00  0.00      RA0  C  
ATOM   4610  O   ALA A 207      19.230  -5.521  62.078  1.00  0.00      RA0  O  
ATOM   4611  CB  ALA A 207      17.515  -4.336  59.700  1.00  0.00      RA0  C  
ATOM   4612  H   ALA A 207      17.344  -4.253  62.748  1.00  0.00      RA0  H  
ATOM   4613  N   MET A 208      18.504  -7.229  60.793  1.00  0.00      RA0  N  
ATOM   4614  CA  MET A 208      19.653  -8.097  61.031  1.00  0.00      RA0  C  
ATOM   4615  C   MET A 208      20.127  -8.592  59.678  1.00  0.00      RA0  C  
ATOM   4616  O   MET A 208      19.411  -8.461  58.692  1.00  0.00      RA0  O  
ATOM   4617  CB  MET A 208      19.241  -9.277  61.907  1.00  0.00      RA0  C  
ATOM   4618  CG  MET A 208      18.843  -8.871  63.325  1.00  0.00      RA0  C  
ATOM   4619  SD  MET A 208      20.237  -8.243  64.263  1.00  0.00      RA0  S  
ATOM   4620  CE  MET A 208      21.111  -9.807  64.431  1.00  0.00      RA0  C  
ATOM   4621  H   MET A 208      17.830  -7.574  60.137  1.00  0.00      RA0  H  
ATOM   4622  N   GLY A 209      21.317  -9.169  59.632  1.00  0.00      RA0  N  
ATOM   4623  CA  GLY A 209      21.836  -9.720  58.394  1.00  0.00      RA0  C  
ATOM   4624  C   GLY A 209      23.307 -10.039  58.553  1.00  0.00      RA0  C  
ATOM   4625  O   GLY A 209      23.907  -9.753  59.592  1.00  0.00      RA0  O  
ATOM   4626  H   GLY A 209      21.949  -9.247  60.406  1.00  0.00      RA0  H  
ATOM   4627  N   HIS A 210      23.893 -10.644  57.533  1.00  0.00      RA0  N  
ATOM   4628  CA  HIS A 210      25.287 -11.051  57.622  1.00  0.00      RA0  C  
ATOM   4629  C   HIS A 210      25.986 -10.837  56.298  1.00  0.00      RA0  C  
ATOM   4630  O   HIS A 210      25.348 -10.632  55.260  1.00  0.00      RA0  O  
ATOM   4631  CB  HIS A 210      25.430 -12.516  58.047  1.00  0.00      RA0  C  
ATOM   4632  CG  HIS A 210      24.906 -13.464  56.989  1.00  0.00      RA0  C  
ATOM   4633  CD2 HIS A 210      25.628 -14.091  55.967  1.00  0.00      RA0  C  
ATOM   4634  ND1 HIS A 210      23.625 -13.868  56.916  1.00  0.00      RA0  N  
ATOM   4635  CE1 HIS A 210      23.532 -14.743  55.863  1.00  0.00      RA0  C  
ATOM   4636  NE2 HIS A 210      24.767 -14.879  55.281  1.00  0.00      RA0  N  
ATOM   4637  H   HIS A 210      23.433 -10.775  56.652  1.00  0.00      RA0  H  
ATOM   4638  HD1 HIS A 210      22.893 -13.597  57.517  1.00  0.00      RA0  H  
ATOM   4639  N   LEU A 211      27.304 -10.896  56.354  1.00  0.00      RA0  N  
ATOM   4640  CA  LEU A 211      28.161 -10.664  55.205  1.00  0.00      RA0  C  
ATOM   4641  C   LEU A 211      28.974 -11.919  54.977  1.00  0.00      RA0  C  
ATOM   4642  O   LEU A 211      29.461 -12.529  55.941  1.00  0.00      RA0  O  
ATOM   4643  CB  LEU A 211      29.157  -9.545  55.509  1.00  0.00      RA0  C  
ATOM   4644  CG  LEU A 211      28.648  -8.408  56.396  1.00  0.00      RA0  C  
ATOM   4645  CD1 LEU A 211      29.809  -7.583  56.947  1.00  0.00      RA0  C  
ATOM   4646  CD2 LEU A 211      27.616  -7.524  55.702  1.00  0.00      RA0  C  
ATOM   4647  H   LEU A 211      27.766 -11.196  57.187  1.00  0.00      RA0  H  
ATOM   4648  N   ILE A 212      29.159 -12.299  53.721  1.00  0.00      RA0  N  
ATOM   4649  CA  ILE A 212      30.213 -13.253  53.415  1.00  0.00      RA0  C  
ATOM   4650  C   ILE A 212      31.427 -12.467  52.926  1.00  0.00      RA0  C  
ATOM   4651  O   ILE A 212      31.367 -11.794  51.897  1.00  0.00      RA0  O  
ATOM   4652  CB  ILE A 212      29.748 -14.252  52.362  1.00  0.00      RA0  C  
ATOM   4653  CG1 ILE A 212      28.487 -14.965  52.847  1.00  0.00      RA0  C  
ATOM   4654  CG2 ILE A 212      30.867 -15.230  51.998  1.00  0.00      RA0  C  
ATOM   4655  CD1 ILE A 212      28.722 -15.803  54.099  1.00  0.00      RA0  C  
ATOM   4656  H   ILE A 212      28.731 -11.795  52.970  1.00  0.00      RA0  H  
ATOM   4657  N   GLN A 213      32.519 -12.551  53.677  1.00  0.00      RA0  N  
ATOM   4658  CA  GLN A 213      33.697 -11.744  53.417  1.00  0.00      RA0  C  
ATOM   4659  C   GLN A 213      34.848 -12.577  52.913  1.00  0.00      RA0  C  
ATOM   4660  O   GLN A 213      35.079 -13.690  53.381  1.00  0.00      RA0  O  
ATOM   4661  CB  GLN A 213      34.058 -10.847  54.598  1.00  0.00      RA0  C  
ATOM   4662  CG  GLN A 213      32.947  -9.815  54.797  1.00  0.00      RA0  C  
ATOM   4663  CD  GLN A 213      33.429  -8.680  55.670  1.00  0.00      RA0  C  
ATOM   4664  NE2 GLN A 213      33.502  -7.508  55.013  1.00  0.00      RA0  N  
ATOM   4665  OE1 GLN A 213      33.716  -8.838  56.850  1.00  0.00      RA0  O  
ATOM   4666  H   GLN A 213      32.557 -13.203  54.431  1.00  0.00      RA0  H  
ATOM   4667 HE21 GLN A 213      33.205  -7.426  54.056  1.00  0.00      RA0  H  
ATOM   4668 HE22 GLN A 213      33.847  -6.683  55.459  1.00  0.00      RA0  H  
ATOM   4669  N   ARG A 214      35.599 -11.992  51.998  1.00  0.00      RA0  N  
ATOM   4670  CA  ARG A 214      36.772 -12.627  51.431  1.00  0.00      RA0  C  
ATOM   4671  C   ARG A 214      38.010 -11.892  51.886  1.00  0.00      RA0  C  
ATOM   4672  O   ARG A 214      38.097 -10.682  51.725  1.00  0.00      RA0  O  
ATOM   4673  CB  ARG A 214      36.680 -12.537  49.917  1.00  0.00      RA0  C  
ATOM   4674  CG  ARG A 214      37.918 -13.044  49.193  1.00  0.00      RA0  C  
ATOM   4675  CD  ARG A 214      37.851 -12.673  47.718  1.00  0.00      RA0  C  
ATOM   4676  NE  ARG A 214      38.995 -13.226  47.009  1.00  0.00      RA0  N  
ATOM   4677  CZ  ARG A 214      38.961 -13.343  45.656  1.00  0.00      RA0  C  
ATOM   4678  NH1 ARG A 214      37.892 -12.880  44.982  1.00  0.00      RA0  N1+
ATOM   4679  NH2 ARG A 214      39.986 -13.939  45.025  1.00  0.00      RA0  N  
ATOM   4680  H   ARG A 214      35.462 -11.035  51.772  1.00  0.00      RA0  H  
ATOM   4681  HE  ARG A 214      39.764 -13.609  47.549  1.00  0.00      RA0  H  
ATOM   4682 HH11 ARG A 214      37.770 -13.146  44.017  1.00  0.00      RA0  H  
ATOM   4683 HH12 ARG A 214      37.185 -12.312  45.404  1.00  0.00      RA0  H  
ATOM   4684 HH21 ARG A 214      40.081 -14.090  44.030  1.00  0.00      RA0  H  
ATOM   4685 HH22 ARG A 214      40.745 -14.315  45.582  1.00  0.00      RA0  H  
ATOM   4686  N   LYS A 215      38.964 -12.611  52.467  1.00  0.00      RA0  N  
ATOM   4687  CA  LYS A 215      40.240 -12.016  52.818  1.00  0.00      RA0  C  
ATOM   4688  C   LYS A 215      41.244 -12.450  51.756  1.00  0.00      RA0  C  
ATOM   4689  O   LYS A 215      41.533 -13.638  51.619  1.00  0.00      RA0  O  
ATOM   4690  CB  LYS A 215      40.688 -12.479  54.203  1.00  0.00      RA0  C  
ATOM   4691  CG  LYS A 215      42.064 -11.928  54.579  1.00  0.00      RA0  C  
ATOM   4692  CD  LYS A 215      42.087 -10.402  54.686  1.00  0.00      RA0  C  
ATOM   4693  CE  LYS A 215      43.500  -9.865  54.917  1.00  0.00      RA0  C  
ATOM   4694  NZ  LYS A 215      43.458  -8.410  55.133  1.00  0.00      RA0  N1+
ATOM   4695  H   LYS A 215      38.903 -13.605  52.489  1.00  0.00      RA0  H  
ATOM   4696  HZ1 LYS A 215      44.395  -8.081  55.433  1.00  0.00      RA0  H  
ATOM   4697  HZ2 LYS A 215      43.212  -7.899  54.258  1.00  0.00      RA0  H  
ATOM   4698  HZ3 LYS A 215      42.757  -8.185  55.865  1.00  0.00      RA0  H  
ATOM   4699  N   LYS A 216      41.755 -11.486  50.994  1.00  0.00      RA0  N  
ATOM   4700  CA  LYS A 216      42.583 -11.772  49.827  1.00  0.00      RA0  C  
ATOM   4701  C   LYS A 216      44.055 -11.877  50.205  1.00  0.00      RA0  C  
ATOM   4702  O   LYS A 216      44.546 -11.107  51.031  1.00  0.00      RA0  O  
ATOM   4703  CB  LYS A 216      42.415 -10.650  48.812  1.00  0.00      RA0  C  
ATOM   4704  CG  LYS A 216      41.275 -10.888  47.832  1.00  0.00      RA0  C  
ATOM   4705  CD  LYS A 216      40.741  -9.571  47.278  1.00  0.00      RA0  C  
ATOM   4706  CE  LYS A 216      41.852  -8.622  46.837  1.00  0.00      RA0  C  
ATOM   4707  NZ  LYS A 216      42.533  -9.099  45.625  1.00  0.00      RA0  N1+
ATOM   4708  H   LYS A 216      41.586 -10.538  51.255  1.00  0.00      RA0  H  
ATOM   4709  HZ1 LYS A 216      42.385  -8.375  44.881  1.00  0.00      RA0  H  
ATOM   4710  HZ2 LYS A 216      43.563  -9.159  45.762  1.00  0.00      RA0  H  
ATOM   4711  HZ3 LYS A 216      42.156  -9.991  45.271  1.00  0.00      RA0  H  
ATOM   4712  N   VAL A 217      44.757 -12.832  49.609  1.00  0.00      RA0  N  
ATOM   4713  CA  VAL A 217      46.184 -12.970  49.868  1.00  0.00      RA0  C  
ATOM   4714  C   VAL A 217      46.995 -11.968  49.072  1.00  0.00      RA0  C  
ATOM   4715  O   VAL A 217      48.051 -11.525  49.512  1.00  0.00      RA0  O  
ATOM   4716  CB  VAL A 217      46.712 -14.384  49.626  1.00  0.00      RA0  C  
ATOM   4717  CG1 VAL A 217      46.594 -15.194  50.912  1.00  0.00      RA0  C  
ATOM   4718  CG2 VAL A 217      46.089 -15.056  48.399  1.00  0.00      RA0  C  
ATOM   4719  H   VAL A 217      44.239 -13.483  49.043  1.00  0.00      RA0  H  
ATOM   4720  N   HIS A 218      46.507 -11.619  47.888  1.00  0.00      RA0  N  
ATOM   4721  CA  HIS A 218      47.176 -10.615  47.071  1.00  0.00      RA0  C  
ATOM   4722  C   HIS A 218      46.198  -9.536  46.642  1.00  0.00      RA0  C  
ATOM   4723  O   HIS A 218      45.071  -9.824  46.250  1.00  0.00      RA0  O  
ATOM   4724  CB  HIS A 218      47.787 -11.263  45.827  1.00  0.00      RA0  C  
ATOM   4725  CG  HIS A 218      48.786 -12.328  46.216  1.00  0.00      RA0  C  
ATOM   4726  CD2 HIS A 218      50.077 -12.136  46.715  1.00  0.00      RA0  C  
ATOM   4727  ND1 HIS A 218      48.547 -13.651  46.125  1.00  0.00      RA0  N  
ATOM   4728  CE1 HIS A 218      49.676 -14.294  46.562  1.00  0.00      RA0  C  
ATOM   4729  NE2 HIS A 218      50.616 -13.363  46.924  1.00  0.00      RA0  N  
ATOM   4730  H   HIS A 218      45.635 -11.987  47.567  1.00  0.00      RA0  H  
ATOM   4731  HD1 HIS A 218      47.726 -14.087  45.810  1.00  0.00      RA0  H  
ATOM   4732  N   VAL A 219      46.645  -8.287  46.710  1.00  0.00      RA0  N  
ATOM   4733  CA  VAL A 219      45.841  -7.163  46.260  1.00  0.00      RA0  C  
ATOM   4734  C   VAL A 219      46.635  -6.397  45.209  1.00  0.00      RA0  C  
ATOM   4735  O   VAL A 219      47.861  -6.330  45.276  1.00  0.00      RA0  O  
ATOM   4736  CB  VAL A 219      45.469  -6.235  47.420  1.00  0.00      RA0  C  
ATOM   4737  CG1 VAL A 219      44.675  -7.006  48.463  1.00  0.00      RA0  C  
ATOM   4738  CG2 VAL A 219      46.683  -5.550  48.051  1.00  0.00      RA0  C  
ATOM   4739  H   VAL A 219      47.601  -8.074  46.917  1.00  0.00      RA0  H  
ATOM   4740  N   PHE A 220      45.939  -5.851  44.218  1.00  0.00      RA0  N  
ATOM   4741  CA  PHE A 220      46.597  -5.075  43.169  1.00  0.00      RA0  C  
ATOM   4742  C   PHE A 220      45.910  -3.727  43.026  1.00  0.00      RA0  C  
ATOM   4743  O   PHE A 220      44.752  -3.574  43.418  1.00  0.00      RA0  O  
ATOM   4744  CB  PHE A 220      46.546  -5.832  41.840  1.00  0.00      RA0  C  
ATOM   4745  CG  PHE A 220      47.089  -7.228  42.028  1.00  0.00      RA0  C  
ATOM   4746  CD1 PHE A 220      48.455  -7.428  42.185  1.00  0.00      RA0  C  
ATOM   4747  CD2 PHE A 220      46.219  -8.313  42.053  1.00  0.00      RA0  C  
ATOM   4748  CE1 PHE A 220      48.951  -8.712  42.376  1.00  0.00      RA0  C  
ATOM   4749  CE2 PHE A 220      46.715  -9.597  42.244  1.00  0.00      RA0  C  
ATOM   4750  CZ  PHE A 220      48.081  -9.795  42.407  1.00  0.00      RA0  C  
ATOM   4751  H   PHE A 220      44.935  -5.863  44.205  1.00  0.00      RA0  H  
ATOM   4752  N   GLY A 221      46.630  -2.757  42.469  1.00  0.00      RA0  N  
ATOM   4753  CA  GLY A 221      46.073  -1.441  42.207  1.00  0.00      RA0  C  
ATOM   4754  C   GLY A 221      45.457  -0.787  43.429  1.00  0.00      RA0  C  
ATOM   4755  O   GLY A 221      46.149  -0.498  44.406  1.00  0.00      RA0  O  
ATOM   4756  H   GLY A 221      47.593  -2.925  42.277  1.00  0.00      RA0  H  
ATOM   4757  N   ASP A 222      44.149  -0.559  43.376  1.00  0.00      RA0  N  
ATOM   4758  CA  ASP A 222      43.458   0.119  44.468  1.00  0.00      RA0  C  
ATOM   4759  C   ASP A 222      42.574  -0.826  45.285  1.00  0.00      RA0  C  
ATOM   4760  O   ASP A 222      41.658  -0.393  45.994  1.00  0.00      RA0  O  
ATOM   4761  CB  ASP A 222      42.632   1.265  43.882  1.00  0.00      RA0  C  
ATOM   4762  CG  ASP A 222      42.086   0.847  42.527  1.00  0.00      RA0  C  
ATOM   4763  OD1 ASP A 222      41.453  -0.203  42.433  1.00  0.00      RA0  O  
ATOM   4764  OD2 ASP A 222      42.344   1.550  41.551  1.00  0.00      RA0  O1-
ATOM   4765  H   ASP A 222      43.557  -0.839  42.615  1.00  0.00      RA0  H  
ATOM   4766  N   GLU A 223      42.845  -2.122  45.185  1.00  0.00      RA0  N  
ATOM   4767  CA  GLU A 223      42.031  -3.114  45.887  1.00  0.00      RA0  C  
ATOM   4768  C   GLU A 223      42.235  -3.064  47.400  1.00  0.00      RA0  C  
ATOM   4769  O   GLU A 223      43.308  -2.698  47.875  1.00  0.00      RA0  O  
ATOM   4770  CB  GLU A 223      42.354  -4.559  45.488  1.00  0.00      RA0  C  
ATOM   4771  CG  GLU A 223      41.885  -5.082  44.128  1.00  0.00      RA0  C  
ATOM   4772  CD  GLU A 223      42.180  -6.574  44.089  1.00  0.00      RA0  C  
ATOM   4773  OE1 GLU A 223      43.317  -6.976  44.318  1.00  0.00      RA0  O  
ATOM   4774  OE2 GLU A 223      41.267  -7.381  43.927  1.00  0.00      RA0  O1-
ATOM   4775  H   GLU A 223      43.616  -2.425  44.625  1.00  0.00      RA0  H  
ATOM   4776  N   LEU A 224      41.200  -3.432  48.146  1.00  0.00      RA0  N  
ATOM   4777  CA  LEU A 224      41.323  -3.665  49.577  1.00  0.00      RA0  C  
ATOM   4778  C   LEU A 224      41.558  -5.149  49.803  1.00  0.00      RA0  C  
ATOM   4779  O   LEU A 224      41.176  -5.957  48.967  1.00  0.00      RA0  O  
ATOM   4780  CB  LEU A 224      40.060  -3.214  50.306  1.00  0.00      RA0  C  
ATOM   4781  CG  LEU A 224      39.782  -1.721  50.130  1.00  0.00      RA0  C  
ATOM   4782  CD1 LEU A 224      38.453  -1.317  50.768  1.00  0.00      RA0  C  
ATOM   4783  CD2 LEU A 224      40.946  -0.862  50.629  1.00  0.00      RA0  C  
ATOM   4784  H   LEU A 224      40.389  -3.771  47.673  1.00  0.00      RA0  H  
ATOM   4785  N   SER A 225      42.153  -5.507  50.937  1.00  0.00      RA0  N  
ATOM   4786  CA  SER A 225      42.461  -6.902  51.234  1.00  0.00      RA0  C  
ATOM   4787  C   SER A 225      41.240  -7.612  51.811  1.00  0.00      RA0  C  
ATOM   4788  O   SER A 225      41.207  -8.825  51.936  1.00  0.00      RA0  O  
ATOM   4789  CB  SER A 225      43.745  -7.014  52.069  1.00  0.00      RA0  C  
ATOM   4790  OG  SER A 225      43.596  -6.415  53.369  1.00  0.00      RA0  O  
ATOM   4791  H   SER A 225      42.365  -4.802  51.609  1.00  0.00      RA0  H  
ATOM   4792  HG  SER A 225      43.945  -5.530  53.273  1.00  0.00      RA0  H  
ATOM   4793  N   LEU A 226      40.221  -6.839  52.153  1.00  0.00      RA0  N  
ATOM   4794  CA  LEU A 226      39.006  -7.399  52.698  1.00  0.00      RA0  C  
ATOM   4795  C   LEU A 226      37.842  -6.927  51.841  1.00  0.00      RA0  C  
ATOM   4796  O   LEU A 226      37.735  -5.740  51.527  1.00  0.00      RA0  O  
ATOM   4797  CB  LEU A 226      38.816  -6.993  54.160  1.00  0.00      RA0  C  
ATOM   4798  CG  LEU A 226      37.615  -7.690  54.806  1.00  0.00      RA0  C  
ATOM   4799  CD1 LEU A 226      37.773  -9.211  54.809  1.00  0.00      RA0  C  
ATOM   4800  CD2 LEU A 226      37.318  -7.144  56.202  1.00  0.00      RA0  C  
ATOM   4801  H   LEU A 226      40.146  -5.873  51.906  1.00  0.00      RA0  H  
ATOM   4802  N   VAL A 227      36.997  -7.862  51.420  1.00  0.00      RA0  N  
ATOM   4803  CA  VAL A 227      35.938  -7.548  50.471  1.00  0.00      RA0  C  
ATOM   4804  C   VAL A 227      34.697  -8.346  50.819  1.00  0.00      RA0  C  
ATOM   4805  O   VAL A 227      34.784  -9.543  51.104  1.00  0.00      RA0  O  
ATOM   4806  CB  VAL A 227      36.382  -7.920  49.039  1.00  0.00      RA0  C  
ATOM   4807  CG1 VAL A 227      35.246  -7.746  48.028  1.00  0.00      RA0  C  
ATOM   4808  CG2 VAL A 227      37.639  -7.177  48.575  1.00  0.00      RA0  C  
ATOM   4809  H   VAL A 227      37.109  -8.827  51.677  1.00  0.00      RA0  H  
ATOM   4810  N   THR A 228      33.548  -7.681  50.809  1.00  0.00      RA0  N  
ATOM   4811  CA  THR A 228      32.280  -8.370  50.995  1.00  0.00      RA0  C  
ATOM   4812  C   THR A 228      31.828  -8.922  49.654  1.00  0.00      RA0  C  
ATOM   4813  O   THR A 228      31.649  -8.176  48.703  1.00  0.00      RA0  O  
ATOM   4814  CB  THR A 228      31.357  -7.334  51.596  1.00  0.00      RA0  C  
ATOM   4815  CG2 THR A 228      30.066  -7.944  52.145  1.00  0.00      RA0  C  
ATOM   4816  OG1 THR A 228      32.095  -6.630  52.610  1.00  0.00      RA0  O  
ATOM   4817  H   THR A 228      33.497  -6.717  50.560  1.00  0.00      RA0  H  
ATOM   4818  HG1 THR A 228      31.571  -5.869  52.835  1.00  0.00      RA0  H  
ATOM   4819  N   LEU A 229      31.684 -10.237  49.570  1.00  0.00      RA0  N  
ATOM   4820  CA  LEU A 229      31.190 -10.868  48.349  1.00  0.00      RA0  C  
ATOM   4821  C   LEU A 229      29.683 -10.652  48.211  1.00  0.00      RA0  C  
ATOM   4822  O   LEU A 229      29.209 -10.193  47.180  1.00  0.00      RA0  O  
ATOM   4823  CB  LEU A 229      31.517 -12.358  48.368  1.00  0.00      RA0  C  
ATOM   4824  CG  LEU A 229      33.018 -12.606  48.482  1.00  0.00      RA0  C  
ATOM   4825  CD1 LEU A 229      33.322 -14.081  48.734  1.00  0.00      RA0  C  
ATOM   4826  CD2 LEU A 229      33.780 -12.051  47.278  1.00  0.00      RA0  C  
ATOM   4827  H   LEU A 229      31.820 -10.791  50.391  1.00  0.00      RA0  H  
ATOM   4828  N   PHE A 230      28.932 -10.981  49.253  1.00  0.00      RA0  N  
ATOM   4829  CA  PHE A 230      27.503 -10.653  49.270  1.00  0.00      RA0  C  
ATOM   4830  C   PHE A 230      27.002 -10.530  50.694  1.00  0.00      RA0  C  
ATOM   4831  O   PHE A 230      27.643 -10.977  51.638  1.00  0.00      RA0  O  
ATOM   4832  CB  PHE A 230      26.671 -11.651  48.445  1.00  0.00      RA0  C  
ATOM   4833  CG  PHE A 230      26.946 -13.089  48.825  1.00  0.00      RA0  C  
ATOM   4834  CD1 PHE A 230      27.968 -13.795  48.197  1.00  0.00      RA0  C  
ATOM   4835  CD2 PHE A 230      26.164 -13.717  49.786  1.00  0.00      RA0  C  
ATOM   4836  CE1 PHE A 230      28.206 -15.124  48.524  1.00  0.00      RA0  C  
ATOM   4837  CE2 PHE A 230      26.399 -15.048  50.108  1.00  0.00      RA0  C  
ATOM   4838  CZ  PHE A 230      27.417 -15.752  49.478  1.00  0.00      RA0  C  
ATOM   4839  H   PHE A 230      29.308 -11.372  50.096  1.00  0.00      RA0  H  
ATOM   4840  N   ARG A 231      25.838  -9.911  50.818  1.00  0.00      RA0  N  
ATOM   4841  CA  ARG A 231      25.322  -9.423  52.081  1.00  0.00      RA0  C  
ATOM   4842  C   ARG A 231      23.807  -9.564  51.972  1.00  0.00      RA0  C  
ATOM   4843  O   ARG A 231      23.237  -9.396  50.895  1.00  0.00      RA0  O  
ATOM   4844  CB  ARG A 231      25.709  -7.949  52.205  1.00  0.00      RA0  C  
ATOM   4845  CG  ARG A 231      24.867  -7.133  53.189  1.00  0.00      RA0  C  
ATOM   4846  CD  ARG A 231      25.143  -5.633  53.076  1.00  0.00      RA0  C  
ATOM   4847  NE  ARG A 231      24.815  -5.141  51.737  1.00  0.00      RA0  N  
ATOM   4848  CZ  ARG A 231      24.094  -3.987  51.601  1.00  0.00      RA0  C  
ATOM   4849  NH1 ARG A 231      23.693  -3.324  52.710  1.00  0.00      RA0  N1+
ATOM   4850  NH2 ARG A 231      23.796  -3.529  50.362  1.00  0.00      RA0  N  
ATOM   4851  H   ARG A 231      25.238  -9.735  50.035  1.00  0.00      RA0  H  
ATOM   4852  HE  ARG A 231      25.168  -5.685  50.968  1.00  0.00      RA0  H  
ATOM   4853 HH11 ARG A 231      23.163  -2.471  52.673  1.00  0.00      RA0  H  
ATOM   4854 HH12 ARG A 231      23.912  -3.663  53.630  1.00  0.00      RA0  H  
ATOM   4855 HH21 ARG A 231      23.271  -2.687  50.204  1.00  0.00      RA0  H  
ATOM   4856 HH22 ARG A 231      24.091  -4.022  49.537  1.00  0.00      RA0  H  
ATOM   4857  N   CYS A 232      23.153  -9.937  53.056  1.00  0.00      RA0  N  
ATOM   4858  CA  CYS A 232      21.700  -9.997  53.033  1.00  0.00      RA0  C  
ATOM   4859  C   CYS A 232      21.144  -9.429  54.323  1.00  0.00      RA0  C  
ATOM   4860  O   CYS A 232      21.841  -9.366  55.334  1.00  0.00      RA0  O  
ATOM   4861  CB  CYS A 232      21.278 -11.439  52.785  1.00  0.00      RA0  C  
ATOM   4862  SG  CYS A 232      22.277 -12.588  53.757  1.00  0.00      RA0  S  
ATOM   4863  H   CYS A 232      23.609 -10.140  53.928  1.00  0.00      RA0  H  
ATOM   4864  N   ILE A 233      19.886  -9.004  54.275  1.00  0.00      RA0  N  
ATOM   4865  CA  ILE A 233      19.291  -8.228  55.352  1.00  0.00      RA0  C  
ATOM   4866  C   ILE A 233      17.834  -8.626  55.549  1.00  0.00      RA0  C  
ATOM   4867  O   ILE A 233      17.113  -8.809  54.566  1.00  0.00      RA0  O  
ATOM   4868  CB  ILE A 233      19.384  -6.714  55.060  1.00  0.00      RA0  C  
ATOM   4869  CG1 ILE A 233      20.825  -6.225  54.893  1.00  0.00      RA0  C  
ATOM   4870  CG2 ILE A 233      18.671  -5.882  56.129  1.00  0.00      RA0  C  
ATOM   4871  CD1 ILE A 233      20.900  -4.739  54.542  1.00  0.00      RA0  C  
ATOM   4872  H   ILE A 233      19.263  -9.185  53.511  1.00  0.00      RA0  H  
ATOM   4873  N   GLN A 234      17.425  -8.756  56.810  1.00  0.00      RA0  N  
ATOM   4874  CA  GLN A 234      16.024  -8.952  57.175  1.00  0.00      RA0  C  
ATOM   4875  C   GLN A 234      15.590  -7.951  58.235  1.00  0.00      RA0  C  
ATOM   4876  O   GLN A 234      16.220  -7.877  59.282  1.00  0.00      RA0  O  
ATOM   4877  CB  GLN A 234      15.839 -10.357  57.741  1.00  0.00      RA0  C  
ATOM   4878  CG  GLN A 234      15.984 -11.484  56.720  1.00  0.00      RA0  C  
ATOM   4879  CD  GLN A 234      14.719 -11.629  55.899  1.00  0.00      RA0  C  
ATOM   4880  NE2 GLN A 234      14.484 -12.896  55.514  1.00  0.00      RA0  N  
ATOM   4881  OE1 GLN A 234      13.977 -10.680  55.660  1.00  0.00      RA0  O  
ATOM   4882  H   GLN A 234      18.042  -8.593  57.572  1.00  0.00      RA0  H  
ATOM   4883 HE21 GLN A 234      15.029 -13.672  55.851  1.00  0.00      RA0  H  
ATOM   4884 HE22 GLN A 234      13.705 -13.158  54.946  1.00  0.00      RA0  H  
ATOM   4885  N   ASN A 235      14.542  -7.159  57.961  1.00  0.00      RA0  N  
ATOM   4886  CA  ASN A 235      13.818  -6.470  59.028  1.00  0.00      RA0  C  
ATOM   4887  C   ASN A 235      13.314  -7.489  60.054  1.00  0.00      RA0  C  
ATOM   4888  O   ASN A 235      12.870  -8.565  59.677  1.00  0.00      RA0  O  
ATOM   4889  CB  ASN A 235      12.625  -5.666  58.512  1.00  0.00      RA0  C  
ATOM   4890  CG  ASN A 235      13.053  -4.270  58.114  1.00  0.00      RA0  C  
ATOM   4891  ND2 ASN A 235      13.249  -3.440  59.153  1.00  0.00      RA0  N  
ATOM   4892  OD1 ASN A 235      13.168  -3.946  56.938  1.00  0.00      RA0  O  
ATOM   4893  H   ASN A 235      14.094  -7.289  57.077  1.00  0.00      RA0  H  
ATOM   4894 HD21 ASN A 235      13.233  -3.787  60.096  1.00  0.00      RA0  H  
ATOM   4895 HD22 ASN A 235      13.431  -2.468  59.019  1.00  0.00      RA0  H  
ATOM   4896  N   MET A 236      13.312  -7.126  61.331  1.00  0.00      RA0  N  
ATOM   4897  CA  MET A 236      12.790  -8.000  62.380  1.00  0.00      RA0  C  
ATOM   4898  C   MET A 236      11.628  -7.306  63.080  1.00  0.00      RA0  C  
ATOM   4899  O   MET A 236      11.646  -6.093  63.234  1.00  0.00      RA0  O  
ATOM   4900  CB  MET A 236      13.900  -8.321  63.378  1.00  0.00      RA0  C  
ATOM   4901  CG  MET A 236      15.179  -8.822  62.707  1.00  0.00      RA0  C  
ATOM   4902  SD  MET A 236      14.972 -10.374  61.825  1.00  0.00      RA0  S  
ATOM   4903  CE  MET A 236      14.631 -11.410  63.253  1.00  0.00      RA0  C  
ATOM   4904  H   MET A 236      13.578  -6.203  61.615  1.00  0.00      RA0  H  
ATOM   4905  N   PRO A 237      10.628  -8.068  63.535  1.00  0.00      RA0  N  
ATOM   4906  CA  PRO A 237       9.574  -7.459  64.357  1.00  0.00      RA0  C  
ATOM   4907  C   PRO A 237      10.031  -7.332  65.813  1.00  0.00      RA0  C  
ATOM   4908  O   PRO A 237      10.979  -8.000  66.235  1.00  0.00      RA0  O  
ATOM   4909  CB  PRO A 237       8.444  -8.476  64.188  1.00  0.00      RA0  C  
ATOM   4910  CG  PRO A 237       9.160  -9.826  64.084  1.00  0.00      RA0  C  
ATOM   4911  CD  PRO A 237      10.419  -9.491  63.289  1.00  0.00      RA0  C  
ATOM   4912  N   GLU A 238       9.354  -6.499  66.583  1.00  0.00      RA0  N  
ATOM   4913  CA  GLU A 238       9.710  -6.316  67.986  1.00  0.00      RA0  C  
ATOM   4914  C   GLU A 238       9.268  -7.495  68.857  1.00  0.00      RA0  C  
ATOM   4915  O   GLU A 238       9.824  -7.712  69.925  1.00  0.00      RA0  O  
ATOM   4916  CB  GLU A 238       9.063  -5.052  68.529  1.00  0.00      RA0  C  
ATOM   4917  CG  GLU A 238       9.263  -3.843  67.625  1.00  0.00      RA0  C  
ATOM   4918  CD  GLU A 238       7.959  -3.085  67.639  1.00  0.00      RA0  C  
ATOM   4919  OE1 GLU A 238       6.930  -3.730  67.839  1.00  0.00      RA0  O  
ATOM   4920  OE2 GLU A 238       7.972  -1.871  67.453  1.00  0.00      RA0  O1-
ATOM   4921  H   GLU A 238       8.572  -5.980  66.233  1.00  0.00      RA0  H  
ATOM   4922  N   THR A 239       8.287  -8.254  68.378  1.00  0.00      RA0  N  
ATOM   4923  CA  THR A 239       7.742  -9.400  69.109  1.00  0.00      RA0  C  
ATOM   4924  C   THR A 239       8.054 -10.726  68.408  1.00  0.00      RA0  C  
ATOM   4925  O   THR A 239       7.877 -10.849  67.201  1.00  0.00      RA0  O  
ATOM   4926  CB  THR A 239       6.282  -9.032  69.141  1.00  0.00      RA0  C  
ATOM   4927  CG2 THR A 239       5.704  -9.003  70.557  1.00  0.00      RA0  C  
ATOM   4928  OG1 THR A 239       6.178  -7.748  68.503  1.00  0.00      RA0  O  
ATOM   4929  H   THR A 239       7.834  -8.056  67.509  1.00  0.00      RA0  H  
ATOM   4930  HG1 THR A 239       6.513  -7.087  69.102  1.00  0.00      RA0  H  
ATOM   4931  N   LEU A 240       8.507 -11.717  69.172  1.00  0.00      RA0  N  
ATOM   4932  CA  LEU A 240       8.882 -13.030  68.631  1.00  0.00      RA0  C  
ATOM   4933  C   LEU A 240       9.699 -13.001  67.321  1.00  0.00      RA0  C  
ATOM   4934  O   LEU A 240       9.329 -13.665  66.357  1.00  0.00      RA0  O  
ATOM   4935  CB  LEU A 240       7.646 -13.915  68.466  1.00  0.00      RA0  C  
ATOM   4936  CG  LEU A 240       6.897 -14.124  69.783  1.00  0.00      RA0  C  
ATOM   4937  CD1 LEU A 240       5.583 -14.877  69.573  1.00  0.00      RA0  C  
ATOM   4938  CD2 LEU A 240       7.781 -14.792  70.838  1.00  0.00      RA0  C
[truncated: 33,060 more chars]
