# Supplementary material for: Integrative Computational Prediction Strategy for Antibody–Antigen Binding: A Case Study on Interleukin‑1 Beta
Source: J Chem Inf Model. 2026 May 27;66(11):6659–75. doi: 10.1021/acs.jcim.6c00781 (PMC13250912; doi:10.1021/acs.jcim.6c00781)
Supplement: Supplementary file 4 [file ci6c00781_si_004.zip › Cluspro_poses/EPIGUIDE/5Y9J-Max-Ep1+3.pdb]

ATOM      1  N   VAL H   2      19.234  12.225  58.519  1.00  0.00      LH0  N  
ATOM      2  CA  VAL H   2      19.291  12.754  59.885  1.00  0.00      LH0  C  
ATOM      3  C   VAL H   2      20.372  13.818  60.014  1.00  0.00      LH0  C  
ATOM      4  O   VAL H   2      21.513  13.622  59.610  1.00  0.00      LH0  O  
ATOM      5  CB  VAL H   2      19.503  11.606  60.890  1.00  0.00      LH0  C  
ATOM      6  CG1 VAL H   2      19.572  12.088  62.340  1.00  0.00      LH0  C  
ATOM      7  CG2 VAL H   2      18.436  10.522  60.715  1.00  0.00      LH0  C  
ATOM      8  H   VAL H   2      18.951  12.858  57.797  1.00  0.00      LH0  H  
ATOM      9  N   GLN H   3      19.945  14.959  60.567  1.00  0.00      LH0  N  
ATOM     10  CA  GLN H   3      20.899  16.030  60.822  1.00  0.00      LH0  C  
ATOM     11  C   GLN H   3      21.179  16.128  62.305  1.00  0.00      LH0  C  
ATOM     12  O   GLN H   3      20.419  15.637  63.132  1.00  0.00      LH0  O  
ATOM     13  CB  GLN H   3      20.407  17.385  60.297  1.00  0.00      LH0  C  
ATOM     14  CG  GLN H   3      20.160  17.469  58.784  1.00  0.00      LH0  C  
ATOM     15  CD  GLN H   3      18.736  17.077  58.426  1.00  0.00      LH0  C  
ATOM     16  NE2 GLN H   3      18.339  17.551  57.244  1.00  0.00      LH0  N  
ATOM     17  OE1 GLN H   3      18.015  16.412  59.160  1.00  0.00      LH0  O  
ATOM     18  H   GLN H   3      19.008  15.025  60.913  1.00  0.00      LH0  H  
ATOM     19 HE21 GLN H   3      18.948  18.093  56.665  1.00  0.00      LH0  H  
ATOM     20 HE22 GLN H   3      17.407  17.359  56.942  1.00  0.00      LH0  H  
ATOM     21  N   LEU H   4      22.315  16.767  62.602  1.00  0.00      LH0  N  
ATOM     22  CA  LEU H   4      22.759  16.751  63.991  1.00  0.00      LH0  C  
ATOM     23  C   LEU H   4      22.665  18.110  64.652  1.00  0.00      LH0  C  
ATOM     24  O   LEU H   4      23.537  18.959  64.504  1.00  0.00      LH0  O  
ATOM     25  CB  LEU H   4      24.190  16.214  64.058  1.00  0.00      LH0  C  
ATOM     26  CG  LEU H   4      24.367  14.863  63.358  1.00  0.00      LH0  C  
ATOM     27  CD1 LEU H   4      25.843  14.505  63.199  1.00  0.00      LH0  C  
ATOM     28  CD2 LEU H   4      23.554  13.750  64.024  1.00  0.00      LH0  C  
ATOM     29  H   LEU H   4      22.865  17.221  61.902  1.00  0.00      LH0  H  
ATOM     30  N   GLN H   5      21.560  18.294  65.388  1.00  0.00      LH0  N  
ATOM     31  CA  GLN H   5      21.512  19.515  66.192  1.00  0.00      LH0  C  
ATOM     32  C   GLN H   5      22.357  19.298  67.436  1.00  0.00      LH0  C  
ATOM     33  O   GLN H   5      22.313  18.225  68.022  1.00  0.00      LH0  O  
ATOM     34  CB  GLN H   5      20.065  19.846  66.581  1.00  0.00      LH0  C  
ATOM     35  CG  GLN H   5      19.046  19.684  65.442  1.00  0.00      LH0  C  
ATOM     36  CD  GLN H   5      17.631  19.772  65.990  1.00  0.00      LH0  C  
ATOM     37  NE2 GLN H   5      17.231  21.027  66.215  1.00  0.00      LH0  N  
ATOM     38  OE1 GLN H   5      16.920  18.790  66.192  1.00  0.00      LH0  O  
ATOM     39  H   GLN H   5      20.925  17.541  65.569  1.00  0.00      LH0  H  
ATOM     40 HE21 GLN H   5      17.842  21.797  66.041  1.00  0.00      LH0  H  
ATOM     41 HE22 GLN H   5      16.310  21.203  66.558  1.00  0.00      LH0  H  
ATOM     42  N   GLN H   6      23.145  20.316  67.802  1.00  0.00      LH0  N  
ATOM     43  CA  GLN H   6      23.973  20.080  68.983  1.00  0.00      LH0  C  
ATOM     44  C   GLN H   6      23.681  21.029  70.118  1.00  0.00      LH0  C  
ATOM     45  O   GLN H   6      23.131  22.108  69.937  1.00  0.00      LH0  O  
ATOM     46  CB  GLN H   6      25.471  20.141  68.672  1.00  0.00      LH0  C  
ATOM     47  CG  GLN H   6      25.949  18.943  67.859  1.00  0.00      LH0  C  
ATOM     48  CD  GLN H   6      27.457  18.799  67.930  1.00  0.00      LH0  C  
ATOM     49  NE2 GLN H   6      27.953  18.667  69.161  1.00  0.00      LH0  N  
ATOM     50  OE1 GLN H   6      28.153  18.768  66.923  1.00  0.00      LH0  O  
ATOM     51  H   GLN H   6      23.119  21.205  67.351  1.00  0.00      LH0  H  
ATOM     52 HE21 GLN H   6      27.419  18.812  69.996  1.00  0.00      LH0  H  
ATOM     53 HE22 GLN H   6      28.912  18.402  69.265  1.00  0.00      LH0  H  
ATOM     54  N   SER H   7      24.138  20.584  71.294  1.00  0.00      LH0  N  
ATOM     55  CA  SER H   7      24.262  21.488  72.435  1.00  0.00      LH0  C  
ATOM     56  C   SER H   7      25.101  22.724  72.131  1.00  0.00      LH0  C  
ATOM     57  O   SER H   7      26.050  22.677  71.351  1.00  0.00      LH0  O  
ATOM     58  CB  SER H   7      24.850  20.691  73.603  1.00  0.00      LH0  C  
ATOM     59  OG  SER H   7      25.626  19.590  73.095  1.00  0.00      LH0  O  
ATOM     60  H   SER H   7      24.417  19.627  71.397  1.00  0.00      LH0  H  
ATOM     61  HG  SER H   7      26.394  19.969  72.668  1.00  0.00      LH0  H  
ATOM     62  N   GLY H   8      24.704  23.829  72.782  1.00  0.00      LH0  N  
ATOM     63  CA  GLY H   8      25.523  25.034  72.660  1.00  0.00      LH0  C  
ATOM     64  C   GLY H   8      26.803  24.913  73.464  1.00  0.00      LH0  C  
ATOM     65  O   GLY H   8      27.071  23.884  74.068  1.00  0.00      LH0  O  
ATOM     66  H   GLY H   8      23.965  23.768  73.448  1.00  0.00      LH0  H  
ATOM     67  N   ALA H   9      27.586  26.000  73.436  1.00  0.00      LH0  N  
ATOM     68  CA  ALA H   9      28.842  25.939  74.181  1.00  0.00      LH0  C  
ATOM     69  C   ALA H   9      28.633  25.927  75.682  1.00  0.00      LH0  C  
ATOM     70  O   ALA H   9      27.947  26.779  76.235  1.00  0.00      LH0  O  
ATOM     71  CB  ALA H   9      29.738  27.125  73.824  1.00  0.00      LH0  C  
ATOM     72  H   ALA H   9      27.265  26.854  73.036  1.00  0.00      LH0  H  
ATOM     73  N   GLU H  10      29.244  24.917  76.308  1.00  0.00      LH0  N  
ATOM     74  CA  GLU H  10      29.152  24.896  77.761  1.00  0.00      LH0  C  
ATOM     75  C   GLU H  10      30.430  25.391  78.412  1.00  0.00      LH0  C  
ATOM     76  O   GLU H  10      31.535  25.265  77.889  1.00  0.00      LH0  O  
ATOM     77  CB  GLU H  10      28.815  23.501  78.303  1.00  0.00      LH0  C  
ATOM     78  CG  GLU H  10      27.408  22.943  78.033  1.00  0.00      LH0  C  
ATOM     79  CD  GLU H  10      27.094  21.887  79.089  1.00  0.00      LH0  C  
ATOM     80  OE1 GLU H  10      26.703  22.248  80.196  1.00  0.00      LH0  O  
ATOM     81  OE2 GLU H  10      27.329  20.696  78.881  1.00  0.00      LH0  O1-
ATOM     82  H   GLU H  10      29.853  24.310  75.796  1.00  0.00      LH0  H  
ATOM     83  N   VAL H  11      30.229  25.949  79.610  1.00  0.00      LH0  N  
ATOM     84  CA  VAL H  11      31.392  26.199  80.453  1.00  0.00      LH0  C  
ATOM     85  C   VAL H  11      31.394  25.174  81.576  1.00  0.00      LH0  C  
ATOM     86  O   VAL H  11      30.349  24.786  82.083  1.00  0.00      LH0  O  
ATOM     87  CB  VAL H  11      31.396  27.661  80.951  1.00  0.00      LH0  C  
ATOM     88  CG1 VAL H  11      30.139  28.014  81.750  1.00  0.00      LH0  C  
ATOM     89  CG2 VAL H  11      32.688  28.025  81.692  1.00  0.00      LH0  C  
ATOM     90  H   VAL H  11      29.303  26.003  79.984  1.00  0.00      LH0  H  
ATOM     91  N   LYS H  12      32.600  24.701  81.898  1.00  0.00      LH0  N  
ATOM     92  CA  LYS H  12      32.717  23.646  82.897  1.00  0.00      LH0  C  
ATOM     93  C   LYS H  12      33.739  24.023  83.922  1.00  0.00      LH0  C  
ATOM     94  O   LYS H  12      34.551  24.910  83.706  1.00  0.00      LH0  O  
ATOM     95  CB  LYS H  12      33.158  22.329  82.268  1.00  0.00      LH0  C  
ATOM     96  CG  LYS H  12      32.114  21.794  81.307  1.00  0.00      LH0  C  
ATOM     97  CD  LYS H  12      30.800  21.476  82.007  1.00  0.00      LH0  C  
ATOM     98  CE  LYS H  12      29.774  21.260  80.917  1.00  0.00      LH0  C  
ATOM     99  NZ  LYS H  12      28.456  20.884  81.433  1.00  0.00      LH0  N1+
ATOM    100  H   LYS H  12      33.424  25.112  81.510  1.00  0.00      LH0  H  
ATOM    101  HZ1 LYS H  12      27.825  20.763  80.604  1.00  0.00      LH0  H  
ATOM    102  HZ2 LYS H  12      28.488  20.002  81.985  1.00  0.00      LH0  H  
ATOM    103  HZ3 LYS H  12      28.014  21.672  81.942  1.00  0.00      LH0  H  
ATOM    104  N   LYS H  13      33.681  23.297  85.038  1.00  0.00      LH0  N  
ATOM    105  CA  LYS H  13      34.770  23.396  86.002  1.00  0.00      LH0  C  
ATOM    106  C   LYS H  13      35.268  21.993  86.269  1.00  0.00      LH0  C  
ATOM    107  O   LYS H  13      34.499  21.046  86.137  1.00  0.00      LH0  O  
ATOM    108  CB  LYS H  13      34.278  24.122  87.262  1.00  0.00      LH0  C  
ATOM    109  CG  LYS H  13      33.871  25.537  86.858  1.00  0.00      LH0  C  
ATOM    110  CD  LYS H  13      33.432  26.491  87.957  1.00  0.00      LH0  C  
ATOM    111  CE  LYS H  13      32.962  27.803  87.325  1.00  0.00      LH0  C  
ATOM    112  NZ  LYS H  13      34.057  28.455  86.592  1.00  0.00      LH0  N1+
ATOM    113  H   LYS H  13      32.962  22.609  85.161  1.00  0.00      LH0  H  
ATOM    114  HZ1 LYS H  13      34.481  27.859  85.847  1.00  0.00      LH0  H  
ATOM    115  HZ2 LYS H  13      33.735  29.334  86.128  1.00  0.00      LH0  H  
ATOM    116  HZ3 LYS H  13      34.812  28.757  87.238  1.00  0.00      LH0  H  
ATOM    117  N   PRO H  14      36.576  21.864  86.606  1.00  0.00      LH0  N  
ATOM    118  CA  PRO H  14      37.117  20.534  86.917  1.00  0.00      LH0  C  
ATOM    119  C   PRO H  14      36.215  19.694  87.810  1.00  0.00      LH0  C  
ATOM    120  O   PRO H  14      35.800  20.114  88.882  1.00  0.00      LH0  O  
ATOM    121  CB  PRO H  14      38.481  20.866  87.526  1.00  0.00      LH0  C  
ATOM    122  CG  PRO H  14      38.903  22.152  86.818  1.00  0.00      LH0  C  
ATOM    123  CD  PRO H  14      37.589  22.913  86.695  1.00  0.00      LH0  C  
ATOM    124  N   GLY H  15      35.879  18.515  87.278  1.00  0.00      LH0  N  
ATOM    125  CA  GLY H  15      34.877  17.714  87.970  1.00  0.00      LH0  C  
ATOM    126  C   GLY H  15      33.599  17.545  87.172  1.00  0.00      LH0  C  
ATOM    127  O   GLY H  15      33.165  16.436  86.890  1.00  0.00      LH0  O  
ATOM    128  H   GLY H  15      36.275  18.244  86.400  1.00  0.00      LH0  H  
ATOM    129  N   SER H  16      33.003  18.694  86.813  1.00  0.00      LH0  N  
ATOM    130  CA  SER H  16      31.717  18.610  86.112  1.00  0.00      LH0  C  
ATOM    131  C   SER H  16      31.778  17.874  84.780  1.00  0.00      LH0  C  
ATOM    132  O   SER H  16      32.832  17.786  84.162  1.00  0.00      LH0  O  
ATOM    133  CB  SER H  16      31.113  20.012  85.956  1.00  0.00      LH0  C  
ATOM    134  OG  SER H  16      32.017  20.892  85.271  1.00  0.00      LH0  O  
ATOM    135  H   SER H  16      33.460  19.561  87.017  1.00  0.00      LH0  H  
ATOM    136  HG  SER H  16      32.892  20.527  85.396  1.00  0.00      LH0  H  
ATOM    137  N   SER H  17      30.618  17.351  84.371  1.00  0.00      LH0  N  
ATOM    138  CA  SER H  17      30.571  16.666  83.086  1.00  0.00      LH0  C  
ATOM    139  C   SER H  17      30.005  17.549  81.988  1.00  0.00      LH0  C  
ATOM    140  O   SER H  17      29.282  18.512  82.246  1.00  0.00      LH0  O  
ATOM    141  CB  SER H  17      29.738  15.402  83.275  1.00  0.00      LH0  C  
ATOM    142  OG  SER H  17      28.632  15.690  84.142  1.00  0.00      LH0  O  
ATOM    143  H   SER H  17      29.764  17.368  84.890  1.00  0.00      LH0  H  
ATOM    144  HG  SER H  17      27.907  15.147  83.814  1.00  0.00      LH0  H  
ATOM    145  N   VAL H  18      30.360  17.202  80.743  1.00  0.00      LH0  N  
ATOM    146  CA  VAL H  18      29.678  17.883  79.646  1.00  0.00      LH0  C  
ATOM    147  C   VAL H  18      28.650  16.977  79.007  1.00  0.00      LH0  C  
ATOM    148  O   VAL H  18      28.920  15.811  78.749  1.00  0.00      LH0  O  
ATOM    149  CB  VAL H  18      30.673  18.445  78.612  1.00  0.00      LH0  C  
ATOM    150  CG1 VAL H  18      31.482  17.372  77.882  1.00  0.00      LH0  C  
ATOM    151  CG2 VAL H  18      29.972  19.392  77.644  1.00  0.00      LH0  C  
ATOM    152  H   VAL H  18      30.938  16.398  80.588  1.00  0.00      LH0  H  
ATOM    153  N   ARG H  19      27.462  17.546  78.773  1.00  0.00      LH0  N  
ATOM    154  CA  ARG H  19      26.489  16.677  78.129  1.00  0.00      LH0  C  
ATOM    155  C   ARG H  19      26.311  17.023  76.669  1.00  0.00      LH0  C  
ATOM    156  O   ARG H  19      25.291  17.571  76.264  1.00  0.00      LH0  O  
ATOM    157  CB  ARG H  19      25.140  16.679  78.851  1.00  0.00      LH0  C  
ATOM    158  CG  ARG H  19      25.218  16.671  80.378  1.00  0.00      LH0  C  
ATOM    159  CD  ARG H  19      24.000  16.023  81.042  1.00  0.00      LH0  C  
ATOM    160  NE  ARG H  19      24.153  14.569  81.072  1.00  0.00      LH0  N  
ATOM    161  CZ  ARG H  19      23.585  13.738  80.176  1.00  0.00      LH0  C  
ATOM    162  NH1 ARG H  19      22.693  14.205  79.303  1.00  0.00      LH0  N1+
ATOM    163  NH2 ARG H  19      23.948  12.461  80.174  1.00  0.00      LH0  N  
ATOM    164  H   ARG H  19      27.299  18.530  78.893  1.00  0.00      LH0  H  
ATOM    165  HE  ARG H  19      24.834  14.196  81.720  1.00  0.00      LH0  H  
ATOM    166 HH11 ARG H  19      22.338  13.650  78.540  1.00  0.00      LH0  H  
ATOM    167 HH12 ARG H  19      22.375  15.148  79.377  1.00  0.00      LH0  H  
ATOM    168 HH21 ARG H  19      23.578  11.755  79.559  1.00  0.00      LH0  H  
ATOM    169 HH22 ARG H  19      24.659  12.178  80.833  1.00  0.00      LH0  H  
ATOM    170  N   VAL H  20      27.353  16.687  75.890  1.00  0.00      LH0  N  
ATOM    171  CA  VAL H  20      27.279  16.989  74.458  1.00  0.00      LH0  C  
ATOM    172  C   VAL H  20      26.176  16.200  73.785  1.00  0.00      LH0  C  
ATOM    173  O   VAL H  20      26.292  15.026  73.463  1.00  0.00      LH0  O  
ATOM    174  CB  VAL H  20      28.628  16.757  73.762  1.00  0.00      LH0  C  
ATOM    175  CG1 VAL H  20      28.573  17.025  72.253  1.00  0.00      LH0  C  
ATOM    176  CG2 VAL H  20      29.714  17.602  74.422  1.00  0.00      LH0  C  
ATOM    177  H   VAL H  20      28.045  16.062  76.259  1.00  0.00      LH0  H  
ATOM    178  N   SER H  21      25.070  16.909  73.622  1.00  0.00      LH0  N  
ATOM    179  CA  SER H  21      23.918  16.203  73.110  1.00  0.00      LH0  C  
ATOM    180  C   SER H  21      23.671  16.501  71.656  1.00  0.00      LH0  C  
ATOM    181  O   SER H  21      23.356  17.620  71.260  1.00  0.00      LH0  O  
ATOM    182  CB  SER H  21      22.712  16.508  73.992  1.00  0.00      LH0  C  
ATOM    183  OG  SER H  21      23.041  16.191  75.355  1.00  0.00      LH0  O  
ATOM    184  H   SER H  21      25.065  17.889  73.824  1.00  0.00      LH0  H  
ATOM    185  HG  SER H  21      23.710  16.829  75.610  1.00  0.00      LH0  H  
ATOM    186  N   CYS H  22      23.822  15.431  70.874  1.00  0.00      LH0  N  
ATOM    187  CA  CYS H  22      23.227  15.536  69.555  1.00  0.00      LH0  C  
ATOM    188  C   CYS H  22      21.770  15.187  69.581  1.00  0.00      LH0  C  
ATOM    189  O   CYS H  22      21.353  14.042  69.689  1.00  0.00      LH0  O  
ATOM    190  CB  CYS H  22      23.948  14.727  68.487  1.00  0.00      LH0  C  
ATOM    191  SG  CYS H  22      24.852  15.876  67.434  1.00  0.00      LH0  S  
ATOM    192  H   CYS H  22      24.066  14.549  71.279  1.00  0.00      LH0  H  
ATOM    193  N   LYS H  23      21.021  16.278  69.478  1.00  0.00      LH0  N  
ATOM    194  CA  LYS H  23      19.610  16.182  69.160  1.00  0.00      LH0  C  
ATOM    195  C   LYS H  23      19.463  15.925  67.662  1.00  0.00      LH0  C  
ATOM    196  O   LYS H  23      19.432  16.832  66.840  1.00  0.00      LH0  O  
ATOM    197  CB  LYS H  23      18.977  17.488  69.665  1.00  0.00      LH0  C  
ATOM    198  CG  LYS H  23      17.575  17.860  69.183  1.00  0.00      LH0  C  
ATOM    199  CD  LYS H  23      16.438  16.942  69.617  1.00  0.00      LH0  C  
ATOM    200  CE  LYS H  23      15.182  17.236  68.793  1.00  0.00      LH0  C  
ATOM    201  NZ  LYS H  23      15.458  16.860  67.403  1.00  0.00      LH0  N1+
ATOM    202  H   LYS H  23      21.505  17.152  69.398  1.00  0.00      LH0  H  
ATOM    203  HZ1 LYS H  23      14.642  16.923  66.761  1.00  0.00      LH0  H  
ATOM    204  HZ2 LYS H  23      16.222  17.437  66.990  1.00  0.00      LH0  H  
ATOM    205  HZ3 LYS H  23      15.773  15.865  67.382  1.00  0.00      LH0  H  
ATOM    206  N   ALA H  24      19.368  14.632  67.323  1.00  0.00      LH0  N  
ATOM    207  CA  ALA H  24      19.005  14.260  65.952  1.00  0.00      LH0  C  
ATOM    208  C   ALA H  24      17.743  14.968  65.515  1.00  0.00      LH0  C  
ATOM    209  O   ALA H  24      16.807  15.102  66.295  1.00  0.00      LH0  O  
ATOM    210  CB  ALA H  24      18.713  12.768  65.855  1.00  0.00      LH0  C  
ATOM    211  H   ALA H  24      19.489  13.949  68.046  1.00  0.00      LH0  H  
ATOM    212  N   SER H  25      17.758  15.451  64.268  1.00  0.00      LH0  N  
ATOM    213  CA  SER H  25      16.697  16.369  63.854  1.00  0.00      LH0  C  
ATOM    214  C   SER H  25      15.270  15.903  64.131  1.00  0.00      LH0  C  
ATOM    215  O   SER H  25      14.594  16.383  65.042  1.00  0.00      LH0  O  
ATOM    216  CB  SER H  25      16.920  16.754  62.389  1.00  0.00      LH0  C  
ATOM    217  OG  SER H  25      17.225  15.580  61.623  1.00  0.00      LH0  O  
ATOM    218  H   SER H  25      18.546  15.282  63.674  1.00  0.00      LH0  H  
ATOM    219  HG  SER H  25      17.217  15.864  60.707  1.00  0.00      LH0  H  
ATOM    220  N   GLY H  26      14.849  14.931  63.313  1.00  0.00      LH0  N  
ATOM    221  CA  GLY H  26      13.452  14.521  63.404  1.00  0.00      LH0  C  
ATOM    222  C   GLY H  26      13.214  13.256  64.200  1.00  0.00      LH0  C  
ATOM    223  O   GLY H  26      12.718  12.261  63.683  1.00  0.00      LH0  O  
ATOM    224  H   GLY H  26      15.494  14.512  62.670  1.00  0.00      LH0  H  
ATOM    225  N   GLY H  27      13.568  13.333  65.489  1.00  0.00      LH0  N  
ATOM    226  CA  GLY H  27      13.159  12.245  66.378  1.00  0.00      LH0  C  
ATOM    227  C   GLY H  27      14.082  11.040  66.413  1.00  0.00      LH0  C  
ATOM    228  O   GLY H  27      14.645  10.680  67.435  1.00  0.00      LH0  O  
ATOM    229  H   GLY H  27      14.101  14.106  65.829  1.00  0.00      LH0  H  
ATOM    230  N   THR H  28      14.206  10.422  65.239  1.00  0.00      LH0  N  
ATOM    231  CA  THR H  28      15.002   9.203  65.178  1.00  0.00      LH0  C  
ATOM    232  C   THR H  28      16.449   9.499  64.793  1.00  0.00      LH0  C  
ATOM    233  O   THR H  28      16.729  10.385  63.990  1.00  0.00      LH0  O  
ATOM    234  CB  THR H  28      14.274   8.233  64.216  1.00  0.00      LH0  C  
ATOM    235  CG2 THR H  28      14.223   8.753  62.775  1.00  0.00      LH0  C  
ATOM    236  OG1 THR H  28      14.791   6.898  64.248  1.00  0.00      LH0  O  
ATOM    237  H   THR H  28      13.792  10.820  64.422  1.00  0.00      LH0  H  
ATOM    238  HG1 THR H  28      15.003   6.698  65.164  1.00  0.00      LH0  H  
ATOM    239  N   PHE H  29      17.356   8.715  65.395  1.00  0.00      LH0  N  
ATOM    240  CA  PHE H  29      18.657   8.564  64.742  1.00  0.00      LH0  C  
ATOM    241  C   PHE H  29      18.574   7.445  63.730  1.00  0.00      LH0  C  
ATOM    242  O   PHE H  29      19.080   7.536  62.618  1.00  0.00      LH0  O  
ATOM    243  CB  PHE H  29      19.777   8.209  65.716  1.00  0.00      LH0  C  
ATOM    244  CG  PHE H  29      20.292   9.399  66.485  1.00  0.00      LH0  C  
ATOM    245  CD1 PHE H  29      21.375  10.136  65.958  1.00  0.00      LH0  C  
ATOM    246  CD2 PHE H  29      19.714   9.731  67.730  1.00  0.00      LH0  C  
ATOM    247  CE1 PHE H  29      21.912  11.202  66.702  1.00  0.00      LH0  C  
ATOM    248  CE2 PHE H  29      20.255  10.794  68.477  1.00  0.00      LH0  C  
ATOM    249  CZ  PHE H  29      21.355  11.510  67.961  1.00  0.00      LH0  C  
ATOM    250  H   PHE H  29      17.050   8.049  66.080  1.00  0.00      LH0  H  
ATOM    251  N   ASN H  30      17.872   6.391  64.169  1.00  0.00      LH0  N  
ATOM    252  CA  ASN H  30      17.558   5.232  63.341  1.00  0.00      LH0  C  
ATOM    253  C   ASN H  30      18.771   4.351  63.112  1.00  0.00      LH0  C  
ATOM    254  O   ASN H  30      19.569   4.159  64.018  1.00  0.00      LH0  O  
ATOM    255  CB  ASN H  30      16.786   5.636  62.076  1.00  0.00      LH0  C  
ATOM    256  CG  ASN H  30      15.826   4.521  61.741  1.00  0.00      LH0  C  
ATOM    257  ND2 ASN H  30      14.651   4.644  62.359  1.00  0.00      LH0  N  
ATOM    258  OD1 ASN H  30      16.125   3.600  60.989  1.00  0.00      LH0  O  
ATOM    259  H   ASN H  30      17.660   6.321  65.149  1.00  0.00      LH0  H  
ATOM    260 HD21 ASN H  30      14.527   5.430  62.978  1.00  0.00      LH0  H  
ATOM    261 HD22 ASN H  30      13.925   3.974  62.232  1.00  0.00      LH0  H  
ATOM    262  N   ASN H  31      18.934   3.844  61.881  1.00  0.00      LH0  N  
ATOM    263  CA  ASN H  31      20.157   3.102  61.569  1.00  0.00      LH0  C  
ATOM    264  C   ASN H  31      21.402   3.958  61.360  1.00  0.00      LH0  C  
ATOM    265  O   ASN H  31      22.078   3.893  60.339  1.00  0.00      LH0  O  
ATOM    266  CB  ASN H  31      19.909   2.197  60.360  1.00  0.00      LH0  C  
ATOM    267  CG  ASN H  31      19.590   2.982  59.092  1.00  0.00      LH0  C  
ATOM    268  ND2 ASN H  31      19.431   2.195  58.029  1.00  0.00      LH0  N  
ATOM    269  OD1 ASN H  31      19.486   4.203  59.048  1.00  0.00      LH0  O  
ATOM    270  H   ASN H  31      18.260   3.970  61.151  1.00  0.00      LH0  H  
ATOM    271 HD21 ASN H  31      19.460   1.204  58.182  1.00  0.00      LH0  H  
ATOM    272 HD22 ASN H  31      19.256   2.593  57.134  1.00  0.00      LH0  H  
ATOM    273  N   ASN H  32      21.669   4.799  62.360  1.00  0.00      LH0  N  
ATOM    274  CA  ASN H  32      22.709   5.796  62.165  1.00  0.00      LH0  C  
ATOM    275  C   ASN H  32      23.634   5.793  63.354  1.00  0.00      LH0  C  
ATOM    276  O   ASN H  32      23.258   6.104  64.476  1.00  0.00      LH0  O  
ATOM    277  CB  ASN H  32      22.109   7.188  61.934  1.00  0.00      LH0  C  
ATOM    278  CG  ASN H  32      21.511   7.317  60.539  1.00  0.00      LH0  C  
ATOM    279  ND2 ASN H  32      20.358   6.672  60.364  1.00  0.00      LH0  N  
ATOM    280  OD1 ASN H  32      22.066   7.945  59.646  1.00  0.00      LH0  O  
ATOM    281  H   ASN H  32      21.177   4.757  63.231  1.00  0.00      LH0  H  
ATOM    282 HD21 ASN H  32      19.828   6.455  61.185  1.00  0.00      LH0  H  
ATOM    283 HD22 ASN H  32      19.999   6.382  59.478  1.00  0.00      LH0  H  
ATOM    284  N   ALA H  33      24.869   5.380  63.058  1.00  0.00      LH0  N  
ATOM    285  CA  ALA H  33      25.865   5.320  64.118  1.00  0.00      LH0  C  
ATOM    286  C   ALA H  33      26.389   6.688  64.488  1.00  0.00      LH0  C  
ATOM    287  O   ALA H  33      27.346   7.194  63.903  1.00  0.00      LH0  O  
ATOM    288  CB  ALA H  33      27.041   4.435  63.699  1.00  0.00      LH0  C  
ATOM    289  H   ALA H  33      25.114   5.318  62.092  1.00  0.00      LH0  H  
ATOM    290  N   ILE H  34      25.724   7.266  65.495  1.00  0.00      LH0  N  
ATOM    291  CA  ILE H  34      26.268   8.513  66.012  1.00  0.00      LH0  C  
ATOM    292  C   ILE H  34      27.563   8.307  66.782  1.00  0.00      LH0  C  
ATOM    293  O   ILE H  34      27.642   7.820  67.906  1.00  0.00      LH0  O  
ATOM    294  CB  ILE H  34      25.209   9.341  66.768  1.00  0.00      LH0  C  
ATOM    295  CG1 ILE H  34      25.711  10.762  67.023  1.00  0.00      LH0  C  
ATOM    296  CG2 ILE H  34      24.689   8.675  68.041  1.00  0.00      LH0  C  
ATOM    297  CD1 ILE H  34      26.057  11.484  65.724  1.00  0.00      LH0  C  
ATOM    298  H   ILE H  34      25.003   6.748  65.961  1.00  0.00      LH0  H  
ATOM    299  N   ASN H  35      28.606   8.673  66.045  1.00  0.00      LH0  N  
ATOM    300  CA  ASN H  35      29.933   8.726  66.635  1.00  0.00      LH0  C  
ATOM    301  C   ASN H  35      30.164  10.114  67.166  1.00  0.00      LH0  C  
ATOM    302  O   ASN H  35      29.445  11.060  66.858  1.00  0.00      LH0  O  
ATOM    303  CB  ASN H  35      31.015   8.369  65.614  1.00  0.00      LH0  C  
ATOM    304  CG  ASN H  35      31.080   6.872  65.394  1.00  0.00      LH0  C  
ATOM    305  ND2 ASN H  35      30.082   6.375  64.656  1.00  0.00      LH0  N  
ATOM    306  OD1 ASN H  35      31.995   6.189  65.835  1.00  0.00      LH0  O  
ATOM    307  H   ASN H  35      28.423   9.098  65.160  1.00  0.00      LH0  H  
ATOM    308 HD21 ASN H  35      29.328   6.952  64.334  1.00  0.00      LH0  H  
ATOM    309 HD22 ASN H  35      30.092   5.405  64.430  1.00  0.00      LH0  H  
ATOM    310  N   TRP H  36      31.191  10.193  68.002  1.00  0.00      LH0  N  
ATOM    311  CA  TRP H  36      31.466  11.458  68.662  1.00  0.00      LH0  C  
ATOM    312  C   TRP H  36      32.940  11.695  68.512  1.00  0.00      LH0  C  
ATOM    313  O   TRP H  36      33.732  10.786  68.738  1.00  0.00      LH0  O  
ATOM    314  CB  TRP H  36      31.091  11.375  70.142  1.00  0.00      LH0  C  
ATOM    315  CG  TRP H  36      29.653  10.939  70.301  1.00  0.00      LH0  C  
ATOM    316  CD1 TRP H  36      29.174   9.622  70.380  1.00  0.00      LH0  C  
ATOM    317  CD2 TRP H  36      28.481  11.772  70.405  1.00  0.00      LH0  C  
ATOM    318  CE2 TRP H  36      27.352  10.896  70.552  1.00  0.00      LH0  C  
ATOM    319  CE3 TRP H  36      28.296  13.171  70.402  1.00  0.00      LH0  C  
ATOM    320  NE1 TRP H  36      27.824   9.590  70.524  1.00  0.00      LH0  N  
ATOM    321  CZ2 TRP H  36      26.060  11.439  70.695  1.00  0.00      LH0  C  
ATOM    322  CZ3 TRP H  36      26.998  13.699  70.548  1.00  0.00      LH0  C  
ATOM    323  CH2 TRP H  36      25.890  12.837  70.696  1.00  0.00      LH0  C  
ATOM    324  H   TRP H  36      31.750   9.387  68.204  1.00  0.00      LH0  H  
ATOM    325  HE1 TRP H  36      27.274   8.779  70.568  1.00  0.00      LH0  H  
ATOM    326  N   VAL H  37      33.278  12.909  68.072  1.00  0.00      LH0  N  
ATOM    327  CA  VAL H  37      34.688  13.177  67.811  1.00  0.00      LH0  C  
ATOM    328  C   VAL H  37      35.028  14.586  68.254  1.00  0.00      LH0  C  
ATOM    329  O   VAL H  37      34.400  15.549  67.829  1.00  0.00      LH0  O  
ATOM    330  CB  VAL H  37      35.036  13.006  66.320  1.00  0.00      LH0  C  
ATOM    331  CG1 VAL H  37      36.549  12.968  66.158  1.00  0.00      LH0  C  
ATOM    332  CG2 VAL H  37      34.410  11.780  65.647  1.00  0.00      LH0  C  
ATOM    333  H   VAL H  37      32.595  13.625  67.909  1.00  0.00      LH0  H  
ATOM    334  N   ARG H  38      36.029  14.692  69.133  1.00  0.00      LH0  N  
ATOM    335  CA  ARG H  38      36.407  16.067  69.432  1.00  0.00      LH0  C  
ATOM    336  C   ARG H  38      37.601  16.526  68.627  1.00  0.00      LH0  C  
ATOM    337  O   ARG H  38      38.536  15.783  68.360  1.00  0.00      LH0  O  
ATOM    338  CB  ARG H  38      36.629  16.301  70.932  1.00  0.00      LH0  C  
ATOM    339  CG  ARG H  38      37.834  15.584  71.546  1.00  0.00      LH0  C  
ATOM    340  CD  ARG H  38      38.102  16.029  72.983  1.00  0.00      LH0  C  
ATOM    341  NE  ARG H  38      39.280  15.368  73.531  1.00  0.00      LH0  N  
ATOM    342  CZ  ARG H  38      39.534  15.312  74.854  1.00  0.00      LH0  C  
ATOM    343  NH1 ARG H  38      38.701  15.866  75.732  1.00  0.00      LH0  N1+
ATOM    344  NH2 ARG H  38      40.618  14.663  75.259  1.00  0.00      LH0  N  
ATOM    345  H   ARG H  38      36.593  13.908  69.400  1.00  0.00      LH0  H  
ATOM    346  HE  ARG H  38      39.948  14.923  72.921  1.00  0.00      LH0  H  
ATOM    347 HH11 ARG H  38      38.856  15.816  76.725  1.00  0.00      LH0  H  
ATOM    348 HH12 ARG H  38      37.869  16.349  75.441  1.00  0.00      LH0  H  
ATOM    349 HH21 ARG H  38      40.921  14.633  76.210  1.00  0.00      LH0  H  
ATOM    350 HH22 ARG H  38      41.148  14.155  74.556  1.00  0.00      LH0  H  
ATOM    351  N   GLN H  39      37.540  17.806  68.270  1.00  0.00      LH0  N  
ATOM    352  CA  GLN H  39      38.772  18.433  67.827  1.00  0.00      LH0  C  
ATOM    353  C   GLN H  39      39.412  19.124  69.004  1.00  0.00      LH0  C  
ATOM    354  O   GLN H  39      38.899  20.105  69.534  1.00  0.00      LH0  O  
ATOM    355  CB  GLN H  39      38.475  19.400  66.688  1.00  0.00      LH0  C  
ATOM    356  CG  GLN H  39      39.700  19.916  65.935  1.00  0.00      LH0  C  
ATOM    357  CD  GLN H  39      39.221  20.499  64.623  1.00  0.00      LH0  C  
ATOM    358  NE2 GLN H  39      40.013  20.200  63.594  1.00  0.00      LH0  N  
ATOM    359  OE1 GLN H  39      38.163  21.120  64.528  1.00  0.00      LH0  O  
ATOM    360  H   GLN H  39      36.720  18.345  68.452  1.00  0.00      LH0  H  
ATOM    361 HE21 GLN H  39      40.921  19.773  63.666  1.00  0.00      LH0  H  
ATOM    362 HE22 GLN H  39      39.688  20.345  62.659  1.00  0.00      LH0  H  
ATOM    363  N   ALA H  40      40.544  18.543  69.413  1.00  0.00      LH0  N  
ATOM    364  CA  ALA H  40      41.320  19.227  70.444  1.00  0.00      LH0  C  
ATOM    365  C   ALA H  40      41.930  20.487  69.835  1.00  0.00      LH0  C  
ATOM    366  O   ALA H  40      42.080  20.551  68.622  1.00  0.00      LH0  O  
ATOM    367  CB  ALA H  40      42.391  18.265  70.973  1.00  0.00      LH0  C  
ATOM    368  H   ALA H  40      40.922  17.784  68.880  1.00  0.00      LH0  H  
ATOM    369  N   PRO H  41      42.234  21.513  70.672  1.00  0.00      LH0  N  
ATOM    370  CA  PRO H  41      42.750  22.782  70.130  1.00  0.00      LH0  C  
ATOM    371  C   PRO H  41      43.878  22.683  69.108  1.00  0.00      LH0  C  
ATOM    372  O   PRO H  41      45.052  22.563  69.438  1.00  0.00      LH0  O  
ATOM    373  CB  PRO H  41      43.147  23.553  71.392  1.00  0.00      LH0  C  
ATOM    374  CG  PRO H  41      42.192  23.042  72.466  1.00  0.00      LH0  C  
ATOM    375  CD  PRO H  41      42.055  21.565  72.121  1.00  0.00      LH0  C  
ATOM    376  N   GLY H  42      43.454  22.757  67.835  1.00  0.00      LH0  N  
ATOM    377  CA  GLY H  42      44.426  22.687  66.743  1.00  0.00      LH0  C  
ATOM    378  C   GLY H  42      45.144  21.351  66.633  1.00  0.00      LH0  C  
ATOM    379  O   GLY H  42      46.293  21.267  66.223  1.00  0.00      LH0  O  
ATOM    380  H   GLY H  42      42.474  22.666  67.666  1.00  0.00      LH0  H  
ATOM    381  N   GLN H  43      44.415  20.313  67.058  1.00  0.00      LH0  N  
ATOM    382  CA  GLN H  43      44.990  18.975  67.042  1.00  0.00      LH0  C  
ATOM    383  C   GLN H  43      44.071  18.064  66.261  1.00  0.00      LH0  C  
ATOM    384  O   GLN H  43      42.967  18.450  65.893  1.00  0.00      LH0  O  
ATOM    385  CB  GLN H  43      45.160  18.421  68.464  1.00  0.00      LH0  C  
ATOM    386  CG  GLN H  43      45.848  19.336  69.485  1.00  0.00      LH0  C  
ATOM    387  CD  GLN H  43      47.261  19.663  69.051  1.00  0.00      LH0  C  
ATOM    388  NE2 GLN H  43      47.504  20.971  68.968  1.00  0.00      LH0  N  
ATOM    389  OE1 GLN H  43      48.087  18.795  68.808  1.00  0.00      LH0  O  
ATOM    390  H   GLN H  43      43.444  20.413  67.276  1.00  0.00      LH0  H  
ATOM    391 HE21 GLN H  43      46.792  21.642  69.189  1.00  0.00      LH0  H  
ATOM    392 HE22 GLN H  43      48.397  21.271  68.643  1.00  0.00      LH0  H  
ATOM    393  N   GLY H  44      44.570  16.837  66.052  1.00  0.00      LH0  N  
ATOM    394  CA  GLY H  44      43.764  15.852  65.335  1.00  0.00      LH0  C  
ATOM    395  C   GLY H  44      42.424  15.530  65.977  1.00  0.00      LH0  C  
ATOM    396  O   GLY H  44      42.134  15.857  67.124  1.00  0.00      LH0  O  
ATOM    397  H   GLY H  44      45.491  16.620  66.368  1.00  0.00      LH0  H  
ATOM    398  N   LEU H  45      41.614  14.853  65.155  1.00  0.00      LH0  N  
ATOM    399  CA  LEU H  45      40.289  14.467  65.628  1.00  0.00      LH0  C  
ATOM    400  C   LEU H  45      40.300  13.294  66.599  1.00  0.00      LH0  C  
ATOM    401  O   LEU H  45      40.361  12.129  66.225  1.00  0.00      LH0  O  
ATOM    402  CB  LEU H  45      39.386  14.179  64.429  1.00  0.00      LH0  C  
ATOM    403  CG  LEU H  45      38.880  15.424  63.696  1.00  0.00      LH0  C  
ATOM    404  CD1 LEU H  45      38.075  15.048  62.455  1.00  0.00      LH0  C  
ATOM    405  CD2 LEU H  45      38.058  16.335  64.604  1.00  0.00      LH0  C  
ATOM    406  H   LEU H  45      41.957  14.562  64.263  1.00  0.00      LH0  H  
ATOM    407  N   GLU H  46      40.228  13.657  67.881  1.00  0.00      LH0  N  
ATOM    408  CA  GLU H  46      40.166  12.627  68.913  1.00  0.00      LH0  C  
ATOM    409  C   GLU H  46      38.821  11.909  68.937  1.00  0.00      LH0  C  
ATOM    410  O   GLU H  46      37.812  12.412  69.422  1.00  0.00      LH0  O  
ATOM    411  CB  GLU H  46      40.515  13.249  70.270  1.00  0.00      LH0  C  
ATOM    412  CG  GLU H  46      40.999  12.257  71.336  1.00  0.00      LH0  C  
ATOM    413  CD  GLU H  46      41.261  12.961  72.663  1.00  0.00      LH0  C  
ATOM    414  OE1 GLU H  46      41.730  14.094  72.683  1.00  0.00      LH0  O  
ATOM    415  OE2 GLU H  46      40.978  12.387  73.708  1.00  0.00      LH0  O1-
ATOM    416  H   GLU H  46      40.120  14.629  68.102  1.00  0.00      LH0  H  
ATOM    417  N   TRP H  47      38.847  10.694  68.363  1.00  0.00      LH0  N  
ATOM    418  CA  TRP H  47      37.645   9.858  68.403  1.00  0.00      LH0  C  
ATOM    419  C   TRP H  47      37.246   9.493  69.824  1.00  0.00      LH0  C  
ATOM    420  O   TRP H  47      38.046   9.010  70.617  1.00  0.00      LH0  O  
ATOM    421  CB  TRP H  47      37.841   8.609  67.531  1.00  0.00      LH0  C  
ATOM    422  CG  TRP H  47      36.613   7.720  67.529  1.00  0.00      LH0  C  
ATOM    423  CD1 TRP H  47      35.403   7.930  66.844  1.00  0.00      LH0  C  
ATOM    424  CD2 TRP H  47      36.435   6.471  68.232  1.00  0.00      LH0  C  
ATOM    425  CE2 TRP H  47      35.117   5.992  67.927  1.00  0.00      LH0  C  
ATOM    426  CE3 TRP H  47      37.271   5.727  69.092  1.00  0.00      LH0  C  
ATOM    427  NE1 TRP H  47      34.522   6.916  67.075  1.00  0.00      LH0  N  
ATOM    428  CZ2 TRP H  47      34.663   4.779  68.486  1.00  0.00      LH0  C  
ATOM    429  CZ3 TRP H  47      36.804   4.516  69.647  1.00  0.00      LH0  C  
ATOM    430  CH2 TRP H  47      35.508   4.046  69.345  1.00  0.00      LH0  C  
ATOM    431  H   TRP H  47      39.692  10.409  67.913  1.00  0.00      LH0  H  
ATOM    432  HE1 TRP H  47      33.610   6.840  66.708  1.00  0.00      LH0  H  
ATOM    433  N   MET H  48      35.965   9.769  70.094  1.00  0.00      LH0  N  
ATOM    434  CA  MET H  48      35.457   9.613  71.453  1.00  0.00      LH0  C  
ATOM    435  C   MET H  48      34.655   8.358  71.695  1.00  0.00      LH0  C  
ATOM    436  O   MET H  48      34.724   7.737  72.750  1.00  0.00      LH0  O  
ATOM    437  CB  MET H  48      34.587  10.793  71.863  1.00  0.00      LH0  C  
ATOM    438  CG  MET H  48      35.154  12.160  71.500  1.00  0.00      LH0  C  
ATOM    439  SD  MET H  48      34.157  13.449  72.237  1.00  0.00      LH0  S  
ATOM    440  CE  MET H  48      34.329  12.859  73.926  1.00  0.00      LH0  C  
ATOM    441  H   MET H  48      35.382  10.113  69.357  1.00  0.00      LH0  H  
ATOM    442  N   GLY H  49      33.864   8.022  70.675  1.00  0.00      LH0  N  
ATOM    443  CA  GLY H  49      32.993   6.875  70.876  1.00  0.00      LH0  C  
ATOM    444  C   GLY H  49      31.920   6.833  69.821  1.00  0.00      LH0  C  
ATOM    445  O   GLY H  49      31.948   7.609  68.873  1.00  0.00      LH0  O  
ATOM    446  H   GLY H  49      33.825   8.540  69.819  1.00  0.00      LH0  H  
ATOM    447  N   GLY H  50      30.980   5.906  70.023  1.00  0.00      LH0  N  
ATOM    448  CA  GLY H  50      29.919   5.801  69.029  1.00  0.00      LH0  C  
ATOM    449  C   GLY H  50      28.856   4.803  69.423  1.00  0.00      LH0  C  
ATOM    450  O   GLY H  50      29.127   3.814  70.092  1.00  0.00      LH0  O  
ATOM    451  H   GLY H  50      31.008   5.313  70.831  1.00  0.00      LH0  H  
ATOM    452  N   ILE H  51      27.631   5.109  68.983  1.00  0.00      LH0  N  
ATOM    453  CA  ILE H  51      26.504   4.230  69.284  1.00  0.00      LH0  C  
ATOM    454  C   ILE H  51      25.492   4.321  68.152  1.00  0.00      LH0  C  
ATOM    455  O   ILE H  51      25.394   5.342  67.483  1.00  0.00      LH0  O  
ATOM    456  CB  ILE H  51      25.897   4.626  70.652  1.00  0.00      LH0  C  
ATOM    457  CG1 ILE H  51      24.813   3.653  71.131  1.00  0.00      LH0  C  
ATOM    458  CG2 ILE H  51      25.432   6.086  70.666  1.00  0.00      LH0  C  
ATOM    459  CD1 ILE H  51      24.177   4.036  72.468  1.00  0.00      LH0  C  
ATOM    460  H   ILE H  51      27.464   5.963  68.481  1.00  0.00      LH0  H  
ATOM    461  N   ILE H  52      24.746   3.228  67.954  1.00  0.00      LH0  N  
ATOM    462  CA  ILE H  52      23.485   3.426  67.246  1.00  0.00      LH0  C  
ATOM    463  C   ILE H  52      22.407   3.419  68.313  1.00  0.00      LH0  C  
ATOM    464  O   ILE H  52      22.172   2.403  68.947  1.00  0.00      LH0  O  
ATOM    465  CB  ILE H  52      23.252   2.313  66.215  1.00  0.00      LH0  C  
ATOM    466  CG1 ILE H  52      24.469   2.168  65.298  1.00  0.00      LH0  C  
ATOM    467  CG2 ILE H  52      21.961   2.549  65.429  1.00  0.00      LH0  C  
ATOM    468  CD1 ILE H  52      24.336   1.103  64.211  1.00  0.00      LH0  C  
ATOM    469  H   ILE H  52      24.869   2.389  68.484  1.00  0.00      LH0  H  
ATOM    470  N   PRO H  53      21.799   4.599  68.555  1.00  0.00      LH0  N  
ATOM    471  CA  PRO H  53      20.899   4.731  69.708  1.00  0.00      LH0  C  
ATOM    472  C   PRO H  53      19.821   3.666  69.866  1.00  0.00      LH0  C  
ATOM    473  O   PRO H  53      19.639   3.116  70.945  1.00  0.00      LH0  O  
ATOM    474  CB  PRO H  53      20.389   6.166  69.578  1.00  0.00      LH0  C  
ATOM    475  CG  PRO H  53      21.518   6.892  68.857  1.00  0.00      LH0  C  
ATOM    476  CD  PRO H  53      21.988   5.856  67.844  1.00  0.00      LH0  C  
ATOM    477  N   MET H  54      19.143   3.355  68.749  1.00  0.00      LH0  N  
ATOM    478  CA  MET H  54      18.186   2.253  68.861  1.00  0.00      LH0  C  
ATOM    479  C   MET H  54      18.754   0.855  69.093  1.00  0.00      LH0  C  
ATOM    480  O   MET H  54      18.065  -0.021  69.602  1.00  0.00      LH0  O  
ATOM    481  CB  MET H  54      17.185   2.237  67.700  1.00  0.00      LH0  C  
ATOM    482  CG  MET H  54      17.796   2.169  66.298  1.00  0.00      LH0  C  
ATOM    483  SD  MET H  54      16.578   1.785  65.025  1.00  0.00      LH0  S  
ATOM    484  CE  MET H  54      15.352   3.034  65.451  1.00  0.00      LH0  C  
ATOM    485  H   MET H  54      19.153   3.976  67.959  1.00  0.00      LH0  H  
ATOM    486  N   PHE H  55      20.027   0.663  68.702  1.00  0.00      LH0  N  
ATOM    487  CA  PHE H  55      20.647  -0.633  68.982  1.00  0.00      LH0  C  
ATOM    488  C   PHE H  55      22.157  -0.610  69.171  1.00  0.00      LH0  C  
ATOM    489  O   PHE H  55      22.938  -0.249  68.296  1.00  0.00      LH0  O  
ATOM    490  CB  PHE H  55      20.225  -1.723  67.974  1.00  0.00      LH0  C  
ATOM    491  CG  PHE H  55      20.610  -1.434  66.537  1.00  0.00      LH0  C  
ATOM    492  CD1 PHE H  55      19.717  -0.722  65.708  1.00  0.00      LH0  C  
ATOM    493  CD2 PHE H  55      21.841  -1.914  66.036  1.00  0.00      LH0  C  
ATOM    494  CE1 PHE H  55      20.050  -0.496  64.358  1.00  0.00      LH0  C  
ATOM    495  CE2 PHE H  55      22.175  -1.689  64.688  1.00  0.00      LH0  C  
ATOM    496  CZ  PHE H  55      21.274  -0.988  63.860  1.00  0.00      LH0  C  
ATOM    497  H   PHE H  55      20.584   1.411  68.345  1.00  0.00      LH0  H  
ATOM    498  N   GLY H  56      22.533  -1.066  70.372  1.00  0.00      LH0  N  
ATOM    499  CA  GLY H  56      23.957  -1.272  70.616  1.00  0.00      LH0  C  
ATOM    500  C   GLY H  56      24.456  -0.502  71.821  1.00  0.00      LH0  C  
ATOM    501  O   GLY H  56      23.991   0.582  72.144  1.00  0.00      LH0  O  
ATOM    502  H   GLY H  56      21.844  -1.216  71.078  1.00  0.00      LH0  H  
ATOM    503  N   THR H  57      25.432  -1.115  72.495  1.00  0.00      LH0  N  
ATOM    504  CA  THR H  57      26.042  -0.389  73.602  1.00  0.00      LH0  C  
ATOM    505  C   THR H  57      26.989   0.687  73.113  1.00  0.00      LH0  C  
ATOM    506  O   THR H  57      27.709   0.517  72.127  1.00  0.00      LH0  O  
ATOM    507  CB  THR H  57      26.769  -1.338  74.562  1.00  0.00      LH0  C  
ATOM    508  CG2 THR H  57      25.835  -2.410  75.128  1.00  0.00      LH0  C  
ATOM    509  OG1 THR H  57      27.904  -1.935  73.924  1.00  0.00      LH0  O  
ATOM    510  H   THR H  57      25.793  -1.990  72.177  1.00  0.00      LH0  H  
ATOM    511  HG1 THR H  57      27.620  -2.801  73.603  1.00  0.00      LH0  H  
ATOM    512  N   ALA H  58      26.963   1.796  73.859  1.00  0.00      LH0  N  
ATOM    513  CA  ALA H  58      27.864   2.895  73.537  1.00  0.00      LH0  C  
ATOM    514  C   ALA H  58      29.330   2.531  73.670  1.00  0.00      LH0  C  
ATOM    515  O   ALA H  58      29.845   2.239  74.742  1.00  0.00      LH0  O  
ATOM    516  CB  ALA H  58      27.555   4.089  74.432  1.00  0.00      LH0  C  
ATOM    517  H   ALA H  58      26.350   1.854  74.644  1.00  0.00      LH0  H  
ATOM    518  N   LYS H  59      29.974   2.537  72.501  1.00  0.00      LH0  N  
ATOM    519  CA  LYS H  59      31.406   2.266  72.487  1.00  0.00      LH0  C  
ATOM    520  C   LYS H  59      32.168   3.499  72.913  1.00  0.00      LH0  C  
ATOM    521  O   LYS H  59      31.785   4.614  72.576  1.00  0.00      LH0  O  
ATOM    522  CB  LYS H  59      31.820   1.831  71.083  1.00  0.00      LH0  C  
ATOM    523  CG  LYS H  59      31.045   0.597  70.616  1.00  0.00      LH0  C  
ATOM    524  CD  LYS H  59      31.398  -0.657  71.420  1.00  0.00      LH0  C  
ATOM    525  CE  LYS H  59      30.495  -1.840  71.071  1.00  0.00      LH0  C  
ATOM    526  NZ  LYS H  59      29.180  -1.686  71.706  1.00  0.00      LH0  N1+
ATOM    527  H   LYS H  59      29.494   2.855  71.683  1.00  0.00      LH0  H  
ATOM    528  HZ1 LYS H  59      29.186  -1.988  72.707  1.00  0.00      LH0  H  
ATOM    529  HZ2 LYS H  59      28.757  -0.739  71.646  1.00  0.00      LH0  H  
ATOM    530  HZ3 LYS H  59      28.519  -2.379  71.294  1.00  0.00      LH0  H  
ATOM    531  N   TYR H  60      33.235   3.251  73.679  1.00  0.00      LH0  N  
ATOM    532  CA  TYR H  60      33.976   4.387  74.218  1.00  0.00      LH0  C  
ATOM    533  C   TYR H  60      35.422   4.352  73.782  1.00  0.00      LH0  C  
ATOM    534  O   TYR H  60      35.958   3.310  73.425  1.00  0.00      LH0  O  
ATOM    535  CB  TYR H  60      33.894   4.405  75.750  1.00  0.00      LH0  C  
ATOM    536  CG  TYR H  60      32.464   4.487  76.239  1.00  0.00      LH0  C  
ATOM    537  CD1 TYR H  60      31.606   5.476  75.715  1.00  0.00      LH0  C  
ATOM    538  CD2 TYR H  60      32.029   3.577  77.225  1.00  0.00      LH0  C  
ATOM    539  CE1 TYR H  60      30.297   5.571  76.204  1.00  0.00      LH0  C  
ATOM    540  CE2 TYR H  60      30.714   3.672  77.713  1.00  0.00      LH0  C  
ATOM    541  CZ  TYR H  60      29.868   4.678  77.203  1.00  0.00      LH0  C  
ATOM    542  OH  TYR H  60      28.580   4.809  77.690  1.00  0.00      LH0  O  
ATOM    543  H   TYR H  60      33.546   2.321  73.866  1.00  0.00      LH0  H  
ATOM    544  HH  TYR H  60      28.481   4.213  78.423  1.00  0.00      LH0  H  
ATOM    545  N   SER H  61      36.033   5.535  73.831  1.00  0.00      LH0  N  
ATOM    546  CA  SER H  61      37.454   5.580  73.521  1.00  0.00      LH0  C  
ATOM    547  C   SER H  61      38.316   5.467  74.754  1.00  0.00      LH0  C  
ATOM    548  O   SER H  61      38.179   6.195  75.734  1.00  0.00      LH0  O  
ATOM    549  CB  SER H  61      37.763   6.864  72.765  1.00  0.00      LH0  C  
ATOM    550  OG  SER H  61      39.112   6.912  72.290  1.00  0.00      LH0  O  
ATOM    551  H   SER H  61      35.526   6.369  74.057  1.00  0.00      LH0  H  
ATOM    552  HG  SER H  61      39.106   7.636  71.659  1.00  0.00      LH0  H  
ATOM    553  N   GLN H  62      39.266   4.530  74.634  1.00  0.00      LH0  N  
ATOM    554  CA  GLN H  62      40.223   4.358  75.724  1.00  0.00      LH0  C  
ATOM    555  C   GLN H  62      41.045   5.593  76.051  1.00  0.00      LH0  C  
ATOM    556  O   GLN H  62      41.447   5.810  77.187  1.00  0.00      LH0  O  
ATOM    557  CB  GLN H  62      41.124   3.147  75.466  1.00  0.00      LH0  C  
ATOM    558  CG  GLN H  62      40.358   1.823  75.336  1.00  0.00      LH0  C  
ATOM    559  CD  GLN H  62      39.654   1.487  76.639  1.00  0.00      LH0  C  
ATOM    560  NE2 GLN H  62      40.310   0.602  77.394  1.00  0.00      LH0  N  
ATOM    561  OE1 GLN H  62      38.584   1.983  76.956  1.00  0.00      LH0  O  
ATOM    562  H   GLN H  62      39.271   3.968  73.809  1.00  0.00      LH0  H  
ATOM    563 HE21 GLN H  62      41.184   0.212  77.115  1.00  0.00      LH0  H  
ATOM    564 HE22 GLN H  62      39.884   0.341  78.259  1.00  0.00      LH0  H  
ATOM    565  N   ASN H  63      41.246   6.427  75.011  1.00  0.00      LH0  N  
ATOM    566  CA  ASN H  63      42.020   7.651  75.253  1.00  0.00      LH0  C  
ATOM    567  C   ASN H  63      41.430   8.564  76.317  1.00  0.00      LH0  C  
ATOM    568  O   ASN H  63      42.116   9.239  77.071  1.00  0.00      LH0  O  
ATOM    569  CB  ASN H  63      42.253   8.436  73.960  1.00  0.00      LH0  C  
ATOM    570  CG  ASN H  63      43.483   9.308  74.138  1.00  0.00      LH0  C  
ATOM    571  ND2 ASN H  63      43.269  10.614  73.992  1.00  0.00      LH0  N  
ATOM    572  OD1 ASN H  63      44.575   8.820  74.391  1.00  0.00      LH0  O  
ATOM    573  H   ASN H  63      40.857   6.230  74.110  1.00  0.00      LH0  H  
ATOM    574 HD21 ASN H  63      42.371  11.016  73.788  1.00  0.00      LH0  H  
ATOM    575 HD22 ASN H  63      44.026  11.256  74.087  1.00  0.00      LH0  H  
ATOM    576  N   PHE H  64      40.091   8.505  76.385  1.00  0.00      LH0  N  
ATOM    577  CA  PHE H  64      39.400   9.319  77.381  1.00  0.00      LH0  C  
ATOM    578  C   PHE H  64      39.386   8.744  78.784  1.00  0.00      LH0  C  
ATOM    579  O   PHE H  64      38.641   9.195  79.644  1.00  0.00      LH0  O  
ATOM    580  CB  PHE H  64      37.964   9.588  76.939  1.00  0.00      LH0  C  
ATOM    581  CG  PHE H  64      37.953  10.482  75.726  1.00  0.00      LH0  C  
ATOM    582  CD1 PHE H  64      37.753  11.865  75.907  1.00  0.00      LH0  C  
ATOM    583  CD2 PHE H  64      38.142   9.929  74.442  1.00  0.00      LH0  C  
ATOM    584  CE1 PHE H  64      37.738  12.707  74.784  1.00  0.00      LH0  C  
ATOM    585  CE2 PHE H  64      38.138  10.774  73.319  1.00  0.00      LH0  C  
ATOM    586  CZ  PHE H  64      37.932  12.155  73.502  1.00  0.00      LH0  C  
ATOM    587  H   PHE H  64      39.575   7.872  75.807  1.00  0.00      LH0  H  
ATOM    588  N   GLN H  65      40.222   7.710  78.990  1.00  0.00      LH0  N  
ATOM    589  CA  GLN H  65      40.313   7.038  80.290  1.00  0.00      LH0  C  
ATOM    590  C   GLN H  65      38.987   6.551  80.854  1.00  0.00      LH0  C  
ATOM    591  O   GLN H  65      38.732   6.572  82.050  1.00  0.00      LH0  O  
ATOM    592  CB  GLN H  65      41.077   7.871  81.332  1.00  0.00      LH0  C  
ATOM    593  CG  GLN H  65      42.240   8.701  80.781  1.00  0.00      LH0  C  
ATOM    594  CD  GLN H  65      41.791  10.142  80.626  1.00  0.00      LH0  C  
ATOM    595  NE2 GLN H  65      42.125  10.716  79.468  1.00  0.00      LH0  N  
ATOM    596  OE1 GLN H  65      41.230  10.745  81.537  1.00  0.00      LH0  O  
ATOM    597  H   GLN H  65      40.815   7.386  78.253  1.00  0.00      LH0  H  
ATOM    598 HE21 GLN H  65      42.505  10.175  78.710  1.00  0.00      LH0  H  
ATOM    599 HE22 GLN H  65      42.020  11.697  79.275  1.00  0.00      LH0  H  
ATOM    600  N   GLY H  66      38.132   6.126  79.909  1.00  0.00      LH0  N  
ATOM    601  CA  GLY H  66      36.827   5.620  80.328  1.00  0.00      LH0  C  
ATOM    602  C   GLY H  66      35.837   6.650  80.857  1.00  0.00      LH0  C  
ATOM    603  O   GLY H  66      34.784   6.305  81.374  1.00  0.00      LH0  O  
ATOM    604  H   GLY H  66      38.403   6.142  78.948  1.00  0.00      LH0  H  
ATOM    605  N   ARG H  67      36.184   7.936  80.685  1.00  0.00      LH0  N  
ATOM    606  CA  ARG H  67      35.275   8.975  81.177  1.00  0.00      LH0  C  
ATOM    607  C   ARG H  67      34.090   9.271  80.268  1.00  0.00      LH0  C  
ATOM    608  O   ARG H  67      33.776  10.425  80.015  1.00  0.00      LH0  O  
ATOM    609  CB  ARG H  67      36.035  10.284  81.418  1.00  0.00      LH0  C  
ATOM    610  CG  ARG H  67      37.153  10.215  82.457  1.00  0.00      LH0  C  
ATOM    611  CD  ARG H  67      37.812  11.579  82.695  1.00  0.00      LH0  C  
ATOM    612  NE  ARG H  67      38.612  12.040  81.557  1.00  0.00      LH0  N  
ATOM    613  CZ  ARG H  67      38.399  13.267  81.024  1.00  0.00      LH0  C  
ATOM    614  NH1 ARG H  67      37.330  13.985  81.344  1.00  0.00      LH0  N1+
ATOM    615  NH2 ARG H  67      39.267  13.796  80.173  1.00  0.00      LH0  N  
ATOM    616  H   ARG H  67      37.046   8.190  80.247  1.00  0.00      LH0  H  
ATOM    617  HE  ARG H  67      39.364  11.453  81.240  1.00  0.00      LH0  H  
ATOM    618 HH11 ARG H  67      37.262  14.919  80.971  1.00  0.00      LH0  H  
ATOM    619 HH12 ARG H  67      36.591  13.647  81.937  1.00  0.00      LH0  H  
ATOM    620 HH21 ARG H  67      39.051  14.702  79.773  1.00  0.00      LH0  H  
ATOM    621 HH22 ARG H  67      40.140  13.387  79.889  1.00  0.00      LH0  H  
ATOM    622  N   VAL H  68      33.468   8.213  79.733  1.00  0.00      LH0  N  
ATOM    623  CA  VAL H  68      32.423   8.509  78.757  1.00  0.00      LH0  C  
ATOM    624  C   VAL H  68      31.162   7.727  79.053  1.00  0.00      LH0  C  
ATOM    625  O   VAL H  68      31.200   6.516  79.229  1.00  0.00      LH0  O  
ATOM    626  CB  VAL H  68      32.868   8.222  77.309  1.00  0.00      LH0  C  
ATOM    627  CG1 VAL H  68      32.049   9.067  76.332  1.00  0.00      LH0  C  
ATOM    628  CG2 VAL H  68      34.370   8.374  77.054  1.00  0.00      LH0  C  
ATOM    629  H   VAL H  68      33.629   7.281  80.062  1.00  0.00      LH0  H  
ATOM    630  N   ALA H  69      30.046   8.461  79.074  1.00  0.00      LH0  N  
ATOM    631  CA  ALA H  69      28.753   7.799  79.184  1.00  0.00      LH0  C  
ATOM    632  C   ALA H  69      27.795   8.341  78.144  1.00  0.00      LH0  C  
ATOM    633  O   ALA H  69      27.288   9.451  78.245  1.00  0.00      LH0  O  
ATOM    634  CB  ALA H  69      28.155   8.012  80.575  1.00  0.00      LH0  C  
ATOM    635  H   ALA H  69      30.107   9.458  79.019  1.00  0.00      LH0  H  
ATOM    636  N   ILE H  70      27.569   7.530  77.106  1.00  0.00      LH0  N  
ATOM    637  CA  ILE H  70      26.644   8.067  76.111  1.00  0.00      LH0  C  
ATOM    638  C   ILE H  70      25.198   7.702  76.402  1.00  0.00      LH0  C  
ATOM    639  O   ILE H  70      24.735   6.593  76.168  1.00  0.00      LH0  O  
ATOM    640  CB  ILE H  70      27.055   7.694  74.677  1.00  0.00      LH0  C  
ATOM    641  CG1 ILE H  70      28.531   8.018  74.430  1.00  0.00      LH0  C  
ATOM    642  CG2 ILE H  70      26.162   8.378  73.635  1.00  0.00      LH0  C  
ATOM    643  CD1 ILE H  70      29.082   7.383  73.152  1.00  0.00      LH0  C  
ATOM    644  H   ILE H  70      27.907   6.585  77.100  1.00  0.00      LH0  H  
ATOM    645  N   THR H  71      24.496   8.708  76.933  1.00  0.00      LH0  N  
ATOM    646  CA  THR H  71      23.042   8.594  76.992  1.00  0.00      LH0  C  
ATOM    647  C   THR H  71      22.448   8.615  75.588  1.00  0.00      LH0  C  
ATOM    648  O   THR H  71      22.914   9.354  74.730  1.00  0.00      LH0  O  
ATOM    649  CB  THR H  71      22.481   9.759  77.814  1.00  0.00      LH0  C  
ATOM    650  CG2 THR H  71      21.108   9.439  78.409  1.00  0.00      LH0  C  
ATOM    651  OG1 THR H  71      23.408  10.159  78.840  1.00  0.00      LH0  O  
ATOM    652  H   THR H  71      24.958   9.590  77.039  1.00  0.00      LH0  H  
ATOM    653  HG1 THR H  71      23.855   9.360  79.110  1.00  0.00      LH0  H  
ATOM    654  N   ALA H  72      21.418   7.794  75.377  1.00  0.00      LH0  N  
ATOM    655  CA  ALA H  72      20.823   7.837  74.047  1.00  0.00      LH0  C  
ATOM    656  C   ALA H  72      19.323   7.970  74.143  1.00  0.00      LH0  C  
ATOM    657  O   ALA H  72      18.722   7.496  75.098  1.00  0.00      LH0  O  
ATOM    658  CB  ALA H  72      21.169   6.567  73.270  1.00  0.00      LH0  C  
ATOM    659  H   ALA H  72      21.019   7.199  76.074  1.00  0.00      LH0  H  
ATOM    660  N   ASP H  73      18.770   8.626  73.116  1.00  0.00      LH0  N  
ATOM    661  CA  ASP H  73      17.320   8.738  72.987  1.00  0.00      LH0  C  
ATOM    662  C   ASP H  73      16.987   8.824  71.512  1.00  0.00      LH0  C  
ATOM    663  O   ASP H  73      17.757   9.377  70.734  1.00  0.00      LH0  O  
ATOM    664  CB  ASP H  73      16.787   9.972  73.744  1.00  0.00      LH0  C  
ATOM    665  CG  ASP H  73      15.332  10.238  73.385  1.00  0.00      LH0  C  
ATOM    666  OD1 ASP H  73      14.493   9.379  73.626  1.00  0.00      LH0  O  
ATOM    667  OD2 ASP H  73      15.049  11.248  72.751  1.00  0.00      LH0  O1-
ATOM    668  H   ASP H  73      19.324   9.037  72.392  1.00  0.00      LH0  H  
ATOM    669  N   GLU H  74      15.813   8.258  71.189  1.00  0.00      LH0  N  
ATOM    670  CA  GLU H  74      15.257   8.395  69.843  1.00  0.00      LH0  C  
ATOM    671  C   GLU H  74      13.779   8.756  69.829  1.00  0.00      LH0  C  
ATOM    672  O   GLU H  74      13.029   8.422  68.920  1.00  0.00      LH0  O  
ATOM    673  CB  GLU H  74      15.484   7.148  68.987  1.00  0.00      LH0  C  
ATOM    674  CG  GLU H  74      16.955   6.925  68.631  1.00  0.00      LH0  C  
ATOM    675  CD  GLU H  74      17.097   6.145  67.339  1.00  0.00      LH0  C  
ATOM    676  OE1 GLU H  74      18.155   5.570  67.105  1.00  0.00      LH0  O  
ATOM    677  OE2 GLU H  74      16.184   6.170  66.520  1.00  0.00      LH0  O1-
ATOM    678  H   GLU H  74      15.271   7.887  71.944  1.00  0.00      LH0  H  
ATOM    679  N   SER H  75      13.368   9.452  70.897  1.00  0.00      LH0  N  
ATOM    680  CA  SER H  75      12.023  10.008  70.809  1.00  0.00      LH0  C  
ATOM    681  C   SER H  75      12.086  11.439  70.308  1.00  0.00      LH0  C  
ATOM    682  O   SER H  75      11.519  11.834  69.297  1.00  0.00      LH0  O  
ATOM    683  CB  SER H  75      11.304   9.881  72.159  1.00  0.00      LH0  C  
ATOM    684  OG  SER H  75      11.992  10.615  73.182  1.00  0.00      LH0  O  
ATOM    685  H   SER H  75      13.989   9.691  71.646  1.00  0.00      LH0  H  
ATOM    686  HG  SER H  75      12.782  10.122  73.417  1.00  0.00      LH0  H  
ATOM    687  N   THR H  76      12.880  12.199  71.067  1.00  0.00      LH0  N  
ATOM    688  CA  THR H  76      13.311  13.497  70.566  1.00  0.00      LH0  C  
ATOM    689  C   THR H  76      14.536  13.375  69.671  1.00  0.00      LH0  C  
ATOM    690  O   THR H  76      14.780  14.168  68.760  1.00  0.00      LH0  O  
ATOM    691  CB  THR H  76      13.572  14.431  71.752  1.00  0.00      LH0  C  
ATOM    692  CG2 THR H  76      12.302  14.660  72.573  1.00  0.00      LH0  C  
ATOM    693  OG1 THR H  76      14.624  13.932  72.591  1.00  0.00      LH0  O  
ATOM    694  H   THR H  76      13.239  11.793  71.912  1.00  0.00      LH0  H  
ATOM    695  HG1 THR H  76      14.362  13.070  72.924  1.00  0.00      LH0  H  
ATOM    696  N   GLY H  77      15.292  12.317  69.998  1.00  0.00      LH0  N  
ATOM    697  CA  GLY H  77      16.567  12.093  69.339  1.00  0.00      LH0  C  
ATOM    698  C   GLY H  77      17.705  12.703  70.113  1.00  0.00      LH0  C  
ATOM    699  O   GLY H  77      18.653  13.219  69.543  1.00  0.00      LH0  O  
ATOM    700  H   GLY H  77      15.045  11.756  70.788  1.00  0.00      LH0  H  
ATOM    701  N   THR H  78      17.577  12.668  71.441  1.00  0.00      LH0  N  
ATOM    702  CA  THR H  78      18.661  13.340  72.142  1.00  0.00      LH0  C  
ATOM    703  C   THR H  78      19.705  12.404  72.724  1.00  0.00      LH0  C  
ATOM    704  O   THR H  78      19.643  11.955  73.863  1.00  0.00      LH0  O  
ATOM    705  CB  THR H  78      18.095  14.328  73.164  1.00  0.00      LH0  C  
ATOM    706  CG2 THR H  78      19.178  15.230  73.761  1.00  0.00      LH0  C  
ATOM    707  OG1 THR H  78      17.092  15.138  72.536  1.00  0.00      LH0  O  
ATOM    708  H   THR H  78      16.840  12.177  71.910  1.00  0.00      LH0  H  
ATOM    709  HG1 THR H  78      16.287  14.625  72.574  1.00  0.00      LH0  H  
ATOM    710  N   ALA H  79      20.700  12.128  71.875  1.00  0.00      LH0  N  
ATOM    711  CA  ALA H  79      21.814  11.372  72.435  1.00  0.00      LH0  C  
ATOM    712  C   ALA H  79      22.830  12.290  73.079  1.00  0.00      LH0  C  
ATOM    713  O   ALA H  79      23.401  13.165  72.441  1.00  0.00      LH0  O  
ATOM    714  CB  ALA H  79      22.504  10.527  71.363  1.00  0.00      LH0  C  
ATOM    715  H   ALA H  79      20.737  12.573  70.974  1.00  0.00      LH0  H  
ATOM    716  N   SER H  80      23.029  12.073  74.379  1.00  0.00      LH0  N  
ATOM    717  CA  SER H  80      24.121  12.796  75.014  1.00  0.00      LH0  C  
ATOM    718  C   SER H  80      25.382  11.972  75.093  1.00  0.00      LH0  C  
ATOM    719  O   SER H  80      25.463  11.018  75.853  1.00  0.00      LH0  O  
ATOM    720  CB  SER H  80      23.802  13.178  76.454  1.00  0.00      LH0  C  
ATOM    721  OG  SER H  80      22.505  13.774  76.596  1.00  0.00      LH0  O  
ATOM    722  H   SER H  80      22.572  11.301  74.819  1.00  0.00      LH0  H  
ATOM    723  HG  SER H  80      22.502  14.525  75.996  1.00  0.00      LH0  H  
ATOM    724  N   MET H  81      26.401  12.416  74.359  1.00  0.00      LH0  N  
ATOM    725  CA  MET H  81      27.716  12.042  74.868  1.00  0.00      LH0  C  
ATOM    726  C   MET H  81      28.009  12.827  76.133  1.00  0.00      LH0  C  
ATOM    727  O   MET H  81      28.240  14.031  76.108  1.00  0.00      LH0  O  
ATOM    728  CB  MET H  81      28.782  12.286  73.802  1.00  0.00      LH0  C  
ATOM    729  CG  MET H  81      30.163  11.684  74.079  1.00  0.00      LH0  C  
ATOM    730  SD  MET H  81      31.054  12.460  75.435  1.00  0.00      LH0  S  
ATOM    731  CE  MET H  81      31.117  14.131  74.771  1.00  0.00      LH0  C  
ATOM    732  H   MET H  81      26.280  13.176  73.721  1.00  0.00      LH0  H  
ATOM    733  N   GLU H  82      27.958  12.100  77.247  1.00  0.00      LH0  N  
ATOM    734  CA  GLU H  82      28.419  12.776  78.446  1.00  0.00      LH0  C  
ATOM    735  C   GLU H  82      29.866  12.448  78.727  1.00  0.00      LH0  C  
ATOM    736  O   GLU H  82      30.236  11.315  79.008  1.00  0.00      LH0  O  
ATOM    737  CB  GLU H  82      27.495  12.474  79.625  1.00  0.00      LH0  C  
ATOM    738  CG  GLU H  82      27.933  13.162  80.922  1.00  0.00      LH0  C  
ATOM    739  CD  GLU H  82      26.798  13.212  81.925  1.00  0.00      LH0  C  
ATOM    740  OE1 GLU H  82      25.991  12.289  81.986  1.00  0.00      LH0  O  
ATOM    741  OE2 GLU H  82      26.674  14.220  82.613  1.00  0.00      LH0  O1-
ATOM    742  H   GLU H  82      27.714  11.128  77.262  1.00  0.00      LH0  H  
ATOM    743  N   LEU H  83      30.682  13.497  78.615  1.00  0.00      LH0  N  
ATOM    744  CA  LEU H  83      32.060  13.278  79.032  1.00  0.00      LH0  C  
ATOM    745  C   LEU H  83      32.194  13.635  80.496  1.00  0.00      LH0  C  
ATOM    746  O   LEU H  83      31.945  14.762  80.912  1.00  0.00      LH0  O  
ATOM    747  CB  LEU H  83      33.019  14.072  78.143  1.00  0.00      LH0  C  
ATOM    748  CG  LEU H  83      34.473  13.598  78.176  1.00  0.00      LH0  C  
ATOM    749  CD1 LEU H  83      34.624  12.182  77.631  1.00  0.00      LH0  C  
ATOM    750  CD2 LEU H  83      35.391  14.561  77.429  1.00  0.00      LH0  C  
ATOM    751  H   LEU H  83      30.287  14.400  78.441  1.00  0.00      LH0  H  
ATOM    752  N   SER H  84      32.536  12.608  81.266  1.00  0.00      LH0  N  
ATOM    753  CA  SER H  84      32.602  12.773  82.710  1.00  0.00      LH0  C  
ATOM    754  C   SER H  84      33.878  13.439  83.200  1.00  0.00      LH0  C  
ATOM    755  O   SER H  84      34.920  13.413  82.548  1.00  0.00      LH0  O  
ATOM    756  CB  SER H  84      32.413  11.401  83.360  1.00  0.00      LH0  C  
ATOM    757  OG  SER H  84      31.552  10.594  82.541  1.00  0.00      LH0  O  
ATOM    758  H   SER H  84      32.732  11.716  80.857  1.00  0.00      LH0  H  
ATOM    759  HG  SER H  84      30.744  11.079  82.413  1.00  0.00      LH0  H  
ATOM    760  N   SER H  85      33.745  14.031  84.400  1.00  0.00      LH0  N  
ATOM    761  CA  SER H  85      34.924  14.439  85.167  1.00  0.00      LH0  C  
ATOM    762  C   SER H  85      35.950  15.273  84.418  1.00  0.00      LH0  C  
ATOM    763  O   SER H  85      37.097  14.886  84.218  1.00  0.00      LH0  O  
ATOM    764  CB  SER H  85      35.550  13.200  85.810  1.00  0.00      LH0  C  
ATOM    765  OG  SER H  85      34.500  12.301  86.202  1.00  0.00      LH0  O  
ATOM    766  H   SER H  85      32.868  14.010  84.875  1.00  0.00      LH0  H  
ATOM    767  HG  SER H  85      34.895  11.649  86.766  1.00  0.00      LH0  H  
ATOM    768  N   LEU H  86      35.453  16.434  83.971  1.00  0.00      LH0  N  
ATOM    769  CA  LEU H  86      36.297  17.200  83.061  1.00  0.00      LH0  C  
ATOM    770  C   LEU H  86      37.451  17.914  83.718  1.00  0.00      LH0  C  
ATOM    771  O   LEU H  86      37.451  18.194  84.912  1.00  0.00      LH0  O  
ATOM    772  CB  LEU H  86      35.488  18.212  82.257  1.00  0.00      LH0  C  
ATOM    773  CG  LEU H  86      34.341  17.604  81.457  1.00  0.00      LH0  C  
ATOM    774  CD1 LEU H  86      33.742  18.653  80.539  1.00  0.00      LH0  C  
ATOM    775  CD2 LEU H  86      34.737  16.356  80.681  1.00  0.00      LH0  C  
ATOM    776  H   LEU H  86      34.526  16.733  84.206  1.00  0.00      LH0  H  
ATOM    777  N   ARG H  87      38.422  18.215  82.858  1.00  0.00      LH0  N  
ATOM    778  CA  ARG H  87      39.578  19.005  83.257  1.00  0.00      LH0  C  
ATOM    779  C   ARG H  87      40.087  19.724  82.025  1.00  0.00      LH0  C  
ATOM    780  O   ARG H  87      39.440  19.699  80.987  1.00  0.00      LH0  O  
ATOM    781  CB  ARG H  87      40.629  18.101  83.912  1.00  0.00      LH0  C  
ATOM    782  CG  ARG H  87      41.051  16.931  83.026  1.00  0.00      LH0  C  
ATOM    783  CD  ARG H  87      42.009  15.981  83.735  1.00  0.00      LH0  C  
ATOM    784  NE  ARG H  87      42.523  15.007  82.781  1.00  0.00      LH0  N  
ATOM    785  CZ  ARG H  87      42.158  13.714  82.777  1.00  0.00      LH0  C  
ATOM    786  NH1 ARG H  87      41.320  13.215  83.681  1.00  0.00      LH0  N1+
ATOM    787  NH2 ARG H  87      42.641  12.936  81.830  1.00  0.00      LH0  N  
ATOM    788  H   ARG H  87      38.347  17.904  81.904  1.00  0.00      LH0  H  
ATOM    789  HE  ARG H  87      43.104  15.312  82.016  1.00  0.00      LH0  H  
ATOM    790 HH11 ARG H  87      41.049  12.252  83.635  1.00  0.00      LH0  H  
ATOM    791 HH12 ARG H  87      40.945  13.799  84.401  1.00  0.00      LH0  H  
ATOM    792 HH21 ARG H  87      42.462  11.953  81.795  1.00  0.00      LH0  H  
ATOM    793 HH22 ARG H  87      43.161  13.358  81.069  1.00  0.00      LH0  H  
ATOM    794  N   SER H  88      41.263  20.354  82.149  1.00  0.00      LH0  N  
ATOM    795  CA  SER H  88      41.771  21.166  81.041  1.00  0.00      LH0  C  
ATOM    796  C   SER H  88      41.717  20.557  79.640  1.00  0.00      LH0  C  
ATOM    797  O   SER H  88      41.270  21.190  78.690  1.00  0.00      LH0  O  
ATOM    798  CB  SER H  88      43.176  21.631  81.410  1.00  0.00      LH0  C  
ATOM    799  OG  SER H  88      43.198  21.897  82.821  1.00  0.00      LH0  O  
ATOM    800  H   SER H  88      41.761  20.403  83.015  1.00  0.00      LH0  H  
ATOM    801  HG  SER H  88      43.006  22.823  82.921  1.00  0.00      LH0  H  
ATOM    802  N   GLU H  89      42.150  19.278  79.573  1.00  0.00      LH0  N  
ATOM    803  CA  GLU H  89      42.174  18.550  78.295  1.00  0.00      LH0  C  
ATOM    804  C   GLU H  89      40.852  18.492  77.536  1.00  0.00      LH0  C  
ATOM    805  O   GLU H  89      40.788  18.290  76.330  1.00  0.00      LH0  O  
ATOM    806  CB  GLU H  89      42.737  17.132  78.494  1.00  0.00      LH0  C  
ATOM    807  CG  GLU H  89      41.802  16.175  79.250  1.00  0.00      LH0  C  
ATOM    808  CD  GLU H  89      42.470  14.845  79.542  1.00  0.00      LH0  C  
ATOM    809  OE1 GLU H  89      43.561  14.841  80.107  1.00  0.00      LH0  O  
ATOM    810  OE2 GLU H  89      41.875  13.797  79.289  1.00  0.00      LH0  O1-
ATOM    811  H   GLU H  89      42.455  18.819  80.405  1.00  0.00      LH0  H  
ATOM    812  N   ASP H  90      39.785  18.685  78.314  1.00  0.00      LH0  N  
ATOM    813  CA  ASP H  90      38.468  18.554  77.719  1.00  0.00      LH0  C  
ATOM    814  C   ASP H  90      37.920  19.821  77.090  1.00  0.00      LH0  C  
ATOM    815  O   ASP H  90      36.811  19.848  76.566  1.00  0.00      LH0  O  
ATOM    816  CB  ASP H  90      37.506  17.947  78.744  1.00  0.00      LH0  C  
ATOM    817  CG  ASP H  90      38.055  16.624  79.261  1.00  0.00      LH0  C  
ATOM    818  OD1 ASP H  90      38.375  15.750  78.465  1.00  0.00      LH0  O  
ATOM    819  OD2 ASP H  90      38.185  16.457  80.469  1.00  0.00      LH0  O1-
ATOM    820  H   ASP H  90      39.859  18.845  79.297  1.00  0.00      LH0  H  
ATOM    821  N   THR H  91      38.750  20.872  77.141  1.00  0.00      LH0  N  
ATOM    822  CA  THR H  91      38.374  22.107  76.461  1.00  0.00      LH0  C  
ATOM    823  C   THR H  91      38.575  22.014  74.954  1.00  0.00      LH0  C  
ATOM    824  O   THR H  91      39.643  22.299  74.426  1.00  0.00      LH0  O  
ATOM    825  CB  THR H  91      39.168  23.265  77.076  1.00  0.00      LH0  C  
ATOM    826  CG2 THR H  91      38.727  24.648  76.589  1.00  0.00      LH0  C  
ATOM    827  OG1 THR H  91      39.088  23.186  78.507  1.00  0.00      LH0  O  
ATOM    828  H   THR H  91      39.666  20.774  77.528  1.00  0.00      LH0  H  
ATOM    829  HG1 THR H  91      39.716  22.509  78.749  1.00  0.00      LH0  H  
ATOM    830  N   ALA H  92      37.509  21.560  74.284  1.00  0.00      LH0  N  
ATOM    831  CA  ALA H  92      37.663  21.262  72.863  1.00  0.00      LH0  C  
ATOM    832  C   ALA H  92      36.363  21.443  72.103  1.00  0.00      LH0  C  
ATOM    833  O   ALA H  92      35.329  21.763  72.680  1.00  0.00      LH0  O  
ATOM    834  CB  ALA H  92      38.172  19.828  72.683  1.00  0.00      LH0  C  
ATOM    835  H   ALA H  92      36.656  21.374  74.775  1.00  0.00      LH0  H  
ATOM    836  N   VAL H  93      36.449  21.227  70.782  1.00  0.00      LH0  N  
ATOM    837  CA  VAL H  93      35.225  21.342  69.990  1.00  0.00      LH0  C  
ATOM    838  C   VAL H  93      34.637  19.975  69.683  1.00  0.00      LH0  C  
ATOM    839  O   VAL H  93      35.139  19.218  68.863  1.00  0.00      LH0  O  
ATOM    840  CB  VAL H  93      35.484  22.136  68.700  1.00  0.00      LH0  C  
ATOM    841  CG1 VAL H  93      34.177  22.458  67.972  1.00  0.00      LH0  C  
ATOM    842  CG2 VAL H  93      36.283  23.412  68.978  1.00  0.00      LH0  C  
ATOM    843  H   VAL H  93      37.310  20.930  70.362  1.00  0.00      LH0  H  
ATOM    844  N   TYR H  94      33.560  19.670  70.405  1.00  0.00      LH0  N  
ATOM    845  CA  TYR H  94      33.015  18.316  70.320  1.00  0.00      LH0  C  
ATOM    846  C   TYR H  94      32.004  18.155  69.209  1.00  0.00      LH0  C  
ATOM    847  O   TYR H  94      30.834  18.497  69.354  1.00  0.00      LH0  O  
ATOM    848  CB  TYR H  94      32.380  17.909  71.653  1.00  0.00      LH0  C  
ATOM    849  CG  TYR H  94      33.419  17.755  72.740  1.00  0.00      LH0  C  
ATOM    850  CD1 TYR H  94      34.152  18.877  73.176  1.00  0.00      LH0  C  
ATOM    851  CD2 TYR H  94      33.626  16.479  73.294  1.00  0.00      LH0  C  
ATOM    852  CE1 TYR H  94      35.135  18.715  74.158  1.00  0.00      LH0  C  
ATOM    853  CE2 TYR H  94      34.611  16.314  74.280  1.00  0.00      LH0  C  
ATOM    854  CZ  TYR H  94      35.364  17.433  74.684  1.00  0.00      LH0  C  
ATOM    855  OH  TYR H  94      36.368  17.274  75.612  1.00  0.00      LH0  O  
ATOM    856  H   TYR H  94      33.170  20.346  71.031  1.00  0.00      LH0  H  
ATOM    857  HH  TYR H  94      36.392  18.080  76.127  1.00  0.00      LH0  H  
ATOM    858  N   TYR H  95      32.501  17.633  68.086  1.00  0.00      LH0  N  
ATOM    859  CA  TYR H  95      31.568  17.366  66.997  1.00  0.00      LH0  C  
ATOM    860  C   TYR H  95      30.819  16.070  67.227  1.00  0.00      LH0  C  
ATOM    861  O   TYR H  95      31.364  15.081  67.707  1.00  0.00      LH0  O  
ATOM    862  CB  TYR H  95      32.288  17.265  65.645  1.00  0.00      LH0  C  
ATOM    863  CG  TYR H  95      33.132  18.481  65.334  1.00  0.00      LH0  C  
ATOM    864  CD1 TYR H  95      32.538  19.591  64.701  1.00  0.00      LH0  C  
ATOM    865  CD2 TYR H  95      34.500  18.463  65.673  1.00  0.00      LH0  C  
ATOM    866  CE1 TYR H  95      33.328  20.717  64.411  1.00  0.00      LH0  C  
ATOM    867  CE2 TYR H  95      35.287  19.589  65.383  1.00  0.00      LH0  C  
ATOM    868  CZ  TYR H  95      34.692  20.706  64.766  1.00  0.00      LH0  C  
ATOM    869  OH  TYR H  95      35.460  21.827  64.508  1.00  0.00      LH0  O  
ATOM    870  H   TYR H  95      33.431  17.260  68.061  1.00  0.00      LH0  H  
ATOM    871  HH  TYR H  95      36.368  21.646  64.757  1.00  0.00      LH0  H  
ATOM    872  N   CYS H  96      29.546  16.093  66.824  1.00  0.00      LH0  N  
ATOM    873  CA  CYS H  96      28.980  14.775  66.547  1.00  0.00      LH0  C  
ATOM    874  C   CYS H  96      29.365  14.370  65.142  1.00  0.00      LH0  C  
ATOM    875  O   CYS H  96      29.744  15.214  64.337  1.00  0.00      LH0  O  
ATOM    876  CB  CYS H  96      27.465  14.783  66.639  1.00  0.00      LH0  C  
ATOM    877  SG  CYS H  96      26.793  15.723  68.018  1.00  0.00      LH0  S  
ATOM    878  H   CYS H  96      29.115  16.945  66.525  1.00  0.00      LH0  H  
ATOM    879  N   ALA H  97      29.248  13.072  64.867  1.00  0.00      LH0  N  
ATOM    880  CA  ALA H  97      29.643  12.622  63.541  1.00  0.00      LH0  C  
ATOM    881  C   ALA H  97      28.867  11.377  63.177  1.00  0.00      LH0  C  
ATOM    882  O   ALA H  97      28.875  10.394  63.902  1.00  0.00      LH0  O  
ATOM    883  CB  ALA H  97      31.138  12.319  63.548  1.00  0.00      LH0  C  
ATOM    884  H   ALA H  97      29.015  12.399  65.573  1.00  0.00      LH0  H  
ATOM    885  N   ARG H  98      28.153  11.448  62.053  1.00  0.00      LH0  N  
ATOM    886  CA  ARG H  98      27.170  10.380  61.891  1.00  0.00      LH0  C  
ATOM    887  C   ARG H  98      27.449   9.386  60.777  1.00  0.00      LH0  C  
ATOM    888  O   ARG H  98      27.325   9.710  59.603  1.00  0.00      LH0  O  
ATOM    889  CB  ARG H  98      25.802  11.016  61.691  1.00  0.00      LH0  C  
ATOM    890  CG  ARG H  98      24.650  10.019  61.707  1.00  0.00      LH0  C  
ATOM    891  CD  ARG H  98      23.483  10.547  60.884  1.00  0.00      LH0  C  
ATOM    892  NE  ARG H  98      23.882  10.736  59.488  1.00  0.00      LH0  N  
ATOM    893  CZ  ARG H  98      22.944  10.824  58.528  1.00  0.00      LH0  C  
ATOM    894  NH1 ARG H  98      21.700  10.431  58.767  1.00  0.00      LH0  N1+
ATOM    895  NH2 ARG H  98      23.285  11.306  57.341  1.00  0.00      LH0  N  
ATOM    896  H   ARG H  98      28.202  12.240  61.440  1.00  0.00      LH0  H  
ATOM    897  HE  ARG H  98      24.841  10.938  59.262  1.00  0.00      LH0  H  
ATOM    898 HH11 ARG H  98      20.912  10.711  58.221  1.00  0.00      LH0  H  
ATOM    899 HH12 ARG H  98      21.551   9.803  59.538  1.00  0.00      LH0  H  
ATOM    900 HH21 ARG H  98      22.628  11.436  56.603  1.00  0.00      LH0  H  
ATOM    901 HH22 ARG H  98      24.252  11.548  57.195  1.00  0.00      LH0  H  
ATOM    902  N   SER H  99      27.788   8.156  61.178  1.00  0.00      LH0  N  
ATOM    903  CA  SER H  99      27.734   7.106  60.162  1.00  0.00      LH0  C  
ATOM    904  C   SER H  99      26.339   6.538  60.028  1.00  0.00      LH0  C  
ATOM    905  O   SER H  99      25.461   6.816  60.834  1.00  0.00      LH0  O  
ATOM    906  CB  SER H  99      28.721   5.980  60.476  1.00  0.00      LH0  C  
ATOM    907  OG  SER H  99      30.057   6.445  60.274  1.00  0.00      LH0  O  
ATOM    908  H   SER H  99      27.831   7.943  62.155  1.00  0.00      LH0  H  
ATOM    909  HG  SER H  99      30.007   6.973  59.478  1.00  0.00      LH0  H  
ATOM    910  N   ARG H 100      26.173   5.707  58.993  1.00  0.00      LH0  N  
ATOM    911  CA  ARG H 100      24.994   4.850  59.047  1.00  0.00      LH0  C  
ATOM    912  C   ARG H 100      25.379   3.481  59.576  1.00  0.00      LH0  C  
ATOM    913  O   ARG H 100      26.530   3.259  59.932  1.00  0.00      LH0  O  
ATOM    914  CB  ARG H 100      24.292   4.803  57.686  1.00  0.00      LH0  C  
ATOM    915  CG  ARG H 100      23.618   6.145  57.387  1.00  0.00      LH0  C  
ATOM    916  CD  ARG H 100      22.692   6.145  56.169  1.00  0.00      LH0  C  
ATOM    917  NE  ARG H 100      23.427   6.056  54.905  1.00  0.00      LH0  N  
ATOM    918  CZ  ARG H 100      22.775   6.140  53.722  1.00  0.00      LH0  C  
ATOM    919  NH1 ARG H 100      21.445   6.250  53.692  1.00  0.00      LH0  N1+
ATOM    920  NH2 ARG H 100      23.466   6.111  52.584  1.00  0.00      LH0  N  
ATOM    921  H   ARG H 100      26.931   5.494  58.381  1.00  0.00      LH0  H  
ATOM    922  HE  ARG H 100      24.421   5.946  54.960  1.00  0.00      LH0  H  
ATOM    923 HH11 ARG H 100      20.937   6.322  52.833  1.00  0.00      LH0  H  
ATOM    924 HH12 ARG H 100      20.923   6.259  54.546  1.00  0.00      LH0  H  
ATOM    925 HH21 ARG H 100      23.025   6.164  51.688  1.00  0.00      LH0  H  
ATOM    926 HH22 ARG H 100      24.468   6.037  52.596  1.00  0.00      LH0  H  
ATOM    927  N   ASP H 101      24.374   2.598  59.621  1.00  0.00      LH0  N  
ATOM    928  CA  ASP H 101      24.559   1.238  60.130  1.00  0.00      LH0  C  
ATOM    929  C   ASP H 101      25.652   0.462  59.409  1.00  0.00      LH0  C  
ATOM    930  O   ASP H 101      25.857   0.603  58.210  1.00  0.00      LH0  O  
ATOM    931  CB  ASP H 101      23.200   0.520  60.052  1.00  0.00      LH0  C  
ATOM    932  CG  ASP H 101      23.240  -0.921  60.531  1.00  0.00      LH0  C  
ATOM    933  OD1 ASP H 101      24.008  -1.243  61.426  1.00  0.00      LH0  O  
ATOM    934  OD2 ASP H 101      22.538  -1.751  59.972  1.00  0.00      LH0  O1-
ATOM    935  H   ASP H 101      23.453   2.919  59.401  1.00  0.00      LH0  H  
ATOM    936  N   LEU H 102      26.326  -0.389  60.192  1.00  0.00      LH0  N  
ATOM    937  CA  LEU H 102      27.307  -1.280  59.577  1.00  0.00      LH0  C  
ATOM    938  C   LEU H 102      26.705  -2.373  58.709  1.00  0.00      LH0  C  
ATOM    939  O   LEU H 102      27.330  -2.879  57.789  1.00  0.00      LH0  O  
ATOM    940  CB  LEU H 102      28.232  -1.884  60.634  1.00  0.00      LH0  C  
ATOM    941  CG  LEU H 102      29.080  -0.843  61.368  1.00  0.00      LH0  C  
ATOM    942  CD1 LEU H 102      29.952  -1.487  62.445  1.00  0.00      LH0  C  
ATOM    943  CD2 LEU H 102      29.913   0.005  60.404  1.00  0.00      LH0  C  
ATOM    944  H   LEU H 102      25.970  -0.522  61.118  1.00  0.00      LH0  H  
ATOM    945  N   LEU H 103      25.446  -2.717  59.008  1.00  0.00      LH0  N  
ATOM    946  CA  LEU H 103      24.817  -3.657  58.083  1.00  0.00      LH0  C  
ATOM    947  C   LEU H 103      24.327  -2.978  56.821  1.00  0.00      LH0  C  
ATOM    948  O   LEU H 103      24.644  -3.357  55.695  1.00  0.00      LH0  O  
ATOM    949  CB  LEU H 103      23.689  -4.412  58.784  1.00  0.00      LH0  C  
ATOM    950  CG  LEU H 103      22.860  -5.335  57.895  1.00  0.00      LH0  C  
ATOM    951  CD1 LEU H 103      23.652  -6.526  57.350  1.00  0.00      LH0  C  
ATOM    952  CD2 LEU H 103      21.585  -5.739  58.620  1.00  0.00      LH0  C  
ATOM    953  H   LEU H 103      24.935  -2.251  59.735  1.00  0.00      LH0  H  
ATOM    954  N   LEU H 104      23.518  -1.935  57.050  1.00  0.00      LH0  N  
ATOM    955  CA  LEU H 104      22.955  -1.304  55.861  1.00  0.00      LH0  C  
ATOM    956  C   LEU H 104      23.958  -0.555  55.003  1.00  0.00      LH0  C  
ATOM    957  O   LEU H 104      23.917  -0.618  53.777  1.00  0.00      LH0  O  
ATOM    958  CB  LEU H 104      21.728  -0.450  56.189  1.00  0.00      LH0  C  
ATOM    959  CG  LEU H 104      20.433  -1.273  56.191  1.00  0.00      LH0  C  
ATOM    960  CD1 LEU H 104      20.204  -2.038  57.496  1.00  0.00      LH0  C  
ATOM    961  CD2 LEU H 104      19.223  -0.423  55.807  1.00  0.00      LH0  C  
ATOM    962  H   LEU H 104      23.271  -1.678  57.989  1.00  0.00      LH0  H  
ATOM    963  N   PHE H 105      24.886   0.122  55.688  1.00  0.00      LH0  N  
ATOM    964  CA  PHE H 105      25.913   0.874  54.965  1.00  0.00      LH0  C  
ATOM    965  C   PHE H 105      27.310   0.804  55.593  1.00  0.00      LH0  C  
ATOM    966  O   PHE H 105      27.831   1.795  56.093  1.00  0.00      LH0  O  
ATOM    967  CB  PHE H 105      25.483   2.342  54.829  1.00  0.00      LH0  C  
ATOM    968  CG  PHE H 105      24.195   2.485  54.049  1.00  0.00      LH0  C  
ATOM    969  CD1 PHE H 105      24.225   2.422  52.639  1.00  0.00      LH0  C  
ATOM    970  CD2 PHE H 105      22.981   2.670  54.746  1.00  0.00      LH0  C  
ATOM    971  CE1 PHE H 105      23.022   2.528  51.916  1.00  0.00      LH0  C  
ATOM    972  CE2 PHE H 105      21.776   2.774  54.025  1.00  0.00      LH0  C  
ATOM    973  CZ  PHE H 105      21.809   2.696  52.617  1.00  0.00      LH0  C  
ATOM    974  H   PHE H 105      24.872   0.135  56.688  1.00  0.00      LH0  H  
ATOM    975  N   PRO H 106      27.948  -0.394  55.510  1.00  0.00      LH0  N  
ATOM    976  CA  PRO H 106      29.195  -0.635  56.262  1.00  0.00      LH0  C  
ATOM    977  C   PRO H 106      30.297   0.401  56.083  1.00  0.00      LH0  C  
ATOM    978  O   PRO H 106      30.892   0.924  57.024  1.00  0.00      LH0  O  
ATOM    979  CB  PRO H 106      29.611  -2.046  55.816  1.00  0.00      LH0  C  
ATOM    980  CG  PRO H 106      28.819  -2.352  54.543  1.00  0.00      LH0  C  
ATOM    981  CD  PRO H 106      27.534  -1.559  54.735  1.00  0.00      LH0  C  
ATOM    982  N   HIS H 107      30.552   0.694  54.801  1.00  0.00      LH0  N  
ATOM    983  CA  HIS H 107      31.634   1.638  54.533  1.00  0.00      LH0  C  
ATOM    984  C   HIS H 107      31.208   3.094  54.511  1.00  0.00      LH0  C  
ATOM    985  O   HIS H 107      31.833   3.938  53.883  1.00  0.00      LH0  O  
ATOM    986  CB  HIS H 107      32.370   1.270  53.239  1.00  0.00      LH0  C  
ATOM    987  CG  HIS H 107      32.874  -0.153  53.313  1.00  0.00      LH0  C  
ATOM    988  CD2 HIS H 107      32.396  -1.254  52.596  1.00  0.00      LH0  C  
ATOM    989  ND1 HIS H 107      33.874  -0.560  54.117  1.00  0.00      LH0  N  
ATOM    990  CE1 HIS H 107      34.032  -1.908  53.917  1.00  0.00      LH0  C  
ATOM    991  NE2 HIS H 107      33.122  -2.330  52.983  1.00  0.00      LH0  N  
ATOM    992  H   HIS H 107      30.012   0.276  54.073  1.00  0.00      LH0  H  
ATOM    993  HD1 HIS H 107      34.395  -0.008  54.735  1.00  0.00      LH0  H  
ATOM    994  N   HIS H 108      30.095   3.372  55.210  1.00  0.00      LH0  N  
ATOM    995  CA  HIS H 108      29.779   4.789  55.310  1.00  0.00      LH0  C  
ATOM    996  C   HIS H 108      30.597   5.499  56.353  1.00  0.00      LH0  C  
ATOM    997  O   HIS H 108      30.870   5.000  57.442  1.00  0.00      LH0  O  
ATOM    998  CB  HIS H 108      28.290   5.037  55.528  1.00  0.00      LH0  C  
ATOM    999  CG  HIS H 108      27.609   5.124  54.184  1.00  0.00      LH0  C  
ATOM   1000  CD2 HIS H 108      26.709   6.102  53.759  1.00  0.00      LH0  C  
ATOM   1001  ND1 HIS H 108      27.778   4.236  53.187  1.00  0.00      LH0  N  
ATOM   1002  CE1 HIS H 108      26.995   4.635  52.138  1.00  0.00      LH0  C  
ATOM   1003  NE2 HIS H 108      26.334   5.786  52.493  1.00  0.00      LH0  N  
ATOM   1004  H   HIS H 108      29.622   2.702  55.785  1.00  0.00      LH0  H  
ATOM   1005  HD1 HIS H 108      28.365   3.451  53.205  1.00  0.00      LH0  H  
ATOM   1006  N   ALA H 109      30.984   6.695  55.907  1.00  0.00      LH0  N  
ATOM   1007  CA  ALA H 109      31.760   7.584  56.750  1.00  0.00      LH0  C  
ATOM   1008  C   ALA H 109      30.882   8.382  57.680  1.00  0.00      LH0  C  
ATOM   1009  O   ALA H 109      29.722   8.050  57.895  1.00  0.00      LH0  O  
ATOM   1010  CB  ALA H 109      32.563   8.526  55.875  1.00  0.00      LH0  C  
ATOM   1011  H   ALA H 109      30.668   6.997  55.010  1.00  0.00      LH0  H  
ATOM   1012  N   LEU H 110      31.477   9.449  58.217  1.00  0.00      LH0  N  
ATOM   1013  CA  LEU H 110      30.673  10.342  59.032  1.00  0.00      LH0  C  
ATOM   1014  C   LEU H 110      30.148  11.507  58.215  1.00  0.00      LH0  C  
ATOM   1015  O   LEU H 110      30.906  12.346  57.744  1.00  0.00      LH0  O  
ATOM   1016  CB  LEU H 110      31.536  10.799  60.202  1.00  0.00      LH0  C  
ATOM   1017  CG  LEU H 110      32.107   9.604  60.970  1.00  0.00      LH0  C  
ATOM   1018  CD1 LEU H 110      33.375   9.945  61.741  1.00  0.00      LH0  C  
ATOM   1019  CD2 LEU H 110      31.062   8.958  61.869  1.00  0.00      LH0  C  
ATOM   1020  H   LEU H 110      32.441   9.676  58.056  1.00  0.00      LH0  H  
ATOM   1021  N   SER H 111      28.819  11.501  58.060  1.00  0.00      LH0  N  
ATOM   1022  CA  SER H 111      28.126  12.609  57.410  1.00  0.00      LH0  C  
ATOM   1023  C   SER H 111      26.657  12.663  57.816  1.00  0.00      LH0  C  
ATOM   1024  O   SER H 111      25.925  11.681  57.705  1.00  0.00      LH0  O  
ATOM   1025  CB  SER H 111      28.261  12.525  55.887  1.00  0.00      LH0  C  
ATOM   1026  OG  SER H 111      27.882  13.769  55.290  1.00  0.00      LH0  O  
ATOM   1027  H   SER H 111      28.288  10.715  58.378  1.00  0.00      LH0  H  
ATOM   1028  HG  SER H 111      28.402  13.860  54.499  1.00  0.00      LH0  H  
ATOM   1029  N   PRO H 112      26.209  13.850  58.290  1.00  0.00      LH0  N  
ATOM   1030  CA  PRO H 112      27.071  15.024  58.443  1.00  0.00      LH0  C  
ATOM   1031  C   PRO H 112      27.879  14.943  59.726  1.00  0.00      LH0  C  
ATOM   1032  O   PRO H 112      27.892  13.937  60.432  1.00  0.00      LH0  O  
ATOM   1033  CB  PRO H 112      26.033  16.152  58.456  1.00  0.00      LH0  C  
ATOM   1034  CG  PRO H 112      24.833  15.553  59.188  1.00  0.00      LH0  C  
ATOM   1035  CD  PRO H 112      24.828  14.116  58.683  1.00  0.00      LH0  C  
ATOM   1036  N   TRP H 113      28.538  16.071  59.984  1.00  0.00      LH0  N  
ATOM   1037  CA  TRP H 113      29.074  16.270  61.319  1.00  0.00      LH0  C  
ATOM   1038  C   TRP H 113      28.176  17.294  61.969  1.00  0.00      LH0  C  
ATOM   1039  O   TRP H 113      27.385  17.945  61.293  1.00  0.00      LH0  O  
ATOM   1040  CB  TRP H 113      30.518  16.773  61.253  1.00  0.00      LH0  C  
ATOM   1041  CG  TRP H 113      31.444  15.694  60.739  1.00  0.00      LH0  C  
ATOM   1042  CD1 TRP H 113      31.401  15.052  59.491  1.00  0.00      LH0  C  
ATOM   1043  CD2 TRP H 113      32.566  15.101  61.422  1.00  0.00      LH0  C  
ATOM   1044  CE2 TRP H 113      33.140  14.127  60.536  1.00  0.00      LH0  C  
ATOM   1045  CE3 TRP H 113      33.131  15.316  62.696  1.00  0.00      LH0  C  
ATOM   1046  NE1 TRP H 113      32.388  14.130  59.366  1.00  0.00      LH0  N  
ATOM   1047  CZ2 TRP H 113      34.268  13.387  60.947  1.00  0.00      LH0  C  
ATOM   1048  CZ3 TRP H 113      34.258  14.571  63.094  1.00  0.00      LH0  C  
ATOM   1049  CH2 TRP H 113      34.822  13.613  62.224  1.00  0.00      LH0  C  
ATOM   1050  H   TRP H 113      28.475  16.858  59.373  1.00  0.00      LH0  H  
ATOM   1051  HE1 TRP H 113      32.503  13.557  58.576  1.00  0.00      LH0  H  
ATOM   1052  N   GLY H 114      28.307  17.404  63.288  1.00  0.00      LH0  N  
ATOM   1053  CA  GLY H 114      27.598  18.515  63.904  1.00  0.00      LH0  C  
ATOM   1054  C   GLY H 114      28.482  19.741  63.903  1.00  0.00      LH0  C  
ATOM   1055  O   GLY H 114      29.623  19.710  63.456  1.00  0.00      LH0  O  
ATOM   1056  H   GLY H 114      29.031  16.893  63.751  1.00  0.00      LH0  H  
ATOM   1057  N   ARG H 115      27.915  20.832  64.439  1.00  0.00      LH0  N  
ATOM   1058  CA  ARG H 115      28.728  22.046  64.521  1.00  0.00      LH0  C  
ATOM   1059  C   ARG H 115      29.897  21.926  65.494  1.00  0.00      LH0  C  
ATOM   1060  O   ARG H 115      30.954  22.530  65.339  1.00  0.00      LH0  O  
ATOM   1061  CB  ARG H 115      27.827  23.252  64.844  1.00  0.00      LH0  C  
ATOM   1062  CG  ARG H 115      28.081  24.539  64.035  1.00  0.00      LH0  C  
ATOM   1063  CD  ARG H 115      29.020  25.586  64.661  1.00  0.00      LH0  C  
ATOM   1064  NE  ARG H 115      30.357  25.046  64.876  1.00  0.00      LH0  N  
ATOM   1065  CZ  ARG H 115      31.376  25.219  64.012  1.00  0.00      LH0  C  
ATOM   1066  NH1 ARG H 115      31.321  26.158  63.072  1.00  0.00      LH0  N1+
ATOM   1067  NH2 ARG H 115      32.443  24.427  64.097  1.00  0.00      LH0  N  
ATOM   1068  H   ARG H 115      26.983  20.769  64.791  1.00  0.00      LH0  H  
ATOM   1069  HE  ARG H 115      30.482  24.384  65.620  1.00  0.00      LH0  H  
ATOM   1070 HH11 ARG H 115      32.105  26.260  62.451  1.00  0.00      LH0  H  
ATOM   1071 HH12 ARG H 115      30.530  26.761  62.974  1.00  0.00      LH0  H  
ATOM   1072 HH21 ARG H 115      33.247  24.576  63.513  1.00  0.00      LH0  H  
ATOM   1073 HH22 ARG H 115      32.444  23.648  64.736  1.00  0.00      LH0  H  
ATOM   1074  N   GLY H 116      29.655  21.122  66.528  1.00  0.00      LH0  N  
ATOM   1075  CA  GLY H 116      30.665  21.085  67.571  1.00  0.00      LH0  C  
ATOM   1076  C   GLY H 116      30.271  21.910  68.770  1.00  0.00      LH0  C  
ATOM   1077  O   GLY H 116      30.326  23.133  68.773  1.00  0.00      LH0  O  
ATOM   1078  H   GLY H 116      28.818  20.580  66.592  1.00  0.00      LH0  H  
ATOM   1079  N   THR H 117      29.873  21.168  69.805  1.00  0.00      LH0  N  
ATOM   1080  CA  THR H 117      29.695  21.807  71.102  1.00  0.00      LH0  C  
ATOM   1081  C   THR H 117      31.044  22.201  71.680  1.00  0.00      LH0  C  
ATOM   1082  O   THR H 117      31.882  21.360  71.977  1.00  0.00      LH0  O  
ATOM   1083  CB  THR H 117      28.946  20.832  72.015  1.00  0.00      LH0  C  
ATOM   1084  CG2 THR H 117      28.761  21.343  73.446  1.00  0.00      LH0  C  
ATOM   1085  OG1 THR H 117      27.681  20.495  71.419  1.00  0.00      LH0  O  
ATOM   1086  H   THR H 117      29.873  20.171  69.730  1.00  0.00      LH0  H  
ATOM   1087  HG1 THR H 117      27.288  21.338  71.183  1.00  0.00      LH0  H  
ATOM   1088  N   MET H 118      31.230  23.520  71.793  1.00  0.00      LH0  N  
ATOM   1089  CA  MET H 118      32.467  23.958  72.433  1.00  0.00      LH0  C  
ATOM   1090  C   MET H 118      32.395  23.755  73.930  1.00  0.00      LH0  C  
ATOM   1091  O   MET H 118      31.415  24.108  74.576  1.00  0.00      LH0  O  
ATOM   1092  CB  MET H 118      32.744  25.423  72.107  1.00  0.00      LH0  C  
ATOM   1093  CG  MET H 118      32.939  25.682  70.612  1.00  0.00      LH0  C  
ATOM   1094  SD  MET H 118      33.082  27.436  70.227  1.00  0.00      LH0  S  
ATOM   1095  CE  MET H 118      34.482  27.833  71.288  1.00  0.00      LH0  C  
ATOM   1096  H   MET H 118      30.501  24.156  71.548  1.00  0.00      LH0  H  
ATOM   1097  N   VAL H 119      33.458  23.141  74.447  1.00  0.00      LH0  N  
ATOM   1098  CA  VAL H 119      33.482  22.924  75.887  1.00  0.00      LH0  C  
ATOM   1099  C   VAL H 119      34.612  23.715  76.497  1.00  0.00      LH0  C  
ATOM   1100  O   VAL H 119      35.738  23.683  76.019  1.00  0.00      LH0  O  
ATOM   1101  CB  VAL H 119      33.612  21.426  76.182  1.00  0.00      LH0  C  
ATOM   1102  CG1 VAL H 119      33.673  21.113  77.678  1.00  0.00      LH0  C  
ATOM   1103  CG2 VAL H 119      32.468  20.675  75.507  1.00  0.00      LH0  C  
ATOM   1104  H   VAL H 119      34.224  22.852  73.870  1.00  0.00      LH0  H  
ATOM   1105  N   THR H 120      34.253  24.436  77.560  1.00  0.00      LH0  N  
ATOM   1106  CA  THR H 120      35.222  25.384  78.093  1.00  0.00      LH0  C  
ATOM   1107  C   THR H 120      35.527  25.132  79.556  1.00  0.00      LH0  C  
ATOM   1108  O   THR H 120      34.843  25.642  80.436  1.00  0.00      LH0  O  
ATOM   1109  CB  THR H 120      34.678  26.800  77.895  1.00  0.00      LH0  C  
ATOM   1110  CG2 THR H 120      35.811  27.825  77.796  1.00  0.00      LH0  C  
ATOM   1111  OG1 THR H 120      33.814  26.858  76.749  1.00  0.00      LH0  O  
ATOM   1112  H   THR H 120      33.305  24.421  77.879  1.00  0.00      LH0  H  
ATOM   1113  HG1 THR H 120      33.023  26.371  76.977  1.00  0.00      LH0  H  
ATOM   1114  N   VAL H 121      36.547  24.301  79.809  1.00  0.00      LH0  N  
ATOM   1115  CA  VAL H 121      36.738  23.947  81.216  1.00  0.00      LH0  C  
ATOM   1116  C   VAL H 121      37.541  24.981  81.991  1.00  0.00      LH0  C  
ATOM   1117  O   VAL H 121      38.763  24.949  82.058  1.00  0.00      LH0  O  
ATOM   1118  CB  VAL H 121      37.338  22.541  81.360  1.00  0.00      LH0  C  
ATOM   1119  CG1 VAL H 121      37.254  22.052  82.809  1.00  0.00      LH0  C  
ATOM   1120  CG2 VAL H 121      36.664  21.549  80.408  1.00  0.00      LH0  C  
ATOM   1121  H   VAL H 121      37.199  23.997  79.108  1.00  0.00      LH0  H  
ATOM   1122  N   SER H 122      36.792  25.922  82.571  1.00  0.00      LH0  N  
ATOM   1123  CA  SER H 122      37.495  27.005  83.235  1.00  0.00      LH0  C  
ATOM   1124  C   SER H 122      37.035  27.304  84.647  1.00  0.00      LH0  C  
ATOM   1125  O   SER H 122      35.863  27.298  85.019  1.00  0.00      LH0  O  
ATOM   1126  CB  SER H 122      37.447  28.263  82.364  1.00  0.00      LH0  C  
ATOM   1127  OG  SER H 122      38.306  29.282  82.897  1.00  0.00      LH0  O  
ATOM   1128  H   SER H 122      35.791  25.877  82.539  1.00  0.00      LH0  H  
ATOM   1129  HG  SER H 122      38.714  29.694  82.142  1.00  0.00      LH0  H  
ATOM   1130  N   SER H 123      38.062  27.654  85.428  1.00  0.00      LH0  N  
ATOM   1131  CA  SER H 123      37.831  28.331  86.697  1.00  0.00      LH0  C  
ATOM   1132  C   SER H 123      37.012  29.608  86.564  1.00  0.00      LH0  C  
ATOM   1133  O   SER H 123      36.108  29.864  87.355  1.00  0.00      LH0  O  
ATOM   1134  CB  SER H 123      39.185  28.576  87.357  1.00  0.00      LH0  C  
ATOM   1135  OG  SER H 123      40.028  27.453  87.063  1.00  0.00      LH0  O  
ATOM   1136  H   SER H 123      39.007  27.476  85.151  1.00  0.00      LH0  H  
ATOM   1137  HG  SER H 123      40.787  27.520  87.631  1.00  0.00      LH0  H  
ATOM   1138  N   ALA H 124      37.316  30.355  85.484  1.00  0.00      LH0  N  
ATOM   1139  CA  ALA H 124      36.492  31.523  85.162  1.00  0.00      LH0  C  
ATOM   1140  C   ALA H 124      35.062  31.130  84.828  1.00  0.00      LH0  C  
ATOM   1141  O   ALA H 124      34.736  29.953  84.698  1.00  0.00      LH0  O  
ATOM   1142  CB  ALA H 124      37.096  32.301  83.990  1.00  0.00      LH0  C  
ATOM   1143  H   ALA H 124      37.974  30.010  84.811  1.00  0.00      LH0  H  
ATOM   1144  N   SER H 125      34.202  32.146  84.753  1.00  0.00      LH0  N  
ATOM   1145  CA  SER H 125      32.790  31.793  84.668  1.00  0.00      LH0  C  
ATOM   1146  C   SER H 125      32.034  32.731  83.756  1.00  0.00      LH0  C  
ATOM   1147  O   SER H 125      32.597  33.696  83.257  1.00  0.00      LH0  O  
ATOM   1148  CB  SER H 125      32.201  31.740  86.080  1.00  0.00      LH0  C  
ATOM   1149  OG  SER H 125      32.999  30.854  86.885  1.00  0.00      LH0  O  
ATOM   1150  H   SER H 125      34.480  33.106  84.764  1.00  0.00      LH0  H  
ATOM   1151  HG  SER H 125      33.054  31.276  87.738  1.00  0.00      LH0  H  
ATOM   1152  N   THR H 126      30.757  32.387  83.557  1.00  0.00      LH0  N  
ATOM   1153  CA  THR H 126      29.920  33.029  82.547  1.00  0.00      LH0  C  
ATOM   1154  C   THR H 126      29.649  34.525  82.688  1.00  0.00      LH0  C  
ATOM   1155  O   THR H 126      28.587  34.966  83.112  1.00  0.00      LH0  O  
ATOM   1156  CB  THR H 126      28.618  32.232  82.454  1.00  0.00      LH0  C  
ATOM   1157  CG2 THR H 126      28.056  32.219  81.033  1.00  0.00      LH0  C  
ATOM   1158  OG1 THR H 126      28.830  30.890  82.930  1.00  0.00      LH0  O  
ATOM   1159  H   THR H 126      30.355  31.569  83.969  1.00  0.00      LH0  H  
ATOM   1160  HG1 THR H 126      28.028  30.417  82.736  1.00  0.00      LH0  H  
ATOM   1161  N   LYS H 127      30.664  35.305  82.302  1.00  0.00      LH0  N  
ATOM   1162  CA  LYS H 127      30.466  36.749  82.272  1.00  0.00      LH0  C  
ATOM   1163  C   LYS H 127      29.562  37.146  81.122  1.00  0.00      LH0  C  
ATOM   1164  O   LYS H 127      29.894  37.004  79.951  1.00  0.00      LH0  O  
ATOM   1165  CB  LYS H 127      31.839  37.444  82.238  1.00  0.00      LH0  C  
ATOM   1166  CG  LYS H 127      31.916  38.948  81.920  1.00  0.00      LH0  C  
ATOM   1167  CD  LYS H 127      31.154  39.911  82.839  1.00  0.00      LH0  C  
ATOM   1168  CE  LYS H 127      31.379  41.402  82.511  1.00  0.00      LH0  C  
ATOM   1169  NZ  LYS H 127      31.060  41.707  81.108  1.00  0.00      LH0  N1+
ATOM   1170  H   LYS H 127      31.505  34.866  81.983  1.00  0.00      LH0  H  
ATOM   1171  HZ1 LYS H 127      30.817  42.705  80.933  1.00  0.00      LH0  H  
ATOM   1172  HZ2 LYS H 127      31.869  41.472  80.500  1.00  0.00      LH0  H  
ATOM   1173  HZ3 LYS H 127      30.277  41.116  80.768  1.00  0.00      LH0  H  
ATOM   1174  N   GLY H 128      28.397  37.674  81.527  1.00  0.00      LH0  N  
ATOM   1175  CA  GLY H 128      27.514  38.287  80.536  1.00  0.00      LH0  C  
ATOM   1176  C   GLY H 128      28.198  39.419  79.783  1.00  0.00      LH0  C  
ATOM   1177  O   GLY H 128      29.102  40.076  80.296  1.00  0.00      LH0  O  
ATOM   1178  H   GLY H 128      28.153  37.597  82.492  1.00  0.00      LH0  H  
ATOM   1179  N   PRO H 129      27.746  39.614  78.528  1.00  0.00      LH0  N  
ATOM   1180  CA  PRO H 129      28.448  40.534  77.629  1.00  0.00      LH0  C  
ATOM   1181  C   PRO H 129      28.390  41.976  78.093  1.00  0.00      LH0  C  
ATOM   1182  O   PRO H 129      27.637  42.362  78.982  1.00  0.00      LH0  O  
ATOM   1183  CB  PRO H 129      27.723  40.292  76.301  1.00  0.00      LH0  C  
ATOM   1184  CG  PRO H 129      26.315  39.850  76.690  1.00  0.00      LH0  C  
ATOM   1185  CD  PRO H 129      26.582  38.987  77.916  1.00  0.00      LH0  C  
ATOM   1186  N   SER H 130      29.220  42.783  77.438  1.00  0.00      LH0  N  
ATOM   1187  CA  SER H 130      29.102  44.209  77.693  1.00  0.00      LH0  C  
ATOM   1188  C   SER H 130      29.147  44.971  76.378  1.00  0.00      LH0  C  
ATOM   1189  O   SER H 130      30.104  44.924  75.619  1.00  0.00      LH0  O  
ATOM   1190  CB  SER H 130      30.142  44.582  78.757  1.00  0.00      LH0  C  
ATOM   1191  OG  SER H 130      29.919  43.733  79.908  1.00  0.00      LH0  O  
ATOM   1192  H   SER H 130      29.970  42.437  76.867  1.00  0.00      LH0  H  
ATOM   1193  HG  SER H 130      28.975  43.552  79.884  1.00  0.00      LH0  H  
ATOM   1194  N   VAL H 131      27.985  45.574  76.082  1.00  0.00      LH0  N  
ATOM   1195  CA  VAL H 131      27.718  45.832  74.667  1.00  0.00      LH0  C  
ATOM   1196  C   VAL H 131      27.886  47.272  74.222  1.00  0.00      LH0  C  
ATOM   1197  O   VAL H 131      27.112  48.171  74.554  1.00  0.00      LH0  O  
ATOM   1198  CB  VAL H 131      26.338  45.293  74.278  1.00  0.00      LH0  C  
ATOM   1199  CG1 VAL H 131      26.102  45.396  72.770  1.00  0.00      LH0  C  
ATOM   1200  CG2 VAL H 131      26.161  43.858  74.778  1.00  0.00      LH0  C  
ATOM   1201  H   VAL H 131      27.292  45.741  76.781  1.00  0.00      LH0  H  
ATOM   1202  N   PHE H 132      28.951  47.422  73.434  1.00  0.00      LH0  N  
ATOM   1203  CA  PHE H 132      29.411  48.745  73.042  1.00  0.00      LH0  C  
ATOM   1204  C   PHE H 132      29.244  49.034  71.557  1.00  0.00      LH0  C  
ATOM   1205  O   PHE H 132      29.932  48.494  70.699  1.00  0.00      LH0  O  
ATOM   1206  CB  PHE H 132      30.867  48.889  73.496  1.00  0.00      LH0  C  
ATOM   1207  CG  PHE H 132      30.975  48.689  74.994  1.00  0.00      LH0  C  
ATOM   1208  CD1 PHE H 132      30.181  49.459  75.875  1.00  0.00      LH0  C  
ATOM   1209  CD2 PHE H 132      31.871  47.717  75.487  1.00  0.00      LH0  C  
ATOM   1210  CE1 PHE H 132      30.268  49.237  77.263  1.00  0.00      LH0  C  
ATOM   1211  CE2 PHE H 132      31.962  47.497  76.875  1.00  0.00      LH0  C  
ATOM   1212  CZ  PHE H 132      31.153  48.253  77.749  1.00  0.00      LH0  C  
ATOM   1213  H   PHE H 132      29.482  46.621  73.149  1.00  0.00      LH0  H  
ATOM   1214  N   PRO H 133      28.274  49.924  71.260  1.00  0.00      LH0  N  
ATOM   1215  CA  PRO H 133      28.022  50.281  69.864  1.00  0.00      LH0  C  
ATOM   1216  C   PRO H 133      29.116  51.170  69.302  1.00  0.00      LH0  C  
ATOM   1217  O   PRO H 133      29.387  52.273  69.764  1.00  0.00      LH0  O  
ATOM   1218  CB  PRO H 133      26.661  50.977  69.950  1.00  0.00      LH0  C  
ATOM   1219  CG  PRO H 133      26.639  51.628  71.331  1.00  0.00      LH0  C  
ATOM   1220  CD  PRO H 133      27.395  50.619  72.189  1.00  0.00      LH0  C  
ATOM   1221  N   LEU H 134      29.731  50.640  68.248  1.00  0.00      LH0  N  
ATOM   1222  CA  LEU H 134      30.676  51.467  67.508  1.00  0.00      LH0  C  
ATOM   1223  C   LEU H 134      29.941  52.321  66.498  1.00  0.00      LH0  C  
ATOM   1224  O   LEU H 134      29.926  52.071  65.297  1.00  0.00      LH0  O  
ATOM   1225  CB  LEU H 134      31.730  50.594  66.832  1.00  0.00      LH0  C  
ATOM   1226  CG  LEU H 134      32.407  49.624  67.800  1.00  0.00      LH0  C  
ATOM   1227  CD1 LEU H 134      33.210  48.563  67.050  1.00  0.00      LH0  C  
ATOM   1228  CD2 LEU H 134      33.218  50.352  68.876  1.00  0.00      LH0  C  
ATOM   1229  H   LEU H 134      29.407  49.770  67.878  1.00  0.00      LH0  H  
ATOM   1230  N   ALA H 135      29.293  53.346  67.072  1.00  0.00      LH0  N  
ATOM   1231  CA  ALA H 135      28.453  54.238  66.275  1.00  0.00      LH0  C  
ATOM   1232  C   ALA H 135      29.200  54.857  65.100  1.00  0.00      LH0  C  
ATOM   1233  O   ALA H 135      30.319  55.348  65.253  1.00  0.00      LH0  O  
ATOM   1234  CB  ALA H 135      27.864  55.318  67.184  1.00  0.00      LH0  C  
ATOM   1235  H   ALA H 135      29.368  53.436  68.068  1.00  0.00      LH0  H  
ATOM   1236  N   PRO H 136      28.550  54.777  63.911  1.00  0.00      LH0  N  
ATOM   1237  CA  PRO H 136      29.242  54.939  62.626  1.00  0.00      LH0  C  
ATOM   1238  C   PRO H 136      30.165  56.119  62.425  1.00  0.00      LH0  C  
ATOM   1239  O   PRO H 136      30.205  57.103  63.164  1.00  0.00      LH0  O  
ATOM   1240  CB  PRO H 136      28.118  54.901  61.580  1.00  0.00      LH0  C  
ATOM   1241  CG  PRO H 136      26.801  54.970  62.344  1.00  0.00      LH0  C  
ATOM   1242  CD  PRO H 136      27.145  54.436  63.725  1.00  0.00      LH0  C  
ATOM   1243  N   SER H 137      30.904  55.975  61.320  1.00  0.00      LH0  N  
ATOM   1244  CA  SER H 137      31.560  57.129  60.723  1.00  0.00      LH0  C  
ATOM   1245  C   SER H 137      30.513  58.085  60.180  1.00  0.00      LH0  C  
ATOM   1246  O   SER H 137      29.921  57.823  59.139  1.00  0.00      LH0  O  
ATOM   1247  CB  SER H 137      32.460  56.623  59.593  1.00  0.00      LH0  C  
ATOM   1248  OG  SER H 137      31.700  55.749  58.744  1.00  0.00      LH0  O  
ATOM   1249  H   SER H 137      30.885  55.108  60.810  1.00  0.00      LH0  H  
ATOM   1250  HG  SER H 137      30.930  56.258  58.493  1.00  0.00      LH0  H  
ATOM   1251  N   SER H 138      30.297  59.171  60.931  1.00  0.00      LH0  N  
ATOM   1252  CA  SER H 138      29.286  60.135  60.510  1.00  0.00      LH0  C  
ATOM   1253  C   SER H 138      29.641  60.936  59.264  1.00  0.00      LH0  C  
ATOM   1254  O   SER H 138      30.061  62.083  59.324  1.00  0.00      LH0  O  
ATOM   1255  CB  SER H 138      28.969  61.070  61.676  1.00  0.00      LH0  C  
ATOM   1256  OG  SER H 138      28.885  60.329  62.907  1.00  0.00      LH0  O  
ATOM   1257  H   SER H 138      30.725  59.300  61.823  1.00  0.00      LH0  H  
ATOM   1258  HG  SER H 138      28.525  60.976  63.515  1.00  0.00      LH0  H  
ATOM   1259  N   LYS H 139      29.445  60.276  58.116  1.00  0.00      LH0  N  
ATOM   1260  CA  LYS H 139      29.464  61.052  56.883  1.00  0.00      LH0  C  
ATOM   1261  C   LYS H 139      28.161  61.815  56.785  1.00  0.00      LH0  C  
ATOM   1262  O   LYS H 139      27.135  61.360  57.274  1.00  0.00      LH0  O  
ATOM   1263  CB  LYS H 139      29.614  60.126  55.671  1.00  0.00      LH0  C  
ATOM   1264  CG  LYS H 139      30.930  59.342  55.614  1.00  0.00      LH0  C  
ATOM   1265  CD  LYS H 139      30.911  58.248  54.539  1.00  0.00      LH0  C  
ATOM   1266  CE  LYS H 139      30.799  58.748  53.093  1.00  0.00      LH0  C  
ATOM   1267  NZ  LYS H 139      30.356  57.642  52.232  1.00  0.00      LH0  N1+
ATOM   1268  H   LYS H 139      29.086  59.343  58.153  1.00  0.00      LH0  H  
ATOM   1269  HZ1 LYS H 139      30.259  57.932  51.236  1.00  0.00      LH0  H  
ATOM   1270  HZ2 LYS H 139      30.964  56.803  52.335  1.00  0.00      LH0  H  
ATOM   1271  HZ3 LYS H 139      29.402  57.353  52.522  1.00  0.00      LH0  H  
ATOM   1272  N   SER H 140      28.238  62.977  56.127  1.00  0.00      LH0  N  
ATOM   1273  CA  SER H 140      26.965  63.605  55.781  1.00  0.00      LH0  C  
ATOM   1274  C   SER H 140      26.314  62.829  54.647  1.00  0.00      LH0  C  
ATOM   1275  O   SER H 140      26.896  61.872  54.141  1.00  0.00      LH0  O  
ATOM   1276  CB  SER H 140      27.196  65.082  55.440  1.00  0.00      LH0  C  
ATOM   1277  OG  SER H 140      25.948  65.779  55.366  1.00  0.00      LH0  O  
ATOM   1278  H   SER H 140      29.108  63.286  55.753  1.00  0.00      LH0  H  
ATOM   1279  HG  SER H 140      26.149  66.707  55.401  1.00  0.00      LH0  H  
ATOM   1280  N   THR H 141      25.109  63.263  54.263  1.00  0.00      LH0  N  
ATOM   1281  CA  THR H 141      24.358  62.572  53.215  1.00  0.00      LH0  C  
ATOM   1282  C   THR H 141      25.118  62.361  51.910  1.00  0.00      LH0  C  
ATOM   1283  O   THR H 141      25.190  63.224  51.045  1.00  0.00      LH0  O  
ATOM   1284  CB  THR H 141      23.056  63.338  52.982  1.00  0.00      LH0  C  
ATOM   1285  CG2 THR H 141      21.998  62.485  52.275  1.00  0.00      LH0  C  
ATOM   1286  OG1 THR H 141      22.562  63.831  54.236  1.00  0.00      LH0  O  
ATOM   1287  H   THR H 141      24.689  64.052  54.718  1.00  0.00      LH0  H  
ATOM   1288  HG1 THR H 141      21.787  64.343  54.041  1.00  0.00      LH0  H  
ATOM   1289  N   SER H 142      25.701  61.162  51.812  1.00  0.00      LH0  N  
ATOM   1290  CA  SER H 142      26.556  60.930  50.656  1.00  0.00      LH0  C  
ATOM   1291  C   SER H 142      26.458  59.503  50.168  1.00  0.00      LH0  C  
ATOM   1292  O   SER H 142      25.890  58.632  50.827  1.00  0.00      LH0  O  
ATOM   1293  CB  SER H 142      28.003  61.308  51.000  1.00  0.00      LH0  C  
ATOM   1294  OG  SER H 142      28.413  60.640  52.200  1.00  0.00      LH0  O  
ATOM   1295  H   SER H 142      25.671  60.521  52.577  1.00  0.00      LH0  H  
ATOM   1296  HG  SER H 142      27.949  61.082  52.909  1.00  0.00      LH0  H  
ATOM   1297  N   GLY H 143      27.048  59.300  48.985  1.00  0.00      LH0  N  
ATOM   1298  CA  GLY H 143      27.178  57.926  48.521  1.00  0.00      LH0  C  
ATOM   1299  C   GLY H 143      28.445  57.273  49.038  1.00  0.00      LH0  C  
ATOM   1300  O   GLY H 143      29.180  57.806  49.871  1.00  0.00      LH0  O  
ATOM   1301  H   GLY H 143      27.505  60.050  48.510  1.00  0.00      LH0  H  
ATOM   1302  N   GLY H 144      28.668  56.073  48.487  1.00  0.00      LH0  N  
ATOM   1303  CA  GLY H 144      29.792  55.287  48.983  1.00  0.00      LH0  C  
ATOM   1304  C   GLY H 144      29.503  54.735  50.363  1.00  0.00      LH0  C  
ATOM   1305  O   GLY H 144      28.562  55.141  51.037  1.00  0.00      LH0  O  
ATOM   1306  H   GLY H 144      27.995  55.685  47.860  1.00  0.00      LH0  H  
ATOM   1307  N   THR H 145      30.348  53.791  50.759  1.00  0.00      LH0  N  
ATOM   1308  CA  THR H 145      30.121  53.188  52.064  1.00  0.00      LH0  C  
ATOM   1309  C   THR H 145      30.449  54.114  53.227  1.00  0.00      LH0  C  
ATOM   1310  O   THR H 145      30.922  55.240  53.056  1.00  0.00      LH0  O  
ATOM   1311  CB  THR H 145      30.915  51.885  52.098  1.00  0.00      LH0  C  
ATOM   1312  CG2 THR H 145      30.109  50.748  51.468  1.00  0.00      LH0  C  
ATOM   1313  OG1 THR H 145      32.144  52.056  51.375  1.00  0.00      LH0  O  
ATOM   1314  H   THR H 145      31.163  53.502  50.255  1.00  0.00      LH0  H  
ATOM   1315  HG1 THR H 145      32.616  51.235  51.456  1.00  0.00      LH0  H  
ATOM   1316  N   ALA H 146      30.154  53.567  54.405  1.00  0.00      LH0  N  
ATOM   1317  CA  ALA H 146      30.525  54.096  55.709  1.00  0.00      LH0  C  
ATOM   1318  C   ALA H 146      30.607  52.871  56.595  1.00  0.00      LH0  C  
ATOM   1319  O   ALA H 146      30.170  51.799  56.192  1.00  0.00      LH0  O  
ATOM   1320  CB  ALA H 146      29.439  55.027  56.250  1.00  0.00      LH0  C  
ATOM   1321  H   ALA H 146      29.625  52.713  54.443  1.00  0.00      LH0  H  
ATOM   1322  N   ALA H 147      31.192  53.039  57.781  1.00  0.00      LH0  N  
ATOM   1323  CA  ALA H 147      31.315  51.829  58.579  1.00  0.00      LH0  C  
ATOM   1324  C   ALA H 147      30.843  52.039  59.995  1.00  0.00      LH0  C  
ATOM   1325  O   ALA H 147      30.934  53.131  60.552  1.00  0.00      LH0  O  
ATOM   1326  CB  ALA H 147      32.763  51.336  58.587  1.00  0.00      LH0  C  
ATOM   1327  H   ALA H 147      31.517  53.922  58.127  1.00  0.00      LH0  H  
ATOM   1328  N   LEU H 148      30.335  50.934  60.545  1.00  0.00      LH0  N  
ATOM   1329  CA  LEU H 148      29.959  50.922  61.953  1.00  0.00      LH0  C  
ATOM   1330  C   LEU H 148      30.098  49.528  62.495  1.00  0.00      LH0  C  
ATOM   1331  O   LEU H 148      30.359  48.594  61.749  1.00  0.00      LH0  O  
ATOM   1332  CB  LEU H 148      28.528  51.401  62.180  1.00  0.00      LH0  C  
ATOM   1333  CG  LEU H 148      27.419  50.670  61.431  1.00  0.00      LH0  C  
ATOM   1334  CD1 LEU H 148      26.190  50.545  62.319  1.00  0.00      LH0  C  
ATOM   1335  CD2 LEU H 148      27.075  51.318  60.090  1.00  0.00      LH0  C  
ATOM   1336  H   LEU H 148      30.201  50.097  60.005  1.00  0.00      LH0  H  
ATOM   1337  N   GLY H 149      29.890  49.411  63.804  1.00  0.00      LH0  N  
ATOM   1338  CA  GLY H 149      29.914  48.049  64.304  1.00  0.00      LH0  C  
ATOM   1339  C   GLY H 149      29.399  47.955  65.713  1.00  0.00      LH0  C  
ATOM   1340  O   GLY H 149      28.889  48.915  66.276  1.00  0.00      LH0  O  
ATOM   1341  H   GLY H 149      29.710  50.192  64.408  1.00  0.00      LH0  H  
ATOM   1342  N   CYS H 150      29.593  46.761  66.271  1.00  0.00      LH0  N  
ATOM   1343  CA  CYS H 150      29.393  46.612  67.704  1.00  0.00      LH0  C  
ATOM   1344  C   CYS H 150      30.496  45.780  68.297  1.00  0.00      LH0  C  
ATOM   1345  O   CYS H 150      30.738  44.638  67.918  1.00  0.00      LH0  O  
ATOM   1346  CB  CYS H 150      28.032  46.004  68.045  1.00  0.00      LH0  C  
ATOM   1347  SG  CYS H 150      26.663  47.125  67.670  1.00  0.00      LH0  S  
ATOM   1348  H   CYS H 150      29.965  46.016  65.716  1.00  0.00      LH0  H  
ATOM   1349  N   LEU H 151      31.161  46.430  69.251  1.00  0.00      LH0  N  
ATOM   1350  CA  LEU H 151      32.068  45.702  70.122  1.00  0.00      LH0  C  
ATOM   1351  C   LEU H 151      31.250  44.982  71.171  1.00  0.00      LH0  C  
ATOM   1352  O   LEU H 151      30.499  45.577  71.935  1.00  0.00      LH0  O  
ATOM   1353  CB  LEU H 151      33.033  46.704  70.757  1.00  0.00      LH0  C  
ATOM   1354  CG  LEU H 151      33.917  46.171  71.887  1.00  0.00      LH0  C  
ATOM   1355  CD1 LEU H 151      34.905  45.102  71.422  1.00  0.00      LH0  C  
ATOM   1356  CD2 LEU H 151      34.601  47.319  72.623  1.00  0.00      LH0  C  
ATOM   1357  H   LEU H 151      30.869  47.349  69.517  1.00  0.00      LH0  H  
ATOM   1358  N   VAL H 152      31.418  43.665  71.171  1.00  0.00      LH0  N  
ATOM   1359  CA  VAL H 152      30.891  42.972  72.332  1.00  0.00      LH0  C  
ATOM   1360  C   VAL H 152      32.062  42.617  73.211  1.00  0.00      LH0  C  
ATOM   1361  O   VAL H 152      32.871  41.759  72.886  1.00  0.00      LH0  O  
ATOM   1362  CB  VAL H 152      30.083  41.745  71.918  1.00  0.00      LH0  C  
ATOM   1363  CG1 VAL H 152      29.419  41.107  73.135  1.00  0.00      LH0  C  
ATOM   1364  CG2 VAL H 152      29.051  42.119  70.853  1.00  0.00      LH0  C  
ATOM   1365  H   VAL H 152      32.048  43.211  70.540  1.00  0.00      LH0  H  
ATOM   1366  N   LYS H 153      32.147  43.380  74.297  1.00  0.00      LH0  N  
ATOM   1367  CA  LYS H 153      33.338  43.267  75.121  1.00  0.00      LH0  C  
ATOM   1368  C   LYS H 153      33.087  42.428  76.355  1.00  0.00      LH0  C  
ATOM   1369  O   LYS H 153      31.964  42.356  76.853  1.00  0.00      LH0  O  
ATOM   1370  CB  LYS H 153      33.818  44.684  75.449  1.00  0.00      LH0  C  
ATOM   1371  CG  LYS H 153      35.231  44.797  76.014  1.00  0.00      LH0  C  
ATOM   1372  CD  LYS H 153      35.719  46.236  76.146  1.00  0.00      LH0  C  
ATOM   1373  CE  LYS H 153      37.112  46.314  76.767  1.00  0.00      LH0  C  
ATOM   1374  NZ  LYS H 153      37.673  47.640  76.496  1.00  0.00      LH0  N1+
ATOM   1375  H   LYS H 153      31.406  43.998  74.561  1.00  0.00      LH0  H  
ATOM   1376  HZ1 LYS H 153      38.664  47.718  76.801  1.00  0.00      LH0  H  
ATOM   1377  HZ2 LYS H 153      37.677  47.786  75.469  1.00  0.00      LH0  H  
ATOM   1378  HZ3 LYS H 153      37.079  48.411  76.874  1.00  0.00      LH0  H  
ATOM   1379  N   ASP H 154      34.183  41.811  76.818  1.00  0.00      LH0  N  
ATOM   1380  CA  ASP H 154      34.231  41.176  78.133  1.00  0.00      LH0  C  
ATOM   1381  C   ASP H 154      33.093  40.226  78.429  1.00  0.00      LH0  C  
ATOM   1382  O   ASP H 154      32.200  40.502  79.224  1.00  0.00      LH0  O  
ATOM   1383  CB  ASP H 154      34.390  42.213  79.255  1.00  0.00      LH0  C  
ATOM   1384  CG  ASP H 154      35.829  42.687  79.328  1.00  0.00      LH0  C  
ATOM   1385  OD1 ASP H 154      36.687  41.915  79.743  1.00  0.00      LH0  O  
ATOM   1386  OD2 ASP H 154      36.106  43.825  78.963  1.00  0.00      LH0  O1-
ATOM   1387  H   ASP H 154      35.008  41.811  76.250  1.00  0.00      LH0  H  
ATOM   1388  N   TYR H 155      33.168  39.077  77.766  1.00  0.00      LH0  N  
ATOM   1389  CA  TYR H 155      32.201  38.026  78.055  1.00  0.00      LH0  C  
ATOM   1390  C   TYR H 155      32.908  36.696  78.189  1.00  0.00      LH0  C  
ATOM   1391  O   TYR H 155      34.093  36.591  77.895  1.00  0.00      LH0  O  
ATOM   1392  CB  TYR H 155      31.091  37.992  76.993  1.00  0.00      LH0  C  
ATOM   1393  CG  TYR H 155      31.670  37.838  75.609  1.00  0.00      LH0  C  
ATOM   1394  CD1 TYR H 155      31.948  36.544  75.131  1.00  0.00      LH0  C  
ATOM   1395  CD2 TYR H 155      31.925  38.992  74.842  1.00  0.00      LH0  C  
ATOM   1396  CE1 TYR H 155      32.520  36.396  73.861  1.00  0.00      LH0  C  
ATOM   1397  CE2 TYR H 155      32.496  38.842  73.571  1.00  0.00      LH0  C  
ATOM   1398  CZ  TYR H 155      32.792  37.549  73.101  1.00  0.00      LH0  C  
ATOM   1399  OH  TYR H 155      33.365  37.424  71.857  1.00  0.00      LH0  O  
ATOM   1400  H   TYR H 155      33.893  38.943  77.086  1.00  0.00      LH0  H  
ATOM   1401  HH  TYR H 155      33.179  36.545  71.508  1.00  0.00      LH0  H  
ATOM   1402  N   PHE H 156      32.154  35.694  78.649  1.00  0.00      LH0  N  
ATOM   1403  CA  PHE H 156      32.787  34.391  78.822  1.00  0.00      LH0  C  
ATOM   1404  C   PHE H 156      31.749  33.289  78.860  1.00  0.00      LH0  C  
ATOM   1405  O   PHE H 156      30.783  33.396  79.608  1.00  0.00      LH0  O  
ATOM   1406  CB  PHE H 156      33.603  34.383  80.126  1.00  0.00      LH0  C  
ATOM   1407  CG  PHE H 156      34.538  33.198  80.209  1.00  0.00      LH0  C  
ATOM   1408  CD1 PHE H 156      35.828  33.302  79.646  1.00  0.00      LH0  C  
ATOM   1409  CD2 PHE H 156      34.111  32.013  80.846  1.00  0.00      LH0  C  
ATOM   1410  CE1 PHE H 156      36.700  32.199  79.708  1.00  0.00      LH0  C  
ATOM   1411  CE2 PHE H 156      34.981  30.908  80.908  1.00  0.00      LH0  C  
ATOM   1412  CZ  PHE H 156      36.264  31.011  80.331  1.00  0.00      LH0  C  
ATOM   1413  H   PHE H 156      31.195  35.841  78.902  1.00  0.00      LH0  H  
ATOM   1414  N   PRO H 157      31.992  32.198  78.092  1.00  0.00      LH0  N  
ATOM   1415  CA  PRO H 157      32.986  32.151  77.010  1.00  0.00      LH0  C  
ATOM   1416  C   PRO H 157      32.413  32.739  75.717  1.00  0.00      LH0  C  
ATOM   1417  O   PRO H 157      31.639  33.678  75.766  1.00  0.00      LH0  O  
ATOM   1418  CB  PRO H 157      33.270  30.645  76.969  1.00  0.00      LH0  C  
ATOM   1419  CG  PRO H 157      31.928  29.980  77.273  1.00  0.00      LH0  C  
ATOM   1420  CD  PRO H 157      31.296  30.931  78.281  1.00  0.00      LH0  C  
ATOM   1421  N   GLU H 158      32.811  32.149  74.577  1.00  0.00      LH0  N  
ATOM   1422  CA  GLU H 158      32.106  32.406  73.315  1.00  0.00      LH0  C  
ATOM   1423  C   GLU H 158      30.940  31.420  73.218  1.00  0.00      LH0  C  
ATOM   1424  O   GLU H 158      30.876  30.511  74.039  1.00  0.00      LH0  O  
ATOM   1425  CB  GLU H 158      33.125  32.178  72.186  1.00  0.00      LH0  C  
ATOM   1426  CG  GLU H 158      33.985  33.394  71.825  1.00  0.00      LH0  C  
ATOM   1427  CD  GLU H 158      33.242  34.340  70.892  1.00  0.00      LH0  C  
ATOM   1428  OE1 GLU H 158      32.189  34.852  71.262  1.00  0.00      LH0  O  
ATOM   1429  OE2 GLU H 158      33.730  34.590  69.793  1.00  0.00      LH0  O1-
ATOM   1430  H   GLU H 158      33.439  31.376  74.599  1.00  0.00      LH0  H  
ATOM   1431  N   PRO H 159      30.037  31.537  72.203  1.00  0.00      LH0  N  
ATOM   1432  CA  PRO H 159      29.958  32.626  71.222  1.00  0.00      LH0  C  
ATOM   1433  C   PRO H 159      28.932  33.712  71.536  1.00  0.00      LH0  C  
ATOM   1434  O   PRO H 159      27.838  33.481  72.054  1.00  0.00      LH0  O  
ATOM   1435  CB  PRO H 159      29.579  31.833  69.972  1.00  0.00      LH0  C  
ATOM   1436  CG  PRO H 159      28.592  30.777  70.483  1.00  0.00      LH0  C  
ATOM   1437  CD  PRO H 159      29.083  30.475  71.900  1.00  0.00      LH0  C  
ATOM   1438  N   VAL H 160      29.301  34.921  71.103  1.00  0.00      LH0  N  
ATOM   1439  CA  VAL H 160      28.233  35.895  70.914  1.00  0.00      LH0  C  
ATOM   1440  C   VAL H 160      27.756  35.927  69.477  1.00  0.00      LH0  C  
ATOM   1441  O   VAL H 160      28.347  36.522  68.586  1.00  0.00      LH0  O  
ATOM   1442  CB  VAL H 160      28.628  37.303  71.364  1.00  0.00      LH0  C  
ATOM   1443  CG1 VAL H 160      27.402  38.211  71.399  1.00  0.00      LH0  C  
ATOM   1444  CG2 VAL H 160      29.306  37.293  72.723  1.00  0.00      LH0  C  
ATOM   1445  H   VAL H 160      30.248  35.079  70.801  1.00  0.00      LH0  H  
ATOM   1446  N   THR H 161      26.618  35.261  69.277  1.00  0.00      LH0  N  
ATOM   1447  CA  THR H 161      26.019  35.415  67.957  1.00  0.00      LH0  C  
ATOM   1448  C   THR H 161      25.417  36.796  67.761  1.00  0.00      LH0  C  
ATOM   1449  O   THR H 161      24.384  37.108  68.341  1.00  0.00      LH0  O  
ATOM   1450  CB  THR H 161      24.972  34.321  67.751  1.00  0.00      LH0  C  
ATOM   1451  CG2 THR H 161      25.635  32.993  67.380  1.00  0.00      LH0  C  
ATOM   1452  OG1 THR H 161      24.173  34.146  68.935  1.00  0.00      LH0  O  
ATOM   1453  H   THR H 161      26.133  34.851  70.051  1.00  0.00      LH0  H  
ATOM   1454  HG1 THR H 161      24.197  34.999  69.385  1.00  0.00      LH0  H  
ATOM   1455  N   VAL H 162      26.113  37.593  66.938  1.00  0.00      LH0  N  
ATOM   1456  CA  VAL H 162      25.565  38.898  66.572  1.00  0.00      LH0  C  
ATOM   1457  C   VAL H 162      25.143  38.919  65.116  1.00  0.00      LH0  C  
ATOM   1458  O   VAL H 162      25.943  38.654  64.225  1.00  0.00      LH0  O  
ATOM   1459  CB  VAL H 162      26.586  40.021  66.827  1.00  0.00      LH0  C  
ATOM   1460  CG1 VAL H 162      25.996  41.410  66.566  1.00  0.00      LH0  C  
ATOM   1461  CG2 VAL H 162      27.169  39.940  68.233  1.00  0.00      LH0  C  
ATOM   1462  H   VAL H 162      26.994  37.287  66.577  1.00  0.00      LH0  H  
ATOM   1463  N   SER H 163      23.867  39.258  64.920  1.00  0.00      LH0  N  
ATOM   1464  CA  SER H 163      23.450  39.610  63.566  1.00  0.00      LH0  C  
ATOM   1465  C   SER H 163      23.158  41.099  63.499  1.00  0.00      LH0  C  
ATOM   1466  O   SER H 163      23.262  41.790  64.506  1.00  0.00      LH0  O  
ATOM   1467  CB  SER H 163      22.240  38.756  63.175  1.00  0.00      LH0  C  
ATOM   1468  OG  SER H 163      21.292  38.715  64.250  1.00  0.00      LH0  O  
ATOM   1469  H   SER H 163      23.249  39.397  65.694  1.00  0.00      LH0  H  
ATOM   1470  HG  SER H 163      20.866  39.569  64.267  1.00  0.00      LH0  H  
ATOM   1471  N   TRP H 164      22.770  41.570  62.306  1.00  0.00      LH0  N  
ATOM   1472  CA  TRP H 164      22.255  42.935  62.296  1.00  0.00      LH0  C  
ATOM   1473  C   TRP H 164      20.825  42.970  61.805  1.00  0.00      LH0  C  
ATOM   1474  O   TRP H 164      20.383  42.123  61.034  1.00  0.00      LH0  O  
ATOM   1475  CB  TRP H 164      23.123  43.873  61.460  1.00  0.00      LH0  C  
ATOM   1476  CG  TRP H 164      24.460  44.122  62.110  1.00  0.00      LH0  C  
ATOM   1477  CD1 TRP H 164      25.570  43.266  62.114  1.00  0.00      LH0  C  
ATOM   1478  CD2 TRP H 164      24.886  45.294  62.833  1.00  0.00      LH0  C  
ATOM   1479  CE2 TRP H 164      26.248  45.074  63.232  1.00  0.00      LH0  C  
ATOM   1480  CE3 TRP H 164      24.238  46.501  63.168  1.00  0.00      LH0  C  
ATOM   1481  NE1 TRP H 164      26.622  43.817  62.769  1.00  0.00      LH0  N  
ATOM   1482  CZ2 TRP H 164      26.934  46.069  63.957  1.00  0.00      LH0  C  
ATOM   1483  CZ3 TRP H 164      24.936  47.487  63.895  1.00  0.00      LH0  C  
ATOM   1484  CH2 TRP H 164      26.276  47.274  64.285  1.00  0.00      LH0  C  
ATOM   1485  H   TRP H 164      22.748  41.029  61.466  1.00  0.00      LH0  H  
ATOM   1486  HE1 TRP H 164      27.499  43.381  62.870  1.00  0.00      LH0  H  
ATOM   1487  N   ASN H 165      20.106  43.981  62.322  1.00  0.00      LH0  N  
ATOM   1488  CA  ASN H 165      18.672  44.181  62.074  1.00  0.00      LH0  C  
ATOM   1489  C   ASN H 165      17.855  42.912  61.973  1.00  0.00      LH0  C  
ATOM   1490  O   ASN H 165      17.105  42.676  61.035  1.00  0.00      LH0  O  
ATOM   1491  CB  ASN H 165      18.399  45.081  60.867  1.00  0.00      LH0  C  
ATOM   1492  CG  ASN H 165      18.697  46.522  61.214  1.00  0.00      LH0  C  
ATOM   1493  ND2 ASN H 165      17.614  47.296  61.250  1.00  0.00      LH0  N  
ATOM   1494  OD1 ASN H 165      19.835  46.923  61.431  1.00  0.00      LH0  O  
ATOM   1495  H   ASN H 165      20.608  44.607  62.919  1.00  0.00      LH0  H  
ATOM   1496 HD21 ASN H 165      16.694  46.966  61.051  1.00  0.00      LH0  H  
ATOM   1497 HD22 ASN H 165      17.699  48.280  61.446  1.00  0.00      LH0  H  
ATOM   1498  N   SER H 166      18.077  42.085  63.002  1.00  0.00      LH0  N  
ATOM   1499  CA  SER H 166      17.364  40.816  63.130  1.00  0.00      LH0  C  
ATOM   1500  C   SER H 166      17.427  39.920  61.905  1.00  0.00      LH0  C  
ATOM   1501  O   SER H 166      16.450  39.344  61.448  1.00  0.00      LH0  O  
ATOM   1502  CB  SER H 166      15.948  41.093  63.632  1.00  0.00      LH0  C  
ATOM   1503  OG  SER H 166      16.041  41.987  64.757  1.00  0.00      LH0  O  
ATOM   1504  H   SER H 166      18.760  42.337  63.687  1.00  0.00      LH0  H  
ATOM   1505  HG  SER H 166      15.168  42.346  64.867  1.00  0.00      LH0  H  
ATOM   1506  N   GLY H 167      18.660  39.845  61.385  1.00  0.00      LH0  N  
ATOM   1507  CA  GLY H 167      18.860  39.013  60.205  1.00  0.00      LH0  C  
ATOM   1508  C   GLY H 167      18.853  39.807  58.914  1.00  0.00      LH0  C  
ATOM   1509  O   GLY H 167      19.669  39.599  58.025  1.00  0.00      LH0  O  
ATOM   1510  H   GLY H 167      19.379  40.458  61.713  1.00  0.00      LH0  H  
ATOM   1511  N   ALA H 168      17.892  40.746  58.850  1.00  0.00      LH0  N  
ATOM   1512  CA  ALA H 168      17.710  41.490  57.603  1.00  0.00      LH0  C  
ATOM   1513  C   ALA H 168      18.944  42.235  57.125  1.00  0.00      LH0  C  
ATOM   1514  O   ALA H 168      19.277  42.267  55.946  1.00  0.00      LH0  O  
ATOM   1515  CB  ALA H 168      16.553  42.483  57.732  1.00  0.00      LH0  C  
ATOM   1516  H   ALA H 168      17.289  40.903  59.634  1.00  0.00      LH0  H  
ATOM   1517  N   LEU H 169      19.636  42.837  58.101  1.00  0.00      LH0  N  
ATOM   1518  CA  LEU H 169      20.861  43.493  57.668  1.00  0.00      LH0  C  
ATOM   1519  C   LEU H 169      22.044  42.547  57.685  1.00  0.00      LH0  C  
ATOM   1520  O   LEU H 169      22.899  42.571  58.557  1.00  0.00      LH0  O  
ATOM   1521  CB  LEU H 169      21.111  44.771  58.472  1.00  0.00      LH0  C  
ATOM   1522  CG  LEU H 169      22.200  45.688  57.912  1.00  0.00      LH0  C  
ATOM   1523  CD1 LEU H 169      21.871  46.194  56.507  1.00  0.00      LH0  C  
ATOM   1524  CD2 LEU H 169      22.501  46.834  58.876  1.00  0.00      LH0  C  
ATOM   1525  H   LEU H 169      19.428  42.665  59.065  1.00  0.00      LH0  H  
ATOM   1526  N   THR H 170      22.049  41.710  56.647  1.00  0.00      LH0  N  
ATOM   1527  CA  THR H 170      23.237  40.888  56.432  1.00  0.00      LH0  C  
ATOM   1528  C   THR H 170      24.263  41.574  55.521  1.00  0.00      LH0  C  
ATOM   1529  O   THR H 170      25.433  41.218  55.417  1.00  0.00      LH0  O  
ATOM   1530  CB  THR H 170      22.782  39.501  55.937  1.00  0.00      LH0  C  
ATOM   1531  CG2 THR H 170      22.171  39.532  54.532  1.00  0.00      LH0  C  
ATOM   1532  OG1 THR H 170      23.830  38.533  56.028  1.00  0.00      LH0  O  
ATOM   1533  H   THR H 170      21.259  41.706  56.030  1.00  0.00      LH0  H  
ATOM   1534  HG1 THR H 170      23.427  37.687  55.883  1.00  0.00      LH0  H  
ATOM   1535  N   SER H 171      23.755  42.629  54.863  1.00  0.00      LH0  N  
ATOM   1536  CA  SER H 171      24.521  43.386  53.877  1.00  0.00      LH0  C  
ATOM   1537  C   SER H 171      25.855  43.966  54.326  1.00  0.00      LH0  C  
ATOM   1538  O   SER H 171      25.959  45.108  54.753  1.00  0.00      LH0  O  
ATOM   1539  CB  SER H 171      23.605  44.474  53.321  1.00  0.00      LH0  C  
ATOM   1540  OG  SER H 171      22.258  43.972  53.308  1.00  0.00      LH0  O  
ATOM   1541  H   SER H 171      22.789  42.872  54.930  1.00  0.00      LH0  H  
ATOM   1542  HG  SER H 171      21.729  44.627  52.869  1.00  0.00      LH0  H  
ATOM   1543  N   GLY H 172      26.885  43.126  54.162  1.00  0.00      LH0  N  
ATOM   1544  CA  GLY H 172      28.224  43.606  54.487  1.00  0.00      LH0  C  
ATOM   1545  C   GLY H 172      28.560  43.514  55.963  1.00  0.00      LH0  C  
ATOM   1546  O   GLY H 172      29.233  44.372  56.523  1.00  0.00      LH0  O  
ATOM   1547  H   GLY H 172      26.671  42.159  54.019  1.00  0.00      LH0  H  
ATOM   1548  N   VAL H 173      28.061  42.419  56.557  1.00  0.00      LH0  N  
ATOM   1549  CA  VAL H 173      28.460  42.126  57.931  1.00  0.00      LH0  C  
ATOM   1550  C   VAL H 173      29.690  41.239  57.971  1.00  0.00      LH0  C  
ATOM   1551  O   VAL H 173      29.761  40.210  57.309  1.00  0.00      LH0  O  
ATOM   1552  CB  VAL H 173      27.297  41.463  58.684  1.00  0.00      LH0  C  
ATOM   1553  CG1 VAL H 173      27.644  41.077  60.127  1.00  0.00      LH0  C  
ATOM   1554  CG2 VAL H 173      26.066  42.362  58.635  1.00  0.00      LH0  C  
ATOM   1555  H   VAL H 173      27.493  41.765  56.055  1.00  0.00      LH0  H  
ATOM   1556  N   HIS H 174      30.645  41.660  58.805  1.00  0.00      LH0  N  
ATOM   1557  CA  HIS H 174      31.691  40.715  59.171  1.00  0.00      LH0  C  
ATOM   1558  C   HIS H 174      31.912  40.703  60.669  1.00  0.00      LH0  C  
ATOM   1559  O   HIS H 174      32.458  41.628  61.258  1.00  0.00      LH0  O  
ATOM   1560  CB  HIS H 174      32.996  40.992  58.415  1.00  0.00      LH0  C  
ATOM   1561  CG  HIS H 174      33.963  39.855  58.655  1.00  0.00      LH0  C  
ATOM   1562  CD2 HIS H 174      34.108  38.689  57.900  1.00  0.00      LH0  C  
ATOM   1563  ND1 HIS H 174      34.826  39.812  59.686  1.00  0.00      LH0  N  
ATOM   1564  CE1 HIS H 174      35.515  38.631  59.593  1.00  0.00      LH0  C  
ATOM   1565  NE2 HIS H 174      35.070  37.941  58.494  1.00  0.00      LH0  N  
ATOM   1566  H   HIS H 174      30.555  42.561  59.233  1.00  0.00      LH0  H  
ATOM   1567  HD1 HIS H 174      34.946  40.499  60.373  1.00  0.00      LH0  H  
ATOM   1568  N   THR H 175      31.464  39.604  61.274  1.00  0.00      LH0  N  
ATOM   1569  CA  THR H 175      31.764  39.485  62.695  1.00  0.00      LH0  C  
ATOM   1570  C   THR H 175      33.139  38.888  62.948  1.00  0.00      LH0  C  
ATOM   1571  O   THR H 175      33.377  37.702  62.769  1.00  0.00      LH0  O  
ATOM   1572  CB  THR H 175      30.640  38.707  63.387  1.00  0.00      LH0  C  
ATOM   1573  CG2 THR H 175      30.808  38.636  64.909  1.00  0.00      LH0  C  
ATOM   1574  OG1 THR H 175      29.379  39.313  63.054  1.00  0.00      LH0  O  
ATOM   1575  H   THR H 175      31.019  38.866  60.770  1.00  0.00      LH0  H  
ATOM   1576  HG1 THR H 175      28.696  38.715  63.349  1.00  0.00      LH0  H  
ATOM   1577  N   PHE H 176      34.039  39.787  63.366  1.00  0.00      LH0  N  
ATOM   1578  CA  PHE H 176      35.351  39.347  63.843  1.00  0.00      LH0  C  
ATOM   1579  C   PHE H 176      35.204  38.579  65.145  1.00  0.00      LH0  C  
ATOM   1580  O   PHE H 176      34.601  39.082  66.088  1.00  0.00      LH0  O  
ATOM   1581  CB  PHE H 176      36.276  40.552  64.073  1.00  0.00      LH0  C  
ATOM   1582  CG  PHE H 176      36.596  41.280  62.786  1.00  0.00      LH0  C  
ATOM   1583  CD1 PHE H 176      35.638  42.136  62.198  1.00  0.00      LH0  C  
ATOM   1584  CD2 PHE H 176      37.867  41.100  62.199  1.00  0.00      LH0  C  
ATOM   1585  CE1 PHE H 176      35.953  42.817  61.007  1.00  0.00      LH0  C  
ATOM   1586  CE2 PHE H 176      38.185  41.785  61.011  1.00  0.00      LH0  C  
ATOM   1587  CZ  PHE H 176      37.224  42.634  60.426  1.00  0.00      LH0  C  
ATOM   1588  H   PHE H 176      33.748  40.736  63.499  1.00  0.00      LH0  H  
ATOM   1589  N   PRO H 177      35.743  37.335  65.139  1.00  0.00      LH0  N  
ATOM   1590  CA  PRO H 177      35.687  36.480  66.333  1.00  0.00      LH0  C  
ATOM   1591  C   PRO H 177      36.408  37.081  67.526  1.00  0.00      LH0  C  
ATOM   1592  O   PRO H 177      37.183  38.023  67.397  1.00  0.00      LH0  O  
ATOM   1593  CB  PRO H 177      36.352  35.182  65.858  1.00  0.00      LH0  C  
ATOM   1594  CG  PRO H 177      36.258  35.198  64.334  1.00  0.00      LH0  C  
ATOM   1595  CD  PRO H 177      36.391  36.678  64.010  1.00  0.00      LH0  C  
ATOM   1596  N   ALA H 178      36.122  36.491  68.694  1.00  0.00      LH0  N  
ATOM   1597  CA  ALA H 178      36.730  37.055  69.893  1.00  0.00      LH0  C  
ATOM   1598  C   ALA H 178      38.237  36.990  69.996  1.00  0.00      LH0  C  
ATOM   1599  O   ALA H 178      38.889  35.990  69.719  1.00  0.00      LH0  O  
ATOM   1600  CB  ALA H 178      36.193  36.379  71.141  1.00  0.00      LH0  C  
ATOM   1601  H   ALA H 178      35.445  35.753  68.779  1.00  0.00      LH0  H  
ATOM   1602  N   VAL H 179      38.754  38.110  70.505  1.00  0.00      LH0  N  
ATOM   1603  CA  VAL H 179      40.048  38.015  71.164  1.00  0.00      LH0  C  
ATOM   1604  C   VAL H 179      39.846  37.535  72.594  1.00  0.00      LH0  C  
ATOM   1605  O   VAL H 179      38.833  37.827  73.220  1.00  0.00      LH0  O  
ATOM   1606  CB  VAL H 179      40.755  39.383  71.115  1.00  0.00      LH0  C  
ATOM   1607  CG1 VAL H 179      40.017  40.453  71.924  1.00  0.00      LH0  C  
ATOM   1608  CG2 VAL H 179      42.233  39.283  71.492  1.00  0.00      LH0  C  
ATOM   1609  H   VAL H 179      38.146  38.896  70.618  1.00  0.00      LH0  H  
ATOM   1610  N   LEU H 180      40.850  36.810  73.097  1.00  0.00      LH0  N  
ATOM   1611  CA  LEU H 180      40.915  36.766  74.552  1.00  0.00      LH0  C  
ATOM   1612  C   LEU H 180      41.704  37.972  75.017  1.00  0.00      LH0  C  
ATOM   1613  O   LEU H 180      42.866  38.129  74.666  1.00  0.00      LH0  O  
ATOM   1614  CB  LEU H 180      41.562  35.460  75.019  1.00  0.00      LH0  C  
ATOM   1615  CG  LEU H 180      41.502  35.254  76.536  1.00  0.00      LH0  C  
ATOM   1616  CD1 LEU H 180      40.063  35.187  77.044  1.00  0.00      LH0  C  
ATOM   1617  CD2 LEU H 180      42.314  34.037  76.976  1.00  0.00      LH0  C  
ATOM   1618  H   LEU H 180      41.649  36.593  72.540  1.00  0.00      LH0  H  
ATOM   1619  N   GLN H 181      41.009  38.835  75.760  1.00  0.00      LH0  N  
ATOM   1620  CA  GLN H 181      41.702  40.025  76.238  1.00  0.00      LH0  C  
ATOM   1621  C   GLN H 181      42.570  39.723  77.438  1.00  0.00      LH0  C  
ATOM   1622  O   GLN H 181      42.464  38.676  78.069  1.00  0.00      LH0  O  
ATOM   1623  CB  GLN H 181      40.716  41.119  76.641  1.00  0.00      LH0  C  
ATOM   1624  CG  GLN H 181      39.678  41.477  75.583  1.00  0.00      LH0  C  
ATOM   1625  CD  GLN H 181      38.746  42.548  76.115  1.00  0.00      LH0  C  
ATOM   1626  NE2 GLN H 181      38.219  42.280  77.311  1.00  0.00      LH0  N  
ATOM   1627  OE1 GLN H 181      38.470  43.548  75.458  1.00  0.00      LH0  O  
ATOM   1628  H   GLN H 181      40.086  38.608  76.069  1.00  0.00      LH0  H  
ATOM   1629 HE21 GLN H 181      38.431  41.447  77.822  1.00  0.00      LH0  H  
ATOM   1630 HE22 GLN H 181      37.557  42.875  77.781  1.00  0.00      LH0  H  
ATOM   1631  N   SER H 182      43.372  40.734  77.771  1.00  0.00      LH0  N  
ATOM   1632  CA  SER H 182      44.177  40.715  78.988  1.00  0.00      LH0  C  
ATOM   1633  C   SER H 182      43.391  40.550  80.287  1.00  0.00      LH0  C  
ATOM   1634  O   SER H 182      43.907  40.103  81.303  1.00  0.00      LH0  O  
ATOM   1635  CB  SER H 182      45.051  41.972  78.991  1.00  0.00      LH0  C  
ATOM   1636  OG  SER H 182      44.334  43.062  78.393  1.00  0.00      LH0  O  
ATOM   1637  H   SER H 182      43.484  41.506  77.140  1.00  0.00      LH0  H  
ATOM   1638  HG  SER H 182      44.628  43.126  77.476  1.00  0.00      LH0  H  
ATOM   1639  N   SER H 183      42.094  40.894  80.203  1.00  0.00      LH0  N  
ATOM   1640  CA  SER H 183      41.209  40.657  81.343  1.00  0.00      LH0  C  
ATOM   1641  C   SER H 183      40.920  39.192  81.651  1.00  0.00      LH0  C  
ATOM   1642  O   SER H 183      40.416  38.839  82.710  1.00  0.00      LH0  O  
ATOM   1643  CB  SER H 183      39.899  41.404  81.102  1.00  0.00      LH0  C  
ATOM   1644  OG  SER H 183      39.412  41.107  79.785  1.00  0.00      LH0  O  
ATOM   1645  H   SER H 183      41.707  41.276  79.365  1.00  0.00      LH0  H  
ATOM   1646  HG  SER H 183      38.525  41.482  79.774  1.00  0.00      LH0  H  
ATOM   1647  N   GLY H 184      41.223  38.349  80.652  1.00  0.00      LH0  N  
ATOM   1648  CA  GLY H 184      40.769  36.968  80.761  1.00  0.00      LH0  C  
ATOM   1649  C   GLY H 184      39.385  36.744  80.174  1.00  0.00      LH0  C  
ATOM   1650  O   GLY H 184      38.849  35.642  80.196  1.00  0.00      LH0  O  
ATOM   1651  H   GLY H 184      41.653  38.675  79.811  1.00  0.00      LH0  H  
ATOM   1652  N   LEU H 185      38.818  37.837  79.638  1.00  0.00      LH0  N  
ATOM   1653  CA  LEU H 185      37.499  37.685  79.035  1.00  0.00      LH0  C  
ATOM   1654  C   LEU H 185      37.569  37.966  77.550  1.00  0.00      LH0  C  
ATOM   1655  O   LEU H 185      38.488  38.616  77.070  1.00  0.00      LH0  O  
ATOM   1656  CB  LEU H 185      36.494  38.599  79.736  1.00  0.00      LH0  C  
ATOM   1657  CG  LEU H 185      36.429  38.383  81.252  1.00  0.00      LH0  C  
ATOM   1658  CD1 LEU H 185      35.682  39.510  81.962  1.00  0.00      LH0  C  
ATOM   1659  CD2 LEU H 185      35.872  37.008  81.621  1.00  0.00      LH0  C  
ATOM   1660  H   LEU H 185      39.282  38.721  79.582  1.00  0.00      LH0  H  
ATOM   1661  N   TYR H 186      36.588  37.410  76.838  1.00  0.00      LH0  N  
ATOM   1662  CA  TYR H 186      36.591  37.551  75.384  1.00  0.00      LH0  C  
ATOM   1663  C   TYR H 186      35.912  38.823  74.915  1.00  0.00      LH0  C  
ATOM   1664  O   TYR H 186      35.003  39.319  75.571  1.00  0.00      LH0  O  
ATOM   1665  CB  TYR H 186      35.869  36.369  74.741  1.00  0.00      LH0  C  
ATOM   1666  CG  TYR H 186      36.542  35.044  74.999  1.00  0.00      LH0  C  
ATOM   1667  CD1 TYR H 186      36.066  34.234  76.050  1.00  0.00      LH0  C  
ATOM   1668  CD2 TYR H 186      37.606  34.642  74.166  1.00  0.00      LH0  C  
ATOM   1669  CE1 TYR H 186      36.659  32.979  76.260  1.00  0.00      LH0  C  
ATOM   1670  CE2 TYR H 186      38.196  33.385  74.376  1.00  0.00      LH0  C  
ATOM   1671  CZ  TYR H 186      37.712  32.569  75.420  1.00  0.00      LH0  C  
ATOM   1672  OH  TYR H 186      38.284  31.331  75.632  1.00  0.00      LH0  O  
ATOM   1673  H   TYR H 186      35.818  36.980  77.306  1.00  0.00      LH0  H  
ATOM   1674  HH  TYR H 186      38.957  31.174  74.982  1.00  0.00      LH0  H  
ATOM   1675  N   SER H 187      36.359  39.283  73.739  1.00  0.00      LH0  N  
ATOM   1676  CA  SER H 187      35.655  40.373  73.067  1.00  0.00      LH0  C  
ATOM   1677  C   SER H 187      35.638  40.197  71.564  1.00  0.00      LH0  C  
ATOM   1678  O   SER H 187      36.690  40.073  70.947  1.00  0.00      LH0  O  
ATOM   1679  CB  SER H 187      36.302  41.720  73.372  1.00  0.00      LH0  C  
ATOM   1680  OG  SER H 187      36.261  41.982  74.777  1.00  0.00      LH0  O  
ATOM   1681  H   SER H 187      37.167  38.863  73.323  1.00  0.00      LH0  H  
ATOM   1682  HG  SER H 187      36.841  42.727  74.920  1.00  0.00      LH0  H  
ATOM   1683  N   LEU H 188      34.427  40.211  70.996  1.00  0.00      LH0  N  
ATOM   1684  CA  LEU H 188      34.374  40.189  69.537  1.00  0.00      LH0  C  
ATOM   1685  C   LEU H 188      33.945  41.520  68.959  1.00  0.00      LH0  C  
ATOM   1686  O   LEU H 188      33.573  42.445  69.678  1.00  0.00      LH0  O  
ATOM   1687  CB  LEU H 188      33.534  39.009  69.012  1.00  0.00      LH0  C  
ATOM   1688  CG  LEU H 188      32.041  38.880  69.349  1.00  0.00      LH0  C  
ATOM   1689  CD1 LEU H 188      31.133  39.879  68.629  1.00  0.00      LH0  C  
ATOM   1690  CD2 LEU H 188      31.577  37.458  69.041  1.00  0.00      LH0  C  
ATOM   1691  H   LEU H 188      33.614  40.335  71.568  1.00  0.00      LH0  H  
ATOM   1692  N   SER H 189      33.984  41.602  67.624  1.00  0.00      LH0  N  
ATOM   1693  CA  SER H 189      33.416  42.811  67.032  1.00  0.00      LH0  C  
ATOM   1694  C   SER H 189      32.765  42.570  65.694  1.00  0.00      LH0  C  
ATOM   1695  O   SER H 189      33.389  42.137  64.736  1.00  0.00      LH0  O  
ATOM   1696  CB  SER H 189      34.461  43.918  66.912  1.00  0.00      LH0  C  
ATOM   1697  OG  SER H 189      35.207  44.006  68.133  1.00  0.00      LH0  O  
ATOM   1698  H   SER H 189      34.348  40.851  67.066  1.00  0.00      LH0  H  
ATOM   1699  HG  SER H 189      34.583  43.840  68.839  1.00  0.00      LH0  H  
ATOM   1700  N   SER H 190      31.466  42.866  65.658  1.00  0.00      LH0  N  
ATOM   1701  CA  SER H 190      30.844  42.797  64.343  1.00  0.00      LH0  C  
ATOM   1702  C   SER H 190      30.988  44.134  63.644  1.00  0.00      LH0  C  
ATOM   1703  O   SER H 190      30.908  45.169  64.294  1.00  0.00      LH0  O  
ATOM   1704  CB  SER H 190      29.378  42.393  64.505  1.00  0.00      LH0  C  
ATOM   1705  OG  SER H 190      28.807  42.046  63.240  1.00  0.00      LH0  O  
ATOM   1706  H   SER H 190      31.029  43.314  66.440  1.00  0.00      LH0  H  
ATOM   1707  HG  SER H 190      29.006  41.120  63.092  1.00  0.00      LH0  H  
ATOM   1708  N   VAL H 191      31.208  44.076  62.327  1.00  0.00      LH0  N  
ATOM   1709  CA  VAL H 191      31.164  45.311  61.549  1.00  0.00      LH0  C  
ATOM   1710  C   VAL H 191      30.066  45.202  60.505  1.00  0.00      LH0  C  
ATOM   1711  O   VAL H 191      29.773  44.110  60.032  1.00  0.00      LH0  O  
ATOM   1712  CB  VAL H 191      32.548  45.596  60.917  1.00  0.00      LH0  C  
ATOM   1713  CG1 VAL H 191      32.962  44.542  59.889  1.00  0.00      LH0  C  
ATOM   1714  CG2 VAL H 191      32.677  47.008  60.340  1.00  0.00      LH0  C  
ATOM   1715  H   VAL H 191      31.319  43.194  61.867  1.00  0.00      LH0  H  
ATOM   1716  N   VAL H 192      29.488  46.358  60.166  1.00  0.00      LH0  N  
ATOM   1717  CA  VAL H 192      28.679  46.409  58.958  1.00  0.00      LH0  C  
ATOM   1718  C   VAL H 192      28.980  47.684  58.186  1.00  0.00      LH0  C  
ATOM   1719  O   VAL H 192      29.015  48.790  58.721  1.00  0.00      LH0  O  
ATOM   1720  CB  VAL H 192      27.182  46.214  59.274  1.00  0.00      LH0  C  
ATOM   1721  CG1 VAL H 192      26.617  47.286  60.203  1.00  0.00      LH0  C  
ATOM   1722  CG2 VAL H 192      26.355  46.051  57.998  1.00  0.00      LH0  C  
ATOM   1723  H   VAL H 192      29.715  47.206  60.647  1.00  0.00      LH0  H  
ATOM   1724  N   THR H 193      29.243  47.469  56.898  1.00  0.00      LH0  N  
ATOM   1725  CA  THR H 193      29.743  48.597  56.120  1.00  0.00      LH0  C  
ATOM   1726  C   THR H 193      28.713  49.188  55.165  1.00  0.00      LH0  C  
ATOM   1727  O   THR H 193      28.792  49.076  53.947  1.00  0.00      LH0  O  
ATOM   1728  CB  THR H 193      31.030  48.152  55.417  1.00  0.00      LH0  C  
ATOM   1729  CG2 THR H 193      31.883  49.321  54.918  1.00  0.00      LH0  C  
ATOM   1730  OG1 THR H 193      31.798  47.327  56.307  1.00  0.00      LH0  O  
ATOM   1731  H   THR H 193      29.231  46.534  56.538  1.00  0.00      LH0  H  
ATOM   1732  HG1 THR H 193      32.462  46.903  55.779  1.00  0.00      LH0  H  
ATOM   1733  N   VAL H 194      27.696  49.803  55.784  1.00  0.00      LH0  N  
ATOM   1734  CA  VAL H 194      26.599  50.302  54.949  1.00  0.00      LH0  C  
ATOM   1735  C   VAL H 194      26.922  51.588  54.196  1.00  0.00      LH0  C  
ATOM   1736  O   VAL H 194      27.677  52.436  54.656  1.00  0.00      LH0  O  
ATOM   1737  CB  VAL H 194      25.310  50.470  55.772  1.00  0.00      LH0  C  
ATOM   1738  CG1 VAL H 194      24.870  49.139  56.379  1.00  0.00      LH0  C  
ATOM   1739  CG2 VAL H 194      25.423  51.582  56.815  1.00  0.00      LH0  C  
ATOM   1740  H   VAL H 194      27.778  49.989  56.763  1.00  0.00      LH0  H  
ATOM   1741  N   PRO H 195      26.312  51.739  52.996  1.00  0.00      LH0  N  
ATOM   1742  CA  PRO H 195      26.376  53.040  52.319  1.00  0.00      LH0  C  
ATOM   1743  C   PRO H 195      25.848  54.175  53.185  1.00  0.00      LH0  C  
ATOM   1744  O   PRO H 195      24.847  54.035  53.878  1.00  0.00      LH0  O  
ATOM   1745  CB  PRO H 195      25.521  52.818  51.068  1.00  0.00      LH0  C  
ATOM   1746  CG  PRO H 195      25.543  51.309  50.826  1.00  0.00      LH0  C  
ATOM   1747  CD  PRO H 195      25.563  50.741  52.239  1.00  0.00      LH0  C  
ATOM   1748  N   SER H 196      26.552  55.312  53.118  1.00  0.00      LH0  N  
ATOM   1749  CA  SER H 196      26.190  56.418  54.007  1.00  0.00      LH0  C  
ATOM   1750  C   SER H 196      24.794  56.983  53.853  1.00  0.00      LH0  C  
ATOM   1751  O   SER H 196      24.234  57.585  54.756  1.00  0.00      LH0  O  
ATOM   1752  CB  SER H 196      27.209  57.539  53.889  1.00  0.00      LH0  C  
ATOM   1753  OG  SER H 196      27.784  57.517  52.575  1.00  0.00      LH0  O  
ATOM   1754  H   SER H 196      27.330  55.403  52.494  1.00  0.00      LH0  H  
ATOM   1755  HG  SER H 196      27.097  57.829  51.984  1.00  0.00      LH0  H  
ATOM   1756  N   SER H 197      24.230  56.745  52.666  1.00  0.00      LH0  N  
ATOM   1757  CA  SER H 197      22.853  57.176  52.450  1.00  0.00      LH0  C  
ATOM   1758  C   SER H 197      21.854  56.595  53.453  1.00  0.00      LH0  C  
ATOM   1759  O   SER H 197      20.909  57.234  53.895  1.00  0.00      LH0  O  
ATOM   1760  CB  SER H 197      22.509  56.859  50.996  1.00  0.00      LH0  C  
ATOM   1761  OG  SER H 197      23.721  56.921  50.220  1.00  0.00      LH0  O  
ATOM   1762  H   SER H 197      24.716  56.294  51.918  1.00  0.00      LH0  H  
ATOM   1763  HG  SER H 197      24.134  57.761  50.407  1.00  0.00      LH0  H  
ATOM   1764  N   SER H 198      22.163  55.350  53.844  1.00  0.00      LH0  N  
ATOM   1765  CA  SER H 198      21.352  54.678  54.857  1.00  0.00      LH0  C  
ATOM   1766  C   SER H 198      21.454  55.242  56.271  1.00  0.00      LH0  C  
ATOM   1767  O   SER H 198      20.629  54.980  57.141  1.00  0.00      LH0  O  
ATOM   1768  CB  SER H 198      21.681  53.182  54.856  1.00  0.00      LH0  C  
ATOM   1769  OG  SER H 198      22.427  52.844  53.675  1.00  0.00      LH0  O  
ATOM   1770  H   SER H 198      22.932  54.847  53.449  1.00  0.00      LH0  H  
ATOM   1771  HG  SER H 198      23.344  52.924  53.925  1.00  0.00      LH0  H  
ATOM   1772  N   LEU H 199      22.523  56.029  56.492  1.00  0.00      LH0  N  
ATOM   1773  CA  LEU H 199      22.785  56.492  57.857  1.00  0.00      LH0  C  
ATOM   1774  C   LEU H 199      21.700  57.361  58.465  1.00  0.00      LH0  C  
ATOM   1775  O   LEU H 199      21.489  57.376  59.669  1.00  0.00      LH0  O  
ATOM   1776  CB  LEU H 199      24.123  57.228  57.955  1.00  0.00      LH0  C  
ATOM   1777  CG  LEU H 199      25.374  56.385  57.696  1.00  0.00      LH0  C  
ATOM   1778  CD1 LEU H 199      26.638  57.231  57.859  1.00  0.00      LH0  C  
ATOM   1779  CD2 LEU H 199      25.431  55.125  58.561  1.00  0.00      LH0  C  
ATOM   1780  H   LEU H 199      23.131  56.293  55.746  1.00  0.00      LH0  H  
ATOM   1781  N   GLY H 200      21.012  58.089  57.574  1.00  0.00      LH0  N  
ATOM   1782  CA  GLY H 200      19.985  58.980  58.109  1.00  0.00      LH0  C  
ATOM   1783  C   GLY H 200      18.640  58.334  58.403  1.00  0.00      LH0  C  
ATOM   1784  O   GLY H 200      17.704  58.991  58.839  1.00  0.00      LH0  O  
ATOM   1785  H   GLY H 200      21.171  57.988  56.592  1.00  0.00      LH0  H  
ATOM   1786  N   THR H 201      18.560  57.028  58.116  1.00  0.00      LH0  N  
ATOM   1787  CA  THR H 201      17.242  56.406  58.213  1.00  0.00      LH0  C  
ATOM   1788  C   THR H 201      17.245  55.081  58.954  1.00  0.00      LH0  C  
ATOM   1789  O   THR H 201      16.446  54.804  59.842  1.00  0.00      LH0  O  
ATOM   1790  CB  THR H 201      16.687  56.226  56.798  1.00  0.00      LH0  C  
ATOM   1791  CG2 THR H 201      16.014  57.494  56.264  1.00  0.00      LH0  C  
ATOM   1792  OG1 THR H 201      17.748  55.821  55.917  1.00  0.00      LH0  O  
ATOM   1793  H   THR H 201      19.325  56.516  57.730  1.00  0.00      LH0  H  
ATOM   1794  HG1 THR H 201      17.403  55.878  55.035  1.00  0.00      LH0  H  
ATOM   1795  N   GLN H 202      18.181  54.237  58.515  1.00  0.00      LH0  N  
ATOM   1796  CA  GLN H 202      18.137  52.866  59.001  1.00  0.00      LH0  C  
ATOM   1797  C   GLN H 202      18.750  52.680  60.377  1.00  0.00      LH0  C  
ATOM   1798  O   GLN H 202      19.953  52.496  60.494  1.00  0.00      LH0  O  
ATOM   1799  CB  GLN H 202      18.813  51.948  57.974  1.00  0.00      LH0  C  
ATOM   1800  CG  GLN H 202      18.192  50.554  57.806  1.00  0.00      LH0  C  
ATOM   1801  CD  GLN H 202      18.157  49.803  59.121  1.00  0.00      LH0  C  
ATOM   1802  NE2 GLN H 202      19.348  49.362  59.532  1.00  0.00      LH0  N  
ATOM   1803  OE1 GLN H 202      17.116  49.645  59.742  1.00  0.00      LH0  O  
ATOM   1804  H   GLN H 202      18.867  54.548  57.855  1.00  0.00      LH0  H  
ATOM   1805 HE21 GLN H 202      20.180  49.497  59.001  1.00  0.00      LH0  H  
ATOM   1806 HE22 GLN H 202      19.405  48.903  60.422  1.00  0.00      LH0  H  
ATOM   1807  N   THR H 203      17.878  52.672  61.399  1.00  0.00      LH0  N  
ATOM   1808  CA  THR H 203      18.328  52.197  62.714  1.00  0.00      LH0  C  
ATOM   1809  C   THR H 203      19.085  50.871  62.662  1.00  0.00      LH0  C  
ATOM   1810  O   THR H 203      18.546  49.821  62.323  1.00  0.00      LH0  O  
ATOM   1811  CB  THR H 203      17.126  52.125  63.679  1.00  0.00      LH0  C  
ATOM   1812  CG2 THR H 203      17.362  51.273  64.933  1.00  0.00      LH0  C  
ATOM   1813  OG1 THR H 203      16.729  53.449  64.078  1.00  0.00      LH0  O  
ATOM   1814  H   THR H 203      16.944  52.989  61.227  1.00  0.00      LH0  H  
ATOM   1815  HG1 THR H 203      17.410  54.042  63.732  1.00  0.00      LH0  H  
ATOM   1816  N   TYR H 204      20.373  50.963  63.006  1.00  0.00      LH0  N  
ATOM   1817  CA  TYR H 204      21.112  49.710  62.962  1.00  0.00      LH0  C  
ATOM   1818  C   TYR H 204      20.936  48.951  64.254  1.00  0.00      LH0  C  
ATOM   1819  O   TYR H 204      21.013  49.506  65.340  1.00  0.00      LH0  O  
ATOM   1820  CB  TYR H 204      22.587  49.954  62.633  1.00  0.00      LH0  C  
ATOM   1821  CG  TYR H 204      22.695  50.784  61.374  1.00  0.00      LH0  C  
ATOM   1822  CD1 TYR H 204      22.488  50.167  60.126  1.00  0.00      LH0  C  
ATOM   1823  CD2 TYR H 204      22.970  52.163  61.487  1.00  0.00      LH0  C  
ATOM   1824  CE1 TYR H 204      22.465  50.961  58.970  1.00  0.00      LH0  C  
ATOM   1825  CE2 TYR H 204      22.946  52.960  60.333  1.00  0.00      LH0  C  
ATOM   1826  CZ  TYR H 204      22.653  52.351  59.097  1.00  0.00      LH0  C  
ATOM   1827  OH  TYR H 204      22.524  53.142  57.977  1.00  0.00      LH0  O  
ATOM   1828  H   TYR H 204      20.779  51.815  63.348  1.00  0.00      LH0  H  
ATOM   1829  HH  TYR H 204      21.843  53.784  58.170  1.00  0.00      LH0  H  
ATOM   1830  N   ILE H 205      20.646  47.662  64.096  1.00  0.00      LH0  N  
ATOM   1831  CA  ILE H 205      20.420  46.888  65.309  1.00  0.00      LH0  C  
ATOM   1832  C   ILE H 205      21.422  45.764  65.391  1.00  0.00      LH0  C  
ATOM   1833  O   ILE H 205      21.303  44.770  64.685  1.00  0.00      LH0  O  
ATOM   1834  CB  ILE H 205      18.990  46.323  65.346  1.00  0.00      LH0  C  
ATOM   1835  CG1 ILE H 205      17.941  47.400  65.060  1.00  0.00      LH0  C  
ATOM   1836  CG2 ILE H 205      18.711  45.596  66.666  1.00  0.00      LH0  C  
ATOM   1837  CD1 ILE H 205      16.541  46.823  64.842  1.00  0.00      LH0  C  
ATOM   1838  H   ILE H 205      20.576  47.276  63.175  1.00  0.00      LH0  H  
ATOM   1839  N   CYS H 206      22.414  45.932  66.267  1.00  0.00      LH0  N  
ATOM   1840  CA  CYS H 206      23.223  44.734  66.451  1.00  0.00      LH0  C  
ATOM   1841  C   CYS H 206      22.607  43.791  67.455  1.00  0.00      LH0  C  
ATOM   1842  O   CYS H 206      22.530  44.052  68.649  1.00  0.00      LH0  O  
ATOM   1843  CB  CYS H 206      24.682  45.064  66.756  1.00  0.00      LH0  C  
ATOM   1844  SG  CYS H 206      24.986  46.098  68.206  1.00  0.00      LH0  S  
ATOM   1845  H   CYS H 206      22.446  46.729  66.875  1.00  0.00      LH0  H  
ATOM   1846  N   ASN H 207      22.128  42.679  66.892  1.00  0.00      LH0  N  
ATOM   1847  CA  ASN H 207      21.470  41.666  67.715  1.00  0.00      LH0  C  
ATOM   1848  C   ASN H 207      22.470  40.874  68.520  1.00  0.00      LH0  C  
ATOM   1849  O   ASN H 207      22.926  39.810  68.120  1.00  0.00      LH0  O  
ATOM   1850  CB  ASN H 207      20.655  40.664  66.894  1.00  0.00      LH0  C  
ATOM   1851  CG  ASN H 207      19.810  41.320  65.828  1.00  0.00      LH0  C  
ATOM   1852  ND2 ASN H 207      18.696  41.909  66.275  1.00  0.00      LH0  N  
ATOM   1853  OD1 ASN H 207      20.108  41.227  64.642  1.00  0.00      LH0  O  
ATOM   1854  H   ASN H 207      22.276  42.552  65.910  1.00  0.00      LH0  H  
ATOM   1855 HD21 ASN H 207      18.599  42.083  67.258  1.00  0.00      LH0  H  
ATOM   1856 HD22 ASN H 207      17.943  42.181  65.672  1.00  0.00      LH0  H  
ATOM   1857  N   VAL H 208      22.817  41.449  69.670  1.00  0.00      LH0  N  
ATOM   1858  CA  VAL H 208      23.848  40.797  70.467  1.00  0.00      LH0  C  
ATOM   1859  C   VAL H 208      23.311  39.664  71.323  1.00  0.00      LH0  C  
ATOM   1860  O   VAL H 208      22.821  39.850  72.431  1.00  0.00      LH0  O  
ATOM   1861  CB  VAL H 208      24.592  41.857  71.284  1.00  0.00      LH0  C  
ATOM   1862  CG1 VAL H 208      25.642  41.270  72.225  1.00  0.00      LH0  C  
ATOM   1863  CG2 VAL H 208      25.205  42.883  70.329  1.00  0.00      LH0  C  
ATOM   1864  H   VAL H 208      22.406  42.326  69.929  1.00  0.00      LH0  H  
ATOM   1865  N   ASN H 209      23.432  38.462  70.753  1.00  0.00      LH0  N  
ATOM   1866  CA  ASN H 209      23.001  37.309  71.535  1.00  0.00      LH0  C  
ATOM   1867  C   ASN H 209      24.147  36.410  71.961  1.00  0.00      LH0  C  
ATOM   1868  O   ASN H 209      24.615  35.556  71.214  1.00  0.00      LH0  O  
ATOM   1869  CB  ASN H 209      21.896  36.556  70.781  1.00  0.00      LH0  C  
ATOM   1870  CG  ASN H 209      21.461  35.286  71.495  1.00  0.00      LH0  C  
ATOM   1871  ND2 ASN H 209      21.137  35.430  72.782  1.00  0.00      LH0  N  
ATOM   1872  OD1 ASN H 209      21.416  34.216  70.898  1.00  0.00      LH0  O  
ATOM   1873  H   ASN H 209      23.778  38.373  69.814  1.00  0.00      LH0  H  
ATOM   1874 HD21 ASN H 209      21.221  36.293  73.285  1.00  0.00      LH0  H  
ATOM   1875 HD22 ASN H 209      20.798  34.636  73.295  1.00  0.00      LH0  H  
ATOM   1876  N   HIS H 210      24.566  36.644  73.211  1.00  0.00      LH0  N  
ATOM   1877  CA  HIS H 210      25.574  35.776  73.822  1.00  0.00      LH0  C  
ATOM   1878  C   HIS H 210      24.943  34.498  74.330  1.00  0.00      LH0  C  
ATOM   1879  O   HIS H 210      24.177  34.510  75.283  1.00  0.00      LH0  O  
ATOM   1880  CB  HIS H 210      26.272  36.523  74.965  1.00  0.00      LH0  C  
ATOM   1881  CG  HIS H 210      27.311  35.666  75.658  1.00  0.00      LH0  C  
ATOM   1882  CD2 HIS H 210      28.303  34.877  75.073  1.00  0.00      LH0  C  
ATOM   1883  ND1 HIS H 210      27.407  35.545  76.994  1.00  0.00      LH0  N  
ATOM   1884  CE1 HIS H 210      28.442  34.694  77.265  1.00  0.00      LH0  C  
ATOM   1885  NE2 HIS H 210      28.983  34.285  76.080  1.00  0.00      LH0  N  
ATOM   1886  H   HIS H 210      24.028  37.288  73.759  1.00  0.00      LH0  H  
ATOM   1887  HD1 HIS H 210      26.840  35.957  77.680  1.00  0.00      LH0  H  
ATOM   1888  N   LYS H 211      25.281  33.401  73.646  1.00  0.00      LH0  N  
ATOM   1889  CA  LYS H 211      24.560  32.170  73.970  1.00  0.00      LH0  C  
ATOM   1890  C   LYS H 211      24.707  31.525  75.349  1.00  0.00      LH0  C  
ATOM   1891  O   LYS H 211      23.695  31.218  75.965  1.00  0.00      LH0  O  
ATOM   1892  CB  LYS H 211      24.651  31.170  72.817  1.00  0.00      LH0  C  
ATOM   1893  CG  LYS H 211      23.579  31.512  71.786  1.00  0.00      LH0  C  
ATOM   1894  CD  LYS H 211      23.676  30.698  70.496  1.00  0.00      LH0  C  
ATOM   1895  CE  LYS H 211      22.485  30.949  69.564  1.00  0.00      LH0  C  
ATOM   1896  NZ  LYS H 211      22.309  32.390  69.361  1.00  0.00      LH0  N1+
ATOM   1897  H   LYS H 211      26.031  33.438  72.980  1.00  0.00      LH0  H  
ATOM   1898  HZ1 LYS H 211      21.600  32.609  68.639  1.00  0.00      LH0  H  
ATOM   1899  HZ2 LYS H 211      21.998  32.837  70.248  1.00  0.00      LH0  H  
ATOM   1900  HZ3 LYS H 211      23.209  32.844  69.105  1.00  0.00      LH0  H  
ATOM   1901  N   PRO H 212      25.953  31.313  75.854  1.00  0.00      LH0  N  
ATOM   1902  CA  PRO H 212      26.089  30.761  77.212  1.00  0.00      LH0  C  
ATOM   1903  C   PRO H 212      25.271  31.422  78.321  1.00  0.00      LH0  C  
ATOM   1904  O   PRO H 212      24.594  30.757  79.093  1.00  0.00      LH0  O  
ATOM   1905  CB  PRO H 212      27.600  30.796  77.449  1.00  0.00      LH0  C  
ATOM   1906  CG  PRO H 212      28.198  30.644  76.056  1.00  0.00      LH0  C  
ATOM   1907  CD  PRO H 212      27.253  31.479  75.209  1.00  0.00      LH0  C  
ATOM   1908  N   SER H 213      25.322  32.763  78.376  1.00  0.00      LH0  N  
ATOM   1909  CA  SER H 213      24.451  33.381  79.381  1.00  0.00      LH0  C  
ATOM   1910  C   SER H 213      23.097  33.821  78.841  1.00  0.00      LH0  C  
ATOM   1911  O   SER H 213      22.483  34.766  79.324  1.00  0.00      LH0  O  
ATOM   1912  CB  SER H 213      25.191  34.542  80.055  1.00  0.00      LH0  C  
ATOM   1913  OG  SER H 213      25.672  35.462  79.066  1.00  0.00      LH0  O  
ATOM   1914  H   SER H 213      25.864  33.328  77.756  1.00  0.00      LH0  H  
ATOM   1915  HG  SER H 213      24.962  36.094  78.952  1.00  0.00      LH0  H  
ATOM   1916  N   ASN H 214      22.708  33.127  77.757  1.00  0.00      LH0  N  
ATOM   1917  CA  ASN H 214      21.686  33.550  76.793  1.00  0.00      LH0  C  
ATOM   1918  C   ASN H 214      21.180  34.978  76.810  1.00  0.00      LH0  C  
ATOM   1919  O   ASN H 214      19.996  35.274  76.908  1.00  0.00      LH0  O  
ATOM   1920  CB  ASN H 214      20.544  32.545  76.714  1.00  0.00      LH0  C  
ATOM   1921  CG  ASN H 214      20.292  32.254  75.249  1.00  0.00      LH0  C  
ATOM   1922  ND2 ASN H 214      19.911  30.995  75.022  1.00  0.00      LH0  N  
ATOM   1923  OD1 ASN H 214      20.451  33.084  74.360  1.00  0.00      LH0  O  
ATOM   1924  H   ASN H 214      23.182  32.269  77.563  1.00  0.00      LH0  H  
ATOM   1925 HD21 ASN H 214      19.830  30.355  75.785  1.00  0.00      LH0  H  
ATOM   1926 HD22 ASN H 214      19.715  30.707  74.088  1.00  0.00      LH0  H  
ATOM   1927  N   THR H 215      22.163  35.874  76.729  1.00  0.00      LH0  N  
ATOM   1928  CA  THR H 215      21.792  37.271  76.863  1.00  0.00      LH0  C  
ATOM   1929  C   THR H 215      21.543  37.890  75.506  1.00  0.00      LH0  C  
ATOM   1930  O   THR H 215      22.187  37.542  74.522  1.00  0.00      LH0  O  
ATOM   1931  CB  THR H 215      22.885  38.001  77.642  1.00  0.00      LH0  C  
ATOM   1932  CG2 THR H 215      22.341  39.217  78.393  1.00  0.00      LH0  C  
ATOM   1933  OG1 THR H 215      23.521  37.097  78.557  1.00  0.00      LH0  O  
ATOM   1934  H   THR H 215      23.095  35.579  76.519  1.00  0.00      LH0  H  
ATOM   1935  HG1 THR H 215      22.813  36.572  78.939  1.00  0.00      LH0  H  
ATOM   1936  N   LYS H 216      20.565  38.798  75.486  1.00  0.00      LH0  N  
ATOM   1937  CA  LYS H 216      20.242  39.414  74.208  1.00  0.00      LH0  C  
ATOM   1938  C   LYS H 216      20.179  40.922  74.345  1.00  0.00      LH0  C  
ATOM   1939  O   LYS H 216      19.145  41.500  74.648  1.00  0.00      LH0  O  
ATOM   1940  CB  LYS H 216      18.937  38.813  73.686  1.00  0.00      LH0  C  
ATOM   1941  CG  LYS H 216      18.666  39.082  72.208  1.00  0.00      LH0  C  
ATOM   1942  CD  LYS H 216      17.289  38.559  71.797  1.00  0.00      LH0  C  
ATOM   1943  CE  LYS H 216      16.905  38.916  70.361  1.00  0.00      LH0  C  
ATOM   1944  NZ  LYS H 216      16.933  40.372  70.200  1.00  0.00      LH0  N1+
ATOM   1945  H   LYS H 216      20.035  39.019  76.304  1.00  0.00      LH0  H  
ATOM   1946  HZ1 LYS H 216      16.539  40.727  69.313  1.00  0.00      LH0  H  
ATOM   1947  HZ2 LYS H 216      16.539  40.904  71.002  1.00  0.00      LH0  H  
ATOM   1948  HZ3 LYS H 216      17.917  40.733  70.206  1.00  0.00      LH0  H  
ATOM   1949  N   VAL H 217      21.355  41.532  74.163  1.00  0.00      LH0  N  
ATOM   1950  CA  VAL H 217      21.384  42.984  74.303  1.00  0.00      LH0  C  
ATOM   1951  C   VAL H 217      21.532  43.658  72.953  1.00  0.00      LH0  C  
ATOM   1952  O   VAL H 217      22.605  44.090  72.549  1.00  0.00      LH0  O  
ATOM   1953  CB  VAL H 217      22.484  43.442  75.276  1.00  0.00      LH0  C  
ATOM   1954  CG1 VAL H 217      22.339  44.930  75.623  1.00  0.00      LH0  C  
ATOM   1955  CG2 VAL H 217      22.514  42.589  76.545  1.00  0.00      LH0  C  
ATOM   1956  H   VAL H 217      22.136  41.011  73.816  1.00  0.00      LH0  H  
ATOM   1957  N   ASP H 218      20.390  43.713  72.264  1.00  0.00      LH0  N  
ATOM   1958  CA  ASP H 218      20.380  44.362  70.954  1.00  0.00      LH0  C  
ATOM   1959  C   ASP H 218      20.685  45.846  71.050  1.00  0.00      LH0  C  
ATOM   1960  O   ASP H 218      19.961  46.618  71.668  1.00  0.00      LH0  O  
ATOM   1961  CB  ASP H 218      19.032  44.172  70.244  1.00  0.00      LH0  C  
ATOM   1962  CG  ASP H 218      18.573  42.724  70.256  1.00  0.00      LH0  C  
ATOM   1963  OD1 ASP H 218      18.609  42.057  69.225  1.00  0.00      LH0  O  
ATOM   1964  OD2 ASP H 218      18.123  42.246  71.293  1.00  0.00      LH0  O1-
ATOM   1965  H   ASP H 218      19.543  43.306  72.615  1.00  0.00      LH0  H  
ATOM   1966  N   LYS H 219      21.804  46.228  70.430  1.00  0.00      LH0  N  
ATOM   1967  CA  LYS H 219      22.081  47.657  70.490  1.00  0.00      LH0  C  
ATOM   1968  C   LYS H 219      21.549  48.410  69.290  1.00  0.00      LH0  C  
ATOM   1969  O   LYS H 219      21.707  47.991  68.151  1.00  0.00      LH0  O  
ATOM   1970  CB  LYS H 219      23.573  47.931  70.680  1.00  0.00      LH0  C  
ATOM   1971  CG  LYS H 219      23.841  48.927  71.811  1.00  0.00      LH0  C  
ATOM   1972  CD  LYS H 219      23.632  48.308  73.195  1.00  0.00      LH0  C  
ATOM   1973  CE  LYS H 219      23.725  49.300  74.360  1.00  0.00      LH0  C  
ATOM   1974  NZ  LYS H 219      25.035  49.963  74.435  1.00  0.00      LH0  N1+
ATOM   1975  H   LYS H 219      22.334  45.574  69.888  1.00  0.00      LH0  H  
ATOM   1976  HZ1 LYS H 219      25.162  50.680  73.693  1.00  0.00      LH0  H  
ATOM   1977  HZ2 LYS H 219      25.044  50.570  75.283  1.00  0.00      LH0  H  
ATOM   1978  HZ3 LYS H 219      25.849  49.315  74.476  1.00  0.00      LH0  H  
ATOM   1979  N   LYS H 220      20.919  49.549  69.609  1.00  0.00      LH0  N  
ATOM   1980  CA  LYS H 220      20.596  50.507  68.553  1.00  0.00      LH0  C  
ATOM   1981  C   LYS H 220      21.808  51.377  68.263  1.00  0.00      LH0  C  
ATOM   1982  O   LYS H 220      22.445  51.904  69.168  1.00  0.00      LH0  O  
ATOM   1983  CB  LYS H 220      19.357  51.308  68.982  1.00  0.00      LH0  C  
ATOM   1984  CG  LYS H 220      18.974  52.522  68.128  1.00  0.00      LH0  C  
ATOM   1985  CD  LYS H 220      17.579  53.054  68.480  1.00  0.00      LH0  C  
ATOM   1986  CE  LYS H 220      17.217  54.404  67.845  1.00  0.00      LH0  C  
ATOM   1987  NZ  LYS H 220      17.309  54.352  66.384  1.00  0.00      LH0  N1+
ATOM   1988  H   LYS H 220      20.835  49.793  70.573  1.00  0.00      LH0  H  
ATOM   1989  HZ1 LYS H 220      17.317  55.298  65.945  1.00  0.00      LH0  H  
ATOM   1990  HZ2 LYS H 220      18.244  54.001  66.095  1.00  0.00      LH0  H  
ATOM   1991  HZ3 LYS H 220      16.614  53.776  65.866  1.00  0.00      LH0  H  
ATOM   1992  N   VAL H 221      22.126  51.456  66.968  1.00  0.00      LH0  N  
ATOM   1993  CA  VAL H 221      23.354  52.121  66.552  1.00  0.00      LH0  C  
ATOM   1994  C   VAL H 221      23.051  53.102  65.436  1.00  0.00      LH0  C  
ATOM   1995  O   VAL H 221      22.569  52.718  64.379  1.00  0.00      LH0  O  
ATOM   1996  CB  VAL H 221      24.401  51.097  66.069  1.00  0.00      LH0  C  
ATOM   1997  CG1 VAL H 221      25.781  51.744  65.972  1.00  0.00      LH0  C  
ATOM   1998  CG2 VAL H 221      24.461  49.827  66.921  1.00  0.00      LH0  C  
ATOM   1999  H   VAL H 221      21.543  51.024  66.280  1.00  0.00      LH0  H  
ATOM   2000  N   GLU H 222      23.365  54.373  65.716  1.00  0.00      LH0  N  
ATOM   2001  CA  GLU H 222      23.117  55.420  64.727  1.00  0.00      LH0  C  
ATOM   2002  C   GLU H 222      24.285  56.400  64.738  1.00  0.00      LH0  C  
ATOM   2003  O   GLU H 222      25.088  56.364  65.666  1.00  0.00      LH0  O  
ATOM   2004  CB  GLU H 222      21.751  56.057  65.024  1.00  0.00      LH0  C  
ATOM   2005  CG  GLU H 222      20.732  55.651  63.953  1.00  0.00      LH0  C  
ATOM   2006  CD  GLU H 222      19.524  55.017  64.596  1.00  0.00      LH0  C  
ATOM   2007  OE1 GLU H 222      18.444  55.595  64.545  1.00  0.00      LH0  O  
ATOM   2008  OE2 GLU H 222      19.638  53.928  65.150  1.00  0.00      LH0  O1-
ATOM   2009  H   GLU H 222      23.761  54.629  66.597  1.00  0.00      LH0  H  
ATOM   2010  N   PRO H 223      24.427  57.234  63.667  1.00  0.00      LH0  N  
ATOM   2011  CA  PRO H 223      25.545  58.187  63.619  1.00  0.00      LH0  C  
ATOM   2012  C   PRO H 223      25.790  59.017  64.864  1.00  0.00      LH0  C  
ATOM   2013  O   PRO H 223      24.890  59.427  65.584  1.00  0.00      LH0  O  
ATOM   2014  CB  PRO H 223      25.221  59.052  62.399  1.00  0.00      LH0  C  
ATOM   2015  CG  PRO H 223      24.448  58.121  61.478  1.00  0.00      LH0  C  
ATOM   2016  CD  PRO H 223      23.620  57.293  62.449  1.00  0.00      LH0  C  
ATOM   2017  N   LYS H 224      27.091  59.267  65.073  1.00  0.00      LH0  N  
ATOM   2018  CA  LYS H 224      27.413  60.180  66.169  1.00  0.00      LH0  C  
ATOM   2019  C   LYS H 224      27.120  61.611  65.768  1.00  0.00      LH0  C  
ATOM   2020  O   LYS H 224      27.550  62.017  64.692  1.00  0.00      LH0  O  
ATOM   2021  CB  LYS H 224      28.886  60.046  66.557  1.00  0.00      LH0  C  
ATOM   2022  CG  LYS H 224      29.253  58.637  67.019  1.00  0.00      LH0  C  
ATOM   2023  CD  LYS H 224      30.722  58.478  67.415  1.00  0.00      LH0  C  
ATOM   2024  CE  LYS H 224      31.707  58.625  66.251  1.00  0.00      LH0  C  
ATOM   2025  NZ  LYS H 224      31.536  57.524  65.295  1.00  0.00      LH0  N1+
ATOM   2026  H   LYS H 224      27.745  59.035  64.353  1.00  0.00      LH0  H  
ATOM   2027  HZ1 LYS H 224      32.365  57.415  64.685  1.00  0.00      LH0  H  
ATOM   2028  HZ2 LYS H 224      31.358  56.613  65.772  1.00  0.00      LH0  H  
ATOM   2029  HZ3 LYS H 224      30.711  57.676  64.675  1.00  0.00      LH0  H  
TER   
ATOM   2030  N   SER L   2      44.446   0.746  62.462  1.00  0.00      LL0  N  
ATOM   2031  CA  SER L   2      44.464   1.394  63.772  1.00  0.00      LL0  C  
ATOM   2032  C   SER L   2      45.600   2.401  63.921  1.00  0.00      LL0  C  
ATOM   2033  O   SER L   2      45.530   3.354  64.685  1.00  0.00      LL0  O  
ATOM   2034  CB  SER L   2      44.467   0.337  64.883  1.00  0.00      LL0  C  
ATOM   2035  OG  SER L   2      43.426  -0.632  64.644  1.00  0.00      LL0  O  
ATOM   2036  H   SER L   2      44.413   1.339  61.651  1.00  0.00      LL0  H  
ATOM   2037  HG  SER L   2      42.951  -0.718  65.467  1.00  0.00      LL0  H  
ATOM   2038  N   GLU L   3      46.638   2.151  63.107  1.00  0.00      LL0  N  
ATOM   2039  CA  GLU L   3      47.583   3.226  62.802  1.00  0.00      LL0  C  
ATOM   2040  C   GLU L   3      46.940   4.047  61.695  1.00  0.00      LL0  C  
ATOM   2041  O   GLU L   3      46.169   3.474  60.931  1.00  0.00      LL0  O  
ATOM   2042  CB  GLU L   3      48.903   2.581  62.357  1.00  0.00      LL0  C  
ATOM   2043  CG  GLU L   3      50.178   3.436  62.428  1.00  0.00      LL0  C  
ATOM   2044  CD  GLU L   3      50.118   4.609  61.472  1.00  0.00      LL0  C  
ATOM   2045  OE1 GLU L   3      50.004   4.404  60.268  1.00  0.00      LL0  O  
ATOM   2046  OE2 GLU L   3      50.151   5.743  61.934  1.00  0.00      LL0  O1-
ATOM   2047  H   GLU L   3      46.592   1.356  62.507  1.00  0.00      LL0  H  
ATOM   2048  N   LEU L   4      47.230   5.360  61.683  1.00  0.00      LL0  N  
ATOM   2049  CA  LEU L   4      46.695   6.252  60.652  1.00  0.00      LL0  C  
ATOM   2050  C   LEU L   4      47.546   7.496  60.421  1.00  0.00      LL0  C  
ATOM   2051  O   LEU L   4      47.155   8.631  60.693  1.00  0.00      LL0  O  
ATOM   2052  CB  LEU L   4      45.235   6.656  60.893  1.00  0.00      LL0  C  
ATOM   2053  CG  LEU L   4      44.172   5.738  60.277  1.00  0.00      LL0  C  
ATOM   2054  CD1 LEU L   4      42.788   6.366  60.375  1.00  0.00      LL0  C  
ATOM   2055  CD2 LEU L   4      44.467   5.350  58.829  1.00  0.00      LL0  C  
ATOM   2056  H   LEU L   4      48.013   5.664  62.232  1.00  0.00      LL0  H  
ATOM   2057  N   THR L   5      48.749   7.246  59.895  1.00  0.00      LL0  N  
ATOM   2058  CA  THR L   5      49.592   8.395  59.573  1.00  0.00      LL0  C  
ATOM   2059  C   THR L   5      49.100   9.182  58.368  1.00  0.00      LL0  C  
ATOM   2060  O   THR L   5      48.386   8.671  57.515  1.00  0.00      LL0  O  
ATOM   2061  CB  THR L   5      51.057   7.975  59.402  1.00  0.00      LL0  C  
ATOM   2062  CG2 THR L   5      51.872   8.274  60.661  1.00  0.00      LL0  C  
ATOM   2063  OG1 THR L   5      51.177   6.593  59.036  1.00  0.00      LL0  O  
ATOM   2064  H   THR L   5      49.002   6.296  59.692  1.00  0.00      LL0  H  
ATOM   2065  HG1 THR L   5      50.849   6.082  59.789  1.00  0.00      LL0  H  
ATOM   2066  N   GLN L   6      49.490  10.463  58.335  1.00  0.00      LL0  N  
ATOM   2067  CA  GLN L   6      49.081  11.281  57.195  1.00  0.00      LL0  C  
ATOM   2068  C   GLN L   6      50.203  12.186  56.760  1.00  0.00      LL0  C  
ATOM   2069  O   GLN L   6      51.156  12.402  57.503  1.00  0.00      LL0  O  
ATOM   2070  CB  GLN L   6      47.874  12.159  57.527  1.00  0.00      LL0  C  
ATOM   2071  CG  GLN L   6      46.553  11.401  57.539  1.00  0.00      LL0  C  
ATOM   2072  CD  GLN L   6      45.396  12.362  57.686  1.00  0.00      LL0  C  
ATOM   2073  NE2 GLN L   6      45.215  13.160  56.639  1.00  0.00      LL0  N  
ATOM   2074  OE1 GLN L   6      44.651  12.346  58.659  1.00  0.00      LL0  O  
ATOM   2075  H   GLN L   6      50.091  10.868  59.023  1.00  0.00      LL0  H  
ATOM   2076 HE21 GLN L   6      45.947  13.338  55.977  1.00  0.00      LL0  H  
ATOM   2077 HE22 GLN L   6      44.363  13.662  56.505  1.00  0.00      LL0  H  
ATOM   2078  N   ASP L   7      50.012  12.749  55.559  1.00  0.00      LL0  N  
ATOM   2079  CA  ASP L   7      50.821  13.898  55.143  1.00  0.00      LL0  C  
ATOM   2080  C   ASP L   7      50.769  15.006  56.183  1.00  0.00      LL0  C  
ATOM   2081  O   ASP L   7      49.700  15.396  56.635  1.00  0.00      LL0  O  
ATOM   2082  CB  ASP L   7      50.310  14.498  53.823  1.00  0.00      LL0  C  
ATOM   2083  CG  ASP L   7      50.295  13.545  52.638  1.00  0.00      LL0  C  
ATOM   2084  OD1 ASP L   7      50.616  12.368  52.777  1.00  0.00      LL0  O  
ATOM   2085  OD2 ASP L   7      49.915  13.983  51.556  1.00  0.00      LL0  O1-
ATOM   2086  H   ASP L   7      49.360  12.355  54.906  1.00  0.00      LL0  H  
ATOM   2087  N   PRO L   8      51.957  15.509  56.581  1.00  0.00      LL0  N  
ATOM   2088  CA  PRO L   8      51.955  16.599  57.563  1.00  0.00      LL0  C  
ATOM   2089  C   PRO L   8      51.357  17.904  57.033  1.00  0.00      LL0  C  
ATOM   2090  O   PRO L   8      50.423  18.470  57.589  1.00  0.00      LL0  O  
ATOM   2091  CB  PRO L   8      53.436  16.668  57.963  1.00  0.00      LL0  C  
ATOM   2092  CG  PRO L   8      54.231  16.099  56.783  1.00  0.00      LL0  C  
ATOM   2093  CD  PRO L   8      53.289  15.059  56.187  1.00  0.00      LL0  C  
ATOM   2094  N   ALA L   9      51.954  18.361  55.926  1.00  0.00      LL0  N  
ATOM   2095  CA  ALA L   9      51.515  19.600  55.300  1.00  0.00      LL0  C  
ATOM   2096  C   ALA L   9      51.830  19.459  53.837  1.00  0.00      LL0  C  
ATOM   2097  O   ALA L   9      52.876  18.918  53.493  1.00  0.00      LL0  O  
ATOM   2098  CB  ALA L   9      52.304  20.791  55.847  1.00  0.00      LL0  C  
ATOM   2099  H   ALA L   9      52.692  17.867  55.467  1.00  0.00      LL0  H  
ATOM   2100  N   VAL L  10      50.893  19.914  53.005  1.00  0.00      LL0  N  
ATOM   2101  CA  VAL L  10      51.123  19.762  51.570  1.00  0.00      LL0  C  
ATOM   2102  C   VAL L  10      50.885  21.026  50.771  1.00  0.00      LL0  C  
ATOM   2103  O   VAL L  10      50.626  20.977  49.575  1.00  0.00      LL0  O  
ATOM   2104  CB  VAL L  10      50.333  18.584  50.971  1.00  0.00      LL0  C  
ATOM   2105  CG1 VAL L  10      51.029  17.253  51.246  1.00  0.00      LL0  C  
ATOM   2106  CG2 VAL L  10      48.865  18.575  51.404  1.00  0.00      LL0  C  
ATOM   2107  H   VAL L  10      50.067  20.349  53.377  1.00  0.00      LL0  H  
ATOM   2108  N   SER L  11      50.996  22.151  51.493  1.00  0.00      LL0  N  
ATOM   2109  CA  SER L  11      50.945  23.515  50.955  1.00  0.00      LL0  C  
ATOM   2110  C   SER L  11      51.218  23.697  49.460  1.00  0.00      LL0  C  
ATOM   2111  O   SER L  11      52.354  23.834  49.016  1.00  0.00      LL0  O  
ATOM   2112  CB  SER L  11      51.891  24.383  51.793  1.00  0.00      LL0  C  
ATOM   2113  OG  SER L  11      52.216  23.717  53.028  1.00  0.00      LL0  O  
ATOM   2114  H   SER L  11      51.132  22.094  52.485  1.00  0.00      LL0  H  
ATOM   2115  HG  SER L  11      51.461  23.829  53.618  1.00  0.00      LL0  H  
ATOM   2116  N   VAL L  12      50.124  23.662  48.689  1.00  0.00      LL0  N  
ATOM   2117  CA  VAL L  12      50.328  23.552  47.248  1.00  0.00      LL0  C  
ATOM   2118  C   VAL L  12      49.859  24.809  46.539  1.00  0.00      LL0  C  
ATOM   2119  O   VAL L  12      49.148  25.618  47.120  1.00  0.00      LL0  O  
ATOM   2120  CB  VAL L  12      49.671  22.254  46.728  1.00  0.00      LL0  C  
ATOM   2121  CG1 VAL L  12      48.194  22.405  46.350  1.00  0.00      LL0  C  
ATOM   2122  CG2 VAL L  12      50.509  21.596  45.634  1.00  0.00      LL0  C  
ATOM   2123  H   VAL L  12      49.219  23.761  49.107  1.00  0.00      LL0  H  
ATOM   2124  N   ALA L  13      50.284  24.980  45.282  1.00  0.00      LL0  N  
ATOM   2125  CA  ALA L  13      49.791  26.178  44.613  1.00  0.00      LL0  C  
ATOM   2126  C   ALA L  13      48.474  25.950  43.897  1.00  0.00      LL0  C  
ATOM   2127  O   ALA L  13      48.076  24.826  43.606  1.00  0.00      LL0  O  
ATOM   2128  CB  ALA L  13      50.824  26.712  43.620  1.00  0.00      LL0  C  
ATOM   2129  H   ALA L  13      50.773  24.260  44.786  1.00  0.00      LL0  H  
ATOM   2130  N   LEU L  14      47.822  27.088  43.603  1.00  0.00      LL0  N  
ATOM   2131  CA  LEU L  14      46.584  27.051  42.821  1.00  0.00      LL0  C  
ATOM   2132  C   LEU L  14      46.686  26.206  41.564  1.00  0.00      LL0  C  
ATOM   2133  O   LEU L  14      47.659  26.261  40.822  1.00  0.00      LL0  O  
ATOM   2134  CB  LEU L  14      46.145  28.459  42.409  1.00  0.00      LL0  C  
ATOM   2135  CG  LEU L  14      45.827  29.440  43.541  1.00  0.00      LL0  C  
ATOM   2136  CD1 LEU L  14      45.544  30.835  42.985  1.00  0.00      LL0  C  
ATOM   2137  CD2 LEU L  14      44.677  28.970  44.429  1.00  0.00      LL0  C  
ATOM   2138  H   LEU L  14      48.174  27.938  43.996  1.00  0.00      LL0  H  
ATOM   2139  N   GLY L  15      45.628  25.417  41.359  1.00  0.00      LL0  N  
ATOM   2140  CA  GLY L  15      45.596  24.612  40.144  1.00  0.00      LL0  C  
ATOM   2141  C   GLY L  15      46.290  23.264  40.239  1.00  0.00      LL0  C  
ATOM   2142  O   GLY L  15      46.035  22.365  39.447  1.00  0.00      LL0  O  
ATOM   2143  H   GLY L  15      44.946  25.328  42.086  1.00  0.00      LL0  H  
ATOM   2144  N   GLN L  16      47.182  23.140  41.231  1.00  0.00      LL0  N  
ATOM   2145  CA  GLN L  16      47.921  21.884  41.268  1.00  0.00      LL0  C  
ATOM   2146  C   GLN L  16      47.133  20.738  41.870  1.00  0.00      LL0  C  
ATOM   2147  O   GLN L  16      46.215  20.920  42.660  1.00  0.00      LL0  O  
ATOM   2148  CB  GLN L  16      49.267  22.087  41.961  1.00  0.00      LL0  C  
ATOM   2149  CG  GLN L  16      50.082  23.182  41.267  1.00  0.00      LL0  C  
ATOM   2150  CD  GLN L  16      51.412  23.366  41.963  1.00  0.00      LL0  C  
ATOM   2151  NE2 GLN L  16      52.447  23.447  41.124  1.00  0.00      LL0  N  
ATOM   2152  OE1 GLN L  16      51.523  23.433  43.178  1.00  0.00      LL0  O  
ATOM   2153  H   GLN L  16      47.307  23.836  41.941  1.00  0.00      LL0  H  
ATOM   2154 HE21 GLN L  16      52.319  23.403  40.136  1.00  0.00      LL0  H  
ATOM   2155 HE22 GLN L  16      53.356  23.557  41.523  1.00  0.00      LL0  H  
ATOM   2156  N   THR L  17      47.529  19.541  41.436  1.00  0.00      LL0  N  
ATOM   2157  CA  THR L  17      46.873  18.353  41.965  1.00  0.00      LL0  C  
ATOM   2158  C   THR L  17      47.708  17.732  43.067  1.00  0.00      LL0  C  
ATOM   2159  O   THR L  17      48.902  17.510  42.908  1.00  0.00      LL0  O  
ATOM   2160  CB  THR L  17      46.638  17.387  40.799  1.00  0.00      LL0  C  
ATOM   2161  CG2 THR L  17      46.075  16.020  41.206  1.00  0.00      LL0  C  
ATOM   2162  OG1 THR L  17      45.791  18.022  39.827  1.00  0.00      LL0  O  
ATOM   2163  H   THR L  17      48.309  19.452  40.822  1.00  0.00      LL0  H  
ATOM   2164  HG1 THR L  17      45.842  17.488  39.044  1.00  0.00      LL0  H  
ATOM   2165  N   VAL L  18      47.035  17.479  44.192  1.00  0.00      LL0  N  
ATOM   2166  CA  VAL L  18      47.759  16.879  45.304  1.00  0.00      LL0  C  
ATOM   2167  C   VAL L  18      47.143  15.538  45.677  1.00  0.00      LL0  C  
ATOM   2168  O   VAL L  18      45.934  15.357  45.627  1.00  0.00      LL0  O  
ATOM   2169  CB  VAL L  18      47.817  17.884  46.473  1.00  0.00      LL0  C  
ATOM   2170  CG1 VAL L  18      46.425  18.305  46.957  1.00  0.00      LL0  C  
ATOM   2171  CG2 VAL L  18      48.733  17.412  47.603  1.00  0.00      LL0  C  
ATOM   2172  H   VAL L  18      46.044  17.630  44.234  1.00  0.00      LL0  H  
ATOM   2173  N   ARG L  19      48.021  14.585  46.011  1.00  0.00      LL0  N  
ATOM   2174  CA  ARG L  19      47.482  13.292  46.421  1.00  0.00      LL0  C  
ATOM   2175  C   ARG L  19      47.701  13.051  47.908  1.00  0.00      LL0  C  
ATOM   2176  O   ARG L  19      48.579  12.310  48.330  1.00  0.00      LL0  O  
ATOM   2177  CB  ARG L  19      48.038  12.177  45.514  1.00  0.00      LL0  C  
ATOM   2178  CG  ARG L  19      47.462  10.789  45.813  1.00  0.00      LL0  C  
ATOM   2179  CD  ARG L  19      47.856   9.659  44.854  1.00  0.00      LL0  C  
ATOM   2180  NE  ARG L  19      47.636   8.335  45.454  1.00  0.00      LL0  N  
ATOM   2181  CZ  ARG L  19      46.456   7.670  45.408  1.00  0.00      LL0  C  
ATOM   2182  NH1 ARG L  19      45.387   8.202  44.826  1.00  0.00      LL0  N1+
ATOM   2183  NH2 ARG L  19      46.354   6.467  45.961  1.00  0.00      LL0  N  
ATOM   2184  H   ARG L  19      48.998  14.786  46.075  1.00  0.00      LL0  H  
ATOM   2185  HE  ARG L  19      48.397   7.935  45.970  1.00  0.00      LL0  H  
ATOM   2186 HH11 ARG L  19      44.539   7.675  44.702  1.00  0.00      LL0  H  
ATOM   2187 HH12 ARG L  19      45.383   9.154  44.496  1.00  0.00      LL0  H  
ATOM   2188 HH21 ARG L  19      45.462   6.016  46.062  1.00  0.00      LL0  H  
ATOM   2189 HH22 ARG L  19      47.149   5.951  46.306  1.00  0.00      LL0  H  
ATOM   2190  N   VAL L  20      46.853  13.750  48.679  1.00  0.00      LL0  N  
ATOM   2191  CA  VAL L  20      46.986  13.720  50.140  1.00  0.00      LL0  C  
ATOM   2192  C   VAL L  20      46.836  12.311  50.687  1.00  0.00      LL0  C  
ATOM   2193  O   VAL L  20      45.825  11.655  50.459  1.00  0.00      LL0  O  
ATOM   2194  CB  VAL L  20      45.952  14.654  50.788  1.00  0.00      LL0  C  
ATOM   2195  CG1 VAL L  20      46.125  14.715  52.307  1.00  0.00      LL0  C  
ATOM   2196  CG2 VAL L  20      45.982  16.053  50.172  1.00  0.00      LL0  C  
ATOM   2197  H   VAL L  20      46.064  14.183  48.241  1.00  0.00      LL0  H  
ATOM   2198  N   THR L  21      47.880  11.859  51.374  1.00  0.00      LL0  N  
ATOM   2199  CA  THR L  21      47.911  10.454  51.733  1.00  0.00      LL0  C  
ATOM   2200  C   THR L  21      47.663  10.153  53.205  1.00  0.00      LL0  C  
ATOM   2201  O   THR L  21      48.124  10.804  54.134  1.00  0.00      LL0  O  
ATOM   2202  CB  THR L  21      49.216   9.878  51.164  1.00  0.00      LL0  C  
ATOM   2203  CG2 THR L  21      49.522   8.435  51.571  1.00  0.00      LL0  C  
ATOM   2204  OG1 THR L  21      49.148   9.968  49.730  1.00  0.00      LL0  O  
ATOM   2205  H   THR L  21      48.664  12.446  51.602  1.00  0.00      LL0  H  
ATOM   2206  HG1 THR L  21      49.219  10.906  49.533  1.00  0.00      LL0  H  
ATOM   2207  N   CYS L  22      46.852   9.100  53.351  1.00  0.00      LL0  N  
ATOM   2208  CA  CYS L  22      46.643   8.477  54.652  1.00  0.00      LL0  C  
ATOM   2209  C   CYS L  22      47.326   7.127  54.598  1.00  0.00      LL0  C  
ATOM   2210  O   CYS L  22      47.427   6.527  53.532  1.00  0.00      LL0  O  
ATOM   2211  CB  CYS L  22      45.138   8.321  54.848  1.00  0.00      LL0  C  
ATOM   2212  SG  CYS L  22      44.517   7.791  56.460  1.00  0.00      LL0  S  
ATOM   2213  H   CYS L  22      46.474   8.651  52.540  1.00  0.00      LL0  H  
ATOM   2214  N   GLN L  23      47.790   6.671  55.757  1.00  0.00      LL0  N  
ATOM   2215  CA  GLN L  23      48.455   5.379  55.836  1.00  0.00      LL0  C  
ATOM   2216  C   GLN L  23      47.928   4.680  57.064  1.00  0.00      LL0  C  
ATOM   2217  O   GLN L  23      47.640   5.337  58.048  1.00  0.00      LL0  O  
ATOM   2218  CB  GLN L  23      49.975   5.584  55.910  1.00  0.00      LL0  C  
ATOM   2219  CG  GLN L  23      50.755   4.315  56.272  1.00  0.00      LL0  C  
ATOM   2220  CD  GLN L  23      52.237   4.505  56.078  1.00  0.00      LL0  C  
ATOM   2221  NE2 GLN L  23      52.802   5.334  56.958  1.00  0.00      LL0  N  
ATOM   2222  OE1 GLN L  23      52.840   3.918  55.188  1.00  0.00      LL0  O  
ATOM   2223  H   GLN L  23      47.675   7.195  56.605  1.00  0.00      LL0  H  
ATOM   2224 HE21 GLN L  23      52.240   5.750  57.682  1.00  0.00      LL0  H  
ATOM   2225 HE22 GLN L  23      53.776   5.533  56.910  1.00  0.00      LL0  H  
ATOM   2226  N   GLY L  24      47.811   3.352  56.968  1.00  0.00      LL0  N  
ATOM   2227  CA  GLY L  24      47.570   2.625  58.203  1.00  0.00      LL0  C  
ATOM   2228  C   GLY L  24      47.276   1.172  57.945  1.00  0.00      LL0  C  
ATOM   2229  O   GLY L  24      46.817   0.780  56.874  1.00  0.00      LL0  O  
ATOM   2230  H   GLY L  24      47.957   2.872  56.103  1.00  0.00      LL0  H  
ATOM   2231  N   ASP L  25      47.539   0.371  58.982  1.00  0.00      LL0  N  
ATOM   2232  CA  ASP L  25      47.234  -1.054  58.849  1.00  0.00      LL0  C  
ATOM   2233  C   ASP L  25      45.763  -1.368  58.657  1.00  0.00      LL0  C  
ATOM   2234  O   ASP L  25      45.375  -2.305  57.962  1.00  0.00      LL0  O  
ATOM   2235  CB  ASP L  25      47.858  -1.846  59.999  1.00  0.00      LL0  C  
ATOM   2236  CG  ASP L  25      49.326  -2.065  59.682  1.00  0.00      LL0  C  
ATOM   2237  OD1 ASP L  25      49.743  -3.209  59.543  1.00  0.00      LL0  O  
ATOM   2238  OD2 ASP L  25      50.056  -1.100  59.484  1.00  0.00      LL0  O1-
ATOM   2239  H   ASP L  25      48.065   0.714  59.761  1.00  0.00      LL0  H  
ATOM   2240  N   SER L  26      44.943  -0.474  59.231  1.00  0.00      LL0  N  
ATOM   2241  CA  SER L  26      43.522  -0.514  58.898  1.00  0.00      LL0  C  
ATOM   2242  C   SER L  26      43.267  -0.421  57.407  1.00  0.00      LL0  C  
ATOM   2243  O   SER L  26      42.525  -1.208  56.835  1.00  0.00      LL0  O  
ATOM   2244  CB  SER L  26      42.799   0.611  59.628  1.00  0.00      LL0  C  
ATOM   2245  OG  SER L  26      43.668   1.751  59.699  1.00  0.00      LL0  O  
ATOM   2246  H   SER L  26      45.283   0.283  59.789  1.00  0.00      LL0  H  
ATOM   2247  HG  SER L  26      43.104   2.527  59.713  1.00  0.00      LL0  H  
ATOM   2248  N   LEU L  27      43.962   0.549  56.788  1.00  0.00      LL0  N  
ATOM   2249  CA  LEU L  27      43.774   0.771  55.352  1.00  0.00      LL0  C  
ATOM   2250  C   LEU L  27      44.007  -0.429  54.460  1.00  0.00      LL0  C  
ATOM   2251  O   LEU L  27      43.355  -0.599  53.442  1.00  0.00      LL0  O  
ATOM   2252  CB  LEU L  27      44.591   1.954  54.839  1.00  0.00      LL0  C  
ATOM   2253  CG  LEU L  27      44.192   3.277  55.483  1.00  0.00      LL0  C  
ATOM   2254  CD1 LEU L  27      44.966   4.435  54.870  1.00  0.00      LL0  C  
ATOM   2255  CD2 LEU L  27      42.688   3.526  55.413  1.00  0.00      LL0  C  
ATOM   2256  H   LEU L  27      44.585   1.120  57.324  1.00  0.00      LL0  H  
ATOM   2257  N   ARG L  28      44.925  -1.308  54.912  1.00  0.00      LL0  N  
ATOM   2258  CA  ARG L  28      45.087  -2.549  54.142  1.00  0.00      LL0  C  
ATOM   2259  C   ARG L  28      43.787  -3.311  53.938  1.00  0.00      LL0  C  
ATOM   2260  O   ARG L  28      43.534  -3.946  52.920  1.00  0.00      LL0  O  
ATOM   2261  CB  ARG L  28      46.068  -3.541  54.778  1.00  0.00      LL0  C  
ATOM   2262  CG  ARG L  28      47.352  -2.964  55.364  1.00  0.00      LL0  C  
ATOM   2263  CD  ARG L  28      48.317  -4.058  55.833  1.00  0.00      LL0  C  
ATOM   2264  NE  ARG L  28      49.312  -3.517  56.756  1.00  0.00      LL0  N  
ATOM   2265  CZ  ARG L  28      50.450  -2.908  56.369  1.00  0.00      LL0  C  
ATOM   2266  NH1 ARG L  28      50.827  -2.942  55.094  1.00  0.00      LL0  N1+
ATOM   2267  NH2 ARG L  28      51.175  -2.263  57.273  1.00  0.00      LL0  N  
ATOM   2268  H   ARG L  28      45.440  -1.088  55.742  1.00  0.00      LL0  H  
ATOM   2269  HE  ARG L  28      49.097  -3.493  57.740  1.00  0.00      LL0  H  
ATOM   2270 HH11 ARG L  28      51.567  -2.352  54.749  1.00  0.00      LL0  H  
ATOM   2271 HH12 ARG L  28      50.353  -3.537  54.449  1.00  0.00      LL0  H  
ATOM   2272 HH21 ARG L  28      52.031  -1.792  57.079  1.00  0.00      LL0  H  
ATOM   2273 HH22 ARG L  28      50.831  -2.226  58.232  1.00  0.00      LL0  H  
ATOM   2274  N   SER L  29      42.976  -3.265  54.998  1.00  0.00      LL0  N  
ATOM   2275  CA  SER L  29      41.736  -4.020  54.929  1.00  0.00      LL0  C  
ATOM   2276  C   SER L  29      40.460  -3.204  54.790  1.00  0.00      LL0  C  
ATOM   2277  O   SER L  29      39.416  -3.745  54.455  1.00  0.00      LL0  O  
ATOM   2278  CB  SER L  29      41.660  -4.965  56.127  1.00  0.00      LL0  C  
ATOM   2279  OG  SER L  29      42.888  -5.709  56.252  1.00  0.00      LL0  O  
ATOM   2280  H   SER L  29      43.189  -2.669  55.774  1.00  0.00      LL0  H  
ATOM   2281  HG  SER L  29      43.497  -5.092  56.661  1.00  0.00      LL0  H  
ATOM   2282  N   TYR L  30      40.572  -1.901  55.080  1.00  0.00      LL0  N  
ATOM   2283  CA  TYR L  30      39.376  -1.067  55.166  1.00  0.00      LL0  C  
ATOM   2284  C   TYR L  30      39.624   0.248  54.467  1.00  0.00      LL0  C  
ATOM   2285  O   TYR L  30      40.674   0.856  54.620  1.00  0.00      LL0  O  
ATOM   2286  CB  TYR L  30      38.970  -0.793  56.625  1.00  0.00      LL0  C  
ATOM   2287  CG  TYR L  30      38.996  -2.070  57.435  1.00  0.00      LL0  C  
ATOM   2288  CD1 TYR L  30      37.984  -3.033  57.252  1.00  0.00      LL0  C  
ATOM   2289  CD2 TYR L  30      40.067  -2.275  58.327  1.00  0.00      LL0  C  
ATOM   2290  CE1 TYR L  30      38.100  -4.269  57.908  1.00  0.00      LL0  C  
ATOM   2291  CE2 TYR L  30      40.181  -3.509  58.982  1.00  0.00      LL0  C  
ATOM   2292  CZ  TYR L  30      39.215  -4.504  58.738  1.00  0.00      LL0  C  
ATOM   2293  OH  TYR L  30      39.374  -5.751  59.307  1.00  0.00      LL0  O  
ATOM   2294  H   TYR L  30      41.456  -1.470  55.267  1.00  0.00      LL0  H  
ATOM   2295  HH  TYR L  30      39.949  -5.685  60.067  1.00  0.00      LL0  H  
ATOM   2296  N   TYR L  31      38.619   0.658  53.680  1.00  0.00      LL0  N  
ATOM   2297  CA  TYR L  31      38.783   1.944  53.005  1.00  0.00      LL0  C  
ATOM   2298  C   TYR L  31      38.789   3.111  53.974  1.00  0.00      LL0  C  
ATOM   2299  O   TYR L  31      38.266   3.033  55.082  1.00  0.00      LL0  O  
ATOM   2300  CB  TYR L  31      37.679   2.181  51.972  1.00  0.00      LL0  C  
ATOM   2301  CG  TYR L  31      37.859   1.399  50.688  1.00  0.00      LL0  C  
ATOM   2302  CD1 TYR L  31      39.025   1.578  49.914  1.00  0.00      LL0  C  
ATOM   2303  CD2 TYR L  31      36.832   0.520  50.287  1.00  0.00      LL0  C  
ATOM   2304  CE1 TYR L  31      39.180   0.834  48.732  1.00  0.00      LL0  C  
ATOM   2305  CE2 TYR L  31      36.993  -0.228  49.107  1.00  0.00      LL0  C  
ATOM   2306  CZ  TYR L  31      38.175  -0.076  48.354  1.00  0.00      LL0  C  
ATOM   2307  OH  TYR L  31      38.355  -0.850  47.219  1.00  0.00      LL0  O  
ATOM   2308  H   TYR L  31      37.775   0.130  53.637  1.00  0.00      LL0  H  
ATOM   2309  HH  TYR L  31      37.860  -1.655  47.342  1.00  0.00      LL0  H  
ATOM   2310  N   ALA L  32      39.397   4.194  53.478  1.00  0.00      LL0  N  
ATOM   2311  CA  ALA L  32      39.386   5.414  54.271  1.00  0.00      LL0  C  
ATOM   2312  C   ALA L  32      38.174   6.273  53.981  1.00  0.00      LL0  C  
ATOM   2313  O   ALA L  32      37.460   6.092  52.998  1.00  0.00      LL0  O  
ATOM   2314  CB  ALA L  32      40.638   6.251  53.986  1.00  0.00      LL0  C  
ATOM   2315  H   ALA L  32      39.744   4.188  52.543  1.00  0.00      LL0  H  
ATOM   2316  N   SER L  33      38.012   7.254  54.863  1.00  0.00      LL0  N  
ATOM   2317  CA  SER L  33      37.231   8.416  54.492  1.00  0.00      LL0  C  
ATOM   2318  C   SER L  33      38.100   9.646  54.582  1.00  0.00      LL0  C  
ATOM   2319  O   SER L  33      39.155   9.641  55.209  1.00  0.00      LL0  O  
ATOM   2320  CB  SER L  33      36.001   8.529  55.382  1.00  0.00      LL0  C  
ATOM   2321  OG  SER L  33      36.336   8.362  56.762  1.00  0.00      LL0  O  
ATOM   2322  H   SER L  33      38.518   7.266  55.724  1.00  0.00      LL0  H  
ATOM   2323  HG  SER L  33      35.572   8.656  57.253  1.00  0.00      LL0  H  
ATOM   2324  N   TRP L  34      37.616  10.690  53.908  1.00  0.00      LL0  N  
ATOM   2325  CA  TRP L  34      38.380  11.923  53.843  1.00  0.00      LL0  C  
ATOM   2326  C   TRP L  34      37.515  13.097  54.213  1.00  0.00      LL0  C  
ATOM   2327  O   TRP L  34      36.512  13.390  53.569  1.00  0.00      LL0  O  
ATOM   2328  CB  TRP L  34      38.940  12.107  52.437  1.00  0.00      LL0  C  
ATOM   2329  CG  TRP L  34      40.138  11.213  52.244  1.00  0.00      LL0  C  
ATOM   2330  CD1 TRP L  34      40.179   9.959  51.613  1.00  0.00      LL0  C  
ATOM   2331  CD2 TRP L  34      41.491  11.478  52.661  1.00  0.00      LL0  C  
ATOM   2332  CE2 TRP L  34      42.286  10.358  52.250  1.00  0.00      LL0  C  
ATOM   2333  CE3 TRP L  34      42.090  12.563  53.334  1.00  0.00      LL0  C  
ATOM   2334  NE1 TRP L  34      41.443   9.451  51.615  1.00  0.00      LL0  N  
ATOM   2335  CZ2 TRP L  34      43.669  10.353  52.519  1.00  0.00      LL0  C  
ATOM   2336  CZ3 TRP L  34      43.475  12.541  53.596  1.00  0.00      LL0  C  
ATOM   2337  CH2 TRP L  34      44.261  11.443  53.191  1.00  0.00      LL0  C  
ATOM   2338  H   TRP L  34      36.755  10.618  53.404  1.00  0.00      LL0  H  
ATOM   2339  HE1 TRP L  34      41.716   8.587  51.244  1.00  0.00      LL0  H  
ATOM   2340  N   TYR L  35      37.949  13.746  55.293  1.00  0.00      LL0  N  
ATOM   2341  CA  TYR L  35      37.226  14.930  55.725  1.00  0.00      LL0  C  
ATOM   2342  C   TYR L  35      38.045  16.179  55.486  1.00  0.00      LL0  C  
ATOM   2343  O   TYR L  35      38.973  16.498  56.218  1.00  0.00      LL0  O  
ATOM   2344  CB  TYR L  35      36.832  14.833  57.204  1.00  0.00      LL0  C  
ATOM   2345  CG  TYR L  35      36.175  13.509  57.530  1.00  0.00      LL0  C  
ATOM   2346  CD1 TYR L  35      36.904  12.577  58.293  1.00  0.00      LL0  C  
ATOM   2347  CD2 TYR L  35      34.868  13.235  57.074  1.00  0.00      LL0  C  
ATOM   2348  CE1 TYR L  35      36.322  11.336  58.589  1.00  0.00      LL0  C  
ATOM   2349  CE2 TYR L  35      34.289  11.988  57.370  1.00  0.00      LL0  C  
ATOM   2350  CZ  TYR L  35      35.029  11.047  58.114  1.00  0.00      LL0  C  
ATOM   2351  OH  TYR L  35      34.480   9.803  58.380  1.00  0.00      LL0  O  
ATOM   2352  H   TYR L  35      38.779  13.459  55.777  1.00  0.00      LL0  H  
ATOM   2353  HH  TYR L  35      34.880   9.470  59.182  1.00  0.00      LL0  H  
ATOM   2354  N   GLN L  36      37.650  16.883  54.421  1.00  0.00      LL0  N  
ATOM   2355  CA  GLN L  36      38.208  18.216  54.217  1.00  0.00      LL0  C  
ATOM   2356  C   GLN L  36      37.642  19.192  55.236  1.00  0.00      LL0  C  
ATOM   2357  O   GLN L  36      36.604  19.817  55.040  1.00  0.00      LL0  O  
ATOM   2358  CB  GLN L  36      37.903  18.692  52.793  1.00  0.00      LL0  C  
ATOM   2359  CG  GLN L  36      38.598  20.002  52.413  1.00  0.00      LL0  C  
ATOM   2360  CD  GLN L  36      38.009  20.549  51.132  1.00  0.00      LL0  C  
ATOM   2361  NE2 GLN L  36      38.898  20.954  50.225  1.00  0.00      LL0  N  
ATOM   2362  OE1 GLN L  36      36.798  20.669  50.994  1.00  0.00      LL0  O  
ATOM   2363  H   GLN L  36      36.847  16.578  53.909  1.00  0.00      LL0  H  
ATOM   2364 HE21 GLN L  36      39.884  20.805  50.342  1.00  0.00      LL0  H  
ATOM   2365 HE22 GLN L  36      38.655  21.412  49.363  1.00  0.00      LL0  H  
ATOM   2366  N   GLN L  37      38.343  19.301  56.364  1.00  0.00      LL0  N  
ATOM   2367  CA  GLN L  37      37.854  20.332  57.266  1.00  0.00      LL0  C  
ATOM   2368  C   GLN L  37      38.345  21.713  56.900  1.00  0.00      LL0  C  
ATOM   2369  O   GLN L  37      39.404  22.173  57.311  1.00  0.00      LL0  O  
ATOM   2370  CB  GLN L  37      38.124  20.020  58.735  1.00  0.00      LL0  C  
ATOM   2371  CG  GLN L  37      37.299  20.958  59.626  1.00  0.00      LL0  C  
ATOM   2372  CD  GLN L  37      37.488  20.605  61.081  1.00  0.00      LL0  C  
ATOM   2373  NE2 GLN L  37      36.726  21.315  61.911  1.00  0.00      LL0  N  
ATOM   2374  OE1 GLN L  37      38.283  19.756  61.448  1.00  0.00      LL0  O  
ATOM   2375  H   GLN L  37      39.218  18.819  56.464  1.00  0.00      LL0  H  
ATOM   2376 HE21 GLN L  37      36.005  21.931  61.586  1.00  0.00      LL0  H  
ATOM   2377 HE22 GLN L  37      36.878  21.215  62.896  1.00  0.00      LL0  H  
ATOM   2378  N   LYS L  38      37.485  22.381  56.120  1.00  0.00      LL0  N  
ATOM   2379  CA  LYS L  38      37.697  23.819  55.973  1.00  0.00      LL0  C  
ATOM   2380  C   LYS L  38      37.562  24.499  57.334  1.00  0.00      LL0  C  
ATOM   2381  O   LYS L  38      36.584  24.294  58.047  1.00  0.00      LL0  O  
ATOM   2382  CB  LYS L  38      36.717  24.413  54.954  1.00  0.00      LL0  C  
ATOM   2383  CG  LYS L  38      36.555  23.656  53.629  1.00  0.00      LL0  C  
ATOM   2384  CD  LYS L  38      35.633  24.435  52.681  1.00  0.00      LL0  C  
ATOM   2385  CE  LYS L  38      35.131  23.681  51.442  1.00  0.00      LL0  C  
ATOM   2386  NZ  LYS L  38      36.236  23.223  50.596  1.00  0.00      LL0  N1+
ATOM   2387  H   LYS L  38      36.678  21.898  55.776  1.00  0.00      LL0  H  
ATOM   2388  HZ1 LYS L  38      37.070  23.842  50.615  1.00  0.00      LL0  H  
ATOM   2389  HZ2 LYS L  38      36.529  22.263  50.841  1.00  0.00      LL0  H  
ATOM   2390  HZ3 LYS L  38      35.956  23.178  49.590  1.00  0.00      LL0  H  
ATOM   2391  N   PRO L  39      38.611  25.268  57.713  1.00  0.00      LL0  N  
ATOM   2392  CA  PRO L  39      38.706  25.797  59.079  1.00  0.00      LL0  C  
ATOM   2393  C   PRO L  39      37.435  26.400  59.646  1.00  0.00      LL0  C  
ATOM   2394  O   PRO L  39      36.728  27.172  59.006  1.00  0.00      LL0  O  
ATOM   2395  CB  PRO L  39      39.873  26.782  58.975  1.00  0.00      LL0  C  
ATOM   2396  CG  PRO L  39      40.779  26.164  57.913  1.00  0.00      LL0  C  
ATOM   2397  CD  PRO L  39      39.773  25.616  56.908  1.00  0.00      LL0  C  
ATOM   2398  N   GLY L  40      37.155  25.971  60.886  1.00  0.00      LL0  N  
ATOM   2399  CA  GLY L  40      35.964  26.491  61.556  1.00  0.00      LL0  C  
ATOM   2400  C   GLY L  40      34.666  25.765  61.232  1.00  0.00      LL0  C  
ATOM   2401  O   GLY L  40      33.744  25.686  62.042  1.00  0.00      LL0  O  
ATOM   2402  H   GLY L  40      37.715  25.254  61.299  1.00  0.00      LL0  H  
ATOM   2403  N   GLN L  41      34.616  25.246  60.002  1.00  0.00      LL0  N  
ATOM   2404  CA  GLN L  41      33.423  24.524  59.581  1.00  0.00      LL0  C  
ATOM   2405  C   GLN L  41      33.462  23.097  60.086  1.00  0.00      LL0  C  
ATOM   2406  O   GLN L  41      34.436  22.660  60.688  1.00  0.00      LL0  O  
ATOM   2407  CB  GLN L  41      33.320  24.616  58.059  1.00  0.00      LL0  C  
ATOM   2408  CG  GLN L  41      33.211  26.084  57.641  1.00  0.00      LL0  C  
ATOM   2409  CD  GLN L  41      33.990  26.325  56.367  1.00  0.00      LL0  C  
ATOM   2410  NE2 GLN L  41      35.110  27.029  56.552  1.00  0.00      LL0  N  
ATOM   2411  OE1 GLN L  41      33.608  25.933  55.275  1.00  0.00      LL0  O  
ATOM   2412  H   GLN L  41      35.430  25.218  59.420  1.00  0.00      LL0  H  
ATOM   2413 HE21 GLN L  41      35.446  27.279  57.463  1.00  0.00      LL0  H  
ATOM   2414 HE22 GLN L  41      35.624  27.309  55.745  1.00  0.00      LL0  H  
ATOM   2415  N   ALA L  42      32.346  22.400  59.839  1.00  0.00      LL0  N  
ATOM   2416  CA  ALA L  42      32.345  20.980  60.179  1.00  0.00      LL0  C  
ATOM   2417  C   ALA L  42      33.144  20.228  59.128  1.00  0.00      LL0  C  
ATOM   2418  O   ALA L  42      33.134  20.613  57.966  1.00  0.00      LL0  O  
ATOM   2419  CB  ALA L  42      30.903  20.463  60.205  1.00  0.00      LL0  C  
ATOM   2420  H   ALA L  42      31.650  22.769  59.228  1.00  0.00      LL0  H  
ATOM   2421  N   PRO L  43      33.868  19.170  59.566  1.00  0.00      LL0  N  
ATOM   2422  CA  PRO L  43      34.631  18.357  58.610  1.00  0.00      LL0  C  
ATOM   2423  C   PRO L  43      33.843  17.908  57.388  1.00  0.00      LL0  C  
ATOM   2424  O   PRO L  43      32.928  17.098  57.463  1.00  0.00      LL0  O  
ATOM   2425  CB  PRO L  43      35.120  17.199  59.484  1.00  0.00      LL0  C  
ATOM   2426  CG  PRO L  43      35.217  17.777  60.893  1.00  0.00      LL0  C  
ATOM   2427  CD  PRO L  43      34.023  18.720  60.946  1.00  0.00      LL0  C  
ATOM   2428  N   VAL L  44      34.231  18.485  56.243  1.00  0.00      LL0  N  
ATOM   2429  CA  VAL L  44      33.462  18.149  55.051  1.00  0.00      LL0  C  
ATOM   2430  C   VAL L  44      33.855  16.791  54.503  1.00  0.00      LL0  C  
ATOM   2431  O   VAL L  44      34.951  16.588  53.996  1.00  0.00      LL0  O  
ATOM   2432  CB  VAL L  44      33.605  19.244  53.981  1.00  0.00      LL0  C  
ATOM   2433  CG1 VAL L  44      32.723  18.968  52.761  1.00  0.00      LL0  C  
ATOM   2434  CG2 VAL L  44      33.321  20.632  54.564  1.00  0.00      LL0  C  
ATOM   2435  H   VAL L  44      35.013  19.106  56.187  1.00  0.00      LL0  H  
ATOM   2436  N   LEU L  45      32.906  15.855  54.621  1.00  0.00      LL0  N  
ATOM   2437  CA  LEU L  45      33.142  14.585  53.940  1.00  0.00      LL0  C  
ATOM   2438  C   LEU L  45      33.173  14.745  52.429  1.00  0.00      LL0  C  
ATOM   2439  O   LEU L  45      32.175  15.056  51.794  1.00  0.00      LL0  O  
ATOM   2440  CB  LEU L  45      32.094  13.551  54.361  1.00  0.00      LL0  C  
ATOM   2441  CG  LEU L  45      32.250  12.196  53.660  1.00  0.00      LL0  C  
ATOM   2442  CD1 LEU L  45      33.613  11.553  53.914  1.00  0.00      LL0  C  
ATOM   2443  CD2 LEU L  45      31.093  11.261  53.989  1.00  0.00      LL0  C  
ATOM   2444  H   LEU L  45      32.060  16.072  55.105  1.00  0.00      LL0  H  
ATOM   2445  N   VAL L  46      34.375  14.515  51.894  1.00  0.00      LL0  N  
ATOM   2446  CA  VAL L  46      34.480  14.624  50.445  1.00  0.00      LL0  C  
ATOM   2447  C   VAL L  46      34.479  13.293  49.709  1.00  0.00      LL0  C  
ATOM   2448  O   VAL L  46      33.846  13.139  48.673  1.00  0.00      LL0  O  
ATOM   2449  CB  VAL L  46      35.665  15.520  50.047  1.00  0.00      LL0  C  
ATOM   2450  CG1 VAL L  46      35.363  16.979  50.393  1.00  0.00      LL0  C  
ATOM   2451  CG2 VAL L  46      36.991  15.077  50.667  1.00  0.00      LL0  C  
ATOM   2452  H   VAL L  46      35.142  14.288  52.498  1.00  0.00      LL0  H  
ATOM   2453  N   ILE L  47      35.205  12.326  50.294  1.00  0.00      LL0  N  
ATOM   2454  CA  ILE L  47      35.290  10.994  49.691  1.00  0.00      LL0  C  
ATOM   2455  C   ILE L  47      35.212   9.965  50.798  1.00  0.00      LL0  C  
ATOM   2456  O   ILE L  47      35.782  10.151  51.867  1.00  0.00      LL0  O  
ATOM   2457  CB  ILE L  47      36.601  10.850  48.876  1.00  0.00      LL0  C  
ATOM   2458  CG1 ILE L  47      36.475  11.563  47.528  1.00  0.00      LL0  C  
ATOM   2459  CG2 ILE L  47      37.075   9.406  48.653  1.00  0.00      LL0  C  
ATOM   2460  CD1 ILE L  47      35.451  10.905  46.599  1.00  0.00      LL0  C  
ATOM   2461  H   ILE L  47      35.678  12.502  51.159  1.00  0.00      LL0  H  
ATOM   2462  N   TYR L  48      34.498   8.875  50.505  1.00  0.00      LL0  N  
ATOM   2463  CA  TYR L  48      34.532   7.757  51.437  1.00  0.00      LL0  C  
ATOM   2464  C   TYR L  48      34.466   6.426  50.734  1.00  0.00      LL0  C  
ATOM   2465  O   TYR L  48      33.850   6.274  49.685  1.00  0.00      LL0  O  
ATOM   2466  CB  TYR L  48      33.440   7.874  52.506  1.00  0.00      LL0  C  
ATOM   2467  CG  TYR L  48      32.025   7.834  51.968  1.00  0.00      LL0  C  
ATOM   2468  CD1 TYR L  48      31.491   8.960  51.307  1.00  0.00      LL0  C  
ATOM   2469  CD2 TYR L  48      31.262   6.669  52.184  1.00  0.00      LL0  C  
ATOM   2470  CE1 TYR L  48      30.148   8.940  50.900  1.00  0.00      LL0  C  
ATOM   2471  CE2 TYR L  48      29.919   6.649  51.777  1.00  0.00      LL0  C  
ATOM   2472  CZ  TYR L  48      29.373   7.793  51.161  1.00  0.00      LL0  C  
ATOM   2473  OH  TYR L  48      28.038   7.799  50.810  1.00  0.00      LL0  O  
ATOM   2474  H   TYR L  48      33.986   8.818  49.647  1.00  0.00      LL0  H  
ATOM   2475  HH  TYR L  48      27.620   6.999  51.103  1.00  0.00      LL0  H  
ATOM   2476  N   GLY L  49      35.124   5.445  51.353  1.00  0.00      LL0  N  
ATOM   2477  CA  GLY L  49      35.088   4.146  50.695  1.00  0.00      LL0  C  
ATOM   2478  C   GLY L  49      35.839   4.173  49.378  1.00  0.00      LL0  C  
ATOM   2479  O   GLY L  49      36.785   4.923  49.182  1.00  0.00      LL0  O  
ATOM   2480  H   GLY L  49      35.768   5.655  52.093  1.00  0.00      LL0  H  
ATOM   2481  N   LYS L  50      35.341   3.341  48.460  1.00  0.00      LL0  N  
ATOM   2482  CA  LYS L  50      35.927   3.415  47.127  1.00  0.00      LL0  C  
ATOM   2483  C   LYS L  50      35.347   4.553  46.309  1.00  0.00      LL0  C  
ATOM   2484  O   LYS L  50      34.431   4.367  45.522  1.00  0.00      LL0  O  
ATOM   2485  CB  LYS L  50      35.756   2.073  46.424  1.00  0.00      LL0  C  
ATOM   2486  CG  LYS L  50      36.807   1.821  45.345  1.00  0.00      LL0  C  
ATOM   2487  CD  LYS L  50      36.705   0.394  44.810  1.00  0.00      LL0  C  
ATOM   2488  CE  LYS L  50      37.942  -0.037  44.022  1.00  0.00      LL0  C  
ATOM   2489  NZ  LYS L  50      39.148   0.137  44.844  1.00  0.00      LL0  N1+
ATOM   2490  H   LYS L  50      34.536   2.786  48.650  1.00  0.00      LL0  H  
ATOM   2491  HZ1 LYS L  50      39.981  -0.211  44.323  1.00  0.00      LL0  H  
ATOM   2492  HZ2 LYS L  50      39.382   1.150  44.919  1.00  0.00      LL0  H  
ATOM   2493  HZ3 LYS L  50      39.111  -0.291  45.791  1.00  0.00      LL0  H  
ATOM   2494  N   ASN L  51      35.907   5.748  46.566  1.00  0.00      LL0  N  
ATOM   2495  CA  ASN L  51      35.499   6.951  45.827  1.00  0.00      LL0  C  
ATOM   2496  C   ASN L  51      33.996   7.232  45.817  1.00  0.00      LL0  C  
ATOM   2497  O   ASN L  51      33.417   7.703  44.846  1.00  0.00      LL0  O  
ATOM   2498  CB  ASN L  51      36.098   6.930  44.409  1.00  0.00      LL0  C  
ATOM   2499  CG  ASN L  51      36.150   8.315  43.781  1.00  0.00      LL0  C  
ATOM   2500  ND2 ASN L  51      35.129   8.593  42.969  1.00  0.00      LL0  N  
ATOM   2501  OD1 ASN L  51      37.095   9.073  43.948  1.00  0.00      LL0  O  
ATOM   2502  H   ASN L  51      36.650   5.776  47.239  1.00  0.00      LL0  H  
ATOM   2503 HD21 ASN L  51      34.320   8.002  43.014  1.00  0.00      LL0  H  
ATOM   2504 HD22 ASN L  51      35.159   9.380  42.360  1.00  0.00      LL0  H  
ATOM   2505  N   ASN L  52      33.375   6.916  46.963  1.00  0.00      LL0  N  
ATOM   2506  CA  ASN L  52      31.967   7.301  47.077  1.00  0.00      LL0  C  
ATOM   2507  C   ASN L  52      31.923   8.735  47.527  1.00  0.00      LL0  C  
ATOM   2508  O   ASN L  52      32.830   9.203  48.206  1.00  0.00      LL0  O  
ATOM   2509  CB  ASN L  52      31.178   6.475  48.097  1.00  0.00      LL0  C  
ATOM   2510  CG  ASN L  52      31.125   5.013  47.722  1.00  0.00      LL0  C  
ATOM   2511  ND2 ASN L  52      32.185   4.318  48.137  1.00  0.00      LL0  N  
ATOM   2512  OD1 ASN L  52      30.182   4.519  47.125  1.00  0.00      LL0  O  
ATOM   2513  H   ASN L  52      33.909   6.651  47.764  1.00  0.00      LL0  H  
ATOM   2514 HD21 ASN L  52      32.888   4.793  48.667  1.00  0.00      LL0  H  
ATOM   2515 HD22 ASN L  52      32.220   3.357  47.873  1.00  0.00      LL0  H  
ATOM   2516  N   ARG L  53      30.859   9.417  47.108  1.00  0.00      LL0  N  
ATOM   2517  CA  ARG L  53      30.907  10.858  47.296  1.00  0.00      LL0  C  
ATOM   2518  C   ARG L  53      29.528  11.431  47.546  1.00  0.00      LL0  C  
ATOM   2519  O   ARG L  53      28.589  11.153  46.810  1.00  0.00      LL0  O  
ATOM   2520  CB  ARG L  53      31.531  11.487  46.047  1.00  0.00      LL0  C  
ATOM   2521  CG  ARG L  53      31.707  12.993  46.178  1.00  0.00      LL0  C  
ATOM   2522  CD  ARG L  53      32.028  13.676  44.862  1.00  0.00      LL0  C  
ATOM   2523  NE  ARG L  53      33.387  13.391  44.421  1.00  0.00      LL0  N  
ATOM   2524  CZ  ARG L  53      33.820  13.958  43.281  1.00  0.00      LL0  C  
ATOM   2525  NH1 ARG L  53      33.050  14.821  42.624  1.00  0.00      LL0  N1+
ATOM   2526  NH2 ARG L  53      35.028  13.653  42.833  1.00  0.00      LL0  N  
ATOM   2527  H   ARG L  53      30.120   9.001  46.578  1.00  0.00      LL0  H  
ATOM   2528  HE  ARG L  53      33.970  12.798  44.983  1.00  0.00      LL0  H  
ATOM   2529 HH11 ARG L  53      33.290  15.157  41.717  1.00  0.00      LL0  H  
ATOM   2530 HH12 ARG L  53      32.221  15.197  43.057  1.00  0.00      LL0  H  
ATOM   2531 HH21 ARG L  53      35.430  14.055  42.004  1.00  0.00      LL0  H  
ATOM   2532 HH22 ARG L  53      35.614  13.031  43.363  1.00  0.00      LL0  H  
ATOM   2533  N   PRO L  54      29.427  12.265  48.610  1.00  0.00      LL0  N  
ATOM   2534  CA  PRO L  54      28.231  13.101  48.750  1.00  0.00      LL0  C  
ATOM   2535  C   PRO L  54      28.024  13.982  47.525  1.00  0.00      LL0  C  
ATOM   2536  O   PRO L  54      28.968  14.481  46.922  1.00  0.00      LL0  O  
ATOM   2537  CB  PRO L  54      28.534  13.919  50.011  1.00  0.00      LL0  C  
ATOM   2538  CG  PRO L  54      29.580  13.115  50.780  1.00  0.00      LL0  C  
ATOM   2539  CD  PRO L  54      30.407  12.485  49.669  1.00  0.00      LL0  C  
ATOM   2540  N   SER L  55      26.744  14.147  47.162  1.00  0.00      LL0  N  
ATOM   2541  CA  SER L  55      26.523  15.008  46.003  1.00  0.00      LL0  C  
ATOM   2542  C   SER L  55      26.936  16.448  46.271  1.00  0.00      LL0  C  
ATOM   2543  O   SER L  55      27.103  16.865  47.411  1.00  0.00      LL0  O  
ATOM   2544  CB  SER L  55      25.075  14.902  45.519  1.00  0.00      LL0  C  
ATOM   2545  OG  SER L  55      24.978  15.384  44.173  1.00  0.00      LL0  O  
ATOM   2546  H   SER L  55      26.004  13.769  47.711  1.00  0.00      LL0  H  
ATOM   2547  HG  SER L  55      24.108  15.155  43.865  1.00  0.00      LL0  H  
ATOM   2548  N   GLY L  56      27.143  17.177  45.170  1.00  0.00      LL0  N  
ATOM   2549  CA  GLY L  56      27.658  18.532  45.347  1.00  0.00      LL0  C  
ATOM   2550  C   GLY L  56      29.175  18.629  45.347  1.00  0.00      LL0  C  
ATOM   2551  O   GLY L  56      29.755  19.511  44.727  1.00  0.00      LL0  O  
ATOM   2552  H   GLY L  56      26.963  16.767  44.276  1.00  0.00      LL0  H  
ATOM   2553  N   ILE L  57      29.804  17.680  46.062  1.00  0.00      LL0  N  
ATOM   2554  CA  ILE L  57      31.268  17.714  46.162  1.00  0.00      LL0  C  
ATOM   2555  C   ILE L  57      31.976  17.708  44.803  1.00  0.00      LL0  C  
ATOM   2556  O   ILE L  57      31.788  16.817  43.974  1.00  0.00      LL0  O  
ATOM   2557  CB  ILE L  57      31.751  16.573  47.079  1.00  0.00      LL0  C  
ATOM   2558  CG1 ILE L  57      31.102  16.661  48.465  1.00  0.00      LL0  C  
ATOM   2559  CG2 ILE L  57      33.277  16.489  47.185  1.00  0.00      LL0  C  
ATOM   2560  CD1 ILE L  57      31.487  17.921  49.243  1.00  0.00      LL0  C  
ATOM   2561  H   ILE L  57      29.270  16.983  46.543  1.00  0.00      LL0  H  
ATOM   2562  N   PRO L  58      32.792  18.780  44.604  1.00  0.00      LL0  N  
ATOM   2563  CA  PRO L  58      33.486  18.993  43.329  1.00  0.00      LL0  C  
ATOM   2564  C   PRO L  58      34.204  17.786  42.758  1.00  0.00      LL0  C  
ATOM   2565  O   PRO L  58      34.757  16.944  43.461  1.00  0.00      LL0  O  
ATOM   2566  CB  PRO L  58      34.435  20.152  43.645  1.00  0.00      LL0  C  
ATOM   2567  CG  PRO L  58      33.721  20.948  44.732  1.00  0.00      LL0  C  
ATOM   2568  CD  PRO L  58      33.053  19.856  45.559  1.00  0.00      LL0  C  
ATOM   2569  N   ASP L  59      34.164  17.751  41.418  1.00  0.00      LL0  N  
ATOM   2570  CA  ASP L  59      34.857  16.748  40.601  1.00  0.00      LL0  C  
ATOM   2571  C   ASP L  59      36.239  16.370  41.118  1.00  0.00      LL0  C  
ATOM   2572  O   ASP L  59      36.549  15.198  41.309  1.00  0.00      LL0  O  
ATOM   2573  CB  ASP L  59      34.896  17.227  39.141  1.00  0.00      LL0  C  
ATOM   2574  CG  ASP L  59      35.553  18.595  39.075  1.00  0.00      LL0  C  
ATOM   2575  OD1 ASP L  59      36.737  18.656  38.765  1.00  0.00      LL0  O  
ATOM   2576  OD2 ASP L  59      34.908  19.576  39.437  1.00  0.00      LL0  O1-
ATOM   2577  H   ASP L  59      33.818  18.554  40.923  1.00  0.00      LL0  H  
ATOM   2578  N   ARG L  60      36.976  17.441  41.430  1.00  0.00      LL0  N  
ATOM   2579  CA  ARG L  60      38.298  17.428  42.054  1.00  0.00      LL0  C  
ATOM   2580  C   ARG L  60      38.633  16.330  43.049  1.00  0.00      LL0  C  
ATOM   2581  O   ARG L  60      39.730  15.787  43.076  1.00  0.00      LL0  O  
ATOM   2582  CB  ARG L  60      38.570  18.794  42.684  1.00  0.00      LL0  C  
ATOM   2583  CG  ARG L  60      38.276  19.958  41.731  1.00  0.00      LL0  C  
ATOM   2584  CD  ARG L  60      38.653  21.332  42.279  1.00  0.00      LL0  C  
ATOM   2585  NE  ARG L  60      37.996  21.629  43.552  1.00  0.00      LL0  N  
ATOM   2586  CZ  ARG L  60      38.755  21.810  44.655  1.00  0.00      LL0  C  
ATOM   2587  NH1 ARG L  60      40.070  21.655  44.609  1.00  0.00      LL0  N1+
ATOM   2588  NH2 ARG L  60      38.203  22.154  45.809  1.00  0.00      LL0  N  
ATOM   2589  H   ARG L  60      36.642  18.272  40.977  1.00  0.00      LL0  H  
ATOM   2590  HE  ARG L  60      37.002  21.729  43.577  1.00  0.00      LL0  H  
ATOM   2591 HH11 ARG L  60      40.568  21.806  45.477  1.00  0.00      LL0  H  
ATOM   2592 HH12 ARG L  60      40.579  21.413  43.778  1.00  0.00      LL0  H  
ATOM   2593 HH21 ARG L  60      38.823  22.310  46.599  1.00  0.00      LL0  H  
ATOM   2594 HH22 ARG L  60      37.231  22.300  45.990  1.00  0.00      LL0  H  
ATOM   2595  N   PHE L  61      37.654  16.041  43.912  1.00  0.00      LL0  N  
ATOM   2596  CA  PHE L  61      37.996  15.108  44.981  1.00  0.00      LL0  C  
ATOM   2597  C   PHE L  61      37.918  13.653  44.564  1.00  0.00      LL0  C  
ATOM   2598  O   PHE L  61      36.853  13.043  44.573  1.00  0.00      LL0  O  
ATOM   2599  CB  PHE L  61      37.125  15.369  46.212  1.00  0.00      LL0  C  
ATOM   2600  CG  PHE L  61      37.359  16.770  46.727  1.00  0.00      LL0  C  
ATOM   2601  CD1 PHE L  61      36.514  17.819  46.300  1.00  0.00      LL0  C  
ATOM   2602  CD2 PHE L  61      38.420  17.007  47.628  1.00  0.00      LL0  C  
ATOM   2603  CE1 PHE L  61      36.735  19.124  46.776  1.00  0.00      LL0  C  
ATOM   2604  CE2 PHE L  61      38.641  18.312  48.107  1.00  0.00      LL0  C  
ATOM   2605  CZ  PHE L  61      37.796  19.356  47.674  1.00  0.00      LL0  C  
ATOM   2606  H   PHE L  61      36.732  16.410  43.786  1.00  0.00      LL0  H  
ATOM   2607  N   SER L  62      39.079  13.106  44.201  1.00  0.00      LL0  N  
ATOM   2608  CA  SER L  62      39.056  11.655  44.044  1.00  0.00      LL0  C  
ATOM   2609  C   SER L  62      39.717  10.970  45.226  1.00  0.00      LL0  C  
ATOM   2610  O   SER L  62      40.420  11.607  45.999  1.00  0.00      LL0  O  
ATOM   2611  CB  SER L  62      39.667  11.253  42.697  1.00  0.00      LL0  C  
ATOM   2612  OG  SER L  62      41.019  11.712  42.584  1.00  0.00      LL0  O  
ATOM   2613  H   SER L  62      39.921  13.649  44.163  1.00  0.00      LL0  H  
ATOM   2614  HG  SER L  62      41.010  12.661  42.703  1.00  0.00      LL0  H  
ATOM   2615  N   GLY L  63      39.483   9.662  45.352  1.00  0.00      LL0  N  
ATOM   2616  CA  GLY L  63      40.138   8.964  46.451  1.00  0.00      LL0  C  
ATOM   2617  C   GLY L  63      40.346   7.508  46.113  1.00  0.00      LL0  C  
ATOM   2618  O   GLY L  63      39.408   6.782  45.813  1.00  0.00      LL0  O  
ATOM   2619  H   GLY L  63      38.819   9.193  44.766  1.00  0.00      LL0  H  
ATOM   2620  N   SER L  64      41.625   7.123  46.153  1.00  0.00      LL0  N  
ATOM   2621  CA  SER L  64      41.935   5.767  45.707  1.00  0.00      LL0  C  
ATOM   2622  C   SER L  64      43.009   5.126  46.557  1.00  0.00      LL0  C  
ATOM   2623  O   SER L  64      43.943   5.791  47.006  1.00  0.00      LL0  O  
ATOM   2624  CB  SER L  64      42.339   5.808  44.231  1.00  0.00      LL0  C  
ATOM   2625  OG  SER L  64      43.120   6.990  43.973  1.00  0.00      LL0  O  
ATOM   2626  H   SER L  64      42.353   7.766  46.394  1.00  0.00      LL0  H  
ATOM   2627  HG  SER L  64      42.789   7.312  43.137  1.00  0.00      LL0  H  
ATOM   2628  N   SER L  65      42.836   3.821  46.773  1.00  0.00      LL0  N  
ATOM   2629  CA  SER L  65      43.780   3.106  47.630  1.00  0.00      LL0  C  
ATOM   2630  C   SER L  65      45.151   2.906  47.002  1.00  0.00      LL0  C  
ATOM   2631  O   SER L  65      45.360   3.160  45.820  1.00  0.00      LL0  O  
ATOM   2632  CB  SER L  65      43.167   1.766  48.043  1.00  0.00      LL0  C  
ATOM   2633  OG  SER L  65      41.764   1.778  47.751  1.00  0.00      LL0  O  
ATOM   2634  H   SER L  65      42.073   3.307  46.374  1.00  0.00      LL0  H  
ATOM   2635  HG  SER L  65      41.606   0.993  47.229  1.00  0.00      LL0  H  
ATOM   2636  N   SER L  66      46.068   2.438  47.857  1.00  0.00      LL0  N  
ATOM   2637  CA  SER L  66      47.435   2.086  47.477  1.00  0.00      LL0  C  
ATOM   2638  C   SER L  66      48.055   1.205  48.559  1.00  0.00      LL0  C  
ATOM   2639  O   SER L  66      48.936   1.594  49.321  1.00  0.00      LL0  O  
ATOM   2640  CB  SER L  66      48.299   3.338  47.237  1.00  0.00      LL0  C  
ATOM   2641  OG  SER L  66      47.680   4.224  46.289  1.00  0.00      LL0  O  
ATOM   2642  H   SER L  66      45.823   2.388  48.826  1.00  0.00      LL0  H  
ATOM   2643  HG  SER L  66      47.148   3.659  45.727  1.00  0.00      LL0  H  
ATOM   2644  N   GLY L  67      47.525  -0.026  48.630  1.00  0.00      LL0  N  
ATOM   2645  CA  GLY L  67      48.030  -0.928  49.668  1.00  0.00      LL0  C  
ATOM   2646  C   GLY L  67      47.672  -0.478  51.077  1.00  0.00      LL0  C  
ATOM   2647  O   GLY L  67      46.511  -0.384  51.441  1.00  0.00      LL0  O  
ATOM   2648  H   GLY L  67      46.769  -0.291  48.031  1.00  0.00      LL0  H  
ATOM   2649  N   ASN L  68      48.722  -0.170  51.857  1.00  0.00      LL0  N  
ATOM   2650  CA  ASN L  68      48.391   0.424  53.157  1.00  0.00      LL0  C  
ATOM   2651  C   ASN L  68      48.321   1.933  53.181  1.00  0.00      LL0  C  
ATOM   2652  O   ASN L  68      48.410   2.559  54.230  1.00  0.00      LL0  O  
ATOM   2653  CB  ASN L  68      49.268  -0.064  54.321  1.00  0.00      LL0  C  
ATOM   2654  CG  ASN L  68      50.751   0.238  54.172  1.00  0.00      LL0  C  
ATOM   2655  ND2 ASN L  68      51.097   1.510  54.386  1.00  0.00      LL0  N  
ATOM   2656  OD1 ASN L  68      51.548  -0.660  53.924  1.00  0.00      LL0  O  
ATOM   2657  H   ASN L  68      49.649  -0.190  51.482  1.00  0.00      LL0  H  
ATOM   2658 HD21 ASN L  68      50.399   2.198  54.593  1.00  0.00      LL0  H  
ATOM   2659 HD22 ASN L  68      52.046   1.836  54.376  1.00  0.00      LL0  H  
ATOM   2660  N   THR L  69      48.196   2.495  51.982  1.00  0.00      LL0  N  
ATOM   2661  CA  THR L  69      47.905   3.916  51.949  1.00  0.00      LL0  C  
ATOM   2662  C   THR L  69      46.604   4.098  51.199  1.00  0.00      LL0  C  
ATOM   2663  O   THR L  69      46.181   3.208  50.468  1.00  0.00      LL0  O  
ATOM   2664  CB  THR L  69      49.067   4.683  51.303  1.00  0.00      LL0  C  
ATOM   2665  CG2 THR L  69      50.319   4.661  52.181  1.00  0.00      LL0  C  
ATOM   2666  OG1 THR L  69      49.379   4.153  50.010  1.00  0.00      LL0  O  
ATOM   2667  H   THR L  69      48.106   1.973  51.135  1.00  0.00      LL0  H  
ATOM   2668  HG1 THR L  69      49.561   3.224  50.113  1.00  0.00      LL0  H  
ATOM   2669  N   ALA L  70      45.984   5.256  51.406  1.00  0.00      LL0  N  
ATOM   2670  CA  ALA L  70      44.815   5.595  50.608  1.00  0.00      LL0  C  
ATOM   2671  C   ALA L  70      44.784   7.093  50.518  1.00  0.00      LL0  C  
ATOM   2672  O   ALA L  70      45.029   7.775  51.506  1.00  0.00      LL0  O  
ATOM   2673  CB  ALA L  70      43.521   5.110  51.267  1.00  0.00      LL0  C  
ATOM   2674  H   ALA L  70      46.348   5.920  52.063  1.00  0.00      LL0  H  
ATOM   2675  N   SER L  71      44.512   7.580  49.306  1.00  0.00      LL0  N  
ATOM   2676  CA  SER L  71      44.828   8.993  49.183  1.00  0.00      LL0  C  
ATOM   2677  C   SER L  71      43.823   9.847  48.444  1.00  0.00      LL0  C  
ATOM   2678  O   SER L  71      43.366   9.531  47.344  1.00  0.00      LL0  O  
ATOM   2679  CB  SER L  71      46.213   9.166  48.572  1.00  0.00      LL0  C  
ATOM   2680  OG  SER L  71      47.110   8.130  48.989  1.00  0.00      LL0  O  
ATOM   2681  H   SER L  71      44.342   6.993  48.516  1.00  0.00      LL0  H  
ATOM   2682  HG  SER L  71      47.912   8.590  49.249  1.00  0.00      LL0  H  
ATOM   2683  N   LEU L  72      43.517  10.965  49.115  1.00  0.00      LL0  N  
ATOM   2684  CA  LEU L  72      42.683  11.999  48.519  1.00  0.00      LL0  C  
ATOM   2685  C   LEU L  72      43.418  12.728  47.417  1.00  0.00      LL0  C  
ATOM   2686  O   LEU L  72      44.260  13.591  47.624  1.00  0.00      LL0  O  
ATOM   2687  CB  LEU L  72      42.210  12.976  49.592  1.00  0.00      LL0  C  
ATOM   2688  CG  LEU L  72      41.083  13.912  49.155  1.00  0.00      LL0  C  
ATOM   2689  CD1 LEU L  72      39.836  13.160  48.695  1.00  0.00      LL0  C  
ATOM   2690  CD2 LEU L  72      40.746  14.909  50.257  1.00  0.00      LL0  C  
ATOM   2691  H   LEU L  72      44.025  11.157  49.958  1.00  0.00      LL0  H  
ATOM   2692  N   THR L  73      43.070  12.291  46.217  1.00  0.00      LL0  N  
ATOM   2693  CA  THR L  73      43.681  12.894  45.048  1.00  0.00      LL0  C  
ATOM   2694  C   THR L  73      42.843  14.061  44.558  1.00  0.00      LL0  C  
ATOM   2695  O   THR L  73      41.914  13.918  43.771  1.00  0.00      LL0  O  
ATOM   2696  CB  THR L  73      43.864  11.797  44.000  1.00  0.00      LL0  C  
ATOM   2697  CG2 THR L  73      44.779  12.233  42.853  1.00  0.00      LL0  C  
ATOM   2698  OG1 THR L  73      44.367  10.604  44.635  1.00  0.00      LL0  O  
ATOM   2699  H   THR L  73      42.279  11.685  46.144  1.00  0.00      LL0  H  
ATOM   2700  HG1 THR L  73      43.799  10.459  45.391  1.00  0.00      LL0  H  
ATOM   2701  N   ILE L  74      43.191  15.224  45.112  1.00  0.00      LL0  N  
ATOM   2702  CA  ILE L  74      42.474  16.433  44.720  1.00  0.00      LL0  C  
ATOM   2703  C   ILE L  74      43.091  17.036  43.478  1.00  0.00      LL0  C  
ATOM   2704  O   ILE L  74      44.237  17.472  43.495  1.00  0.00      LL0  O  
ATOM   2705  CB  ILE L  74      42.508  17.480  45.839  1.00  0.00      LL0  C  
ATOM   2706  CG1 ILE L  74      42.312  16.867  47.223  1.00  0.00      LL0  C  
ATOM   2707  CG2 ILE L  74      41.513  18.611  45.566  1.00  0.00      LL0  C  
ATOM   2708  CD1 ILE L  74      42.622  17.873  48.330  1.00  0.00      LL0  C  
ATOM   2709  H   ILE L  74      44.016  15.267  45.680  1.00  0.00      LL0  H  
ATOM   2710  N   THR L  75      42.299  17.071  42.405  1.00  0.00      LL0  N  
ATOM   2711  CA  THR L  75      42.751  17.931  41.319  1.00  0.00      LL0  C  
ATOM   2712  C   THR L  75      42.538  19.399  41.650  1.00  0.00      LL0  C  
ATOM   2713  O   THR L  75      41.652  19.768  42.416  1.00  0.00      LL0  O  
ATOM   2714  CB  THR L  75      42.046  17.536  40.019  1.00  0.00      LL0  C  
ATOM   2715  CG2 THR L  75      42.731  16.348  39.343  1.00  0.00      LL0  C  
ATOM   2716  OG1 THR L  75      40.680  17.209  40.281  1.00  0.00      LL0  O  
ATOM   2717  H   THR L  75      41.372  16.689  42.397  1.00  0.00      LL0  H  
ATOM   2718  HG1 THR L  75      40.213  17.239  39.453  1.00  0.00      LL0  H  
ATOM   2719  N   GLY L  76      43.399  20.227  41.038  1.00  0.00      LL0  N  
ATOM   2720  CA  GLY L  76      43.167  21.673  41.069  1.00  0.00      LL0  C  
ATOM   2721  C   GLY L  76      42.774  22.277  42.409  1.00  0.00      LL0  C  
ATOM   2722  O   GLY L  76      41.684  22.816  42.580  1.00  0.00      LL0  O  
ATOM   2723  H   GLY L  76      44.169  19.839  40.529  1.00  0.00      LL0  H  
ATOM   2724  N   ALA L  77      43.713  22.159  43.357  1.00  0.00      LL0  N  
ATOM   2725  CA  ALA L  77      43.471  22.789  44.652  1.00  0.00      LL0  C  
ATOM   2726  C   ALA L  77      43.452  24.301  44.544  1.00  0.00      LL0  C  
ATOM   2727  O   ALA L  77      44.118  24.902  43.707  1.00  0.00      LL0  O  
ATOM   2728  CB  ALA L  77      44.524  22.355  45.669  1.00  0.00      LL0  C  
ATOM   2729  H   ALA L  77      44.582  21.711  43.150  1.00  0.00      LL0  H  
ATOM   2730  N   GLN L  78      42.602  24.881  45.387  1.00  0.00      LL0  N  
ATOM   2731  CA  GLN L  78      42.233  26.285  45.270  1.00  0.00      LL0  C  
ATOM   2732  C   GLN L  78      42.041  26.844  46.660  1.00  0.00      LL0  C  
ATOM   2733  O   GLN L  78      42.212  26.149  47.649  1.00  0.00      LL0  O  
ATOM   2734  CB  GLN L  78      40.934  26.416  44.471  1.00  0.00      LL0  C  
ATOM   2735  CG  GLN L  78      41.102  26.134  42.979  1.00  0.00      LL0  C  
ATOM   2736  CD  GLN L  78      39.740  25.965  42.352  1.00  0.00      LL0  C  
ATOM   2737  NE2 GLN L  78      39.510  24.726  41.914  1.00  0.00      LL0  N  
ATOM   2738  OE1 GLN L  78      38.941  26.885  42.262  1.00  0.00      LL0  O  
ATOM   2739  H   GLN L  78      42.155  24.329  46.096  1.00  0.00      LL0  H  
ATOM   2740 HE21 GLN L  78      40.199  24.010  42.051  1.00  0.00      LL0  H  
ATOM   2741 HE22 GLN L  78      38.647  24.526  41.456  1.00  0.00      LL0  H  
ATOM   2742  N   ALA L  79      41.628  28.120  46.713  1.00  0.00      LL0  N  
ATOM   2743  CA  ALA L  79      41.366  28.725  48.023  1.00  0.00      LL0  C  
ATOM   2744  C   ALA L  79      40.448  27.918  48.939  1.00  0.00      LL0  C  
ATOM   2745  O   ALA L  79      40.626  27.818  50.147  1.00  0.00      LL0  O  
ATOM   2746  CB  ALA L  79      40.759  30.116  47.839  1.00  0.00      LL0  C  
ATOM   2747  H   ALA L  79      41.576  28.658  45.874  1.00  0.00      LL0  H  
ATOM   2748  N   GLU L  80      39.430  27.319  48.300  1.00  0.00      LL0  N  
ATOM   2749  CA  GLU L  80      38.487  26.546  49.110  1.00  0.00      LL0  C  
ATOM   2750  C   GLU L  80      39.052  25.287  49.763  1.00  0.00      LL0  C  
ATOM   2751  O   GLU L  80      38.484  24.736  50.705  1.00  0.00      LL0  O  
ATOM   2752  CB  GLU L  80      37.196  26.311  48.310  1.00  0.00      LL0  C  
ATOM   2753  CG  GLU L  80      37.218  25.199  47.253  1.00  0.00      LL0  C  
ATOM   2754  CD  GLU L  80      36.691  23.920  47.874  1.00  0.00      LL0  C  
ATOM   2755  OE1 GLU L  80      35.483  23.761  47.988  1.00  0.00      LL0  O  
ATOM   2756  OE2 GLU L  80      37.467  23.084  48.317  1.00  0.00      LL0  O1-
ATOM   2757  H   GLU L  80      39.368  27.342  47.304  1.00  0.00      LL0  H  
ATOM   2758  N   ASP L  81      40.218  24.895  49.234  1.00  0.00      LL0  N  
ATOM   2759  CA  ASP L  81      40.941  23.744  49.754  1.00  0.00      LL0  C  
ATOM   2760  C   ASP L  81      41.910  24.055  50.878  1.00  0.00      LL0  C  
ATOM   2761  O   ASP L  81      42.529  23.144  51.416  1.00  0.00      LL0  O  
ATOM   2762  CB  ASP L  81      41.712  23.023  48.642  1.00  0.00      LL0  C  
ATOM   2763  CG  ASP L  81      40.811  22.639  47.489  1.00  0.00      LL0  C  
ATOM   2764  OD1 ASP L  81      40.442  21.478  47.368  1.00  0.00      LL0  O  
ATOM   2765  OD2 ASP L  81      40.489  23.489  46.668  1.00  0.00      LL0  O1-
ATOM   2766  H   ASP L  81      40.599  25.327  48.418  1.00  0.00      LL0  H  
ATOM   2767  N   GLU L  82      42.023  25.352  51.238  1.00  0.00      LL0  N  
ATOM   2768  CA  GLU L  82      42.826  25.622  52.436  1.00  0.00      LL0  C  
ATOM   2769  C   GLU L  82      42.164  25.065  53.679  1.00  0.00      LL0  C  
ATOM   2770  O   GLU L  82      41.208  25.637  54.194  1.00  0.00      LL0  O  
ATOM   2771  CB  GLU L  82      43.121  27.107  52.671  1.00  0.00      LL0  C  
ATOM   2772  CG  GLU L  82      43.838  27.832  51.535  1.00  0.00      LL0  C  
ATOM   2773  CD  GLU L  82      44.504  29.100  52.048  1.00  0.00      LL0  C  
ATOM   2774  OE1 GLU L  82      43.816  30.022  52.470  1.00  0.00      LL0  O  
ATOM   2775  OE2 GLU L  82      45.723  29.200  51.984  1.00  0.00      LL0  O1-
ATOM   2776  H   GLU L  82      41.519  26.077  50.769  1.00  0.00      LL0  H  
ATOM   2777  N   ALA L  83      42.681  23.904  54.099  1.00  0.00      LL0  N  
ATOM   2778  CA  ALA L  83      41.928  23.081  55.040  1.00  0.00      LL0  C  
ATOM   2779  C   ALA L  83      42.802  22.030  55.687  1.00  0.00      LL0  C  
ATOM   2780  O   ALA L  83      43.940  21.824  55.283  1.00  0.00      LL0  O  
ATOM   2781  CB  ALA L  83      40.791  22.364  54.307  1.00  0.00      LL0  C  
ATOM   2782  H   ALA L  83      43.492  23.541  53.630  1.00  0.00      LL0  H  
ATOM   2783  N   ASP L  84      42.202  21.373  56.691  1.00  0.00      LL0  N  
ATOM   2784  CA  ASP L  84      42.799  20.128  57.173  1.00  0.00      LL0  C  
ATOM   2785  C   ASP L  84      42.163  18.967  56.424  1.00  0.00      LL0  C  
ATOM   2786  O   ASP L  84      41.077  19.103  55.864  1.00  0.00      LL0  O  
ATOM   2787  CB  ASP L  84      42.617  20.008  58.693  1.00  0.00      LL0  C  
ATOM   2788  CG  ASP L  84      43.507  18.936  59.315  1.00  0.00      LL0  C  
ATOM   2789  OD1 ASP L  84      43.341  17.755  59.019  1.00  0.00      LL0  O  
ATOM   2790  OD2 ASP L  84      44.343  19.271  60.146  1.00  0.00      LL0  O1-
ATOM   2791  H   ASP L  84      41.269  21.609  56.961  1.00  0.00      LL0  H  
ATOM   2792  N   TYR L  85      42.886  17.844  56.394  1.00  0.00      LL0  N  
ATOM   2793  CA  TYR L  85      42.413  16.686  55.647  1.00  0.00      LL0  C  
ATOM   2794  C   TYR L  85      42.327  15.394  56.429  1.00  0.00      LL0  C  
ATOM   2795  O   TYR L  85      42.703  14.341  55.929  1.00  0.00      LL0  O  
ATOM   2796  CB  TYR L  85      43.267  16.482  54.394  1.00  0.00      LL0  C  
ATOM   2797  CG  TYR L  85      42.916  17.562  53.410  1.00  0.00      LL0  C  
ATOM   2798  CD1 TYR L  85      41.898  17.301  52.476  1.00  0.00      LL0  C  
ATOM   2799  CD2 TYR L  85      43.578  18.803  53.480  1.00  0.00      LL0  C  
ATOM   2800  CE1 TYR L  85      41.487  18.332  51.622  1.00  0.00      LL0  C  
ATOM   2801  CE2 TYR L  85      43.142  19.839  52.645  1.00  0.00      LL0  C  
ATOM   2802  CZ  TYR L  85      42.098  19.593  51.737  1.00  0.00      LL0  C  
ATOM   2803  OH  TYR L  85      41.649  20.620  50.940  1.00  0.00      LL0  O  
ATOM   2804  H   TYR L  85      43.723  17.847  56.947  1.00  0.00      LL0  H  
ATOM   2805  HH  TYR L  85      42.224  21.376  51.056  1.00  0.00      LL0  H  
ATOM   2806  N   TYR L  86      41.808  15.490  57.662  1.00  0.00      LL0  N  
ATOM   2807  CA  TYR L  86      41.598  14.277  58.470  1.00  0.00      LL0  C  
ATOM   2808  C   TYR L  86      41.072  13.060  57.720  1.00  0.00      LL0  C  
ATOM   2809  O   TYR L  86      39.953  13.041  57.215  1.00  0.00      LL0  O  
ATOM   2810  CB  TYR L  86      40.636  14.526  59.637  1.00  0.00      LL0  C  
ATOM   2811  CG  TYR L  86      41.059  15.711  60.468  1.00  0.00      LL0  C  
ATOM   2812  CD1 TYR L  86      42.153  15.584  61.348  1.00  0.00      LL0  C  
ATOM   2813  CD2 TYR L  86      40.341  16.916  60.332  1.00  0.00      LL0  C  
ATOM   2814  CE1 TYR L  86      42.585  16.715  62.056  1.00  0.00      LL0  C  
ATOM   2815  CE2 TYR L  86      40.767  18.042  61.052  1.00  0.00      LL0  C  
ATOM   2816  CZ  TYR L  86      41.912  17.937  61.865  1.00  0.00      LL0  C  
ATOM   2817  OH  TYR L  86      42.413  19.077  62.456  1.00  0.00      LL0  O  
ATOM   2818  H   TYR L  86      41.718  16.410  58.050  1.00  0.00      LL0  H  
ATOM   2819  HH  TYR L  86      43.159  19.327  61.900  1.00  0.00      LL0  H  
ATOM   2820  N   CYS L  87      41.920  12.029  57.676  1.00  0.00      LL0  N  
ATOM   2821  CA  CYS L  87      41.347  10.781  57.189  1.00  0.00      LL0  C  
ATOM   2822  C   CYS L  87      40.736   9.994  58.324  1.00  0.00      LL0  C  
ATOM   2823  O   CYS L  87      40.874  10.340  59.493  1.00  0.00      LL0  O  
ATOM   2824  CB  CYS L  87      42.361   9.935  56.416  1.00  0.00      LL0  C  
ATOM   2825  SG  CYS L  87      43.865   9.516  57.331  1.00  0.00      LL0  S  
ATOM   2826  H   CYS L  87      42.816  12.078  58.120  1.00  0.00      LL0  H  
ATOM   2827  N   SER L  88      40.058   8.916  57.935  1.00  0.00      LL0  N  
ATOM   2828  CA  SER L  88      39.510   8.046  58.962  1.00  0.00      LL0  C  
ATOM   2829  C   SER L  88      39.414   6.647  58.399  1.00  0.00      LL0  C  
ATOM   2830  O   SER L  88      39.383   6.473  57.188  1.00  0.00      LL0  O  
ATOM   2831  CB  SER L  88      38.150   8.601  59.396  1.00  0.00      LL0  C  
ATOM   2832  OG  SER L  88      37.778   8.166  60.708  1.00  0.00      LL0  O  
ATOM   2833  H   SER L  88      39.872   8.735  56.967  1.00  0.00      LL0  H  
ATOM   2834  HG  SER L  88      38.590   8.096  61.204  1.00  0.00      LL0  H  
ATOM   2835  N   SER L  89      39.374   5.664  59.297  1.00  0.00      LL0  N  
ATOM   2836  CA  SER L  89      39.123   4.316  58.804  1.00  0.00      LL0  C  
ATOM   2837  C   SER L  89      38.331   3.547  59.834  1.00  0.00      LL0  C  
ATOM   2838  O   SER L  89      38.133   4.015  60.949  1.00  0.00      LL0  O  
ATOM   2839  CB  SER L  89      40.441   3.611  58.435  1.00  0.00      LL0  C  
ATOM   2840  OG  SER L  89      41.322   3.495  59.566  1.00  0.00      LL0  O  
ATOM   2841  H   SER L  89      39.480   5.845  60.277  1.00  0.00      LL0  H  
ATOM   2842  HG  SER L  89      40.896   2.897  60.180  1.00  0.00      LL0  H  
ATOM   2843  N   ARG L  90      37.927   2.326  59.454  1.00  0.00      LL0  N  
ATOM   2844  CA  ARG L  90      37.609   1.396  60.541  1.00  0.00      LL0  C  
ATOM   2845  C   ARG L  90      38.894   1.071  61.289  1.00  0.00      LL0  C  
ATOM   2846  O   ARG L  90      39.974   1.409  60.810  1.00  0.00      LL0  O  
ATOM   2847  CB  ARG L  90      36.980   0.127  59.962  1.00  0.00      LL0  C  
ATOM   2848  CG  ARG L  90      35.646   0.359  59.245  1.00  0.00      LL0  C  
ATOM   2849  CD  ARG L  90      34.492   0.688  60.196  1.00  0.00      LL0  C  
ATOM   2850  NE  ARG L  90      33.302   1.094  59.449  1.00  0.00      LL0  N  
ATOM   2851  CZ  ARG L  90      32.732   2.289  59.704  1.00  0.00      LL0  C  
ATOM   2852  NH1 ARG L  90      33.133   3.006  60.753  1.00  0.00      LL0  N1+
ATOM   2853  NH2 ARG L  90      31.775   2.736  58.891  1.00  0.00      LL0  N  
ATOM   2854  H   ARG L  90      38.113   2.006  58.527  1.00  0.00      LL0  H  
ATOM   2855  HE  ARG L  90      32.954   0.485  58.733  1.00  0.00      LL0  H  
ATOM   2856 HH11 ARG L  90      32.758   3.913  60.948  1.00  0.00      LL0  H  
ATOM   2857 HH12 ARG L  90      33.834   2.664  61.394  1.00  0.00      LL0  H  
ATOM   2858 HH21 ARG L  90      31.389   3.664  58.937  1.00  0.00      LL0  H  
ATOM   2859 HH22 ARG L  90      31.411   2.130  58.175  1.00  0.00      LL0  H  
ATOM   2860  N   ASP L  91      38.768   0.433  62.453  1.00  0.00      LL0  N  
ATOM   2861  CA  ASP L  91      40.013  -0.051  63.037  1.00  0.00      LL0  C  
ATOM   2862  C   ASP L  91      40.456  -1.314  62.313  1.00  0.00      LL0  C  
ATOM   2863  O   ASP L  91      39.808  -1.763  61.373  1.00  0.00      LL0  O  
ATOM   2864  CB  ASP L  91      39.869  -0.217  64.566  1.00  0.00      LL0  C  
ATOM   2865  CG  ASP L  91      39.359  -1.593  64.944  1.00  0.00      LL0  C  
ATOM   2866  OD1 ASP L  91      38.295  -1.983  64.487  1.00  0.00      LL0  O  
ATOM   2867  OD2 ASP L  91      40.087  -2.332  65.597  1.00  0.00      LL0  O1-
ATOM   2868  H   ASP L  91      37.889   0.118  62.808  1.00  0.00      LL0  H  
ATOM   2869  N   SER L  92      41.556  -1.892  62.798  1.00  0.00      LL0  N  
ATOM   2870  CA  SER L  92      41.979  -3.160  62.215  1.00  0.00      LL0  C  
ATOM   2871  C   SER L  92      40.980  -4.316  62.314  1.00  0.00      LL0  C  
ATOM   2872  O   SER L  92      41.006  -5.248  61.518  1.00  0.00      LL0  O  
ATOM   2873  CB  SER L  92      43.350  -3.528  62.776  1.00  0.00      LL0  C  
ATOM   2874  OG  SER L  92      44.249  -2.427  62.581  1.00  0.00      LL0  O  
ATOM   2875  H   SER L  92      42.007  -1.501  63.600  1.00  0.00      LL0  H  
ATOM   2876  HG  SER L  92      43.970  -1.721  63.162  1.00  0.00      LL0  H  
ATOM   2877  N   SER L  93      40.074  -4.215  63.299  1.00  0.00      LL0  N  
ATOM   2878  CA  SER L  93      39.044  -5.246  63.383  1.00  0.00      LL0  C  
ATOM   2879  C   SER L  93      37.778  -4.992  62.572  1.00  0.00      LL0  C  
ATOM   2880  O   SER L  93      36.867  -5.810  62.537  1.00  0.00      LL0  O  
ATOM   2881  CB  SER L  93      38.739  -5.579  64.851  1.00  0.00      LL0  C  
ATOM   2882  OG  SER L  93      38.077  -4.505  65.537  1.00  0.00      LL0  O  
ATOM   2883  H   SER L  93      40.046  -3.426  63.916  1.00  0.00      LL0  H  
ATOM   2884  HG  SER L  93      38.624  -3.713  65.462  1.00  0.00      LL0  H  
ATOM   2885  N   GLY L  94      37.756  -3.825  61.907  1.00  0.00      LL0  N  
ATOM   2886  CA  GLY L  94      36.570  -3.532  61.101  1.00  0.00      LL0  C  
ATOM   2887  C   GLY L  94      35.496  -2.737  61.821  1.00  0.00      LL0  C  
ATOM   2888  O   GLY L  94      34.436  -2.431  61.288  1.00  0.00      LL0  O  
ATOM   2889  H   GLY L  94      38.474  -3.140  62.043  1.00  0.00      LL0  H  
ATOM   2890  N   ASN L  95      35.822  -2.411  63.071  1.00  0.00      LL0  N  
ATOM   2891  CA  ASN L  95      34.862  -1.703  63.906  1.00  0.00      LL0  C  
ATOM   2892  C   ASN L  95      35.179  -0.220  63.933  1.00  0.00      LL0  C  
ATOM   2893  O   ASN L  95      36.071   0.251  63.240  1.00  0.00      LL0  O  
ATOM   2894  CB  ASN L  95      34.899  -2.301  65.314  1.00  0.00      LL0  C  
ATOM   2895  CG  ASN L  95      34.308  -3.691  65.307  1.00  0.00      LL0  C  
ATOM   2896  ND2 ASN L  95      35.178  -4.670  65.551  1.00  0.00      LL0  N  
ATOM   2897  OD1 ASN L  95      33.112  -3.875  65.134  1.00  0.00      LL0  O  
ATOM   2898  H   ASN L  95      36.748  -2.561  63.418  1.00  0.00      LL0  H  
ATOM   2899 HD21 ASN L  95      36.161  -4.483  65.648  1.00  0.00      LL0  H  
ATOM   2900 HD22 ASN L  95      34.857  -5.614  65.615  1.00  0.00      LL0  H  
ATOM   2901  N   HIS L  96      34.424   0.500  64.787  1.00  0.00      LL0  N  
ATOM   2902  CA  HIS L  96      34.835   1.849  65.205  1.00  0.00      LL0  C  
ATOM   2903  C   HIS L  96      35.095   2.883  64.104  1.00  0.00      LL0  C  
ATOM   2904  O   HIS L  96      34.711   2.726  62.945  1.00  0.00      LL0  O  
ATOM   2905  CB  HIS L  96      36.028   1.753  66.178  1.00  0.00      LL0  C  
ATOM   2906  CG  HIS L  96      35.678   0.917  67.387  1.00  0.00      LL0  C  
ATOM   2907  CD2 HIS L  96      36.363  -0.202  67.870  1.00  0.00      LL0  C  
ATOM   2908  ND1 HIS L  96      34.619   1.155  68.185  1.00  0.00      LL0  N  
ATOM   2909  CE1 HIS L  96      34.629   0.197  69.163  1.00  0.00      LL0  C  
ATOM   2910  NE2 HIS L  96      35.697  -0.634  68.969  1.00  0.00      LL0  N  
ATOM   2911  H   HIS L  96      33.666   0.036  65.238  1.00  0.00      LL0  H  
ATOM   2912  HD1 HIS L  96      33.978   1.890  68.106  1.00  0.00      LL0  H  
ATOM   2913  N   TRP L  97      35.770   3.959  64.545  1.00  0.00      LL0  N  
ATOM   2914  CA  TRP L  97      36.465   4.863  63.638  1.00  0.00      LL0  C  
ATOM   2915  C   TRP L  97      37.800   5.182  64.273  1.00  0.00      LL0  C  
ATOM   2916  O   TRP L  97      37.888   5.381  65.478  1.00  0.00      LL0  O  
ATOM   2917  CB  TRP L  97      35.705   6.178  63.457  1.00  0.00      LL0  C  
ATOM   2918  CG  TRP L  97      34.629   6.063  62.406  1.00  0.00      LL0  C  
ATOM   2919  CD1 TRP L  97      33.243   6.075  62.617  1.00  0.00      LL0  C  
ATOM   2920  CD2 TRP L  97      34.795   5.964  60.976  1.00  0.00      LL0  C  
ATOM   2921  CE2 TRP L  97      33.483   5.931  60.399  1.00  0.00      LL0  C  
ATOM   2922  CE3 TRP L  97      35.926   5.898  60.138  1.00  0.00      LL0  C  
ATOM   2923  NE1 TRP L  97      32.563   5.999  61.439  1.00  0.00      LL0  N  
ATOM   2924  CZ2 TRP L  97      33.336   5.832  59.003  1.00  0.00      LL0  C  
ATOM   2925  CZ3 TRP L  97      35.765   5.798  58.740  1.00  0.00      LL0  C  
ATOM   2926  CH2 TRP L  97      34.475   5.765  58.174  1.00  0.00      LL0  C  
ATOM   2927  H   TRP L  97      35.926   4.143  65.516  1.00  0.00      LL0  H  
ATOM   2928  HE1 TRP L  97      31.584   6.059  61.333  1.00  0.00      LL0  H  
ATOM   2929  N   VAL L  98      38.824   5.218  63.422  1.00  0.00      LL0  N  
ATOM   2930  CA  VAL L  98      40.115   5.741  63.856  1.00  0.00      LL0  C  
ATOM   2931  C   VAL L  98      40.357   6.979  63.021  1.00  0.00      LL0  C  
ATOM   2932  O   VAL L  98      39.929   7.032  61.873  1.00  0.00      LL0  O  
ATOM   2933  CB  VAL L  98      41.220   4.692  63.638  1.00  0.00      LL0  C  
ATOM   2934  CG1 VAL L  98      42.601   5.167  64.102  1.00  0.00      LL0  C  
ATOM   2935  CG2 VAL L  98      40.857   3.380  64.327  1.00  0.00      LL0  C  
ATOM   2936  H   VAL L  98      38.664   5.019  62.455  1.00  0.00      LL0  H  
ATOM   2937  N   PHE L  99      41.003   7.980  63.625  1.00  0.00      LL0  N  
ATOM   2938  CA  PHE L  99      41.275   9.155  62.806  1.00  0.00      LL0  C  
ATOM   2939  C   PHE L  99      42.736   9.282  62.485  1.00  0.00      LL0  C  
ATOM   2940  O   PHE L  99      43.592   8.775  63.198  1.00  0.00      LL0  O  
ATOM   2941  CB  PHE L  99      40.759  10.426  63.470  1.00  0.00      LL0  C  
ATOM   2942  CG  PHE L  99      39.272  10.511  63.248  1.00  0.00      LL0  C  
ATOM   2943  CD1 PHE L  99      38.394   9.846  64.130  1.00  0.00      LL0  C  
ATOM   2944  CD2 PHE L  99      38.791  11.246  62.144  1.00  0.00      LL0  C  
ATOM   2945  CE1 PHE L  99      37.009   9.901  63.895  1.00  0.00      LL0  C  
ATOM   2946  CE2 PHE L  99      37.406  11.307  61.911  1.00  0.00      LL0  C  
ATOM   2947  CZ  PHE L  99      36.533  10.629  62.786  1.00  0.00      LL0  C  
ATOM   2948  H   PHE L  99      41.425   7.878  64.524  1.00  0.00      LL0  H  
ATOM   2949  N   GLY L 100      42.960   9.961  61.359  1.00  0.00      LL0  N  
ATOM   2950  CA  GLY L 100      44.334  10.178  60.943  1.00  0.00      LL0  C  
ATOM   2951  C   GLY L 100      44.952  11.371  61.628  1.00  0.00      LL0  C  
ATOM   2952  O   GLY L 100      44.292  12.141  62.319  1.00  0.00      LL0  O  
ATOM   2953  H   GLY L 100      42.203  10.393  60.872  1.00  0.00      LL0  H  
ATOM   2954  N   GLY L 101      46.264  11.487  61.386  1.00  0.00      LL0  N  
ATOM   2955  CA  GLY L 101      47.033  12.567  62.005  1.00  0.00      LL0  C  
ATOM   2956  C   GLY L 101      46.565  13.998  61.756  1.00  0.00      LL0  C  
ATOM   2957  O   GLY L 101      46.842  14.895  62.543  1.00  0.00      LL0  O  
ATOM   2958  H   GLY L 101      46.694  10.731  60.886  1.00  0.00      LL0  H  
ATOM   2959  N   GLY L 102      45.865  14.172  60.628  1.00  0.00      LL0  N  
ATOM   2960  CA  GLY L 102      45.598  15.540  60.198  1.00  0.00      LL0  C  
ATOM   2961  C   GLY L 102      46.578  15.947  59.121  1.00  0.00      LL0  C  
ATOM   2962  O   GLY L 102      47.618  15.317  58.949  1.00  0.00      LL0  O  
ATOM   2963  H   GLY L 102      45.642  13.402  60.033  1.00  0.00      LL0  H  
ATOM   2964  N   THR L 103      46.191  16.998  58.391  1.00  0.00      LL0  N  
ATOM   2965  CA  THR L 103      47.004  17.425  57.254  1.00  0.00      LL0  C  
ATOM   2966  C   THR L 103      46.720  18.860  56.879  1.00  0.00      LL0  C  
ATOM   2967  O   THR L 103      45.609  19.202  56.495  1.00  0.00      LL0  O  
ATOM   2968  CB  THR L 103      46.758  16.535  56.024  1.00  0.00      LL0  C  
ATOM   2969  CG2 THR L 103      47.592  16.960  54.811  1.00  0.00      LL0  C  
ATOM   2970  OG1 THR L 103      47.006  15.161  56.337  1.00  0.00      LL0  O  
ATOM   2971  H   THR L 103      45.355  17.495  58.653  1.00  0.00      LL0  H  
ATOM   2972  HG1 THR L 103      47.821  15.169  56.849  1.00  0.00      LL0  H  
ATOM   2973  N   GLU L 104      47.782  19.674  56.957  1.00  0.00      LL0  N  
ATOM   2974  CA  GLU L 104      47.648  20.998  56.355  1.00  0.00      LL0  C  
ATOM   2975  C   GLU L 104      47.578  20.913  54.842  1.00  0.00      LL0  C  
ATOM   2976  O   GLU L 104      48.326  20.180  54.204  1.00  0.00      LL0  O  
ATOM   2977  CB  GLU L 104      48.807  21.893  56.824  1.00  0.00      LL0  C  
ATOM   2978  CG  GLU L 104      48.832  23.347  56.314  1.00  0.00      LL0  C  
ATOM   2979  CD  GLU L 104      49.702  23.553  55.074  1.00  0.00      LL0  C  
ATOM   2980  OE1 GLU L 104      50.287  24.619  54.952  1.00  0.00      LL0  O  
ATOM   2981  OE2 GLU L 104      49.794  22.691  54.205  1.00  0.00      LL0  O1-
ATOM   2982  H   GLU L 104      48.672  19.312  57.237  1.00  0.00      LL0  H  
ATOM   2983  N   LEU L 105      46.657  21.718  54.312  1.00  0.00      LL0  N  
ATOM   2984  CA  LEU L 105      46.836  22.193  52.950  1.00  0.00      LL0  C  
ATOM   2985  C   LEU L 105      46.523  23.671  52.908  1.00  0.00      LL0  C  
ATOM   2986  O   LEU L 105      45.366  24.072  52.882  1.00  0.00      LL0  O  
ATOM   2987  CB  LEU L 105      45.951  21.406  51.980  1.00  0.00      LL0  C  
ATOM   2988  CG  LEU L 105      45.999  21.840  50.511  1.00  0.00      LL0  C  
ATOM   2989  CD1 LEU L 105      47.404  21.737  49.933  1.00  0.00      LL0  C  
ATOM   2990  CD2 LEU L 105      44.988  21.080  49.655  1.00  0.00      LL0  C  
ATOM   2991  H   LEU L 105      45.886  22.033  54.870  1.00  0.00      LL0  H  
ATOM   2992  N   THR L 106      47.589  24.475  52.891  1.00  0.00      LL0  N  
ATOM   2993  CA  THR L 106      47.313  25.828  52.422  1.00  0.00      LL0  C  
ATOM   2994  C   THR L 106      47.506  25.904  50.924  1.00  0.00      LL0  C  
ATOM   2995  O   THR L 106      48.201  25.084  50.328  1.00  0.00      LL0  O  
ATOM   2996  CB  THR L 106      48.146  26.878  53.161  1.00  0.00      LL0  C  
ATOM   2997  CG2 THR L 106      47.712  26.995  54.624  1.00  0.00      LL0  C  
ATOM   2998  OG1 THR L 106      49.548  26.600  53.063  1.00  0.00      LL0  O  
ATOM   2999  H   THR L 106      48.516  24.116  53.027  1.00  0.00      LL0  H  
ATOM   3000  HG1 THR L 106      49.744  25.939  53.730  1.00  0.00      LL0  H  
ATOM   3001  N   VAL L 107      46.820  26.878  50.319  1.00  0.00      LL0  N  
ATOM   3002  CA  VAL L 107      46.906  26.907  48.867  1.00  0.00      LL0  C  
ATOM   3003  C   VAL L 107      47.451  28.222  48.357  1.00  0.00      LL0  C  
ATOM   3004  O   VAL L 107      46.774  29.233  48.184  1.00  0.00      LL0  O  
ATOM   3005  CB  VAL L 107      45.594  26.502  48.180  1.00  0.00      LL0  C  
ATOM   3006  CG1 VAL L 107      45.828  26.289  46.684  1.00  0.00      LL0  C  
ATOM   3007  CG2 VAL L 107      45.011  25.223  48.788  1.00  0.00      LL0  C  
ATOM   3008  H   VAL L 107      46.334  27.583  50.843  1.00  0.00      LL0  H  
ATOM   3009  N   LEU L 108      48.765  28.132  48.155  1.00  0.00      LL0  N  
ATOM   3010  CA  LEU L 108      49.562  29.273  47.730  1.00  0.00      LL0  C  
ATOM   3011  C   LEU L 108      49.179  29.774  46.352  1.00  0.00      LL0  C  
ATOM   3012  O   LEU L 108      48.630  29.062  45.520  1.00  0.00      LL0  O  
ATOM   3013  CB  LEU L 108      51.044  28.892  47.762  1.00  0.00      LL0  C  
ATOM   3014  CG  LEU L 108      51.493  28.274  49.091  1.00  0.00      LL0  C  
ATOM   3015  CD1 LEU L 108      52.884  27.651  48.981  1.00  0.00      LL0  C  
ATOM   3016  CD2 LEU L 108      51.386  29.256  50.260  1.00  0.00      LL0  C  
ATOM   3017  H   LEU L 108      49.149  27.209  48.215  1.00  0.00      LL0  H  
ATOM   3018  N   GLY L 109      49.507  31.052  46.141  1.00  0.00      LL0  N  
ATOM   3019  CA  GLY L 109      49.156  31.612  44.839  1.00  0.00      LL0  C  
ATOM   3020  C   GLY L 109      47.998  32.586  44.898  1.00  0.00      LL0  C  
ATOM   3021  O   GLY L 109      47.800  33.409  44.013  1.00  0.00      LL0  O  
ATOM   3022  H   GLY L 109      49.903  31.608  46.870  1.00  0.00      LL0  H  
ATOM   3023  N   GLN L 110      47.242  32.484  46.006  1.00  0.00      LL0  N  
ATOM   3024  CA  GLN L 110      46.237  33.522  46.238  1.00  0.00      LL0  C  
ATOM   3025  C   GLN L 110      46.864  34.905  46.335  1.00  0.00      LL0  C  
ATOM   3026  O   GLN L 110      47.916  35.081  46.941  1.00  0.00      LL0  O  
ATOM   3027  CB  GLN L 110      45.441  33.209  47.501  1.00  0.00      LL0  C  
ATOM   3028  CG  GLN L 110      44.684  31.888  47.424  1.00  0.00      LL0  C  
ATOM   3029  CD  GLN L 110      43.953  31.698  48.730  1.00  0.00      LL0  C  
ATOM   3030  NE2 GLN L 110      44.495  30.764  49.505  1.00  0.00      LL0  N  
ATOM   3031  OE1 GLN L 110      42.968  32.363  49.023  1.00  0.00      LL0  O  
ATOM   3032  H   GLN L 110      47.414  31.771  46.684  1.00  0.00      LL0  H  
ATOM   3033 HE21 GLN L 110      45.309  30.243  49.236  1.00  0.00      LL0  H  
ATOM   3034 HE22 GLN L 110      44.110  30.569  50.411  1.00  0.00      LL0  H  
ATOM   3035  N   PRO L 111      46.201  35.884  45.678  1.00  0.00      LL0  N  
ATOM   3036  CA  PRO L 111      46.778  37.228  45.636  1.00  0.00      LL0  C  
ATOM   3037  C   PRO L 111      46.910  37.863  47.008  1.00  0.00      LL0  C  
ATOM   3038  O   PRO L 111      46.054  37.742  47.878  1.00  0.00      LL0  O  
ATOM   3039  CB  PRO L 111      45.823  37.973  44.695  1.00  0.00      LL0  C  
ATOM   3040  CG  PRO L 111      44.493  37.225  44.788  1.00  0.00      LL0  C  
ATOM   3041  CD  PRO L 111      44.937  35.779  44.955  1.00  0.00      LL0  C  
ATOM   3042  N   LYS L 112      48.043  38.566  47.147  1.00  0.00      LL0  N  
ATOM   3043  CA  LYS L 112      48.244  39.335  48.371  1.00  0.00      LL0  C  
ATOM   3044  C   LYS L 112      47.215  40.443  48.514  1.00  0.00      LL0  C  
ATOM   3045  O   LYS L 112      47.101  41.330  47.678  1.00  0.00      LL0  O  
ATOM   3046  CB  LYS L 112      49.679  39.874  48.410  1.00  0.00      LL0  C  
ATOM   3047  CG  LYS L 112      49.983  40.757  49.623  1.00  0.00      LL0  C  
ATOM   3048  CD  LYS L 112      51.451  41.157  49.732  1.00  0.00      LL0  C  
ATOM   3049  CE  LYS L 112      51.672  42.101  50.912  1.00  0.00      LL0  C  
ATOM   3050  NZ  LYS L 112      53.107  42.268  51.144  1.00  0.00      LL0  N1+
ATOM   3051  H   LYS L 112      48.682  38.625  46.384  1.00  0.00      LL0  H  
ATOM   3052  HZ1 LYS L 112      53.293  42.747  52.048  1.00  0.00      LL0  H  
ATOM   3053  HZ2 LYS L 112      53.571  41.342  51.308  1.00  0.00      LL0  H  
ATOM   3054  HZ3 LYS L 112      53.622  42.747  50.388  1.00  0.00      LL0  H  
ATOM   3055  N   ALA L 113      46.457  40.332  49.605  1.00  0.00      LL0  N  
ATOM   3056  CA  ALA L 113      45.436  41.346  49.813  1.00  0.00      LL0  C  
ATOM   3057  C   ALA L 113      45.792  42.229  50.980  1.00  0.00      LL0  C  
ATOM   3058  O   ALA L 113      46.218  41.764  52.031  1.00  0.00      LL0  O  
ATOM   3059  CB  ALA L 113      44.074  40.706  50.069  1.00  0.00      LL0  C  
ATOM   3060  H   ALA L 113      46.686  39.637  50.287  1.00  0.00      LL0  H  
ATOM   3061  N   ALA L 114      45.607  43.531  50.734  1.00  0.00      LL0  N  
ATOM   3062  CA  ALA L 114      45.856  44.489  51.806  1.00  0.00      LL0  C  
ATOM   3063  C   ALA L 114      44.743  44.470  52.838  1.00  0.00      LL0  C  
ATOM   3064  O   ALA L 114      43.565  44.402  52.504  1.00  0.00      LL0  O  
ATOM   3065  CB  ALA L 114      45.983  45.902  51.227  1.00  0.00      LL0  C  
ATOM   3066  H   ALA L 114      45.178  43.810  49.878  1.00  0.00      LL0  H  
ATOM   3067  N   PRO L 115      45.154  44.519  54.123  1.00  0.00      LL0  N  
ATOM   3068  CA  PRO L 115      44.146  44.554  55.182  1.00  0.00      LL0  C  
ATOM   3069  C   PRO L 115      43.352  45.846  55.176  1.00  0.00      LL0  C  
ATOM   3070  O   PRO L 115      43.893  46.942  55.083  1.00  0.00      LL0  O  
ATOM   3071  CB  PRO L 115      44.993  44.370  56.443  1.00  0.00      LL0  C  
ATOM   3072  CG  PRO L 115      46.376  44.911  56.095  1.00  0.00      LL0  C  
ATOM   3073  CD  PRO L 115      46.525  44.542  54.624  1.00  0.00      LL0  C  
ATOM   3074  N   SER L 116      42.033  45.687  55.311  1.00  0.00      LL0  N  
ATOM   3075  CA  SER L 116      41.191  46.883  55.298  1.00  0.00      LL0  C  
ATOM   3076  C   SER L 116      41.060  47.621  56.628  1.00  0.00      LL0  C  
ATOM   3077  O   SER L 116      40.000  48.107  57.015  1.00  0.00      LL0  O  
ATOM   3078  CB  SER L 116      39.835  46.525  54.696  1.00  0.00      LL0  C  
ATOM   3079  OG  SER L 116      40.031  46.015  53.371  1.00  0.00      LL0  O  
ATOM   3080  H   SER L 116      41.668  44.765  55.455  1.00  0.00      LL0  H  
ATOM   3081  HG  SER L 116      40.621  45.272  53.430  1.00  0.00      LL0  H  
ATOM   3082  N   VAL L 117      42.219  47.695  57.313  1.00  0.00      LL0  N  
ATOM   3083  CA  VAL L 117      42.337  48.281  58.654  1.00  0.00      LL0  C  
ATOM   3084  C   VAL L 117      41.519  49.546  58.805  1.00  0.00      LL0  C  
ATOM   3085  O   VAL L 117      41.725  50.503  58.066  1.00  0.00      LL0  O  
ATOM   3086  CB  VAL L 117      43.817  48.583  58.938  1.00  0.00      LL0  C  
ATOM   3087  CG1 VAL L 117      44.055  49.301  60.268  1.00  0.00      LL0  C  
ATOM   3088  CG2 VAL L 117      44.660  47.318  58.826  1.00  0.00      LL0  C  
ATOM   3089  H   VAL L 117      43.039  47.406  56.821  1.00  0.00      LL0  H  
ATOM   3090  N   THR L 118      40.584  49.515  59.759  1.00  0.00      LL0  N  
ATOM   3091  CA  THR L 118      39.782  50.707  60.010  1.00  0.00      LL0  C  
ATOM   3092  C   THR L 118      39.434  50.843  61.480  1.00  0.00      LL0  C  
ATOM   3093  O   THR L 118      39.150  49.870  62.166  1.00  0.00      LL0  O  
ATOM   3094  CB  THR L 118      38.565  50.715  59.067  1.00  0.00      LL0  C  
ATOM   3095  CG2 THR L 118      37.593  51.878  59.298  1.00  0.00      LL0  C  
ATOM   3096  OG1 THR L 118      39.051  50.756  57.712  1.00  0.00      LL0  O  
ATOM   3097  H   THR L 118      40.416  48.665  60.264  1.00  0.00      LL0  H  
ATOM   3098  HG1 THR L 118      39.210  49.831  57.489  1.00  0.00      LL0  H  
ATOM   3099  N   LEU L 119      39.546  52.098  61.937  1.00  0.00      LL0  N  
ATOM   3100  CA  LEU L 119      39.435  52.338  63.367  1.00  0.00      LL0  C  
ATOM   3101  C   LEU L 119      38.078  52.883  63.772  1.00  0.00      LL0  C  
ATOM   3102  O   LEU L 119      37.544  53.809  63.174  1.00  0.00      LL0  O  
ATOM   3103  CB  LEU L 119      40.585  53.263  63.785  1.00  0.00      LL0  C  
ATOM   3104  CG  LEU L 119      40.704  53.539  65.284  1.00  0.00      LL0  C  
ATOM   3105  CD1 LEU L 119      40.645  52.256  66.101  1.00  0.00      LL0  C  
ATOM   3106  CD2 LEU L 119      41.957  54.347  65.612  1.00  0.00      LL0  C  
ATOM   3107  H   LEU L 119      39.660  52.878  61.326  1.00  0.00      LL0  H  
ATOM   3108  N   PHE L 120      37.564  52.253  64.829  1.00  0.00      LL0  N  
ATOM   3109  CA  PHE L 120      36.353  52.728  65.479  1.00  0.00      LL0  C  
ATOM   3110  C   PHE L 120      36.671  53.336  66.831  1.00  0.00      LL0  C  
ATOM   3111  O   PHE L 120      37.372  52.751  67.651  1.00  0.00      LL0  O  
ATOM   3112  CB  PHE L 120      35.357  51.578  65.636  1.00  0.00      LL0  C  
ATOM   3113  CG  PHE L 120      34.918  51.091  64.277  1.00  0.00      LL0  C  
ATOM   3114  CD1 PHE L 120      33.867  51.759  63.614  1.00  0.00      LL0  C  
ATOM   3115  CD2 PHE L 120      35.572  49.986  63.690  1.00  0.00      LL0  C  
ATOM   3116  CE1 PHE L 120      33.472  51.323  62.336  1.00  0.00      LL0  C  
ATOM   3117  CE2 PHE L 120      35.179  49.552  62.410  1.00  0.00      LL0  C  
ATOM   3118  CZ  PHE L 120      34.134  50.227  61.746  1.00  0.00      LL0  C  
ATOM   3119  H   PHE L 120      38.051  51.473  65.220  1.00  0.00      LL0  H  
ATOM   3120  N   PRO L 121      36.136  54.562  67.022  1.00  0.00      LL0  N  
ATOM   3121  CA  PRO L 121      36.255  55.225  68.326  1.00  0.00      LL0  C  
ATOM   3122  C   PRO L 121      35.420  54.520  69.396  1.00  0.00      LL0  C  
ATOM   3123  O   PRO L 121      34.463  53.819  69.082  1.00  0.00      LL0  O  
ATOM   3124  CB  PRO L 121      35.775  56.646  67.985  1.00  0.00      LL0  C  
ATOM   3125  CG  PRO L 121      34.780  56.474  66.843  1.00  0.00      LL0  C  
ATOM   3126  CD  PRO L 121      35.404  55.349  66.034  1.00  0.00      LL0  C  
ATOM   3127  N   PRO L 122      35.829  54.735  70.674  1.00  0.00      LL0  N  
ATOM   3128  CA  PRO L 122      35.095  54.169  71.813  1.00  0.00      LL0  C  
ATOM   3129  C   PRO L 122      33.614  54.497  71.842  1.00  0.00      LL0  C  
ATOM   3130  O   PRO L 122      33.132  55.429  71.207  1.00  0.00      LL0  O  
ATOM   3131  CB  PRO L 122      35.831  54.750  73.022  1.00  0.00      LL0  C  
ATOM   3132  CG  PRO L 122      37.244  55.039  72.528  1.00  0.00      LL0  C  
ATOM   3133  CD  PRO L 122      37.002  55.489  71.100  1.00  0.00      LL0  C  
ATOM   3134  N   SER L 123      32.912  53.668  72.621  1.00  0.00      LL0  N  
ATOM   3135  CA  SER L 123      31.467  53.839  72.620  1.00  0.00      LL0  C  
ATOM   3136  C   SER L 123      30.959  54.779  73.693  1.00  0.00      LL0  C  
ATOM   3137  O   SER L 123      31.634  55.086  74.671  1.00  0.00      LL0  O  
ATOM   3138  CB  SER L 123      30.800  52.481  72.777  1.00  0.00      LL0  C  
ATOM   3139  OG  SER L 123      31.149  51.918  74.050  1.00  0.00      LL0  O  
ATOM   3140  H   SER L 123      33.366  53.017  73.226  1.00  0.00      LL0  H  
ATOM   3141  HG  SER L 123      31.965  51.438  73.930  1.00  0.00      LL0  H  
ATOM   3142  N   SER L 124      29.693  55.163  73.489  1.00  0.00      LL0  N  
ATOM   3143  CA  SER L 124      28.931  55.887  74.503  1.00  0.00      LL0  C  
ATOM   3144  C   SER L 124      28.998  55.262  75.887  1.00  0.00      LL0  C  
ATOM   3145  O   SER L 124      29.342  55.885  76.888  1.00  0.00      LL0  O  
ATOM   3146  CB  SER L 124      27.485  55.967  74.006  1.00  0.00      LL0  C  
ATOM   3147  OG  SER L 124      27.218  54.831  73.164  1.00  0.00      LL0  O  
ATOM   3148  H   SER L 124      29.189  54.888  72.669  1.00  0.00      LL0  H  
ATOM   3149  HG  SER L 124      26.711  54.197  73.680  1.00  0.00      LL0  H  
ATOM   3150  N   GLU L 125      28.636  53.975  75.906  1.00  0.00      LL0  N  
ATOM   3151  CA  GLU L 125      28.574  53.333  77.209  1.00  0.00      LL0  C  
ATOM   3152  C   GLU L 125      29.912  53.025  77.824  1.00  0.00      LL0  C  
ATOM   3153  O   GLU L 125      30.068  53.112  79.034  1.00  0.00      LL0  O  
ATOM   3154  CB  GLU L 125      27.671  52.102  77.211  1.00  0.00      LL0  C  
ATOM   3155  CG  GLU L 125      26.196  52.467  77.008  1.00  0.00      LL0  C  
ATOM   3156  CD  GLU L 125      25.777  52.439  75.549  1.00  0.00      LL0  C  
ATOM   3157  OE1 GLU L 125      26.608  52.409  74.652  1.00  0.00      LL0  O  
ATOM   3158  OE2 GLU L 125      24.586  52.331  75.293  1.00  0.00      LL0  O1-
ATOM   3159  H   GLU L 125      28.337  53.491  75.080  1.00  0.00      LL0  H  
ATOM   3160  N   GLU L 126      30.893  52.717  76.958  1.00  0.00      LL0  N  
ATOM   3161  CA  GLU L 126      32.220  52.537  77.545  1.00  0.00      LL0  C  
ATOM   3162  C   GLU L 126      32.737  53.774  78.252  1.00  0.00      LL0  C  
ATOM   3163  O   GLU L 126      33.167  53.736  79.400  1.00  0.00      LL0  O  
ATOM   3164  CB  GLU L 126      33.229  52.039  76.520  1.00  0.00      LL0  C  
ATOM   3165  CG  GLU L 126      33.887  50.752  77.017  1.00  0.00      LL0  C  
ATOM   3166  CD  GLU L 126      35.000  50.312  76.091  1.00  0.00      LL0  C  
ATOM   3167  OE1 GLU L 126      34.875  50.480  74.879  1.00  0.00      LL0  O  
ATOM   3168  OE2 GLU L 126      36.009  49.802  76.580  1.00  0.00      LL0  O1-
ATOM   3169  H   GLU L 126      30.734  52.633  75.972  1.00  0.00      LL0  H  
ATOM   3170  N   LEU L 127      32.593  54.901  77.532  1.00  0.00      LL0  N  
ATOM   3171  CA  LEU L 127      32.993  56.170  78.138  1.00  0.00      LL0  C  
ATOM   3172  C   LEU L 127      32.299  56.484  79.454  1.00  0.00      LL0  C  
ATOM   3173  O   LEU L 127      32.919  56.935  80.409  1.00  0.00      LL0  O  
ATOM   3174  CB  LEU L 127      32.840  57.320  77.140  1.00  0.00      LL0  C  
ATOM   3175  CG  LEU L 127      33.723  57.156  75.897  1.00  0.00      LL0  C  
ATOM   3176  CD1 LEU L 127      33.417  58.213  74.837  1.00  0.00      LL0  C  
ATOM   3177  CD2 LEU L 127      35.213  57.107  76.238  1.00  0.00      LL0  C  
ATOM   3178  H   LEU L 127      32.258  54.853  76.589  1.00  0.00      LL0  H  
ATOM   3179  N   GLN L 128      30.990  56.177  79.492  1.00  0.00      LL0  N  
ATOM   3180  CA  GLN L 128      30.280  56.330  80.768  1.00  0.00      LL0  C  
ATOM   3181  C   GLN L 128      30.811  55.446  81.891  1.00  0.00      LL0  C  
ATOM   3182  O   GLN L 128      31.096  55.885  82.999  1.00  0.00      LL0  O  
ATOM   3183  CB  GLN L 128      28.784  56.114  80.565  1.00  0.00      LL0  C  
ATOM   3184  CG  GLN L 128      28.163  57.220  79.712  1.00  0.00      LL0  C  
ATOM   3185  CD  GLN L 128      26.740  56.843  79.366  1.00  0.00      LL0  C  
ATOM   3186  NE2 GLN L 128      26.639  56.171  78.219  1.00  0.00      LL0  N  
ATOM   3187  OE1 GLN L 128      25.787  57.132  80.073  1.00  0.00      LL0  O  
ATOM   3188  H   GLN L 128      30.537  55.842  78.663  1.00  0.00      LL0  H  
ATOM   3189 HE21 GLN L 128      27.471  55.989  77.697  1.00  0.00      LL0  H  
ATOM   3190 HE22 GLN L 128      25.740  55.864  77.913  1.00  0.00      LL0  H  
ATOM   3191  N   ALA L 129      31.007  54.170  81.525  1.00  0.00      LL0  N  
ATOM   3192  CA  ALA L 129      31.652  53.236  82.452  1.00  0.00      LL0  C  
ATOM   3193  C   ALA L 129      33.150  53.458  82.639  1.00  0.00      LL0  C  
ATOM   3194  O   ALA L 129      33.859  52.691  83.294  1.00  0.00      LL0  O  
ATOM   3195  CB  ALA L 129      31.430  51.796  81.987  1.00  0.00      LL0  C  
ATOM   3196  H   ALA L 129      30.797  53.888  80.588  1.00  0.00      LL0  H  
ATOM   3197  N   ASN L 130      33.616  54.556  82.022  1.00  0.00      LL0  N  
ATOM   3198  CA  ASN L 130      35.004  54.986  82.086  1.00  0.00      LL0  C  
ATOM   3199  C   ASN L 130      35.997  53.894  81.778  1.00  0.00      LL0  C  
ATOM   3200  O   ASN L 130      36.868  53.530  82.562  1.00  0.00      LL0  O  
ATOM   3201  CB  ASN L 130      35.298  55.765  83.369  1.00  0.00      LL0  C  
ATOM   3202  CG  ASN L 130      34.879  57.207  83.144  1.00  0.00      LL0  C  
ATOM   3203  ND2 ASN L 130      33.586  57.449  83.387  1.00  0.00      LL0  N  
ATOM   3204  OD1 ASN L 130      35.669  58.062  82.766  1.00  0.00      LL0  O  
ATOM   3205  H   ASN L 130      33.010  55.094  81.438  1.00  0.00      LL0  H  
ATOM   3206 HD21 ASN L 130      32.914  56.745  83.629  1.00  0.00      LL0  H  
ATOM   3207 HD22 ASN L 130      33.253  58.382  83.275  1.00  0.00      LL0  H  
ATOM   3208  N   LYS L 131      35.769  53.364  80.574  1.00  0.00      LL0  N  
ATOM   3209  CA  LYS L 131      36.686  52.481  79.858  1.00  0.00      LL0  C  
ATOM   3210  C   LYS L 131      36.642  52.990  78.430  1.00  0.00      LL0  C  
ATOM   3211  O   LYS L 131      35.749  53.763  78.098  1.00  0.00      LL0  O  
ATOM   3212  CB  LYS L 131      36.201  51.025  79.894  1.00  0.00      LL0  C  
ATOM   3213  CG  LYS L 131      35.869  50.474  81.283  1.00  0.00      LL0  C  
ATOM   3214  CD  LYS L 131      37.089  50.329  82.194  1.00  0.00      LL0  C  
ATOM   3215  CE  LYS L 131      36.701  50.284  83.674  1.00  0.00      LL0  C  
ATOM   3216  NZ  LYS L 131      36.110  51.574  84.056  1.00  0.00      LL0  N1+
ATOM   3217  H   LYS L 131      34.978  53.691  80.047  1.00  0.00      LL0  H  
ATOM   3218  HZ1 LYS L 131      35.965  51.649  85.079  1.00  0.00      LL0  H  
ATOM   3219  HZ2 LYS L 131      36.733  52.347  83.736  1.00  0.00      LL0  H  
ATOM   3220  HZ3 LYS L 131      35.192  51.716  83.581  1.00  0.00      LL0  H  
ATOM   3221  N   ALA L 132      37.604  52.565  77.610  1.00  0.00      LL0  N  
ATOM   3222  CA  ALA L 132      37.494  52.998  76.223  1.00  0.00      LL0  C  
ATOM   3223  C   ALA L 132      38.151  52.007  75.293  1.00  0.00      LL0  C  
ATOM   3224  O   ALA L 132      39.304  51.654  75.485  1.00  0.00      LL0  O  
ATOM   3225  CB  ALA L 132      38.180  54.356  76.045  1.00  0.00      LL0  C  
ATOM   3226  H   ALA L 132      38.421  52.071  77.911  1.00  0.00      LL0  H  
ATOM   3227  N   THR L 133      37.417  51.595  74.258  1.00  0.00      LL0  N  
ATOM   3228  CA  THR L 133      38.152  50.826  73.263  1.00  0.00      LL0  C  
ATOM   3229  C   THR L 133      38.211  51.477  71.906  1.00  0.00      LL0  C  
ATOM   3230  O   THR L 133      37.209  51.712  71.244  1.00  0.00      LL0  O  
ATOM   3231  CB  THR L 133      37.619  49.403  73.114  1.00  0.00      LL0  C  
ATOM   3232  CG2 THR L 133      38.671  48.473  72.510  1.00  0.00      LL0  C  
ATOM   3233  OG1 THR L 133      37.201  48.884  74.372  1.00  0.00      LL0  O  
ATOM   3234  H   THR L 133      36.423  51.710  74.234  1.00  0.00      LL0  H  
ATOM   3235  HG1 THR L 133      36.480  49.460  74.659  1.00  0.00      LL0  H  
ATOM   3236  N   LEU L 134      39.457  51.714  71.496  1.00  0.00      LL0  N  
ATOM   3237  CA  LEU L 134      39.656  51.869  70.064  1.00  0.00      LL0  C  
ATOM   3238  C   LEU L 134      39.651  50.511  69.391  1.00  0.00      LL0  C  
ATOM   3239  O   LEU L 134      40.555  49.699  69.566  1.00  0.00      LL0  O  
ATOM   3240  CB  LEU L 134      40.971  52.583  69.811  1.00  0.00      LL0  C  
ATOM   3241  CG  LEU L 134      40.911  54.088  70.024  1.00  0.00      LL0  C  
ATOM   3242  CD1 LEU L 134      42.307  54.688  69.950  1.00  0.00      LL0  C  
ATOM   3243  CD2 LEU L 134      39.969  54.767  69.033  1.00  0.00      LL0  C  
ATOM   3244  H   LEU L 134      40.220  51.537  72.120  1.00  0.00      LL0  H  
ATOM   3245  N   VAL L 135      38.566  50.288  68.647  1.00  0.00      LL0  N  
ATOM   3246  CA  VAL L 135      38.438  48.995  67.982  1.00  0.00      LL0  C  
ATOM   3247  C   VAL L 135      38.929  49.069  66.554  1.00  0.00      LL0  C  
ATOM   3248  O   VAL L 135      38.325  49.691  65.691  1.00  0.00      LL0  O  
ATOM   3249  CB  VAL L 135      36.987  48.506  68.031  1.00  0.00      LL0  C  
ATOM   3250  CG1 VAL L 135      36.819  47.131  67.380  1.00  0.00      LL0  C  
ATOM   3251  CG2 VAL L 135      36.467  48.502  69.465  1.00  0.00      LL0  C  
ATOM   3252  H   VAL L 135      37.910  51.033  68.499  1.00  0.00      LL0  H  
ATOM   3253  N   CYS L 136      40.065  48.418  66.334  1.00  0.00      LL0  N  
ATOM   3254  CA  CYS L 136      40.543  48.417  64.960  1.00  0.00      LL0  C  
ATOM   3255  C   CYS L 136      40.270  47.107  64.267  1.00  0.00      LL0  C  
ATOM   3256  O   CYS L 136      40.761  46.054  64.659  1.00  0.00      LL0  O  
ATOM   3257  CB  CYS L 136      42.023  48.757  64.926  1.00  0.00      LL0  C  
ATOM   3258  SG  CYS L 136      42.594  49.318  63.311  1.00  0.00      LL0  S  
ATOM   3259  H   CYS L 136      40.497  47.889  67.065  1.00  0.00      LL0  H  
ATOM   3260  N   LEU L 137      39.441  47.210  63.229  1.00  0.00      LL0  N  
ATOM   3261  CA  LEU L 137      39.132  45.989  62.497  1.00  0.00      LL0  C  
ATOM   3262  C   LEU L 137      40.020  45.825  61.282  1.00  0.00      LL0  C  
ATOM   3263  O   LEU L 137      40.221  46.743  60.494  1.00  0.00      LL0  O  
ATOM   3264  CB  LEU L 137      37.639  45.954  62.169  1.00  0.00      LL0  C  
ATOM   3265  CG  LEU L 137      36.796  45.954  63.452  1.00  0.00      LL0  C  
ATOM   3266  CD1 LEU L 137      35.300  46.051  63.180  1.00  0.00      LL0  C  
ATOM   3267  CD2 LEU L 137      37.107  44.750  64.338  1.00  0.00      LL0  C  
ATOM   3268  H   LEU L 137      39.121  48.109  62.926  1.00  0.00      LL0  H  
ATOM   3269  N   ILE L 138      40.594  44.620  61.208  1.00  0.00      LL0  N  
ATOM   3270  CA  ILE L 138      41.653  44.364  60.235  1.00  0.00      LL0  C  
ATOM   3271  C   ILE L 138      41.234  43.240  59.298  1.00  0.00      LL0  C  
ATOM   3272  O   ILE L 138      41.628  42.089  59.434  1.00  0.00      LL0  O  
ATOM   3273  CB  ILE L 138      42.955  44.015  60.986  1.00  0.00      LL0  C  
ATOM   3274  CG1 ILE L 138      43.236  44.990  62.135  1.00  0.00      LL0  C  
ATOM   3275  CG2 ILE L 138      44.161  43.889  60.055  1.00  0.00      LL0  C  
ATOM   3276  CD1 ILE L 138      44.276  44.452  63.119  1.00  0.00      LL0  C  
ATOM   3277  H   ILE L 138      40.355  43.894  61.856  1.00  0.00      LL0  H  
ATOM   3278  N   SER L 139      40.372  43.609  58.351  1.00  0.00      LL0  N  
ATOM   3279  CA  SER L 139      39.846  42.554  57.489  1.00  0.00      LL0  C  
ATOM   3280  C   SER L 139      40.741  42.179  56.318  1.00  0.00      LL0  C  
ATOM   3281  O   SER L 139      41.656  42.906  55.943  1.00  0.00      LL0  O  
ATOM   3282  CB  SER L 139      38.462  42.985  57.005  1.00  0.00      LL0  C  
ATOM   3283  OG  SER L 139      38.422  44.419  56.904  1.00  0.00      LL0  O  
ATOM   3284  H   SER L 139      40.044  44.543  58.215  1.00  0.00      LL0  H  
ATOM   3285  HG  SER L 139      37.678  44.605  56.341  1.00  0.00      LL0  H  
ATOM   3286  N   ASP L 140      40.379  41.027  55.736  1.00  0.00      LL0  N  
ATOM   3287  CA  ASP L 140      40.660  40.705  54.334  1.00  0.00      LL0  C  
ATOM   3288  C   ASP L 140      42.042  40.322  53.852  1.00  0.00      LL0  C  
ATOM   3289  O   ASP L 140      42.192  39.941  52.692  1.00  0.00      LL0  O  
ATOM   3290  CB  ASP L 140      40.049  41.744  53.385  1.00  0.00      LL0  C  
ATOM   3291  CG  ASP L 140      38.695  41.244  52.938  1.00  0.00      LL0  C  
ATOM   3292  OD1 ASP L 140      38.548  40.894  51.773  1.00  0.00      LL0  O  
ATOM   3293  OD2 ASP L 140      37.790  41.156  53.758  1.00  0.00      LL0  O1-
ATOM   3294  H   ASP L 140      39.729  40.456  56.239  1.00  0.00      LL0  H  
ATOM   3295  N   PHE L 141      43.028  40.431  54.744  1.00  0.00      LL0  N  
ATOM   3296  CA  PHE L 141      44.408  40.279  54.283  1.00  0.00      LL0  C  
ATOM   3297  C   PHE L 141      44.836  38.883  53.867  1.00  0.00      LL0  C  
ATOM   3298  O   PHE L 141      44.331  37.870  54.334  1.00  0.00      LL0  O  
ATOM   3299  CB  PHE L 141      45.394  40.870  55.298  1.00  0.00      LL0  C  
ATOM   3300  CG  PHE L 141      45.205  40.321  56.695  1.00  0.00      LL0  C  
ATOM   3301  CD1 PHE L 141      44.348  40.993  57.594  1.00  0.00      LL0  C  
ATOM   3302  CD2 PHE L 141      45.901  39.159  57.087  1.00  0.00      LL0  C  
ATOM   3303  CE1 PHE L 141      44.196  40.499  58.903  1.00  0.00      LL0  C  
ATOM   3304  CE2 PHE L 141      45.747  38.666  58.396  1.00  0.00      LL0  C  
ATOM   3305  CZ  PHE L 141      44.897  39.341  59.292  1.00  0.00      LL0  C  
ATOM   3306  H   PHE L 141      42.775  40.497  55.709  1.00  0.00      LL0  H  
ATOM   3307  N   TYR L 142      45.810  38.882  52.954  1.00  0.00      LL0  N  
ATOM   3308  CA  TYR L 142      46.449  37.622  52.582  1.00  0.00      LL0  C  
ATOM   3309  C   TYR L 142      47.893  37.941  52.252  1.00  0.00      LL0  C  
ATOM   3310  O   TYR L 142      48.129  38.867  51.487  1.00  0.00      LL0  O  
ATOM   3311  CB  TYR L 142      45.735  36.970  51.383  1.00  0.00      LL0  C  
ATOM   3312  CG  TYR L 142      46.112  35.509  51.228  1.00  0.00      LL0  C  
ATOM   3313  CD1 TYR L 142      47.246  35.160  50.464  1.00  0.00      LL0  C  
ATOM   3314  CD2 TYR L 142      45.315  34.526  51.853  1.00  0.00      LL0  C  
ATOM   3315  CE1 TYR L 142      47.597  33.805  50.336  1.00  0.00      LL0  C  
ATOM   3316  CE2 TYR L 142      45.660  33.169  51.717  1.00  0.00      LL0  C  
ATOM   3317  CZ  TYR L 142      46.800  32.823  50.962  1.00  0.00      LL0  C  
ATOM   3318  OH  TYR L 142      47.160  31.496  50.820  1.00  0.00      LL0  O  
ATOM   3319  H   TYR L 142      46.172  39.755  52.615  1.00  0.00      LL0  H  
ATOM   3320  HH  TYR L 142      46.540  30.914  51.269  1.00  0.00      LL0  H  
ATOM   3321  N   PRO L 143      48.858  37.180  52.829  1.00  0.00      LL0  N  
ATOM   3322  CA  PRO L 143      48.603  36.092  53.786  1.00  0.00      LL0  C  
ATOM   3323  C   PRO L 143      48.249  36.619  55.170  1.00  0.00      LL0  C  
ATOM   3324  O   PRO L 143      47.944  37.788  55.351  1.00  0.00      LL0  O  
ATOM   3325  CB  PRO L 143      49.937  35.337  53.741  1.00  0.00      LL0  C  
ATOM   3326  CG  PRO L 143      50.985  36.425  53.513  1.00  0.00      LL0  C  
ATOM   3327  CD  PRO L 143      50.277  37.364  52.546  1.00  0.00      LL0  C  
ATOM   3328  N   GLY L 144      48.299  35.710  56.153  1.00  0.00      LL0  N  
ATOM   3329  CA  GLY L 144      47.959  36.172  57.497  1.00  0.00      LL0  C  
ATOM   3330  C   GLY L 144      49.111  36.823  58.242  1.00  0.00      LL0  C  
ATOM   3331  O   GLY L 144      49.582  36.315  59.250  1.00  0.00      LL0  O  
ATOM   3332  H   GLY L 144      48.622  34.779  55.994  1.00  0.00      LL0  H  
ATOM   3333  N   ALA L 145      49.566  37.959  57.699  1.00  0.00      LL0  N  
ATOM   3334  CA  ALA L 145      50.804  38.491  58.260  1.00  0.00      LL0  C  
ATOM   3335  C   ALA L 145      50.692  39.916  58.762  1.00  0.00      LL0  C  
ATOM   3336  O   ALA L 145      51.258  40.850  58.205  1.00  0.00      LL0  O  
ATOM   3337  CB  ALA L 145      51.931  38.388  57.231  1.00  0.00      LL0  C  
ATOM   3338  H   ALA L 145      49.113  38.378  56.906  1.00  0.00      LL0  H  
ATOM   3339  N   VAL L 146      49.921  40.051  59.848  1.00  0.00      LL0  N  
ATOM   3340  CA  VAL L 146      49.808  41.393  60.414  1.00  0.00      LL0  C  
ATOM   3341  C   VAL L 146      50.554  41.553  61.725  1.00  0.00      LL0  C  
ATOM   3342  O   VAL L 146      50.657  40.635  62.527  1.00  0.00      LL0  O  
ATOM   3343  CB  VAL L 146      48.340  41.816  60.582  1.00  0.00      LL0  C  
ATOM   3344  CG1 VAL L 146      47.681  42.040  59.223  1.00  0.00      LL0  C  
ATOM   3345  CG2 VAL L 146      47.542  40.849  61.464  1.00  0.00      LL0  C  
ATOM   3346  H   VAL L 146      49.560  39.247  60.318  1.00  0.00      LL0  H  
ATOM   3347  N   THR L 147      51.048  42.778  61.910  1.00  0.00      LL0  N  
ATOM   3348  CA  THR L 147      51.565  43.176  63.213  1.00  0.00      LL0  C  
ATOM   3349  C   THR L 147      50.914  44.496  63.572  1.00  0.00      LL0  C  
ATOM   3350  O   THR L 147      50.565  45.275  62.694  1.00  0.00      LL0  O  
ATOM   3351  CB  THR L 147      53.096  43.300  63.179  1.00  0.00      LL0  C  
ATOM   3352  CG2 THR L 147      53.783  41.937  63.072  1.00  0.00      LL0  C  
ATOM   3353  OG1 THR L 147      53.520  44.153  62.109  1.00  0.00      LL0  O  
ATOM   3354  H   THR L 147      50.988  43.467  61.188  1.00  0.00      LL0  H  
ATOM   3355  HG1 THR L 147      53.149  43.794  61.305  1.00  0.00      LL0  H  
ATOM   3356  N   VAL L 148      50.710  44.712  64.876  1.00  0.00      LL0  N  
ATOM   3357  CA  VAL L 148      50.011  45.950  65.211  1.00  0.00      LL0  C  
ATOM   3358  C   VAL L 148      50.838  46.774  66.178  1.00  0.00      LL0  C  
ATOM   3359  O   VAL L 148      51.327  46.252  67.172  1.00  0.00      LL0  O  
ATOM   3360  CB  VAL L 148      48.617  45.660  65.797  1.00  0.00      LL0  C  
ATOM   3361  CG1 VAL L 148      47.776  46.933  65.814  1.00  0.00      LL0  C  
ATOM   3362  CG2 VAL L 148      47.870  44.547  65.056  1.00  0.00      LL0  C  
ATOM   3363  H   VAL L 148      51.047  44.101  65.590  1.00  0.00      LL0  H  
ATOM   3364  N   ALA L 149      50.984  48.063  65.848  1.00  0.00      LL0  N  
ATOM   3365  CA  ALA L 149      51.765  48.936  66.719  1.00  0.00      LL0  C  
ATOM   3366  C   ALA L 149      51.204  50.343  66.743  1.00  0.00      LL0  C  
ATOM   3367  O   ALA L 149      51.608  51.224  65.986  1.00  0.00      LL0  O  
ATOM   3368  CB  ALA L 149      53.228  48.990  66.270  1.00  0.00      LL0  C  
ATOM   3369  H   ALA L 149      50.583  48.407  64.997  1.00  0.00      LL0  H  
ATOM   3370  N   TRP L 150      50.238  50.518  67.654  1.00  0.00      LL0  N  
ATOM   3371  CA  TRP L 150      49.456  51.758  67.692  1.00  0.00      LL0  C  
ATOM   3372  C   TRP L 150      50.293  52.998  67.930  1.00  0.00      LL0  C  
ATOM   3373  O   TRP L 150      51.494  52.914  68.178  1.00  0.00      LL0  O  
ATOM   3374  CB  TRP L 150      48.397  51.696  68.791  1.00  0.00      LL0  C  
ATOM   3375  CG  TRP L 150      47.327  50.681  68.481  1.00  0.00      LL0  C  
ATOM   3376  CD1 TRP L 150      47.460  49.288  68.428  1.00  0.00      LL0  C  
ATOM   3377  CD2 TRP L 150      45.934  50.932  68.223  1.00  0.00      LL0  C  
ATOM   3378  CE2 TRP L 150      45.299  49.658  68.043  1.00  0.00      LL0  C  
ATOM   3379  CE3 TRP L 150      45.178  52.118  68.141  1.00  0.00      LL0  C  
ATOM   3380  NE1 TRP L 150      46.271  48.679  68.171  1.00  0.00      LL0  N  
ATOM   3381  CZ2 TRP L 150      43.916  49.590  67.791  1.00  0.00      LL0  C  
ATOM   3382  CZ3 TRP L 150      43.797  52.036  67.882  1.00  0.00      LL0  C  
ATOM   3383  CH2 TRP L 150      43.172  50.782  67.716  1.00  0.00      LL0  C  
ATOM   3384  H   TRP L 150      50.098  49.810  68.351  1.00  0.00      LL0  H  
ATOM   3385  HE1 TRP L 150      46.111  47.708  68.103  1.00  0.00      LL0  H  
ATOM   3386  N   LYS L 151      49.609  54.147  67.863  1.00  0.00      LL0  N  
ATOM   3387  CA  LYS L 151      50.179  55.348  68.468  1.00  0.00      LL0  C  
ATOM   3388  C   LYS L 151      49.182  56.003  69.395  1.00  0.00      LL0  C  
ATOM   3389  O   LYS L 151      48.110  56.424  68.978  1.00  0.00      LL0  O  
ATOM   3390  CB  LYS L 151      50.644  56.391  67.442  1.00  0.00      LL0  C  
ATOM   3391  CG  LYS L 151      51.677  55.888  66.434  1.00  0.00      LL0  C  
ATOM   3392  CD  LYS L 151      52.981  55.427  67.085  1.00  0.00      LL0  C  
ATOM   3393  CE  LYS L 151      53.789  54.474  66.204  1.00  0.00      LL0  C  
ATOM   3394  NZ  LYS L 151      52.935  53.333  65.844  1.00  0.00      LL0  N1+
ATOM   3395  H   LYS L 151      48.671  54.156  67.505  1.00  0.00      LL0  H  
ATOM   3396  HZ1 LYS L 151      53.457  52.563  65.389  1.00  0.00      LL0  H  
ATOM   3397  HZ2 LYS L 151      52.433  52.936  66.669  1.00  0.00      LL0  H  
ATOM   3398  HZ3 LYS L 151      52.218  53.643  65.157  1.00  0.00      LL0  H  
ATOM   3399  N   ALA L 152      49.591  56.092  70.665  1.00  0.00      LL0  N  
ATOM   3400  CA  ALA L 152      48.928  57.082  71.507  1.00  0.00      LL0  C  
ATOM   3401  C   ALA L 152      49.718  58.363  71.396  1.00  0.00      LL0  C  
ATOM   3402  O   ALA L 152      50.792  58.506  71.973  1.00  0.00      LL0  O  
ATOM   3403  CB  ALA L 152      48.881  56.643  72.971  1.00  0.00      LL0  C  
ATOM   3404  H   ALA L 152      50.459  55.671  70.931  1.00  0.00      LL0  H  
ATOM   3405  N   ASP L 153      49.161  59.233  70.547  1.00  0.00      LL0  N  
ATOM   3406  CA  ASP L 153      49.827  60.432  70.036  1.00  0.00      LL0  C  
ATOM   3407  C   ASP L 153      51.060  60.165  69.190  1.00  0.00      LL0  C  
ATOM   3408  O   ASP L 153      51.070  60.320  67.974  1.00  0.00      LL0  O  
ATOM   3409  CB  ASP L 153      50.076  61.481  71.126  1.00  0.00      LL0  C  
ATOM   3410  CG  ASP L 153      49.966  62.850  70.501  1.00  0.00      LL0  C  
ATOM   3411  OD1 ASP L 153      48.922  63.161  69.942  1.00  0.00      LL0  O  
ATOM   3412  OD2 ASP L 153      50.930  63.603  70.528  1.00  0.00      LL0  O1-
ATOM   3413  H   ASP L 153      48.262  59.005  70.165  1.00  0.00      LL0  H  
ATOM   3414  N   SER L 154      52.101  59.691  69.877  1.00  0.00      LL0  N  
ATOM   3415  CA  SER L 154      53.224  59.125  69.135  1.00  0.00      LL0  C  
ATOM   3416  C   SER L 154      53.805  57.859  69.751  1.00  0.00      LL0  C  
ATOM   3417  O   SER L 154      54.628  57.164  69.171  1.00  0.00      LL0  O  
ATOM   3418  CB  SER L 154      54.286  60.198  68.880  1.00  0.00      LL0  C  
ATOM   3419  OG  SER L 154      53.669  61.329  68.246  1.00  0.00      LL0  O  
ATOM   3420  H   SER L 154      52.072  59.744  70.876  1.00  0.00      LL0  H  
ATOM   3421  HG  SER L 154      52.862  61.010  67.847  1.00  0.00      LL0  H  
ATOM   3422  N   SER L 155      53.307  57.561  70.957  1.00  0.00      LL0  N  
ATOM   3423  CA  SER L 155      53.752  56.368  71.673  1.00  0.00      LL0  C  
ATOM   3424  C   SER L 155      53.360  55.061  70.994  1.00  0.00      LL0  C  
ATOM   3425  O   SER L 155      52.188  54.824  70.726  1.00  0.00      LL0  O  
ATOM   3426  CB  SER L 155      53.174  56.431  73.087  1.00  0.00      LL0  C  
ATOM   3427  OG  SER L 155      53.042  57.805  73.482  1.00  0.00      LL0  O  
ATOM   3428  H   SER L 155      52.657  58.157  71.425  1.00  0.00      LL0  H  
ATOM   3429  HG  SER L 155      52.126  58.049  73.357  1.00  0.00      LL0  H  
ATOM   3430  N   PRO L 156      54.375  54.213  70.708  1.00  0.00      LL0  N  
ATOM   3431  CA  PRO L 156      54.094  52.887  70.140  1.00  0.00      LL0  C  
ATOM   3432  C   PRO L 156      53.374  51.960  71.112  1.00  0.00      LL0  C  
ATOM   3433  O   PRO L 156      53.979  51.323  71.965  1.00  0.00      LL0  O  
ATOM   3434  CB  PRO L 156      55.491  52.365  69.774  1.00  0.00      LL0  C  
ATOM   3435  CG  PRO L 156      56.420  53.580  69.788  1.00  0.00      LL0  C  
ATOM   3436  CD  PRO L 156      55.801  54.470  70.856  1.00  0.00      LL0  C  
ATOM   3437  N   VAL L 157      52.048  51.907  70.964  1.00  0.00      LL0  N  
ATOM   3438  CA  VAL L 157      51.338  51.089  71.945  1.00  0.00      LL0  C  
ATOM   3439  C   VAL L 157      51.044  49.678  71.458  1.00  0.00      LL0  C  
ATOM   3440  O   VAL L 157      50.476  49.467  70.392  1.00  0.00      LL0  O  
ATOM   3441  CB  VAL L 157      50.065  51.800  72.436  1.00  0.00      LL0  C  
ATOM   3442  CG1 VAL L 157      49.453  51.107  73.653  1.00  0.00      LL0  C  
ATOM   3443  CG2 VAL L 157      50.352  53.255  72.792  1.00  0.00      LL0  C  
ATOM   3444  H   VAL L 157      51.605  52.404  70.217  1.00  0.00      LL0  H  
ATOM   3445  N   LYS L 158      51.461  48.722  72.307  1.00  0.00      LL0  N  
ATOM   3446  CA  LYS L 158      51.074  47.331  72.062  1.00  0.00      LL0  C  
ATOM   3447  C   LYS L 158      50.472  46.602  73.267  1.00  0.00      LL0  C  
ATOM   3448  O   LYS L 158      49.773  45.596  73.127  1.00  0.00      LL0  O  
ATOM   3449  CB  LYS L 158      52.238  46.548  71.428  1.00  0.00      LL0  C  
ATOM   3450  CG  LYS L 158      51.875  45.113  71.018  1.00  0.00      LL0  C  
ATOM   3451  CD  LYS L 158      50.696  45.054  70.041  1.00  0.00      LL0  C  
ATOM   3452  CE  LYS L 158      49.937  43.724  70.070  1.00  0.00      LL0  C  
ATOM   3453  NZ  LYS L 158      49.112  43.618  71.286  1.00  0.00      LL0  N1+
ATOM   3454  H   LYS L 158      52.059  49.002  73.056  1.00  0.00      LL0  H  
ATOM   3455  HZ1 LYS L 158      49.373  42.794  71.855  1.00  0.00      LL0  H  
ATOM   3456  HZ2 LYS L 158      49.170  44.466  71.894  1.00  0.00      LL0  H  
ATOM   3457  HZ3 LYS L 158      48.102  43.505  71.029  1.00  0.00      LL0  H  
ATOM   3458  N   ALA L 159      50.771  47.147  74.457  1.00  0.00      LL0  N  
ATOM   3459  CA  ALA L 159      50.104  46.612  75.644  1.00  0.00      LL0  C  
ATOM   3460  C   ALA L 159      48.807  47.363  75.852  1.00  0.00      LL0  C  
ATOM   3461  O   ALA L 159      48.683  48.493  75.403  1.00  0.00      LL0  O  
ATOM   3462  CB  ALA L 159      50.988  46.782  76.880  1.00  0.00      LL0  C  
ATOM   3463  H   ALA L 159      51.229  48.029  74.516  1.00  0.00      LL0  H  
ATOM   3464  N   GLY L 160      47.840  46.679  76.489  1.00  0.00      LL0  N  
ATOM   3465  CA  GLY L 160      46.485  47.248  76.489  1.00  0.00      LL0  C  
ATOM   3466  C   GLY L 160      45.862  47.297  75.098  1.00  0.00      LL0  C  
ATOM   3467  O   GLY L 160      44.955  48.063  74.795  1.00  0.00      LL0  O  
ATOM   3468  H   GLY L 160      47.994  45.758  76.843  1.00  0.00      LL0  H  
ATOM   3469  N   VAL L 161      46.461  46.452  74.249  1.00  0.00      LL0  N  
ATOM   3470  CA  VAL L 161      46.134  46.401  72.835  1.00  0.00      LL0  C  
ATOM   3471  C   VAL L 161      45.951  44.946  72.507  1.00  0.00      LL0  C  
ATOM   3472  O   VAL L 161      46.886  44.209  72.189  1.00  0.00      LL0  O  
ATOM   3473  CB  VAL L 161      47.254  47.010  71.977  1.00  0.00      LL0  C  
ATOM   3474  CG1 VAL L 161      47.133  46.657  70.498  1.00  0.00      LL0  C  
ATOM   3475  CG2 VAL L 161      47.335  48.518  72.159  1.00  0.00      LL0  C  
ATOM   3476  H   VAL L 161      47.030  45.732  74.639  1.00  0.00      LL0  H  
ATOM   3477  N   GLU L 162      44.687  44.565  72.591  1.00  0.00      LL0  N  
ATOM   3478  CA  GLU L 162      44.449  43.154  72.354  1.00  0.00      LL0  C  
ATOM   3479  C   GLU L 162      44.523  42.860  70.872  1.00  0.00      LL0  C  
ATOM   3480  O   GLU L 162      44.504  43.774  70.045  1.00  0.00      LL0  O  
ATOM   3481  CB  GLU L 162      43.161  42.727  73.061  1.00  0.00      LL0  C  
ATOM   3482  CG  GLU L 162      43.030  43.344  74.469  1.00  0.00      LL0  C  
ATOM   3483  CD  GLU L 162      44.294  43.146  75.297  1.00  0.00      LL0  C  
ATOM   3484  OE1 GLU L 162      44.647  42.010  75.582  1.00  0.00      LL0  O  
ATOM   3485  OE2 GLU L 162      44.930  44.129  75.672  1.00  0.00      LL0  O1-
ATOM   3486  H   GLU L 162      43.997  45.202  72.940  1.00  0.00      LL0  H  
ATOM   3487  N   THR L 163      44.712  41.580  70.557  1.00  0.00      LL0  N  
ATOM   3488  CA  THR L 163      45.038  41.275  69.167  1.00  0.00      LL0  C  
ATOM   3489  C   THR L 163      44.616  39.855  68.832  1.00  0.00      LL0  C  
ATOM   3490  O   THR L 163      45.002  38.924  69.527  1.00  0.00      LL0  O  
ATOM   3491  CB  THR L 163      46.549  41.481  68.938  1.00  0.00      LL0  C  
ATOM   3492  CG2 THR L 163      46.889  41.527  67.446  1.00  0.00      LL0  C  
ATOM   3493  OG1 THR L 163      47.016  42.680  69.601  1.00  0.00      LL0  O  
ATOM   3494  H   THR L 163      44.741  40.860  71.252  1.00  0.00      LL0  H  
ATOM   3495  HG1 THR L 163      46.331  43.321  69.417  1.00  0.00      LL0  H  
ATOM   3496  N   THR L 164      43.787  39.716  67.788  1.00  0.00      LL0  N  
ATOM   3497  CA  THR L 164      43.407  38.339  67.476  1.00  0.00      LL0  C  
ATOM   3498  C   THR L 164      44.469  37.613  66.673  1.00  0.00      LL0  C  
ATOM   3499  O   THR L 164      45.412  38.201  66.153  1.00  0.00      LL0  O  
ATOM   3500  CB  THR L 164      42.060  38.273  66.740  1.00  0.00      LL0  C  
ATOM   3501  CG2 THR L 164      40.933  38.947  67.517  1.00  0.00      LL0  C  
ATOM   3502  OG1 THR L 164      42.172  38.833  65.428  1.00  0.00      LL0  O  
ATOM   3503  H   THR L 164      43.515  40.487  67.208  1.00  0.00      LL0  H  
ATOM   3504  HG1 THR L 164      42.299  38.085  64.845  1.00  0.00      LL0  H  
ATOM   3505  N   THR L 165      44.239  36.306  66.549  1.00  0.00      LL0  N  
ATOM   3506  CA  THR L 165      44.928  35.581  65.491  1.00  0.00      LL0  C  
ATOM   3507  C   THR L 165      44.253  35.841  64.147  1.00  0.00      LL0  C  
ATOM   3508  O   THR L 165      43.055  36.118  64.085  1.00  0.00      LL0  O  
ATOM   3509  CB  THR L 165      44.894  34.099  65.870  1.00  0.00      LL0  C  
ATOM   3510  CG2 THR L 165      46.109  33.717  66.719  1.00  0.00      LL0  C  
ATOM   3511  OG1 THR L 165      43.688  33.814  66.596  1.00  0.00      LL0  O  
ATOM   3512  H   THR L 165      43.495  35.824  67.012  1.00  0.00      LL0  H  
ATOM   3513  HG1 THR L 165      43.654  32.873  66.719  1.00  0.00      LL0  H  
ATOM   3514  N   PRO L 166      45.070  35.765  63.065  1.00  0.00      LL0  N  
ATOM   3515  CA  PRO L 166      44.522  35.807  61.702  1.00  0.00      LL0  C  
ATOM   3516  C   PRO L 166      43.500  34.715  61.413  1.00  0.00      LL0  C  
ATOM   3517  O   PRO L 166      43.823  33.601  61.020  1.00  0.00      LL0  O  
ATOM   3518  CB  PRO L 166      45.773  35.695  60.823  1.00  0.00      LL0  C  
ATOM   3519  CG  PRO L 166      46.925  36.189  61.695  1.00  0.00      LL0  C  
ATOM   3520  CD  PRO L 166      46.527  35.682  63.074  1.00  0.00      LL0  C  
ATOM   3521  N   SER L 167      42.242  35.085  61.643  1.00  0.00      LL0  N  
ATOM   3522  CA  SER L 167      41.168  34.118  61.472  1.00  0.00      LL0  C  
ATOM   3523  C   SER L 167      40.691  34.036  60.032  1.00  0.00      LL0  C  
ATOM   3524  O   SER L 167      40.800  34.989  59.273  1.00  0.00      LL0  O  
ATOM   3525  CB  SER L 167      40.051  34.491  62.442  1.00  0.00      LL0  C  
ATOM   3526  OG  SER L 167      40.589  34.556  63.770  1.00  0.00      LL0  O  
ATOM   3527  H   SER L 167      42.068  36.043  61.879  1.00  0.00      LL0  H  
ATOM   3528  HG  SER L 167      41.339  35.148  63.758  1.00  0.00      LL0  H  
ATOM   3529  N   LYS L 168      40.186  32.850  59.669  1.00  0.00      LL0  N  
ATOM   3530  CA  LYS L 168      39.773  32.702  58.275  1.00  0.00      LL0  C  
ATOM   3531  C   LYS L 168      38.372  33.233  58.030  1.00  0.00      LL0  C  
ATOM   3532  O   LYS L 168      37.413  32.826  58.673  1.00  0.00      LL0  O  
ATOM   3533  CB  LYS L 168      39.944  31.239  57.853  1.00  0.00      LL0  C  
ATOM   3534  CG  LYS L 168      40.039  31.016  56.342  1.00  0.00      LL0  C  
ATOM   3535  CD  LYS L 168      40.561  29.615  56.011  1.00  0.00      LL0  C  
ATOM   3536  CE  LYS L 168      40.762  29.335  54.518  1.00  0.00      LL0  C  
ATOM   3537  NZ  LYS L 168      41.794  30.209  53.947  1.00  0.00      LL0  N1+
ATOM   3538  H   LYS L 168      40.016  32.134  60.343  1.00  0.00      LL0  H  
ATOM   3539  HZ1 LYS L 168      41.897  30.070  52.913  1.00  0.00      LL0  H  
ATOM   3540  HZ2 LYS L 168      41.579  31.217  54.065  1.00  0.00      LL0  H  
ATOM   3541  HZ3 LYS L 168      42.748  30.020  54.321  1.00  0.00      LL0  H  
ATOM   3542  N   GLN L 169      38.311  34.191  57.099  1.00  0.00      LL0  N  
ATOM   3543  CA  GLN L 169      37.024  34.817  56.813  1.00  0.00      LL0  C  
ATOM   3544  C   GLN L 169      36.195  34.025  55.830  1.00  0.00      LL0  C  
ATOM   3545  O   GLN L 169      36.660  33.099  55.174  1.00  0.00      LL0  O  
ATOM   3546  CB  GLN L 169      37.196  36.215  56.221  1.00  0.00      LL0  C  
ATOM   3547  CG  GLN L 169      38.157  37.123  56.978  1.00  0.00      LL0  C  
ATOM   3548  CD  GLN L 169      38.193  38.502  56.345  1.00  0.00      LL0  C  
ATOM   3549  NE2 GLN L 169      38.231  38.510  55.011  1.00  0.00      LL0  N  
ATOM   3550  OE1 GLN L 169      38.180  39.526  57.015  1.00  0.00      LL0  O  
ATOM   3551  H   GLN L 169      39.130  34.413  56.572  1.00  0.00      LL0  H  
ATOM   3552 HE21 GLN L 169      38.332  37.711  54.420  1.00  0.00      LL0  H  
ATOM   3553 HE22 GLN L 169      38.134  39.410  54.579  1.00  0.00      LL0  H  
ATOM   3554  N   SER L 170      34.951  34.505  55.691  1.00  0.00      LL0  N  
ATOM   3555  CA  SER L 170      34.073  34.027  54.623  1.00  0.00      LL0  C  
ATOM   3556  C   SER L 170      34.701  34.122  53.238  1.00  0.00      LL0  C  
ATOM   3557  O   SER L 170      34.638  33.214  52.421  1.00  0.00      LL0  O  
ATOM   3558  CB  SER L 170      32.780  34.834  54.706  1.00  0.00      LL0  C  
ATOM   3559  OG  SER L 170      33.117  36.186  55.054  1.00  0.00      LL0  O  
ATOM   3560  H   SER L 170      34.627  35.267  56.254  1.00  0.00      LL0  H  
ATOM   3561  HG  SER L 170      32.298  36.631  55.247  1.00  0.00      LL0  H  
ATOM   3562  N   ASN L 171      35.373  35.267  53.023  1.00  0.00      LL0  N  
ATOM   3563  CA  ASN L 171      36.086  35.391  51.749  1.00  0.00      LL0  C  
ATOM   3564  C   ASN L 171      37.454  34.732  51.652  1.00  0.00      LL0  C  
ATOM   3565  O   ASN L 171      38.289  35.125  50.846  1.00  0.00      LL0  O  
ATOM   3566  CB  ASN L 171      36.122  36.841  51.230  1.00  0.00      LL0  C  
ATOM   3567  CG  ASN L 171      37.043  37.770  52.009  1.00  0.00      LL0  C  
ATOM   3568  ND2 ASN L 171      36.456  38.929  52.296  1.00  0.00      LL0  N  
ATOM   3569  OD1 ASN L 171      38.213  37.508  52.289  1.00  0.00      LL0  O  
ATOM   3570  H   ASN L 171      35.363  35.970  53.735  1.00  0.00      LL0  H  
ATOM   3571 HD21 ASN L 171      35.493  39.121  52.129  1.00  0.00      LL0  H  
ATOM   3572 HD22 ASN L 171      36.987  39.705  52.659  1.00  0.00      LL0  H  
ATOM   3573  N   ASN L 172      37.644  33.708  52.508  1.00  0.00      LL0  N  
ATOM   3574  CA  ASN L 172      38.811  32.817  52.493  1.00  0.00      LL0  C  
ATOM   3575  C   ASN L 172      40.117  33.372  53.046  1.00  0.00      LL0  C  
ATOM   3576  O   ASN L 172      40.856  32.699  53.759  1.00  0.00      LL0  O  
ATOM   3577  CB  ASN L 172      38.998  32.151  51.124  1.00  0.00      LL0  C  
ATOM   3578  CG  ASN L 172      39.666  30.812  51.313  1.00  0.00      LL0  C  
ATOM   3579  ND2 ASN L 172      38.864  29.774  51.083  1.00  0.00      LL0  N  
ATOM   3580  OD1 ASN L 172      40.830  30.702  51.666  1.00  0.00      LL0  O  
ATOM   3581  H   ASN L 172      36.936  33.495  53.182  1.00  0.00      LL0  H  
ATOM   3582 HD21 ASN L 172      37.899  29.875  50.849  1.00  0.00      LL0  H  
ATOM   3583 HD22 ASN L 172      39.291  28.868  51.133  1.00  0.00      LL0  H  
ATOM   3584  N   LYS L 173      40.350  34.646  52.714  1.00  0.00      LL0  N  
ATOM   3585  CA  LYS L 173      41.483  35.361  53.291  1.00  0.00      LL0  C  
ATOM   3586  C   LYS L 173      41.271  35.640  54.768  1.00  0.00      LL0  C  
ATOM   3587  O   LYS L 173      40.254  35.268  55.337  1.00  0.00      LL0  O  
ATOM   3588  CB  LYS L 173      41.707  36.637  52.489  1.00  0.00      LL0  C  
ATOM   3589  CG  LYS L 173      41.860  36.343  50.993  1.00  0.00      LL0  C  
ATOM   3590  CD  LYS L 173      41.913  37.576  50.085  1.00  0.00      LL0  C  
ATOM   3591  CE  LYS L 173      40.590  38.335  49.904  1.00  0.00      LL0  C  
ATOM   3592  NZ  LYS L 173      40.165  38.992  51.143  1.00  0.00      LL0  N1+
ATOM   3593  H   LYS L 173      39.704  35.113  52.115  1.00  0.00      LL0  H  
ATOM   3594  HZ1 LYS L 173      39.545  39.802  50.935  1.00  0.00      LL0  H  
ATOM   3595  HZ2 LYS L 173      39.606  38.353  51.747  1.00  0.00      LL0  H  
ATOM   3596  HZ3 LYS L 173      40.978  39.362  51.676  1.00  0.00      LL0  H  
ATOM   3597  N   TYR L 174      42.277  36.271  55.371  1.00  0.00      LL0  N  
ATOM   3598  CA  TYR L 174      42.302  36.318  56.827  1.00  0.00      LL0  C  
ATOM   3599  C   TYR L 174      41.936  37.675  57.402  1.00  0.00      LL0  C  
ATOM   3600  O   TYR L 174      41.985  38.700  56.732  1.00  0.00      LL0  O  
ATOM   3601  CB  TYR L 174      43.669  35.814  57.322  1.00  0.00      LL0  C  
ATOM   3602  CG  TYR L 174      43.915  34.420  56.782  1.00  0.00      LL0  C  
ATOM   3603  CD1 TYR L 174      44.656  34.251  55.591  1.00  0.00      LL0  C  
ATOM   3604  CD2 TYR L 174      43.361  33.322  57.469  1.00  0.00      LL0  C  
ATOM   3605  CE1 TYR L 174      44.759  32.968  55.025  1.00  0.00      LL0  C  
ATOM   3606  CE2 TYR L 174      43.472  32.040  56.906  1.00  0.00      LL0  C  
ATOM   3607  CZ  TYR L 174      44.129  31.884  55.670  1.00  0.00      LL0  C  
ATOM   3608  OH  TYR L 174      44.120  30.631  55.083  1.00  0.00      LL0  O  
ATOM   3609  H   TYR L 174      43.017  36.695  54.851  1.00  0.00      LL0  H  
ATOM   3610  HH  TYR L 174      44.653  30.613  54.278  1.00  0.00      LL0  H  
ATOM   3611  N   ALA L 175      41.548  37.620  58.680  1.00  0.00      LL0  N  
ATOM   3612  CA  ALA L 175      41.154  38.823  59.405  1.00  0.00      LL0  C  
ATOM   3613  C   ALA L 175      41.818  38.844  60.754  1.00  0.00      LL0  C  
ATOM   3614  O   ALA L 175      42.289  37.824  61.242  1.00  0.00      LL0  O  
ATOM   3615  CB  ALA L 175      39.658  38.839  59.689  1.00  0.00      LL0  C  
ATOM   3616  H   ALA L 175      41.526  36.738  59.151  1.00  0.00      LL0  H  
ATOM   3617  N   ALA L 176      41.801  40.033  61.347  1.00  0.00      LL0  N  
ATOM   3618  CA  ALA L 176      42.237  40.170  62.726  1.00  0.00      LL0  C  
ATOM   3619  C   ALA L 176      41.570  41.391  63.308  1.00  0.00      LL0  C  
ATOM   3620  O   ALA L 176      40.967  42.182  62.590  1.00  0.00      LL0  O  
ATOM   3621  CB  ALA L 176      43.758  40.341  62.813  1.00  0.00      LL0  C  
ATOM   3622  H   ALA L 176      41.467  40.844  60.862  1.00  0.00      LL0  H  
ATOM   3623  N   SER L 177      41.732  41.539  64.618  1.00  0.00      LL0  N  
ATOM   3624  CA  SER L 177      41.329  42.810  65.190  1.00  0.00      LL0  C  
ATOM   3625  C   SER L 177      42.246  43.222  66.318  1.00  0.00      LL0  C  
ATOM   3626  O   SER L 177      43.003  42.428  66.873  1.00  0.00      LL0  O  
ATOM   3627  CB  SER L 177      39.857  42.764  65.601  1.00  0.00      LL0  C  
ATOM   3628  OG  SER L 177      39.544  41.507  66.205  1.00  0.00      LL0  O  
ATOM   3629  H   SER L 177      42.021  40.778  65.201  1.00  0.00      LL0  H  
ATOM   3630  HG  SER L 177      38.763  41.647  66.743  1.00  0.00      LL0  H  
ATOM   3631  N   SER L 178      42.166  44.519  66.616  1.00  0.00      LL0  N  
ATOM   3632  CA  SER L 178      42.975  45.029  67.705  1.00  0.00      LL0  C  
ATOM   3633  C   SER L 178      42.130  45.896  68.605  1.00  0.00      LL0  C  
ATOM   3634  O   SER L 178      41.188  46.542  68.162  1.00  0.00      LL0  O  
ATOM   3635  CB  SER L 178      44.201  45.760  67.155  1.00  0.00      LL0  C  
ATOM   3636  OG  SER L 178      45.215  45.838  68.163  1.00  0.00      LL0  O  
ATOM   3637  H   SER L 178      41.542  45.127  66.122  1.00  0.00      LL0  H  
ATOM   3638  HG  SER L 178      45.080  45.072  68.717  1.00  0.00      LL0  H  
ATOM   3639  N   TYR L 179      42.472  45.836  69.895  1.00  0.00      LL0  N  
ATOM   3640  CA  TYR L 179      41.589  46.461  70.872  1.00  0.00      LL0  C  
ATOM   3641  C   TYR L 179      42.369  47.295  71.853  1.00  0.00      LL0  C  
ATOM   3642  O   TYR L 179      42.851  46.798  72.861  1.00  0.00      LL0  O  
ATOM   3643  CB  TYR L 179      40.781  45.399  71.631  1.00  0.00      LL0  C  
ATOM   3644  CG  TYR L 179      39.913  44.613  70.679  1.00  0.00      LL0  C  
ATOM   3645  CD1 TYR L 179      40.412  43.422  70.114  1.00  0.00      LL0  C  
ATOM   3646  CD2 TYR L 179      38.632  45.107  70.372  1.00  0.00      LL0  C  
ATOM   3647  CE1 TYR L 179      39.621  42.725  69.188  1.00  0.00      LL0  C  
ATOM   3648  CE2 TYR L 179      37.843  44.406  69.449  1.00  0.00      LL0  C  
ATOM   3649  CZ  TYR L 179      38.352  43.236  68.855  1.00  0.00      LL0  C  
ATOM   3650  OH  TYR L 179      37.591  42.579  67.909  1.00  0.00      LL0  O  
ATOM   3651  H   TYR L 179      43.265  45.301  70.186  1.00  0.00      LL0  H  
ATOM   3652  HH  TYR L 179      36.727  42.987  67.894  1.00  0.00      LL0  H  
ATOM   3653  N   LEU L 180      42.486  48.581  71.514  1.00  0.00      LL0  N  
ATOM   3654  CA  LEU L 180      43.162  49.443  72.479  1.00  0.00      LL0  C  
ATOM   3655  C   LEU L 180      42.212  49.888  73.576  1.00  0.00      LL0  C  
ATOM   3656  O   LEU L 180      41.419  50.807  73.403  1.00  0.00      LL0  O  
ATOM   3657  CB  LEU L 180      43.835  50.608  71.738  1.00  0.00      LL0  C  
ATOM   3658  CG  LEU L 180      44.510  51.696  72.588  1.00  0.00      LL0  C  
ATOM   3659  CD1 LEU L 180      45.415  51.157  73.698  1.00  0.00      LL0  C  
ATOM   3660  CD2 LEU L 180      45.255  52.697  71.705  1.00  0.00      LL0  C  
ATOM   3661  H   LEU L 180      41.995  48.945  70.720  1.00  0.00      LL0  H  
ATOM   3662  N   SER L 181      42.319  49.179  74.706  1.00  0.00      LL0  N  
ATOM   3663  CA  SER L 181      41.549  49.629  75.862  1.00  0.00      LL0  C  
ATOM   3664  C   SER L 181      42.203  50.765  76.625  1.00  0.00      LL0  C  
ATOM   3665  O   SER L 181      42.913  50.586  77.606  1.00  0.00      LL0  O  
ATOM   3666  CB  SER L 181      41.196  48.469  76.793  1.00  0.00      LL0  C  
ATOM   3667  OG  SER L 181      40.271  47.580  76.140  1.00  0.00      LL0  O  
ATOM   3668  H   SER L 181      43.054  48.500  74.773  1.00  0.00      LL0  H  
ATOM   3669  HG  SER L 181      40.818  47.061  75.551  1.00  0.00      LL0  H  
ATOM   3670  N   LEU L 182      41.909  51.959  76.104  1.00  0.00      LL0  N  
ATOM   3671  CA  LEU L 182      42.275  53.179  76.812  1.00  0.00      LL0  C  
ATOM   3672  C   LEU L 182      41.437  53.394  78.053  1.00  0.00      LL0  C  
ATOM   3673  O   LEU L 182      40.375  52.808  78.254  1.00  0.00      LL0  O  
ATOM   3674  CB  LEU L 182      42.044  54.391  75.917  1.00  0.00      LL0  C  
ATOM   3675  CG  LEU L 182      42.861  54.406  74.637  1.00  0.00      LL0  C  
ATOM   3676  CD1 LEU L 182      42.253  55.378  73.632  1.00  0.00      LL0  C  
ATOM   3677  CD2 LEU L 182      44.338  54.683  74.914  1.00  0.00      LL0  C  
ATOM   3678  H   LEU L 182      41.243  51.960  75.356  1.00  0.00      LL0  H  
ATOM   3679  N   THR L 183      41.934  54.340  78.842  1.00  0.00      LL0  N  
ATOM   3680  CA  THR L 183      41.022  54.959  79.785  1.00  0.00      LL0  C  
ATOM   3681  C   THR L 183      40.660  56.366  79.296  1.00  0.00      LL0  C  
ATOM   3682  O   THR L 183      41.419  57.039  78.603  1.00  0.00      LL0  O  
ATOM   3683  CB  THR L 183      41.658  54.873  81.174  1.00  0.00      LL0  C  
ATOM   3684  CG2 THR L 183      41.617  53.441  81.711  1.00  0.00      LL0  C  
ATOM   3685  OG1 THR L 183      43.002  55.359  81.147  1.00  0.00      LL0  O  
ATOM   3686  H   THR L 183      42.860  54.707  78.732  1.00  0.00      LL0  H  
ATOM   3687  HG1 THR L 183      42.936  56.260  81.483  1.00  0.00      LL0  H  
ATOM   3688  N   PRO L 184      39.398  56.772  79.572  1.00  0.00      LL0  N  
ATOM   3689  CA  PRO L 184      38.842  57.971  78.930  1.00  0.00      LL0  C  
ATOM   3690  C   PRO L 184      39.522  59.317  79.131  1.00  0.00      LL0  C  
ATOM   3691  O   PRO L 184      39.172  60.283  78.459  1.00  0.00      LL0  O  
ATOM   3692  CB  PRO L 184      37.391  57.998  79.409  1.00  0.00      LL0  C  
ATOM   3693  CG  PRO L 184      37.089  56.551  79.756  1.00  0.00      LL0  C  
ATOM   3694  CD  PRO L 184      38.399  56.070  80.362  1.00  0.00      LL0  C  
ATOM   3695  N   GLU L 185      40.451  59.390  80.080  1.00  0.00      LL0  N  
ATOM   3696  CA  GLU L 185      41.289  60.588  80.177  1.00  0.00      LL0  C  
ATOM   3697  C   GLU L 185      42.348  60.591  79.099  1.00  0.00      LL0  C  
ATOM   3698  O   GLU L 185      42.472  61.539  78.333  1.00  0.00      LL0  O  
ATOM   3699  CB  GLU L 185      41.985  60.799  81.536  1.00  0.00      LL0  C  
ATOM   3700  CG  GLU L 185      41.731  59.798  82.672  1.00  0.00      LL0  C  
ATOM   3701  CD  GLU L 185      42.066  58.394  82.215  1.00  0.00      LL0  C  
ATOM   3702  OE1 GLU L 185      43.173  58.151  81.746  1.00  0.00      LL0  O  
ATOM   3703  OE2 GLU L 185      41.164  57.565  82.218  1.00  0.00      LL0  O1-
ATOM   3704  H   GLU L 185      40.680  58.556  80.585  1.00  0.00      LL0  H  
ATOM   3705  N   GLN L 186      43.054  59.448  79.017  1.00  0.00      LL0  N  
ATOM   3706  CA  GLN L 186      44.010  59.229  77.922  1.00  0.00      LL0  C  
ATOM   3707  C   GLN L 186      43.426  59.583  76.564  1.00  0.00      LL0  C  
ATOM   3708  O   GLN L 186      43.967  60.373  75.797  1.00  0.00      LL0  O  
ATOM   3709  CB  GLN L 186      44.476  57.775  77.883  1.00  0.00      LL0  C  
ATOM   3710  CG  GLN L 186      45.080  57.245  79.183  1.00  0.00      LL0  C  
ATOM   3711  CD  GLN L 186      45.202  55.738  79.084  1.00  0.00      LL0  C  
ATOM   3712  NE2 GLN L 186      45.853  55.176  80.103  1.00  0.00      LL0  N  
ATOM   3713  OE1 GLN L 186      44.752  55.106  78.137  1.00  0.00      LL0  O  
ATOM   3714  H   GLN L 186      42.929  58.775  79.754  1.00  0.00      LL0  H  
ATOM   3715 HE21 GLN L 186      46.137  55.722  80.888  1.00  0.00      LL0  H  
ATOM   3716 HE22 GLN L 186      46.000  54.190  80.083  1.00  0.00      LL0  H  
ATOM   3717  N   TRP L 187      42.226  59.008  76.366  1.00  0.00      LL0  N  
ATOM   3718  CA  TRP L 187      41.423  59.292  75.175  1.00  0.00      LL0  C  
ATOM   3719  C   TRP L 187      41.248  60.772  74.835  1.00  0.00      LL0  C  
ATOM   3720  O   TRP L 187      41.244  61.164  73.680  1.00  0.00      LL0  O  
ATOM   3721  CB  TRP L 187      40.081  58.550  75.315  1.00  0.00      LL0  C  
ATOM   3722  CG  TRP L 187      39.115  58.847  74.185  1.00  0.00      LL0  C  
ATOM   3723  CD1 TRP L 187      37.839  59.413  74.325  1.00  0.00      LL0  C  
ATOM   3724  CD2 TRP L 187      39.280  58.636  72.764  1.00  0.00      LL0  C  
ATOM   3725  CE2 TRP L 187      38.078  59.095  72.127  1.00  0.00      LL0  C  
ATOM   3726  CE3 TRP L 187      40.327  58.106  71.981  1.00  0.00      LL0  C  
ATOM   3727  NE1 TRP L 187      37.225  59.561  73.121  1.00  0.00      LL0  N  
ATOM   3728  CZ2 TRP L 187      37.951  59.019  70.723  1.00  0.00      LL0  C  
ATOM   3729  CZ3 TRP L 187      40.188  58.036  70.579  1.00  0.00      LL0  C  
ATOM   3730  CH2 TRP L 187      39.007  58.489  69.953  1.00  0.00      LL0  C  
ATOM   3731  H   TRP L 187      41.940  58.326  77.044  1.00  0.00      LL0  H  
ATOM   3732  HE1 TRP L 187      36.334  59.940  72.966  1.00  0.00      LL0  H  
ATOM   3733  N   LYS L 188      41.095  61.582  75.892  1.00  0.00      LL0  N  
ATOM   3734  CA  LYS L 188      40.975  63.018  75.627  1.00  0.00      LL0  C  
ATOM   3735  C   LYS L 188      42.298  63.757  75.497  1.00  0.00      LL0  C  
ATOM   3736  O   LYS L 188      42.364  64.858  74.969  1.00  0.00      LL0  O  
ATOM   3737  CB  LYS L 188      40.153  63.710  76.714  1.00  0.00      LL0  C  
ATOM   3738  CG  LYS L 188      38.789  63.080  76.982  1.00  0.00      LL0  C  
ATOM   3739  CD  LYS L 188      38.061  63.789  78.127  1.00  0.00      LL0  C  
ATOM   3740  CE  LYS L 188      36.819  63.036  78.609  1.00  0.00      LL0  C  
ATOM   3741  NZ  LYS L 188      37.231  61.760  79.208  1.00  0.00      LL0  N1+
ATOM   3742  H   LYS L 188      41.202  61.228  76.818  1.00  0.00      LL0  H  
ATOM   3743  HZ1 LYS L 188      36.407  61.208  79.518  1.00  0.00      LL0  H  
ATOM   3744  HZ2 LYS L 188      37.774  61.210  78.506  1.00  0.00      LL0  H  
ATOM   3745  HZ3 LYS L 188      37.862  61.929  80.015  1.00  0.00      LL0  H  
ATOM   3746  N   SER L 189      43.338  63.130  76.059  1.00  0.00      LL0  N  
ATOM   3747  CA  SER L 189      44.596  63.864  76.158  1.00  0.00      LL0  C  
ATOM   3748  C   SER L 189      45.476  63.799  74.923  1.00  0.00      LL0  C  
ATOM   3749  O   SER L 189      46.200  64.729  74.589  1.00  0.00      LL0  O  
ATOM   3750  CB  SER L 189      45.364  63.402  77.395  1.00  0.00      LL0  C  
ATOM   3751  OG  SER L 189      44.502  63.442  78.541  1.00  0.00      LL0  O  
ATOM   3752  H   SER L 189      43.265  62.181  76.362  1.00  0.00      LL0  H  
ATOM   3753  HG  SER L 189      43.759  62.882  78.345  1.00  0.00      LL0  H  
ATOM   3754  N   HIS L 190      45.403  62.640  74.256  1.00  0.00      LL0  N  
ATOM   3755  CA  HIS L 190      46.241  62.551  73.064  1.00  0.00      LL0  C  
ATOM   3756  C   HIS L 190      45.547  63.162  71.869  1.00  0.00      LL0  C  
ATOM   3757  O   HIS L 190      44.348  63.009  71.688  1.00  0.00      LL0  O  
ATOM   3758  CB  HIS L 190      46.632  61.102  72.774  1.00  0.00      LL0  C  
ATOM   3759  CG  HIS L 190      47.289  60.485  73.987  1.00  0.00      LL0  C  
ATOM   3760  CD2 HIS L 190      48.641  60.511  74.342  1.00  0.00      LL0  C  
ATOM   3761  ND1 HIS L 190      46.613  59.799  74.922  1.00  0.00      LL0  N  
ATOM   3762  CE1 HIS L 190      47.515  59.388  75.864  1.00  0.00      LL0  C  
ATOM   3763  NE2 HIS L 190      48.763  59.825  75.506  1.00  0.00      LL0  N  
ATOM   3764  H   HIS L 190      44.724  61.943  74.489  1.00  0.00      LL0  H  
ATOM   3765  HD1 HIS L 190      45.644  59.615  74.922  1.00  0.00      LL0  H  
ATOM   3766  N   ARG L 191      46.344  63.866  71.058  1.00  0.00      LL0  N  
ATOM   3767  CA  ARG L 191      45.734  64.457  69.865  1.00  0.00      LL0  C  
ATOM   3768  C   ARG L 191      45.477  63.426  68.780  1.00  0.00      LL0  C  
ATOM   3769  O   ARG L 191      44.574  63.533  67.961  1.00  0.00      LL0  O  
ATOM   3770  CB  ARG L 191      46.634  65.524  69.249  1.00  0.00      LL0  C  
ATOM   3771  CG  ARG L 191      47.362  66.454  70.220  1.00  0.00      LL0  C  
ATOM   3772  CD  ARG L 191      48.649  66.994  69.582  1.00  0.00      LL0  C  
ATOM   3773  NE  ARG L 191      49.576  65.896  69.298  1.00  0.00      LL0  N  
ATOM   3774  CZ  ARG L 191      49.853  65.448  68.055  1.00  0.00      LL0  C  
ATOM   3775  NH1 ARG L 191      49.343  66.055  66.987  1.00  0.00      LL0  N1+
ATOM   3776  NH2 ARG L 191      50.622  64.376  67.917  1.00  0.00      LL0  N  
ATOM   3777  H   ARG L 191      47.337  63.861  71.198  1.00  0.00      LL0  H  
ATOM   3778  HE  ARG L 191      49.918  65.324  70.058  1.00  0.00      LL0  H  
ATOM   3779 HH11 ARG L 191      49.494  65.690  66.069  1.00  0.00      LL0  H  
ATOM   3780 HH12 ARG L 191      48.783  66.874  67.103  1.00  0.00      LL0  H  
ATOM   3781 HH21 ARG L 191      50.874  63.966  67.043  1.00  0.00      LL0  H  
ATOM   3782 HH22 ARG L 191      50.937  63.925  68.766  1.00  0.00      LL0  H  
ATOM   3783  N   SER L 192      46.368  62.431  68.795  1.00  0.00      LL0  N  
ATOM   3784  CA  SER L 192      46.377  61.499  67.681  1.00  0.00      LL0  C  
ATOM   3785  C   SER L 192      46.155  60.088  68.178  1.00  0.00      LL0  C  
ATOM   3786  O   SER L 192      46.786  59.652  69.134  1.00  0.00      LL0  O  
ATOM   3787  CB  SER L 192      47.717  61.623  66.942  1.00  0.00      LL0  C  
ATOM   3788  OG  SER L 192      48.262  62.945  67.119  1.00  0.00      LL0  O  
ATOM   3789  H   SER L 192      47.062  62.366  69.513  1.00  0.00      LL0  H  
ATOM   3790  HG  SER L 192      48.474  62.992  68.052  1.00  0.00      LL0  H  
ATOM   3791  N   TYR L 193      45.235  59.388  67.513  1.00  0.00      LL0  N  
ATOM   3792  CA  TYR L 193      45.088  57.995  67.909  1.00  0.00      LL0  C  
ATOM   3793  C   TYR L 193      45.169  57.047  66.739  1.00  0.00      LL0  C  
ATOM   3794  O   TYR L 193      44.227  56.845  65.985  1.00  0.00      LL0  O  
ATOM   3795  CB  TYR L 193      43.810  57.803  68.719  1.00  0.00      LL0  C  
ATOM   3796  CG  TYR L 193      44.122  57.903  70.196  1.00  0.00      LL0  C  
ATOM   3797  CD1 TYR L 193      43.543  58.940  70.953  1.00  0.00      LL0  C  
ATOM   3798  CD2 TYR L 193      44.969  56.939  70.781  1.00  0.00      LL0  C  
ATOM   3799  CE1 TYR L 193      43.764  58.979  72.340  1.00  0.00      LL0  C  
ATOM   3800  CE2 TYR L 193      45.196  56.981  72.165  1.00  0.00      LL0  C  
ATOM   3801  CZ  TYR L 193      44.567  57.983  72.931  1.00  0.00      LL0  C  
ATOM   3802  OH  TYR L 193      44.735  57.976  74.302  1.00  0.00      LL0  O  
ATOM   3803  H   TYR L 193      44.647  59.787  66.805  1.00  0.00      LL0  H  
ATOM   3804  HH  TYR L 193      45.161  57.167  74.561  1.00  0.00      LL0  H  
ATOM   3805  N   SER L 194      46.370  56.492  66.605  1.00  0.00      LL0  N  
ATOM   3806  CA  SER L 194      46.653  55.823  65.344  1.00  0.00      LL0  C  
ATOM   3807  C   SER L 194      46.593  54.312  65.382  1.00  0.00      LL0  C  
ATOM   3808  O   SER L 194      47.426  53.650  65.999  1.00  0.00      LL0  O  
ATOM   3809  CB  SER L 194      48.020  56.283  64.861  1.00  0.00      LL0  C  
ATOM   3810  OG  SER L 194      48.154  57.692  65.077  1.00  0.00      LL0  O  
ATOM   3811  H   SER L 194      47.087  56.658  67.284  1.00  0.00      LL0  H  
ATOM   3812  HG  SER L 194      47.807  58.089  64.277  1.00  0.00      LL0  H  
ATOM   3813  N   CYS L 195      45.595  53.778  64.664  1.00  0.00      LL0  N  
ATOM   3814  CA  CYS L 195      45.690  52.347  64.385  1.00  0.00      LL0  C  
ATOM   3815  C   CYS L 195      46.657  52.071  63.257  1.00  0.00      LL0  C  
ATOM   3816  O   CYS L 195      46.368  52.270  62.086  1.00  0.00      LL0  O  
ATOM   3817  CB  CYS L 195      44.336  51.724  64.054  1.00  0.00      LL0  C  
ATOM   3818  SG  CYS L 195      44.481  49.945  63.735  1.00  0.00      LL0  S  
ATOM   3819  H   CYS L 195      44.941  54.371  64.188  1.00  0.00      LL0  H  
ATOM   3820  N   GLN L 196      47.838  51.613  63.681  1.00  0.00      LL0  N  
ATOM   3821  CA  GLN L 196      48.833  51.290  62.667  1.00  0.00      LL0  C  
ATOM   3822  C   GLN L 196      49.123  49.814  62.622  1.00  0.00      LL0  C  
ATOM   3823  O   GLN L 196      49.694  49.236  63.541  1.00  0.00      LL0  O  
ATOM   3824  CB  GLN L 196      50.090  52.118  62.898  1.00  0.00      LL0  C  
ATOM   3825  CG  GLN L 196      49.736  53.568  62.595  1.00  0.00      LL0  C  
ATOM   3826  CD  GLN L 196      50.830  54.521  62.999  1.00  0.00      LL0  C  
ATOM   3827  NE2 GLN L 196      50.593  55.774  62.614  1.00  0.00      LL0  N  
ATOM   3828  OE1 GLN L 196      51.812  54.166  63.645  1.00  0.00      LL0  O  
ATOM   3829  H   GLN L 196      48.006  51.477  64.656  1.00  0.00      LL0  H  
ATOM   3830 HE21 GLN L 196      49.728  55.966  62.131  1.00  0.00      LL0  H  
ATOM   3831 HE22 GLN L 196      51.213  56.534  62.787  1.00  0.00      LL0  H  
ATOM   3832  N   VAL L 197      48.667  49.226  61.515  1.00  0.00      LL0  N  
ATOM   3833  CA  VAL L 197      48.872  47.791  61.379  1.00  0.00      LL0  C  
ATOM   3834  C   VAL L 197      49.839  47.491  60.257  1.00  0.00      LL0  C  
ATOM   3835  O   VAL L 197      49.541  47.636  59.078  1.00  0.00      LL0  O  
ATOM   3836  CB  VAL L 197      47.533  47.070  61.174  1.00  0.00      LL0  C  
ATOM   3837  CG1 VAL L 197      47.698  45.553  61.044  1.00  0.00      LL0  C  
ATOM   3838  CG2 VAL L 197      46.560  47.419  62.300  1.00  0.00      LL0  C  
ATOM   3839  H   VAL L 197      48.250  49.774  60.784  1.00  0.00      LL0  H  
ATOM   3840  N   THR L 198      51.029  47.070  60.678  1.00  0.00      LL0  N  
ATOM   3841  CA  THR L 198      51.980  46.636  59.669  1.00  0.00      LL0  C  
ATOM   3842  C   THR L 198      51.705  45.219  59.203  1.00  0.00      LL0  C  
ATOM   3843  O   THR L 198      52.108  44.235  59.814  1.00  0.00      LL0  O  
ATOM   3844  CB  THR L 198      53.402  46.793  60.211  1.00  0.00      LL0  C  
ATOM   3845  CG2 THR L 198      54.480  46.486  59.165  1.00  0.00      LL0  C  
ATOM   3846  OG1 THR L 198      53.575  48.126  60.718  1.00  0.00      LL0  O  
ATOM   3847  H   THR L 198      51.176  46.872  61.648  1.00  0.00      LL0  H  
ATOM   3848  HG1 THR L 198      54.357  48.088  61.258  1.00  0.00      LL0  H  
ATOM   3849  N   HIS L 199      51.004  45.149  58.068  1.00  0.00      LL0  N  
ATOM   3850  CA  HIS L 199      51.070  43.878  57.353  1.00  0.00      LL0  C  
ATOM   3851  C   HIS L 199      52.469  43.738  56.780  1.00  0.00      LL0  C  
ATOM   3852  O   HIS L 199      53.165  44.732  56.596  1.00  0.00      LL0  O  
ATOM   3853  CB  HIS L 199      50.014  43.859  56.239  1.00  0.00      LL0  C  
ATOM   3854  CG  HIS L 199      49.904  42.497  55.587  1.00  0.00      LL0  C  
ATOM   3855  CD2 HIS L 199      49.038  41.456  55.931  1.00  0.00      LL0  C  
ATOM   3856  ND1 HIS L 199      50.671  42.094  54.557  1.00  0.00      LL0  N  
ATOM   3857  CE1 HIS L 199      50.302  40.811  54.252  1.00  0.00      LL0  C  
ATOM   3858  NE2 HIS L 199      49.299  40.421  55.098  1.00  0.00      LL0  N  
ATOM   3859  H   HIS L 199      50.718  45.994  57.611  1.00  0.00      LL0  H  
ATOM   3860  HD1 HIS L 199      51.390  42.599  54.119  1.00  0.00      LL0  H  
ATOM   3861  N   GLU L 200      52.856  42.493  56.472  1.00  0.00      LL0  N  
ATOM   3862  CA  GLU L 200      54.063  42.302  55.665  1.00  0.00      LL0  C  
ATOM   3863  C   GLU L 200      54.090  43.232  54.453  1.00  0.00      LL0  C  
ATOM   3864  O   GLU L 200      53.169  43.281  53.636  1.00  0.00      LL0  O  
ATOM   3865  CB  GLU L 200      54.172  40.807  55.323  1.00  0.00      LL0  C  
ATOM   3866  CG  GLU L 200      55.222  40.360  54.295  1.00  0.00      LL0  C  
ATOM   3867  CD  GLU L 200      54.716  40.651  52.897  1.00  0.00      LL0  C  
ATOM   3868  OE1 GLU L 200      53.720  40.064  52.484  1.00  0.00      LL0  O  
ATOM   3869  OE2 GLU L 200      55.261  41.521  52.225  1.00  0.00      LL0  O1-
ATOM   3870  H   GLU L 200      52.279  41.728  56.767  1.00  0.00      LL0  H  
ATOM   3871  N   GLY L 201      55.163  44.032  54.430  1.00  0.00      LL0  N  
ATOM   3872  CA  GLY L 201      55.329  44.977  53.328  1.00  0.00      LL0  C  
ATOM   3873  C   GLY L 201      54.559  46.290  53.413  1.00  0.00      LL0  C  
ATOM   3874  O   GLY L 201      54.866  47.242  52.704  1.00  0.00      LL0  O  
ATOM   3875  H   GLY L 201      55.821  43.976  55.179  1.00  0.00      LL0  H  
ATOM   3876  N   SER L 202      53.530  46.324  54.271  1.00  0.00      LL0  N  
ATOM   3877  CA  SER L 202      52.669  47.505  54.240  1.00  0.00      LL0  C  
ATOM   3878  C   SER L 202      51.969  47.813  55.552  1.00  0.00      LL0  C  
ATOM   3879  O   SER L 202      51.061  47.112  55.983  1.00  0.00      LL0  O  
ATOM   3880  CB  SER L 202      51.631  47.378  53.115  1.00  0.00      LL0  C  
ATOM   3881  OG  SER L 202      52.271  46.963  51.898  1.00  0.00      LL0  O  
ATOM   3882  H   SER L 202      53.300  45.550  54.859  1.00  0.00      LL0  H  
ATOM   3883  HG  SER L 202      53.107  47.426  51.866  1.00  0.00      LL0  H  
ATOM   3884  N   THR L 203      52.403  48.924  56.157  1.00  0.00      LL0  N  
ATOM   3885  CA  THR L 203      51.595  49.451  57.253  1.00  0.00      LL0  C  
ATOM   3886  C   THR L 203      50.373  50.197  56.744  1.00  0.00      LL0  C  
ATOM   3887  O   THR L 203      50.481  51.212  56.068  1.00  0.00      LL0  O  
ATOM   3888  CB  THR L 203      52.454  50.370  58.124  1.00  0.00      LL0  C  
ATOM   3889  CG2 THR L 203      51.750  50.798  59.417  1.00  0.00      LL0  C  
ATOM   3890  OG1 THR L 203      53.708  49.739  58.410  1.00  0.00      LL0  O  
ATOM   3891  H   THR L 203      53.189  49.448  55.834  1.00  0.00      LL0  H  
ATOM   3892  HG1 THR L 203      53.565  49.209  59.191  1.00  0.00      LL0  H  
ATOM   3893  N   VAL L 204      49.202  49.659  57.096  1.00  0.00      LL0  N  
ATOM   3894  CA  VAL L 204      48.020  50.482  56.875  1.00  0.00      LL0  C  
ATOM   3895  C   VAL L 204      47.808  51.380  58.081  1.00  0.00      LL0  C  
ATOM   3896  O   VAL L 204      47.966  50.960  59.223  1.00  0.00      LL0  O  
ATOM   3897  CB  VAL L 204      46.795  49.605  56.573  1.00  0.00      LL0  C  
ATOM   3898  CG1 VAL L 204      45.558  50.433  56.203  1.00  0.00      LL0  C  
ATOM   3899  CG2 VAL L 204      47.122  48.601  55.465  1.00  0.00      LL0  C  
ATOM   3900  H   VAL L 204      49.172  48.830  57.655  1.00  0.00      LL0  H  
ATOM   3901  N   GLU L 205      47.501  52.641  57.758  1.00  0.00      LL0  N  
ATOM   3902  CA  GLU L 205      47.349  53.647  58.801  1.00  0.00      LL0  C  
ATOM   3903  C   GLU L 205      45.883  54.008  58.957  1.00  0.00      LL0  C  
ATOM   3904  O   GLU L 205      45.139  54.013  57.977  1.00  0.00      LL0  O  
ATOM   3905  CB  GLU L 205      48.187  54.867  58.404  1.00  0.00      LL0  C  
ATOM   3906  CG  GLU L 205      48.828  55.659  59.549  1.00  0.00      LL0  C  
ATOM   3907  CD  GLU L 205      47.776  56.226  60.478  1.00  0.00      LL0  C  
ATOM   3908  OE1 GLU L 205      47.037  57.113  60.073  1.00  0.00      LL0  O  
ATOM   3909  OE2 GLU L 205      47.674  55.772  61.613  1.00  0.00      LL0  O1-
ATOM   3910  H   GLU L 205      47.317  52.892  56.811  1.00  0.00      LL0  H  
ATOM   3911  N   LYS L 206      45.502  54.274  60.214  1.00  0.00      LL0  N  
ATOM   3912  CA  LYS L 206      44.159  54.733  60.561  1.00  0.00      LL0  C  
ATOM   3913  C   LYS L 206      44.160  55.540  61.845  1.00  0.00      LL0  C  
ATOM   3914  O   LYS L 206      43.669  55.106  62.882  1.00  0.00      LL0  O  
ATOM   3915  CB  LYS L 206      43.167  53.567  60.689  1.00  0.00      LL0  C  
ATOM   3916  CG  LYS L 206      42.537  53.150  59.360  1.00  0.00      LL0  C  
ATOM   3917  CD  LYS L 206      41.478  54.115  58.820  1.00  0.00      LL0  C  
ATOM   3918  CE  LYS L 206      41.176  53.941  57.322  1.00  0.00      LL0  C  
ATOM   3919  NZ  LYS L 206      40.842  52.552  56.971  1.00  0.00      LL0  N1+
ATOM   3920  H   LYS L 206      46.218  54.246  60.918  1.00  0.00      LL0  H  
ATOM   3921  HZ1 LYS L 206      40.684  52.448  55.953  1.00  0.00      LL0  H  
ATOM   3922  HZ2 LYS L 206      41.634  51.929  57.238  1.00  0.00      LL0  H  
ATOM   3923  HZ3 LYS L 206      40.007  52.170  57.468  1.00  0.00      LL0  H  
ATOM   3924  N   THR L 207      44.707  56.750  61.731  1.00  0.00      LL0  N  
ATOM   3925  CA  THR L 207      44.541  57.697  62.829  1.00  0.00      LL0  C  
ATOM   3926  C   THR L 207      43.132  58.270  62.892  1.00  0.00      LL0  C  
ATOM   3927  O   THR L 207      42.640  58.877  61.948  1.00  0.00      LL0  O  
ATOM   3928  CB  THR L 207      45.585  58.818  62.706  1.00  0.00      LL0  C  
ATOM   3929  CG2 THR L 207      45.482  59.869  63.817  1.00  0.00      LL0  C  
ATOM   3930  OG1 THR L 207      46.905  58.264  62.712  1.00  0.00      LL0  O  
ATOM   3931  H   THR L 207      45.224  56.987  60.905  1.00  0.00      LL0  H  
ATOM   3932  HG1 THR L 207      46.972  57.683  61.944  1.00  0.00      LL0  H  
ATOM   3933  N   VAL L 208      42.506  58.074  64.057  1.00  0.00      LL0  N  
ATOM   3934  CA  VAL L 208      41.390  58.970  64.332  1.00  0.00      LL0  C  
ATOM   3935  C   VAL L 208      41.842  60.105  65.229  1.00  0.00      LL0  C  
ATOM   3936  O   VAL L 208      42.848  60.017  65.925  1.00  0.00      LL0  O  
ATOM   3937  CB  VAL L 208      40.179  58.239  64.938  1.00  0.00      LL0  C  
ATOM   3938  CG1 VAL L 208      39.635  57.193  63.963  1.00  0.00      LL0  C  
ATOM   3939  CG2 VAL L 208      40.460  57.665  66.330  1.00  0.00      LL0  C  
ATOM   3940  H   VAL L 208      42.941  57.531  64.776  1.00  0.00      LL0  H  
ATOM   3941  N   ALA L 209      41.042  61.171  65.184  1.00  0.00      LL0  N  
ATOM   3942  CA  ALA L 209      41.219  62.188  66.210  1.00  0.00      LL0  C  
ATOM   3943  C   ALA L 209      40.078  62.040  67.195  1.00  0.00      LL0  C  
ATOM   3944  O   ALA L 209      38.949  61.778  66.799  1.00  0.00      LL0  O  
ATOM   3945  CB  ALA L 209      41.187  63.586  65.586  1.00  0.00      LL0  C  
ATOM   3946  H   ALA L 209      40.220  61.184  64.616  1.00  0.00      LL0  H  
ATOM   3947  N   PRO L 210      40.408  62.171  68.501  1.00  0.00      LL0  N  
ATOM   3948  CA  PRO L 210      39.365  62.132  69.534  1.00  0.00      LL0  C  
ATOM   3949  C   PRO L 210      38.262  63.159  69.341  1.00  0.00      LL0  C  
ATOM   3950  O   PRO L 210      37.071  62.887  69.445  1.00  0.00      LL0  O  
ATOM   3951  CB  PRO L 210      40.157  62.363  70.824  1.00  0.00      LL0  C  
ATOM   3952  CG  PRO L 210      41.573  61.894  70.507  1.00  0.00      LL0  C  
ATOM   3953  CD  PRO L 210      41.749  62.308  69.056  1.00  0.00      LL0  C  
ATOM   3954  N   THR L 211      38.725  64.382  69.071  1.00  0.00      LL0  N  
ATOM   3955  CA  THR L 211      37.757  65.429  68.785  1.00  0.00      LL0  C  
ATOM   3956  C   THR L 211      37.501  65.565  67.297  1.00  0.00      LL0  C  
ATOM   3957  O   THR L 211      38.213  65.021  66.459  1.00  0.00      LL0  O  
ATOM   3958  CB  THR L 211      38.275  66.725  69.398  1.00  0.00      LL0  C  
ATOM   3959  CG2 THR L 211      37.963  66.789  70.895  1.00  0.00      LL0  C  
ATOM   3960  OG1 THR L 211      39.692  66.818  69.196  1.00  0.00      LL0  O  
ATOM   3961  H   THR L 211      39.696  64.592  68.961  1.00  0.00      LL0  H  
ATOM   3962  HG1 THR L 211      40.000  67.556  69.708  1.00  0.00      LL0  H  
TER   
ATOM   3963  N   VAL A 142      37.064 -33.816  37.215  1.00  0.00      RA0  N  
ATOM   3964  CA  VAL A 142      36.291 -35.009  37.535  1.00  0.00      RA0  C  
ATOM   3965  C   VAL A 142      35.206 -34.734  38.591  1.00  0.00      RA0  C  
ATOM   3966  O   VAL A 142      34.021 -34.914  38.314  1.00  0.00      RA0  O  
ATOM   3967  CB  VAL A 142      37.217 -36.140  37.987  1.00  0.00      RA0  C  
ATOM   3968  CG1 VAL A 142      36.436 -37.436  38.218  1.00  0.00      RA0  C  
ATOM   3969  CG2 VAL A 142      38.361 -36.327  36.989  1.00  0.00      RA0  C  
ATOM   3970  H   VAL A 142      37.240 -33.595  36.258  1.00  0.00      RA0  H  
ATOM   3971  N   THR A 143      35.593 -34.291  39.787  1.00  0.00      RA0  N  
ATOM   3972  CA  THR A 143      34.609 -34.043  40.850  1.00  0.00      RA0  C  
ATOM   3973  C   THR A 143      34.632 -32.595  41.337  1.00  0.00      RA0  C  
ATOM   3974  O   THR A 143      35.646 -31.904  41.209  1.00  0.00      RA0  O  
ATOM   3975  CB  THR A 143      34.959 -35.056  41.936  1.00  0.00      RA0  C  
ATOM   3976  CG2 THR A 143      33.842 -35.271  42.959  1.00  0.00      RA0  C  
ATOM   3977  OG1 THR A 143      35.312 -36.294  41.308  1.00  0.00      RA0  O  
ATOM   3978  H   THR A 143      36.525 -33.967  39.944  1.00  0.00      RA0  H  
ATOM   3979  HG1 THR A 143      36.116 -36.133  40.832  1.00  0.00      RA0  H  
ATOM   3980  N   GLN A 144      33.507 -32.143  41.889  1.00  0.00      RA0  N  
ATOM   3981  CA  GLN A 144      33.378 -30.788  42.419  1.00  0.00      RA0  C  
ATOM   3982  C   GLN A 144      33.638 -30.781  43.910  1.00  0.00      RA0  C  
ATOM   3983  O   GLN A 144      32.812 -31.259  44.680  1.00  0.00      RA0  O  
ATOM   3984  CB  GLN A 144      31.987 -30.223  42.185  1.00  0.00      RA0  C  
ATOM   3985  CG  GLN A 144      31.657 -29.972  40.723  1.00  0.00      RA0  C  
ATOM   3986  CD  GLN A 144      30.323 -29.269  40.665  1.00  0.00      RA0  C  
ATOM   3987  NE2 GLN A 144      30.399 -27.967  40.985  1.00  0.00      RA0  N  
ATOM   3988  OE1 GLN A 144      29.295 -29.864  40.369  1.00  0.00      RA0  O  
ATOM   3989  H   GLN A 144      32.751 -32.776  42.029  1.00  0.00      RA0  H  
ATOM   3990 HE21 GLN A 144      31.281 -27.575  41.265  1.00  0.00      RA0  H  
ATOM   3991 HE22 GLN A 144      29.596 -27.370  40.983  1.00  0.00      RA0  H  
ATOM   3992  N   ASP A 145      34.779 -30.244  44.316  1.00  0.00      RA0  N  
ATOM   3993  CA  ASP A 145      35.124 -30.164  45.724  1.00  0.00      RA0  C  
ATOM   3994  C   ASP A 145      34.107 -29.292  46.437  1.00  0.00      RA0  C  
ATOM   3995  O   ASP A 145      33.578 -28.348  45.857  1.00  0.00      RA0  O  
ATOM   3996  CB  ASP A 145      36.548 -29.653  45.940  1.00  0.00      RA0  C  
ATOM   3997  CG  ASP A 145      37.562 -30.679  45.468  1.00  0.00      RA0  C  
ATOM   3998  OD1 ASP A 145      37.172 -31.782  45.101  1.00  0.00      RA0  O  
ATOM   3999  OD2 ASP A 145      38.753 -30.383  45.478  1.00  0.00      RA0  O1-
ATOM   4000  H   ASP A 145      35.480 -29.991  43.653  1.00  0.00      RA0  H  
ATOM   4001  N   CYS A 146      33.802 -29.622  47.682  1.00  0.00      RA0  N  
ATOM   4002  CA  CYS A 146      32.944 -28.741  48.475  1.00  0.00      RA0  C  
ATOM   4003  C   CYS A 146      33.171 -28.894  49.954  1.00  0.00      RA0  C  
ATOM   4004  O   CYS A 146      33.709 -29.887  50.420  1.00  0.00      RA0  O  
ATOM   4005  CB  CYS A 146      31.482 -28.987  48.101  1.00  0.00      RA0  C  
ATOM   4006  SG  CYS A 146      31.160 -30.693  47.581  1.00  0.00      RA0  S  
ATOM   4007  H   CYS A 146      34.245 -30.390  48.152  1.00  0.00      RA0  H  
ATOM   4008  N   LEU A 147      32.779 -27.867  50.688  1.00  0.00      RA0  N  
ATOM   4009  CA  LEU A 147      32.898 -27.894  52.124  1.00  0.00      RA0  C  
ATOM   4010  C   LEU A 147      31.710 -27.175  52.726  1.00  0.00      RA0  C  
ATOM   4011  O   LEU A 147      31.318 -26.117  52.241  1.00  0.00      RA0  O  
ATOM   4012  CB  LEU A 147      34.228 -27.261  52.549  1.00  0.00      RA0  C  
ATOM   4013  CG  LEU A 147      34.495 -27.252  54.057  1.00  0.00      RA0  C  
ATOM   4014  CD1 LEU A 147      35.904 -27.739  54.379  1.00  0.00      RA0  C  
ATOM   4015  CD2 LEU A 147      34.224 -25.887  54.692  1.00  0.00      RA0  C  
ATOM   4016  H   LEU A 147      32.323 -27.061  50.297  1.00  0.00      RA0  H  
ATOM   4017  N   GLN A 148      31.144 -27.741  53.783  1.00  0.00      RA0  N  
ATOM   4018  CA  GLN A 148      29.985 -27.136  54.418  1.00  0.00      RA0  C  
ATOM   4019  C   GLN A 148      30.144 -27.126  55.926  1.00  0.00      RA0  C  
ATOM   4020  O   GLN A 148      30.473 -28.144  56.530  1.00  0.00      RA0  O  
ATOM   4021  CB  GLN A 148      28.644 -27.741  54.010  1.00  0.00      RA0  C  
ATOM   4022  CG  GLN A 148      27.528 -26.791  54.458  1.00  0.00      RA0  C  
ATOM   4023  CD  GLN A 148      26.166 -27.370  54.170  1.00  0.00      RA0  C  
ATOM   4024  NE2 GLN A 148      25.532 -27.784  55.281  1.00  0.00      RA0  N  
ATOM   4025  OE1 GLN A 148      25.707 -27.412  53.034  1.00  0.00      RA0  O  
ATOM   4026  H   GLN A 148      31.509 -28.586  54.184  1.00  0.00      RA0  H  
ATOM   4027 HE21 GLN A 148      25.986 -27.713  56.173  1.00  0.00      RA0  H  
ATOM   4028 HE22 GLN A 148      24.603 -28.153  55.264  1.00  0.00      RA0  H  
ATOM   4029  N   LEU A 149      29.872 -25.967  56.511  1.00  0.00      RA0  N  
ATOM   4030  CA  LEU A 149      29.920 -25.758  57.949  1.00  0.00      RA0  C  
ATOM   4031  C   LEU A 149      28.514 -25.595  58.483  1.00  0.00      RA0  C  
ATOM   4032  O   LEU A 149      27.680 -25.003  57.805  1.00  0.00      RA0  O  
ATOM   4033  CB  LEU A 149      30.739 -24.512  58.269  1.00  0.00      RA0  C  
ATOM   4034  CG  LEU A 149      32.199 -24.651  57.852  1.00  0.00      RA0  C  
ATOM   4035  CD1 LEU A 149      32.978 -23.353  58.057  1.00  0.00      RA0  C  
ATOM   4036  CD2 LEU A 149      32.859 -25.835  58.554  1.00  0.00      RA0  C  
ATOM   4037  H   LEU A 149      29.382 -25.294  55.980  1.00  0.00      RA0  H  
ATOM   4038  N   ILE A 150      28.262 -26.091  59.693  1.00  0.00      RA0  N  
ATOM   4039  CA  ILE A 150      26.988 -25.866  60.381  1.00  0.00      RA0  C  
ATOM   4040  C   ILE A 150      27.271 -25.283  61.758  1.00  0.00      RA0  C  
ATOM   4041  O   ILE A 150      28.320 -25.560  62.347  1.00  0.00      RA0  O  
ATOM   4042  CB  ILE A 150      26.173 -27.156  60.494  1.00  0.00      RA0  C  
ATOM   4043  CG1 ILE A 150      26.992 -28.274  61.141  1.00  0.00      RA0  C  
ATOM   4044  CG2 ILE A 150      25.563 -27.552  59.146  1.00  0.00      RA0  C  
ATOM   4045  CD1 ILE A 150      26.139 -29.515  61.399  1.00  0.00      RA0  C  
ATOM   4046  H   ILE A 150      29.007 -26.505  60.230  1.00  0.00      RA0  H  
ATOM   4047  N   ALA A 151      26.347 -24.479  62.269  1.00  0.00      RA0  N  
ATOM   4048  CA  ALA A 151      26.552 -23.827  63.565  1.00  0.00      RA0  C  
ATOM   4049  C   ALA A 151      26.735 -24.845  64.677  1.00  0.00      RA0  C  
ATOM   4050  O   ALA A 151      26.140 -25.917  64.649  1.00  0.00      RA0  O  
ATOM   4051  CB  ALA A 151      25.375 -22.916  63.887  1.00  0.00      RA0  C  
ATOM   4052  H   ALA A 151      25.487 -24.333  61.776  1.00  0.00      RA0  H  
ATOM   4053  N   ASP A 152      27.558 -24.482  65.654  1.00  0.00      RA0  N  
ATOM   4054  CA  ASP A 152      27.885 -25.322  66.801  1.00  0.00      RA0  C  
ATOM   4055  C   ASP A 152      27.021 -24.915  67.981  1.00  0.00      RA0  C  
ATOM   4056  O   ASP A 152      27.320 -23.920  68.640  1.00  0.00      RA0  O  
ATOM   4057  CB  ASP A 152      29.368 -25.132  67.127  1.00  0.00      RA0  C  
ATOM   4058  CG  ASP A 152      29.845 -25.987  68.288  1.00  0.00      RA0  C  
ATOM   4059  OD1 ASP A 152      29.043 -26.465  69.083  1.00  0.00      RA0  O  
ATOM   4060  OD2 ASP A 152      31.053 -26.152  68.422  1.00  0.00      RA0  O1-
ATOM   4061  H   ASP A 152      27.969 -23.571  65.652  1.00  0.00      RA0  H  
ATOM   4062  N   SER A 153      25.962 -25.677  68.261  1.00  0.00      RA0  N  
ATOM   4063  CA  SER A 153      24.986 -25.265  69.275  1.00  0.00      RA0  C  
ATOM   4064  C   SER A 153      25.548 -25.322  70.691  1.00  0.00      RA0  C  
ATOM   4065  O   SER A 153      24.942 -24.791  71.620  1.00  0.00      RA0  O  
ATOM   4066  CB  SER A 153      23.806 -26.192  69.033  1.00  0.00      RA0  C  
ATOM   4067  OG  SER A 153      24.321 -27.404  68.460  1.00  0.00      RA0  O  
ATOM   4068  H   SER A 153      25.790 -26.520  67.754  1.00  0.00      RA0  H  
ATOM   4069  HG  SER A 153      24.556 -27.941  69.224  1.00  0.00      RA0  H  
ATOM   4070  N   GLU A 154      26.708 -25.947  70.852  1.00  0.00      RA0  N  
ATOM   4071  CA  GLU A 154      27.287 -26.148  72.182  1.00  0.00      RA0  C  
ATOM   4072  C   GLU A 154      28.388 -25.139  72.511  1.00  0.00      RA0  C  
ATOM   4073  O   GLU A 154      29.033 -25.237  73.552  1.00  0.00      RA0  O  
ATOM   4074  CB  GLU A 154      27.828 -27.577  72.314  1.00  0.00      RA0  C  
ATOM   4075  CG  GLU A 154      27.098 -28.634  71.470  1.00  0.00      RA0  C  
ATOM   4076  CD  GLU A 154      25.640 -28.781  71.870  1.00  0.00      RA0  C  
ATOM   4077  OE1 GLU A 154      25.367 -29.033  73.043  1.00  0.00      RA0  O  
ATOM   4078  OE2 GLU A 154      24.781 -28.665  70.996  1.00  0.00      RA0  O1-
ATOM   4079  H   GLU A 154      27.253 -26.266  70.073  1.00  0.00      RA0  H  
ATOM   4080  N   THR A 155      28.592 -24.173  71.621  1.00  0.00      RA0  N  
ATOM   4081  CA  THR A 155      29.639 -23.165  71.774  1.00  0.00      RA0  C  
ATOM   4082  C   THR A 155      29.030 -21.767  71.692  1.00  0.00      RA0  C  
ATOM   4083  O   THR A 155      28.199 -21.526  70.833  1.00  0.00      RA0  O  
ATOM   4084  CB  THR A 155      30.692 -23.515  70.729  1.00  0.00      RA0  C  
ATOM   4085  CG2 THR A 155      31.921 -22.605  70.765  1.00  0.00      RA0  C  
ATOM   4086  OG1 THR A 155      31.081 -24.876  70.947  1.00  0.00      RA0  O  
ATOM   4087  H   THR A 155      28.081 -24.133  70.760  1.00  0.00      RA0  H  
ATOM   4088  HG1 THR A 155      30.730 -25.389  70.209  1.00  0.00      RA0  H  
ATOM   4089  N   PRO A 156      29.429 -20.844  72.586  1.00  0.00      RA0  N  
ATOM   4090  CA  PRO A 156      28.812 -19.510  72.539  1.00  0.00      RA0  C  
ATOM   4091  C   PRO A 156      29.201 -18.760  71.275  1.00  0.00      RA0  C  
ATOM   4092  O   PRO A 156      30.214 -19.107  70.653  1.00  0.00      RA0  O  
ATOM   4093  CB  PRO A 156      29.378 -18.837  73.796  1.00  0.00      RA0  C  
ATOM   4094  CG  PRO A 156      29.879 -19.967  74.698  1.00  0.00      RA0  C  
ATOM   4095  CD  PRO A 156      30.343 -21.023  73.703  1.00  0.00      RA0  C  
ATOM   4096  N   THR A 157      28.426 -17.744  70.899  1.00  0.00      RA0  N  
ATOM   4097  CA  THR A 157      28.780 -16.935  69.740  1.00  0.00      RA0  C  
ATOM   4098  C   THR A 157      30.080 -16.247  70.035  1.00  0.00      RA0  C  
ATOM   4099  O   THR A 157      30.454 -16.092  71.194  1.00  0.00      RA0  O  
ATOM   4100  CB  THR A 157      27.593 -16.013  69.514  1.00  0.00      RA0  C  
ATOM   4101  CG2 THR A 157      26.882 -16.363  68.205  1.00  0.00      RA0  C  
ATOM   4102  OG1 THR A 157      26.680 -16.151  70.617  1.00  0.00      RA0  O  
ATOM   4103  H   THR A 157      27.659 -17.453  71.466  1.00  0.00      RA0  H  
ATOM   4104  HG1 THR A 157      25.891 -15.680  70.369  1.00  0.00      RA0  H  
ATOM   4105  N   ILE A 158      30.766 -15.832  68.980  1.00  0.00      RA0  N  
ATOM   4106  CA  ILE A 158      32.043 -15.154  69.128  1.00  0.00      RA0  C  
ATOM   4107  C   ILE A 158      31.786 -13.663  68.997  1.00  0.00      RA0  C  
ATOM   4108  O   ILE A 158      31.358 -13.200  67.941  1.00  0.00      RA0  O  
ATOM   4109  CB  ILE A 158      32.992 -15.629  68.030  1.00  0.00      RA0  C  
ATOM   4110  CG1 ILE A 158      33.030 -17.159  67.975  1.00  0.00      RA0  C  
ATOM   4111  CG2 ILE A 158      34.377 -14.994  68.172  1.00  0.00      RA0  C  
ATOM   4112  CD1 ILE A 158      33.754 -17.685  66.735  1.00  0.00      RA0  C  
ATOM   4113  H   ILE A 158      30.376 -15.913  68.061  1.00  0.00      RA0  H  
ATOM   4114  N   GLN A 159      32.016 -12.918  70.076  1.00  0.00      RA0  N  
ATOM   4115  CA  GLN A 159      31.666 -11.492  70.109  1.00  0.00      RA0  C  
ATOM   4116  C   GLN A 159      32.900 -10.593  70.044  1.00  0.00      RA0  C  
ATOM   4117  O   GLN A 159      33.781 -10.673  70.898  1.00  0.00      RA0  O  
ATOM   4118  CB  GLN A 159      30.756 -11.202  71.296  1.00  0.00      RA0  C  
ATOM   4119  CG  GLN A 159      29.583 -12.182  71.266  1.00  0.00      RA0  C  
ATOM   4120  CD  GLN A 159      28.541 -11.768  72.272  1.00  0.00      RA0  C  
ATOM   4121  NE2 GLN A 159      27.581 -12.692  72.441  1.00  0.00      RA0  N  
ATOM   4122  OE1 GLN A 159      28.573 -10.668  72.812  1.00  0.00      RA0  O  
ATOM   4123  H   GLN A 159      32.439 -13.313  70.891  1.00  0.00      RA0  H  
ATOM   4124 HE21 GLN A 159      27.649 -13.613  72.057  1.00  0.00      RA0  H  
ATOM   4125 HE22 GLN A 159      26.737 -12.465  72.938  1.00  0.00      RA0  H  
ATOM   4126  N   LYS A 160      32.953  -9.737  69.024  1.00  0.00      RA0  N  
ATOM   4127  CA  LYS A 160      34.113  -8.869  68.778  1.00  0.00      RA0  C  
ATOM   4128  C   LYS A 160      33.698  -7.445  68.392  1.00  0.00      RA0  C  
ATOM   4129  O   LYS A 160      33.569  -7.124  67.211  1.00  0.00      RA0  O  
ATOM   4130  CB  LYS A 160      34.981  -9.431  67.645  1.00  0.00      RA0  C  
ATOM   4131  CG  LYS A 160      35.625 -10.793  67.903  1.00  0.00      RA0  C  
ATOM   4132  CD  LYS A 160      36.646 -10.766  69.041  1.00  0.00      RA0  C  
ATOM   4133  CE  LYS A 160      37.326 -12.121  69.228  1.00  0.00      RA0  C  
ATOM   4134  NZ  LYS A 160      38.028 -12.484  67.987  1.00  0.00      RA0  N1+
ATOM   4135  H   LYS A 160      32.177  -9.698  68.384  1.00  0.00      RA0  H  
ATOM   4136  HZ1 LYS A 160      38.527 -13.387  68.119  1.00  0.00      RA0  H  
ATOM   4137  HZ2 LYS A 160      37.344 -12.578  67.209  1.00  0.00      RA0  H  
ATOM   4138  HZ3 LYS A 160      38.716 -11.741  67.750  1.00  0.00      RA0  H  
ATOM   4139  N   GLY A 161      33.492  -6.594  69.388  1.00  0.00      RA0  N  
ATOM   4140  CA  GLY A 161      33.074  -5.224  69.142  1.00  0.00      RA0  C  
ATOM   4141  C   GLY A 161      31.675  -5.121  68.557  1.00  0.00      RA0  C  
ATOM   4142  O   GLY A 161      30.690  -5.551  69.164  1.00  0.00      RA0  O  
ATOM   4143  H   GLY A 161      33.509  -6.949  70.321  1.00  0.00      RA0  H  
ATOM   4144  N   SER A 162      31.570  -4.553  67.364  1.00  0.00      RA0  N  
ATOM   4145  CA  SER A 162      30.253  -4.423  66.745  1.00  0.00      RA0  C  
ATOM   4146  C   SER A 162      29.948  -5.596  65.832  1.00  0.00      RA0  C  
ATOM   4147  O   SER A 162      28.961  -5.563  65.079  1.00  0.00      RA0  O  
ATOM   4148  CB  SER A 162      30.140  -3.081  66.027  1.00  0.00      RA0  C  
ATOM   4149  OG  SER A 162      30.513  -2.018  66.920  1.00  0.00      RA0  O  
ATOM   4150  H   SER A 162      32.378  -4.266  66.851  1.00  0.00      RA0  H  
ATOM   4151  HG  SER A 162      30.361  -1.222  66.430  1.00  0.00      RA0  H  
ATOM   4152  N   TYR A 163      30.778  -6.639  65.886  1.00  0.00      RA0  N  
ATOM   4153  CA  TYR A 163      30.511  -7.838  65.077  1.00  0.00      RA0  C  
ATOM   4154  C   TYR A 163      30.300  -9.103  65.905  1.00  0.00      RA0  C  
ATOM   4155  O   TYR A 163      30.882  -9.263  66.987  1.00  0.00      RA0  O  
ATOM   4156  CB  TYR A 163      31.665  -8.074  64.096  1.00  0.00      RA0  C  
ATOM   4157  CG  TYR A 163      31.554  -7.205  62.863  1.00  0.00      RA0  C  
ATOM   4158  CD1 TYR A 163      31.819  -5.821  62.940  1.00  0.00      RA0  C  
ATOM   4159  CD2 TYR A 163      31.196  -7.824  61.649  1.00  0.00      RA0  C  
ATOM   4160  CE1 TYR A 163      31.711  -5.037  61.779  1.00  0.00      RA0  C  
ATOM   4161  CE2 TYR A 163      31.096  -7.043  60.487  1.00  0.00      RA0  C  
ATOM   4162  CZ  TYR A 163      31.345  -5.658  60.568  1.00  0.00      RA0  C  
ATOM   4163  OH  TYR A 163      31.213  -4.891  59.427  1.00  0.00      RA0  O  
ATOM   4164  H   TYR A 163      31.578  -6.638  66.486  1.00  0.00      RA0  H  
ATOM   4165  HH  TYR A 163      31.154  -5.460  58.672  1.00  0.00      RA0  H  
ATOM   4166  N   THR A 164      29.493 -10.012  65.365  1.00  0.00      RA0  N  
ATOM   4167  CA  THR A 164      29.310 -11.327  65.962  1.00  0.00      RA0  C  
ATOM   4168  C   THR A 164      29.655 -12.376  64.926  1.00  0.00      RA0  C  
ATOM   4169  O   THR A 164      29.326 -12.231  63.739  1.00  0.00      RA0  O  
ATOM   4170  CB  THR A 164      27.889 -11.437  66.506  1.00  0.00      RA0  C  
ATOM   4171  CG2 THR A 164      27.615 -12.797  67.147  1.00  0.00      RA0  C  
ATOM   4172  OG1 THR A 164      27.655 -10.395  67.459  1.00  0.00      RA0  O  
ATOM   4173  H   THR A 164      29.059  -9.878  64.477  1.00  0.00      RA0  H  
ATOM   4174  HG1 THR A 164      27.856  -9.580  67.004  1.00  0.00      RA0  H  
ATOM   4175  N   PHE A 165      30.345 -13.421  65.360  1.00  0.00      RA0  N  
ATOM   4176  CA  PHE A 165      30.726 -14.504  64.468  1.00  0.00      RA0  C  
ATOM   4177  C   PHE A 165      30.142 -15.824  64.965  1.00  0.00      RA0  C  
ATOM   4178  O   PHE A 165      29.933 -16.016  66.171  1.00  0.00      RA0  O  
ATOM   4179  CB  PHE A 165      32.247 -14.624  64.370  1.00  0.00      RA0  C  
ATOM   4180  CG  PHE A 165      32.850 -13.322  63.905  1.00  0.00      RA0  C  
ATOM   4181  CD1 PHE A 165      33.371 -12.426  64.831  1.00  0.00      RA0  C  
ATOM   4182  CD2 PHE A 165      32.886 -13.022  62.549  1.00  0.00      RA0  C  
ATOM   4183  CE1 PHE A 165      33.928 -11.228  64.401  1.00  0.00      RA0  C  
ATOM   4184  CE2 PHE A 165      33.447 -11.826  62.120  1.00  0.00      RA0  C  
ATOM   4185  CZ  PHE A 165      33.968 -10.929  63.045  1.00  0.00      RA0  C  
ATOM   4186  H   PHE A 165      30.532 -13.545  66.333  1.00  0.00      RA0  H  
ATOM   4187  N   VAL A 166      29.910 -16.740  64.036  1.00  0.00      RA0  N  
ATOM   4188  CA  VAL A 166      29.272 -18.015  64.351  1.00  0.00      RA0  C  
ATOM   4189  C   VAL A 166      30.312 -19.096  64.600  1.00  0.00      RA0  C  
ATOM   4190  O   VAL A 166      31.239 -19.262  63.808  1.00  0.00      RA0  O  
ATOM   4191  CB  VAL A 166      28.332 -18.401  63.206  1.00  0.00      RA0  C  
ATOM   4192  CG1 VAL A 166      27.537 -19.671  63.511  1.00  0.00      RA0  C  
ATOM   4193  CG2 VAL A 166      27.420 -17.229  62.847  1.00  0.00      RA0  C  
ATOM   4194  H   VAL A 166      30.268 -16.615  63.111  1.00  0.00      RA0  H  
ATOM   4195  N   PRO A 167      30.168 -19.845  65.703  1.00  0.00      RA0  N  
ATOM   4196  CA  PRO A 167      31.067 -20.985  65.892  1.00  0.00      RA0  C  
ATOM   4197  C   PRO A 167      30.637 -22.153  64.998  1.00  0.00      RA0  C  
ATOM   4198  O   PRO A 167      29.472 -22.535  65.040  1.00  0.00      RA0  O  
ATOM   4199  CB  PRO A 167      30.892 -21.256  67.387  1.00  0.00      RA0  C  
ATOM   4200  CG  PRO A 167      29.453 -20.848  67.710  1.00  0.00      RA0  C  
ATOM   4201  CD  PRO A 167      29.227 -19.646  66.801  1.00  0.00      RA0  C  
ATOM   4202  N   TRP A 168      31.558 -22.698  64.205  1.00  0.00      RA0  N  
ATOM   4203  CA  TRP A 168      31.214 -23.723  63.214  1.00  0.00      RA0  C  
ATOM   4204  C   TRP A 168      31.675 -25.120  63.590  1.00  0.00      RA0  C  
ATOM   4205  O   TRP A 168      32.680 -25.286  64.276  1.00  0.00      RA0  O  
ATOM   4206  CB  TRP A 168      31.813 -23.388  61.849  1.00  0.00      RA0  C  
ATOM   4207  CG  TRP A 168      31.341 -22.049  61.338  1.00  0.00      RA0  C  
ATOM   4208  CD1 TRP A 168      32.122 -20.898  61.173  1.00  0.00      RA0  C  
ATOM   4209  CD2 TRP A 168      30.026 -21.678  60.875  1.00  0.00      RA0  C  
ATOM   4210  CE2 TRP A 168      30.084 -20.326  60.462  1.00  0.00      RA0  C  
ATOM   4211  CE3 TRP A 168      28.826 -22.371  60.787  1.00  0.00      RA0  C  
ATOM   4212  NE1 TRP A 168      31.387 -19.880  60.656  1.00  0.00      RA0  N  
ATOM   4213  CZ2 TRP A 168      28.943 -19.711  59.962  1.00  0.00      RA0  C  
ATOM   4214  CZ3 TRP A 168      27.692 -21.744  60.288  1.00  0.00      RA0  C  
ATOM   4215  CH2 TRP A 168      27.748 -20.417  59.879  1.00  0.00      RA0  C  
ATOM   4216  H   TRP A 168      32.526 -22.465  64.306  1.00  0.00      RA0  H  
ATOM   4217  HE1 TRP A 168      31.732 -18.981  60.480  1.00  0.00      RA0  H  
ATOM   4218  N   LEU A 169      30.934 -26.115  63.114  1.00  0.00      RA0  N  
ATOM   4219  CA  LEU A 169      31.365 -27.513  63.111  1.00  0.00      RA0  C  
ATOM   4220  C   LEU A 169      31.434 -27.952  61.665  1.00  0.00      RA0  C  
ATOM   4221  O   LEU A 169      30.723 -27.416  60.837  1.00  0.00      RA0  O  
ATOM   4222  CB  LEU A 169      30.366 -28.405  63.844  1.00  0.00      RA0  C  
ATOM   4223  CG  LEU A 169      30.404 -28.243  65.359  1.00  0.00      RA0  C  
ATOM   4224  CD1 LEU A 169      29.312 -29.069  66.043  1.00  0.00      RA0  C  
ATOM   4225  CD2 LEU A 169      31.795 -28.549  65.918  1.00  0.00      RA0  C  
ATOM   4226  H   LEU A 169      30.108 -25.910  62.593  1.00  0.00      RA0  H  
ATOM   4227  N   LEU A 170      32.258 -28.940  61.355  1.00  0.00      RA0  N  
ATOM   4228  CA  LEU A 170      32.297 -29.458  59.996  1.00  0.00      RA0  C  
ATOM   4229  C   LEU A 170      31.059 -30.301  59.708  1.00  0.00      RA0  C  
ATOM   4230  O   LEU A 170      30.786 -31.256  60.419  1.00  0.00      RA0  O  
ATOM   4231  CB  LEU A 170      33.579 -30.252  59.751  1.00  0.00      RA0  C  
ATOM   4232  CG  LEU A 170      33.746 -30.653  58.283  1.00  0.00      RA0  C  
ATOM   4233  CD1 LEU A 170      33.790 -29.430  57.366  1.00  0.00      RA0  C  
ATOM   4234  CD2 LEU A 170      34.953 -31.567  58.074  1.00  0.00      RA0  C  
ATOM   4235  H   LEU A 170      32.730 -29.427  62.087  1.00  0.00      RA0  H  
ATOM   4236  N   SER A 171      30.302 -29.937  58.680  1.00  0.00      RA0  N  
ATOM   4237  CA  SER A 171      29.245 -30.807  58.168  1.00  0.00      RA0  C  
ATOM   4238  C   SER A 171      29.857 -31.893  57.273  1.00  0.00      RA0  C  
ATOM   4239  O   SER A 171      29.679 -33.083  57.505  1.00  0.00      RA0  O  
ATOM   4240  CB  SER A 171      28.212 -29.929  57.488  1.00  0.00      RA0  C  
ATOM   4241  OG  SER A 171      28.332 -28.626  58.072  1.00  0.00      RA0  O  
ATOM   4242  H   SER A 171      30.502 -29.117  58.144  1.00  0.00      RA0  H  
ATOM   4243  HG  SER A 171      28.521 -28.765  58.993  1.00  0.00      RA0  H  
ATOM   4244  N   PHE A 172      30.607 -31.480  56.258  1.00  0.00      RA0  N  
ATOM   4245  CA  PHE A 172      31.376 -32.430  55.468  1.00  0.00      RA0  C  
ATOM   4246  C   PHE A 172      32.393 -31.660  54.656  1.00  0.00      RA0  C  
ATOM   4247  O   PHE A 172      32.219 -30.478  54.387  1.00  0.00      RA0  O  
ATOM   4248  CB  PHE A 172      30.500 -33.267  54.518  1.00  0.00      RA0  C  
ATOM   4249  CG  PHE A 172      30.002 -32.444  53.349  1.00  0.00      RA0  C  
ATOM   4250  CD1 PHE A 172      30.664 -32.502  52.126  1.00  0.00      RA0  C  
ATOM   4251  CD2 PHE A 172      28.882 -31.633  53.487  1.00  0.00      RA0  C  
ATOM   4252  CE1 PHE A 172      30.224 -31.738  51.052  1.00  0.00      RA0  C  
ATOM   4253  CE2 PHE A 172      28.437 -30.874  52.411  1.00  0.00      RA0  C  
ATOM   4254  CZ  PHE A 172      29.112 -30.917  51.198  1.00  0.00      RA0  C  
ATOM   4255  H   PHE A 172      30.756 -30.508  56.053  1.00  0.00      RA0  H  
ATOM   4256  N   LYS A 173      33.419 -32.369  54.227  1.00  0.00      RA0  N  
ATOM   4257  CA  LYS A 173      34.434 -31.856  53.330  1.00  0.00      RA0  C  
ATOM   4258  C   LYS A 173      34.590 -32.920  52.262  1.00  0.00      RA0  C  
ATOM   4259  O   LYS A 173      34.770 -34.106  52.573  1.00  0.00      RA0  O  
ATOM   4260  CB  LYS A 173      35.737 -31.625  54.087  1.00  0.00      RA0  C  
ATOM   4261  CG  LYS A 173      36.935 -31.407  53.166  1.00  0.00      RA0  C  
ATOM   4262  CD  LYS A 173      38.218 -31.243  53.972  1.00  0.00      RA0  C  
ATOM   4263  CE  LYS A 173      39.465 -31.498  53.132  1.00  0.00      RA0  C  
ATOM   4264  NZ  LYS A 173      39.536 -30.568  51.999  1.00  0.00      RA0  N1+
ATOM   4265  H   LYS A 173      33.491 -33.351  54.409  1.00  0.00      RA0  H  
ATOM   4266  HZ1 LYS A 173      40.505 -30.178  51.975  1.00  0.00      RA0  H  
ATOM   4267  HZ2 LYS A 173      39.311 -31.081  51.118  1.00  0.00      RA0  H  
ATOM   4268  HZ3 LYS A 173      38.909 -29.744  52.127  1.00  0.00      RA0  H  
ATOM   4269  N   ARG A 174      34.489 -32.510  51.009  1.00  0.00      RA0  N  
ATOM   4270  CA  ARG A 174      34.681 -33.432  49.887  1.00  0.00      RA0  C  
ATOM   4271  C   ARG A 174      35.815 -32.910  49.016  1.00  0.00      RA0  C  
ATOM   4272  O   ARG A 174      35.770 -31.758  48.604  1.00  0.00      RA0  O  
ATOM   4273  CB  ARG A 174      33.378 -33.433  49.093  1.00  0.00      RA0  C  
ATOM   4274  CG  ARG A 174      33.331 -34.246  47.798  1.00  0.00      RA0  C  
ATOM   4275  CD  ARG A 174      32.046 -33.871  47.059  1.00  0.00      RA0  C  
ATOM   4276  NE  ARG A 174      31.742 -34.740  45.924  1.00  0.00      RA0  N  
ATOM   4277  CZ  ARG A 174      30.946 -34.210  44.948  1.00  0.00      RA0  C  
ATOM   4278  NH1 ARG A 174      30.751 -32.874  44.905  1.00  0.00      RA0  N1+
ATOM   4279  NH2 ARG A 174      30.365 -35.029  44.039  1.00  0.00      RA0  N  
ATOM   4280  H   ARG A 174      34.403 -31.540  50.785  1.00  0.00      RA0  H  
ATOM   4281  HE  ARG A 174      32.012 -35.703  46.024  1.00  0.00      RA0  H  
ATOM   4282 HH11 ARG A 174      30.064 -32.423  44.331  1.00  0.00      RA0  H  
ATOM   4283 HH12 ARG A 174      31.333 -32.240  45.441  1.00  0.00      RA0  H  
ATOM   4284 HH21 ARG A 174      29.768 -34.688  43.307  1.00  0.00      RA0  H  
ATOM   4285 HH22 ARG A 174      30.511 -36.023  44.064  1.00  0.00      RA0  H  
ATOM   4286  N   GLY A 175      36.833 -33.727  48.752  1.00  0.00      RA0  N  
ATOM   4287  CA  GLY A 175      37.952 -33.298  47.914  1.00  0.00      RA0  C  
ATOM   4288  C   GLY A 175      38.942 -32.395  48.644  1.00  0.00      RA0  C  
ATOM   4289  O   GLY A 175      38.928 -32.319  49.874  1.00  0.00      RA0  O  
ATOM   4290  H   GLY A 175      36.895 -34.600  49.230  1.00  0.00      RA0  H  
ATOM   4291  N   SER A 176      39.788 -31.689  47.897  1.00  0.00      RA0  N  
ATOM   4292  CA  SER A 176      40.924 -30.998  48.513  1.00  0.00      RA0  C  
ATOM   4293  C   SER A 176      40.946 -29.462  48.375  1.00  0.00      RA0  C  
ATOM   4294  O   SER A 176      41.769 -28.807  49.004  1.00  0.00      RA0  O  
ATOM   4295  CB  SER A 176      42.116 -31.712  47.910  1.00  0.00      RA0  C  
ATOM   4296  OG  SER A 176      41.657 -33.033  47.599  1.00  0.00      RA0  O  
ATOM   4297  H   SER A 176      39.615 -31.603  46.910  1.00  0.00      RA0  H  
ATOM   4298  HG  SER A 176      41.294 -32.989  46.721  1.00  0.00      RA0  H  
ATOM   4299  N   ALA A 177      40.042 -28.886  47.582  1.00  0.00      RA0  N  
ATOM   4300  CA  ALA A 177      40.120 -27.468  47.246  1.00  0.00      RA0  C  
ATOM   4301  C   ALA A 177      39.782 -26.539  48.405  1.00  0.00      RA0  C  
ATOM   4302  O   ALA A 177      40.141 -25.365  48.377  1.00  0.00      RA0  O  
ATOM   4303  CB  ALA A 177      39.189 -27.100  46.091  1.00  0.00      RA0  C  
ATOM   4304  H   ALA A 177      39.376 -29.444  47.082  1.00  0.00      RA0  H  
ATOM   4305  N   LEU A 178      39.083 -27.064  49.409  1.00  0.00      RA0  N  
ATOM   4306  CA  LEU A 178      38.521 -26.245  50.480  1.00  0.00      RA0  C  
ATOM   4307  C   LEU A 178      38.780 -26.869  51.847  1.00  0.00      RA0  C  
ATOM   4308  O   LEU A 178      38.627 -28.078  52.023  1.00  0.00      RA0  O  
ATOM   4309  CB  LEU A 178      37.018 -26.070  50.268  1.00  0.00      RA0  C  
ATOM   4310  CG  LEU A 178      36.671 -25.251  49.026  1.00  0.00      RA0  C  
ATOM   4311  CD1 LEU A 178      35.217 -25.447  48.604  1.00  0.00      RA0  C  
ATOM   4312  CD2 LEU A 178      37.047 -23.779  49.202  1.00  0.00      RA0  C  
ATOM   4313  H   LEU A 178      38.906 -28.044  49.452  1.00  0.00      RA0  H  
ATOM   4314  N   GLU A 179      39.193 -26.046  52.802  1.00  0.00      RA0  N  
ATOM   4315  CA  GLU A 179      39.471 -26.516  54.159  1.00  0.00      RA0  C  
ATOM   4316  C   GLU A 179      38.823 -25.610  55.176  1.00  0.00      RA0  C  
ATOM   4317  O   GLU A 179      38.449 -24.483  54.864  1.00  0.00      RA0  O  
ATOM   4318  CB  GLU A 179      40.981 -26.683  54.381  1.00  0.00      RA0  C  
ATOM   4319  CG  GLU A 179      41.524 -28.126  54.328  1.00  0.00      RA0  C  
ATOM   4320  CD  GLU A 179      41.661 -28.663  52.905  1.00  0.00      RA0  C  
ATOM   4321  OE1 GLU A 179      42.103 -29.792  52.713  1.00  0.00      RA0  O  
ATOM   4322  OE2 GLU A 179      41.387 -27.972  51.940  1.00  0.00      RA0  O1-
ATOM   4323  H   GLU A 179      39.314 -25.066  52.620  1.00  0.00      RA0  H  
ATOM   4324  N   GLU A 180      38.710 -26.101  56.404  1.00  0.00      RA0  N  
ATOM   4325  CA  GLU A 180      38.234 -25.272  57.502  1.00  0.00      RA0  C  
ATOM   4326  C   GLU A 180      39.340 -25.135  58.517  1.00  0.00      RA0  C  
ATOM   4327  O   GLU A 180      39.979 -26.127  58.869  1.00  0.00      RA0  O  
ATOM   4328  CB  GLU A 180      36.976 -25.878  58.158  1.00  0.00      RA0  C  
ATOM   4329  CG  GLU A 180      36.491 -25.190  59.452  1.00  0.00      RA0  C  
ATOM   4330  CD  GLU A 180      37.298 -25.651  60.656  1.00  0.00      RA0  C  
ATOM   4331  OE1 GLU A 180      37.456 -26.854  60.842  1.00  0.00      RA0  O  
ATOM   4332  OE2 GLU A 180      37.847 -24.820  61.381  1.00  0.00      RA0  O1-
ATOM   4333  H   GLU A 180      39.090 -26.989  56.660  1.00  0.00      RA0  H  
ATOM   4334  N   LYS A 181      39.579 -23.913  58.979  1.00  0.00      RA0  N  
ATOM   4335  CA  LYS A 181      40.405 -23.716  60.167  1.00  0.00      RA0  C  
ATOM   4336  C   LYS A 181      40.141 -22.362  60.813  1.00  0.00      RA0  C  
ATOM   4337  O   LYS A 181      39.957 -21.352  60.129  1.00  0.00      RA0  O  
ATOM   4338  CB  LYS A 181      41.894 -23.987  59.946  1.00  0.00      RA0  C  
ATOM   4339  CG  LYS A 181      42.593 -24.602  61.173  1.00  0.00      RA0  C  
ATOM   4340  CD  LYS A 181      42.332 -26.100  61.463  1.00  0.00      RA0  C  
ATOM   4341  CE  LYS A 181      41.065 -26.541  62.235  1.00  0.00      RA0  C  
ATOM   4342  NZ  LYS A 181      39.873 -26.611  61.386  1.00  0.00      RA0  N1+
ATOM   4343  H   LYS A 181      39.087 -23.109  58.627  1.00  0.00      RA0  H  
ATOM   4344  HZ1 LYS A 181      39.113 -27.262  61.681  1.00  0.00      RA0  H  
ATOM   4345  HZ2 LYS A 181      39.351 -25.712  61.363  1.00  0.00      RA0  H  
ATOM   4346  HZ3 LYS A 181      40.095 -26.840  60.398  1.00  0.00      RA0  H  
ATOM   4347  N   GLU A 182      40.103 -22.374  62.142  1.00  0.00      RA0  N  
ATOM   4348  CA  GLU A 182      39.830 -21.188  62.932  1.00  0.00      RA0  C  
ATOM   4349  C   GLU A 182      38.545 -20.484  62.492  1.00  0.00      RA0  C  
ATOM   4350  O   GLU A 182      38.509 -19.253  62.409  1.00  0.00      RA0  O  
ATOM   4351  CB  GLU A 182      40.949 -20.140  62.907  1.00  0.00      RA0  C  
ATOM   4352  CG  GLU A 182      42.378 -20.653  62.747  1.00  0.00      RA0  C  
ATOM   4353  CD  GLU A 182      42.984 -19.889  61.586  1.00  0.00      RA0  C  
ATOM   4354  OE1 GLU A 182      43.218 -20.483  60.536  1.00  0.00      RA0  O  
ATOM   4355  OE2 GLU A 182      43.152 -18.674  61.693  1.00  0.00      RA0  O1-
ATOM   4356  H   GLU A 182      40.248 -23.240  62.610  1.00  0.00      RA0  H  
ATOM   4357  N   ASN A 183      37.515 -21.282  62.195  1.00  0.00      RA0  N  
ATOM   4358  CA  ASN A 183      36.172 -20.796  61.848  1.00  0.00      RA0  C  
ATOM   4359  C   ASN A 183      36.109 -19.997  60.547  1.00  0.00      RA0  C  
ATOM   4360  O   ASN A 183      35.202 -19.183  60.338  1.00  0.00      RA0  O  
ATOM   4361  CB  ASN A 183      35.532 -19.921  62.935  1.00  0.00      RA0  C  
ATOM   4362  CG  ASN A 183      35.076 -20.749  64.112  1.00  0.00      RA0  C  
ATOM   4363  ND2 ASN A 183      35.757 -20.486  65.242  1.00  0.00      RA0  N  
ATOM   4364  OD1 ASN A 183      34.173 -21.571  64.025  1.00  0.00      RA0  O  
ATOM   4365  H   ASN A 183      37.663 -22.275  62.183  1.00  0.00      RA0  H  
ATOM   4366 HD21 ASN A 183      36.481 -19.798  65.245  1.00  0.00      RA0  H  
ATOM   4367 HD22 ASN A 183      35.550 -20.975  66.090  1.00  0.00      RA0  H  
ATOM   4368  N   LYS A 184      37.062 -20.270  59.666  1.00  0.00      RA0  N  
ATOM   4369  CA  LYS A 184      37.069 -19.720  58.320  1.00  0.00      RA0  C  
ATOM   4370  C   LYS A 184      37.120 -20.858  57.318  1.00  0.00      RA0  C  
ATOM   4371  O   LYS A 184      37.583 -21.960  57.643  1.00  0.00      RA0  O  
ATOM   4372  CB  LYS A 184      38.304 -18.843  58.132  1.00  0.00      RA0  C  
ATOM   4373  CG  LYS A 184      38.499 -17.804  59.234  1.00  0.00      RA0  C  
ATOM   4374  CD  LYS A 184      39.945 -17.327  59.263  1.00  0.00      RA0  C  
ATOM   4375  CE  LYS A 184      40.850 -18.557  59.279  1.00  0.00      RA0  C  
ATOM   4376  NZ  LYS A 184      42.281 -18.241  59.270  1.00  0.00      RA0  N1+
ATOM   4377  H   LYS A 184      37.788 -20.936  59.852  1.00  0.00      RA0  H  
ATOM   4378  HZ1 LYS A 184      42.583 -17.734  60.121  1.00  0.00      RA0  H  
ATOM   4379  HZ2 LYS A 184      42.800 -19.143  59.350  1.00  0.00      RA0  H  
ATOM   4380  HZ3 LYS A 184      42.550 -17.737  58.391  1.00  0.00      RA0  H  
ATOM   4381  N   ILE A 185      36.662 -20.589  56.101  1.00  0.00      RA0  N  
ATOM   4382  CA  ILE A 185      36.865 -21.515  54.993  1.00  0.00      RA0  C  
ATOM   4383  C   ILE A 185      38.122 -21.087  54.233  1.00  0.00      RA0  C  
ATOM   4384  O   ILE A 185      38.208 -19.966  53.758  1.00  0.00      RA0  O  
ATOM   4385  CB  ILE A 185      35.666 -21.528  54.042  1.00  0.00      RA0  C  
ATOM   4386  CG1 ILE A 185      34.372 -21.863  54.780  1.00  0.00      RA0  C  
ATOM   4387  CG2 ILE A 185      35.912 -22.492  52.879  1.00  0.00      RA0  C  
ATOM   4388  CD1 ILE A 185      33.176 -21.977  53.833  1.00  0.00      RA0  C  
ATOM   4389  H   ILE A 185      36.380 -19.649  55.894  1.00  0.00      RA0  H  
ATOM   4390  N   LEU A 186      39.104 -21.980  54.154  1.00  0.00      RA0  N  
ATOM   4391  CA  LEU A 186      40.371 -21.689  53.497  1.00  0.00      RA0  C  
ATOM   4392  C   LEU A 186      40.352 -22.181  52.065  1.00  0.00      RA0  C  
ATOM   4393  O   LEU A 186      40.056 -23.352  51.804  1.00  0.00      RA0  O  
ATOM   4394  CB  LEU A 186      41.536 -22.395  54.192  1.00  0.00      RA0  C  
ATOM   4395  CG  LEU A 186      41.453 -22.485  55.716  1.00  0.00      RA0  C  
ATOM   4396  CD1 LEU A 186      42.552 -23.397  56.261  1.00  0.00      RA0  C  
ATOM   4397  CD2 LEU A 186      41.450 -21.120  56.402  1.00  0.00      RA0  C  
ATOM   4398  H   LEU A 186      38.976 -22.873  54.549  1.00  0.00      RA0  H  
ATOM   4399  N   VAL A 187      40.691 -21.303  51.136  1.00  0.00      RA0  N  
ATOM   4400  CA  VAL A 187      40.757 -21.705  49.730  1.00  0.00      RA0  C  
ATOM   4401  C   VAL A 187      42.123 -22.328  49.458  1.00  0.00      RA0  C  
ATOM   4402  O   VAL A 187      43.144 -21.661  49.606  1.00  0.00      RA0  O  
ATOM   4403  CB  VAL A 187      40.503 -20.507  48.819  1.00  0.00      RA0  C  
ATOM   4404  CG1 VAL A 187      40.539 -20.911  47.344  1.00  0.00      RA0  C  
ATOM   4405  CG2 VAL A 187      39.187 -19.830  49.205  1.00  0.00      RA0  C  
ATOM   4406  H   VAL A 187      41.038 -20.400  51.401  1.00  0.00      RA0  H  
ATOM   4407  N   LYS A 188      42.148 -23.616  49.110  1.00  0.00      RA0  N  
ATOM   4408  CA  LYS A 188      43.423 -24.294  48.876  1.00  0.00      RA0  C  
ATOM   4409  C   LYS A 188      43.765 -24.333  47.390  1.00  0.00      RA0  C  
ATOM   4410  O   LYS A 188      44.906 -24.575  47.017  1.00  0.00      RA0  O  
ATOM   4411  CB  LYS A 188      43.428 -25.703  49.452  1.00  0.00      RA0  C  
ATOM   4412  CG  LYS A 188      43.577 -25.738  50.971  1.00  0.00      RA0  C  
ATOM   4413  CD  LYS A 188      44.790 -26.583  51.360  1.00  0.00      RA0  C  
ATOM   4414  CE  LYS A 188      44.823 -27.900  50.582  1.00  0.00      RA0  C  
ATOM   4415  NZ  LYS A 188      43.618 -28.687  50.863  1.00  0.00      RA0  N1+
ATOM   4416  H   LYS A 188      41.280 -24.091  48.984  1.00  0.00      RA0  H  
ATOM   4417  HZ1 LYS A 188      43.523 -29.498  50.234  1.00  0.00      RA0  H  
ATOM   4418  HZ2 LYS A 188      43.541 -29.017  51.850  1.00  0.00      RA0  H  
ATOM   4419  HZ3 LYS A 188      42.742 -28.131  50.729  1.00  0.00      RA0  H  
ATOM   4420  N   GLU A 189      42.768 -24.118  46.543  1.00  0.00      RA0  N  
ATOM   4421  CA  GLU A 189      43.005 -24.170  45.107  1.00  0.00      RA0  C  
ATOM   4422  C   GLU A 189      42.265 -23.058  44.383  1.00  0.00      RA0  C  
ATOM   4423  O   GLU A 189      41.068 -22.846  44.589  1.00  0.00      RA0  O  
ATOM   4424  CB  GLU A 189      42.535 -25.533  44.605  1.00  0.00      RA0  C  
ATOM   4425  CG  GLU A 189      42.730 -25.792  43.113  1.00  0.00      RA0  C  
ATOM   4426  CD  GLU A 189      41.898 -27.000  42.745  1.00  0.00      RA0  C  
ATOM   4427  OE1 GLU A 189      41.373 -27.658  43.640  1.00  0.00      RA0  O  
ATOM   4428  OE2 GLU A 189      41.687 -27.259  41.562  1.00  0.00      RA0  O1-
ATOM   4429  H   GLU A 189      41.833 -23.905  46.824  1.00  0.00      RA0  H  
ATOM   4430  N   THR A 190      42.984 -22.355  43.524  1.00  0.00      RA0  N  
ATOM   4431  CA  THR A 190      42.403 -21.249  42.764  1.00  0.00      RA0  C  
ATOM   4432  C   THR A 190      41.299 -21.740  41.836  1.00  0.00      RA0  C  
ATOM   4433  O   THR A 190      41.451 -22.774  41.180  1.00  0.00      RA0  O  
ATOM   4434  CB  THR A 190      43.536 -20.573  41.970  1.00  0.00      RA0  C  
ATOM   4435  CG2 THR A 190      43.066 -19.868  40.703  1.00  0.00      RA0  C  
ATOM   4436  OG1 THR A 190      44.261 -19.655  42.793  1.00  0.00      RA0  O  
ATOM   4437  H   THR A 190      43.943 -22.607  43.309  1.00  0.00      RA0  H  
ATOM   4438  HG1 THR A 190      45.125 -20.067  42.912  1.00  0.00      RA0  H  
ATOM   4439  N   GLY A 191      40.168 -21.033  41.826  1.00  0.00      RA0  N  
ATOM   4440  CA  GLY A 191      39.102 -21.320  40.877  1.00  0.00      RA0  C  
ATOM   4441  C   GLY A 191      37.844 -20.497  41.104  1.00  0.00      RA0  C  
ATOM   4442  O   GLY A 191      37.860 -19.479  41.801  1.00  0.00      RA0  O  
ATOM   4443  H   GLY A 191      40.046 -20.254  42.449  1.00  0.00      RA0  H  
ATOM   4444  N   TYR A 192      36.752 -20.942  40.487  1.00  0.00      RA0  N  
ATOM   4445  CA  TYR A 192      35.440 -20.329  40.648  1.00  0.00      RA0  C  
ATOM   4446  C   TYR A 192      34.648 -21.142  41.643  1.00  0.00      RA0  C  
ATOM   4447  O   TYR A 192      34.618 -22.378  41.561  1.00  0.00      RA0  O  
ATOM   4448  CB  TYR A 192      34.699 -20.247  39.314  1.00  0.00      RA0  C  
ATOM   4449  CG  TYR A 192      35.292 -19.140  38.478  1.00  0.00      RA0  C  
ATOM   4450  CD1 TYR A 192      36.426 -19.372  37.708  1.00  0.00      RA0  C  
ATOM   4451  CD2 TYR A 192      34.703 -17.882  38.488  1.00  0.00      RA0  C  
ATOM   4452  CE1 TYR A 192      36.985 -18.337  36.968  1.00  0.00      RA0  C  
ATOM   4453  CE2 TYR A 192      35.257 -16.850  37.742  1.00  0.00      RA0  C  
ATOM   4454  CZ  TYR A 192      36.407 -17.074  36.995  1.00  0.00      RA0  C  
ATOM   4455  OH  TYR A 192      36.985 -16.040  36.287  1.00  0.00      RA0  O  
ATOM   4456  H   TYR A 192      36.772 -21.844  40.056  1.00  0.00      RA0  H  
ATOM   4457  HH  TYR A 192      36.361 -15.331  36.193  1.00  0.00      RA0  H  
ATOM   4458  N   PHE A 193      34.021 -20.444  42.580  1.00  0.00      RA0  N  
ATOM   4459  CA  PHE A 193      33.310 -21.090  43.668  1.00  0.00      RA0  C  
ATOM   4460  C   PHE A 193      31.896 -20.541  43.803  1.00  0.00      RA0  C  
ATOM   4461  O   PHE A 193      31.666 -19.328  43.697  1.00  0.00      RA0  O  
ATOM   4462  CB  PHE A 193      34.054 -20.916  44.995  1.00  0.00      RA0  C  
ATOM   4463  CG  PHE A 193      35.389 -21.627  44.988  1.00  0.00      RA0  C  
ATOM   4464  CD1 PHE A 193      36.514 -21.016  44.445  1.00  0.00      RA0  C  
ATOM   4465  CD2 PHE A 193      35.497 -22.895  45.543  1.00  0.00      RA0  C  
ATOM   4466  CE1 PHE A 193      37.741 -21.667  44.457  1.00  0.00      RA0  C  
ATOM   4467  CE2 PHE A 193      36.724 -23.547  45.555  1.00  0.00      RA0  C  
ATOM   4468  CZ  PHE A 193      37.847 -22.936  45.013  1.00  0.00      RA0  C  
ATOM   4469  H   PHE A 193      34.042 -19.441  42.589  1.00  0.00      RA0  H  
ATOM   4470  N   PHE A 194      30.962 -21.449  44.039  1.00  0.00      RA0  N  
ATOM   4471  CA  PHE A 194      29.614 -21.077  44.447  1.00  0.00      RA0  C  
ATOM   4472  C   PHE A 194      29.624 -21.055  45.971  1.00  0.00      RA0  C  
ATOM   4473  O   PHE A 194      30.015 -22.027  46.593  1.00  0.00      RA0  O  
ATOM   4474  CB  PHE A 194      28.636 -22.119  43.913  1.00  0.00      RA0  C  
ATOM   4475  CG  PHE A 194      27.252 -21.862  44.451  1.00  0.00      RA0  C  
ATOM   4476  CD1 PHE A 194      26.552 -20.730  44.053  1.00  0.00      RA0  C  
ATOM   4477  CD2 PHE A 194      26.681 -22.764  45.340  1.00  0.00      RA0  C  
ATOM   4478  CE1 PHE A 194      25.267 -20.511  44.533  1.00  0.00      RA0  C  
ATOM   4479  CE2 PHE A 194      25.397 -22.543  45.822  1.00  0.00      RA0  C  
ATOM   4480  CZ  PHE A 194      24.688 -21.422  45.410  1.00  0.00      RA0  C  
ATOM   4481  H   PHE A 194      31.211 -22.398  44.156  1.00  0.00      RA0  H  
ATOM   4482  N   ILE A 195      29.228 -19.934  46.566  1.00  0.00      RA0  N  
ATOM   4483  CA  ILE A 195      29.373 -19.735  48.002  1.00  0.00      RA0  C  
ATOM   4484  C   ILE A 195      28.016 -19.378  48.578  1.00  0.00      RA0  C  
ATOM   4485  O   ILE A 195      27.316 -18.563  48.000  1.00  0.00      RA0  O  
ATOM   4486  CB  ILE A 195      30.374 -18.609  48.275  1.00  0.00      RA0  C  
ATOM   4487  CG1 ILE A 195      31.657 -18.804  47.469  1.00  0.00      RA0  C  
ATOM   4488  CG2 ILE A 195      30.654 -18.458  49.771  1.00  0.00      RA0  C  
ATOM   4489  CD1 ILE A 195      32.557 -17.573  47.507  1.00  0.00      RA0  C  
ATOM   4490  H   ILE A 195      28.785 -19.200  46.056  1.00  0.00      RA0  H  
ATOM   4491  N   TYR A 196      27.650 -19.969  49.710  1.00  0.00      RA0  N  
ATOM   4492  CA  TYR A 196      26.309 -19.785  50.244  1.00  0.00      RA0  C  
ATOM   4493  C   TYR A 196      26.334 -19.744  51.760  1.00  0.00      RA0  C  
ATOM   4494  O   TYR A 196      27.230 -20.307  52.393  1.00  0.00      RA0  O  
ATOM   4495  CB  TYR A 196      25.371 -20.882  49.731  1.00  0.00      RA0  C  
ATOM   4496  CG  TYR A 196      25.855 -22.273  50.081  1.00  0.00      RA0  C  
ATOM   4497  CD1 TYR A 196      26.736 -22.938  49.234  1.00  0.00      RA0  C  
ATOM   4498  CD2 TYR A 196      25.402 -22.903  51.236  1.00  0.00      RA0  C  
ATOM   4499  CE1 TYR A 196      27.154 -24.228  49.534  1.00  0.00      RA0  C  
ATOM   4500  CE2 TYR A 196      25.817 -24.196  51.535  1.00  0.00      RA0  C  
ATOM   4501  CZ  TYR A 196      26.692 -24.860  50.683  1.00  0.00      RA0  C  
ATOM   4502  OH  TYR A 196      27.112 -26.142  50.972  1.00  0.00      RA0  O  
ATOM   4503  H   TYR A 196      28.272 -20.564  50.228  1.00  0.00      RA0  H  
ATOM   4504  HH  TYR A 196      26.508 -26.549  51.591  1.00  0.00      RA0  H  
ATOM   4505  N   GLY A 197      25.348 -19.071  52.338  1.00  0.00      RA0  N  
ATOM   4506  CA  GLY A 197      25.225 -19.009  53.782  1.00  0.00      RA0  C  
ATOM   4507  C   GLY A 197      23.817 -18.674  54.227  1.00  0.00      RA0  C  
ATOM   4508  O   GLY A 197      23.090 -17.981  53.525  1.00  0.00      RA0  O  
ATOM   4509  H   GLY A 197      24.675 -18.540  51.813  1.00  0.00      RA0  H  
ATOM   4510  N   GLN A 198      23.437 -19.163  55.401  1.00  0.00      RA0  N  
ATOM   4511  CA  GLN A 198      22.158 -18.816  56.004  1.00  0.00      RA0  C  
ATOM   4512  C   GLN A 198      22.335 -18.643  57.506  1.00  0.00      RA0  C  
ATOM   4513  O   GLN A 198      23.102 -19.361  58.129  1.00  0.00      RA0  O  
ATOM   4514  CB  GLN A 198      21.126 -19.902  55.709  1.00  0.00      RA0  C  
ATOM   4515  CG  GLN A 198      19.723 -19.580  56.224  1.00  0.00      RA0  C  
ATOM   4516  CD  GLN A 198      18.790 -20.714  55.871  1.00  0.00      RA0  C  
ATOM   4517  NE2 GLN A 198      18.576 -21.554  56.894  1.00  0.00      RA0  N  
ATOM   4518  OE1 GLN A 198      18.300 -20.820  54.752  1.00  0.00      RA0  O  
ATOM   4519  H   GLN A 198      24.062 -19.690  55.980  1.00  0.00      RA0  H  
ATOM   4520 HE21 GLN A 198      19.015 -21.367  57.778  1.00  0.00      RA0  H  
ATOM   4521 HE22 GLN A 198      18.013 -22.380  56.830  1.00  0.00      RA0  H  
ATOM   4522  N   VAL A 199      21.625 -17.677  58.075  1.00  0.00      RA0  N  
ATOM   4523  CA  VAL A 199      21.576 -17.488  59.524  1.00  0.00      RA0  C  
ATOM   4524  C   VAL A 199      20.112 -17.339  59.928  1.00  0.00      RA0  C  
ATOM   4525  O   VAL A 199      19.345 -16.686  59.223  1.00  0.00      RA0  O  
ATOM   4526  CB  VAL A 199      22.404 -16.279  59.978  1.00  0.00      RA0  C  
ATOM   4527  CG1 VAL A 199      22.396 -16.163  61.501  1.00  0.00      RA0  C  
ATOM   4528  CG2 VAL A 199      23.843 -16.336  59.467  1.00  0.00      RA0  C  
ATOM   4529  H   VAL A 199      21.021 -17.104  57.517  1.00  0.00      RA0  H  
ATOM   4530  N   LEU A 200      19.718 -17.958  61.034  1.00  0.00      RA0  N  
ATOM   4531  CA  LEU A 200      18.409 -17.701  61.616  1.00  0.00      RA0  C  
ATOM   4532  C   LEU A 200      18.554 -16.654  62.702  1.00  0.00      RA0  C  
ATOM   4533  O   LEU A 200      19.169 -16.926  63.729  1.00  0.00      RA0  O  
ATOM   4534  CB  LEU A 200      17.702 -18.980  62.076  1.00  0.00      RA0  C  
ATOM   4535  CG  LEU A 200      16.423 -18.802  62.922  1.00  0.00      RA0  C  
ATOM   4536  CD1 LEU A 200      15.410 -17.819  62.347  1.00  0.00      RA0  C  
ATOM   4537  CD2 LEU A 200      15.735 -20.141  63.188  1.00  0.00      RA0  C  
ATOM   4538  H   LEU A 200      20.352 -18.546  61.546  1.00  0.00      RA0  H  
ATOM   4539  N   TYR A 201      17.991 -15.462  62.475  1.00  0.00      RA0  N  
ATOM   4540  CA  TYR A 201      18.028 -14.385  63.478  1.00  0.00      RA0  C  
ATOM   4541  C   TYR A 201      16.829 -14.426  64.409  1.00  0.00      RA0  C  
ATOM   4542  O   TYR A 201      15.696 -14.624  63.966  1.00  0.00      RA0  O  
ATOM   4543  CB  TYR A 201      18.063 -13.031  62.785  1.00  0.00      RA0  C  
ATOM   4544  CG  TYR A 201      19.242 -12.969  61.853  1.00  0.00      RA0  C  
ATOM   4545  CD1 TYR A 201      20.502 -12.708  62.370  1.00  0.00      RA0  C  
ATOM   4546  CD2 TYR A 201      19.066 -13.162  60.488  1.00  0.00      RA0  C  
ATOM   4547  CE1 TYR A 201      21.593 -12.633  61.520  1.00  0.00      RA0  C  
ATOM   4548  CE2 TYR A 201      20.158 -13.099  59.636  1.00  0.00      RA0  C  
ATOM   4549  CZ  TYR A 201      21.417 -12.841  60.159  1.00  0.00      RA0  C  
ATOM   4550  OH  TYR A 201      22.505 -12.798  59.319  1.00  0.00      RA0  O  
ATOM   4551  H   TYR A 201      17.412 -15.341  61.670  1.00  0.00      RA0  H  
ATOM   4552  HH  TYR A 201      23.283 -12.608  59.833  1.00  0.00      RA0  H  
ATOM   4553  N   THR A 202      17.095 -14.226  65.698  1.00  0.00      RA0  N  
ATOM   4554  CA  THR A 202      16.076 -14.253  66.734  1.00  0.00      RA0  C  
ATOM   4555  C   THR A 202      16.232 -12.987  67.578  1.00  0.00      RA0  C  
ATOM   4556  O   THR A 202      16.092 -13.012  68.789  1.00  0.00      RA0  O  
ATOM   4557  CB  THR A 202      16.413 -15.546  67.437  1.00  0.00      RA0  C  
ATOM   4558  CG2 THR A 202      15.452 -16.677  67.063  1.00  0.00      RA0  C  
ATOM   4559  OG1 THR A 202      17.746 -15.887  67.023  1.00  0.00      RA0  O  
ATOM   4560  H   THR A 202      18.046 -14.105  65.979  1.00  0.00      RA0  H  
ATOM   4561  HG1 THR A 202      18.317 -15.232  67.400  1.00  0.00      RA0  H  
ATOM   4562  N   ASP A 203      16.504 -11.884  66.893  1.00  0.00      RA0  N  
ATOM   4563  CA  ASP A 203      16.926 -10.621  67.486  1.00  0.00      RA0  C  
ATOM   4564  C   ASP A 203      15.899  -9.519  67.179  1.00  0.00      RA0  C  
ATOM   4565  O   ASP A 203      15.422  -9.418  66.051  1.00  0.00      RA0  O  
ATOM   4566  CB  ASP A 203      18.291 -10.228  66.947  1.00  0.00      RA0  C  
ATOM   4567  CG  ASP A 203      18.942  -9.237  67.882  1.00  0.00      RA0  C  
ATOM   4568  OD1 ASP A 203      18.258  -8.369  68.418  1.00  0.00      RA0  O  
ATOM   4569  OD2 ASP A 203      20.140  -9.358  68.096  1.00  0.00      RA0  O1-
ATOM   4570  H   ASP A 203      16.417 -11.883  65.896  1.00  0.00      RA0  H  
ATOM   4571  N   LYS A 204      15.575  -8.692  68.172  1.00  0.00      RA0  N  
ATOM   4572  CA  LYS A 204      14.572  -7.633  68.029  1.00  0.00      RA0  C  
ATOM   4573  C   LYS A 204      15.085  -6.398  67.302  1.00  0.00      RA0  C  
ATOM   4574  O   LYS A 204      14.325  -5.451  67.068  1.00  0.00      RA0  O  
ATOM   4575  CB  LYS A 204      14.048  -7.357  69.442  1.00  0.00      RA0  C  
ATOM   4576  CG  LYS A 204      13.859  -8.693  70.182  1.00  0.00      RA0  C  
ATOM   4577  CD  LYS A 204      14.808  -8.942  71.367  1.00  0.00      RA0  C  
ATOM   4578  CE  LYS A 204      14.994 -10.424  71.733  1.00  0.00      RA0  C  
ATOM   4579  NZ  LYS A 204      15.918 -11.098  70.801  1.00  0.00      RA0  N1+
ATOM   4580  H   LYS A 204      16.296  -8.570  68.854  1.00  0.00      RA0  H  
ATOM   4581  HZ1 LYS A 204      16.163 -12.047  71.150  1.00  0.00      RA0  H  
ATOM   4582  HZ2 LYS A 204      15.498 -11.236  69.859  1.00  0.00      RA0  H  
ATOM   4583  HZ3 LYS A 204      16.795 -10.545  70.712  1.00  0.00      RA0  H  
ATOM   4584  N   THR A 205      16.374  -6.381  66.979  1.00  0.00      RA0  N  
ATOM   4585  CA  THR A 205      16.971  -5.214  66.320  1.00  0.00      RA0  C  
ATOM   4586  C   THR A 205      16.255  -5.017  64.985  1.00  0.00      RA0  C  
ATOM   4587  O   THR A 205      15.963  -5.994  64.325  1.00  0.00      RA0  O  
ATOM   4588  CB  THR A 205      18.456  -5.541  66.128  1.00  0.00      RA0  C  
ATOM   4589  CG2 THR A 205      19.202  -4.477  65.322  1.00  0.00      RA0  C  
ATOM   4590  OG1 THR A 205      19.083  -5.737  67.402  1.00  0.00      RA0  O  
ATOM   4591  H   THR A 205      16.964  -7.160  67.199  1.00  0.00      RA0  H  
ATOM   4592  HG1 THR A 205      19.013  -6.666  67.640  1.00  0.00      RA0  H  
ATOM   4593  N   TYR A 206      15.958  -3.772  64.608  1.00  0.00      RA0  N  
ATOM   4594  CA  TYR A 206      15.014  -3.491  63.517  1.00  0.00      RA0  C  
ATOM   4595  C   TYR A 206      15.378  -4.207  62.225  1.00  0.00      RA0  C  
ATOM   4596  O   TYR A 206      14.501  -4.524  61.408  1.00  0.00      RA0  O  
ATOM   4597  CB  TYR A 206      14.827  -1.965  63.346  1.00  0.00      RA0  C  
ATOM   4598  CG  TYR A 206      15.672  -1.372  62.234  1.00  0.00      RA0  C  
ATOM   4599  CD1 TYR A 206      17.058  -1.171  62.417  1.00  0.00      RA0  C  
ATOM   4600  CD2 TYR A 206      15.032  -1.059  61.018  1.00  0.00      RA0  C  
ATOM   4601  CE1 TYR A 206      17.825  -0.700  61.336  1.00  0.00      RA0  C  
ATOM   4602  CE2 TYR A 206      15.797  -0.585  59.943  1.00  0.00      RA0  C  
ATOM   4603  CZ  TYR A 206      17.187  -0.427  60.108  1.00  0.00      RA0  C  
ATOM   4604  OH  TYR A 206      17.936  -0.001  59.027  1.00  0.00      RA0  O  
ATOM   4605  H   TYR A 206      16.214  -3.048  65.245  1.00  0.00      RA0  H  
ATOM   4606  HH  TYR A 206      17.342   0.204  58.314  1.00  0.00      RA0  H  
ATOM   4607  N   ALA A 207      16.675  -4.443  62.032  1.00  0.00      RA0  N  
ATOM   4608  CA  ALA A 207      17.166  -5.223  60.894  1.00  0.00      RA0  C  
ATOM   4609  C   ALA A 207      18.401  -6.012  61.306  1.00  0.00      RA0  C  
ATOM   4610  O   ALA A 207      19.230  -5.521  62.078  1.00  0.00      RA0  O  
ATOM   4611  CB  ALA A 207      17.528  -4.314  59.718  1.00  0.00      RA0  C  
ATOM   4612  H   ALA A 207      17.324  -4.174  62.740  1.00  0.00      RA0  H  
ATOM   4613  N   MET A 208      18.504  -7.229  60.793  1.00  0.00      RA0  N  
ATOM   4614  CA  MET A 208      19.653  -8.097  61.031  1.00  0.00      RA0  C  
ATOM   4615  C   MET A 208      20.127  -8.592  59.678  1.00  0.00      RA0  C  
ATOM   4616  O   MET A 208      19.411  -8.461  58.692  1.00  0.00      RA0  O  
ATOM   4617  CB  MET A 208      19.242  -9.277  61.910  1.00  0.00      RA0  C  
ATOM   4618  CG  MET A 208      18.846  -8.879  63.333  1.00  0.00      RA0  C  
ATOM   4619  SD  MET A 208      20.233  -8.249  64.281  1.00  0.00      RA0  S  
ATOM   4620  CE  MET A 208      21.105  -9.811  64.475  1.00  0.00      RA0  C  
ATOM   4621  H   MET A 208      17.788  -7.557  60.177  1.00  0.00      RA0  H  
ATOM   4622  N   GLY A 209      21.317  -9.169  59.632  1.00  0.00      RA0  N  
ATOM   4623  CA  GLY A 209      21.836  -9.720  58.394  1.00  0.00      RA0  C  
ATOM   4624  C   GLY A 209      23.307 -10.039  58.553  1.00  0.00      RA0  C  
ATOM   4625  O   GLY A 209      23.907  -9.753  59.592  1.00  0.00      RA0  O  
ATOM   4626  H   GLY A 209      21.906  -9.226  60.438  1.00  0.00      RA0  H  
ATOM   4627  N   HIS A 210      23.893 -10.644  57.533  1.00  0.00      RA0  N  
ATOM   4628  CA  HIS A 210      25.287 -11.051  57.622  1.00  0.00      RA0  C  
ATOM   4629  C   HIS A 210      25.986 -10.837  56.298  1.00  0.00      RA0  C  
ATOM   4630  O   HIS A 210      25.348 -10.632  55.260  1.00  0.00      RA0  O  
ATOM   4631  CB  HIS A 210      25.423 -12.522  58.055  1.00  0.00      RA0  C  
ATOM   4632  CG  HIS A 210      24.861 -13.489  57.030  1.00  0.00      RA0  C  
ATOM   4633  CD2 HIS A 210      25.551 -14.138  56.001  1.00  0.00      RA0  C  
ATOM   4634  ND1 HIS A 210      23.575 -13.877  56.994  1.00  0.00      RA0  N  
ATOM   4635  CE1 HIS A 210      23.445 -14.765  55.957  1.00  0.00      RA0  C  
ATOM   4636  NE2 HIS A 210      24.663 -14.925  55.346  1.00  0.00      RA0  N  
ATOM   4637  H   HIS A 210      23.388 -10.782  56.678  1.00  0.00      RA0  H  
ATOM   4638  HD1 HIS A 210      22.865 -13.588  57.612  1.00  0.00      RA0  H  
ATOM   4639  N   LEU A 211      27.304 -10.896  56.354  1.00  0.00      RA0  N  
ATOM   4640  CA  LEU A 211      28.161 -10.664  55.205  1.00  0.00      RA0  C  
ATOM   4641  C   LEU A 211      28.974 -11.919  54.977  1.00  0.00      RA0  C  
ATOM   4642  O   LEU A 211      29.461 -12.529  55.941  1.00  0.00      RA0  O  
ATOM   4643  CB  LEU A 211      29.164  -9.538  55.487  1.00  0.00      RA0  C  
ATOM   4644  CG  LEU A 211      28.737  -8.420  56.448  1.00  0.00      RA0  C  
ATOM   4645  CD1 LEU A 211      29.946  -7.630  56.947  1.00  0.00      RA0  C  
ATOM   4646  CD2 LEU A 211      27.678  -7.490  55.862  1.00  0.00      RA0  C  
ATOM   4647  H   LEU A 211      27.737 -11.163  57.210  1.00  0.00      RA0  H  
ATOM   4648  N   ILE A 212      29.159 -12.299  53.721  1.00  0.00      RA0  N  
ATOM   4649  CA  ILE A 212      30.213 -13.253  53.415  1.00  0.00      RA0  C  
ATOM   4650  C   ILE A 212      31.427 -12.467  52.926  1.00  0.00      RA0  C  
ATOM   4651  O   ILE A 212      31.367 -11.794  51.897  1.00  0.00      RA0  O  
ATOM   4652  CB  ILE A 212      29.748 -14.252  52.363  1.00  0.00      RA0  C  
ATOM   4653  CG1 ILE A 212      28.483 -14.960  52.846  1.00  0.00      RA0  C  
ATOM   4654  CG2 ILE A 212      30.864 -15.234  52.002  1.00  0.00      RA0  C  
ATOM   4655  CD1 ILE A 212      28.710 -15.796  54.101  1.00  0.00      RA0  C  
ATOM   4656  H   ILE A 212      28.734 -11.791  52.971  1.00  0.00      RA0  H  
ATOM   4657  N   GLN A 213      32.519 -12.551  53.677  1.00  0.00      RA0  N  
ATOM   4658  CA  GLN A 213      33.697 -11.744  53.417  1.00  0.00      RA0  C  
ATOM   4659  C   GLN A 213      34.848 -12.577  52.913  1.00  0.00      RA0  C  
ATOM   4660  O   GLN A 213      35.079 -13.690  53.381  1.00  0.00      RA0  O  
ATOM   4661  CB  GLN A 213      34.063 -10.861  54.604  1.00  0.00      RA0  C  
ATOM   4662  CG  GLN A 213      32.959  -9.826  54.815  1.00  0.00      RA0  C  
ATOM   4663  CD  GLN A 213      33.448  -8.725  55.724  1.00  0.00      RA0  C  
ATOM   4664  NE2 GLN A 213      33.413  -7.514  55.156  1.00  0.00      RA0  N  
ATOM   4665  OE1 GLN A 213      33.843  -8.937  56.861  1.00  0.00      RA0  O  
ATOM   4666  H   GLN A 213      32.557 -13.200  54.433  1.00  0.00      RA0  H  
ATOM   4667 HE21 GLN A 213      33.043  -7.359  54.234  1.00  0.00      RA0  H  
ATOM   4668 HE22 GLN A 213      33.768  -6.751  55.690  1.00  0.00      RA0  H  
ATOM   4669  N   ARG A 214      35.599 -11.992  51.998  1.00  0.00      RA0  N  
ATOM   4670  CA  ARG A 214      36.772 -12.627  51.431  1.00  0.00      RA0  C  
ATOM   4671  C   ARG A 214      38.010 -11.892  51.886  1.00  0.00      RA0  C  
ATOM   4672  O   ARG A 214      38.097 -10.682  51.725  1.00  0.00      RA0  O  
ATOM   4673  CB  ARG A 214      36.678 -12.538  49.915  1.00  0.00      RA0  C  
ATOM   4674  CG  ARG A 214      37.919 -13.044  49.193  1.00  0.00      RA0  C  
ATOM   4675  CD  ARG A 214      37.855 -12.670  47.718  1.00  0.00      RA0  C  
ATOM   4676  NE  ARG A 214      38.997 -13.226  47.009  1.00  0.00      RA0  N  
ATOM   4677  CZ  ARG A 214      38.961 -13.343  45.655  1.00  0.00      RA0  C  
ATOM   4678  NH1 ARG A 214      37.893 -12.877  44.980  1.00  0.00      RA0  N1+
ATOM   4679  NH2 ARG A 214      39.986 -13.940  45.024  1.00  0.00      RA0  N  
ATOM   4680  H   ARG A 214      35.463 -11.035  51.774  1.00  0.00      RA0  H  
ATOM   4681  HE  ARG A 214      39.767 -13.609  47.546  1.00  0.00      RA0  H  
ATOM   4682 HH11 ARG A 214      37.772 -13.141  44.015  1.00  0.00      RA0  H  
ATOM   4683 HH12 ARG A 214      37.187 -12.308  45.404  1.00  0.00      RA0  H  
ATOM   4684 HH21 ARG A 214      40.081 -14.090  44.030  1.00  0.00      RA0  H  
ATOM   4685 HH22 ARG A 214      40.745 -14.315  45.579  1.00  0.00      RA0  H  
ATOM   4686  N   LYS A 215      38.964 -12.611  52.467  1.00  0.00      RA0  N  
ATOM   4687  CA  LYS A 215      40.240 -12.016  52.818  1.00  0.00      RA0  C  
ATOM   4688  C   LYS A 215      41.244 -12.450  51.756  1.00  0.00      RA0  C  
ATOM   4689  O   LYS A 215      41.533 -13.638  51.619  1.00  0.00      RA0  O  
ATOM   4690  CB  LYS A 215      40.676 -12.491  54.205  1.00  0.00      RA0  C  
ATOM   4691  CG  LYS A 215      41.914 -11.768  54.743  1.00  0.00      RA0  C  
ATOM   4692  CD  LYS A 215      41.668 -10.264  54.859  1.00  0.00      RA0  C  
ATOM   4693  CE  LYS A 215      42.818  -9.477  55.484  1.00  0.00      RA0  C  
ATOM   4694  NZ  LYS A 215      42.472  -8.055  55.397  1.00  0.00      RA0  N1+
ATOM   4695  H   LYS A 215      38.904 -13.605  52.489  1.00  0.00      RA0  H  
ATOM   4696  HZ1 LYS A 215      43.038  -7.444  56.025  1.00  0.00      RA0  H  
ATOM   4697  HZ2 LYS A 215      42.652  -7.708  54.433  1.00  0.00      RA0  H  
ATOM   4698  HZ3 LYS A 215      41.474  -7.905  55.629  1.00  0.00      RA0  H  
ATOM   4699  N   LYS A 216      41.755 -11.486  50.994  1.00  0.00      RA0  N  
ATOM   4700  CA  LYS A 216      42.583 -11.772  49.827  1.00  0.00      RA0  C  
ATOM   4701  C   LYS A 216      44.055 -11.877  50.205  1.00  0.00      RA0  C  
ATOM   4702  O   LYS A 216      44.546 -11.107  51.031  1.00  0.00      RA0  O  
ATOM   4703  CB  LYS A 216      42.412 -10.651  48.813  1.00  0.00      RA0  C  
ATOM   4704  CG  LYS A 216      41.300 -10.907  47.804  1.00  0.00      RA0  C  
ATOM   4705  CD  LYS A 216      40.737  -9.598  47.258  1.00  0.00      RA0  C  
ATOM   4706  CE  LYS A 216      41.833  -8.627  46.821  1.00  0.00      RA0  C  
ATOM   4707  NZ  LYS A 216      42.533  -9.092  45.614  1.00  0.00      RA0  N1+
ATOM   4708  H   LYS A 216      41.611 -10.538  51.270  1.00  0.00      RA0  H  
ATOM   4709  HZ1 LYS A 216      42.390  -8.356  44.881  1.00  0.00      RA0  H  
ATOM   4710  HZ2 LYS A 216      43.562  -9.166  45.766  1.00  0.00      RA0  H  
ATOM   4711  HZ3 LYS A 216      42.151  -9.973  45.237  1.00  0.00      RA0  H  
ATOM   4712  N   VAL A 217      44.757 -12.832  49.609  1.00  0.00      RA0  N  
ATOM   4713  CA  VAL A 217      46.184 -12.970  49.868  1.00  0.00      RA0  C  
ATOM   4714  C   VAL A 217      46.995 -11.968  49.072  1.00  0.00      RA0  C  
ATOM   4715  O   VAL A 217      48.051 -11.525  49.512  1.00  0.00      RA0  O  
ATOM   4716  CB  VAL A 217      46.712 -14.384  49.626  1.00  0.00      RA0  C  
ATOM   4717  CG1 VAL A 217      46.593 -15.195  50.911  1.00  0.00      RA0  C  
ATOM   4718  CG2 VAL A 217      46.089 -15.055  48.399  1.00  0.00      RA0  C  
ATOM   4719  H   VAL A 217      44.237 -13.483  49.046  1.00  0.00      RA0  H  
ATOM   4720  N   HIS A 218      46.507 -11.619  47.888  1.00  0.00      RA0  N  
ATOM   4721  CA  HIS A 218      47.176 -10.615  47.071  1.00  0.00      RA0  C  
ATOM   4722  C   HIS A 218      46.198  -9.536  46.642  1.00  0.00      RA0  C  
ATOM   4723  O   HIS A 218      45.071  -9.824  46.250  1.00  0.00      RA0  O  
ATOM   4724  CB  HIS A 218      47.787 -11.263  45.827  1.00  0.00      RA0  C  
ATOM   4725  CG  HIS A 218      48.788 -12.324  46.216  1.00  0.00      RA0  C  
ATOM   4726  CD2 HIS A 218      50.083 -12.129  46.704  1.00  0.00      RA0  C  
ATOM   4727  ND1 HIS A 218      48.550 -13.648  46.135  1.00  0.00      RA0  N  
ATOM   4728  CE1 HIS A 218      49.683 -14.288  46.568  1.00  0.00      RA0  C  
ATOM   4729  NE2 HIS A 218      50.625 -13.354  46.916  1.00  0.00      RA0  N  
ATOM   4730  H   HIS A 218      45.632 -11.983  47.571  1.00  0.00      RA0  H  
ATOM   4731  HD1 HIS A 218      47.728 -14.088  45.830  1.00  0.00      RA0  H  
ATOM   4732  N   VAL A 219      46.645  -8.287  46.710  1.00  0.00      RA0  N  
ATOM   4733  CA  VAL A 219      45.841  -7.163  46.260  1.00  0.00      RA0  C  
ATOM   4734  C   VAL A 219      46.635  -6.397  45.209  1.00  0.00      RA0  C  
ATOM   4735  O   VAL A 219      47.861  -6.330  45.276  1.00  0.00      RA0  O  
ATOM   4736  CB  VAL A 219      45.464  -6.237  47.429  1.00  0.00      RA0  C  
ATOM   4737  CG1 VAL A 219      44.633  -7.007  48.442  1.00  0.00      RA0  C  
ATOM   4738  CG2 VAL A 219      46.665  -5.571  48.112  1.00  0.00      RA0  C  
ATOM   4739  H   VAL A 219      47.600  -8.076  46.924  1.00  0.00      RA0  H  
ATOM   4740  N   PHE A 220      45.939  -5.851  44.218  1.00  0.00      RA0  N  
ATOM   4741  CA  PHE A 220      46.597  -5.075  43.169  1.00  0.00      RA0  C  
ATOM   4742  C   PHE A 220      45.910  -3.727  43.026  1.00  0.00      RA0  C  
ATOM   4743  O   PHE A 220      44.752  -3.574  43.418  1.00  0.00      RA0  O  
ATOM   4744  CB  PHE A 220      46.547  -5.832  41.840  1.00  0.00      RA0  C  
ATOM   4745  CG  PHE A 220      47.085  -7.230  42.028  1.00  0.00      RA0  C  
ATOM   4746  CD1 PHE A 220      48.451  -7.432  42.186  1.00  0.00      RA0  C  
ATOM   4747  CD2 PHE A 220      46.213  -8.313  42.053  1.00  0.00      RA0  C  
ATOM   4748  CE1 PHE A 220      48.944  -8.717  42.376  1.00  0.00      RA0  C  
ATOM   4749  CE2 PHE A 220      46.707  -9.597  42.244  1.00  0.00      RA0  C  
ATOM   4750  CZ  PHE A 220      48.073  -9.799  42.406  1.00  0.00      RA0  C  
ATOM   4751  H   PHE A 220      44.936  -5.873  44.196  1.00  0.00      RA0  H  
ATOM   4752  N   GLY A 221      46.630  -2.757  42.469  1.00  0.00      RA0  N  
ATOM   4753  CA  GLY A 221      46.073  -1.441  42.207  1.00  0.00      RA0  C  
ATOM   4754  C   GLY A 221      45.457  -0.787  43.429  1.00  0.00      RA0  C  
ATOM   4755  O   GLY A 221      46.149  -0.498  44.406  1.00  0.00      RA0  O  
ATOM   4756  H   GLY A 221      47.583  -2.955  42.241  1.00  0.00      RA0  H  
ATOM   4757  N   ASP A 222      44.149  -0.559  43.376  1.00  0.00      RA0  N  
ATOM   4758  CA  ASP A 222      43.458   0.119  44.468  1.00  0.00      RA0  C  
ATOM   4759  C   ASP A 222      42.574  -0.826  45.285  1.00  0.00      RA0  C  
ATOM   4760  O   ASP A 222      41.658  -0.393  45.994  1.00  0.00      RA0  O  
ATOM   4761  CB  ASP A 222      42.871   1.473  44.012  1.00  0.00      RA0  C  
ATOM   4762  CG  ASP A 222      41.389   1.417  43.735  1.00  0.00      RA0  C  
ATOM   4763  OD1 ASP A 222      40.954   0.526  43.011  1.00  0.00      RA0  O  
ATOM   4764  OD2 ASP A 222      40.650   2.205  44.323  1.00  0.00      RA0  O1-
ATOM   4765  H   ASP A 222      43.615  -0.860  42.587  1.00  0.00      RA0  H  
ATOM   4766  N   GLU A 223      42.845  -2.122  45.185  1.00  0.00      RA0  N  
ATOM   4767  CA  GLU A 223      42.031  -3.114  45.887  1.00  0.00      RA0  C  
ATOM   4768  C   GLU A 223      42.235  -3.064  47.400  1.00  0.00      RA0  C  
ATOM   4769  O   GLU A 223      43.308  -2.698  47.875  1.00  0.00      RA0  O  
ATOM   4770  CB  GLU A 223      42.352  -4.553  45.480  1.00  0.00      RA0  C  
ATOM   4771  CG  GLU A 223      41.863  -5.060  44.124  1.00  0.00      RA0  C  
ATOM   4772  CD  GLU A 223      42.157  -6.550  44.082  1.00  0.00      RA0  C  
ATOM   4773  OE1 GLU A 223      43.299  -6.947  44.295  1.00  0.00      RA0  O  
ATOM   4774  OE2 GLU A 223      41.239  -7.355  43.936  1.00  0.00      RA0  O1-
ATOM   4775  H   GLU A 223      43.632  -2.431  44.648  1.00  0.00      RA0  H  
ATOM   4776  N   LEU A 224      41.200  -3.432  48.146  1.00  0.00      RA0  N  
ATOM   4777  CA  LEU A 224      41.323  -3.665  49.577  1.00  0.00      RA0  C  
ATOM   4778  C   LEU A 224      41.558  -5.149  49.803  1.00  0.00      RA0  C  
ATOM   4779  O   LEU A 224      41.176  -5.957  48.967  1.00  0.00      RA0  O  
ATOM   4780  CB  LEU A 224      40.016  -3.432  50.311  1.00  0.00      RA0  C  
ATOM   4781  CG  LEU A 224      39.727  -2.037  50.817  1.00  0.00      RA0  C  
ATOM   4782  CD1 LEU A 224      38.511  -2.112  51.738  1.00  0.00      RA0  C  
ATOM   4783  CD2 LEU A 224      40.936  -1.378  51.479  1.00  0.00      RA0  C  
ATOM   4784  H   LEU A 224      40.399  -3.783  47.667  1.00  0.00      RA0  H  
ATOM   4785  N   SER A 225      42.153  -5.507  50.937  1.00  0.00      RA0  N  
ATOM   4786  CA  SER A 225      42.461  -6.902  51.234  1.00  0.00      RA0  C  
ATOM   4787  C   SER A 225      41.240  -7.612  51.811  1.00  0.00      RA0  C  
ATOM   4788  O   SER A 225      41.207  -8.825  51.936  1.00  0.00      RA0  O  
ATOM   4789  CB  SER A 225      43.685  -7.092  52.135  1.00  0.00      RA0  C  
ATOM   4790  OG  SER A 225      43.414  -6.603  53.455  1.00  0.00      RA0  O  
ATOM   4791  H   SER A 225      42.441  -4.774  51.556  1.00  0.00      RA0  H  
ATOM   4792  HG  SER A 225      43.636  -5.674  53.399  1.00  0.00      RA0  H  
ATOM   4793  N   LEU A 226      40.221  -6.839  52.153  1.00  0.00      RA0  N  
ATOM   4794  CA  LEU A 226      39.006  -7.399  52.698  1.00  0.00      RA0  C  
ATOM   4795  C   LEU A 226      37.842  -6.927  51.841  1.00  0.00      RA0  C  
ATOM   4796  O   LEU A 226      37.735  -5.740  51.527  1.00  0.00      RA0  O  
ATOM   4797  CB  LEU A 226      38.813  -7.042  54.175  1.00  0.00      RA0  C  
ATOM   4798  CG  LEU A 226      37.639  -7.783  54.830  1.00  0.00      RA0  C  
ATOM   4799  CD1 LEU A 226      37.820  -9.302  54.799  1.00  0.00      RA0  C  
ATOM   4800  CD2 LEU A 226      37.364  -7.285  56.246  1.00  0.00      RA0  C  
ATOM   4801  H   LEU A 226      40.218  -5.856  51.975  1.00  0.00      RA0  H  
ATOM   4802  N   VAL A 227      36.997  -7.862  51.420  1.00  0.00      RA0  N  
ATOM   4803  CA  VAL A 227      35.938  -7.548  50.471  1.00  0.00      RA0  C  
ATOM   4804  C   VAL A 227      34.697  -8.346  50.819  1.00  0.00      RA0  C  
ATOM   4805  O   VAL A 227      34.784  -9.543  51.104  1.00  0.00      RA0  O  
ATOM   4806  CB  VAL A 227      36.381  -7.915  49.035  1.00  0.00      RA0  C  
ATOM   4807  CG1 VAL A 227      35.236  -7.767  48.031  1.00  0.00      RA0  C  
ATOM   4808  CG2 VAL A 227      37.617  -7.143  48.559  1.00  0.00      RA0  C  
ATOM   4809  H   VAL A 227      37.112  -8.823  51.681  1.00  0.00      RA0  H  
ATOM   4810  N   THR A 228      33.548  -7.681  50.809  1.00  0.00      RA0  N  
ATOM   4811  CA  THR A 228      32.280  -8.370  50.995  1.00  0.00      RA0  C  
ATOM   4812  C   THR A 228      31.828  -8.922  49.654  1.00  0.00      RA0  C  
ATOM   4813  O   THR A 228      31.649  -8.176  48.703  1.00  0.00      RA0  O  
ATOM   4814  CB  THR A 228      31.264  -7.408  51.600  1.00  0.00      RA0  C  
ATOM   4815  CG2 THR A 228      29.936  -8.100  51.910  1.00  0.00      RA0  C  
ATOM   4816  OG1 THR A 228      31.817  -6.806  52.783  1.00  0.00      RA0  O  
ATOM   4817  H   THR A 228      33.542  -6.715  50.562  1.00  0.00      RA0  H  
ATOM   4818  HG1 THR A 228      31.262  -6.061  52.983  1.00  0.00      RA0  H  
ATOM   4819  N   LEU A 229      31.684 -10.237  49.570  1.00  0.00      RA0  N  
ATOM   4820  CA  LEU A 229      31.190 -10.868  48.349  1.00  0.00      RA0  C  
ATOM   4821  C   LEU A 229      29.683 -10.652  48.211  1.00  0.00      RA0  C  
ATOM   4822  O   LEU A 229      29.209 -10.193  47.180  1.00  0.00      RA0  O  
ATOM   4823  CB  LEU A 229      31.517 -12.357  48.368  1.00  0.00      RA0  C  
ATOM   4824  CG  LEU A 229      33.018 -12.607  48.485  1.00  0.00      RA0  C  
ATOM   4825  CD1 LEU A 229      33.320 -14.081  48.736  1.00  0.00      RA0  C  
ATOM   4826  CD2 LEU A 229      33.781 -12.053  47.280  1.00  0.00      RA0  C  
ATOM   4827  H   LEU A 229      31.819 -10.789  50.392  1.00  0.00      RA0  H  
ATOM   4828  N   PHE A 230      28.932 -10.981  49.253  1.00  0.00      RA0  N  
ATOM   4829  CA  PHE A 230      27.503 -10.653  49.270  1.00  0.00      RA0  C  
ATOM   4830  C   PHE A 230      27.002 -10.530  50.694  1.00  0.00      RA0  C  
ATOM   4831  O   PHE A 230      27.643 -10.977  51.638  1.00  0.00      RA0  O  
ATOM   4832  CB  PHE A 230      26.671 -11.651  48.445  1.00  0.00      RA0  C  
ATOM   4833  CG  PHE A 230      26.943 -13.088  48.826  1.00  0.00      RA0  C  
ATOM   4834  CD1 PHE A 230      27.966 -13.795  48.201  1.00  0.00      RA0  C  
ATOM   4835  CD2 PHE A 230      26.158 -13.715  49.785  1.00  0.00      RA0  C  
ATOM   4836  CE1 PHE A 230      28.203 -15.124  48.529  1.00  0.00      RA0  C  
ATOM   4837  CE2 PHE A 230      26.391 -15.046  50.109  1.00  0.00      RA0  C  
ATOM   4838  CZ  PHE A 230      27.411 -15.751  49.482  1.00  0.00      RA0  C  
ATOM   4839  H   PHE A 230      29.308 -11.368  50.097  1.00  0.00      RA0  H  
ATOM   4840  N   ARG A 231      25.838  -9.911  50.818  1.00  0.00      RA0  N  
ATOM   4841  CA  ARG A 231      25.322  -9.423  52.081  1.00  0.00      RA0  C  
ATOM   4842  C   ARG A 231      23.807  -9.564  51.972  1.00  0.00      RA0  C  
ATOM   4843  O   ARG A 231      23.237  -9.396  50.895  1.00  0.00      RA0  O  
ATOM   4844  CB  ARG A 231      25.724  -7.956  52.230  1.00  0.00      RA0  C  
ATOM   4845  CG  ARG A 231      25.021  -7.182  53.347  1.00  0.00      RA0  C  
ATOM   4846  CD  ARG A 231      25.324  -5.690  53.266  1.00  0.00      RA0  C  
ATOM   4847  NE  ARG A 231      24.848  -5.127  52.000  1.00  0.00      RA0  N  
ATOM   4848  CZ  ARG A 231      24.426  -3.849  51.954  1.00  0.00      RA0  C  
ATOM   4849  NH1 ARG A 231      24.390  -3.117  53.059  1.00  0.00      RA0  N1+
ATOM   4850  NH2 ARG A 231      24.042  -3.317  50.795  1.00  0.00      RA0  N  
ATOM   4851  H   ARG A 231      25.241  -9.728  50.034  1.00  0.00      RA0  H  
ATOM   4852  HE  ARG A 231      24.892  -5.701  51.182  1.00  0.00      RA0  H  
ATOM   4853 HH11 ARG A 231      24.115  -2.152  53.054  1.00  0.00      RA0  H  
ATOM   4854 HH12 ARG A 231      24.637  -3.501  53.958  1.00  0.00      RA0  H  
ATOM   4855 HH21 ARG A 231      23.724  -2.369  50.747  1.00  0.00      RA0  H  
ATOM   4856 HH22 ARG A 231      24.061  -3.854  49.951  1.00  0.00      RA0  H  
ATOM   4857  N   CYS A 232      23.153  -9.937  53.056  1.00  0.00      RA0  N  
ATOM   4858  CA  CYS A 232      21.700  -9.997  53.033  1.00  0.00      RA0  C  
ATOM   4859  C   CYS A 232      21.144  -9.429  54.323  1.00  0.00      RA0  C  
ATOM   4860  O   CYS A 232      21.841  -9.366  55.334  1.00  0.00      RA0  O  
ATOM   4861  CB  CYS A 232      21.238 -11.432  52.796  1.00  0.00      RA0  C  
ATOM   4862  SG  CYS A 232      21.931 -12.605  53.986  1.00  0.00      RA0  S  
ATOM   4863  H   CYS A 232      23.650 -10.145  53.904  1.00  0.00      RA0  H  
ATOM   4864  N   ILE A 233      19.886  -9.004  54.275  1.00  0.00      RA0  N  
ATOM   4865  CA  ILE A 233      19.291  -8.228  55.352  1.00  0.00      RA0  C  
ATOM   4866  C   ILE A 233      17.834  -8.626  55.549  1.00  0.00      RA0  C  
ATOM   4867  O   ILE A 233      17.113  -8.809  54.566  1.00  0.00      RA0  O  
ATOM   4868  CB  ILE A 233      19.363  -6.710  55.028  1.00  0.00      RA0  C  
ATOM   4869  CG1 ILE A 233      20.782  -6.227  54.698  1.00  0.00      RA0  C  
ATOM   4870  CG2 ILE A 233      18.739  -5.843  56.130  1.00  0.00      RA0  C  
ATOM   4871  CD1 ILE A 233      20.854  -4.777  54.213  1.00  0.00      RA0  C  
ATOM   4872  H   ILE A 233      19.273  -9.185  53.507  1.00  0.00      RA0  H  
ATOM   4873  N   GLN A 234      17.425  -8.756  56.810  1.00  0.00      RA0  N  
ATOM   4874  CA  GLN A 234      16.024  -8.952  57.175  1.00  0.00      RA0  C  
ATOM   4875  C   GLN A 234      15.590  -7.951  58.235  1.00  0.00      RA0  C  
ATOM   4876  O   GLN A 234      16.220  -7.877  59.282  1.00  0.00      RA0  O  
ATOM   4877  CB  GLN A 234      15.830 -10.358  57.735  1.00  0.00      RA0  C  
ATOM   4878  CG  GLN A 234      15.958 -11.482  56.708  1.00  0.00      RA0  C  
ATOM   4879  CD  GLN A 234      14.697 -11.600  55.875  1.00  0.00      RA0  C  
ATOM   4880  NE2 GLN A 234      14.446 -12.859  55.475  1.00  0.00      RA0  N  
ATOM   4881  OE1 GLN A 234      13.971 -10.638  55.639  1.00  0.00      RA0  O  
ATOM   4882  H   GLN A 234      18.083  -8.637  57.543  1.00  0.00      RA0  H  
ATOM   4883 HE21 GLN A 234      14.970 -13.647  55.820  1.00  0.00      RA0  H  
ATOM   4884 HE22 GLN A 234      13.685 -13.093  54.873  1.00  0.00      RA0  H  
ATOM   4885  N   ASN A 235      14.542  -7.159  57.961  1.00  0.00      RA0  N  
ATOM   4886  CA  ASN A 235      13.818  -6.470  59.028  1.00  0.00      RA0  C  
ATOM   4887  C   ASN A 235      13.314  -7.489  60.054  1.00  0.00      RA0  C  
ATOM   4888  O   ASN A 235      12.870  -8.565  59.677  1.00  0.00      RA0  O  
ATOM   4889  CB  ASN A 235      12.625  -5.667  58.511  1.00  0.00      RA0  C  
ATOM   4890  CG  ASN A 235      13.043  -4.260  58.140  1.00  0.00      RA0  C  
ATOM   4891  ND2 ASN A 235      13.208  -3.442  59.193  1.00  0.00      RA0  N  
ATOM   4892  OD1 ASN A 235      13.172  -3.918  56.970  1.00  0.00      RA0  O  
ATOM   4893  H   ASN A 235      14.096  -7.289  57.076  1.00  0.00      RA0  H  
ATOM   4894 HD21 ASN A 235      13.188  -3.803  60.131  1.00  0.00      RA0  H  
ATOM   4895 HD22 ASN A 235      13.371  -2.464  59.080  1.00  0.00      RA0  H  
ATOM   4896  N   MET A 236      13.312  -7.126  61.331  1.00  0.00      RA0  N  
ATOM   4897  CA  MET A 236      12.790  -8.000  62.380  1.00  0.00      RA0  C  
ATOM   4898  C   MET A 236      11.628  -7.306  63.080  1.00  0.00      RA0  C  
ATOM   4899  O   MET A 236      11.646  -6.093  63.234  1.00  0.00      RA0  O  
ATOM   4900  CB  MET A 236      13.901  -8.321  63.378  1.00  0.00      RA0  C  
ATOM   4901  CG  MET A 236      15.181  -8.819  62.708  1.00  0.00      RA0  C  
ATOM   4902  SD  MET A 236      14.975 -10.371  61.823  1.00  0.00      RA0  S  
ATOM   4903  CE  MET A 236      14.630 -11.408  63.249  1.00  0.00      RA0  C  
ATOM   4904  H   MET A 236      13.579  -6.204  61.618  1.00  0.00      RA0  H  
ATOM   4905  N   PRO A 237      10.628  -8.068  63.535  1.00  0.00      RA0  N  
ATOM   4906  CA  PRO A 237       9.574  -7.459  64.357  1.00  0.00      RA0  C  
ATOM   4907  C   PRO A 237      10.031  -7.332  65.813  1.00  0.00      RA0  C  
ATOM   4908  O   PRO A 237      10.979  -8.000  66.235  1.00  0.00      RA0  O  
ATOM   4909  CB  PRO A 237       8.443  -8.475  64.188  1.00  0.00      RA0  C  
ATOM   4910  CG  PRO A 237       9.158  -9.824  64.086  1.00  0.00      RA0  C  
ATOM   4911  CD  PRO A 237      10.418  -9.491  63.291  1.00  0.00      RA0  C  
ATOM   4912  N   GLU A 238       9.354  -6.499  66.583  1.00  0.00      RA0  N  
ATOM   4913  CA  GLU A 238       9.710  -6.316  67.986  1.00  0.00      RA0  C  
ATOM   4914  C   GLU A 238       9.268  -7.495  68.857  1.00  0.00      RA0  C  
ATOM   4915  O   GLU A 238       9.824  -7.712  69.925  1.00  0.00      RA0  O  
ATOM   4916  CB  GLU A 238       9.190  -5.031  68.638  1.00  0.00      RA0  C  
ATOM   4917  CG  GLU A 238       9.088  -3.801  67.742  1.00  0.00      RA0  C  
ATOM   4918  CD  GLU A 238       7.745  -3.816  67.039  1.00  0.00      RA0  C  
ATOM   4919  OE1 GLU A 238       7.182  -4.882  66.821  1.00  0.00      RA0  O  
ATOM   4920  OE2 GLU A 238       7.231  -2.746  66.743  1.00  0.00      RA0  O1-
ATOM   4921  H   GLU A 238       8.566  -6.001  66.223  1.00  0.00      RA0  H  
ATOM   4922  N   THR A 239       8.287  -8.254  68.378  1.00  0.00      RA0  N  
ATOM   4923  CA  THR A 239       7.742  -9.400  69.109  1.00  0.00      RA0  C  
ATOM   4924  C   THR A 239       8.054 -10.726  68.408  1.00  0.00      RA0  C  
ATOM   4925  O   THR A 239       7.877 -10.849  67.201  1.00  0.00      RA0  O  
ATOM   4926  CB  THR A 239       6.270  -9.061  69.165  1.00  0.00      RA0  C  
ATOM   4927  CG2 THR A 239       5.775  -8.833  70.594  1.00  0.00      RA0  C  
ATOM   4928  OG1 THR A 239       6.077  -7.884  68.365  1.00  0.00      RA0  O  
ATOM   4929  H   THR A 239       7.842  -8.050  67.504  1.00  0.00      RA0  H  
ATOM   4930  HG1 THR A 239       6.446  -7.133  68.820  1.00  0.00      RA0  H  
ATOM   4931  N   LEU A 240       8.507 -11.717  69.172  1.00  0.00      RA0  N  
ATOM   4932  CA  LEU A 240       8.882 -13.030  68.631  1.00  0.00      RA0  C  
ATOM   4933  C   LEU A 240       9.699 -13.001  67.321  1.00  0.00      RA0  C  
ATOM   4934  O   LEU A 240       9.329 -13.665  66.357  1.00  0.00      RA0  O  
ATOM   4935  CB  LEU A 240       7.646 -13.915  68.467  1.00  0.00      RA0  C  
ATOM   4936  CG  LEU A 240       6.899 -14.127  69.784  1.00  0.00      RA0  C  
ATOM   4937  CD1 LEU A 240       5.586 -14.881  69.576  1.00  0.00      RA0  C  
ATOM   4938  CD2 LEU A 240       7.785 -14.794  70.837  1.00  0.00      RA0  C
[truncated: 33,060 more chars]
