# Supplementary material for: Integrative Computational Prediction Strategy for Antibody–Antigen Binding: A Case Study on Interleukin‑1 Beta
Source: J Chem Inf Model. 2026 May 27;66(11):6659–75. doi: 10.1021/acs.jcim.6c00781 (PMC13250912; doi:10.1021/acs.jcim.6c00781)
Supplement: Supplementary file 4 [file ci6c00781_si_004.zip › Cluspro_poses/EPIGUIDE/7C88-Max_Ave-Ep1+3.pdb]

ATOM      1  N   GLY H  21       2.395  15.060 -35.557  1.00  0.00      LH0  N  
ATOM      2  CA  GLY H  21       2.739  15.339 -36.951  1.00  0.00      LH0  C  
ATOM      3  C   GLY H  21       1.628  16.008 -37.731  1.00  0.00      LH0  C  
ATOM      4  O   GLY H  21       1.773  17.097 -38.275  1.00  0.00      LH0  O  
ATOM      5  H   GLY H  21       3.184  15.003 -34.929  1.00  0.00      LH0  H  
ATOM      6  N   GLN H  22       0.488  15.310 -37.741  1.00  0.00      LH0  N  
ATOM      7  CA  GLN H  22      -0.671  15.958 -38.336  1.00  0.00      LH0  C  
ATOM      8  C   GLN H  22      -1.943  15.693 -37.569  1.00  0.00      LH0  C  
ATOM      9  O   GLN H  22      -2.455  14.580 -37.514  1.00  0.00      LH0  O  
ATOM     10  CB  GLN H  22      -0.823  15.637 -39.829  1.00  0.00      LH0  C  
ATOM     11  CG  GLN H  22      -1.815  16.553 -40.563  1.00  0.00      LH0  C  
ATOM     12  CD  GLN H  22      -1.284  17.975 -40.600  1.00  0.00      LH0  C  
ATOM     13  NE2 GLN H  22      -1.924  18.823 -39.792  1.00  0.00      LH0  N  
ATOM     14  OE1 GLN H  22      -0.341  18.299 -41.305  1.00  0.00      LH0  O  
ATOM     15  H   GLN H  22       0.422  14.435 -37.260  1.00  0.00      LH0  H  
ATOM     16 HE21 GLN H  22      -2.724  18.562 -39.250  1.00  0.00      LH0  H  
ATOM     17 HE22 GLN H  22      -1.571  19.753 -39.710  1.00  0.00      LH0  H  
ATOM     18  N   LEU H  23      -2.431  16.787 -36.983  1.00  0.00      LH0  N  
ATOM     19  CA  LEU H  23      -3.795  16.733 -36.471  1.00  0.00      LH0  C  
ATOM     20  C   LEU H  23      -4.723  17.405 -37.451  1.00  0.00      LH0  C  
ATOM     21  O   LEU H  23      -4.305  18.254 -38.233  1.00  0.00      LH0  O  
ATOM     22  CB  LEU H  23      -3.894  17.407 -35.107  1.00  0.00      LH0  C  
ATOM     23  CG  LEU H  23      -3.200  16.622 -33.996  1.00  0.00      LH0  C  
ATOM     24  CD1 LEU H  23      -3.109  17.454 -32.723  1.00  0.00      LH0  C  
ATOM     25  CD2 LEU H  23      -3.850  15.261 -33.745  1.00  0.00      LH0  C  
ATOM     26  H   LEU H  23      -1.923  17.651 -37.046  1.00  0.00      LH0  H  
ATOM     27  N   GLN H  24      -5.992  16.996 -37.398  1.00  0.00      LH0  N  
ATOM     28  CA  GLN H  24      -6.925  17.678 -38.287  1.00  0.00      LH0  C  
ATOM     29  C   GLN H  24      -8.303  17.860 -37.693  1.00  0.00      LH0  C  
ATOM     30  O   GLN H  24      -9.099  16.930 -37.607  1.00  0.00      LH0  O  
ATOM     31  CB  GLN H  24      -7.007  16.975 -39.646  1.00  0.00      LH0  C  
ATOM     32  CG  GLN H  24      -7.464  17.905 -40.778  1.00  0.00      LH0  C  
ATOM     33  CD  GLN H  24      -6.291  18.515 -41.536  1.00  0.00      LH0  C  
ATOM     34  NE2 GLN H  24      -5.324  19.069 -40.796  1.00  0.00      LH0  N  
ATOM     35  OE1 GLN H  24      -6.259  18.504 -42.758  1.00  0.00      LH0  O  
ATOM     36  H   GLN H  24      -6.243  16.230 -36.803  1.00  0.00      LH0  H  
ATOM     37 HE21 GLN H  24      -5.291  19.061 -39.795  1.00  0.00      LH0  H  
ATOM     38 HE22 GLN H  24      -4.580  19.512 -41.291  1.00  0.00      LH0  H  
ATOM     39  N   GLU H  25      -8.556  19.109 -37.296  1.00  0.00      LH0  N  
ATOM     40  CA  GLU H  25      -9.880  19.433 -36.775  1.00  0.00      LH0  C  
ATOM     41  C   GLU H  25     -10.977  19.216 -37.796  1.00  0.00      LH0  C  
ATOM     42  O   GLU H  25     -10.950  19.691 -38.924  1.00  0.00      LH0  O  
ATOM     43  CB  GLU H  25      -9.951  20.867 -36.246  1.00  0.00      LH0  C  
ATOM     44  CG  GLU H  25      -8.976  21.211 -35.113  1.00  0.00      LH0  C  
ATOM     45  CD  GLU H  25      -7.575  21.552 -35.605  1.00  0.00      LH0  C  
ATOM     46  OE1 GLU H  25      -7.335  21.653 -36.807  1.00  0.00      LH0  O  
ATOM     47  OE2 GLU H  25      -6.708  21.784 -34.772  1.00  0.00      LH0  O1-
ATOM     48  H   GLU H  25      -7.864  19.832 -37.356  1.00  0.00      LH0  H  
ATOM     49  N   SER H  26     -11.948  18.437 -37.339  1.00  0.00      LH0  N  
ATOM     50  CA  SER H  26     -12.962  17.953 -38.259  1.00  0.00      LH0  C  
ATOM     51  C   SER H  26     -14.349  18.086 -37.661  1.00  0.00      LH0  C  
ATOM     52  O   SER H  26     -14.857  17.219 -36.958  1.00  0.00      LH0  O  
ATOM     53  CB  SER H  26     -12.607  16.513 -38.658  1.00  0.00      LH0  C  
ATOM     54  OG  SER H  26     -11.740  15.926 -37.673  1.00  0.00      LH0  O  
ATOM     55  H   SER H  26     -11.870  18.043 -36.426  1.00  0.00      LH0  H  
ATOM     56  HG  SER H  26     -10.857  16.238 -37.870  1.00  0.00      LH0  H  
ATOM     57  N   GLY H  27     -14.946  19.246 -37.954  1.00  0.00      LH0  N  
ATOM     58  CA  GLY H  27     -16.281  19.463 -37.411  1.00  0.00      LH0  C  
ATOM     59  C   GLY H  27     -16.867  20.770 -37.896  1.00  0.00      LH0  C  
ATOM     60  O   GLY H  27     -16.148  21.662 -38.334  1.00  0.00      LH0  O  
ATOM     61  H   GLY H  27     -14.502  19.960 -38.497  1.00  0.00      LH0  H  
ATOM     62  N   PRO H  28     -18.218  20.828 -37.832  1.00  0.00      LH0  N  
ATOM     63  CA  PRO H  28     -18.957  21.985 -38.347  1.00  0.00      LH0  C  
ATOM     64  C   PRO H  28     -18.533  23.330 -37.789  1.00  0.00      LH0  C  
ATOM     65  O   PRO H  28     -18.520  23.569 -36.589  1.00  0.00      LH0  O  
ATOM     66  CB  PRO H  28     -20.411  21.649 -37.997  1.00  0.00      LH0  C  
ATOM     67  CG  PRO H  28     -20.461  20.127 -37.903  1.00  0.00      LH0  C  
ATOM     68  CD  PRO H  28     -19.099  19.787 -37.314  1.00  0.00      LH0  C  
ATOM     69  N   SER H  29     -18.252  24.226 -38.743  1.00  0.00      LH0  N  
ATOM     70  CA  SER H  29     -17.987  25.615 -38.372  1.00  0.00      LH0  C  
ATOM     71  C   SER H  29     -19.169  26.385 -37.787  1.00  0.00      LH0  C  
ATOM     72  O   SER H  29     -19.032  27.460 -37.216  1.00  0.00      LH0  O  
ATOM     73  CB  SER H  29     -17.398  26.324 -39.589  1.00  0.00      LH0  C  
ATOM     74  OG  SER H  29     -16.545  25.395 -40.276  1.00  0.00      LH0  O  
ATOM     75  H   SER H  29     -18.112  23.960 -39.697  1.00  0.00      LH0  H  
ATOM     76  HG  SER H  29     -15.777  25.302 -39.721  1.00  0.00      LH0  H  
ATOM     77  N   LEU H  30     -20.354  25.778 -37.951  1.00  0.00      LH0  N  
ATOM     78  CA  LEU H  30     -21.530  26.341 -37.302  1.00  0.00      LH0  C  
ATOM     79  C   LEU H  30     -22.146  25.315 -36.374  1.00  0.00      LH0  C  
ATOM     80  O   LEU H  30     -22.565  24.248 -36.804  1.00  0.00      LH0  O  
ATOM     81  CB  LEU H  30     -22.547  26.776 -38.360  1.00  0.00      LH0  C  
ATOM     82  CG  LEU H  30     -23.780  27.497 -37.808  1.00  0.00      LH0  C  
ATOM     83  CD1 LEU H  30     -23.428  28.828 -37.148  1.00  0.00      LH0  C  
ATOM     84  CD2 LEU H  30     -24.849  27.664 -38.884  1.00  0.00      LH0  C  
ATOM     85  H   LEU H  30     -20.432  24.902 -38.421  1.00  0.00      LH0  H  
ATOM     86  N   VAL H  31     -22.183  25.686 -35.092  1.00  0.00      LH0  N  
ATOM     87  CA  VAL H  31     -22.931  24.874 -34.136  1.00  0.00      LH0  C  
ATOM     88  C   VAL H  31     -23.966  25.798 -33.517  1.00  0.00      LH0  C  
ATOM     89  O   VAL H  31     -23.782  27.008 -33.491  1.00  0.00      LH0  O  
ATOM     90  CB  VAL H  31     -21.972  24.254 -33.095  1.00  0.00      LH0  C  
ATOM     91  CG1 VAL H  31     -22.681  23.368 -32.066  1.00  0.00      LH0  C  
ATOM     92  CG2 VAL H  31     -20.875  23.439 -33.787  1.00  0.00      LH0  C  
ATOM     93  H   VAL H  31     -21.846  26.589 -34.818  1.00  0.00      LH0  H  
ATOM     94  N   LYS H  32     -25.085  25.223 -33.072  1.00  0.00      LH0  N  
ATOM     95  CA  LYS H  32     -26.099  26.114 -32.519  1.00  0.00      LH0  C  
ATOM     96  C   LYS H  32     -26.222  25.972 -31.015  1.00  0.00      LH0  C  
ATOM     97  O   LYS H  32     -25.971  24.906 -30.465  1.00  0.00      LH0  O  
ATOM     98  CB  LYS H  32     -27.422  25.890 -33.256  1.00  0.00      LH0  C  
ATOM     99  CG  LYS H  32     -27.259  26.367 -34.696  1.00  0.00      LH0  C  
ATOM    100  CD  LYS H  32     -28.543  26.372 -35.515  1.00  0.00      LH0  C  
ATOM    101  CE  LYS H  32     -28.304  27.010 -36.883  1.00  0.00      LH0  C  
ATOM    102  NZ  LYS H  32     -27.994  28.438 -36.734  1.00  0.00      LH0  N1+
ATOM    103  H   LYS H  32     -25.195  24.227 -33.041  1.00  0.00      LH0  H  
ATOM    104  HZ1 LYS H  32     -27.867  28.893 -37.665  1.00  0.00      LH0  H  
ATOM    105  HZ2 LYS H  32     -28.782  28.954 -36.297  1.00  0.00      LH0  H  
ATOM    106  HZ3 LYS H  32     -27.131  28.634 -36.179  1.00  0.00      LH0  H  
ATOM    107  N   PRO H  33     -26.597  27.095 -30.345  1.00  0.00      LH0  N  
ATOM    108  CA  PRO H  33     -26.790  27.052 -28.890  1.00  0.00      LH0  C  
ATOM    109  C   PRO H  33     -27.602  25.862 -28.403  1.00  0.00      LH0  C  
ATOM    110  O   PRO H  33     -28.474  25.361 -29.101  1.00  0.00      LH0  O  
ATOM    111  CB  PRO H  33     -27.443  28.405 -28.595  1.00  0.00      LH0  C  
ATOM    112  CG  PRO H  33     -26.893  29.337 -29.672  1.00  0.00      LH0  C  
ATOM    113  CD  PRO H  33     -26.833  28.429 -30.894  1.00  0.00      LH0  C  
ATOM    114  N   SER H  34     -27.229  25.425 -27.192  1.00  0.00      LH0  N  
ATOM    115  CA  SER H  34     -27.700  24.205 -26.526  1.00  0.00      LH0  C  
ATOM    116  C   SER H  34     -27.135  22.883 -27.026  1.00  0.00      LH0  C  
ATOM    117  O   SER H  34     -26.985  21.932 -26.267  1.00  0.00      LH0  O  
ATOM    118  CB  SER H  34     -29.229  24.153 -26.319  1.00  0.00      LH0  C  
ATOM    119  OG  SER H  34     -29.938  23.821 -27.519  1.00  0.00      LH0  O  
ATOM    120  H   SER H  34     -26.495  25.948 -26.759  1.00  0.00      LH0  H  
ATOM    121  HG  SER H  34     -29.736  24.489 -28.167  1.00  0.00      LH0  H  
ATOM    122  N   GLN H  35     -26.793  22.850 -28.324  1.00  0.00      LH0  N  
ATOM    123  CA  GLN H  35     -26.373  21.562 -28.871  1.00  0.00      LH0  C  
ATOM    124  C   GLN H  35     -25.129  20.957 -28.244  1.00  0.00      LH0  C  
ATOM    125  O   GLN H  35     -24.248  21.626 -27.711  1.00  0.00      LH0  O  
ATOM    126  CB  GLN H  35     -26.194  21.648 -30.386  1.00  0.00      LH0  C  
ATOM    127  CG  GLN H  35     -27.469  22.065 -31.118  1.00  0.00      LH0  C  
ATOM    128  CD  GLN H  35     -27.182  22.186 -32.600  1.00  0.00      LH0  C  
ATOM    129  NE2 GLN H  35     -28.231  21.894 -33.372  1.00  0.00      LH0  N  
ATOM    130  OE1 GLN H  35     -26.087  22.509 -33.041  1.00  0.00      LH0  O  
ATOM    131  H   GLN H  35     -26.857  23.660 -28.910  1.00  0.00      LH0  H  
ATOM    132 HE21 GLN H  35     -29.114  21.653 -32.974  1.00  0.00      LH0  H  
ATOM    133 HE22 GLN H  35     -28.108  21.919 -34.362  1.00  0.00      LH0  H  
ATOM    134  N   THR H  36     -25.096  19.629 -28.372  1.00  0.00      LH0  N  
ATOM    135  CA  THR H  36     -23.881  18.917 -28.007  1.00  0.00      LH0  C  
ATOM    136  C   THR H  36     -22.901  18.831 -29.167  1.00  0.00      LH0  C  
ATOM    137  O   THR H  36     -22.861  17.853 -29.917  1.00  0.00      LH0  O  
ATOM    138  CB  THR H  36     -24.263  17.543 -27.454  1.00  0.00      LH0  C  
ATOM    139  CG2 THR H  36     -23.101  16.838 -26.751  1.00  0.00      LH0  C  
ATOM    140  OG1 THR H  36     -25.374  17.693 -26.562  1.00  0.00      LH0  O  
ATOM    141  H   THR H  36     -25.901  19.132 -28.689  1.00  0.00      LH0  H  
ATOM    142  HG1 THR H  36     -25.602  16.829 -26.239  1.00  0.00      LH0  H  
ATOM    143  N   LEU H  37     -22.131  19.931 -29.266  1.00  0.00      LH0  N  
ATOM    144  CA  LEU H  37     -21.067  20.178 -30.248  1.00  0.00      LH0  C  
ATOM    145  C   LEU H  37     -20.397  18.935 -30.810  1.00  0.00      LH0  C  
ATOM    146  O   LEU H  37     -20.153  17.958 -30.110  1.00  0.00      LH0  O  
ATOM    147  CB  LEU H  37     -20.076  21.148 -29.583  1.00  0.00      LH0  C  
ATOM    148  CG  LEU H  37     -18.710  21.447 -30.211  1.00  0.00      LH0  C  
ATOM    149  CD1 LEU H  37     -18.240  22.855 -29.847  1.00  0.00      LH0  C  
ATOM    150  CD2 LEU H  37     -17.649  20.427 -29.795  1.00  0.00      LH0  C  
ATOM    151  H   LEU H  37     -22.279  20.601 -28.532  1.00  0.00      LH0  H  
ATOM    152  N   SER H  38     -20.129  18.989 -32.116  1.00  0.00      LH0  N  
ATOM    153  CA  SER H  38     -19.469  17.827 -32.699  1.00  0.00      LH0  C  
ATOM    154  C   SER H  38     -18.135  18.159 -33.321  1.00  0.00      LH0  C  
ATOM    155  O   SER H  38     -18.068  18.672 -34.430  1.00  0.00      LH0  O  
ATOM    156  CB  SER H  38     -20.388  17.157 -33.721  1.00  0.00      LH0  C  
ATOM    157  OG  SER H  38     -21.644  16.832 -33.098  1.00  0.00      LH0  O  
ATOM    158  H   SER H  38     -20.314  19.807 -32.661  1.00  0.00      LH0  H  
ATOM    159  HG  SER H  38     -22.302  17.144 -33.719  1.00  0.00      LH0  H  
ATOM    160  N   LEU H  39     -17.081  17.837 -32.567  1.00  0.00      LH0  N  
ATOM    161  CA  LEU H  39     -15.789  17.922 -33.236  1.00  0.00      LH0  C  
ATOM    162  C   LEU H  39     -15.118  16.576 -33.301  1.00  0.00      LH0  C  
ATOM    163  O   LEU H  39     -15.355  15.705 -32.472  1.00  0.00      LH0  O  
ATOM    164  CB  LEU H  39     -14.863  18.918 -32.543  1.00  0.00      LH0  C  
ATOM    165  CG  LEU H  39     -15.281  20.375 -32.708  1.00  0.00      LH0  C  
ATOM    166  CD1 LEU H  39     -14.429  21.286 -31.835  1.00  0.00      LH0  C  
ATOM    167  CD2 LEU H  39     -15.258  20.821 -34.168  1.00  0.00      LH0  C  
ATOM    168  H   LEU H  39     -17.161  17.446 -31.647  1.00  0.00      LH0  H  
ATOM    169  N   THR H  40     -14.259  16.480 -34.310  1.00  0.00      LH0  N  
ATOM    170  CA  THR H  40     -13.375  15.332 -34.431  1.00  0.00      LH0  C  
ATOM    171  C   THR H  40     -11.978  15.894 -34.624  1.00  0.00      LH0  C  
ATOM    172  O   THR H  40     -11.831  17.090 -34.855  1.00  0.00      LH0  O  
ATOM    173  CB  THR H  40     -13.811  14.485 -35.634  1.00  0.00      LH0  C  
ATOM    174  CG2 THR H  40     -13.427  13.009 -35.498  1.00  0.00      LH0  C  
ATOM    175  OG1 THR H  40     -15.221  14.632 -35.859  1.00  0.00      LH0  O  
ATOM    176  H   THR H  40     -14.174  17.205 -34.993  1.00  0.00      LH0  H  
ATOM    177  HG1 THR H  40     -15.316  15.505 -36.235  1.00  0.00      LH0  H  
ATOM    178  N   CYS H  41     -10.975  15.023 -34.525  1.00  0.00      LH0  N  
ATOM    179  CA  CYS H  41      -9.634  15.426 -34.921  1.00  0.00      LH0  C  
ATOM    180  C   CYS H  41      -8.868  14.213 -35.374  1.00  0.00      LH0  C  
ATOM    181  O   CYS H  41      -8.681  13.258 -34.627  1.00  0.00      LH0  O  
ATOM    182  CB  CYS H  41      -8.899  16.144 -33.787  1.00  0.00      LH0  C  
ATOM    183  SG  CYS H  41      -7.214  16.654 -34.213  1.00  0.00      LH0  S  
ATOM    184  H   CYS H  41     -11.148  14.109 -34.158  1.00  0.00      LH0  H  
ATOM    185  N   THR H  42      -8.460  14.284 -36.642  1.00  0.00      LH0  N  
ATOM    186  CA  THR H  42      -7.669  13.197 -37.201  1.00  0.00      LH0  C  
ATOM    187  C   THR H  42      -6.258  13.164 -36.647  1.00  0.00      LH0  C  
ATOM    188  O   THR H  42      -5.591  14.190 -36.590  1.00  0.00      LH0  O  
ATOM    189  CB  THR H  42      -7.695  13.335 -38.722  1.00  0.00      LH0  C  
ATOM    190  CG2 THR H  42      -7.293  12.046 -39.445  1.00  0.00      LH0  C  
ATOM    191  OG1 THR H  42      -8.993  13.786 -39.141  1.00  0.00      LH0  O  
ATOM    192  H   THR H  42      -8.710  15.060 -37.223  1.00  0.00      LH0  H  
ATOM    193  HG1 THR H  42      -9.645  13.172 -38.801  1.00  0.00      LH0  H  
ATOM    194  N   VAL H  43      -5.850  11.964 -36.210  1.00  0.00      LH0  N  
ATOM    195  CA  VAL H  43      -4.518  11.881 -35.622  1.00  0.00      LH0  C  
ATOM    196  C   VAL H  43      -3.548  11.237 -36.593  1.00  0.00      LH0  C  
ATOM    197  O   VAL H  43      -3.815  10.176 -37.141  1.00  0.00      LH0  O  
ATOM    198  CB  VAL H  43      -4.562  11.082 -34.307  1.00  0.00      LH0  C  
ATOM    199  CG1 VAL H  43      -3.261  11.212 -33.516  1.00  0.00      LH0  C  
ATOM    200  CG2 VAL H  43      -5.754  11.476 -33.440  1.00  0.00      LH0  C  
ATOM    201  H   VAL H  43      -6.390  11.123 -36.308  1.00  0.00      LH0  H  
ATOM    202  N   SER H  44      -2.400  11.903 -36.772  1.00  0.00      LH0  N  
ATOM    203  CA  SER H  44      -1.336  11.255 -37.533  1.00  0.00      LH0  C  
ATOM    204  C   SER H  44       0.032  11.775 -37.128  1.00  0.00      LH0  C  
ATOM    205  O   SER H  44       0.141  12.730 -36.366  1.00  0.00      LH0  O  
ATOM    206  CB  SER H  44      -1.609  11.369 -39.040  1.00  0.00      LH0  C  
ATOM    207  OG  SER H  44      -1.889  12.721 -39.407  1.00  0.00      LH0  O  
ATOM    208  H   SER H  44      -2.278  12.839 -36.434  1.00  0.00      LH0  H  
ATOM    209  HG  SER H  44      -2.407  13.113 -38.706  1.00  0.00      LH0  H  
ATOM    210  N   GLY H  45       1.074  11.110 -37.653  1.00  0.00      LH0  N  
ATOM    211  CA  GLY H  45       2.423  11.523 -37.263  1.00  0.00      LH0  C  
ATOM    212  C   GLY H  45       2.768  11.064 -35.860  1.00  0.00      LH0  C  
ATOM    213  O   GLY H  45       2.139  10.160 -35.326  1.00  0.00      LH0  O  
ATOM    214  H   GLY H  45       0.924  10.271 -38.171  1.00  0.00      LH0  H  
ATOM    215  N   ASP H  46       3.770  11.736 -35.275  1.00  0.00      LH0  N  
ATOM    216  CA  ASP H  46       4.176  11.442 -33.892  1.00  0.00      LH0  C  
ATOM    217  C   ASP H  46       3.028  11.406 -32.895  1.00  0.00      LH0  C  
ATOM    218  O   ASP H  46       2.949  10.560 -32.012  1.00  0.00      LH0  O  
ATOM    219  CB  ASP H  46       5.258  12.432 -33.435  1.00  0.00      LH0  C  
ATOM    220  CG  ASP H  46       4.852  13.849 -33.799  1.00  0.00      LH0  C  
ATOM    221  OD1 ASP H  46       5.188  14.287 -34.889  1.00  0.00      LH0  O  
ATOM    222  OD2 ASP H  46       4.140  14.488 -33.035  1.00  0.00      LH0  O1-
ATOM    223  H   ASP H  46       4.208  12.524 -35.719  1.00  0.00      LH0  H  
ATOM    224  N   SER H  47       2.089  12.332 -33.142  1.00  0.00      LH0  N  
ATOM    225  CA  SER H  47       0.819  12.362 -32.417  1.00  0.00      LH0  C  
ATOM    226  C   SER H  47       0.129  11.034 -32.100  1.00  0.00      LH0  C  
ATOM    227  O   SER H  47      -0.488  10.888 -31.050  1.00  0.00      LH0  O  
ATOM    228  CB  SER H  47      -0.123  13.335 -33.122  1.00  0.00      LH0  C  
ATOM    229  OG  SER H  47       0.449  14.650 -33.093  1.00  0.00      LH0  O  
ATOM    230  H   SER H  47       2.382  13.088 -33.729  1.00  0.00      LH0  H  
ATOM    231  HG  SER H  47       1.032  14.721 -33.847  1.00  0.00      LH0  H  
ATOM    232  N   ILE H  48       0.278  10.059 -33.023  1.00  0.00      LH0  N  
ATOM    233  CA  ILE H  48      -0.278   8.718 -32.778  1.00  0.00      LH0  C  
ATOM    234  C   ILE H  48       0.121   8.131 -31.427  1.00  0.00      LH0  C  
ATOM    235  O   ILE H  48      -0.682   7.570 -30.692  1.00  0.00      LH0  O  
ATOM    236  CB  ILE H  48       0.119   7.750 -33.914  1.00  0.00      LH0  C  
ATOM    237  CG1 ILE H  48      -0.367   8.248 -35.277  1.00  0.00      LH0  C  
ATOM    238  CG2 ILE H  48      -0.346   6.307 -33.670  1.00  0.00      LH0  C  
ATOM    239  CD1 ILE H  48      -1.881   8.169 -35.449  1.00  0.00      LH0  C  
ATOM    240  H   ILE H  48       0.856  10.229 -33.823  1.00  0.00      LH0  H  
ATOM    241  N   THR H  49       1.413   8.303 -31.143  1.00  0.00      LH0  N  
ATOM    242  CA  THR H  49       1.918   7.675 -29.933  1.00  0.00      LH0  C  
ATOM    243  C   THR H  49       2.280   8.679 -28.849  1.00  0.00      LH0  C  
ATOM    244  O   THR H  49       3.155   8.467 -28.017  1.00  0.00      LH0  O  
ATOM    245  CB  THR H  49       3.096   6.768 -30.304  1.00  0.00      LH0  C  
ATOM    246  CG2 THR H  49       3.273   5.609 -29.316  1.00  0.00      LH0  C  
ATOM    247  OG1 THR H  49       2.924   6.256 -31.636  1.00  0.00      LH0  O  
ATOM    248  H   THR H  49       2.030   8.809 -31.746  1.00  0.00      LH0  H  
ATOM    249  HG1 THR H  49       3.692   5.731 -31.819  1.00  0.00      LH0  H  
ATOM    250  N   ARG H  50       1.572   9.816 -28.903  1.00  0.00      LH0  N  
ATOM    251  CA  ARG H  50       1.778  10.734 -27.790  1.00  0.00      LH0  C  
ATOM    252  C   ARG H  50       0.880  10.384 -26.626  1.00  0.00      LH0  C  
ATOM    253  O   ARG H  50      -0.068   9.619 -26.757  1.00  0.00      LH0  O  
ATOM    254  CB  ARG H  50       1.560  12.180 -28.219  1.00  0.00      LH0  C  
ATOM    255  CG  ARG H  50       2.647  12.702 -29.153  1.00  0.00      LH0  C  
ATOM    256  CD  ARG H  50       2.466  14.200 -29.359  1.00  0.00      LH0  C  
ATOM    257  NE  ARG H  50       3.407  14.749 -30.326  1.00  0.00      LH0  N  
ATOM    258  CZ  ARG H  50       4.066  15.900 -30.089  1.00  0.00      LH0  C  
ATOM    259  NH1 ARG H  50       3.887  16.560 -28.952  1.00  0.00      LH0  N1+
ATOM    260  NH2 ARG H  50       4.895  16.373 -31.011  1.00  0.00      LH0  N  
ATOM    261  H   ARG H  50       0.805   9.915 -29.537  1.00  0.00      LH0  H  
ATOM    262  HE  ARG H  50       3.539  14.301 -31.213  1.00  0.00      LH0  H  
ATOM    263 HH11 ARG H  50       4.510  17.315 -28.718  1.00  0.00      LH0  H  
ATOM    264 HH12 ARG H  50       3.149  16.343 -28.310  1.00  0.00      LH0  H  
ATOM    265 HH21 ARG H  50       5.408  17.235 -30.855  1.00  0.00      LH0  H  
ATOM    266 HH22 ARG H  50       5.003  15.888 -31.888  1.00  0.00      LH0  H  
ATOM    267  N   GLY H  51       1.220  10.978 -25.477  1.00  0.00      LH0  N  
ATOM    268  CA  GLY H  51       0.444  10.669 -24.284  1.00  0.00      LH0  C  
ATOM    269  C   GLY H  51      -1.016  11.072 -24.360  1.00  0.00      LH0  C  
ATOM    270  O   GLY H  51      -1.928  10.297 -24.076  1.00  0.00      LH0  O  
ATOM    271  H   GLY H  51       1.999  11.605 -25.414  1.00  0.00      LH0  H  
ATOM    272  N   TYR H  52      -1.191  12.352 -24.712  1.00  0.00      LH0  N  
ATOM    273  CA  TYR H  52      -2.523  12.915 -24.535  1.00  0.00      LH0  C  
ATOM    274  C   TYR H  52      -3.019  13.652 -25.751  1.00  0.00      LH0  C  
ATOM    275  O   TYR H  52      -2.378  14.531 -26.319  1.00  0.00      LH0  O  
ATOM    276  CB  TYR H  52      -2.598  13.815 -23.291  1.00  0.00      LH0  C  
ATOM    277  CG  TYR H  52      -2.043  13.085 -22.093  1.00  0.00      LH0  C  
ATOM    278  CD1 TYR H  52      -0.666  13.189 -21.811  1.00  0.00      LH0  C  
ATOM    279  CD2 TYR H  52      -2.902  12.275 -21.327  1.00  0.00      LH0  C  
ATOM    280  CE1 TYR H  52      -0.113  12.354 -20.831  1.00  0.00      LH0  C  
ATOM    281  CE2 TYR H  52      -2.351  11.460 -20.327  1.00  0.00      LH0  C  
ATOM    282  CZ  TYR H  52      -0.957  11.477 -20.128  1.00  0.00      LH0  C  
ATOM    283  OH  TYR H  52      -0.396  10.603 -19.222  1.00  0.00      LH0  O  
ATOM    284  H   TYR H  52      -0.416  12.921 -24.995  1.00  0.00      LH0  H  
ATOM    285  HH  TYR H  52      -0.997   9.876 -19.091  1.00  0.00      LH0  H  
ATOM    286  N   TRP H  53      -4.224  13.233 -26.124  1.00  0.00      LH0  N  
ATOM    287  CA  TRP H  53      -4.911  13.902 -27.216  1.00  0.00      LH0  C  
ATOM    288  C   TRP H  53      -5.811  14.976 -26.638  1.00  0.00      LH0  C  
ATOM    289  O   TRP H  53      -6.788  14.689 -25.955  1.00  0.00      LH0  O  
ATOM    290  CB  TRP H  53      -5.706  12.860 -28.005  1.00  0.00      LH0  C  
ATOM    291  CG  TRP H  53      -4.818  11.846 -28.703  1.00  0.00      LH0  C  
ATOM    292  CD1 TRP H  53      -3.430  11.901 -28.918  1.00  0.00      LH0  C  
ATOM    293  CD2 TRP H  53      -5.233  10.606 -29.313  1.00  0.00      LH0  C  
ATOM    294  CE2 TRP H  53      -4.062   9.983 -29.862  1.00  0.00      LH0  C  
ATOM    295  CE3 TRP H  53      -6.490   9.977 -29.442  1.00  0.00      LH0  C  
ATOM    296  NE1 TRP H  53      -2.980  10.813 -29.597  1.00  0.00      LH0  N  
ATOM    297  CZ2 TRP H  53      -4.170   8.743 -30.526  1.00  0.00      LH0  C  
ATOM    298  CZ3 TRP H  53      -6.586   8.738 -30.110  1.00  0.00      LH0  C  
ATOM    299  CH2 TRP H  53      -5.432   8.127 -30.645  1.00  0.00      LH0  C  
ATOM    300  H   TRP H  53      -4.690  12.521 -25.600  1.00  0.00      LH0  H  
ATOM    301  HE1 TRP H  53      -2.048  10.643 -29.867  1.00  0.00      LH0  H  
ATOM    302  N   ASN H  54      -5.406  16.226 -26.888  1.00  0.00      LH0  N  
ATOM    303  CA  ASN H  54      -6.058  17.325 -26.169  1.00  0.00      LH0  C  
ATOM    304  C   ASN H  54      -6.870  18.199 -27.084  1.00  0.00      LH0  C  
ATOM    305  O   ASN H  54      -6.679  18.220 -28.296  1.00  0.00      LH0  O  
ATOM    306  CB  ASN H  54      -5.080  18.290 -25.486  1.00  0.00      LH0  C  
ATOM    307  CG  ASN H  54      -4.144  17.609 -24.522  1.00  0.00      LH0  C  
ATOM    308  ND2 ASN H  54      -3.084  17.081 -25.125  1.00  0.00      LH0  N  
ATOM    309  OD1 ASN H  54      -4.332  17.596 -23.313  1.00  0.00      LH0  O  
ATOM    310  H   ASN H  54      -4.678  16.400 -27.552  1.00  0.00      LH0  H  
ATOM    311 HD21 ASN H  54      -2.995  17.105 -26.122  1.00  0.00      LH0  H  
ATOM    312 HD22 ASN H  54      -2.367  16.650 -24.577  1.00  0.00      LH0  H  
ATOM    313  N   TRP H  55      -7.743  18.970 -26.438  1.00  0.00      LH0  N  
ATOM    314  CA  TRP H  55      -8.339  20.103 -27.132  1.00  0.00      LH0  C  
ATOM    315  C   TRP H  55      -7.987  21.367 -26.377  1.00  0.00      LH0  C  
ATOM    316  O   TRP H  55      -7.970  21.368 -25.149  1.00  0.00      LH0  O  
ATOM    317  CB  TRP H  55      -9.856  19.958 -27.178  1.00  0.00      LH0  C  
ATOM    318  CG  TRP H  55     -10.294  18.808 -28.051  1.00  0.00      LH0  C  
ATOM    319  CD1 TRP H  55     -10.583  17.496 -27.645  1.00  0.00      LH0  C  
ATOM    320  CD2 TRP H  55     -10.563  18.838 -29.467  1.00  0.00      LH0  C  
ATOM    321  CE2 TRP H  55     -11.011  17.527 -29.840  1.00  0.00      LH0  C  
ATOM    322  CE3 TRP H  55     -10.474  19.860 -30.436  1.00  0.00      LH0  C  
ATOM    323  NE1 TRP H  55     -11.010  16.739 -28.692  1.00  0.00      LH0  N  
ATOM    324  CZ2 TRP H  55     -11.363  17.265 -31.181  1.00  0.00      LH0  C  
ATOM    325  CZ3 TRP H  55     -10.827  19.586 -31.773  1.00  0.00      LH0  C  
ATOM    326  CH2 TRP H  55     -11.269  18.297 -32.139  1.00  0.00      LH0  C  
ATOM    327  H   TRP H  55      -7.891  18.832 -25.457  1.00  0.00      LH0  H  
ATOM    328  HE1 TRP H  55     -11.312  15.803 -28.632  1.00  0.00      LH0  H  
ATOM    329  N   ILE H  56      -7.705  22.433 -27.140  1.00  0.00      LH0  N  
ATOM    330  CA  ILE H  56      -7.517  23.757 -26.542  1.00  0.00      LH0  C  
ATOM    331  C   ILE H  56      -8.197  24.763 -27.451  1.00  0.00      LH0  C  
ATOM    332  O   ILE H  56      -8.046  24.708 -28.663  1.00  0.00      LH0  O  
ATOM    333  CB  ILE H  56      -6.025  24.145 -26.368  1.00  0.00      LH0  C  
ATOM    334  CG1 ILE H  56      -5.238  23.216 -25.444  1.00  0.00      LH0  C  
ATOM    335  CG2 ILE H  56      -5.882  25.566 -25.817  1.00  0.00      LH0  C  
ATOM    336  CD1 ILE H  56      -4.530  22.057 -26.138  1.00  0.00      LH0  C  
ATOM    337  H   ILE H  56      -7.699  22.347 -28.141  1.00  0.00      LH0  H  
ATOM    338  N   ARG H  57      -8.956  25.679 -26.846  1.00  0.00      LH0  N  
ATOM    339  CA  ARG H  57      -9.553  26.682 -27.715  1.00  0.00      LH0  C  
ATOM    340  C   ARG H  57      -9.029  28.089 -27.493  1.00  0.00      LH0  C  
ATOM    341  O   ARG H  57      -8.900  28.588 -26.378  1.00  0.00      LH0  O  
ATOM    342  CB  ARG H  57     -11.080  26.615 -27.614  1.00  0.00      LH0  C  
ATOM    343  CG  ARG H  57     -11.631  26.917 -26.218  1.00  0.00      LH0  C  
ATOM    344  CD  ARG H  57     -13.146  26.770 -26.140  1.00  0.00      LH0  C  
ATOM    345  NE  ARG H  57     -13.645  27.169 -24.830  1.00  0.00      LH0  N  
ATOM    346  CZ  ARG H  57     -14.952  27.110 -24.524  1.00  0.00      LH0  C  
ATOM    347  NH1 ARG H  57     -15.834  26.598 -25.372  1.00  0.00      LH0  N1+
ATOM    348  NH2 ARG H  57     -15.363  27.567 -23.353  1.00  0.00      LH0  N  
ATOM    349  H   ARG H  57      -9.068  25.699 -25.852  1.00  0.00      LH0  H  
ATOM    350  HE  ARG H  57     -13.032  27.551 -24.127  1.00  0.00      LH0  H  
ATOM    351 HH11 ARG H  57     -16.807  26.584 -25.119  1.00  0.00      LH0  H  
ATOM    352 HH12 ARG H  57     -15.580  26.216 -26.266  1.00  0.00      LH0  H  
ATOM    353 HH21 ARG H  57     -16.335  27.615 -23.124  1.00  0.00      LH0  H  
ATOM    354 HH22 ARG H  57     -14.663  27.861 -22.676  1.00  0.00      LH0  H  
ATOM    355  N   LYS H  58      -8.758  28.751 -28.623  1.00  0.00      LH0  N  
ATOM    356  CA  LYS H  58      -8.650  30.198 -28.506  1.00  0.00      LH0  C  
ATOM    357  C   LYS H  58     -10.021  30.843 -28.479  1.00  0.00      LH0  C  
ATOM    358  O   LYS H  58     -10.620  31.154 -29.500  1.00  0.00      LH0  O  
ATOM    359  CB  LYS H  58      -7.811  30.827 -29.625  1.00  0.00      LH0  C  
ATOM    360  CG  LYS H  58      -7.511  32.307 -29.338  1.00  0.00      LH0  C  
ATOM    361  CD  LYS H  58      -6.420  32.480 -28.281  1.00  0.00      LH0  C  
ATOM    362  CE  LYS H  58      -6.358  33.850 -27.602  1.00  0.00      LH0  C  
ATOM    363  NZ  LYS H  58      -7.295  33.883 -26.472  1.00  0.00      LH0  N1+
ATOM    364  H   LYS H  58      -8.843  28.283 -29.504  1.00  0.00      LH0  H  
ATOM    365  HZ1 LYS H  58      -8.297  33.955 -26.744  1.00  0.00      LH0  H  
ATOM    366  HZ2 LYS H  58      -7.183  33.023 -25.899  1.00  0.00      LH0  H  
ATOM    367  HZ3 LYS H  58      -7.037  34.667 -25.835  1.00  0.00      LH0  H  
ATOM    368  N   HIS H  59     -10.479  31.063 -27.245  1.00  0.00      LH0  N  
ATOM    369  CA  HIS H  59     -11.606  31.984 -27.143  1.00  0.00      LH0  C  
ATOM    370  C   HIS H  59     -11.106  33.431 -27.176  1.00  0.00      LH0  C  
ATOM    371  O   HIS H  59     -10.058  33.771 -26.615  1.00  0.00      LH0  O  
ATOM    372  CB  HIS H  59     -12.458  31.617 -25.910  1.00  0.00      LH0  C  
ATOM    373  CG  HIS H  59     -13.697  32.484 -25.814  1.00  0.00      LH0  C  
ATOM    374  CD2 HIS H  59     -13.896  33.547 -24.939  1.00  0.00      LH0  C  
ATOM    375  ND1 HIS H  59     -14.791  32.386 -26.590  1.00  0.00      LH0  N  
ATOM    376  CE1 HIS H  59     -15.658  33.379 -26.210  1.00  0.00      LH0  C  
ATOM    377  NE2 HIS H  59     -15.100  34.103 -25.185  1.00  0.00      LH0  N  
ATOM    378  H   HIS H  59      -9.996  30.693 -26.451  1.00  0.00      LH0  H  
ATOM    379  HD1 HIS H  59     -14.987  31.724 -27.291  1.00  0.00      LH0  H  
ATOM    380  N   PRO H  60     -11.865  34.278 -27.917  1.00  0.00      LH0  N  
ATOM    381  CA  PRO H  60     -11.642  35.728 -27.888  1.00  0.00      LH0  C  
ATOM    382  C   PRO H  60     -11.507  36.355 -26.505  1.00  0.00      LH0  C  
ATOM    383  O   PRO H  60     -12.231  36.062 -25.552  1.00  0.00      LH0  O  
ATOM    384  CB  PRO H  60     -12.838  36.269 -28.677  1.00  0.00      LH0  C  
ATOM    385  CG  PRO H  60     -13.178  35.160 -29.668  1.00  0.00      LH0  C  
ATOM    386  CD  PRO H  60     -12.927  33.901 -28.851  1.00  0.00      LH0  C  
ATOM    387  N   GLY H  61     -10.502  37.249 -26.447  1.00  0.00      LH0  N  
ATOM    388  CA  GLY H  61     -10.250  38.033 -25.233  1.00  0.00      LH0  C  
ATOM    389  C   GLY H  61     -10.258  37.231 -23.944  1.00  0.00      LH0  C  
ATOM    390  O   GLY H  61     -11.067  37.460 -23.052  1.00  0.00      LH0  O  
ATOM    391  H   GLY H  61     -10.010  37.462 -27.289  1.00  0.00      LH0  H  
ATOM    392  N   LYS H  62      -9.350  36.244 -23.945  1.00  0.00      LH0  N  
ATOM    393  CA  LYS H  62      -9.052  35.342 -22.827  1.00  0.00      LH0  C  
ATOM    394  C   LYS H  62      -7.666  34.812 -23.121  1.00  0.00      LH0  C  
ATOM    395  O   LYS H  62      -7.138  35.080 -24.200  1.00  0.00      LH0  O  
ATOM    396  CB  LYS H  62      -9.931  34.080 -22.764  1.00  0.00      LH0  C  
ATOM    397  CG  LYS H  62     -11.445  34.225 -22.786  1.00  0.00      LH0  C  
ATOM    398  CD  LYS H  62     -12.088  34.957 -21.609  1.00  0.00      LH0  C  
ATOM    399  CE  LYS H  62     -13.497  35.431 -21.985  1.00  0.00      LH0  C  
ATOM    400  NZ  LYS H  62     -13.422  36.304 -23.171  1.00  0.00      LH0  N1+
ATOM    401  H   LYS H  62      -8.746  36.191 -24.739  1.00  0.00      LH0  H  
ATOM    402  HZ1 LYS H  62     -14.349  36.719 -23.379  1.00  0.00      LH0  H  
ATOM    403  HZ2 LYS H  62     -12.720  37.054 -22.993  1.00  0.00      LH0  H  
ATOM    404  HZ3 LYS H  62     -13.104  35.785 -24.019  1.00  0.00      LH0  H  
ATOM    405  N   GLY H  63      -7.154  33.995 -22.188  1.00  0.00      LH0  N  
ATOM    406  CA  GLY H  63      -6.007  33.161 -22.547  1.00  0.00      LH0  C  
ATOM    407  C   GLY H  63      -6.356  32.102 -23.579  1.00  0.00      LH0  C  
ATOM    408  O   GLY H  63      -7.238  32.290 -24.418  1.00  0.00      LH0  O  
ATOM    409  H   GLY H  63      -7.613  33.862 -21.311  1.00  0.00      LH0  H  
ATOM    410  N   LEU H  64      -5.663  30.970 -23.490  1.00  0.00      LH0  N  
ATOM    411  CA  LEU H  64      -6.215  29.858 -24.257  1.00  0.00      LH0  C  
ATOM    412  C   LEU H  64      -6.838  28.853 -23.321  1.00  0.00      LH0  C  
ATOM    413  O   LEU H  64      -6.230  28.395 -22.361  1.00  0.00      LH0  O  
ATOM    414  CB  LEU H  64      -5.202  29.171 -25.179  1.00  0.00      LH0  C  
ATOM    415  CG  LEU H  64      -4.726  29.970 -26.396  1.00  0.00      LH0  C  
ATOM    416  CD1 LEU H  64      -3.650  31.010 -26.069  1.00  0.00      LH0  C  
ATOM    417  CD2 LEU H  64      -4.279  29.040 -27.522  1.00  0.00      LH0  C  
ATOM    418  H   LEU H  64      -4.937  30.865 -22.805  1.00  0.00      LH0  H  
ATOM    419  N   GLU H  65      -8.105  28.567 -23.624  1.00  0.00      LH0  N  
ATOM    420  CA  GLU H  65      -8.826  27.671 -22.733  1.00  0.00      LH0  C  
ATOM    421  C   GLU H  65      -8.525  26.225 -23.060  1.00  0.00      LH0  C  
ATOM    422  O   GLU H  65      -9.066  25.628 -23.983  1.00  0.00      LH0  O  
ATOM    423  CB  GLU H  65     -10.322  27.979 -22.795  1.00  0.00      LH0  C  
ATOM    424  CG  GLU H  65     -11.156  27.368 -21.659  1.00  0.00      LH0  C  
ATOM    425  CD  GLU H  65     -12.630  27.715 -21.824  1.00  0.00      LH0  C  
ATOM    426  OE1 GLU H  65     -12.961  28.706 -22.471  1.00  0.00      LH0  O  
ATOM    427  OE2 GLU H  65     -13.474  26.973 -21.336  1.00  0.00      LH0  O1-
ATOM    428  H   GLU H  65      -8.502  28.850 -24.497  1.00  0.00      LH0  H  
ATOM    429  N   TYR H  66      -7.606  25.682 -22.257  1.00  0.00      LH0  N  
ATOM    430  CA  TYR H  66      -7.377  24.242 -22.339  1.00  0.00      LH0  C  
ATOM    431  C   TYR H  66      -8.627  23.475 -21.955  1.00  0.00      LH0  C  
ATOM    432  O   TYR H  66      -9.167  23.654 -20.874  1.00  0.00      LH0  O  
ATOM    433  CB  TYR H  66      -6.192  23.896 -21.438  1.00  0.00      LH0  C  
ATOM    434  CG  TYR H  66      -5.963  22.410 -21.291  1.00  0.00      LH0  C  
ATOM    435  CD1 TYR H  66      -5.374  21.689 -22.347  1.00  0.00      LH0  C  
ATOM    436  CD2 TYR H  66      -6.355  21.790 -20.088  1.00  0.00      LH0  C  
ATOM    437  CE1 TYR H  66      -5.208  20.304 -22.214  1.00  0.00      LH0  C  
ATOM    438  CE2 TYR H  66      -6.186  20.406 -19.954  1.00  0.00      LH0  C  
ATOM    439  CZ  TYR H  66      -5.637  19.678 -21.027  1.00  0.00      LH0  C  
ATOM    440  OH  TYR H  66      -5.544  18.310 -20.910  1.00  0.00      LH0  O  
ATOM    441  H   TYR H  66      -7.139  26.262 -21.588  1.00  0.00      LH0  H  
ATOM    442  HH  TYR H  66      -5.023  17.966 -21.638  1.00  0.00      LH0  H  
ATOM    443  N   ILE H  67      -9.062  22.638 -22.900  1.00  0.00      LH0  N  
ATOM    444  CA  ILE H  67     -10.307  21.910 -22.682  1.00  0.00      LH0  C  
ATOM    445  C   ILE H  67     -10.106  20.601 -21.945  1.00  0.00      LH0  C  
ATOM    446  O   ILE H  67     -10.844  20.271 -21.025  1.00  0.00      LH0  O  
ATOM    447  CB  ILE H  67     -11.032  21.702 -24.018  1.00  0.00      LH0  C  
ATOM    448  CG1 ILE H  67     -11.234  23.057 -24.701  1.00  0.00      LH0  C  
ATOM    449  CG2 ILE H  67     -12.343  20.916 -23.880  1.00  0.00      LH0  C  
ATOM    450  CD1 ILE H  67     -11.803  22.934 -26.110  1.00  0.00      LH0  C  
ATOM    451  H   ILE H  67      -8.525  22.514 -23.734  1.00  0.00      LH0  H  
ATOM    452  N   GLY H  68      -9.072  19.868 -22.372  1.00  0.00      LH0  N  
ATOM    453  CA  GLY H  68      -8.825  18.606 -21.680  1.00  0.00      LH0  C  
ATOM    454  C   GLY H  68      -8.263  17.568 -22.620  1.00  0.00      LH0  C  
ATOM    455  O   GLY H  68      -7.974  17.879 -23.771  1.00  0.00      LH0  O  
ATOM    456  H   GLY H  68      -8.512  20.142 -23.156  1.00  0.00      LH0  H  
ATOM    457  N   TYR H  69      -8.135  16.341 -22.092  1.00  0.00      LH0  N  
ATOM    458  CA  TYR H  69      -7.572  15.282 -22.925  1.00  0.00      LH0  C  
ATOM    459  C   TYR H  69      -8.322  13.970 -22.865  1.00  0.00      LH0  C  
ATOM    460  O   TYR H  69      -9.188  13.765 -22.020  1.00  0.00      LH0  O  
ATOM    461  CB  TYR H  69      -6.074  15.049 -22.637  1.00  0.00      LH0  C  
ATOM    462  CG  TYR H  69      -5.718  14.639 -21.216  1.00  0.00      LH0  C  
ATOM    463  CD1 TYR H  69      -6.199  13.433 -20.657  1.00  0.00      LH0  C  
ATOM    464  CD2 TYR H  69      -4.854  15.483 -20.490  1.00  0.00      LH0  C  
ATOM    465  CE1 TYR H  69      -5.809  13.068 -19.355  1.00  0.00      LH0  C  
ATOM    466  CE2 TYR H  69      -4.459  15.120 -19.193  1.00  0.00      LH0  C  
ATOM    467  CZ  TYR H  69      -4.944  13.921 -18.638  1.00  0.00      LH0  C  
ATOM    468  OH  TYR H  69      -4.553  13.589 -17.355  1.00  0.00      LH0  O  
ATOM    469  H   TYR H  69      -8.469  16.144 -21.172  1.00  0.00      LH0  H  
ATOM    470  HH  TYR H  69      -5.193  13.012 -16.950  1.00  0.00      LH0  H  
ATOM    471  N   ILE H  70      -7.878  13.077 -23.758  1.00  0.00      LH0  N  
ATOM    472  CA  ILE H  70      -8.001  11.644 -23.515  1.00  0.00      LH0  C  
ATOM    473  C   ILE H  70      -6.672  10.994 -23.883  1.00  0.00      LH0  C  
ATOM    474  O   ILE H  70      -6.001  11.440 -24.805  1.00  0.00      LH0  O  
ATOM    475  CB  ILE H  70      -9.200  11.056 -24.284  1.00  0.00      LH0  C  
ATOM    476  CG1 ILE H  70      -9.433   9.591 -23.901  1.00  0.00      LH0  C  
ATOM    477  CG2 ILE H  70      -9.106  11.291 -25.796  1.00  0.00      LH0  C  
ATOM    478  CD1 ILE H  70     -10.807   9.056 -24.293  1.00  0.00      LH0  C  
ATOM    479  H   ILE H  70      -7.331  13.393 -24.539  1.00  0.00      LH0  H  
ATOM    480  N   SER H  71      -6.278   9.975 -23.113  1.00  0.00      LH0  N  
ATOM    481  CA  SER H  71      -4.943   9.448 -23.380  1.00  0.00      LH0  C  
ATOM    482  C   SER H  71      -4.870   8.239 -24.295  1.00  0.00      LH0  C  
ATOM    483  O   SER H  71      -5.871   7.631 -24.666  1.00  0.00      LH0  O  
ATOM    484  CB  SER H  71      -4.268   9.139 -22.054  1.00  0.00      LH0  C  
ATOM    485  OG  SER H  71      -5.083   8.252 -21.281  1.00  0.00      LH0  O  
ATOM    486  H   SER H  71      -6.826   9.645 -22.345  1.00  0.00      LH0  H  
ATOM    487  HG  SER H  71      -4.714   8.299 -20.396  1.00  0.00      LH0  H  
ATOM    488  N   TYR H  72      -3.608   7.866 -24.584  1.00  0.00      LH0  N  
ATOM    489  CA  TYR H  72      -3.386   6.599 -25.286  1.00  0.00      LH0  C  
ATOM    490  C   TYR H  72      -3.931   5.347 -24.607  1.00  0.00      LH0  C  
ATOM    491  O   TYR H  72      -4.246   4.360 -25.267  1.00  0.00      LH0  O  
ATOM    492  CB  TYR H  72      -1.916   6.419 -25.711  1.00  0.00      LH0  C  
ATOM    493  CG  TYR H  72      -0.959   6.257 -24.546  1.00  0.00      LH0  C  
ATOM    494  CD1 TYR H  72      -0.419   7.412 -23.952  1.00  0.00      LH0  C  
ATOM    495  CD2 TYR H  72      -0.607   4.964 -24.100  1.00  0.00      LH0  C  
ATOM    496  CE1 TYR H  72       0.508   7.281 -22.908  1.00  0.00      LH0  C  
ATOM    497  CE2 TYR H  72       0.319   4.830 -23.049  1.00  0.00      LH0  C  
ATOM    498  CZ  TYR H  72       0.868   5.993 -22.468  1.00  0.00      LH0  C  
ATOM    499  OH  TYR H  72       1.776   5.893 -21.434  1.00  0.00      LH0  O  
ATOM    500  H   TYR H  72      -2.854   8.497 -24.379  1.00  0.00      LH0  H  
ATOM    501  HH  TYR H  72       1.987   4.983 -21.244  1.00  0.00      LH0  H  
ATOM    502  N   THR H  73      -4.070   5.430 -23.272  1.00  0.00      LH0  N  
ATOM    503  CA  THR H  73      -4.861   4.387 -22.625  1.00  0.00      LH0  C  
ATOM    504  C   THR H  73      -6.341   4.733 -22.596  1.00  0.00      LH0  C  
ATOM    505  O   THR H  73      -7.182   4.006 -23.118  1.00  0.00      LH0  O  
ATOM    506  CB  THR H  73      -4.311   4.099 -21.230  1.00  0.00      LH0  C  
ATOM    507  CG2 THR H  73      -3.014   3.294 -21.312  1.00  0.00      LH0  C  
ATOM    508  OG1 THR H  73      -4.088   5.328 -20.530  1.00  0.00      LH0  O  
ATOM    509  H   THR H  73      -3.765   6.215 -22.733  1.00  0.00      LH0  H  
ATOM    510  HG1 THR H  73      -3.700   5.075 -19.691  1.00  0.00      LH0  H  
ATOM    511  N   GLY H  74      -6.625   5.905 -22.019  1.00  0.00      LH0  N  
ATOM    512  CA  GLY H  74      -8.012   6.351 -22.121  1.00  0.00      LH0  C  
ATOM    513  C   GLY H  74      -8.521   7.241 -21.003  1.00  0.00      LH0  C  
ATOM    514  O   GLY H  74      -9.705   7.539 -20.918  1.00  0.00      LH0  O  
ATOM    515  H   GLY H  74      -5.885   6.468 -21.643  1.00  0.00      LH0  H  
ATOM    516  N   SER H  75      -7.589   7.677 -20.147  1.00  0.00      LH0  N  
ATOM    517  CA  SER H  75      -8.008   8.629 -19.121  1.00  0.00      LH0  C  
ATOM    518  C   SER H  75      -8.393   9.956 -19.743  1.00  0.00      LH0  C  
ATOM    519  O   SER H  75      -7.620  10.522 -20.513  1.00  0.00      LH0  O  
ATOM    520  CB  SER H  75      -6.855   8.829 -18.141  1.00  0.00      LH0  C  
ATOM    521  OG  SER H  75      -5.661   9.104 -18.890  1.00  0.00      LH0  O  
ATOM    522  H   SER H  75      -6.615   7.505 -20.286  1.00  0.00      LH0  H  
ATOM    523  HG  SER H  75      -5.883   9.851 -19.445  1.00  0.00      LH0  H  
ATOM    524  N   THR H  76      -9.594  10.410 -19.391  1.00  0.00      LH0  N  
ATOM    525  CA  THR H  76      -9.979  11.744 -19.820  1.00  0.00      LH0  C  
ATOM    526  C   THR H  76      -9.526  12.801 -18.831  1.00  0.00      LH0  C  
ATOM    527  O   THR H  76      -9.051  12.495 -17.745  1.00  0.00      LH0  O  
ATOM    528  CB  THR H  76     -11.494  11.768 -20.005  1.00  0.00      LH0  C  
ATOM    529  CG2 THR H  76     -11.882  11.381 -21.427  1.00  0.00      LH0  C  
ATOM    530  OG1 THR H  76     -12.119  10.880 -19.064  1.00  0.00      LH0  O  
ATOM    531  H   THR H  76     -10.208   9.927 -18.767  1.00  0.00      LH0  H  
ATOM    532  HG1 THR H  76     -12.862  10.493 -19.511  1.00  0.00      LH0  H  
ATOM    533  N   TYR H  77      -9.722  14.056 -19.249  1.00  0.00      LH0  N  
ATOM    534  CA  TYR H  77      -9.588  15.186 -18.336  1.00  0.00      LH0  C  
ATOM    535  C   TYR H  77     -10.392  16.323 -18.923  1.00  0.00      LH0  C  
ATOM    536  O   TYR H  77     -10.632  16.354 -20.125  1.00  0.00      LH0  O  
ATOM    537  CB  TYR H  77      -8.108  15.576 -18.176  1.00  0.00      LH0  C  
ATOM    538  CG  TYR H  77      -7.919  16.725 -17.210  1.00  0.00      LH0  C  
ATOM    539  CD1 TYR H  77      -8.092  16.508 -15.827  1.00  0.00      LH0  C  
ATOM    540  CD2 TYR H  77      -7.591  17.992 -17.732  1.00  0.00      LH0  C  
ATOM    541  CE1 TYR H  77      -7.956  17.594 -14.946  1.00  0.00      LH0  C  
ATOM    542  CE2 TYR H  77      -7.462  19.077 -16.853  1.00  0.00      LH0  C  
ATOM    543  CZ  TYR H  77      -7.644  18.864 -15.473  1.00  0.00      LH0  C  
ATOM    544  OH  TYR H  77      -7.497  19.938 -14.620  1.00  0.00      LH0  O  
ATOM    545  H   TYR H  77      -9.941  14.218 -20.215  1.00  0.00      LH0  H  
ATOM    546  HH  TYR H  77      -7.609  19.662 -13.717  1.00  0.00      LH0  H  
ATOM    547  N   SER H  78     -10.800  17.257 -18.059  1.00  0.00      LH0  N  
ATOM    548  CA  SER H  78     -11.253  18.520 -18.626  1.00  0.00      LH0  C  
ATOM    549  C   SER H  78     -10.970  19.666 -17.685  1.00  0.00      LH0  C  
ATOM    550  O   SER H  78     -10.804  19.459 -16.490  1.00  0.00      LH0  O  
ATOM    551  CB  SER H  78     -12.742  18.508 -18.973  1.00  0.00      LH0  C  
ATOM    552  OG  SER H  78     -13.174  17.204 -19.405  1.00  0.00      LH0  O  
ATOM    553  H   SER H  78     -10.652  17.196 -17.071  1.00  0.00      LH0  H  
ATOM    554  HG  SER H  78     -12.489  16.925 -20.022  1.00  0.00      LH0  H  
ATOM    555  N   ASN H  79     -10.949  20.868 -18.273  1.00  0.00      LH0  N  
ATOM    556  CA  ASN H  79     -10.942  22.092 -17.473  1.00  0.00      LH0  C  
ATOM    557  C   ASN H  79     -12.231  22.192 -16.689  1.00  0.00      LH0  C  
ATOM    558  O   ASN H  79     -13.269  21.731 -17.152  1.00  0.00      LH0  O  
ATOM    559  CB  ASN H  79     -10.841  23.284 -18.419  1.00  0.00      LH0  C  
ATOM    560  CG  ASN H  79     -10.450  24.563 -17.706  1.00  0.00      LH0  C  
ATOM    561  ND2 ASN H  79      -9.569  25.290 -18.392  1.00  0.00      LH0  N  
ATOM    562  OD1 ASN H  79     -10.887  24.867 -16.603  1.00  0.00      LH0  O  
ATOM    563  H   ASN H  79     -11.060  20.921 -19.266  1.00  0.00      LH0  H  
ATOM    564 HD21 ASN H  79      -9.286  24.968 -19.299  1.00  0.00      LH0  H  
ATOM    565 HD22 ASN H  79      -9.215  26.138 -18.001  1.00  0.00      LH0  H  
ATOM    566  N   LEU H  80     -12.141  22.815 -15.507  1.00  0.00      LH0  N  
ATOM    567  CA  LEU H  80     -13.356  23.047 -14.729  1.00  0.00      LH0  C  
ATOM    568  C   LEU H  80     -14.446  23.771 -15.510  1.00  0.00      LH0  C  
ATOM    569  O   LEU H  80     -15.612  23.399 -15.468  1.00  0.00      LH0  O  
ATOM    570  CB  LEU H  80     -13.006  23.784 -13.433  1.00  0.00      LH0  C  
ATOM    571  CG  LEU H  80     -14.148  23.838 -12.413  1.00  0.00      LH0  C  
ATOM    572  CD1 LEU H  80     -14.605  22.442 -11.981  1.00  0.00      LH0  C  
ATOM    573  CD2 LEU H  80     -13.791  24.719 -11.216  1.00  0.00      LH0  C  
ATOM    574  H   LEU H  80     -11.282  23.280 -15.287  1.00  0.00      LH0  H  
ATOM    575  N   SER H  81     -13.995  24.784 -16.276  1.00  0.00      LH0  N  
ATOM    576  CA  SER H  81     -14.922  25.573 -17.096  1.00  0.00      LH0  C  
ATOM    577  C   SER H  81     -15.885  24.748 -17.940  1.00  0.00      LH0  C  
ATOM    578  O   SER H  81     -17.076  25.014 -18.075  1.00  0.00      LH0  O  
ATOM    579  CB  SER H  81     -14.112  26.505 -17.999  1.00  0.00      LH0  C  
ATOM    580  OG  SER H  81     -13.152  25.734 -18.736  1.00  0.00      LH0  O  
ATOM    581  H   SER H  81     -13.014  24.995 -16.322  1.00  0.00      LH0  H  
ATOM    582  HG  SER H  81     -13.067  26.182 -19.584  1.00  0.00      LH0  H  
ATOM    583  N   LEU H  82     -15.285  23.700 -18.515  1.00  0.00      LH0  N  
ATOM    584  CA  LEU H  82     -16.101  22.882 -19.393  1.00  0.00      LH0  C  
ATOM    585  C   LEU H  82     -16.522  21.544 -18.828  1.00  0.00      LH0  C  
ATOM    586  O   LEU H  82     -17.359  20.863 -19.409  1.00  0.00      LH0  O  
ATOM    587  CB  LEU H  82     -15.411  22.708 -20.748  1.00  0.00      LH0  C  
ATOM    588  CG  LEU H  82     -15.187  24.030 -21.486  1.00  0.00      LH0  C  
ATOM    589  CD1 LEU H  82     -14.476  23.825 -22.819  1.00  0.00      LH0  C  
ATOM    590  CD2 LEU H  82     -16.486  24.809 -21.672  1.00  0.00      LH0  C  
ATOM    591  H   LEU H  82     -14.303  23.565 -18.378  1.00  0.00      LH0  H  
ATOM    592  N   LYS H  83     -15.916  21.155 -17.688  1.00  0.00      LH0  N  
ATOM    593  CA  LYS H  83     -16.002  19.742 -17.305  1.00  0.00      LH0  C  
ATOM    594  C   LYS H  83     -17.386  19.131 -17.308  1.00  0.00      LH0  C  
ATOM    595  O   LYS H  83     -17.596  18.105 -17.946  1.00  0.00      LH0  O  
ATOM    596  CB  LYS H  83     -15.279  19.425 -15.986  1.00  0.00      LH0  C  
ATOM    597  CG  LYS H  83     -14.589  18.042 -15.941  1.00  0.00      LH0  C  
ATOM    598  CD  LYS H  83     -15.492  16.795 -15.971  1.00  0.00      LH0  C  
ATOM    599  CE  LYS H  83     -15.258  15.808 -17.133  1.00  0.00      LH0  C  
ATOM    600  NZ  LYS H  83     -15.544  16.426 -18.437  1.00  0.00      LH0  N1+
ATOM    601  H   LYS H  83     -15.281  21.780 -17.228  1.00  0.00      LH0  H  
ATOM    602  HZ1 LYS H  83     -15.789  15.731 -19.173  1.00  0.00      LH0  H  
ATOM    603  HZ2 LYS H  83     -16.376  17.049 -18.389  1.00  0.00      LH0  H  
ATOM    604  HZ3 LYS H  83     -14.720  16.955 -18.791  1.00  0.00      LH0  H  
ATOM    605  N   SER H  84     -18.306  19.802 -16.605  1.00  0.00      LH0  N  
ATOM    606  CA  SER H  84     -19.644  19.217 -16.516  1.00  0.00      LH0  C  
ATOM    607  C   SER H  84     -20.406  19.111 -17.830  1.00  0.00      LH0  C  
ATOM    608  O   SER H  84     -21.370  18.369 -17.943  1.00  0.00      LH0  O  
ATOM    609  CB  SER H  84     -20.486  19.946 -15.466  1.00  0.00      LH0  C  
ATOM    610  OG  SER H  84     -21.505  19.078 -14.965  1.00  0.00      LH0  O  
ATOM    611  H   SER H  84     -18.065  20.655 -16.141  1.00  0.00      LH0  H  
ATOM    612  HG  SER H  84     -21.944  18.693 -15.720  1.00  0.00      LH0  H  
ATOM    613  N   ARG H  85     -19.935  19.891 -18.812  1.00  0.00      LH0  N  
ATOM    614  CA  ARG H  85     -20.563  19.780 -20.121  1.00  0.00      LH0  C  
ATOM    615  C   ARG H  85     -19.833  18.877 -21.097  1.00  0.00      LH0  C  
ATOM    616  O   ARG H  85     -20.407  18.410 -22.074  1.00  0.00      LH0  O  
ATOM    617  CB  ARG H  85     -20.749  21.162 -20.744  1.00  0.00      LH0  C  
ATOM    618  CG  ARG H  85     -21.665  22.076 -19.934  1.00  0.00      LH0  C  
ATOM    619  CD  ARG H  85     -21.955  23.395 -20.651  1.00  0.00      LH0  C  
ATOM    620  NE  ARG H  85     -20.778  24.258 -20.750  1.00  0.00      LH0  N  
ATOM    621  CZ  ARG H  85     -20.502  24.880 -21.917  1.00  0.00      LH0  C  
ATOM    622  NH1 ARG H  85     -21.103  24.533 -23.048  1.00  0.00      LH0  N1+
ATOM    623  NH2 ARG H  85     -19.613  25.864 -21.942  1.00  0.00      LH0  N  
ATOM    624  H   ARG H  85     -19.123  20.460 -18.692  1.00  0.00      LH0  H  
ATOM    625  HE  ARG H  85     -20.280  24.479 -19.910  1.00  0.00      LH0  H  
ATOM    626 HH11 ARG H  85     -20.933  25.090 -23.869  1.00  0.00      LH0  H  
ATOM    627 HH12 ARG H  85     -21.724  23.745 -23.121  1.00  0.00      LH0  H  
ATOM    628 HH21 ARG H  85     -19.418  26.329 -22.823  1.00  0.00      LH0  H  
ATOM    629 HH22 ARG H  85     -19.121  26.171 -21.130  1.00  0.00      LH0  H  
ATOM    630  N   VAL H  86     -18.535  18.676 -20.835  1.00  0.00      LH0  N  
ATOM    631  CA  VAL H  86     -17.785  18.009 -21.892  1.00  0.00      LH0  C  
ATOM    632  C   VAL H  86     -17.366  16.575 -21.618  1.00  0.00      LH0  C  
ATOM    633  O   VAL H  86     -16.707  16.241 -20.630  1.00  0.00      LH0  O  
ATOM    634  CB  VAL H  86     -16.605  18.888 -22.354  1.00  0.00      LH0  C  
ATOM    635  CG1 VAL H  86     -15.491  19.009 -21.317  1.00  0.00      LH0  C  
ATOM    636  CG2 VAL H  86     -16.062  18.433 -23.705  1.00  0.00      LH0  C  
ATOM    637  H   VAL H  86     -18.109  19.024 -20.000  1.00  0.00      LH0  H  
ATOM    638  N   THR H  87     -17.746  15.750 -22.589  1.00  0.00      LH0  N  
ATOM    639  CA  THR H  87     -17.109  14.447 -22.690  1.00  0.00      LH0  C  
ATOM    640  C   THR H  87     -16.098  14.474 -23.823  1.00  0.00      LH0  C  
ATOM    641  O   THR H  87     -16.355  14.987 -24.905  1.00  0.00      LH0  O  
ATOM    642  CB  THR H  87     -18.191  13.386 -22.896  1.00  0.00      LH0  C  
ATOM    643  CG2 THR H  87     -17.642  11.955 -22.910  1.00  0.00      LH0  C  
ATOM    644  OG1 THR H  87     -19.183  13.529 -21.871  1.00  0.00      LH0  O  
ATOM    645  H   THR H  87     -18.349  16.078 -23.319  1.00  0.00      LH0  H  
ATOM    646  HG1 THR H  87     -19.891  12.936 -22.085  1.00  0.00      LH0  H  
ATOM    647  N   ILE H  88     -14.915  13.937 -23.517  1.00  0.00      LH0  N  
ATOM    648  CA  ILE H  88     -13.948  13.791 -24.599  1.00  0.00      LH0  C  
ATOM    649  C   ILE H  88     -13.819  12.304 -24.841  1.00  0.00      LH0  C  
ATOM    650  O   ILE H  88     -13.940  11.521 -23.906  1.00  0.00      LH0  O  
ATOM    651  CB  ILE H  88     -12.613  14.446 -24.206  1.00  0.00      LH0  C  
ATOM    652  CG1 ILE H  88     -12.870  15.883 -23.738  1.00  0.00      LH0  C  
ATOM    653  CG2 ILE H  88     -11.574  14.403 -25.334  1.00  0.00      LH0  C  
ATOM    654  CD1 ILE H  88     -11.616  16.631 -23.300  1.00  0.00      LH0  C  
ATOM    655  H   ILE H  88     -14.756  13.457 -22.656  1.00  0.00      LH0  H  
ATOM    656  N   SER H  89     -13.620  11.941 -26.105  1.00  0.00      LH0  N  
ATOM    657  CA  SER H  89     -13.596  10.514 -26.391  1.00  0.00      LH0  C  
ATOM    658  C   SER H  89     -12.574  10.232 -27.464  1.00  0.00      LH0  C  
ATOM    659  O   SER H  89     -12.122  11.141 -28.147  1.00  0.00      LH0  O  
ATOM    660  CB  SER H  89     -15.005  10.052 -26.779  1.00  0.00      LH0  C  
ATOM    661  OG  SER H  89     -15.689  11.097 -27.486  1.00  0.00      LH0  O  
ATOM    662  H   SER H  89     -13.540  12.594 -26.860  1.00  0.00      LH0  H  
ATOM    663  HG  SER H  89     -16.551  10.757 -27.690  1.00  0.00      LH0  H  
ATOM    664  N   ARG H  90     -12.208   8.954 -27.589  1.00  0.00      LH0  N  
ATOM    665  CA  ARG H  90     -11.317   8.666 -28.703  1.00  0.00      LH0  C  
ATOM    666  C   ARG H  90     -11.841   7.529 -29.535  1.00  0.00      LH0  C  
ATOM    667  O   ARG H  90     -12.727   6.794 -29.121  1.00  0.00      LH0  O  
ATOM    668  CB  ARG H  90      -9.882   8.384 -28.248  1.00  0.00      LH0  C  
ATOM    669  CG  ARG H  90      -9.707   7.111 -27.421  1.00  0.00      LH0  C  
ATOM    670  CD  ARG H  90      -8.232   6.815 -27.184  1.00  0.00      LH0  C  
ATOM    671  NE  ARG H  90      -8.063   5.633 -26.345  1.00  0.00      LH0  N  
ATOM    672  CZ  ARG H  90      -7.041   4.788 -26.580  1.00  0.00      LH0  C  
ATOM    673  NH1 ARG H  90      -6.305   4.878 -27.685  1.00  0.00      LH0  N1+
ATOM    674  NH2 ARG H  90      -6.762   3.855 -25.683  1.00  0.00      LH0  N  
ATOM    675  H   ARG H  90     -12.602   8.208 -27.053  1.00  0.00      LH0  H  
ATOM    676  HE  ARG H  90      -8.606   5.565 -25.506  1.00  0.00      LH0  H  
ATOM    677 HH11 ARG H  90      -5.451   4.367 -27.779  1.00  0.00      LH0  H  
ATOM    678 HH12 ARG H  90      -6.596   5.454 -28.459  1.00  0.00      LH0  H  
ATOM    679 HH21 ARG H  90      -5.937   3.292 -25.770  1.00  0.00      LH0  H  
ATOM    680 HH22 ARG H  90      -7.323   3.725 -24.858  1.00  0.00      LH0  H  
ATOM    681  N   ASP H  91     -11.224   7.427 -30.708  1.00  0.00      LH0  N  
ATOM    682  CA  ASP H  91     -11.582   6.399 -31.669  1.00  0.00      LH0  C  
ATOM    683  C   ASP H  91     -10.338   5.990 -32.422  1.00  0.00      LH0  C  
ATOM    684  O   ASP H  91     -10.147   6.249 -33.605  1.00  0.00      LH0  O  
ATOM    685  CB  ASP H  91     -12.645   6.934 -32.620  1.00  0.00      LH0  C  
ATOM    686  CG  ASP H  91     -13.382   5.818 -33.328  1.00  0.00      LH0  C  
ATOM    687  OD1 ASP H  91     -12.824   5.174 -34.204  1.00  0.00      LH0  O  
ATOM    688  OD2 ASP H  91     -14.576   5.655 -33.117  1.00  0.00      LH0  O1-
ATOM    689  H   ASP H  91     -10.548   8.117 -30.967  1.00  0.00      LH0  H  
ATOM    690  N   THR H  92      -9.461   5.329 -31.657  1.00  0.00      LH0  N  
ATOM    691  CA  THR H  92      -8.240   4.819 -32.280  1.00  0.00      LH0  C  
ATOM    692  C   THR H  92      -8.481   3.822 -33.419  1.00  0.00      LH0  C  
ATOM    693  O   THR H  92      -7.684   3.667 -34.336  1.00  0.00      LH0  O  
ATOM    694  CB  THR H  92      -7.318   4.304 -31.167  1.00  0.00      LH0  C  
ATOM    695  CG2 THR H  92      -5.963   3.778 -31.652  1.00  0.00      LH0  C  
ATOM    696  OG1 THR H  92      -7.116   5.371 -30.222  1.00  0.00      LH0  O  
ATOM    697  H   THR H  92      -9.647   5.192 -30.686  1.00  0.00      LH0  H  
ATOM    698  HG1 THR H  92      -6.797   6.091 -30.770  1.00  0.00      LH0  H  
ATOM    699  N   SER H  93      -9.675   3.217 -33.358  1.00  0.00      LH0  N  
ATOM    700  CA  SER H  93     -10.211   2.454 -34.487  1.00  0.00      LH0  C  
ATOM    701  C   SER H  93     -10.149   3.159 -35.841  1.00  0.00      LH0  C  
ATOM    702  O   SER H  93      -9.721   2.608 -36.846  1.00  0.00      LH0  O  
ATOM    703  CB  SER H  93     -11.643   2.035 -34.137  1.00  0.00      LH0  C  
ATOM    704  OG  SER H  93     -12.081   2.744 -32.963  1.00  0.00      LH0  O  
ATOM    705  H   SER H  93     -10.285   3.333 -32.575  1.00  0.00      LH0  H  
ATOM    706  HG  SER H  93     -12.632   3.469 -33.268  1.00  0.00      LH0  H  
ATOM    707  N   LYS H  94     -10.576   4.429 -35.818  1.00  0.00      LH0  N  
ATOM    708  CA  LYS H  94     -10.423   5.250 -37.017  1.00  0.00      LH0  C  
ATOM    709  C   LYS H  94      -9.387   6.336 -36.797  1.00  0.00      LH0  C  
ATOM    710  O   LYS H  94      -9.554   7.467 -37.236  1.00  0.00      LH0  O  
ATOM    711  CB  LYS H  94     -11.752   5.908 -37.405  1.00  0.00      LH0  C  
ATOM    712  CG  LYS H  94     -12.955   4.965 -37.500  1.00  0.00      LH0  C  
ATOM    713  CD  LYS H  94     -14.247   5.704 -37.868  1.00  0.00      LH0  C  
ATOM    714  CE  LYS H  94     -14.620   6.850 -36.916  1.00  0.00      LH0  C  
ATOM    715  NZ  LYS H  94     -14.950   6.344 -35.580  1.00  0.00      LH0  N1+
ATOM    716  H   LYS H  94     -10.922   4.839 -34.969  1.00  0.00      LH0  H  
ATOM    717  HZ1 LYS H  94     -15.082   7.126 -34.904  1.00  0.00      LH0  H  
ATOM    718  HZ2 LYS H  94     -15.797   5.752 -35.547  1.00  0.00      LH0  H  
ATOM    719  HZ3 LYS H  94     -14.172   5.779 -35.169  1.00  0.00      LH0  H  
ATOM    720  N   ASN H  95      -8.353   5.935 -36.036  1.00  0.00      LH0  N  
ATOM    721  CA  ASN H  95      -7.435   6.824 -35.312  1.00  0.00      LH0  C  
ATOM    722  C   ASN H  95      -7.662   8.323 -35.248  1.00  0.00      LH0  C  
ATOM    723  O   ASN H  95      -6.909   9.141 -35.766  1.00  0.00      LH0  O  
ATOM    724  CB  ASN H  95      -5.975   6.489 -35.601  1.00  0.00      LH0  C  
ATOM    725  CG  ASN H  95      -5.271   6.397 -34.263  1.00  0.00      LH0  C  
ATOM    726  ND2 ASN H  95      -4.036   5.895 -34.334  1.00  0.00      LH0  N  
ATOM    727  OD1 ASN H  95      -5.814   6.711 -33.211  1.00  0.00      LH0  O  
ATOM    728  H   ASN H  95      -8.273   4.952 -35.869  1.00  0.00      LH0  H  
ATOM    729 HD21 ASN H  95      -3.637   5.645 -35.214  1.00  0.00      LH0  H  
ATOM    730 HD22 ASN H  95      -3.515   5.785 -33.490  1.00  0.00      LH0  H  
ATOM    731  N   GLN H  96      -8.765   8.640 -34.562  1.00  0.00      LH0  N  
ATOM    732  CA  GLN H  96      -9.151  10.032 -34.362  1.00  0.00      LH0  C  
ATOM    733  C   GLN H  96      -9.629  10.218 -32.943  1.00  0.00      LH0  C  
ATOM    734  O   GLN H  96      -9.780   9.252 -32.205  1.00  0.00      LH0  O  
ATOM    735  CB  GLN H  96     -10.243  10.427 -35.359  1.00  0.00      LH0  C  
ATOM    736  CG  GLN H  96      -9.657  10.485 -36.765  1.00  0.00      LH0  C  
ATOM    737  CD  GLN H  96     -10.694  10.799 -37.805  1.00  0.00      LH0  C  
ATOM    738  NE2 GLN H  96     -11.229   9.712 -38.360  1.00  0.00      LH0  N  
ATOM    739  OE1 GLN H  96     -10.966  11.948 -38.125  1.00  0.00      LH0  O  
ATOM    740  H   GLN H  96      -9.320   7.907 -34.166  1.00  0.00      LH0  H  
ATOM    741 HE21 GLN H  96     -10.887   8.816 -38.060  1.00  0.00      LH0  H  
ATOM    742 HE22 GLN H  96     -11.922   9.812 -39.070  1.00  0.00      LH0  H  
ATOM    743  N   TYR H  97      -9.894  11.479 -32.590  1.00  0.00      LH0  N  
ATOM    744  CA  TYR H  97     -10.607  11.684 -31.333  1.00  0.00      LH0  C  
ATOM    745  C   TYR H  97     -11.697  12.722 -31.463  1.00  0.00      LH0  C  
ATOM    746  O   TYR H  97     -11.748  13.454 -32.441  1.00  0.00      LH0  O  
ATOM    747  CB  TYR H  97      -9.660  11.935 -30.147  1.00  0.00      LH0  C  
ATOM    748  CG  TYR H  97      -8.784  13.163 -30.258  1.00  0.00      LH0  C  
ATOM    749  CD1 TYR H  97      -7.707  13.171 -31.167  1.00  0.00      LH0  C  
ATOM    750  CD2 TYR H  97      -9.032  14.247 -29.393  1.00  0.00      LH0  C  
ATOM    751  CE1 TYR H  97      -6.791  14.234 -31.135  1.00  0.00      LH0  C  
ATOM    752  CE2 TYR H  97      -8.116  15.311 -29.358  1.00  0.00      LH0  C  
ATOM    753  CZ  TYR H  97      -6.980  15.262 -30.191  1.00  0.00      LH0  C  
ATOM    754  OH  TYR H  97      -6.007  16.230 -30.059  1.00  0.00      LH0  O  
ATOM    755  H   TYR H  97      -9.654  12.243 -33.193  1.00  0.00      LH0  H  
ATOM    756  HH  TYR H  97      -6.316  16.887 -29.444  1.00  0.00      LH0  H  
ATOM    757  N   TYR H  98     -12.592  12.714 -30.474  1.00  0.00      LH0  N  
ATOM    758  CA  TYR H  98     -13.768  13.568 -30.583  1.00  0.00      LH0  C  
ATOM    759  C   TYR H  98     -13.763  14.654 -29.530  1.00  0.00      LH0  C  
ATOM    760  O   TYR H  98     -12.987  14.634 -28.580  1.00  0.00      LH0  O  
ATOM    761  CB  TYR H  98     -15.068  12.768 -30.418  1.00  0.00      LH0  C  
ATOM    762  CG  TYR H  98     -15.144  11.544 -31.302  1.00  0.00      LH0  C  
ATOM    763  CD1 TYR H  98     -15.388  11.684 -32.684  1.00  0.00      LH0  C  
ATOM    764  CD2 TYR H  98     -14.998  10.280 -30.698  1.00  0.00      LH0  C  
ATOM    765  CE1 TYR H  98     -15.518  10.528 -33.476  1.00  0.00      LH0  C  
ATOM    766  CE2 TYR H  98     -15.135   9.128 -31.486  1.00  0.00      LH0  C  
ATOM    767  CZ  TYR H  98     -15.399   9.263 -32.865  1.00  0.00      LH0  C  
ATOM    768  OH  TYR H  98     -15.543   8.116 -33.629  1.00  0.00      LH0  O  
ATOM    769  H   TYR H  98     -12.421  12.197 -29.637  1.00  0.00      LH0  H  
ATOM    770  HH  TYR H  98     -15.421   7.373 -33.028  1.00  0.00      LH0  H  
ATOM    771  N   LEU H  99     -14.713  15.574 -29.724  1.00  0.00      LH0  N  
ATOM    772  CA  LEU H  99     -15.063  16.509 -28.667  1.00  0.00      LH0  C  
ATOM    773  C   LEU H  99     -16.570  16.596 -28.558  1.00  0.00      LH0  C  
ATOM    774  O   LEU H  99     -17.263  16.954 -29.507  1.00  0.00      LH0  O  
ATOM    775  CB  LEU H  99     -14.462  17.889 -28.940  1.00  0.00      LH0  C  
ATOM    776  CG  LEU H  99     -14.569  18.858 -27.761  1.00  0.00      LH0  C  
ATOM    777  CD1 LEU H  99     -13.850  18.321 -26.529  1.00  0.00      LH0  C  
ATOM    778  CD2 LEU H  99     -14.075  20.257 -28.122  1.00  0.00      LH0  C  
ATOM    779  H   LEU H  99     -15.221  15.572 -30.587  1.00  0.00      LH0  H  
ATOM    780  N   LYS H 100     -17.044  16.235 -27.361  1.00  0.00      LH0  N  
ATOM    781  CA  LYS H 100     -18.474  16.335 -27.101  1.00  0.00      LH0  C  
ATOM    782  C   LYS H 100     -18.801  17.345 -26.023  1.00  0.00      LH0  C  
ATOM    783  O   LYS H 100     -19.059  17.023 -24.871  1.00  0.00      LH0  O  
ATOM    784  CB  LYS H 100     -19.070  14.957 -26.783  1.00  0.00      LH0  C  
ATOM    785  CG  LYS H 100     -19.505  14.229 -28.055  1.00  0.00      LH0  C  
ATOM    786  CD  LYS H 100     -20.518  15.109 -28.782  1.00  0.00      LH0  C  
ATOM    787  CE  LYS H 100     -20.973  14.654 -30.163  1.00  0.00      LH0  C  
ATOM    788  NZ  LYS H 100     -21.579  15.833 -30.788  1.00  0.00      LH0  N1+
ATOM    789  H   LYS H 100     -16.432  15.917 -26.633  1.00  0.00      LH0  H  
ATOM    790  HZ1 LYS H 100     -20.896  16.611 -30.714  1.00  0.00      LH0  H  
ATOM    791  HZ2 LYS H 100     -21.780  15.722 -31.803  1.00  0.00      LH0  H  
ATOM    792  HZ3 LYS H 100     -22.428  16.189 -30.302  1.00  0.00      LH0  H  
ATOM    793  N   LEU H 101     -18.777  18.606 -26.466  1.00  0.00      LH0  N  
ATOM    794  CA  LEU H 101     -19.197  19.662 -25.548  1.00  0.00      LH0  C  
ATOM    795  C   LEU H 101     -20.700  19.853 -25.626  1.00  0.00      LH0  C  
ATOM    796  O   LEU H 101     -21.246  20.121 -26.687  1.00  0.00      LH0  O  
ATOM    797  CB  LEU H 101     -18.426  20.944 -25.890  1.00  0.00      LH0  C  
ATOM    798  CG  LEU H 101     -18.688  22.167 -25.004  1.00  0.00      LH0  C  
ATOM    799  CD1 LEU H 101     -18.395  21.902 -23.530  1.00  0.00      LH0  C  
ATOM    800  CD2 LEU H 101     -17.920  23.389 -25.509  1.00  0.00      LH0  C  
ATOM    801  H   LEU H 101     -18.633  18.784 -27.438  1.00  0.00      LH0  H  
ATOM    802  N   SER H 102     -21.358  19.673 -24.479  1.00  0.00      LH0  N  
ATOM    803  CA  SER H 102     -22.796  19.909 -24.524  1.00  0.00      LH0  C  
ATOM    804  C   SER H 102     -23.156  21.350 -24.233  1.00  0.00      LH0  C  
ATOM    805  O   SER H 102     -22.327  22.152 -23.800  1.00  0.00      LH0  O  
ATOM    806  CB  SER H 102     -23.523  18.952 -23.575  1.00  0.00      LH0  C  
ATOM    807  OG  SER H 102     -23.020  19.106 -22.246  1.00  0.00      LH0  O  
ATOM    808  H   SER H 102     -20.886  19.462 -23.624  1.00  0.00      LH0  H  
ATOM    809  HG  SER H 102     -22.273  18.514 -22.176  1.00  0.00      LH0  H  
ATOM    810  N   SER H 103     -24.448  21.638 -24.466  1.00  0.00      LH0  N  
ATOM    811  CA  SER H 103     -25.017  22.899 -23.994  1.00  0.00      LH0  C  
ATOM    812  C   SER H 103     -24.231  24.128 -24.409  1.00  0.00      LH0  C  
ATOM    813  O   SER H 103     -23.912  25.009 -23.618  1.00  0.00      LH0  O  
ATOM    814  CB  SER H 103     -25.232  22.829 -22.478  1.00  0.00      LH0  C  
ATOM    815  OG  SER H 103     -25.680  21.512 -22.121  1.00  0.00      LH0  O  
ATOM    816  H   SER H 103     -25.069  20.973 -24.881  1.00  0.00      LH0  H  
ATOM    817  HG  SER H 103     -24.907  20.995 -21.916  1.00  0.00      LH0  H  
ATOM    818  N   VAL H 104     -23.872  24.113 -25.701  1.00  0.00      LH0  N  
ATOM    819  CA  VAL H 104     -22.994  25.193 -26.140  1.00  0.00      LH0  C  
ATOM    820  C   VAL H 104     -23.642  26.562 -26.145  1.00  0.00      LH0  C  
ATOM    821  O   VAL H 104     -24.834  26.731 -26.378  1.00  0.00      LH0  O  
ATOM    822  CB  VAL H 104     -22.345  24.866 -27.484  1.00  0.00      LH0  C  
ATOM    823  CG1 VAL H 104     -21.385  23.695 -27.308  1.00  0.00      LH0  C  
ATOM    824  CG2 VAL H 104     -23.375  24.602 -28.580  1.00  0.00      LH0  C  
ATOM    825  H   VAL H 104     -24.151  23.362 -26.304  1.00  0.00      LH0  H  
ATOM    826  N   THR H 105     -22.792  27.531 -25.826  1.00  0.00      LH0  N  
ATOM    827  CA  THR H 105     -23.287  28.883 -25.645  1.00  0.00      LH0  C  
ATOM    828  C   THR H 105     -22.629  29.772 -26.671  1.00  0.00      LH0  C  
ATOM    829  O   THR H 105     -21.688  29.359 -27.338  1.00  0.00      LH0  O  
ATOM    830  CB  THR H 105     -22.933  29.358 -24.231  1.00  0.00      LH0  C  
ATOM    831  CG2 THR H 105     -23.574  28.492 -23.143  1.00  0.00      LH0  C  
ATOM    832  OG1 THR H 105     -21.509  29.413 -24.062  1.00  0.00      LH0  O  
ATOM    833  H   THR H 105     -21.814  27.337 -25.745  1.00  0.00      LH0  H  
ATOM    834  HG1 THR H 105     -21.185  28.510 -24.057  1.00  0.00      LH0  H  
ATOM    835  N   ALA H 106     -23.088  31.033 -26.723  1.00  0.00      LH0  N  
ATOM    836  CA  ALA H 106     -22.318  31.993 -27.518  1.00  0.00      LH0  C  
ATOM    837  C   ALA H 106     -20.847  32.080 -27.119  1.00  0.00      LH0  C  
ATOM    838  O   ALA H 106     -19.954  32.196 -27.948  1.00  0.00      LH0  O  
ATOM    839  CB  ALA H 106     -22.942  33.386 -27.428  1.00  0.00      LH0  C  
ATOM    840  H   ALA H 106     -23.914  31.299 -26.230  1.00  0.00      LH0  H  
ATOM    841  N   ALA H 107     -20.635  31.963 -25.794  1.00  0.00      LH0  N  
ATOM    842  CA  ALA H 107     -19.266  31.979 -25.277  1.00  0.00      LH0  C  
ATOM    843  C   ALA H 107     -18.414  30.784 -25.681  1.00  0.00      LH0  C  
ATOM    844  O   ALA H 107     -17.192  30.818 -25.652  1.00  0.00      LH0  O  
ATOM    845  CB  ALA H 107     -19.270  32.084 -23.752  1.00  0.00      LH0  C  
ATOM    846  H   ALA H 107     -21.393  31.764 -25.175  1.00  0.00      LH0  H  
ATOM    847  N   ASP H 108     -19.109  29.720 -26.099  1.00  0.00      LH0  N  
ATOM    848  CA  ASP H 108     -18.330  28.601 -26.613  1.00  0.00      LH0  C  
ATOM    849  C   ASP H 108     -17.850  28.761 -28.053  1.00  0.00      LH0  C  
ATOM    850  O   ASP H 108     -17.176  27.892 -28.595  1.00  0.00      LH0  O  
ATOM    851  CB  ASP H 108     -19.067  27.271 -26.398  1.00  0.00      LH0  C  
ATOM    852  CG  ASP H 108     -19.256  26.972 -24.914  1.00  0.00      LH0  C  
ATOM    853  OD1 ASP H 108     -18.286  26.919 -24.162  1.00  0.00      LH0  O  
ATOM    854  OD2 ASP H 108     -20.385  26.764 -24.488  1.00  0.00      LH0  O1-
ATOM    855  H   ASP H 108     -20.108  29.697 -26.108  1.00  0.00      LH0  H  
ATOM    856  N   THR H 109     -18.194  29.915 -28.653  1.00  0.00      LH0  N  
ATOM    857  CA  THR H 109     -17.585  30.247 -29.942  1.00  0.00      LH0  C  
ATOM    858  C   THR H 109     -16.092  30.500 -29.809  1.00  0.00      LH0  C  
ATOM    859  O   THR H 109     -15.657  31.359 -29.047  1.00  0.00      LH0  O  
ATOM    860  CB  THR H 109     -18.285  31.471 -30.544  1.00  0.00      LH0  C  
ATOM    861  CG2 THR H 109     -17.756  31.873 -31.924  1.00  0.00      LH0  C  
ATOM    862  OG1 THR H 109     -19.697  31.241 -30.594  1.00  0.00      LH0  O  
ATOM    863  H   THR H 109     -18.749  30.596 -28.179  1.00  0.00      LH0  H  
ATOM    864  HG1 THR H 109     -20.020  31.491 -29.731  1.00  0.00      LH0  H  
ATOM    865  N   ALA H 110     -15.325  29.704 -30.563  1.00  0.00      LH0  N  
ATOM    866  CA  ALA H 110     -13.877  29.817 -30.426  1.00  0.00      LH0  C  
ATOM    867  C   ALA H 110     -13.153  29.117 -31.548  1.00  0.00      LH0  C  
ATOM    868  O   ALA H 110     -13.725  28.331 -32.294  1.00  0.00      LH0  O  
ATOM    869  CB  ALA H 110     -13.401  29.201 -29.108  1.00  0.00      LH0  C  
ATOM    870  H   ALA H 110     -15.741  29.050 -31.201  1.00  0.00      LH0  H  
ATOM    871  N   VAL H 111     -11.852  29.426 -31.619  1.00  0.00      LH0  N  
ATOM    872  CA  VAL H 111     -11.020  28.634 -32.520  1.00  0.00      LH0  C  
ATOM    873  C   VAL H 111     -10.544  27.384 -31.801  1.00  0.00      LH0  C  
ATOM    874  O   VAL H 111      -9.700  27.439 -30.916  1.00  0.00      LH0  O  
ATOM    875  CB  VAL H 111      -9.835  29.467 -33.028  1.00  0.00      LH0  C  
ATOM    876  CG1 VAL H 111      -9.045  28.718 -34.104  1.00  0.00      LH0  C  
ATOM    877  CG2 VAL H 111     -10.293  30.837 -33.533  1.00  0.00      LH0  C  
ATOM    878  H   VAL H 111     -11.448  30.074 -30.972  1.00  0.00      LH0  H  
ATOM    879  N   TYR H 112     -11.160  26.264 -32.173  1.00  0.00      LH0  N  
ATOM    880  CA  TYR H 112     -10.794  25.019 -31.507  1.00  0.00      LH0  C  
ATOM    881  C   TYR H 112      -9.633  24.343 -32.195  1.00  0.00      LH0  C  
ATOM    882  O   TYR H 112      -9.711  23.997 -33.366  1.00  0.00      LH0  O  
ATOM    883  CB  TYR H 112     -11.977  24.051 -31.477  1.00  0.00      LH0  C  
ATOM    884  CG  TYR H 112     -13.052  24.482 -30.504  1.00  0.00      LH0  C  
ATOM    885  CD1 TYR H 112     -13.852  25.605 -30.790  1.00  0.00      LH0  C  
ATOM    886  CD2 TYR H 112     -13.238  23.719 -29.335  1.00  0.00      LH0  C  
ATOM    887  CE1 TYR H 112     -14.866  25.971 -29.892  1.00  0.00      LH0  C  
ATOM    888  CE2 TYR H 112     -14.256  24.081 -28.437  1.00  0.00      LH0  C  
ATOM    889  CZ  TYR H 112     -15.050  25.206 -28.725  1.00  0.00      LH0  C  
ATOM    890  OH  TYR H 112     -16.029  25.576 -27.827  1.00  0.00      LH0  O  
ATOM    891  H   TYR H 112     -11.745  26.281 -32.984  1.00  0.00      LH0  H  
ATOM    892  HH  TYR H 112     -16.605  26.206 -28.265  1.00  0.00      LH0  H  
ATOM    893  N   TYR H 113      -8.571  24.172 -31.405  1.00  0.00      LH0  N  
ATOM    894  CA  TYR H 113      -7.443  23.370 -31.864  1.00  0.00      LH0  C  
ATOM    895  C   TYR H 113      -7.492  22.018 -31.187  1.00  0.00      LH0  C  
ATOM    896  O   TYR H 113      -7.876  21.902 -30.025  1.00  0.00      LH0  O  
ATOM    897  CB  TYR H 113      -6.093  23.989 -31.473  1.00  0.00      LH0  C  
ATOM    898  CG  TYR H 113      -5.959  25.447 -31.850  1.00  0.00      LH0  C  
ATOM    899  CD1 TYR H 113      -5.320  25.784 -33.060  1.00  0.00      LH0  C  
ATOM    900  CD2 TYR H 113      -6.456  26.429 -30.968  1.00  0.00      LH0  C  
ATOM    901  CE1 TYR H 113      -5.180  27.140 -33.400  1.00  0.00      LH0  C  
ATOM    902  CE2 TYR H 113      -6.315  27.783 -31.307  1.00  0.00      LH0  C  
ATOM    903  CZ  TYR H 113      -5.681  28.120 -32.520  1.00  0.00      LH0  C  
ATOM    904  OH  TYR H 113      -5.546  29.452 -32.857  1.00  0.00      LH0  O  
ATOM    905  H   TYR H 113      -8.594  24.473 -30.453  1.00  0.00      LH0  H  
ATOM    906  HH  TYR H 113      -5.777  30.000 -32.116  1.00  0.00      LH0  H  
ATOM    907  N   CYS H 114      -7.036  21.007 -31.923  1.00  0.00      LH0  N  
ATOM    908  CA  CYS H 114      -6.527  19.872 -31.166  1.00  0.00      LH0  C  
ATOM    909  C   CYS H 114      -5.041  20.061 -30.921  1.00  0.00      LH0  C  
ATOM    910  O   CYS H 114      -4.396  20.842 -31.607  1.00  0.00      LH0  O  
ATOM    911  CB  CYS H 114      -6.843  18.551 -31.869  1.00  0.00      LH0  C  
ATOM    912  SG  CYS H 114      -7.104  18.615 -33.660  1.00  0.00      LH0  S  
ATOM    913  H   CYS H 114      -6.805  21.142 -32.891  1.00  0.00      LH0  H  
ATOM    914  N   ALA H 115      -4.519  19.356 -29.910  1.00  0.00      LH0  N  
ATOM    915  CA  ALA H 115      -3.079  19.447 -29.670  1.00  0.00      LH0  C  
ATOM    916  C   ALA H 115      -2.604  18.248 -28.887  1.00  0.00      LH0  C  
ATOM    917  O   ALA H 115      -3.328  17.701 -28.062  1.00  0.00      LH0  O  
ATOM    918  CB  ALA H 115      -2.710  20.714 -28.900  1.00  0.00      LH0  C  
ATOM    919  H   ALA H 115      -5.086  18.765 -29.334  1.00  0.00      LH0  H  
ATOM    920  N   THR H 116      -1.380  17.830 -29.188  1.00  0.00      LH0  N  
ATOM    921  CA  THR H 116      -0.989  16.536 -28.650  1.00  0.00      LH0  C  
ATOM    922  C   THR H 116       0.179  16.589 -27.686  1.00  0.00      LH0  C  
ATOM    923  O   THR H 116       1.325  16.840 -28.046  1.00  0.00      LH0  O  
ATOM    924  CB  THR H 116      -0.740  15.597 -29.828  1.00  0.00      LH0  C  
ATOM    925  CG2 THR H 116      -2.016  14.842 -30.190  1.00  0.00      LH0  C  
ATOM    926  OG1 THR H 116      -0.270  16.342 -30.964  1.00  0.00      LH0  O  
ATOM    927  H   THR H 116      -0.784  18.294 -29.849  1.00  0.00      LH0  H  
ATOM    928  HG1 THR H 116      -0.036  15.715 -31.647  1.00  0.00      LH0  H  
ATOM    929  N   SER H 117      -0.155  16.350 -26.413  1.00  0.00      LH0  N  
ATOM    930  CA  SER H 117       0.955  16.361 -25.472  1.00  0.00      LH0  C  
ATOM    931  C   SER H 117       1.703  15.046 -25.449  1.00  0.00      LH0  C  
ATOM    932  O   SER H 117       1.137  13.959 -25.516  1.00  0.00      LH0  O  
ATOM    933  CB  SER H 117       0.489  16.807 -24.087  1.00  0.00      LH0  C  
ATOM    934  OG  SER H 117      -0.770  16.220 -23.751  1.00  0.00      LH0  O  
ATOM    935  H   SER H 117      -1.042  15.979 -26.139  1.00  0.00      LH0  H  
ATOM    936  HG  SER H 117      -0.769  16.168 -22.798  1.00  0.00      LH0  H  
ATOM    937  N   THR H 118       3.021  15.208 -25.416  1.00  0.00      LH0  N  
ATOM    938  CA  THR H 118       3.910  14.060 -25.468  1.00  0.00      LH0  C  
ATOM    939  C   THR H 118       3.933  13.261 -24.176  1.00  0.00      LH0  C  
ATOM    940  O   THR H 118       3.572  12.090 -24.142  1.00  0.00      LH0  O  
ATOM    941  CB  THR H 118       5.305  14.540 -25.872  1.00  0.00      LH0  C  
ATOM    942  CG2 THR H 118       5.989  13.551 -26.817  1.00  0.00      LH0  C  
ATOM    943  OG1 THR H 118       5.224  15.849 -26.460  1.00  0.00      LH0  O  
ATOM    944  H   THR H 118       3.408  16.128 -25.327  1.00  0.00      LH0  H  
ATOM    945  HG1 THR H 118       5.224  16.473 -25.723  1.00  0.00      LH0  H  
ATOM    946  N   GLY H 119       4.357  13.958 -23.114  1.00  0.00      LH0  N  
ATOM    947  CA  GLY H 119       4.261  13.364 -21.786  1.00  0.00      LH0  C  
ATOM    948  C   GLY H 119       3.055  13.918 -21.058  1.00  0.00      LH0  C  
ATOM    949  O   GLY H 119       2.152  14.485 -21.661  1.00  0.00      LH0  O  
ATOM    950  H   GLY H 119       4.576  14.930 -23.223  1.00  0.00      LH0  H  
ATOM    951  N   TRP H 120       3.078  13.748 -19.728  1.00  0.00      LH0  N  
ATOM    952  CA  TRP H 120       1.947  14.301 -18.986  1.00  0.00      LH0  C  
ATOM    953  C   TRP H 120       2.138  15.764 -18.628  1.00  0.00      LH0  C  
ATOM    954  O   TRP H 120       1.273  16.607 -18.838  1.00  0.00      LH0  O  
ATOM    955  CB  TRP H 120       1.659  13.419 -17.769  1.00  0.00      LH0  C  
ATOM    956  CG  TRP H 120       0.377  13.803 -17.066  1.00  0.00      LH0  C  
ATOM    957  CD1 TRP H 120      -0.927  13.746 -17.582  1.00  0.00      LH0  C  
ATOM    958  CD2 TRP H 120       0.227  14.281 -15.714  1.00  0.00      LH0  C  
ATOM    959  CE2 TRP H 120      -1.174  14.485 -15.486  1.00  0.00      LH0  C  
ATOM    960  CE3 TRP H 120       1.154  14.542 -14.684  1.00  0.00      LH0  C  
ATOM    961  NE1 TRP H 120      -1.843  14.144 -16.658  1.00  0.00      LH0  N  
ATOM    962  CZ2 TRP H 120      -1.619  14.960 -14.234  1.00  0.00      LH0  C  
ATOM    963  CZ3 TRP H 120       0.694  15.011 -13.438  1.00  0.00      LH0  C  
ATOM    964  CH2 TRP H 120      -0.683  15.221 -13.211  1.00  0.00      LH0  C  
ATOM    965  H   TRP H 120       3.854  13.314 -19.264  1.00  0.00      LH0  H  
ATOM    966  HE1 TRP H 120      -2.819  14.161 -16.798  1.00  0.00      LH0  H  
ATOM    967  N   LEU H 121       3.339  16.035 -18.100  1.00  0.00      LH0  N  
ATOM    968  CA  LEU H 121       3.680  17.437 -17.850  1.00  0.00      LH0  C  
ATOM    969  C   LEU H 121       4.289  18.078 -19.075  1.00  0.00      LH0  C  
ATOM    970  O   LEU H 121       5.484  18.325 -19.163  1.00  0.00      LH0  O  
ATOM    971  CB  LEU H 121       4.626  17.545 -16.661  1.00  0.00      LH0  C  
ATOM    972  CG  LEU H 121       3.992  17.045 -15.369  1.00  0.00      LH0  C  
ATOM    973  CD1 LEU H 121       5.033  16.944 -14.260  1.00  0.00      LH0  C  
ATOM    974  CD2 LEU H 121       2.773  17.879 -14.968  1.00  0.00      LH0  C  
ATOM    975  H   LEU H 121       4.020  15.310 -17.993  1.00  0.00      LH0  H  
ATOM    976  N   ASP H 122       3.407  18.274 -20.054  1.00  0.00      LH0  N  
ATOM    977  CA  ASP H 122       3.981  18.486 -21.374  1.00  0.00      LH0  C  
ATOM    978  C   ASP H 122       3.813  19.878 -21.947  1.00  0.00      LH0  C  
ATOM    979  O   ASP H 122       2.722  20.440 -22.022  1.00  0.00      LH0  O  
ATOM    980  CB  ASP H 122       3.451  17.411 -22.312  1.00  0.00      LH0  C  
ATOM    981  CG  ASP H 122       4.215  17.382 -23.618  1.00  0.00      LH0  C  
ATOM    982  OD1 ASP H 122       3.739  17.945 -24.595  1.00  0.00      LH0  O  
ATOM    983  OD2 ASP H 122       5.257  16.742 -23.681  1.00  0.00      LH0  O1-
ATOM    984  H   ASP H 122       2.426  18.149 -19.906  1.00  0.00      LH0  H  
ATOM    985  N   PRO H 123       4.978  20.429 -22.344  1.00  0.00      LH0  N  
ATOM    986  CA  PRO H 123       4.979  21.645 -23.158  1.00  0.00      LH0  C  
ATOM    987  C   PRO H 123       4.606  21.321 -24.602  1.00  0.00      LH0  C  
ATOM    988  O   PRO H 123       5.391  20.794 -25.384  1.00  0.00      LH0  O  
ATOM    989  CB  PRO H 123       6.422  22.107 -22.963  1.00  0.00      LH0  C  
ATOM    990  CG  PRO H 123       7.256  20.834 -22.814  1.00  0.00      LH0  C  
ATOM    991  CD  PRO H 123       6.316  19.910 -22.060  1.00  0.00      LH0  C  
ATOM    992  N   VAL H 124       3.348  21.641 -24.919  1.00  0.00      LH0  N  
ATOM    993  CA  VAL H 124       2.814  21.064 -26.152  1.00  0.00      LH0  C  
ATOM    994  C   VAL H 124       3.352  21.703 -27.424  1.00  0.00      LH0  C  
ATOM    995  O   VAL H 124       2.930  22.784 -27.814  1.00  0.00      LH0  O  
ATOM    996  CB  VAL H 124       1.277  21.093 -26.142  1.00  0.00      LH0  C  
ATOM    997  CG1 VAL H 124       0.706  20.264 -27.294  1.00  0.00      LH0  C  
ATOM    998  CG2 VAL H 124       0.702  20.639 -24.797  1.00  0.00      LH0  C  
ATOM    999  H   VAL H 124       2.834  22.266 -24.329  1.00  0.00      LH0  H  
ATOM   1000  N   ASP H 125       4.277  20.982 -28.072  1.00  0.00      LH0  N  
ATOM   1001  CA  ASP H 125       4.770  21.481 -29.358  1.00  0.00      LH0  C  
ATOM   1002  C   ASP H 125       3.775  21.389 -30.502  1.00  0.00      LH0  C  
ATOM   1003  O   ASP H 125       3.626  22.300 -31.311  1.00  0.00      LH0  O  
ATOM   1004  CB  ASP H 125       6.107  20.823 -29.750  1.00  0.00      LH0  C  
ATOM   1005  CG  ASP H 125       5.946  19.336 -30.023  1.00  0.00      LH0  C  
ATOM   1006  OD1 ASP H 125       5.643  18.596 -29.100  1.00  0.00      LH0  O  
ATOM   1007  OD2 ASP H 125       6.080  18.914 -31.166  1.00  0.00      LH0  O1-
ATOM   1008  H   ASP H 125       4.636  20.128 -27.688  1.00  0.00      LH0  H  
ATOM   1009  N   TYR H 126       3.103  20.230 -30.539  1.00  0.00      LH0  N  
ATOM   1010  CA  TYR H 126       2.248  20.024 -31.697  1.00  0.00      LH0  C  
ATOM   1011  C   TYR H 126       0.798  20.412 -31.503  1.00  0.00      LH0  C  
ATOM   1012  O   TYR H 126       0.079  19.915 -30.643  1.00  0.00      LH0  O  
ATOM   1013  CB  TYR H 126       2.388  18.604 -32.256  1.00  0.00      LH0  C  
ATOM   1014  CG  TYR H 126       1.740  18.568 -33.620  1.00  0.00      LH0  C  
ATOM   1015  CD1 TYR H 126       2.378  19.212 -34.701  1.00  0.00      LH0  C  
ATOM   1016  CD2 TYR H 126       0.493  17.931 -33.759  1.00  0.00      LH0  C  
ATOM   1017  CE1 TYR H 126       1.724  19.265 -35.942  1.00  0.00      LH0  C  
ATOM   1018  CE2 TYR H 126      -0.159  17.987 -34.998  1.00  0.00      LH0  C  
ATOM   1019  CZ  TYR H 126       0.460  18.655 -36.070  1.00  0.00      LH0  C  
ATOM   1020  OH  TYR H 126      -0.185  18.690 -37.291  1.00  0.00      LH0  O  
ATOM   1021  H   TYR H 126       3.294  19.529 -29.854  1.00  0.00      LH0  H  
ATOM   1022  HH  TYR H 126       0.488  18.582 -37.964  1.00  0.00      LH0  H  
ATOM   1023  N   TRP H 127       0.412  21.338 -32.385  1.00  0.00      LH0  N  
ATOM   1024  CA  TRP H 127      -0.973  21.788 -32.417  1.00  0.00      LH0  C  
ATOM   1025  C   TRP H 127      -1.550  21.484 -33.778  1.00  0.00      LH0  C  
ATOM   1026  O   TRP H 127      -0.817  21.256 -34.733  1.00  0.00      LH0  O  
ATOM   1027  CB  TRP H 127      -1.062  23.295 -32.161  1.00  0.00      LH0  C  
ATOM   1028  CG  TRP H 127      -0.691  23.651 -30.739  1.00  0.00      LH0  C  
ATOM   1029  CD1 TRP H 127       0.521  23.394 -30.082  1.00  0.00      LH0  C  
ATOM   1030  CD2 TRP H 127      -1.503  24.337 -29.765  1.00  0.00      LH0  C  
ATOM   1031  CE2 TRP H 127      -0.724  24.450 -28.564  1.00  0.00      LH0  C  
ATOM   1032  CE3 TRP H 127      -2.811  24.866 -29.809  1.00  0.00      LH0  C  
ATOM   1033  NE1 TRP H 127       0.508  23.854 -28.808  1.00  0.00      LH0  N  
ATOM   1034  CZ2 TRP H 127      -1.269  25.091 -27.434  1.00  0.00      LH0  C  
ATOM   1035  CZ3 TRP H 127      -3.343  25.505 -28.670  1.00  0.00      LH0  C  
ATOM   1036  CH2 TRP H 127      -2.576  25.617 -27.490  1.00  0.00      LH0  C  
ATOM   1037  H   TRP H 127       1.059  21.669 -33.069  1.00  0.00      LH0  H  
ATOM   1038  HE1 TRP H 127       1.267  23.758 -28.188  1.00  0.00      LH0  H  
ATOM   1039  N   GLY H 128      -2.883  21.499 -33.820  1.00  0.00      LH0  N  
ATOM   1040  CA  GLY H 128      -3.545  21.444 -35.114  1.00  0.00      LH0  C  
ATOM   1041  C   GLY H 128      -3.768  22.839 -35.662  1.00  0.00      LH0  C  
ATOM   1042  O   GLY H 128      -3.138  23.807 -35.249  1.00  0.00      LH0  O  
ATOM   1043  H   GLY H 128      -3.414  21.684 -32.994  1.00  0.00      LH0  H  
ATOM   1044  N   GLN H 129      -4.675  22.890 -36.639  1.00  0.00      LH0  N  
ATOM   1045  CA  GLN H 129      -4.839  24.133 -37.384  1.00  0.00      LH0  C  
ATOM   1046  C   GLN H 129      -5.787  25.127 -36.731  1.00  0.00      LH0  C  
ATOM   1047  O   GLN H 129      -5.599  26.338 -36.801  1.00  0.00      LH0  O  
ATOM   1048  CB  GLN H 129      -5.254  23.795 -38.823  1.00  0.00      LH0  C  
ATOM   1049  CG  GLN H 129      -5.467  24.984 -39.768  1.00  0.00      LH0  C  
ATOM   1050  CD  GLN H 129      -4.199  25.803 -39.911  1.00  0.00      LH0  C  
ATOM   1051  NE2 GLN H 129      -4.235  26.959 -39.247  1.00  0.00      LH0  N  
ATOM   1052  OE1 GLN H 129      -3.267  25.453 -40.622  1.00  0.00      LH0  O  
ATOM   1053  H   GLN H 129      -5.356  22.152 -36.678  1.00  0.00      LH0  H  
ATOM   1054 HE21 GLN H 129      -4.935  27.126 -38.548  1.00  0.00      LH0  H  
ATOM   1055 HE22 GLN H 129      -3.562  27.668 -39.457  1.00  0.00      LH0  H  
ATOM   1056  N   GLY H 130      -6.815  24.558 -36.098  1.00  0.00      LH0  N  
ATOM   1057  CA  GLY H 130      -7.841  25.409 -35.516  1.00  0.00      LH0  C  
ATOM   1058  C   GLY H 130      -9.037  25.628 -36.417  1.00  0.00      LH0  C  
ATOM   1059  O   GLY H 130      -9.022  26.429 -37.344  1.00  0.00      LH0  O  
ATOM   1060  H   GLY H 130      -6.895  23.558 -36.086  1.00  0.00      LH0  H  
ATOM   1061  N   THR H 131     -10.103  24.888 -36.093  1.00  0.00      LH0  N  
ATOM   1062  CA  THR H 131     -11.351  25.235 -36.769  1.00  0.00      LH0  C  
ATOM   1063  C   THR H 131     -12.066  26.360 -36.039  1.00  0.00      LH0  C  
ATOM   1064  O   THR H 131     -11.858  26.591 -34.853  1.00  0.00      LH0  O  
ATOM   1065  CB  THR H 131     -12.253  23.999 -36.939  1.00  0.00      LH0  C  
ATOM   1066  CG2 THR H 131     -12.740  23.430 -35.601  1.00  0.00      LH0  C  
ATOM   1067  OG1 THR H 131     -13.365  24.288 -37.803  1.00  0.00      LH0  O  
ATOM   1068  H   THR H 131     -10.049  24.295 -35.287  1.00  0.00      LH0  H  
ATOM   1069  HG1 THR H 131     -13.858  23.477 -37.886  1.00  0.00      LH0  H  
ATOM   1070  N   LEU H 132     -12.923  27.057 -36.791  1.00  0.00      LH0  N  
ATOM   1071  CA  LEU H 132     -13.756  28.020 -36.082  1.00  0.00      LH0  C  
ATOM   1072  C   LEU H 132     -15.103  27.417 -35.761  1.00  0.00      LH0  C  
ATOM   1073  O   LEU H 132     -15.925  27.171 -36.634  1.00  0.00      LH0  O  
ATOM   1074  CB  LEU H 132     -13.916  29.319 -36.881  1.00  0.00      LH0  C  
ATOM   1075  CG  LEU H 132     -14.739  30.392 -36.151  1.00  0.00      LH0  C  
ATOM   1076  CD1 LEU H 132     -14.118  30.807 -34.815  1.00  0.00      LH0  C  
ATOM   1077  CD2 LEU H 132     -15.026  31.597 -37.044  1.00  0.00      LH0  C  
ATOM   1078  H   LEU H 132     -13.123  26.747 -37.719  1.00  0.00      LH0  H  
ATOM   1079  N   VAL H 133     -15.302  27.192 -34.461  1.00  0.00      LH0  N  
ATOM   1080  CA  VAL H 133     -16.666  26.852 -34.087  1.00  0.00      LH0  C  
ATOM   1081  C   VAL H 133     -17.437  28.102 -33.727  1.00  0.00      LH0  C  
ATOM   1082  O   VAL H 133     -17.224  28.740 -32.702  1.00  0.00      LH0  O  
ATOM   1083  CB  VAL H 133     -16.689  25.812 -32.965  1.00  0.00      LH0  C  
ATOM   1084  CG1 VAL H 133     -18.102  25.534 -32.448  1.00  0.00      LH0  C  
ATOM   1085  CG2 VAL H 133     -16.020  24.527 -33.448  1.00  0.00      LH0  C  
ATOM   1086  H   VAL H 133     -14.610  27.447 -33.782  1.00  0.00      LH0  H  
ATOM   1087  N   THR H 134     -18.342  28.412 -34.652  1.00  0.00      LH0  N  
ATOM   1088  CA  THR H 134     -19.233  29.545 -34.454  1.00  0.00      LH0  C  
ATOM   1089  C   THR H 134     -20.549  29.081 -33.867  1.00  0.00      LH0  C  
ATOM   1090  O   THR H 134     -21.355  28.449 -34.541  1.00  0.00      LH0  O  
ATOM   1091  CB  THR H 134     -19.468  30.248 -35.792  1.00  0.00      LH0  C  
ATOM   1092  CG2 THR H 134     -19.917  31.699 -35.606  1.00  0.00      LH0  C  
ATOM   1093  OG1 THR H 134     -18.297  30.166 -36.616  1.00  0.00      LH0  O  
ATOM   1094  H   THR H 134     -18.433  27.832 -35.460  1.00  0.00      LH0  H  
ATOM   1095  HG1 THR H 134     -18.271  29.268 -36.943  1.00  0.00      LH0  H  
ATOM   1096  N   VAL H 135     -20.738  29.393 -32.581  1.00  0.00      LH0  N  
ATOM   1097  CA  VAL H 135     -22.001  28.959 -31.997  1.00  0.00      LH0  C  
ATOM   1098  C   VAL H 135     -23.108  29.976 -32.221  1.00  0.00      LH0  C  
ATOM   1099  O   VAL H 135     -23.354  30.877 -31.427  1.00  0.00      LH0  O  
ATOM   1100  CB  VAL H 135     -21.829  28.597 -30.517  1.00  0.00      LH0  C  
ATOM   1101  CG1 VAL H 135     -23.113  28.005 -29.939  1.00  0.00      LH0  C  
ATOM   1102  CG2 VAL H 135     -20.659  27.631 -30.318  1.00  0.00      LH0  C  
ATOM   1103  H   VAL H 135     -20.108  29.978 -32.064  1.00  0.00      LH0  H  
ATOM   1104  N   SER H 136     -23.758  29.811 -33.377  1.00  0.00      LH0  N  
ATOM   1105  CA  SER H 136     -24.711  30.853 -33.726  1.00  0.00      LH0  C  
ATOM   1106  C   SER H 136     -26.102  30.378 -34.082  1.00  0.00      LH0  C  
ATOM   1107  O   SER H 136     -26.353  29.435 -34.833  1.00  0.00      LH0  O  
ATOM   1108  CB  SER H 136     -24.139  31.769 -34.815  1.00  0.00      LH0  C  
ATOM   1109  OG  SER H 136     -24.997  32.902 -35.030  1.00  0.00      LH0  O  
ATOM   1110  H   SER H 136     -23.561  29.004 -33.940  1.00  0.00      LH0  H  
ATOM   1111  HG  SER H 136     -24.422  33.609 -35.305  1.00  0.00      LH0  H  
ATOM   1112  N   SER H 137     -27.032  31.159 -33.521  1.00  0.00      LH0  N  
ATOM   1113  CA  SER H 137     -28.421  31.081 -33.952  1.00  0.00      LH0  C  
ATOM   1114  C   SER H 137     -28.595  31.302 -35.447  1.00  0.00      LH0  C  
ATOM   1115  O   SER H 137     -29.328  30.575 -36.114  1.00  0.00      LH0  O  
ATOM   1116  CB  SER H 137     -29.238  32.073 -33.127  1.00  0.00      LH0  C  
ATOM   1117  OG  SER H 137     -28.712  32.085 -31.792  1.00  0.00      LH0  O  
ATOM   1118  H   SER H 137     -26.788  31.822 -32.812  1.00  0.00      LH0  H  
ATOM   1119  HG  SER H 137     -29.312  32.600 -31.265  1.00  0.00      LH0  H  
ATOM   1120  N   ALA H 138     -27.834  32.293 -35.952  1.00  0.00      LH0  N  
ATOM   1121  CA  ALA H 138     -27.847  32.543 -37.394  1.00  0.00      LH0  C  
ATOM   1122  C   ALA H 138     -27.284  31.370 -38.179  1.00  0.00      LH0  C  
ATOM   1123  O   ALA H 138     -26.760  30.416 -37.610  1.00  0.00      LH0  O  
ATOM   1124  CB  ALA H 138     -27.066  33.816 -37.726  1.00  0.00      LH0  C  
ATOM   1125  H   ALA H 138     -27.137  32.727 -35.377  1.00  0.00      LH0  H  
ATOM   1126  N   SER H 139     -27.468  31.431 -39.499  1.00  0.00      LH0  N  
ATOM   1127  CA  SER H 139     -27.219  30.190 -40.220  1.00  0.00      LH0  C  
ATOM   1128  C   SER H 139     -26.542  30.382 -41.555  1.00  0.00      LH0  C  
ATOM   1129  O   SER H 139     -26.429  31.491 -42.061  1.00  0.00      LH0  O  
ATOM   1130  CB  SER H 139     -28.524  29.399 -40.333  1.00  0.00      LH0  C  
ATOM   1131  OG  SER H 139     -29.063  29.209 -39.012  1.00  0.00      LH0  O  
ATOM   1132  H   SER H 139     -27.789  32.244 -39.984  1.00  0.00      LH0  H  
ATOM   1133  HG  SER H 139     -29.984  29.448 -39.084  1.00  0.00      LH0  H  
ATOM   1134  N   THR H 140     -26.087  29.239 -42.076  1.00  0.00      LH0  N  
ATOM   1135  CA  THR H 140     -25.291  29.212 -43.294  1.00  0.00      LH0  C  
ATOM   1136  C   THR H 140     -25.853  29.937 -44.507  1.00  0.00      LH0  C  
ATOM   1137  O   THR H 140     -26.805  29.498 -45.140  1.00  0.00      LH0  O  
ATOM   1138  CB  THR H 140     -24.991  27.748 -43.610  1.00  0.00      LH0  C  
ATOM   1139  CG2 THR H 140     -23.770  27.587 -44.516  1.00  0.00      LH0  C  
ATOM   1140  OG1 THR H 140     -24.828  27.016 -42.382  1.00  0.00      LH0  O  
ATOM   1141  H   THR H 140     -26.149  28.361 -41.601  1.00  0.00      LH0  H  
ATOM   1142  HG1 THR H 140     -24.452  26.178 -42.633  1.00  0.00      LH0  H  
ATOM   1143  N   LYS H 141     -25.200  31.060 -44.820  1.00  0.00      LH0  N  
ATOM   1144  CA  LYS H 141     -25.505  31.648 -46.116  1.00  0.00      LH0  C  
ATOM   1145  C   LYS H 141     -24.326  31.474 -47.043  1.00  0.00      LH0  C  
ATOM   1146  O   LYS H 141     -23.209  31.884 -46.746  1.00  0.00      LH0  O  
ATOM   1147  CB  LYS H 141     -25.900  33.131 -46.017  1.00  0.00      LH0  C  
ATOM   1148  CG  LYS H 141     -26.300  33.693 -47.392  1.00  0.00      LH0  C  
ATOM   1149  CD  LYS H 141     -26.568  35.197 -47.463  1.00  0.00      LH0  C  
ATOM   1150  CE  LYS H 141     -26.602  35.728 -48.907  1.00  0.00      LH0  C  
ATOM   1151  NZ  LYS H 141     -25.274  35.605 -49.531  1.00  0.00      LH0  N1+
ATOM   1152  H   LYS H 141     -24.403  31.330 -44.278  1.00  0.00      LH0  H  
ATOM   1153  HZ1 LYS H 141     -25.204  36.104 -50.443  1.00  0.00      LH0  H  
ATOM   1154  HZ2 LYS H 141     -24.548  35.996 -48.901  1.00  0.00      LH0  H  
ATOM   1155  HZ3 LYS H 141     -25.020  34.608 -49.676  1.00  0.00      LH0  H  
ATOM   1156  N   GLY H 142     -24.641  30.874 -48.202  1.00  0.00      LH0  N  
ATOM   1157  CA  GLY H 142     -23.655  30.885 -49.282  1.00  0.00      LH0  C  
ATOM   1158  C   GLY H 142     -23.300  32.306 -49.697  1.00  0.00      LH0  C  
ATOM   1159  O   GLY H 142     -24.122  33.220 -49.645  1.00  0.00      LH0  O  
ATOM   1160  H   GLY H 142     -25.565  30.518 -48.329  1.00  0.00      LH0  H  
ATOM   1161  N   PRO H 143     -22.021  32.466 -50.087  1.00  0.00      LH0  N  
ATOM   1162  CA  PRO H 143     -21.488  33.807 -50.317  1.00  0.00      LH0  C  
ATOM   1163  C   PRO H 143     -22.100  34.475 -51.530  1.00  0.00      LH0  C  
ATOM   1164  O   PRO H 143     -22.909  33.924 -52.269  1.00  0.00      LH0  O  
ATOM   1165  CB  PRO H 143     -19.988  33.535 -50.466  1.00  0.00      LH0  C  
ATOM   1166  CG  PRO H 143     -19.905  32.124 -51.037  1.00  0.00      LH0  C  
ATOM   1167  CD  PRO H 143     -21.041  31.415 -50.311  1.00  0.00      LH0  C  
ATOM   1168  N   SER H 144     -21.669  35.717 -51.704  1.00  0.00      LH0  N  
ATOM   1169  CA  SER H 144     -22.124  36.468 -52.860  1.00  0.00      LH0  C  
ATOM   1170  C   SER H 144     -20.965  37.314 -53.349  1.00  0.00      LH0  C  
ATOM   1171  O   SER H 144     -20.639  38.360 -52.807  1.00  0.00      LH0  O  
ATOM   1172  CB  SER H 144     -23.391  37.231 -52.450  1.00  0.00      LH0  C  
ATOM   1173  OG  SER H 144     -24.321  36.282 -51.877  1.00  0.00      LH0  O  
ATOM   1174  H   SER H 144     -21.142  36.180 -50.988  1.00  0.00      LH0  H  
ATOM   1175  HG  SER H 144     -24.181  35.482 -52.392  1.00  0.00      LH0  H  
ATOM   1176  N   VAL H 145     -20.275  36.725 -54.336  1.00  0.00      LH0  N  
ATOM   1177  CA  VAL H 145     -18.929  37.220 -54.615  1.00  0.00      LH0  C  
ATOM   1178  C   VAL H 145     -18.848  38.068 -55.865  1.00  0.00      LH0  C  
ATOM   1179  O   VAL H 145     -19.005  37.587 -56.983  1.00  0.00      LH0  O  
ATOM   1180  CB  VAL H 145     -17.931  36.055 -54.677  1.00  0.00      LH0  C  
ATOM   1181  CG1 VAL H 145     -16.493  36.541 -54.873  1.00  0.00      LH0  C  
ATOM   1182  CG2 VAL H 145     -18.053  35.169 -53.438  1.00  0.00      LH0  C  
ATOM   1183  H   VAL H 145     -20.665  35.970 -54.860  1.00  0.00      LH0  H  
ATOM   1184  N   PHE H 146     -18.593  39.350 -55.613  1.00  0.00      LH0  N  
ATOM   1185  CA  PHE H 146     -18.619  40.324 -56.698  1.00  0.00      LH0  C  
ATOM   1186  C   PHE H 146     -17.227  40.672 -57.204  1.00  0.00      LH0  C  
ATOM   1187  O   PHE H 146     -16.338  41.019 -56.432  1.00  0.00      LH0  O  
ATOM   1188  CB  PHE H 146     -19.395  41.560 -56.224  1.00  0.00      LH0  C  
ATOM   1189  CG  PHE H 146     -20.711  41.136 -55.606  1.00  0.00      LH0  C  
ATOM   1190  CD1 PHE H 146     -21.690  40.499 -56.402  1.00  0.00      LH0  C  
ATOM   1191  CD2 PHE H 146     -20.933  41.373 -54.232  1.00  0.00      LH0  C  
ATOM   1192  CE1 PHE H 146     -22.902  40.085 -55.818  1.00  0.00      LH0  C  
ATOM   1193  CE2 PHE H 146     -22.147  40.963 -53.647  1.00  0.00      LH0  C  
ATOM   1194  CZ  PHE H 146     -23.118  40.322 -54.445  1.00  0.00      LH0  C  
ATOM   1195  H   PHE H 146     -18.409  39.629 -54.669  1.00  0.00      LH0  H  
ATOM   1196  N   PRO H 147     -17.046  40.524 -58.539  1.00  0.00      LH0  N  
ATOM   1197  CA  PRO H 147     -15.746  40.825 -59.147  1.00  0.00      LH0  C  
ATOM   1198  C   PRO H 147     -15.454  42.318 -59.194  1.00  0.00      LH0  C  
ATOM   1199  O   PRO H 147     -16.125  43.115 -59.842  1.00  0.00      LH0  O  
ATOM   1200  CB  PRO H 147     -15.878  40.169 -60.526  1.00  0.00      LH0  C  
ATOM   1201  CG  PRO H 147     -17.365  40.244 -60.866  1.00  0.00      LH0  C  
ATOM   1202  CD  PRO H 147     -18.029  40.056 -59.508  1.00  0.00      LH0  C  
ATOM   1203  N   LEU H 148     -14.407  42.660 -58.451  1.00  0.00      LH0  N  
ATOM   1204  CA  LEU H 148     -14.043  44.064 -58.324  1.00  0.00      LH0  C  
ATOM   1205  C   LEU H 148     -12.894  44.456 -59.231  1.00  0.00      LH0  C  
ATOM   1206  O   LEU H 148     -11.741  44.100 -59.012  1.00  0.00      LH0  O  
ATOM   1207  CB  LEU H 148     -13.675  44.370 -56.877  1.00  0.00      LH0  C  
ATOM   1208  CG  LEU H 148     -14.748  44.070 -55.833  1.00  0.00      LH0  C  
ATOM   1209  CD1 LEU H 148     -14.189  44.320 -54.433  1.00  0.00      LH0  C  
ATOM   1210  CD2 LEU H 148     -16.059  44.822 -56.081  1.00  0.00      LH0  C  
ATOM   1211  H   LEU H 148     -13.852  41.946 -58.027  1.00  0.00      LH0  H  
ATOM   1212  N   ALA H 149     -13.262  45.226 -60.260  1.00  0.00      LH0  N  
ATOM   1213  CA  ALA H 149     -12.215  45.781 -61.114  1.00  0.00      LH0  C  
ATOM   1214  C   ALA H 149     -11.832  47.178 -60.655  1.00  0.00      LH0  C  
ATOM   1215  O   ALA H 149     -12.695  48.016 -60.426  1.00  0.00      LH0  O  
ATOM   1216  CB  ALA H 149     -12.703  45.847 -62.563  1.00  0.00      LH0  C  
ATOM   1217  H   ALA H 149     -14.217  45.507 -60.350  1.00  0.00      LH0  H  
ATOM   1218  N   PRO H 150     -10.510  47.416 -60.499  1.00  0.00      LH0  N  
ATOM   1219  CA  PRO H 150     -10.039  48.724 -60.021  1.00  0.00      LH0  C  
ATOM   1220  C   PRO H 150     -10.125  49.830 -61.065  1.00  0.00      LH0  C  
ATOM   1221  O   PRO H 150      -9.125  50.239 -61.641  1.00  0.00      LH0  O  
ATOM   1222  CB  PRO H 150      -8.598  48.405 -59.610  1.00  0.00      LH0  C  
ATOM   1223  CG  PRO H 150      -8.162  47.306 -60.577  1.00  0.00      LH0  C  
ATOM   1224  CD  PRO H 150      -9.425  46.467 -60.714  1.00  0.00      LH0  C  
ATOM   1225  N   CYS H 151     -11.360  50.312 -61.273  1.00  0.00      LH0  N  
ATOM   1226  CA  CYS H 151     -11.644  51.247 -62.370  1.00  0.00      LH0  C  
ATOM   1227  C   CYS H 151     -10.619  52.349 -62.612  1.00  0.00      LH0  C  
ATOM   1228  O   CYS H 151     -10.097  52.536 -63.704  1.00  0.00      LH0  O  
ATOM   1229  CB  CYS H 151     -13.036  51.856 -62.188  1.00  0.00      LH0  C  
ATOM   1230  SG  CYS H 151     -13.662  52.762 -63.626  1.00  0.00      LH0  S  
ATOM   1231  H   CYS H 151     -12.087  49.912 -60.711  1.00  0.00      LH0  H  
ATOM   1232  N   SER H 152     -10.337  53.076 -61.527  1.00  0.00      LH0  N  
ATOM   1233  CA  SER H 152      -9.410  54.183 -61.718  1.00  0.00      LH0  C  
ATOM   1234  C   SER H 152      -7.938  53.808 -61.699  1.00  0.00      LH0  C  
ATOM   1235  O   SER H 152      -7.221  54.011 -60.720  1.00  0.00      LH0  O  
ATOM   1236  CB  SER H 152      -9.734  55.280 -60.709  1.00  0.00      LH0  C  
ATOM   1237  OG  SER H 152     -11.158  55.353 -60.562  1.00  0.00      LH0  O  
ATOM   1238  H   SER H 152     -10.785  52.926 -60.648  1.00  0.00      LH0  H  
ATOM   1239  HG  SER H 152     -11.409  56.246 -60.790  1.00  0.00      LH0  H  
ATOM   1240  N   ARG H 153      -7.496  53.269 -62.839  1.00  0.00      LH0  N  
ATOM   1241  CA  ARG H 153      -6.052  53.268 -63.042  1.00  0.00      LH0  C  
ATOM   1242  C   ARG H 153      -5.709  54.329 -64.060  1.00  0.00      LH0  C  
ATOM   1243  O   ARG H 153      -6.352  54.439 -65.094  1.00  0.00      LH0  O  
ATOM   1244  CB  ARG H 153      -5.509  51.905 -63.501  1.00  0.00      LH0  C  
ATOM   1245  CG  ARG H 153      -6.006  50.675 -62.728  1.00  0.00      LH0  C  
ATOM   1246  CD  ARG H 153      -5.877  50.742 -61.201  1.00  0.00      LH0  C  
ATOM   1247  NE  ARG H 153      -4.493  50.837 -60.740  1.00  0.00      LH0  N  
ATOM   1248  CZ  ARG H 153      -4.075  51.933 -60.079  1.00  0.00      LH0  C  
ATOM   1249  NH1 ARG H 153      -4.859  52.990 -59.926  1.00  0.00      LH0  N1+
ATOM   1250  NH2 ARG H 153      -2.848  51.974 -59.583  1.00  0.00      LH0  N  
ATOM   1251  H   ARG H 153      -8.135  53.053 -63.582  1.00  0.00      LH0  H  
ATOM   1252  HE  ARG H 153      -3.848  50.088 -60.915  1.00  0.00      LH0  H  
ATOM   1253 HH11 ARG H 153      -4.456  53.824 -59.538  1.00  0.00      LH0  H  
ATOM   1254 HH12 ARG H 153      -5.823  53.018 -60.211  1.00  0.00      LH0  H  
ATOM   1255 HH21 ARG H 153      -2.512  52.823 -59.160  1.00  0.00      LH0  H  
ATOM   1256 HH22 ARG H 153      -2.247  51.170 -59.646  1.00  0.00      LH0  H  
ATOM   1257  N   SER H 154      -4.693  55.128 -63.728  1.00  0.00      LH0  N  
ATOM   1258  CA  SER H 154      -4.235  55.976 -64.823  1.00  0.00      LH0  C  
ATOM   1259  C   SER H 154      -3.236  55.206 -65.664  1.00  0.00      LH0  C  
ATOM   1260  O   SER H 154      -2.726  54.184 -65.224  1.00  0.00      LH0  O  
ATOM   1261  CB  SER H 154      -3.656  57.280 -64.268  1.00  0.00      LH0  C  
ATOM   1262  OG  SER H 154      -2.634  57.010 -63.297  1.00  0.00      LH0  O  
ATOM   1263  H   SER H 154      -4.158  54.987 -62.896  1.00  0.00      LH0  H  
ATOM   1264  HG  SER H 154      -3.081  56.680 -62.517  1.00  0.00      LH0  H  
ATOM   1265  N   THR H 155      -2.937  55.736 -66.857  1.00  0.00      LH0  N  
ATOM   1266  CA  THR H 155      -1.900  55.097 -67.673  1.00  0.00      LH0  C  
ATOM   1267  C   THR H 155      -0.546  54.956 -66.979  1.00  0.00      LH0  C  
ATOM   1268  O   THR H 155       0.199  54.000 -67.140  1.00  0.00      LH0  O  
ATOM   1269  CB  THR H 155      -1.768  55.882 -68.977  1.00  0.00      LH0  C  
ATOM   1270  CG2 THR H 155      -1.285  55.003 -70.134  1.00  0.00      LH0  C  
ATOM   1271  OG1 THR H 155      -3.020  56.513 -69.289  1.00  0.00      LH0  O  
ATOM   1272  H   THR H 155      -3.462  56.479 -67.274  1.00  0.00      LH0  H  
ATOM   1273  HG1 THR H 155      -2.938  56.857 -70.170  1.00  0.00      LH0  H  
ATOM   1274  N   SER H 156      -0.292  55.977 -66.150  1.00  0.00      LH0  N  
ATOM   1275  CA  SER H 156       0.877  55.996 -65.274  1.00  0.00      LH0  C  
ATOM   1276  C   SER H 156       0.958  54.859 -64.262  1.00  0.00      LH0  C  
ATOM   1277  O   SER H 156       2.020  54.426 -63.834  1.00  0.00      LH0  O  
ATOM   1278  CB  SER H 156       0.894  57.351 -64.560  1.00  0.00      LH0  C  
ATOM   1279  OG  SER H 156      -0.404  57.969 -64.660  1.00  0.00      LH0  O  
ATOM   1280  H   SER H 156      -0.913  56.759 -66.099  1.00  0.00      LH0  H  
ATOM   1281  HG  SER H 156      -0.935  57.652 -63.928  1.00  0.00      LH0  H  
ATOM   1282  N   GLU H 157      -0.238  54.417 -63.858  1.00  0.00      LH0  N  
ATOM   1283  CA  GLU H 157      -0.290  53.455 -62.770  1.00  0.00      LH0  C  
ATOM   1284  C   GLU H 157      -0.104  52.015 -63.200  1.00  0.00      LH0  C  
ATOM   1285  O   GLU H 157      -1.033  51.242 -63.417  1.00  0.00      LH0  O  
ATOM   1286  CB  GLU H 157      -1.565  53.670 -61.968  1.00  0.00      LH0  C  
ATOM   1287  CG  GLU H 157      -1.516  54.979 -61.177  1.00  0.00      LH0  C  
ATOM   1288  CD  GLU H 157      -2.786  55.155 -60.371  1.00  0.00      LH0  C  
ATOM   1289  OE1 GLU H 157      -3.759  55.719 -60.864  1.00  0.00      LH0  O  
ATOM   1290  OE2 GLU H 157      -2.824  54.746 -59.215  1.00  0.00      LH0  O1-
ATOM   1291  H   GLU H 157      -1.069  54.656 -64.357  1.00  0.00      LH0  H  
ATOM   1292  N   SER H 158       1.190  51.692 -63.269  1.00  0.00      LH0  N  
ATOM   1293  CA  SER H 158       1.661  50.364 -63.656  1.00  0.00      LH0  C  
ATOM   1294  C   SER H 158       1.062  49.176 -62.916  1.00  0.00      LH0  C  
ATOM   1295  O   SER H 158       0.937  48.087 -63.463  1.00  0.00      LH0  O  
ATOM   1296  CB  SER H 158       3.185  50.369 -63.556  1.00  0.00      LH0  C  
ATOM   1297  OG  SER H 158       3.579  51.267 -62.506  1.00  0.00      LH0  O  
ATOM   1298  H   SER H 158       1.880  52.400 -63.098  1.00  0.00      LH0  H  
ATOM   1299  HG  SER H 158       4.521  51.365 -62.570  1.00  0.00      LH0  H  
ATOM   1300  N   THR H 159       0.686  49.428 -61.657  1.00  0.00      LH0  N  
ATOM   1301  CA  THR H 159       0.099  48.327 -60.903  1.00  0.00      LH0  C  
ATOM   1302  C   THR H 159      -1.379  48.522 -60.606  1.00  0.00      LH0  C  
ATOM   1303  O   THR H 159      -1.829  49.585 -60.183  1.00  0.00      LH0  O  
ATOM   1304  CB  THR H 159       0.920  48.112 -59.627  1.00  0.00      LH0  C  
ATOM   1305  CG2 THR H 159       0.607  46.788 -58.920  1.00  0.00      LH0  C  
ATOM   1306  OG1 THR H 159       2.315  48.188 -59.947  1.00  0.00      LH0  O  
ATOM   1307  H   THR H 159       0.870  50.317 -61.246  1.00  0.00      LH0  H  
ATOM   1308  HG1 THR H 159       2.787  48.127 -59.125  1.00  0.00      LH0  H  
ATOM   1309  N   ALA H 160      -2.120  47.438 -60.844  1.00  0.00      LH0  N  
ATOM   1310  CA  ALA H 160      -3.507  47.398 -60.410  1.00  0.00      LH0  C  
ATOM   1311  C   ALA H 160      -3.646  46.423 -59.258  1.00  0.00      LH0  C  
ATOM   1312  O   ALA H 160      -2.677  45.820 -58.812  1.00  0.00      LH0  O  
ATOM   1313  CB  ALA H 160      -4.405  46.961 -61.567  1.00  0.00      LH0  C  
ATOM   1314  H   ALA H 160      -1.714  46.595 -61.194  1.00  0.00      LH0  H  
ATOM   1315  N   ALA H 161      -4.893  46.286 -58.799  1.00  0.00      LH0  N  
ATOM   1316  CA  ALA H 161      -5.164  45.219 -57.847  1.00  0.00      LH0  C  
ATOM   1317  C   ALA H 161      -6.558  44.712 -58.094  1.00  0.00      LH0  C  
ATOM   1318  O   ALA H 161      -7.519  45.461 -57.990  1.00  0.00      LH0  O  
ATOM   1319  CB  ALA H 161      -5.073  45.713 -56.405  1.00  0.00      LH0  C  
ATOM   1320  H   ALA H 161      -5.656  46.843 -59.126  1.00  0.00      LH0  H  
ATOM   1321  N   LEU H 162      -6.628  43.439 -58.484  1.00  0.00      LH0  N  
ATOM   1322  CA  LEU H 162      -7.970  42.939 -58.775  1.00  0.00      LH0  C  
ATOM   1323  C   LEU H 162      -8.557  42.354 -57.520  1.00  0.00      LH0  C  
ATOM   1324  O   LEU H 162      -7.831  41.819 -56.692  1.00  0.00      LH0  O  
ATOM   1325  CB  LEU H 162      -7.949  41.909 -59.907  1.00  0.00      LH0  C  
ATOM   1326  CG  LEU H 162      -8.187  42.518 -61.295  1.00  0.00      LH0  C  
ATOM   1327  CD1 LEU H 162      -7.179  43.602 -61.659  1.00  0.00      LH0  C  
ATOM   1328  CD2 LEU H 162      -8.240  41.448 -62.380  1.00  0.00      LH0  C  
ATOM   1329  H   LEU H 162      -5.831  42.843 -58.370  1.00  0.00      LH0  H  
ATOM   1330  N   GLY H 163      -9.872  42.503 -57.385  1.00  0.00      LH0  N  
ATOM   1331  CA  GLY H 163     -10.408  42.071 -56.105  1.00  0.00      LH0  C  
ATOM   1332  C   GLY H 163     -11.679  41.279 -56.238  1.00  0.00      LH0  C  
ATOM   1333  O   GLY H 163     -12.318  41.248 -57.281  1.00  0.00      LH0  O  
ATOM   1334  H   GLY H 163     -10.454  42.925 -58.084  1.00  0.00      LH0  H  
ATOM   1335  N   CYS H 164     -12.040  40.672 -55.112  1.00  0.00      LH0  N  
ATOM   1336  CA  CYS H 164     -13.368  40.089 -55.012  1.00  0.00      LH0  C  
ATOM   1337  C   CYS H 164     -13.975  40.438 -53.680  1.00  0.00      LH0  C  
ATOM   1338  O   CYS H 164     -13.385  40.227 -52.624  1.00  0.00      LH0  O  
ATOM   1339  CB  CYS H 164     -13.327  38.572 -55.182  1.00  0.00      LH0  C  
ATOM   1340  SG  CYS H 164     -12.906  38.082 -56.868  1.00  0.00      LH0  S  
ATOM   1341  H   CYS H 164     -11.404  40.645 -54.341  1.00  0.00      LH0  H  
ATOM   1342  N   LEU H 165     -15.187  40.990 -53.777  1.00  0.00      LH0  N  
ATOM   1343  CA  LEU H 165     -15.953  41.165 -52.553  1.00  0.00      LH0  C  
ATOM   1344  C   LEU H 165     -16.714  39.897 -52.242  1.00  0.00      LH0  C  
ATOM   1345  O   LEU H 165     -17.654  39.525 -52.931  1.00  0.00      LH0  O  
ATOM   1346  CB  LEU H 165     -16.915  42.347 -52.684  1.00  0.00      LH0  C  
ATOM   1347  CG  LEU H 165     -17.702  42.643 -51.404  1.00  0.00      LH0  C  
ATOM   1348  CD1 LEU H 165     -16.794  43.032 -50.235  1.00  0.00      LH0  C  
ATOM   1349  CD2 LEU H 165     -18.802  43.669 -51.656  1.00  0.00      LH0  C  
ATOM   1350  H   LEU H 165     -15.600  41.137 -54.678  1.00  0.00      LH0  H  
ATOM   1351  N   VAL H 166     -16.262  39.238 -51.179  1.00  0.00      LH0  N  
ATOM   1352  CA  VAL H 166     -17.053  38.109 -50.711  1.00  0.00      LH0  C  
ATOM   1353  C   VAL H 166     -18.119  38.591 -49.744  1.00  0.00      LH0  C  
ATOM   1354  O   VAL H 166     -17.936  38.676 -48.532  1.00  0.00      LH0  O  
ATOM   1355  CB  VAL H 166     -16.146  37.038 -50.099  1.00  0.00      LH0  C  
ATOM   1356  CG1 VAL H 166     -16.928  35.774 -49.737  1.00  0.00      LH0  C  
ATOM   1357  CG2 VAL H 166     -14.997  36.712 -51.054  1.00  0.00      LH0  C  
ATOM   1358  H   VAL H 166     -15.520  39.622 -50.628  1.00  0.00      LH0  H  
ATOM   1359  N   LYS H 167     -19.246  38.958 -50.358  1.00  0.00      LH0  N  
ATOM   1360  CA  LYS H 167     -20.295  39.512 -49.517  1.00  0.00      LH0  C  
ATOM   1361  C   LYS H 167     -21.207  38.454 -48.930  1.00  0.00      LH0  C  
ATOM   1362  O   LYS H 167     -21.407  37.388 -49.502  1.00  0.00      LH0  O  
ATOM   1363  CB  LYS H 167     -21.074  40.586 -50.280  1.00  0.00      LH0  C  
ATOM   1364  CG  LYS H 167     -21.667  41.659 -49.366  1.00  0.00      LH0  C  
ATOM   1365  CD  LYS H 167     -22.635  42.598 -50.081  1.00  0.00      LH0  C  
ATOM   1366  CE  LYS H 167     -23.355  43.553 -49.124  1.00  0.00      LH0  C  
ATOM   1367  NZ  LYS H 167     -24.102  42.788 -48.118  1.00  0.00      LH0  N1+
ATOM   1368  H   LYS H 167     -19.379  38.835 -51.345  1.00  0.00      LH0  H  
ATOM   1369  HZ1 LYS H 167     -24.713  43.381 -47.534  1.00  0.00      LH0  H  
ATOM   1370  HZ2 LYS H 167     -24.661  42.013 -48.535  1.00  0.00      LH0  H  
ATOM   1371  HZ3 LYS H 167     -23.451  42.296 -47.467  1.00  0.00      LH0  H  
ATOM   1372  N   ASP H 168     -21.746  38.812 -47.754  1.00  0.00      LH0  N  
ATOM   1373  CA  ASP H 168     -22.840  38.062 -47.134  1.00  0.00      LH0  C  
ATOM   1374  C   ASP H 168     -22.669  36.556 -47.092  1.00  0.00      LH0  C  
ATOM   1375  O   ASP H 168     -23.395  35.807 -47.740  1.00  0.00      LH0  O  
ATOM   1376  CB  ASP H 168     -24.207  38.384 -47.759  1.00  0.00      LH0  C  
ATOM   1377  CG  ASP H 168     -24.519  39.864 -47.826  1.00  0.00      LH0  C  
ATOM   1378  OD1 ASP H 168     -24.475  40.556 -46.813  1.00  0.00      LH0  O  
ATOM   1379  OD2 ASP H 168     -24.820  40.343 -48.910  1.00  0.00      LH0  O1-
ATOM   1380  H   ASP H 168     -21.439  39.668 -47.343  1.00  0.00      LH0  H  
ATOM   1381  N   TYR H 169     -21.688  36.141 -46.295  1.00  0.00      LH0  N  
ATOM   1382  CA  TYR H 169     -21.562  34.703 -46.093  1.00  0.00      LH0  C  
ATOM   1383  C   TYR H 169     -21.646  34.380 -44.621  1.00  0.00      LH0  C  
ATOM   1384  O   TYR H 169     -21.474  35.258 -43.782  1.00  0.00      LH0  O  
ATOM   1385  CB  TYR H 169     -20.274  34.168 -46.730  1.00  0.00      LH0  C  
ATOM   1386  CG  TYR H 169     -19.045  34.769 -46.090  1.00  0.00      LH0  C  
ATOM   1387  CD1 TYR H 169     -18.551  35.992 -46.583  1.00  0.00      LH0  C  
ATOM   1388  CD2 TYR H 169     -18.435  34.091 -45.015  1.00  0.00      LH0  C  
ATOM   1389  CE1 TYR H 169     -17.426  36.561 -45.972  1.00  0.00      LH0  C  
ATOM   1390  CE2 TYR H 169     -17.315  34.666 -44.400  1.00  0.00      LH0  C  
ATOM   1391  CZ  TYR H 169     -16.830  35.897 -44.884  1.00  0.00      LH0  C  
ATOM   1392  OH  TYR H 169     -15.746  36.498 -44.288  1.00  0.00      LH0  O  
ATOM   1393  H   TYR H 169     -21.131  36.792 -45.776  1.00  0.00      LH0  H  
ATOM   1394  HH  TYR H 169     -15.276  35.867 -43.726  1.00  0.00      LH0  H  
ATOM   1395  N   PHE H 170     -21.929  33.106 -44.341  1.00  0.00      LH0  N  
ATOM   1396  CA  PHE H 170     -22.062  32.732 -42.937  1.00  0.00      LH0  C  
ATOM   1397  C   PHE H 170     -21.975  31.230 -42.782  1.00  0.00      LH0  C  
ATOM   1398  O   PHE H 170     -22.619  30.513 -43.538  1.00  0.00      LH0  O  
ATOM   1399  CB  PHE H 170     -23.417  33.215 -42.393  1.00  0.00      LH0  C  
ATOM   1400  CG  PHE H 170     -23.424  33.310 -40.884  1.00  0.00      LH0  C  
ATOM   1401  CD1 PHE H 170     -23.798  32.190 -40.110  1.00  0.00      LH0  C  
ATOM   1402  CD2 PHE H 170     -23.052  34.528 -40.274  1.00  0.00      LH0  C  
ATOM   1403  CE1 PHE H 170     -23.775  32.279 -38.706  1.00  0.00      LH0  C  
ATOM   1404  CE2 PHE H 170     -23.033  34.621 -38.869  1.00  0.00      LH0  C  
ATOM   1405  CZ  PHE H 170     -23.382  33.491 -38.100  1.00  0.00      LH0  C  
ATOM   1406  H   PHE H 170     -22.064  32.431 -45.072  1.00  0.00      LH0  H  
ATOM   1407  N   PRO H 171     -21.226  30.774 -41.752  1.00  0.00      LH0  N  
ATOM   1408  CA  PRO H 171     -20.221  31.591 -41.061  1.00  0.00      LH0  C  
ATOM   1409  C   PRO H 171     -18.901  31.577 -41.826  1.00  0.00      LH0  C  
ATOM   1410  O   PRO H 171     -18.848  31.226 -42.996  1.00  0.00      LH0  O  
ATOM   1411  CB  PRO H 171     -20.155  30.873 -39.710  1.00  0.00      LH0  C  
ATOM   1412  CG  PRO H 171     -20.329  29.396 -40.058  1.00  0.00      LH0  C  
ATOM   1413  CD  PRO H 171     -21.340  29.431 -41.199  1.00  0.00      LH0  C  
ATOM   1414  N   GLU H 172     -17.840  31.947 -41.095  1.00  0.00      LH0  N  
ATOM   1415  CA  GLU H 172     -16.492  31.669 -41.593  1.00  0.00      LH0  C  
ATOM   1416  C   GLU H 172     -16.219  30.167 -41.503  1.00  0.00      LH0  C  
ATOM   1417  O   GLU H 172     -16.965  29.470 -40.821  1.00  0.00      LH0  O  
ATOM   1418  CB  GLU H 172     -15.518  32.472 -40.719  1.00  0.00      LH0  C  
ATOM   1419  CG  GLU H 172     -15.541  33.987 -40.954  1.00  0.00      LH0  C  
ATOM   1420  CD  GLU H 172     -14.725  34.388 -42.175  1.00  0.00      LH0  C  
ATOM   1421  OE1 GLU H 172     -14.716  33.676 -43.175  1.00  0.00      LH0  O  
ATOM   1422  OE2 GLU H 172     -14.104  35.443 -42.136  1.00  0.00      LH0  O1-
ATOM   1423  H   GLU H 172     -17.955  32.207 -40.140  1.00  0.00      LH0  H  
ATOM   1424  N   PRO H 173     -15.140  29.654 -42.153  1.00  0.00      LH0  N  
ATOM   1425  CA  PRO H 173     -14.231  30.401 -43.032  1.00  0.00      LH0  C  
ATOM   1426  C   PRO H 173     -14.599  30.377 -44.512  1.00  0.00      LH0  C  
ATOM   1427  O   PRO H 173     -14.958  29.360 -45.102  1.00  0.00      LH0  O  
ATOM   1428  CB  PRO H 173     -12.915  29.676 -42.750  1.00  0.00      LH0  C  
ATOM   1429  CG  PRO H 173     -13.317  28.205 -42.597  1.00  0.00      LH0  C  
ATOM   1430  CD  PRO H 173     -14.702  28.276 -41.956  1.00  0.00      LH0  C  
ATOM   1431  N   VAL H 174     -14.409  31.551 -45.118  1.00  0.00      LH0  N  
ATOM   1432  CA  VAL H 174     -14.307  31.505 -46.568  1.00  0.00      LH0  C  
ATOM   1433  C   VAL H 174     -12.861  31.514 -47.046  1.00  0.00      LH0  C  
ATOM   1434  O   VAL H 174     -12.139  32.503 -47.046  1.00  0.00      LH0  O  
ATOM   1435  CB  VAL H 174     -15.182  32.580 -47.232  1.00  0.00      LH0  C  
ATOM   1436  CG1 VAL H 174     -14.778  34.005 -46.871  1.00  0.00      LH0  C  
ATOM   1437  CG2 VAL H 174     -15.253  32.362 -48.739  1.00  0.00      LH0  C  
ATOM   1438  H   VAL H 174     -14.222  32.383 -44.587  1.00  0.00      LH0  H  
ATOM   1439  N   THR H 175     -12.455  30.320 -47.472  1.00  0.00      LH0  N  
ATOM   1440  CA  THR H 175     -11.106  30.194 -48.017  1.00  0.00      LH0  C  
ATOM   1441  C   THR H 175     -10.942  30.825 -49.394  1.00  0.00      LH0  C  
ATOM   1442  O   THR H 175     -11.009  30.159 -50.419  1.00  0.00      LH0  O  
ATOM   1443  CB  THR H 175     -10.688  28.721 -48.059  1.00  0.00      LH0  C  
ATOM   1444  CG2 THR H 175      -9.287  28.524 -47.480  1.00  0.00      LH0  C  
ATOM   1445  OG1 THR H 175     -11.649  27.884 -47.393  1.00  0.00      LH0  O  
ATOM   1446  H   THR H 175     -13.075  29.538 -47.410  1.00  0.00      LH0  H  
ATOM   1447  HG1 THR H 175     -12.435  27.903 -47.936  1.00  0.00      LH0  H  
ATOM   1448  N   VAL H 176     -10.745  32.146 -49.403  1.00  0.00      LH0  N  
ATOM   1449  CA  VAL H 176     -10.531  32.740 -50.721  1.00  0.00      LH0  C  
ATOM   1450  C   VAL H 176      -9.097  32.581 -51.181  1.00  0.00      LH0  C  
ATOM   1451  O   VAL H 176      -8.156  33.002 -50.521  1.00  0.00      LH0  O  
ATOM   1452  CB  VAL H 176     -10.959  34.210 -50.760  1.00  0.00      LH0  C  
ATOM   1453  CG1 VAL H 176     -10.982  34.749 -52.195  1.00  0.00      LH0  C  
ATOM   1454  CG2 VAL H 176     -12.316  34.392 -50.087  1.00  0.00      LH0  C  
ATOM   1455  H   VAL H 176     -10.716  32.662 -48.544  1.00  0.00      LH0  H  
ATOM   1456  N   SER H 177      -8.981  31.934 -52.340  1.00  0.00      LH0  N  
ATOM   1457  CA  SER H 177      -7.651  31.829 -52.921  1.00  0.00      LH0  C  
ATOM   1458  C   SER H 177      -7.639  32.524 -54.266  1.00  0.00      LH0  C  
ATOM   1459  O   SER H 177      -8.689  32.915 -54.761  1.00  0.00      LH0  O  
ATOM   1460  CB  SER H 177      -7.269  30.349 -53.004  1.00  0.00      LH0  C  
ATOM   1461  OG  SER H 177      -8.281  29.597 -53.689  1.00  0.00      LH0  O  
ATOM   1462  H   SER H 177      -9.788  31.631 -52.848  1.00  0.00      LH0  H  
ATOM   1463  HG  SER H 177      -9.120  29.787 -53.273  1.00  0.00      LH0  H  
ATOM   1464  N   TRP H 178      -6.440  32.658 -54.847  1.00  0.00      LH0  N  
ATOM   1465  CA  TRP H 178      -6.440  33.095 -56.239  1.00  0.00      LH0  C  
ATOM   1466  C   TRP H 178      -5.727  32.064 -57.086  1.00  0.00      LH0  C  
ATOM   1467  O   TRP H 178      -4.806  31.398 -56.622  1.00  0.00      LH0  O  
ATOM   1468  CB  TRP H 178      -5.800  34.478 -56.412  1.00  0.00      LH0  C  
ATOM   1469  CG  TRP H 178      -6.638  35.573 -55.790  1.00  0.00      LH0  C  
ATOM   1470  CD1 TRP H 178      -6.764  35.866 -54.425  1.00  0.00      LH0  C  
ATOM   1471  CD2 TRP H 178      -7.450  36.562 -56.458  1.00  0.00      LH0  C  
ATOM   1472  CE2 TRP H 178      -8.025  37.399 -55.443  1.00  0.00      LH0  C  
ATOM   1473  CE3 TRP H 178      -7.740  36.806 -57.818  1.00  0.00      LH0  C  
ATOM   1474  NE1 TRP H 178      -7.573  36.935 -54.212  1.00  0.00      LH0  N  
ATOM   1475  CZ2 TRP H 178      -8.870  38.468 -55.809  1.00  0.00      LH0  C  
ATOM   1476  CZ3 TRP H 178      -8.588  37.878 -58.170  1.00  0.00      LH0  C  
ATOM   1477  CH2 TRP H 178      -9.150  38.702 -57.172  1.00  0.00      LH0  C  
ATOM   1478  H   TRP H 178      -5.577  32.404 -54.411  1.00  0.00      LH0  H  
ATOM   1479  HE1 TRP H 178      -7.784  37.309 -53.325  1.00  0.00      LH0  H  
ATOM   1480  N   ASN H 179      -6.214  31.926 -58.332  1.00  0.00      LH0  N  
ATOM   1481  CA  ASN H 179      -5.722  30.910 -59.278  1.00  0.00      LH0  C  
ATOM   1482  C   ASN H 179      -5.415  29.570 -58.641  1.00  0.00      LH0  C  
ATOM   1483  O   ASN H 179      -4.297  29.066 -58.653  1.00  0.00      LH0  O  
ATOM   1484  CB  ASN H 179      -4.505  31.368 -60.087  1.00  0.00      LH0  C  
ATOM   1485  CG  ASN H 179      -4.841  32.506 -61.026  1.00  0.00      LH0  C  
ATOM   1486  ND2 ASN H 179      -3.759  33.075 -61.560  1.00  0.00      LH0  N  
ATOM   1487  OD1 ASN H 179      -5.986  32.864 -61.271  1.00  0.00      LH0  O  
ATOM   1488  H   ASN H 179      -6.995  32.504 -58.577  1.00  0.00      LH0  H  
ATOM   1489 HD21 ASN H 179      -2.839  32.749 -61.356  1.00  0.00      LH0  H  
ATOM   1490 HD22 ASN H 179      -3.892  33.848 -62.184  1.00  0.00      LH0  H  
ATOM   1491  N   SER H 180      -6.481  29.051 -58.026  1.00  0.00      LH0  N  
ATOM   1492  CA  SER H 180      -6.436  27.767 -57.330  1.00  0.00      LH0  C  
ATOM   1493  C   SER H 180      -5.284  27.595 -56.351  1.00  0.00      LH0  C  
ATOM   1494  O   SER H 180      -4.637  26.560 -56.262  1.00  0.00      LH0  O  
ATOM   1495  CB  SER H 180      -6.520  26.639 -58.362  1.00  0.00      LH0  C  
ATOM   1496  OG  SER H 180      -7.572  26.939 -59.296  1.00  0.00      LH0  O  
ATOM   1497  H   SER H 180      -7.350  29.514 -58.180  1.00  0.00      LH0  H  
ATOM   1498  HG  SER H 180      -7.582  26.217 -59.912  1.00  0.00      LH0  H  
ATOM   1499  N   GLY H 181      -5.050  28.690 -55.613  1.00  0.00      LH0  N  
ATOM   1500  CA  GLY H 181      -3.975  28.639 -54.628  1.00  0.00      LH0  C  
ATOM   1501  C   GLY H 181      -2.664  29.211 -55.134  1.00  0.00      LH0  C  
ATOM   1502  O   GLY H 181      -1.939  29.892 -54.420  1.00  0.00      LH0  O  
ATOM   1503  H   GLY H 181      -5.505  29.551 -55.835  1.00  0.00      LH0  H  
ATOM   1504  N   ALA H 182      -2.385  28.907 -56.412  1.00  0.00      LH0  N  
ATOM   1505  CA  ALA H 182      -1.083  29.290 -56.955  1.00  0.00      LH0  C  
ATOM   1506  C   ALA H 182      -0.802  30.782 -56.934  1.00  0.00      LH0  C  
ATOM   1507  O   ALA H 182       0.300  31.237 -56.646  1.00  0.00      LH0  O  
ATOM   1508  CB  ALA H 182      -0.930  28.778 -58.388  1.00  0.00      LH0  C  
ATOM   1509  H   ALA H 182      -3.053  28.417 -56.972  1.00  0.00      LH0  H  
ATOM   1510  N   LEU H 183      -1.857  31.548 -57.252  1.00  0.00      LH0  N  
ATOM   1511  CA  LEU H 183      -1.622  32.987 -57.226  1.00  0.00      LH0  C  
ATOM   1512  C   LEU H 183      -1.702  33.559 -55.827  1.00  0.00      LH0  C  
ATOM   1513  O   LEU H 183      -2.721  34.054 -55.370  1.00  0.00      LH0  O  
ATOM   1514  CB  LEU H 183      -2.559  33.707 -58.194  1.00  0.00      LH0  C  
ATOM   1515  CG  LEU H 183      -2.205  35.162 -58.506  1.00  0.00      LH0  C  
ATOM   1516  CD1 LEU H 183      -0.832  35.303 -59.165  1.00  0.00      LH0  C  
ATOM   1517  CD2 LEU H 183      -3.302  35.817 -59.343  1.00  0.00      LH0  C  
ATOM   1518  H   LEU H 183      -2.776  31.152 -57.301  1.00  0.00      LH0  H  
ATOM   1519  N   THR H 184      -0.544  33.470 -55.175  1.00  0.00      LH0  N  
ATOM   1520  CA  THR H 184      -0.412  34.073 -53.854  1.00  0.00      LH0  C  
ATOM   1521  C   THR H 184       0.239  35.451 -53.886  1.00  0.00      LH0  C  
ATOM   1522  O   THR H 184       0.303  36.181 -52.902  1.00  0.00      LH0  O  
ATOM   1523  CB  THR H 184       0.367  33.101 -52.973  1.00  0.00      LH0  C  
ATOM   1524  CG2 THR H 184      -0.572  32.144 -52.236  1.00  0.00      LH0  C  
ATOM   1525  OG1 THR H 184       1.300  32.360 -53.777  1.00  0.00      LH0  O  
ATOM   1526  H   THR H 184       0.227  32.983 -55.590  1.00  0.00      LH0  H  
ATOM   1527  HG1 THR H 184       0.807  31.658 -54.195  1.00  0.00      LH0  H  
ATOM   1528  N   SER H 185       0.731  35.782 -55.090  1.00  0.00      LH0  N  
ATOM   1529  CA  SER H 185       1.485  37.016 -55.293  1.00  0.00      LH0  C  
ATOM   1530  C   SER H 185       0.762  38.302 -54.923  1.00  0.00      LH0  C  
ATOM   1531  O   SER H 185       0.020  38.874 -55.710  1.00  0.00      LH0  O  
ATOM   1532  CB  SER H 185       1.943  37.048 -56.749  1.00  0.00      LH0  C  
ATOM   1533  OG  SER H 185       2.167  35.701 -57.201  1.00  0.00      LH0  O  
ATOM   1534  H   SER H 185       0.652  35.169 -55.874  1.00  0.00      LH0  H  
ATOM   1535  HG  SER H 185       2.978  35.408 -56.799  1.00  0.00      LH0  H  
ATOM   1536  N   GLY H 186       1.031  38.735 -53.684  1.00  0.00      LH0  N  
ATOM   1537  CA  GLY H 186       0.433  39.996 -53.251  1.00  0.00      LH0  C  
ATOM   1538  C   GLY H 186      -1.064  39.906 -53.015  1.00  0.00      LH0  C  
ATOM   1539  O   GLY H 186      -1.830  40.823 -53.298  1.00  0.00      LH0  O  
ATOM   1540  H   GLY H 186       1.477  38.108 -53.046  1.00  0.00      LH0  H  
ATOM   1541  N   VAL H 187      -1.441  38.734 -52.483  1.00  0.00      LH0  N  
ATOM   1542  CA  VAL H 187      -2.836  38.584 -52.089  1.00  0.00      LH0  C  
ATOM   1543  C   VAL H 187      -3.088  39.108 -50.692  1.00  0.00      LH0  C  
ATOM   1544  O   VAL H 187      -2.605  38.586 -49.695  1.00  0.00      LH0  O  
ATOM   1545  CB  VAL H 187      -3.286  37.125 -52.233  1.00  0.00      LH0  C  
ATOM   1546  CG1 VAL H 187      -4.699  36.870 -51.693  1.00  0.00      LH0  C  
ATOM   1547  CG2 VAL H 187      -3.178  36.714 -53.698  1.00  0.00      LH0  C  
ATOM   1548  H   VAL H 187      -0.772  38.022 -52.268  1.00  0.00      LH0  H  
ATOM   1549  N   HIS H 188      -3.882  40.178 -50.668  1.00  0.00      LH0  N  
ATOM   1550  CA  HIS H 188      -4.325  40.639 -49.361  1.00  0.00      LH0  C  
ATOM   1551  C   HIS H 188      -5.748  40.191 -49.122  1.00  0.00      LH0  C  
ATOM   1552  O   HIS H 188      -6.689  40.678 -49.735  1.00  0.00      LH0  O  
ATOM   1553  CB  HIS H 188      -4.209  42.162 -49.229  1.00  0.00      LH0  C  
ATOM   1554  CG  HIS H 188      -2.773  42.623 -49.350  1.00  0.00      LH0  C  
ATOM   1555  CD2 HIS H 188      -2.014  42.764 -50.515  1.00  0.00      LH0  C  
ATOM   1556  ND1 HIS H 188      -2.017  42.993 -48.299  1.00  0.00      LH0  N  
ATOM   1557  CE1 HIS H 188      -0.791  43.364 -48.787  1.00  0.00      LH0  C  
ATOM   1558  NE2 HIS H 188      -0.792  43.225 -50.151  1.00  0.00      LH0  N  
ATOM   1559  H   HIS H 188      -4.266  40.513 -51.530  1.00  0.00      LH0  H  
ATOM   1560  HD1 HIS H 188      -2.283  43.012 -47.357  1.00  0.00      LH0  H  
ATOM   1561  N   THR H 189      -5.869  39.233 -48.203  1.00  0.00      LH0  N  
ATOM   1562  CA  THR H 189      -7.227  38.921 -47.778  1.00  0.00      LH0  C  
ATOM   1563  C   THR H 189      -7.548  39.616 -46.469  1.00  0.00      LH0  C  
ATOM   1564  O   THR H 189      -6.791  39.586 -45.506  1.00  0.00      LH0  O  
ATOM   1565  CB  THR H 189      -7.424  37.401 -47.727  1.00  0.00      LH0  C  
ATOM   1566  CG2 THR H 189      -8.853  36.985 -47.358  1.00  0.00      LH0  C  
ATOM   1567  OG1 THR H 189      -7.069  36.844 -49.002  1.00  0.00      LH0  O  
ATOM   1568  H   THR H 189      -5.069  38.834 -47.758  1.00  0.00      LH0  H  
ATOM   1569  HG1 THR H 189      -7.061  35.897 -48.893  1.00  0.00      LH0  H  
ATOM   1570  N   PHE H 190      -8.687  40.302 -46.516  1.00  0.00      LH0  N  
ATOM   1571  CA  PHE H 190      -9.092  41.146 -45.401  1.00  0.00      LH0  C  
ATOM   1572  C   PHE H 190      -9.990  40.359 -44.478  1.00  0.00      LH0  C  
ATOM   1573  O   PHE H 190     -10.835  39.611 -44.942  1.00  0.00      LH0  O  
ATOM   1574  CB  PHE H 190      -9.830  42.378 -45.942  1.00  0.00      LH0  C  
ATOM   1575  CG  PHE H 190      -8.937  43.120 -46.908  1.00  0.00      LH0  C  
ATOM   1576  CD1 PHE H 190      -8.115  44.156 -46.420  1.00  0.00      LH0  C  
ATOM   1577  CD2 PHE H 190      -8.924  42.755 -48.274  1.00  0.00      LH0  C  
ATOM   1578  CE1 PHE H 190      -7.236  44.806 -47.304  1.00  0.00      LH0  C  
ATOM   1579  CE2 PHE H 190      -8.045  43.406 -49.157  1.00  0.00      LH0  C  
ATOM   1580  CZ  PHE H 190      -7.195  44.413 -48.657  1.00  0.00      LH0  C  
ATOM   1581  H   PHE H 190      -9.305  40.174 -47.292  1.00  0.00      LH0  H  
ATOM   1582  N   PRO H 191      -9.779  40.528 -43.155  1.00  0.00      LH0  N  
ATOM   1583  CA  PRO H 191     -10.704  39.928 -42.187  1.00  0.00      LH0  C  
ATOM   1584  C   PRO H 191     -12.147  40.359 -42.404  1.00  0.00      LH0  C  
ATOM   1585  O   PRO H 191     -12.425  41.462 -42.867  1.00  0.00      LH0  O  
ATOM   1586  CB  PRO H 191     -10.144  40.407 -40.844  1.00  0.00      LH0  C  
ATOM   1587  CG  PRO H 191      -8.667  40.699 -41.104  1.00  0.00      LH0  C  
ATOM   1588  CD  PRO H 191      -8.684  41.251 -42.523  1.00  0.00      LH0  C  
ATOM   1589  N   ALA H 192     -13.046  39.436 -42.045  1.00  0.00      LH0  N  
ATOM   1590  CA  ALA H 192     -14.460  39.751 -42.212  1.00  0.00      LH0  C  
ATOM   1591  C   ALA H 192     -14.981  40.851 -41.315  1.00  0.00      LH0  C  
ATOM   1592  O   ALA H 192     -14.761  40.884 -40.110  1.00  0.00      LH0  O  
ATOM   1593  CB  ALA H 192     -15.316  38.521 -41.949  1.00  0.00      LH0  C  
ATOM   1594  H   ALA H 192     -12.775  38.532 -41.714  1.00  0.00      LH0  H  
ATOM   1595  N   VAL H 193     -15.733  41.739 -41.967  1.00  0.00      LH0  N  
ATOM   1596  CA  VAL H 193     -16.600  42.609 -41.187  1.00  0.00      LH0  C  
ATOM   1597  C   VAL H 193     -17.924  41.897 -40.974  1.00  0.00      LH0  C  
ATOM   1598  O   VAL H 193     -18.454  41.265 -41.882  1.00  0.00      LH0  O  
ATOM   1599  CB  VAL H 193     -16.844  43.943 -41.912  1.00  0.00      LH0  C  
ATOM   1600  CG1 VAL H 193     -17.304  45.019 -40.926  1.00  0.00      LH0  C  
ATOM   1601  CG2 VAL H 193     -15.634  44.412 -42.723  1.00  0.00      LH0  C  
ATOM   1602  H   VAL H 193     -15.831  41.650 -42.957  1.00  0.00      LH0  H  
ATOM   1603  N   LEU H 194     -18.452  42.026 -39.750  1.00  0.00      LH0  N  
ATOM   1604  CA  LEU H 194     -19.865  41.672 -39.639  1.00  0.00      LH0  C  
ATOM   1605  C   LEU H 194     -20.717  42.811 -40.146  1.00  0.00      LH0  C  
ATOM   1606  O   LEU H 194     -20.518  43.969 -39.799  1.00  0.00      LH0  O  
ATOM   1607  CB  LEU H 194     -20.235  41.307 -38.203  1.00  0.00      LH0  C  
ATOM   1608  CG  LEU H 194     -20.080  39.810 -37.929  1.00  0.00      LH0  C  
ATOM   1609  CD1 LEU H 194     -20.162  39.489 -36.437  1.00  0.00      LH0  C  
ATOM   1610  CD2 LEU H 194     -21.084  38.985 -38.739  1.00  0.00      LH0  C  
ATOM   1611  H   LEU H 194     -17.982  42.562 -39.052  1.00  0.00      LH0  H  
ATOM   1612  N   GLN H 195     -21.636  42.435 -41.032  1.00  0.00      LH0  N  
ATOM   1613  CA  GLN H 195     -22.424  43.489 -41.654  1.00  0.00      LH0  C  
ATOM   1614  C   GLN H 195     -23.729  43.720 -40.942  1.00  0.00      LH0  C  
ATOM   1615  O   GLN H 195     -24.175  42.906 -40.143  1.00  0.00      LH0  O  
ATOM   1616  CB  GLN H 195     -22.748  43.121 -43.089  1.00  0.00      LH0  C  
ATOM   1617  CG  GLN H 195     -21.547  42.847 -43.976  1.00  0.00      LH0  C  
ATOM   1618  CD  GLN H 195     -22.099  42.142 -45.186  1.00  0.00      LH0  C  
ATOM   1619  NE2 GLN H 195     -22.319  40.847 -44.977  1.00  0.00      LH0  N  
ATOM   1620  OE1 GLN H 195     -22.374  42.719 -46.229  1.00  0.00      LH0  O  
ATOM   1621  H   GLN H 195     -21.810  41.467 -41.216  1.00  0.00      LH0  H  
ATOM   1622 HE21 GLN H 195     -22.018  40.407 -44.130  1.00  0.00      LH0  H  
ATOM   1623 HE22 GLN H 195     -22.827  40.321 -45.660  1.00  0.00      LH0  H  
ATOM   1624  N   SER H 196     -24.371  44.822 -41.344  1.00  0.00      LH0  N  
ATOM   1625  CA  SER H 196     -25.753  45.045 -40.917  1.00  0.00      LH0  C  
ATOM   1626  C   SER H 196     -26.748  43.948 -41.295  1.00  0.00      LH0  C  
ATOM   1627  O   SER H 196     -27.791  43.777 -40.682  1.00  0.00      LH0  O  
ATOM   1628  CB  SER H 196     -26.210  46.404 -41.439  1.00  0.00      LH0  C  
ATOM   1629  OG  SER H 196     -25.100  47.310 -41.383  1.00  0.00      LH0  O  
ATOM   1630  H   SER H 196     -23.896  45.538 -41.864  1.00  0.00      LH0  H  
ATOM   1631  HG  SER H 196     -25.424  48.165 -41.639  1.00  0.00      LH0  H  
ATOM   1632  N   SER H 197     -26.368  43.186 -42.334  1.00  0.00      LH0  N  
ATOM   1633  CA  SER H 197     -27.189  42.040 -42.716  1.00  0.00      LH0  C  
ATOM   1634  C   SER H 197     -27.069  40.817 -41.811  1.00  0.00      LH0  C  
ATOM   1635  O   SER H 197     -27.737  39.811 -42.006  1.00  0.00      LH0  O  
ATOM   1636  CB  SER H 197     -26.862  41.679 -44.167  1.00  0.00      LH0  C  
ATOM   1637  OG  SER H 197     -25.451  41.834 -44.390  1.00  0.00      LH0  O  
ATOM   1638  H   SER H 197     -25.516  43.329 -42.837  1.00  0.00      LH0  H  
ATOM   1639  HG  SER H 197     -25.245  41.316 -45.172  1.00  0.00      LH0  H  
ATOM   1640  N   GLY H 198     -26.157  40.918 -40.829  1.00  0.00      LH0  N  
ATOM   1641  CA  GLY H 198     -25.944  39.761 -39.963  1.00  0.00      LH0  C  
ATOM   1642  C   GLY H 198     -24.884  38.790 -40.456  1.00  0.00      LH0  C  
ATOM   1643  O   GLY H 198     -24.338  37.991 -39.706  1.00  0.00      LH0  O  
ATOM   1644  H   GLY H 198     -25.610  41.743 -40.696  1.00  0.00      LH0  H  
ATOM   1645  N   LEU H 199     -24.612  38.879 -41.765  1.00  0.00      LH0  N  
ATOM   1646  CA  LEU H 199     -23.617  37.952 -42.291  1.00  0.00      LH0  C  
ATOM   1647  C   LEU H 199     -22.246  38.595 -42.313  1.00  0.00      LH0  C  
ATOM   1648  O   LEU H 199     -22.115  39.813 -42.238  1.00  0.00      LH0  O  
ATOM   1649  CB  LEU H 199     -23.980  37.460 -43.699  1.00  0.00      LH0  C  
ATOM   1650  CG  LEU H 199     -25.361  36.830 -43.950  1.00  0.00      LH0  C  
ATOM   1651  CD1 LEU H 199     -25.851  35.935 -42.810  1.00  0.00      LH0  C  
ATOM   1652  CD2 LEU H 199     -26.404  37.859 -44.383  1.00  0.00      LH0  C  
ATOM   1653  H   LEU H 199     -25.007  39.600 -42.328  1.00  0.00      LH0  H  
ATOM   1654  N   TYR H 200     -21.229  37.737 -42.439  1.00  0.00      LH0  N  
ATOM   1655  CA  TYR H 200     -19.884  38.279 -42.621  1.00  0.00      LH0  C  
ATOM   1656  C   TYR H 200     -19.695  38.793 -44.035  1.00  0.00      LH0  C  
ATOM   1657  O   TYR H 200     -20.450  38.451 -44.941  1.00  0.00      LH0  O  
ATOM   1658  CB  TYR H 200     -18.815  37.212 -42.392  1.00  0.00      LH0  C  
ATOM   1659  CG  TYR H 200     -18.864  36.573 -41.027  1.00  0.00      LH0  C  
ATOM   1660  CD1 TYR H 200     -18.122  37.145 -39.975  1.00  0.00      LH0  C  
ATOM   1661  CD2 TYR H 200     -19.625  35.400 -40.857  1.00  0.00      LH0  C  
ATOM   1662  CE1 TYR H 200     -18.125  36.513 -38.720  1.00  0.00      LH0  C  
ATOM   1663  CE2 TYR H 200     -19.631  34.774 -39.602  1.00  0.00      LH0  C  
ATOM   1664  CZ  TYR H 200     -18.878  35.333 -38.553  1.00  0.00      LH0  C  
ATOM   1665  OH  TYR H 200     -18.886  34.699 -37.328  1.00  0.00      LH0  O  
ATOM   1666  H   TYR H 200     -21.410  36.766 -42.598  1.00  0.00      LH0  H  
ATOM   1667  HH  TYR H 200     -18.188  35.046 -36.787  1.00  0.00      LH0  H  
ATOM   1668  N   SER H 201     -18.638  39.594 -44.189  1.00  0.00      LH0  N  
ATOM   1669  CA  SER H 201     -18.172  39.916 -45.531  1.00  0.00      LH0  C  
ATOM   1670  C   SER H 201     -16.700  40.233 -45.498  1.00  0.00      LH0  C  
ATOM   1671  O   SER H 201     -16.243  40.976 -44.639  1.00  0.00      LH0  O  
ATOM   1672  CB  SER H 201     -18.941  41.102 -46.110  1.00  0.00      LH0  C  
ATOM   1673  OG  SER H 201     -18.767  41.185 -47.528  1.00  0.00      LH0  O  
ATOM   1674  H   SER H 201     -18.169  39.983 -43.392  1.00  0.00      LH0  H  
ATOM   1675  HG  SER H 201     -18.375  40.360 -47.807  1.00  0.00      LH0  H  
ATOM   1676  N   LEU H 202     -15.982  39.659 -46.464  1.00  0.00      LH0  N  
ATOM   1677  CA  LEU H 202     -14.592  40.077 -46.562  1.00  0.00      LH0  C  
ATOM   1678  C   LEU H 202     -14.227  40.416 -47.985  1.00  0.00      LH0  C  
ATOM   1679  O   LEU H 202     -15.019  40.238 -48.903  1.00  0.00      LH0  O  
ATOM   1680  CB  LEU H 202     -13.644  39.061 -45.903  1.00  0.00      LH0  C  
ATOM   1681  CG  LEU H 202     -13.534  37.607 -46.389  1.00  0.00      LH0  C  
ATOM   1682  CD1 LEU H 202     -12.923  37.433 -47.780  1.00  0.00      LH0  C  
ATOM   1683  CD2 LEU H 202     -12.724  36.793 -45.376  1.00  0.00      LH0  C  
ATOM   1684  H   LEU H 202     -16.390  39.051 -47.147  1.00  0.00      LH0  H  
ATOM   1685  N   SER H 203     -12.997  40.899 -48.147  1.00  0.00      LH0  N  
ATOM   1686  CA  SER H 203     -12.543  41.026 -49.523  1.00  0.00      LH0  C  
ATOM   1687  C   SER H 203     -11.213  40.328 -49.679  1.00  0.00      LH0  C  
ATOM   1688  O   SER H 203     -10.534  40.032 -48.703  1.00  0.00      LH0  O  
ATOM   1689  CB  SER H 203     -12.487  42.504 -49.921  1.00  0.00      LH0  C  
ATOM   1690  OG  SER H 203     -12.104  43.298 -48.790  1.00  0.00      LH0  O  
ATOM   1691  H   SER H 203     -12.345  41.011 -47.397  1.00  0.00      LH0  H  
ATOM   1692  HG  SER H 203     -12.869  43.331 -48.223  1.00  0.00      LH0  H  
ATOM   1693  N   SER H 204     -10.865  40.074 -50.937  1.00  0.00      LH0  N  
ATOM   1694  CA  SER H 204      -9.504  39.619 -51.177  1.00  0.00      LH0  C  
ATOM   1695  C   SER H 204      -9.038  40.287 -52.442  1.00  0.00      LH0  C  
ATOM   1696  O   SER H 204      -9.816  40.439 -53.376  1.00  0.00      LH0  O  
ATOM   1697  CB  SER H 204      -9.473  38.092 -51.287  1.00  0.00      LH0  C  
ATOM   1698  OG  SER H 204      -8.136  37.610 -51.464  1.00  0.00      LH0  O  
ATOM   1699  H   SER H 204     -11.493  40.228 -51.704  1.00  0.00      LH0  H  
ATOM   1700  HG  SER H 204      -7.752  37.519 -50.590  1.00  0.00      LH0  H  
ATOM   1701  N   VAL H 205      -7.777  40.719 -52.420  1.00  0.00      LH0  N  
ATOM   1702  CA  VAL H 205      -7.242  41.351 -53.619  1.00  0.00      LH0  C  
ATOM   1703  C   VAL H 205      -5.918  40.730 -53.995  1.00  0.00      LH0  C  
ATOM   1704  O   VAL H 205      -5.245  40.134 -53.163  1.00  0.00      LH0  O  
ATOM   1705  CB  VAL H 205      -7.087  42.872 -53.441  1.00  0.00      LH0  C  
ATOM   1706  CG1 VAL H 205      -8.442  43.558 -53.249  1.00  0.00      LH0  C  
ATOM   1707  CG2 VAL H 205      -6.099  43.226 -52.327  1.00  0.00      LH0  C  
ATOM   1708  H   VAL H 205      -7.196  40.563 -51.619  1.00  0.00      LH0  H  
ATOM   1709  N   VAL H 206      -5.565  40.922 -55.266  1.00  0.00      LH0  N  
ATOM   1710  CA  VAL H 206      -4.232  40.538 -55.704  1.00  0.00      LH0  C  
ATOM   1711  C   VAL H 206      -3.557  41.725 -56.370  1.00  0.00      LH0  C  
ATOM   1712  O   VAL H 206      -4.127  42.388 -57.232  1.00  0.00      LH0  O  
ATOM   1713  CB  VAL H 206      -4.320  39.296 -56.612  1.00  0.00      LH0  C  
ATOM   1714  CG1 VAL H 206      -5.196  39.511 -57.850  1.00  0.00      LH0  C  
ATOM   1715  CG2 VAL H 206      -2.933  38.761 -56.958  1.00  0.00      LH0  C  
ATOM   1716  H   VAL H 206      -6.203  41.367 -55.894  1.00  0.00      LH0  H  
ATOM   1717  N   THR H 207      -2.337  42.004 -55.902  1.00  0.00      LH0  N  
ATOM   1718  CA  THR H 207      -1.657  43.174 -56.447  1.00  0.00      LH0  C  
ATOM   1719  C   THR H 207      -0.852  42.878 -57.700  1.00  0.00      LH0  C  
ATOM   1720  O   THR H 207       0.213  42.274 -57.690  1.00  0.00      LH0  O  
ATOM   1721  CB  THR H 207      -0.823  43.849 -55.357  1.00  0.00      LH0  C  
ATOM   1722  CG2 THR H 207      -1.612  44.990 -54.714  1.00  0.00      LH0  C  
ATOM   1723  OG1 THR H 207      -0.417  42.906 -54.355  1.00  0.00      LH0  O  
ATOM   1724  H   THR H 207      -1.868  41.387 -55.267  1.00  0.00      LH0  H  
ATOM   1725  HG1 THR H 207      -1.199  42.589 -53.909  1.00  0.00      LH0  H  
ATOM   1726  N   VAL H 208      -1.454  43.294 -58.817  1.00  0.00      LH0  N  
ATOM   1727  CA  VAL H 208      -0.930  42.844 -60.103  1.00  0.00      LH0  C  
ATOM   1728  C   VAL H 208      -0.863  43.944 -61.144  1.00  0.00      LH0  C  
ATOM   1729  O   VAL H 208      -1.816  44.675 -61.381  1.00  0.00      LH0  O  
ATOM   1730  CB  VAL H 208      -1.745  41.655 -60.626  1.00  0.00      LH0  C  
ATOM   1731  CG1 VAL H 208      -1.270  40.350 -59.983  1.00  0.00      LH0  C  
ATOM   1732  CG2 VAL H 208      -3.254  41.886 -60.471  1.00  0.00      LH0  C  
ATOM   1733  H   VAL H 208      -2.263  43.884 -58.764  1.00  0.00      LH0  H  
ATOM   1734  N   PRO H 209       0.330  44.046 -61.778  1.00  0.00      LH0  N  
ATOM   1735  CA  PRO H 209       0.533  45.047 -62.833  1.00  0.00      LH0  C  
ATOM   1736  C   PRO H 209      -0.556  45.097 -63.893  1.00  0.00      LH0  C  
ATOM   1737  O   PRO H 209      -0.903  44.094 -64.511  1.00  0.00      LH0  O  
ATOM   1738  CB  PRO H 209       1.904  44.666 -63.399  1.00  0.00      LH0  C  
ATOM   1739  CG  PRO H 209       2.638  44.024 -62.224  1.00  0.00      LH0  C  
ATOM   1740  CD  PRO H 209       1.529  43.257 -61.516  1.00  0.00      LH0  C  
ATOM   1741  N   SER H 210      -1.065  46.321 -64.072  1.00  0.00      LH0  N  
ATOM   1742  CA  SER H 210      -2.169  46.624 -64.980  1.00  0.00      LH0  C  
ATOM   1743  C   SER H 210      -2.069  46.011 -66.374  1.00  0.00      LH0  C  
ATOM   1744  O   SER H 210      -3.028  45.520 -66.956  1.00  0.00      LH0  O  
ATOM   1745  CB  SER H 210      -2.323  48.148 -65.019  1.00  0.00      LH0  C  
ATOM   1746  OG  SER H 210      -2.089  48.675 -63.701  1.00  0.00      LH0  O  
ATOM   1747  H   SER H 210      -0.705  47.092 -63.546  1.00  0.00      LH0  H  
ATOM   1748  HG  SER H 210      -1.900  49.609 -63.809  1.00  0.00      LH0  H  
ATOM   1749  N   SER H 211      -0.831  46.012 -66.880  1.00  0.00      LH0  N  
ATOM   1750  CA  SER H 211      -0.585  45.431 -68.200  1.00  0.00      LH0  C  
ATOM   1751  C   SER H 211      -0.998  43.971 -68.373  1.00  0.00      LH0  C  
ATOM   1752  O   SER H 211      -1.373  43.514 -69.445  1.00  0.00      LH0  O  
ATOM   1753  CB  SER H 211       0.896  45.633 -68.516  1.00  0.00      LH0  C  
ATOM   1754  OG  SER H 211       1.638  45.604 -67.285  1.00  0.00      LH0  O  
ATOM   1755  H   SER H 211      -0.047  46.354 -66.361  1.00  0.00      LH0  H  
ATOM   1756  HG  SER H 211       2.538  45.814 -67.511  1.00  0.00      LH0  H  
ATOM   1757  N   SER H 212      -0.909  43.237 -67.256  1.00  0.00      LH0  N  
ATOM   1758  CA  SER H 212      -1.147  41.803 -67.385  1.00  0.00      LH0  C  
ATOM   1759  C   SER H 212      -2.601  41.357 -67.428  1.00  0.00      LH0  C  
ATOM   1760  O   SER H 212      -2.914  40.216 -67.751  1.00  0.00      LH0  O  
ATOM   1761  CB  SER H 212      -0.379  41.057 -66.290  1.00  0.00      LH0  C  
ATOM   1762  OG  SER H 212      -0.888  41.374 -64.983  1.00  0.00      LH0  O  
ATOM   1763  H   SER H 212      -0.688  43.685 -66.391  1.00  0.00      LH0  H  
ATOM   1764  HG  SER H 212      -0.774  42.316 -64.863  1.00  0.00      LH0  H  
ATOM   1765  N   LEU H 213      -3.483  42.291 -67.030  1.00  0.00      LH0  N  
ATOM   1766  CA  LEU H 213      -4.770  41.843 -66.490  1.00  0.00      LH0  C  
ATOM   1767  C   LEU H 213      -5.594  40.904 -67.356  1.00  0.00      LH0  C  
ATOM   1768  O   LEU H 213      -6.044  39.852 -66.918  1.00  0.00      LH0  O  
ATOM   1769  CB  LEU H 213      -5.612  43.030 -66.023  1.00  0.00      LH0  C  
ATOM   1770  CG  LEU H 213      -4.865  43.974 -65.076  1.00  0.00      LH0  C  
ATOM   1771  CD1 LEU H 213      -5.709  45.197 -64.721  1.00  0.00      LH0  C  
ATOM   1772  CD2 LEU H 213      -4.281  43.269 -63.852  1.00  0.00      LH0  C  
ATOM   1773  H   LEU H 213      -3.199  43.250 -66.958  1.00  0.00      LH0  H  
ATOM   1774  N   GLY H 214      -5.731  41.321 -68.623  1.00  0.00      LH0  N  
ATOM   1775  CA  GLY H 214      -6.511  40.495 -69.546  1.00  0.00      LH0  C  
ATOM   1776  C   GLY H 214      -5.950  39.099 -69.771  1.00  0.00      LH0  C  
ATOM   1777  O   GLY H 214      -6.656  38.101 -69.796  1.00  0.00      LH0  O  
ATOM   1778  H   GLY H 214      -5.340  42.196 -68.901  1.00  0.00      LH0  H  
ATOM   1779  N   THR H 215      -4.621  39.078 -69.942  1.00  0.00      LH0  N  
ATOM   1780  CA  THR H 215      -4.022  37.801 -70.323  1.00  0.00      LH0  C  
ATOM   1781  C   THR H 215      -3.859  36.815 -69.166  1.00  0.00      LH0  C  
ATOM   1782  O   THR H 215      -3.863  35.599 -69.319  1.00  0.00      LH0  O  
ATOM   1783  CB  THR H 215      -2.719  38.067 -71.109  1.00  0.00      LH0  C  
ATOM   1784  CG2 THR H 215      -1.551  38.555 -70.244  1.00  0.00      LH0  C  
ATOM   1785  OG1 THR H 215      -2.337  36.937 -71.897  1.00  0.00      LH0  O  
ATOM   1786  H   THR H 215      -4.069  39.881 -69.723  1.00  0.00      LH0  H  
ATOM   1787  HG1 THR H 215      -1.599  37.204 -72.429  1.00  0.00      LH0  H  
ATOM   1788  N   LYS H 216      -3.717  37.390 -67.963  1.00  0.00      LH0  N  
ATOM   1789  CA  LYS H 216      -3.555  36.456 -66.858  1.00  0.00      LH0  C  
ATOM   1790  C   LYS H 216      -4.852  36.024 -66.215  1.00  0.00      LH0  C  
ATOM   1791  O   LYS H 216      -5.838  36.749 -66.116  1.00  0.00      LH0  O  
ATOM   1792  CB  LYS H 216      -2.620  37.016 -65.793  1.00  0.00      LH0  C  
ATOM   1793  CG  LYS H 216      -1.131  36.858 -66.098  1.00  0.00      LH0  C  
ATOM   1794  CD  LYS H 216      -0.289  37.499 -64.994  1.00  0.00      LH0  C  
ATOM   1795  CE  LYS H 216      -0.569  36.916 -63.606  1.00  0.00      LH0  C  
ATOM   1796  NZ  LYS H 216      -0.266  37.940 -62.597  1.00  0.00      LH0  N1+
ATOM   1797  H   LYS H 216      -3.820  38.376 -67.832  1.00  0.00      LH0  H  
ATOM   1798  HZ1 LYS H 216      -0.866  38.772 -62.794  1.00  0.00      LH0  H  
ATOM   1799  HZ2 LYS H 216      -0.494  37.592 -61.646  1.00  0.00      LH0  H  
ATOM   1800  HZ3 LYS H 216       0.730  38.226 -62.651  1.00  0.00      LH0  H  
ATOM   1801  N   THR H 217      -4.778  34.788 -65.719  1.00  0.00      LH0  N  
ATOM   1802  CA  THR H 217      -5.816  34.349 -64.801  1.00  0.00      LH0  C  
ATOM   1803  C   THR H 217      -5.782  35.145 -63.508  1.00  0.00      LH0  C  
ATOM   1804  O   THR H 217      -4.728  35.433 -62.946  1.00  0.00      LH0  O  
ATOM   1805  CB  THR H 217      -5.637  32.853 -64.561  1.00  0.00      LH0  C  
ATOM   1806  CG2 THR H 217      -6.441  32.036 -65.573  1.00  0.00      LH0  C  
ATOM   1807  OG1 THR H 217      -4.243  32.510 -64.648  1.00  0.00      LH0  O  
ATOM   1808  H   THR H 217      -3.978  34.200 -65.836  1.00  0.00      LH0  H  
ATOM   1809  HG1 THR H 217      -4.198  31.564 -64.570  1.00  0.00      LH0  H  
ATOM   1810  N   TYR H 218      -7.000  35.521 -63.112  1.00  0.00      LH0  N  
ATOM   1811  CA  TYR H 218      -7.211  36.298 -61.897  1.00  0.00      LH0  C  
ATOM   1812  C   TYR H 218      -8.450  35.790 -61.211  1.00  0.00      LH0  C  
ATOM   1813  O   TYR H 218      -9.401  36.499 -60.909  1.00  0.00      LH0  O  
ATOM   1814  CB  TYR H 218      -7.328  37.796 -62.201  1.00  0.00      LH0  C  
ATOM   1815  CG  TYR H 218      -5.958  38.360 -62.493  1.00  0.00      LH0  C  
ATOM   1816  CD1 TYR H 218      -4.945  38.191 -61.530  1.00  0.00      LH0  C  
ATOM   1817  CD2 TYR H 218      -5.724  39.022 -63.716  1.00  0.00      LH0  C  
ATOM   1818  CE1 TYR H 218      -3.652  38.637 -61.820  1.00  0.00      LH0  C  
ATOM   1819  CE2 TYR H 218      -4.430  39.494 -63.993  1.00  0.00      LH0  C  
ATOM   1820  CZ  TYR H 218      -3.408  39.280 -63.047  1.00  0.00      LH0  C  
ATOM   1821  OH  TYR H 218      -2.111  39.691 -63.308  1.00  0.00      LH0  O  
ATOM   1822  H   TYR H 218      -7.794  35.218 -63.635  1.00  0.00      LH0  H  
ATOM   1823  HH  TYR H 218      -2.121  40.374 -63.986  1.00  0.00      LH0  H  
ATOM   1824  N   THR H 219      -8.409  34.476 -61.040  1.00  0.00      LH0  N  
ATOM   1825  CA  THR H 219      -9.573  33.830 -60.471  1.00  0.00      LH0  C  
ATOM   1826  C   THR H 219      -9.555  33.916 -58.962  1.00  0.00      LH0  C  
ATOM   1827  O   THR H 219      -8.650  33.408 -58.314  1.00  0.00      LH0  O  
ATOM   1828  CB  THR H 219      -9.582  32.387 -60.971  1.00  0.00      LH0  C  
ATOM   1829  CG2 THR H 219     -10.891  31.659 -60.668  1.00  0.00      LH0  C  
ATOM   1830  OG1 THR H 219      -9.307  32.368 -62.382  1.00  0.00      LH0  O  
ATOM   1831  H   THR H 219      -7.595  33.933 -61.251  1.00  0.00      LH0  H  
ATOM   1832  HG1 THR H 219      -9.318  31.451 -62.627  1.00  0.00      LH0  H  
ATOM   1833  N   CYS H 220     -10.579  34.577 -58.416  1.00  0.00      LH0  N  
ATOM   1834  CA  CYS H 220     -10.744  34.356 -56.988  1.00  0.00      LH0  C  
ATOM   1835  C   CYS H 220     -11.475  33.059 -56.742  1.00  0.00      LH0  C  
ATOM   1836  O   CYS H 220     -12.685  32.928 -56.869  1.00  0.00      LH0  O  
ATOM   1837  CB  CYS H 220     -11.388  35.555 -56.290  1.00  0.00      LH0  C  
ATOM   1838  SG  CYS H 220     -13.020  36.049 -56.895  1.00  0.00      LH0  S  
ATOM   1839  H   CYS H 220     -11.296  35.009 -58.965  1.00  0.00      LH0  H  
ATOM   1840  N   ASN H 221     -10.644  32.068 -56.427  1.00  0.00      LH0  N  
ATOM   1841  CA  ASN H 221     -11.186  30.753 -56.114  1.00  0.00      LH0  C  
ATOM   1842  C   ASN H 221     -11.734  30.714 -54.709  1.00  0.00      LH0  C  
ATOM   1843  O   ASN H 221     -11.062  30.351 -53.746  1.00  0.00      LH0  O  
ATOM   1844  CB  ASN H 221     -10.147  29.649 -56.287  1.00  0.00      LH0  C  
ATOM   1845  CG  ASN H 221      -9.702  29.537 -57.726  1.00  0.00      LH0  C  
ATOM   1846  ND2 ASN H 221     -10.039  28.390 -58.314  1.00  0.00      LH0  N  
ATOM   1847  OD1 ASN H 221      -8.988  30.381 -58.254  1.00  0.00      LH0  O  
ATOM   1848  H   ASN H 221      -9.671  32.284 -56.326  1.00  0.00      LH0  H  
ATOM   1849 HD21 ASN H 221     -10.785  27.831 -57.942  1.00  0.00      LH0  H  
ATOM   1850 HD22 ASN H 221      -9.547  28.075 -59.125  1.00  0.00      LH0  H  
ATOM   1851  N   VAL H 222     -12.997  31.137 -54.633  1.00  0.00      LH0  N  
ATOM   1852  CA  VAL H 222     -13.681  31.142 -53.346  1.00  0.00      LH0  C  
ATOM   1853  C   VAL H 222     -13.983  29.735 -52.860  1.00  0.00      LH0  C  
ATOM   1854  O   VAL H 222     -14.608  28.918 -53.527  1.00  0.00      LH0  O  
ATOM   1855  CB  VAL H 222     -14.941  32.008 -53.471  1.00  0.00      LH0  C  
ATOM   1856  CG1 VAL H 222     -15.881  31.935 -52.266  1.00  0.00      LH0  C  
ATOM   1857  CG2 VAL H 222     -14.525  33.447 -53.778  1.00  0.00      LH0  C  
ATOM   1858  H   VAL H 222     -13.470  31.366 -55.489  1.00  0.00      LH0  H  
ATOM   1859  N   ASP H 223     -13.497  29.470 -51.652  1.00  0.00      LH0  N  
ATOM   1860  CA  ASP H 223     -13.842  28.186 -51.059  1.00  0.00      LH0  C  
ATOM   1861  C   ASP H 223     -14.615  28.389 -49.772  1.00  0.00      LH0  C  
ATOM   1862  O   ASP H 223     -14.073  28.406 -48.670  1.00  0.00      LH0  O  
ATOM   1863  CB  ASP H 223     -12.559  27.369 -50.871  1.00  0.00      LH0  C  
ATOM   1864  CG  ASP H 223     -12.813  25.908 -50.545  1.00  0.00      LH0  C  
ATOM   1865  OD1 ASP H 223     -13.825  25.568 -49.941  1.00  0.00      LH0  O  
ATOM   1866  OD2 ASP H 223     -11.951  25.087 -50.838  1.00  0.00      LH0  O1-
ATOM   1867  H   ASP H 223     -12.854  30.094 -51.205  1.00  0.00      LH0  H  
ATOM   1868  N   HIS H 224     -15.925  28.597 -49.963  1.00  0.00      LH0  N  
ATOM   1869  CA  HIS H 224     -16.755  28.787 -48.775  1.00  0.00      LH0  C  
ATOM   1870  C   HIS H 224     -17.125  27.476 -48.123  1.00  0.00      LH0  C  
ATOM   1871  O   HIS H 224     -18.171  26.890 -48.386  1.00  0.00      LH0  O  
ATOM   1872  CB  HIS H 224     -18.008  29.587 -49.119  1.00  0.00      LH0  C  
ATOM   1873  CG  HIS H 224     -18.775  29.975 -47.873  1.00  0.00      LH0  C  
ATOM   1874  CD2 HIS H 224     -18.416  30.920 -46.910  1.00  0.00      LH0  C  
ATOM   1875  ND1 HIS H 224     -19.969  29.454 -47.533  1.00  0.00      LH0  N  
ATOM   1876  CE1 HIS H 224     -20.371  30.060 -46.374  1.00  0.00      LH0  C  
ATOM   1877  NE2 HIS H 224     -19.413  30.960 -45.996  1.00  0.00      LH0  N  
ATOM   1878  H   HIS H 224     -16.313  28.518 -50.883  1.00  0.00      LH0  H  
ATOM   1879  HD1 HIS H 224     -20.487  28.772 -48.011  1.00  0.00      LH0  H  
ATOM   1880  N   LYS H 225     -16.205  27.041 -47.256  1.00  0.00      LH0  N  
ATOM   1881  CA  LYS H 225     -16.378  25.720 -46.651  1.00  0.00      LH0  C  
ATOM   1882  C   LYS H 225     -17.720  25.368 -46.012  1.00  0.00      LH0  C  
ATOM   1883  O   LYS H 225     -18.257  24.314 -46.325  1.00  0.00      LH0  O  
ATOM   1884  CB  LYS H 225     -15.176  25.328 -45.783  1.00  0.00      LH0  C  
ATOM   1885  CG  LYS H 225     -13.911  25.432 -46.629  1.00  0.00      LH0  C  
ATOM   1886  CD  LYS H 225     -12.709  24.632 -46.133  1.00  0.00      LH0  C  
ATOM   1887  CE  LYS H 225     -11.564  24.687 -47.150  1.00  0.00      LH0  C  
ATOM   1888  NZ  LYS H 225     -12.036  24.201 -48.455  1.00  0.00      LH0  N1+
ATOM   1889  H   LYS H 225     -15.411  27.625 -47.072  1.00  0.00      LH0  H  
ATOM   1890  HZ1 LYS H 225     -11.396  24.471 -49.235  1.00  0.00      LH0  H  
ATOM   1891  HZ2 LYS H 225     -12.207  23.183 -48.489  1.00  0.00      LH0  H  
ATOM   1892  HZ3 LYS H 225     -12.910  24.693 -48.745  1.00  0.00      LH0  H  
ATOM   1893  N   PRO H 226     -18.292  26.257 -45.150  1.00  0.00      LH0  N  
ATOM   1894  CA  PRO H 226     -19.619  25.957 -44.588  1.00  0.00      LH0  C  
ATOM   1895  C   PRO H 226     -20.727  25.533 -45.553  1.00  0.00      LH0  C  
ATOM   1896  O   PRO H 226     -21.670  24.856 -45.163  1.00  0.00      LH0  O  
ATOM   1897  CB  PRO H 226     -19.962  27.229 -43.814  1.00  0.00      LH0  C  
ATOM   1898  CG  PRO H 226     -18.615  27.804 -43.400  1.00  0.00      LH0  C  
ATOM   1899  CD  PRO H 226     -17.758  27.513 -44.618  1.00  0.00      LH0  C  
ATOM   1900  N   SER H 227     -20.588  25.950 -46.821  1.00  0.00      LH0  N  
ATOM   1901  CA  SER H 227     -21.569  25.442 -47.775  1.00  0.00      LH0  C  
ATOM   1902  C   SER H 227     -20.952  24.948 -49.071  1.00  0.00      LH0  C  
ATOM   1903  O   SER H 227     -21.532  25.055 -50.148  1.00  0.00      LH0  O  
ATOM   1904  CB  SER H 227     -22.650  26.502 -48.015  1.00  0.00      LH0  C  
ATOM   1905  OG  SER H 227     -22.047  27.773 -48.296  1.00  0.00      LH0  O  
ATOM   1906  H   SER H 227     -19.847  26.551 -47.118  1.00  0.00      LH0  H  
ATOM   1907  HG  SER H 227     -21.961  27.804 -49.248  1.00  0.00      LH0  H  
ATOM   1908  N   ASN H 228     -19.708  24.448 -48.928  1.00  0.00      LH0  N  
ATOM   1909  CA  ASN H 228     -18.923  23.947 -50.068  1.00  0.00      LH0  C  
ATOM   1910  C   ASN H 228     -18.856  24.843 -51.297  1.00  0.00      LH0  C  
ATOM   1911  O   ASN H 228     -18.687  24.391 -52.423  1.00  0.00      LH0  O  
ATOM   1912  CB  ASN H 228     -19.386  22.551 -50.508  1.00  0.00      LH0  C  
ATOM   1913  CG  ASN H 228     -19.054  21.517 -49.458  1.00  0.00      LH0  C  
ATOM   1914  ND2 ASN H 228     -18.110  20.650 -49.833  1.00  0.00      LH0  N  
ATOM   1915  OD1 ASN H 228     -19.613  21.478 -48.373  1.00  0.00      LH0  O  
ATOM   1916  H   ASN H 228     -19.366  24.311 -47.996  1.00  0.00      LH0  H  
ATOM   1917 HD21 ASN H 228     -17.674  20.705 -50.728  1.00  0.00      LH0  H  
ATOM   1918 HD22 ASN H 228     -17.867  19.938 -49.176  1.00  0.00      LH0  H  
ATOM   1919  N   THR H 229     -19.032  26.146 -51.058  1.00  0.00      LH0  N  
ATOM   1920  CA  THR H 229     -19.312  26.948 -52.239  1.00  0.00      LH0  C  
ATOM   1921  C   THR H 229     -18.090  27.477 -52.960  1.00  0.00      LH0  C  
ATOM   1922  O   THR H 229     -17.446  28.438 -52.551  1.00  0.00      LH0  O  
ATOM   1923  CB  THR H 229     -20.310  28.051 -51.897  1.00  0.00      LH0  C  
ATOM   1924  CG2 THR H 229     -21.101  28.493 -53.129  1.00  0.00      LH0  C  
ATOM   1925  OG1 THR H 229     -21.203  27.600 -50.869  1.00  0.00      LH0  O  
ATOM   1926  H   THR H 229     -19.046  26.518 -50.129  1.00  0.00      LH0  H  
ATOM   1927  HG1 THR H 229     -21.426  26.693 -51.091  1.00  0.00      LH0  H  
ATOM   1928  N   LYS H 230     -17.811  26.780 -54.067  1.00  0.00      LH0  N  
ATOM   1929  CA  LYS H 230     -16.721  27.224 -54.929  1.00  0.00      LH0  C  
ATOM   1930  C   LYS H 230     -17.134  28.315 -55.897  1.00  0.00      LH0  C  
ATOM   1931  O   LYS H 230     -17.510  28.065 -57.035  1.00  0.00      LH0  O  
ATOM   1932  CB  LYS H 230     -16.103  26.046 -55.687  1.00  0.00      LH0  C  
ATOM   1933  CG  LYS H 230     -15.673  24.876 -54.795  1.00  0.00      LH0  C  
ATOM   1934  CD  LYS H 230     -14.646  25.194 -53.697  1.00  0.00      LH0  C  
ATOM   1935  CE  LYS H 230     -13.228  25.555 -54.162  1.00  0.00      LH0  C  
ATOM   1936  NZ  LYS H 230     -13.166  26.921 -54.692  1.00  0.00      LH0  N1+
ATOM   1937  H   LYS H 230     -18.365  25.976 -54.289  1.00  0.00      LH0  H  
ATOM   1938  HZ1 LYS H 230     -13.439  26.977 -55.701  1.00  0.00      LH0  H  
ATOM   1939  HZ2 LYS H 230     -13.806  27.588 -54.214  1.00  0.00      LH0  H  
ATOM   1940  HZ3 LYS H 230     -12.208  27.308 -54.675  1.00  0.00      LH0  H  
ATOM   1941  N   VAL H 231     -17.069  29.552 -55.395  1.00  0.00      LH0  N  
ATOM   1942  CA  VAL H 231     -17.353  30.631 -56.342  1.00  0.00      LH0  C  
ATOM   1943  C   VAL H 231     -16.084  31.079 -57.045  1.00  0.00      LH0  C  
ATOM   1944  O   VAL H 231     -15.534  32.145 -56.801  1.00  0.00      LH0  O  
ATOM   1945  CB  VAL H 231     -18.082  31.812 -55.680  1.00  0.00      LH0  C  
ATOM   1946  CG1 VAL H 231     -18.628  32.790 -56.729  1.00  0.00      LH0  C  
ATOM   1947  CG2 VAL H 231     -19.203  31.330 -54.761  1.00  0.00      LH0  C  
ATOM   1948  H   VAL H 231     -16.649  29.680 -54.495  1.00  0.00      LH0  H  
ATOM   1949  N   ASP H 232     -15.630  30.179 -57.917  1.00  0.00      LH0  N  
ATOM   1950  CA  ASP H 232     -14.287  30.376 -58.452  1.00  0.00      LH0  C  
ATOM   1951  C   ASP H 232     -14.297  31.223 -59.706  1.00  0.00      LH0  C  
ATOM   1952  O   ASP H 232     -14.315  30.747 -60.835  1.00  0.00      LH0  O  
ATOM   1953  CB  ASP H 232     -13.591  29.014 -58.634  1.00  0.00      LH0  C  
ATOM   1954  CG  ASP H 232     -13.334  28.321 -57.293  1.00  0.00      LH0  C  
ATOM   1955  OD1 ASP H 232     -13.849  28.744 -56.264  1.00  0.00      LH0  O  
ATOM   1956  OD2 ASP H 232     -12.594  27.343 -57.239  1.00  0.00      LH0  O1-
ATOM   1957  H   ASP H 232     -16.142  29.337 -58.087  1.00  0.00      LH0  H  
ATOM   1958  N   LYS H 233     -14.334  32.535 -59.452  1.00  0.00      LH0  N  
ATOM   1959  CA  LYS H 233     -14.614  33.431 -60.570  1.00  0.00      LH0  C  
ATOM   1960  C   LYS H 233     -13.439  34.320 -60.937  1.00  0.00      LH0  C  
ATOM   1961  O   LYS H 233     -12.819  34.948 -60.091  1.00  0.00      LH0  O  
ATOM   1962  CB  LYS H 233     -15.893  34.212 -60.240  1.00  0.00      LH0  C  
ATOM   1963  CG  LYS H 233     -16.423  35.148 -61.330  1.00  0.00      LH0  C  
ATOM   1964  CD  LYS H 233     -17.840  35.658 -61.037  1.00  0.00      LH0  C  
ATOM   1965  CE  LYS H 233     -17.988  36.305 -59.658  1.00  0.00      LH0  C  
ATOM   1966  NZ  LYS H 233     -19.350  36.824 -59.493  1.00  0.00      LH0  N1+
ATOM   1967  H   LYS H 233     -14.210  32.850 -58.505  1.00  0.00      LH0  H  
ATOM   1968  HZ1 LYS H 233     -19.513  37.301 -58.576  1.00  0.00      LH0  H  
ATOM   1969  HZ2 LYS H 233     -19.585  37.571 -60.180  1.00  0.00      LH0  H  
ATOM   1970  HZ3 LYS H 233     -20.102  36.123 -59.595  1.00  0.00      LH0  H  
ATOM   1971  N   ARG H 234     -13.137  34.345 -62.246  1.00  0.00      LH0  N  
ATOM   1972  CA  ARG H 234     -12.083  35.272 -62.660  1.00  0.00      LH0  C  
ATOM   1973  C   ARG H 234     -12.585  36.702 -62.749  1.00  0.00      LH0  C  
ATOM   1974  O   ARG H 234     -13.595  36.988 -63.381  1.00  0.00      LH0  O  
ATOM   1975  CB  ARG H 234     -11.433  34.827 -63.984  1.00  0.00      LH0  C  
ATOM   1976  CG  ARG H 234     -10.295  35.755 -64.439  1.00  0.00      LH0  C  
ATOM   1977  CD  ARG H 234      -9.592  35.381 -65.747  1.00  0.00      LH0  C  
ATOM   1978  NE  ARG H 234      -8.675  36.448 -66.163  1.00  0.00      LH0  N  
ATOM   1979  CZ  ARG H 234      -9.064  37.379 -67.060  1.00  0.00      LH0  C  
ATOM   1980  NH1 ARG H 234     -10.231  37.267 -67.683  1.00  0.00      LH0  N1+
ATOM   1981  NH2 ARG H 234      -8.292  38.420 -67.335  1.00  0.00      LH0  N  
ATOM   1982  H   ARG H 234     -13.709  33.860 -62.903  1.00  0.00      LH0  H  
ATOM   1983  HE  ARG H 234      -7.760  36.567 -65.767  1.00  0.00      LH0  H  
ATOM   1984 HH11 ARG H 234     -10.471  37.983 -68.353  1.00  0.00      LH0  H  
ATOM   1985 HH12 ARG H 234     -10.863  36.517 -67.516  1.00  0.00      LH0  H  
ATOM   1986 HH21 ARG H 234      -8.642  39.131 -67.966  1.00  0.00      LH0  H  
ATOM   1987 HH22 ARG H 234      -7.370  38.549 -66.955  1.00  0.00      LH0  H  
ATOM   1988  N   VAL H 235     -11.825  37.586 -62.097  1.00  0.00      LH0  N  
ATOM   1989  CA  VAL H 235     -12.076  39.008 -62.307  1.00  0.00      LH0  C  
ATOM   1990  C   VAL H 235     -11.381  39.459 -63.580  1.00  0.00      LH0  C  
ATOM   1991  O   VAL H 235     -10.266  39.043 -63.873  1.00  0.00      LH0  O  
ATOM   1992  CB  VAL H 235     -11.572  39.814 -61.100  1.00  0.00      LH0  C  
ATOM   1993  CG1 VAL H 235     -12.034  41.274 -61.129  1.00  0.00      LH0  C  
ATOM   1994  CG2 VAL H 235     -11.975  39.138 -59.793  1.00  0.00      LH0  C  
ATOM   1995  H   VAL H 235     -11.007  37.276 -61.609  1.00  0.00      LH0  H  
ATOM   1996  N   GLU H 236     -12.083  40.317 -64.329  1.00  0.00      LH0  N  
ATOM   1997  CA  GLU H 236     -11.333  40.982 -65.387  1.00  0.00      LH0  C  
ATOM   1998  C   GLU H 236     -10.801  42.314 -64.921  1.00  0.00      LH0  C  
ATOM   1999  O   GLU H 236     -11.395  42.979 -64.080  1.00  0.00      LH0  O  
ATOM   2000  CB  GLU H 236     -12.171  41.222 -66.644  1.00  0.00      LH0  C  
ATOM   2001  CG  GLU H 236     -11.883  40.283 -67.824  1.00  0.00      LH0  C  
ATOM   2002  CD  GLU H 236     -10.447  40.343 -68.352  1.00  0.00      LH0  C  
ATOM   2003  OE1 GLU H 236     -10.115  39.519 -69.193  1.00  0.00      LH0  O  
ATOM   2004  OE2 GLU H 236      -9.629  41.145 -67.911  1.00  0.00      LH0  O1-
ATOM   2005  H   GLU H 236     -12.974  40.654 -64.034  1.00  0.00      LH0  H  
ATOM   2006  N   SER H 237      -9.665  42.670 -65.534  1.00  0.00      LH0  N  
ATOM   2007  CA  SER H 237      -9.176  44.050 -65.585  1.00  0.00      LH0  C  
ATOM   2008  C   SER H 237      -9.765  45.078 -64.628  1.00  0.00      LH0  C  
ATOM   2009  O   SER H 237      -9.071  45.714 -63.841  1.00  0.00      LH0  O  
ATOM   2010  CB  SER H 237      -9.262  44.533 -67.035  1.00  0.00      LH0  C  
ATOM   2011  OG  SER H 237     -10.404  43.951 -67.676  1.00  0.00      LH0  O  
ATOM   2012  H   SER H 237      -9.281  41.981 -66.149  1.00  0.00      LH0  H  
ATOM   2013  HG  SER H 237     -10.165  43.054 -67.922  1.00  0.00      LH0  H  
TER   
ATOM   2014  N   ASP L  23      -6.610  29.920 -10.031  1.00  0.00      LL0  N  
ATOM   2015  CA  ASP L  23      -5.968  29.496 -11.276  1.00  0.00      LL0  C  
ATOM   2016  C   ASP L  23      -4.481  29.820 -11.342  1.00  0.00      LL0  C  
ATOM   2017  O   ASP L  23      -3.963  30.718 -10.677  1.00  0.00      LL0  O  
ATOM   2018  CB  ASP L  23      -6.728  30.075 -12.485  1.00  0.00      LL0  C  
ATOM   2019  CG  ASP L  23      -6.144  29.545 -13.785  1.00  0.00      LL0  C  
ATOM   2020  OD1 ASP L  23      -6.086  28.329 -13.945  1.00  0.00      LL0  O  
ATOM   2021  OD2 ASP L  23      -5.662  30.342 -14.585  1.00  0.00      LL0  O1-
ATOM   2022  H   ASP L  23      -7.599  29.817  -9.947  1.00  0.00      LL0  H  
ATOM   2023  N   ILE L  24      -3.792  29.037 -12.182  1.00  0.00      LL0  N  
ATOM   2024  CA  ILE L  24      -2.442  29.472 -12.507  1.00  0.00      LL0  C  
ATOM   2025  C   ILE L  24      -2.455  30.458 -13.666  1.00  0.00      LL0  C  
ATOM   2026  O   ILE L  24      -2.166  30.140 -14.815  1.00  0.00      LL0  O  
ATOM   2027  CB  ILE L  24      -1.501  28.291 -12.767  1.00  0.00      LL0  C  
ATOM   2028  CG1 ILE L  24      -1.726  27.150 -11.766  1.00  0.00      LL0  C  
ATOM   2029  CG2 ILE L  24      -0.053  28.786 -12.735  1.00  0.00      LL0  C  
ATOM   2030  CD1 ILE L  24      -0.861  25.914 -12.031  1.00  0.00      LL0  C  
ATOM   2031  H   ILE L  24      -4.332  28.449 -12.792  1.00  0.00      LL0  H  
ATOM   2032  N   VAL L  25      -2.813  31.692 -13.288  1.00  0.00      LL0  N  
ATOM   2033  CA  VAL L  25      -3.001  32.729 -14.300  1.00  0.00      LL0  C  
ATOM   2034  C   VAL L  25      -1.711  33.108 -15.011  1.00  0.00      LL0  C  
ATOM   2035  O   VAL L  25      -0.834  33.768 -14.465  1.00  0.00      LL0  O  
ATOM   2036  CB  VAL L  25      -3.678  33.970 -13.693  1.00  0.00      LL0  C  
ATOM   2037  CG1 VAL L  25      -4.058  34.989 -14.772  1.00  0.00      LL0  C  
ATOM   2038  CG2 VAL L  25      -4.898  33.591 -12.848  1.00  0.00      LL0  C  
ATOM   2039  H   VAL L  25      -3.001  31.843 -12.318  1.00  0.00      LL0  H  
ATOM   2040  N   MET L  26      -1.646  32.656 -16.270  1.00  0.00      LL0  N  
ATOM   2041  CA  MET L  26      -0.511  33.040 -17.105  1.00  0.00      LL0  C  
ATOM   2042  C   MET L  26      -0.655  34.440 -17.665  1.00  0.00      LL0  C  
ATOM   2043  O   MET L  26      -1.174  34.681 -18.747  1.00  0.00      LL0  O  
ATOM   2044  CB  MET L  26      -0.277  32.019 -18.219  1.00  0.00      LL0  C  
ATOM   2045  CG  MET L  26      -0.087  30.602 -17.685  1.00  0.00      LL0  C  
ATOM   2046  SD  MET L  26       1.248  30.489 -16.483  1.00  0.00      LL0  S  
ATOM   2047  CE  MET L  26       2.633  30.743 -17.600  1.00  0.00      LL0  C  
ATOM   2048  H   MET L  26      -2.392  32.079 -16.598  1.00  0.00      LL0  H  
ATOM   2049  N   THR L  27      -0.188  35.364 -16.834  1.00  0.00      LL0  N  
ATOM   2050  CA  THR L  27      -0.393  36.769 -17.155  1.00  0.00      LL0  C  
ATOM   2051  C   THR L  27       0.684  37.314 -18.075  1.00  0.00      LL0  C  
ATOM   2052  O   THR L  27       1.797  37.601 -17.651  1.00  0.00      LL0  O  
ATOM   2053  CB  THR L  27      -0.452  37.562 -15.847  1.00  0.00      LL0  C  
ATOM   2054  CG2 THR L  27      -1.158  38.908 -16.027  1.00  0.00      LL0  C  
ATOM   2055  OG1 THR L  27      -1.080  36.781 -14.817  1.00  0.00      LL0  O  
ATOM   2056  H   THR L  27       0.275  35.076 -15.995  1.00  0.00      LL0  H  
ATOM   2057  HG1 THR L  27      -0.477  36.067 -14.608  1.00  0.00      LL0  H  
ATOM   2058  N   GLN L  28       0.334  37.432 -19.360  1.00  0.00      LL0  N  
ATOM   2059  CA  GLN L  28       1.350  38.030 -20.219  1.00  0.00      LL0  C  
ATOM   2060  C   GLN L  28       1.398  39.531 -20.124  1.00  0.00      LL0  C  
ATOM   2061  O   GLN L  28       0.441  40.199 -19.749  1.00  0.00      LL0  O  
ATOM   2062  CB  GLN L  28       1.192  37.589 -21.667  1.00  0.00      LL0  C  
ATOM   2063  CG  GLN L  28       1.688  36.160 -21.797  1.00  0.00      LL0  C  
ATOM   2064  CD  GLN L  28       1.399  35.619 -23.170  1.00  0.00      LL0  C  
ATOM   2065  NE2 GLN L  28       1.930  36.318 -24.173  1.00  0.00      LL0  N  
ATOM   2066  OE1 GLN L  28       0.744  34.598 -23.326  1.00  0.00      LL0  O  
ATOM   2067  H   GLN L  28      -0.598  37.250 -19.682  1.00  0.00      LL0  H  
ATOM   2068 HE21 GLN L  28       2.400  37.199 -24.066  1.00  0.00      LL0  H  
ATOM   2069 HE22 GLN L  28       1.842  35.987 -25.111  1.00  0.00      LL0  H  
ATOM   2070  N   SER L  29       2.580  40.029 -20.477  1.00  0.00      LL0  N  
ATOM   2071  CA  SER L  29       2.790  41.466 -20.465  1.00  0.00      LL0  C  
ATOM   2072  C   SER L  29       3.882  41.837 -21.449  1.00  0.00      LL0  C  
ATOM   2073  O   SER L  29       4.974  41.282 -21.412  1.00  0.00      LL0  O  
ATOM   2074  CB  SER L  29       3.167  41.948 -19.058  1.00  0.00      LL0  C  
ATOM   2075  OG  SER L  29       2.220  41.481 -18.089  1.00  0.00      LL0  O  
ATOM   2076  H   SER L  29       3.334  39.412 -20.707  1.00  0.00      LL0  H  
ATOM   2077  HG  SER L  29       1.390  41.340 -18.543  1.00  0.00      LL0  H  
ATOM   2078  N   PRO L  30       3.571  42.810 -22.331  1.00  0.00      LL0  N  
ATOM   2079  CA  PRO L  30       2.211  43.333 -22.507  1.00  0.00      LL0  C  
ATOM   2080  C   PRO L  30       1.413  42.473 -23.481  1.00  0.00      LL0  C  
ATOM   2081  O   PRO L  30       1.893  41.479 -24.014  1.00  0.00      LL0  O  
ATOM   2082  CB  PRO L  30       2.516  44.729 -23.053  1.00  0.00      LL0  C  
ATOM   2083  CG  PRO L  30       3.757  44.532 -23.926  1.00  0.00      LL0  C  
ATOM   2084  CD  PRO L  30       4.551  43.459 -23.192  1.00  0.00      LL0  C  
ATOM   2085  N   ASP L  31       0.185  42.939 -23.714  1.00  0.00      LL0  N  
ATOM   2086  CA  ASP L  31      -0.695  42.289 -24.685  1.00  0.00      LL0  C  
ATOM   2087  C   ASP L  31      -0.266  42.496 -26.128  1.00  0.00      LL0  C  
ATOM   2088  O   ASP L  31      -0.532  41.707 -27.026  1.00  0.00      LL0  O  
ATOM   2089  CB  ASP L  31      -2.132  42.789 -24.498  1.00  0.00      LL0  C  
ATOM   2090  CG  ASP L  31      -2.631  42.524 -23.087  1.00  0.00      LL0  C  
ATOM   2091  OD1 ASP L  31      -3.587  41.771 -22.937  1.00  0.00      LL0  O  
ATOM   2092  OD2 ASP L  31      -2.064  43.064 -22.136  1.00  0.00      LL0  O1-
ATOM   2093  H   ASP L  31      -0.253  43.586 -23.085  1.00  0.00      LL0  H  
ATOM   2094  N   SER L  32       0.434  43.617 -26.340  1.00  0.00      LL0  N  
ATOM   2095  CA  SER L  32       0.942  43.854 -27.688  1.00  0.00      LL0  C  
ATOM   2096  C   SER L  32       2.302  44.516 -27.642  1.00  0.00      LL0  C  
ATOM   2097  O   SER L  32       2.563  45.344 -26.780  1.00  0.00      LL0  O  
ATOM   2098  CB  SER L  32      -0.040  44.702 -28.506  1.00  0.00      LL0  C  
ATOM   2099  OG  SER L  32      -1.260  44.910 -27.778  1.00  0.00      LL0  O  
ATOM   2100  H   SER L  32       0.561  44.306 -25.629  1.00  0.00      LL0  H  
ATOM   2101  HG  SER L  32      -1.609  44.052 -27.563  1.00  0.00      LL0  H  
ATOM   2102  N   LEU L  33       3.171  44.113 -28.578  1.00  0.00      LL0  N  
ATOM   2103  CA  LEU L  33       4.506  44.692 -28.520  1.00  0.00      LL0  C  
ATOM   2104  C   LEU L  33       5.027  45.098 -29.883  1.00  0.00      LL0  C  
ATOM   2105  O   LEU L  33       5.118  44.308 -30.816  1.00  0.00      LL0  O  
ATOM   2106  CB  LEU L  33       5.455  43.747 -27.771  1.00  0.00      LL0  C  
ATOM   2107  CG  LEU L  33       6.731  44.410 -27.239  1.00  0.00      LL0  C  
ATOM   2108  CD1 LEU L  33       6.458  45.710 -26.479  1.00  0.00      LL0  C  
ATOM   2109  CD2 LEU L  33       7.551  43.432 -26.397  1.00  0.00      LL0  C  
ATOM   2110  H   LEU L  33       2.920  43.445 -29.280  1.00  0.00      LL0  H  
ATOM   2111  N   ALA L  34       5.333  46.399 -29.954  1.00  0.00      LL0  N  
ATOM   2112  CA  ALA L  34       5.778  46.943 -31.231  1.00  0.00      LL0  C  
ATOM   2113  C   ALA L  34       7.289  46.962 -31.368  1.00  0.00      LL0  C  
ATOM   2114  O   ALA L  34       7.966  47.929 -31.030  1.00  0.00      LL0  O  
ATOM   2115  CB  ALA L  34       5.215  48.352 -31.428  1.00  0.00      LL0  C  
ATOM   2116  H   ALA L  34       5.301  46.965 -29.132  1.00  0.00      LL0  H  
ATOM   2117  N   VAL L  35       7.799  45.829 -31.853  1.00  0.00      LL0  N  
ATOM   2118  CA  VAL L  35       9.251  45.672 -31.907  1.00  0.00      LL0  C  
ATOM   2119  C   VAL L  35       9.779  45.952 -33.300  1.00  0.00      LL0  C  
ATOM   2120  O   VAL L  35       9.200  45.536 -34.290  1.00  0.00      LL0  O  
ATOM   2121  CB  VAL L  35       9.633  44.267 -31.433  1.00  0.00      LL0  C  
ATOM   2122  CG1 VAL L  35      11.143  44.073 -31.305  1.00  0.00      LL0  C  
ATOM   2123  CG2 VAL L  35       8.944  43.966 -30.107  1.00  0.00      LL0  C  
ATOM   2124  H   VAL L  35       7.179  45.186 -32.307  1.00  0.00      LL0  H  
ATOM   2125  N   SER L  36      10.871  46.714 -33.357  1.00  0.00      LL0  N  
ATOM   2126  CA  SER L  36      11.419  46.995 -34.682  1.00  0.00      LL0  C  
ATOM   2127  C   SER L  36      12.258  45.865 -35.233  1.00  0.00      LL0  C  
ATOM   2128  O   SER L  36      12.666  44.960 -34.513  1.00  0.00      LL0  O  
ATOM   2129  CB  SER L  36      12.265  48.265 -34.643  1.00  0.00      LL0  C  
ATOM   2130  OG  SER L  36      11.677  49.186 -33.721  1.00  0.00      LL0  O  
ATOM   2131  H   SER L  36      11.374  46.930 -32.518  1.00  0.00      LL0  H  
ATOM   2132  HG  SER L  36      12.381  49.379 -33.093  1.00  0.00      LL0  H  
ATOM   2133  N   LEU L  37      12.562  46.000 -36.532  1.00  0.00      LL0  N  
ATOM   2134  CA  LEU L  37      13.646  45.184 -37.085  1.00  0.00      LL0  C  
ATOM   2135  C   LEU L  37      14.929  45.301 -36.274  1.00  0.00      LL0  C  
ATOM   2136  O   LEU L  37      15.458  46.386 -36.077  1.00  0.00      LL0  O  
ATOM   2137  CB  LEU L  37      13.916  45.604 -38.528  1.00  0.00      LL0  C  
ATOM   2138  CG  LEU L  37      12.776  45.244 -39.477  1.00  0.00      LL0  C  
ATOM   2139  CD1 LEU L  37      12.868  45.994 -40.806  1.00  0.00      LL0  C  
ATOM   2140  CD2 LEU L  37      12.695  43.734 -39.680  1.00  0.00      LL0  C  
ATOM   2141  H   LEU L  37      12.106  46.710 -37.072  1.00  0.00      LL0  H  
ATOM   2142  N   GLY L  38      15.386  44.142 -35.788  1.00  0.00      LL0  N  
ATOM   2143  CA  GLY L  38      16.619  44.156 -35.002  1.00  0.00      LL0  C  
ATOM   2144  C   GLY L  38      16.459  44.446 -33.515  1.00  0.00      LL0  C  
ATOM   2145  O   GLY L  38      17.336  44.154 -32.710  1.00  0.00      LL0  O  
ATOM   2146  H   GLY L  38      14.807  43.331 -35.880  1.00  0.00      LL0  H  
ATOM   2147  N   GLU L  39      15.303  45.035 -33.178  1.00  0.00      LL0  N  
ATOM   2148  CA  GLU L  39      15.072  45.410 -31.785  1.00  0.00      LL0  C  
ATOM   2149  C   GLU L  39      14.791  44.171 -30.939  1.00  0.00      LL0  C  
ATOM   2150  O   GLU L  39      14.683  43.061 -31.454  1.00  0.00      LL0  O  
ATOM   2151  CB  GLU L  39      13.939  46.443 -31.780  1.00  0.00      LL0  C  
ATOM   2152  CG  GLU L  39      13.759  47.389 -30.587  1.00  0.00      LL0  C  
ATOM   2153  CD  GLU L  39      12.511  48.225 -30.821  1.00  0.00      LL0  C  
ATOM   2154  OE1 GLU L  39      11.408  47.715 -30.670  1.00  0.00      LL0  O  
ATOM   2155  OE2 GLU L  39      12.611  49.387 -31.198  1.00  0.00      LL0  O1-
ATOM   2156  H   GLU L  39      14.557  45.087 -33.840  1.00  0.00      LL0  H  
ATOM   2157  N   ARG L  40      14.712  44.390 -29.621  1.00  0.00      LL0  N  
ATOM   2158  CA  ARG L  40      14.495  43.232 -28.766  1.00  0.00      LL0  C  
ATOM   2159  C   ARG L  40      13.162  43.275 -28.048  1.00  0.00      LL0  C  
ATOM   2160  O   ARG L  40      12.840  44.213 -27.331  1.00  0.00      LL0  O  
ATOM   2161  CB  ARG L  40      15.687  43.068 -27.813  1.00  0.00      LL0  C  
ATOM   2162  CG  ARG L  40      15.505  41.998 -26.730  1.00  0.00      LL0  C  
ATOM   2163  CD  ARG L  40      16.806  41.305 -26.332  1.00  0.00      LL0  C  
ATOM   2164  NE  ARG L  40      17.830  42.245 -25.884  1.00  0.00      LL0  N  
ATOM   2165  CZ  ARG L  40      19.136  41.924 -26.019  1.00  0.00      LL0  C  
ATOM   2166  NH1 ARG L  40      19.504  40.785 -26.610  1.00  0.00      LL0  N1+
ATOM   2167  NH2 ARG L  40      20.061  42.762 -25.555  1.00  0.00      LL0  N  
ATOM   2168  H   ARG L  40      14.706  45.314 -29.241  1.00  0.00      LL0  H  
ATOM   2169  HE  ARG L  40      17.505  43.080 -25.435  1.00  0.00      LL0  H  
ATOM   2170 HH11 ARG L  40      20.458  40.509 -26.706  1.00  0.00      LL0  H  
ATOM   2171 HH12 ARG L  40      18.818  40.149 -26.991  1.00  0.00      LL0  H  
ATOM   2172 HH21 ARG L  40      21.038  42.562 -25.635  1.00  0.00      LL0  H  
ATOM   2173 HH22 ARG L  40      19.791  43.619 -25.113  1.00  0.00      LL0  H  
ATOM   2174  N   ALA L  41      12.405  42.198 -28.277  1.00  0.00      LL0  N  
ATOM   2175  CA  ALA L  41      11.201  42.006 -27.484  1.00  0.00      LL0  C  
ATOM   2176  C   ALA L  41      11.514  41.361 -26.152  1.00  0.00      LL0  C  
ATOM   2177  O   ALA L  41      12.187  40.342 -26.072  1.00  0.00      LL0  O  
ATOM   2178  CB  ALA L  41      10.220  41.097 -28.220  1.00  0.00      LL0  C  
ATOM   2179  H   ALA L  41      12.787  41.461 -28.835  1.00  0.00      LL0  H  
ATOM   2180  N   THR L  42      10.964  41.982 -25.112  1.00  0.00      LL0  N  
ATOM   2181  CA  THR L  42      11.108  41.347 -23.809  1.00  0.00      LL0  C  
ATOM   2182  C   THR L  42       9.756  40.898 -23.277  1.00  0.00      LL0  C  
ATOM   2183  O   THR L  42       9.200  41.444 -22.329  1.00  0.00      LL0  O  
ATOM   2184  CB  THR L  42      11.824  42.316 -22.863  1.00  0.00      LL0  C  
ATOM   2185  CG2 THR L  42      12.386  41.622 -21.619  1.00  0.00      LL0  C  
ATOM   2186  OG1 THR L  42      12.874  42.994 -23.568  1.00  0.00      LL0  O  
ATOM   2187  H   THR L  42      10.532  42.875 -25.219  1.00  0.00      LL0  H  
ATOM   2188  HG1 THR L  42      13.150  43.711 -23.014  1.00  0.00      LL0  H  
ATOM   2189  N   ILE L  43       9.213  39.898 -23.987  1.00  0.00      LL0  N  
ATOM   2190  CA  ILE L  43       7.843  39.499 -23.659  1.00  0.00      LL0  C  
ATOM   2191  C   ILE L  43       7.802  38.724 -22.358  1.00  0.00      LL0  C  
ATOM   2192  O   ILE L  43       8.555  37.782 -22.159  1.00  0.00      LL0  O  
ATOM   2193  CB  ILE L  43       7.236  38.689 -24.814  1.00  0.00      LL0  C  
ATOM   2194  CG1 ILE L  43       7.355  39.471 -26.124  1.00  0.00      LL0  C  
ATOM   2195  CG2 ILE L  43       5.787  38.273 -24.536  1.00  0.00      LL0  C  
ATOM   2196  CD1 ILE L  43       6.895  38.682 -27.349  1.00  0.00      LL0  C  
ATOM   2197  H   ILE L  43       9.786  39.350 -24.603  1.00  0.00      LL0  H  
ATOM   2198  N   ASN L  44       6.920  39.176 -21.467  1.00  0.00      LL0  N  
ATOM   2199  CA  ASN L  44       6.903  38.515 -20.168  1.00  0.00      LL0  C  
ATOM   2200  C   ASN L  44       5.607  37.794 -19.897  1.00  0.00      LL0  C  
ATOM   2201  O   ASN L  44       4.607  37.994 -20.577  1.00  0.00      LL0  O  
ATOM   2202  CB  ASN L  44       7.212  39.511 -19.054  1.00  0.00      LL0  C  
ATOM   2203  CG  ASN L  44       8.711  39.596 -18.884  1.00  0.00      LL0  C  
ATOM   2204  ND2 ASN L  44       9.298  40.553 -19.607  1.00  0.00      LL0  N  
ATOM   2205  OD1 ASN L  44       9.322  38.848 -18.134  1.00  0.00      LL0  O  
ATOM   2206  H   ASN L  44       6.275  39.910 -21.687  1.00  0.00      LL0  H  
ATOM   2207 HD21 ASN L  44       8.814  41.101 -20.292  1.00  0.00      LL0  H  
ATOM   2208 HD22 ASN L  44      10.274  40.701 -19.469  1.00  0.00      LL0  H  
ATOM   2209  N   CYS L  45       5.675  36.950 -18.865  1.00  0.00      LL0  N  
ATOM   2210  CA  CYS L  45       4.519  36.166 -18.445  1.00  0.00      LL0  C  
ATOM   2211  C   CYS L  45       4.671  35.779 -16.993  1.00  0.00      LL0  C  
ATOM   2212  O   CYS L  45       5.468  34.919 -16.641  1.00  0.00      LL0  O  
ATOM   2213  CB  CYS L  45       4.374  34.929 -19.337  1.00  0.00      LL0  C  
ATOM   2214  SG  CYS L  45       3.037  33.779 -18.925  1.00  0.00      LL0  S  
ATOM   2215  H   CYS L  45       6.572  36.772 -18.452  1.00  0.00      LL0  H  
ATOM   2216  N   LYS L  46       3.894  36.479 -16.161  1.00  0.00      LL0  N  
ATOM   2217  CA  LYS L  46       3.879  36.115 -14.750  1.00  0.00      LL0  C  
ATOM   2218  C   LYS L  46       2.738  35.167 -14.442  1.00  0.00      LL0  C  
ATOM   2219  O   LYS L  46       1.571  35.495 -14.626  1.00  0.00      LL0  O  
ATOM   2220  CB  LYS L  46       3.780  37.372 -13.880  1.00  0.00      LL0  C  
ATOM   2221  CG  LYS L  46       3.888  37.086 -12.378  1.00  0.00      LL0  C  
ATOM   2222  CD  LYS L  46       3.669  38.317 -11.493  1.00  0.00      LL0  C  
ATOM   2223  CE  LYS L  46       4.698  39.427 -11.722  1.00  0.00      LL0  C  
ATOM   2224  NZ  LYS L  46       6.038  38.929 -11.404  1.00  0.00      LL0  N1+
ATOM   2225  H   LYS L  46       3.238  37.135 -16.535  1.00  0.00      LL0  H  
ATOM   2226  HZ1 LYS L  46       6.219  38.015 -11.881  1.00  0.00      LL0  H  
ATOM   2227  HZ2 LYS L  46       6.798  39.481 -11.857  1.00  0.00      LL0  H  
ATOM   2228  HZ3 LYS L  46       6.246  38.779 -10.403  1.00  0.00      LL0  H  
ATOM   2229  N   ALA L  47       3.120  33.983 -13.963  1.00  0.00      LL0  N  
ATOM   2230  CA  ALA L  47       2.089  33.129 -13.388  1.00  0.00      LL0  C  
ATOM   2231  C   ALA L  47       1.809  33.513 -11.950  1.00  0.00      LL0  C  
ATOM   2232  O   ALA L  47       2.582  34.216 -11.311  1.00  0.00      LL0  O  
ATOM   2233  CB  ALA L  47       2.519  31.668 -13.426  1.00  0.00      LL0  C  
ATOM   2234  H   ALA L  47       4.095  33.814 -13.818  1.00  0.00      LL0  H  
ATOM   2235  N   SER L  48       0.667  33.015 -11.465  1.00  0.00      LL0  N  
ATOM   2236  CA  SER L  48       0.304  33.308 -10.081  1.00  0.00      LL0  C  
ATOM   2237  C   SER L  48       1.156  32.601  -9.035  1.00  0.00      LL0  C  
ATOM   2238  O   SER L  48       1.614  33.181  -8.058  1.00  0.00      LL0  O  
ATOM   2239  CB  SER L  48      -1.176  32.977  -9.908  1.00  0.00      LL0  C  
ATOM   2240  OG  SER L  48      -1.464  31.769 -10.628  1.00  0.00      LL0  O  
ATOM   2241  H   SER L  48       0.039  32.483 -12.033  1.00  0.00      LL0  H  
ATOM   2242  HG  SER L  48      -2.345  31.505 -10.356  1.00  0.00      LL0  H  
ATOM   2243  N   GLN L  49       1.335  31.294  -9.273  1.00  0.00      LL0  N  
ATOM   2244  CA  GLN L  49       2.145  30.558  -8.307  1.00  0.00      LL0  C  
ATOM   2245  C   GLN L  49       3.527  30.244  -8.839  1.00  0.00      LL0  C  
ATOM   2246  O   GLN L  49       3.817  30.447 -10.010  1.00  0.00      LL0  O  
ATOM   2247  CB  GLN L  49       1.449  29.269  -7.847  1.00  0.00      LL0  C  
ATOM   2248  CG  GLN L  49       1.293  28.207  -8.940  1.00  0.00      LL0  C  
ATOM   2249  CD  GLN L  49       1.184  26.842  -8.295  1.00  0.00      LL0  C  
ATOM   2250  NE2 GLN L  49       0.053  26.201  -8.589  1.00  0.00      LL0  N  
ATOM   2251  OE1 GLN L  49       2.070  26.387  -7.579  1.00  0.00      LL0  O  
ATOM   2252  H   GLN L  49       1.004  30.902 -10.130  1.00  0.00      LL0  H  
ATOM   2253 HE21 GLN L  49      -0.649  26.618  -9.162  1.00  0.00      LL0  H  
ATOM   2254 HE22 GLN L  49      -0.133  25.273  -8.255  1.00  0.00      LL0  H  
ATOM   2255  N   ASN L  50       4.345  29.680  -7.930  1.00  0.00      LL0  N  
ATOM   2256  CA  ASN L  50       5.603  29.089  -8.393  1.00  0.00      LL0  C  
ATOM   2257  C   ASN L  50       5.386  27.949  -9.372  1.00  0.00      LL0  C  
ATOM   2258  O   ASN L  50       5.042  26.834  -8.985  1.00  0.00      LL0  O  
ATOM   2259  CB  ASN L  50       6.471  28.595  -7.222  1.00  0.00      LL0  C  
ATOM   2260  CG  ASN L  50       7.775  28.032  -7.770  1.00  0.00      LL0  C  
ATOM   2261  ND2 ASN L  50       8.135  26.843  -7.277  1.00  0.00      LL0  N  
ATOM   2262  OD1 ASN L  50       8.378  28.608  -8.661  1.00  0.00      LL0  O  
ATOM   2263  H   ASN L  50       4.035  29.582  -6.988  1.00  0.00      LL0  H  
ATOM   2264 HD21 ASN L  50       7.703  26.370  -6.512  1.00  0.00      LL0  H  
ATOM   2265 HD22 ASN L  50       8.888  26.352  -7.719  1.00  0.00      LL0  H  
ATOM   2266  N   VAL L  51       5.632  28.296 -10.635  1.00  0.00      LL0  N  
ATOM   2267  CA  VAL L  51       5.716  27.264 -11.658  1.00  0.00      LL0  C  
ATOM   2268  C   VAL L  51       7.114  27.124 -12.239  1.00  0.00      LL0  C  
ATOM   2269  O   VAL L  51       7.308  26.681 -13.366  1.00  0.00      LL0  O  
ATOM   2270  CB  VAL L  51       4.664  27.488 -12.747  1.00  0.00      LL0  C  
ATOM   2271  CG1 VAL L  51       3.261  27.295 -12.176  1.00  0.00      LL0  C  
ATOM   2272  CG2 VAL L  51       4.808  28.856 -13.405  1.00  0.00      LL0  C  
ATOM   2273  H   VAL L  51       5.843  29.252 -10.858  1.00  0.00      LL0  H  
ATOM   2274  N   ASP L  52       8.084  27.506 -11.385  1.00  0.00      LL0  N  
ATOM   2275  CA  ASP L  52       9.457  27.011 -11.500  1.00  0.00      LL0  C  
ATOM   2276  C   ASP L  52      10.105  27.037 -12.879  1.00  0.00      LL0  C  
ATOM   2277  O   ASP L  52      10.431  28.111 -13.378  1.00  0.00      LL0  O  
ATOM   2278  CB  ASP L  52       9.605  25.686 -10.733  1.00  0.00      LL0  C  
ATOM   2279  CG  ASP L  52       8.516  24.674 -11.052  1.00  0.00      LL0  C  
ATOM   2280  OD1 ASP L  52       7.518  24.624 -10.335  1.00  0.00      LL0  O  
ATOM   2281  OD2 ASP L  52       8.673  23.886 -11.980  1.00  0.00      LL0  O1-
ATOM   2282  H   ASP L  52       7.839  27.988 -10.546  1.00  0.00      LL0  H  
ATOM   2283  N   THR L  53      10.295  25.868 -13.495  1.00  0.00      LL0  N  
ATOM   2284  CA  THR L  53      10.717  25.956 -14.888  1.00  0.00      LL0  C  
ATOM   2285  C   THR L  53       9.649  25.523 -15.867  1.00  0.00      LL0  C  
ATOM   2286  O   THR L  53       9.852  25.511 -17.074  1.00  0.00      LL0  O  
ATOM   2287  CB  THR L  53      11.985  25.143 -15.112  1.00  0.00      LL0  C  
ATOM   2288  CG2 THR L  53      13.201  25.816 -14.470  1.00  0.00      LL0  C  
ATOM   2289  OG1 THR L  53      11.799  23.816 -14.609  1.00  0.00      LL0  O  
ATOM   2290  H   THR L  53      10.127  24.976 -13.067  1.00  0.00      LL0  H  
ATOM   2291  HG1 THR L  53      12.596  23.338 -14.814  1.00  0.00      LL0  H  
ATOM   2292  N   SER L  54       8.498  25.145 -15.303  1.00  0.00      LL0  N  
ATOM   2293  CA  SER L  54       7.484  24.459 -16.093  1.00  0.00      LL0  C  
ATOM   2294  C   SER L  54       6.608  25.338 -16.985  1.00  0.00      LL0  C  
ATOM   2295  O   SER L  54       5.384  25.257 -16.959  1.00  0.00      LL0  O  
ATOM   2296  CB  SER L  54       6.639  23.596 -15.151  1.00  0.00      LL0  C  
ATOM   2297  OG  SER L  54       7.483  22.843 -14.265  1.00  0.00      LL0  O  
ATOM   2298  H   SER L  54       8.327  25.351 -14.338  1.00  0.00      LL0  H  
ATOM   2299  HG  SER L  54       7.812  23.467 -13.617  1.00  0.00      LL0  H  
ATOM   2300  N   VAL L  55       7.278  26.176 -17.793  1.00  0.00      LL0  N  
ATOM   2301  CA  VAL L  55       6.575  27.049 -18.729  1.00  0.00      LL0  C  
ATOM   2302  C   VAL L  55       7.145  26.897 -20.129  1.00  0.00      LL0  C  
ATOM   2303  O   VAL L  55       8.349  26.764 -20.329  1.00  0.00      LL0  O  
ATOM   2304  CB  VAL L  55       6.630  28.508 -18.232  1.00  0.00      LL0  C  
ATOM   2305  CG1 VAL L  55       6.212  29.571 -19.257  1.00  0.00      LL0  C  
ATOM   2306  CG2 VAL L  55       5.766  28.629 -16.980  1.00  0.00      LL0  C  
ATOM   2307  H   VAL L  55       8.276  26.163 -17.814  1.00  0.00      LL0  H  
ATOM   2308  N   ALA L  56       6.204  26.904 -21.081  1.00  0.00      LL0  N  
ATOM   2309  CA  ALA L  56       6.568  26.926 -22.490  1.00  0.00      LL0  C  
ATOM   2310  C   ALA L  56       6.216  28.265 -23.110  1.00  0.00      LL0  C  
ATOM   2311  O   ALA L  56       5.419  29.025 -22.569  1.00  0.00      LL0  O  
ATOM   2312  CB  ALA L  56       5.820  25.826 -23.244  1.00  0.00      LL0  C  
ATOM   2313  H   ALA L  56       5.254  27.044 -20.803  1.00  0.00      LL0  H  
ATOM   2314  N   TRP L  57       6.839  28.518 -24.265  1.00  0.00      LL0  N  
ATOM   2315  CA  TRP L  57       6.511  29.713 -25.040  1.00  0.00      LL0  C  
ATOM   2316  C   TRP L  57       6.180  29.312 -26.457  1.00  0.00      LL0  C  
ATOM   2317  O   TRP L  57       6.744  28.361 -26.986  1.00  0.00      LL0  O  
ATOM   2318  CB  TRP L  57       7.682  30.689 -25.087  1.00  0.00      LL0  C  
ATOM   2319  CG  TRP L  57       7.781  31.508 -23.824  1.00  0.00      LL0  C  
ATOM   2320  CD1 TRP L  57       8.615  31.274 -22.720  1.00  0.00      LL0  C  
ATOM   2321  CD2 TRP L  57       7.074  32.726 -23.517  1.00  0.00      LL0  C  
ATOM   2322  CE2 TRP L  57       7.533  33.170 -22.232  1.00  0.00      LL0  C  
ATOM   2323  CE3 TRP L  57       6.107  33.476 -24.222  1.00  0.00      LL0  C  
ATOM   2324  NE1 TRP L  57       8.474  32.248 -21.781  1.00  0.00      LL0  N  
ATOM   2325  CZ2 TRP L  57       7.019  34.364 -21.683  1.00  0.00      LL0  C  
ATOM   2326  CZ3 TRP L  57       5.601  34.666 -23.660  1.00  0.00      LL0  C  
ATOM   2327  CH2 TRP L  57       6.057  35.108 -22.399  1.00  0.00      LL0  C  
ATOM   2328  H   TRP L  57       7.444  27.817 -24.645  1.00  0.00      LL0  H  
ATOM   2329  HE1 TRP L  57       8.967  32.286 -20.933  1.00  0.00      LL0  H  
ATOM   2330  N   PHE L  58       5.251  30.070 -27.045  1.00  0.00      LL0  N  
ATOM   2331  CA  PHE L  58       4.703  29.694 -28.344  1.00  0.00      LL0  C  
ATOM   2332  C   PHE L  58       4.772  30.824 -29.336  1.00  0.00      LL0  C  
ATOM   2333  O   PHE L  58       4.654  31.993 -28.987  1.00  0.00      LL0  O  
ATOM   2334  CB  PHE L  58       3.227  29.319 -28.234  1.00  0.00      LL0  C  
ATOM   2335  CG  PHE L  58       3.016  28.053 -27.446  1.00  0.00      LL0  C  
ATOM   2336  CD1 PHE L  58       3.071  28.079 -26.036  1.00  0.00      LL0  C  
ATOM   2337  CD2 PHE L  58       2.751  26.861 -28.150  1.00  0.00      LL0  C  
ATOM   2338  CE1 PHE L  58       2.863  26.889 -25.320  1.00  0.00      LL0  C  
ATOM   2339  CE2 PHE L  58       2.540  25.675 -27.427  1.00  0.00      LL0  C  
ATOM   2340  CZ  PHE L  58       2.600  25.695 -26.020  1.00  0.00      LL0  C  
ATOM   2341  H   PHE L  58       4.867  30.847 -26.546  1.00  0.00      LL0  H  
ATOM   2342  N   GLN L  59       4.920  30.399 -30.592  1.00  0.00      LL0  N  
ATOM   2343  CA  GLN L  59       4.812  31.322 -31.711  1.00  0.00      LL0  C  
ATOM   2344  C   GLN L  59       3.607  30.982 -32.563  1.00  0.00      LL0  C  
ATOM   2345  O   GLN L  59       3.646  30.101 -33.414  1.00  0.00      LL0  O  
ATOM   2346  CB  GLN L  59       6.090  31.247 -32.545  1.00  0.00      LL0  C  
ATOM   2347  CG  GLN L  59       6.238  32.342 -33.597  1.00  0.00      LL0  C  
ATOM   2348  CD  GLN L  59       7.547  32.168 -34.336  1.00  0.00      LL0  C  
ATOM   2349  NE2 GLN L  59       8.320  33.254 -34.326  1.00  0.00      LL0  N  
ATOM   2350  OE1 GLN L  59       7.827  31.144 -34.944  1.00  0.00      LL0  O  
ATOM   2351  H   GLN L  59       5.071  29.427 -30.772  1.00  0.00      LL0  H  
ATOM   2352 HE21 GLN L  59       8.111  34.074 -33.787  1.00  0.00      LL0  H  
ATOM   2353 HE22 GLN L  59       9.155  33.283 -34.881  1.00  0.00      LL0  H  
ATOM   2354  N   GLN L  60       2.522  31.721 -32.317  1.00  0.00      LL0  N  
ATOM   2355  CA  GLN L  60       1.471  31.598 -33.318  1.00  0.00      LL0  C  
ATOM   2356  C   GLN L  60       1.598  32.662 -34.387  1.00  0.00      LL0  C  
ATOM   2357  O   GLN L  60       1.105  33.776 -34.261  1.00  0.00      LL0  O  
ATOM   2358  CB  GLN L  60       0.074  31.582 -32.686  1.00  0.00      LL0  C  
ATOM   2359  CG  GLN L  60      -1.000  31.398 -33.763  1.00  0.00      LL0  C  
ATOM   2360  CD  GLN L  60      -2.336  31.019 -33.173  1.00  0.00      LL0  C  
ATOM   2361  NE2 GLN L  60      -2.923  30.036 -33.856  1.00  0.00      LL0  N  
ATOM   2362  OE1 GLN L  60      -2.825  31.572 -32.197  1.00  0.00      LL0  O  
ATOM   2363  H   GLN L  60       2.483  32.418 -31.597  1.00  0.00      LL0  H  
ATOM   2364 HE21 GLN L  60      -2.440  29.591 -34.614  1.00  0.00      LL0  H  
ATOM   2365 HE22 GLN L  60      -3.847  29.740 -33.612  1.00  0.00      LL0  H  
ATOM   2366  N   LYS L  61       2.288  32.278 -35.468  1.00  0.00      LL0  N  
ATOM   2367  CA  LYS L  61       2.221  33.189 -36.614  1.00  0.00      LL0  C  
ATOM   2368  C   LYS L  61       0.798  33.230 -37.163  1.00  0.00      LL0  C  
ATOM   2369  O   LYS L  61       0.070  32.251 -37.042  1.00  0.00      LL0  O  
ATOM   2370  CB  LYS L  61       3.265  32.804 -37.669  1.00  0.00      LL0  C  
ATOM   2371  CG  LYS L  61       4.688  32.960 -37.137  1.00  0.00      LL0  C  
ATOM   2372  CD  LYS L  61       5.774  32.965 -38.215  1.00  0.00      LL0  C  
ATOM   2373  CE  LYS L  61       7.137  33.131 -37.547  1.00  0.00      LL0  C  
ATOM   2374  NZ  LYS L  61       8.209  33.419 -38.505  1.00  0.00      LL0  N1+
ATOM   2375  H   LYS L  61       2.631  31.341 -35.531  1.00  0.00      LL0  H  
ATOM   2376  HZ1 LYS L  61       9.061  33.713 -37.971  1.00  0.00      LL0  H  
ATOM   2377  HZ2 LYS L  61       8.428  32.593 -39.087  1.00  0.00      LL0  H  
ATOM   2378  HZ3 LYS L  61       7.921  34.215 -39.110  1.00  0.00      LL0  H  
ATOM   2379  N   PRO L  62       0.384  34.401 -37.710  1.00  0.00      LL0  N  
ATOM   2380  CA  PRO L  62      -1.011  34.559 -38.144  1.00  0.00      LL0  C  
ATOM   2381  C   PRO L  62      -1.616  33.389 -38.909  1.00  0.00      LL0  C  
ATOM   2382  O   PRO L  62      -1.193  33.037 -40.004  1.00  0.00      LL0  O  
ATOM   2383  CB  PRO L  62      -0.964  35.868 -38.938  1.00  0.00      LL0  C  
ATOM   2384  CG  PRO L  62       0.128  36.684 -38.250  1.00  0.00      LL0  C  
ATOM   2385  CD  PRO L  62       1.163  35.624 -37.895  1.00  0.00      LL0  C  
ATOM   2386  N   GLY L  63      -2.635  32.806 -38.257  1.00  0.00      LL0  N  
ATOM   2387  CA  GLY L  63      -3.381  31.720 -38.896  1.00  0.00      LL0  C  
ATOM   2388  C   GLY L  63      -2.661  30.383 -38.986  1.00  0.00      LL0  C  
ATOM   2389  O   GLY L  63      -3.028  29.504 -39.752  1.00  0.00      LL0  O  
ATOM   2390  H   GLY L  63      -2.833  33.087 -37.320  1.00  0.00      LL0  H  
ATOM   2391  N   GLN L  64      -1.609  30.262 -38.172  1.00  0.00      LL0  N  
ATOM   2392  CA  GLN L  64      -0.794  29.053 -38.240  1.00  0.00      LL0  C  
ATOM   2393  C   GLN L  64      -0.817  28.349 -36.896  1.00  0.00      LL0  C  
ATOM   2394  O   GLN L  64      -1.030  28.986 -35.868  1.00  0.00      LL0  O  
ATOM   2395  CB  GLN L  64       0.620  29.470 -38.662  1.00  0.00      LL0  C  
ATOM   2396  CG  GLN L  64       0.627  29.995 -40.100  1.00  0.00      LL0  C  
ATOM   2397  CD  GLN L  64       1.814  30.904 -40.320  1.00  0.00      LL0  C  
ATOM   2398  NE2 GLN L  64       1.470  32.140 -40.691  1.00  0.00      LL0  N  
ATOM   2399  OE1 GLN L  64       2.971  30.537 -40.172  1.00  0.00      LL0  O  
ATOM   2400  H   GLN L  64      -1.351  30.977 -37.522  1.00  0.00      LL0  H  
ATOM   2401 HE21 GLN L  64       0.502  32.399 -40.751  1.00  0.00      LL0  H  
ATOM   2402 HE22 GLN L  64       2.185  32.798 -40.909  1.00  0.00      LL0  H  
ATOM   2403  N   PRO L  65      -0.605  27.010 -36.915  1.00  0.00      LL0  N  
ATOM   2404  CA  PRO L  65      -0.469  26.288 -35.643  1.00  0.00      LL0  C  
ATOM   2405  C   PRO L  65       0.657  26.847 -34.778  1.00  0.00      LL0  C  
ATOM   2406  O   PRO L  65       1.776  27.054 -35.233  1.00  0.00      LL0  O  
ATOM   2407  CB  PRO L  65      -0.234  24.840 -36.097  1.00  0.00      LL0  C  
ATOM   2408  CG  PRO L  65       0.265  24.919 -37.538  1.00  0.00      LL0  C  
ATOM   2409  CD  PRO L  65      -0.470  26.138 -38.079  1.00  0.00      LL0  C  
ATOM   2410  N   PRO L  66       0.304  27.117 -33.500  1.00  0.00      LL0  N  
ATOM   2411  CA  PRO L  66       1.287  27.648 -32.548  1.00  0.00      LL0  C  
ATOM   2412  C   PRO L  66       2.517  26.773 -32.362  1.00  0.00      LL0  C  
ATOM   2413  O   PRO L  66       2.495  25.793 -31.631  1.00  0.00      LL0  O  
ATOM   2414  CB  PRO L  66       0.478  27.758 -31.252  1.00  0.00      LL0  C  
ATOM   2415  CG  PRO L  66      -0.986  27.840 -31.674  1.00  0.00      LL0  C  
ATOM   2416  CD  PRO L  66      -1.028  26.970 -32.921  1.00  0.00      LL0  C  
ATOM   2417  N   LYS L  67       3.610  27.171 -33.025  1.00  0.00      LL0  N  
ATOM   2418  CA  LYS L  67       4.813  26.375 -32.800  1.00  0.00      LL0  C  
ATOM   2419  C   LYS L  67       5.442  26.709 -31.460  1.00  0.00      LL0  C  
ATOM   2420  O   LYS L  67       5.921  27.815 -31.237  1.00  0.00      LL0  O  
ATOM   2421  CB  LYS L  67       5.786  26.538 -33.985  1.00  0.00      LL0  C  
ATOM   2422  CG  LYS L  67       6.946  25.525 -34.072  1.00  0.00      LL0  C  
ATOM   2423  CD  LYS L  67       8.138  25.843 -33.162  1.00  0.00      LL0  C  
ATOM   2424  CE  LYS L  67       9.134  24.694 -32.964  1.00  0.00      LL0  C  
ATOM   2425  NZ  LYS L  67       9.962  24.480 -34.154  1.00  0.00      LL0  N1+
ATOM   2426  H   LYS L  67       3.593  28.007 -33.578  1.00  0.00      LL0  H  
ATOM   2427  HZ1 LYS L  67      10.678  23.754 -33.937  1.00  0.00      LL0  H  
ATOM   2428  HZ2 LYS L  67       9.387  24.176 -34.960  1.00  0.00      LL0  H  
ATOM   2429  HZ3 LYS L  67      10.480  25.352 -34.398  1.00  0.00      LL0  H  
ATOM   2430  N   ALA L  68       5.436  25.708 -30.569  1.00  0.00      LL0  N  
ATOM   2431  CA  ALA L  68       6.151  25.939 -29.314  1.00  0.00      LL0  C  
ATOM   2432  C   ALA L  68       7.646  26.125 -29.512  1.00  0.00      LL0  C  
ATOM   2433  O   ALA L  68       8.356  25.261 -30.012  1.00  0.00      LL0  O  
ATOM   2434  CB  ALA L  68       5.912  24.801 -28.326  1.00  0.00      LL0  C  
ATOM   2435  H   ALA L  68       4.928  24.865 -30.759  1.00  0.00      LL0  H  
ATOM   2436  N   LEU L  69       8.082  27.328 -29.134  1.00  0.00      LL0  N  
ATOM   2437  CA  LEU L  69       9.493  27.668 -29.276  1.00  0.00      LL0  C  
ATOM   2438  C   LEU L  69      10.342  27.188 -28.119  1.00  0.00      LL0  C  
ATOM   2439  O   LEU L  69      11.425  26.636 -28.279  1.00  0.00      LL0  O  
ATOM   2440  CB  LEU L  69       9.674  29.180 -29.388  1.00  0.00      LL0  C  
ATOM   2441  CG  LEU L  69       8.950  29.856 -30.545  1.00  0.00      LL0  C  
ATOM   2442  CD1 LEU L  69       9.023  31.372 -30.386  1.00  0.00      LL0  C  
ATOM   2443  CD2 LEU L  69       9.456  29.397 -31.914  1.00  0.00      LL0  C  
ATOM   2444  H   LEU L  69       7.423  27.937 -28.697  1.00  0.00      LL0  H  
ATOM   2445  N   ILE L  70       9.802  27.486 -26.932  1.00  0.00      LL0  N  
ATOM   2446  CA  ILE L  70      10.610  27.324 -25.728  1.00  0.00      LL0  C  
ATOM   2447  C   ILE L  70       9.918  26.352 -24.801  1.00  0.00      LL0  C  
ATOM   2448  O   ILE L  70       8.703  26.397 -24.668  1.00  0.00      LL0  O  
ATOM   2449  CB  ILE L  70      10.787  28.691 -25.038  1.00  0.00      LL0  C  
ATOM   2450  CG1 ILE L  70      11.394  29.738 -25.976  1.00  0.00      LL0  C  
ATOM   2451  CG2 ILE L  70      11.569  28.605 -23.728  1.00  0.00      LL0  C  
ATOM   2452  CD1 ILE L  70      12.841  29.454 -26.373  1.00  0.00      LL0  C  
ATOM   2453  H   ILE L  70       8.845  27.773 -26.864  1.00  0.00      LL0  H  
ATOM   2454  N   TYR L  71      10.723  25.498 -24.168  1.00  0.00      LL0  N  
ATOM   2455  CA  TYR L  71      10.201  24.698 -23.071  1.00  0.00      LL0  C  
ATOM   2456  C   TYR L  71      11.091  24.873 -21.862  1.00  0.00      LL0  C  
ATOM   2457  O   TYR L  71      12.218  25.345 -21.974  1.00  0.00      LL0  O  
ATOM   2458  CB  TYR L  71      10.057  23.223 -23.478  1.00  0.00      LL0  C  
ATOM   2459  CG  TYR L  71      11.376  22.543 -23.778  1.00  0.00      LL0  C  
ATOM   2460  CD1 TYR L  71      11.975  22.702 -25.046  1.00  0.00      LL0  C  
ATOM   2461  CD2 TYR L  71      11.964  21.748 -22.774  1.00  0.00      LL0  C  
ATOM   2462  CE1 TYR L  71      13.188  22.048 -25.314  1.00  0.00      LL0  C  
ATOM   2463  CE2 TYR L  71      13.178  21.096 -23.040  1.00  0.00      LL0  C  
ATOM   2464  CZ  TYR L  71      13.775  21.255 -24.307  1.00  0.00      LL0  C  
ATOM   2465  OH  TYR L  71      14.974  20.621 -24.566  1.00  0.00      LL0  O  
ATOM   2466  H   TYR L  71      11.709  25.532 -24.331  1.00  0.00      LL0  H  
ATOM   2467  HH  TYR L  71      15.230  20.098 -23.818  1.00  0.00      LL0  H  
ATOM   2468  N   SER L  72      10.548  24.478 -20.700  1.00  0.00      LL0  N  
ATOM   2469  CA  SER L  72      11.334  24.534 -19.467  1.00  0.00      LL0  C  
ATOM   2470  C   SER L  72      12.003  25.871 -19.187  1.00  0.00      LL0  C  
ATOM   2471  O   SER L  72      13.156  25.931 -18.770  1.00  0.00      LL0  O  
ATOM   2472  CB  SER L  72      12.321  23.358 -19.416  1.00  0.00      LL0  C  
ATOM   2473  OG  SER L  72      12.936  23.252 -18.130  1.00  0.00      LL0  O  
ATOM   2474  H   SER L  72       9.630  24.080 -20.658  1.00  0.00      LL0  H  
ATOM   2475  HG  SER L  72      13.420  24.067 -18.010  1.00  0.00      LL0  H  
ATOM   2476  N   ALA L  73      11.222  26.933 -19.470  1.00  0.00      LL0  N  
ATOM   2477  CA  ALA L  73      11.654  28.329 -19.341  1.00  0.00      LL0  C  
ATOM   2478  C   ALA L  73      12.695  28.828 -20.335  1.00  0.00      LL0  C  
ATOM   2479  O   ALA L  73      12.530  29.883 -20.934  1.00  0.00      LL0  O  
ATOM   2480  CB  ALA L  73      12.100  28.673 -17.913  1.00  0.00      LL0  C  
ATOM   2481  H   ALA L  73      10.291  26.735 -19.784  1.00  0.00      LL0  H  
ATOM   2482  N   SER L  74      13.768  28.048 -20.503  1.00  0.00      LL0  N  
ATOM   2483  CA  SER L  74      14.853  28.568 -21.328  1.00  0.00      LL0  C  
ATOM   2484  C   SER L  74      15.150  27.814 -22.614  1.00  0.00      LL0  C  
ATOM   2485  O   SER L  74      15.706  28.351 -23.567  1.00  0.00      LL0  O  
ATOM   2486  CB  SER L  74      16.095  28.670 -20.446  1.00  0.00      LL0  C  
ATOM   2487  OG  SER L  74      16.179  27.492 -19.632  1.00  0.00      LL0  O  
ATOM   2488  H   SER L  74      13.926  27.224 -19.958  1.00  0.00      LL0  H  
ATOM   2489  HG  SER L  74      16.644  27.736 -18.842  1.00  0.00      LL0  H  
ATOM   2490  N   PHE L  75      14.799  26.522 -22.590  1.00  0.00      LL0  N  
ATOM   2491  CA  PHE L  75      15.345  25.661 -23.636  1.00  0.00      LL0  C  
ATOM   2492  C   PHE L  75      14.544  25.714 -24.918  1.00  0.00      LL0  C  
ATOM   2493  O   PHE L  75      13.379  26.086 -24.926  1.00  0.00      LL0  O  
ATOM   2494  CB  PHE L  75      15.484  24.227 -23.116  1.00  0.00      LL0  C  
ATOM   2495  CG  PHE L  75      16.284  24.215 -21.832  1.00  0.00      LL0  C  
ATOM   2496  CD1 PHE L  75      15.608  24.059 -20.603  1.00  0.00      LL0  C  
ATOM   2497  CD2 PHE L  75      17.687  24.370 -21.879  1.00  0.00      LL0  C  
ATOM   2498  CE1 PHE L  75      16.340  24.070 -19.401  1.00  0.00      LL0  C  
ATOM   2499  CE2 PHE L  75      18.422  24.381 -20.677  1.00  0.00      LL0  C  
ATOM   2500  CZ  PHE L  75      17.740  24.236 -19.450  1.00  0.00      LL0  C  
ATOM   2501  H   PHE L  75      14.123  26.185 -21.934  1.00  0.00      LL0  H  
ATOM   2502  N   ARG L  76      15.213  25.352 -26.018  1.00  0.00      LL0  N  
ATOM   2503  CA  ARG L  76      14.482  25.510 -27.271  1.00  0.00      LL0  C  
ATOM   2504  C   ARG L  76      14.183  24.191 -27.939  1.00  0.00      LL0  C  
ATOM   2505  O   ARG L  76      14.950  23.242 -27.846  1.00  0.00      LL0  O  
ATOM   2506  CB  ARG L  76      15.217  26.430 -28.249  1.00  0.00      LL0  C  
ATOM   2507  CG  ARG L  76      15.941  27.601 -27.581  1.00  0.00      LL0  C  
ATOM   2508  CD  ARG L  76      15.970  28.870 -28.431  1.00  0.00      LL0  C  
ATOM   2509  NE  ARG L  76      16.554  28.661 -29.755  1.00  0.00      LL0  N  
ATOM   2510  CZ  ARG L  76      17.219  29.668 -30.357  1.00  0.00      LL0  C  
ATOM   2511  NH1 ARG L  76      17.406  30.831 -29.742  1.00  0.00      LL0  N1+
ATOM   2512  NH2 ARG L  76      17.681  29.496 -31.588  1.00  0.00      LL0  N  
ATOM   2513  H   ARG L  76      16.116  24.928 -25.984  1.00  0.00      LL0  H  
ATOM   2514  HE  ARG L  76      16.382  27.796 -30.228  1.00  0.00      LL0  H  
ATOM   2515 HH11 ARG L  76      17.904  31.590 -30.174  1.00  0.00      LL0  H  
ATOM   2516 HH12 ARG L  76      17.016  31.006 -28.831  1.00  0.00      LL0  H  
ATOM   2517 HH21 ARG L  76      18.266  30.183 -32.014  1.00  0.00      LL0  H  
ATOM   2518 HH22 ARG L  76      17.410  28.690 -32.125  1.00  0.00      LL0  H  
ATOM   2519  N   TYR L  77      13.035  24.173 -28.625  1.00  0.00      LL0  N  
ATOM   2520  CA  TYR L  77      12.737  22.983 -29.420  1.00  0.00      LL0  C  
ATOM   2521  C   TYR L  77      13.578  22.918 -30.681  1.00  0.00      LL0  C  
ATOM   2522  O   TYR L  77      14.281  23.851 -31.055  1.00  0.00      LL0  O  
ATOM   2523  CB  TYR L  77      11.269  22.943 -29.850  1.00  0.00      LL0  C  
ATOM   2524  CG  TYR L  77      10.318  22.792 -28.692  1.00  0.00      LL0  C  
ATOM   2525  CD1 TYR L  77      10.012  23.921 -27.910  1.00  0.00      LL0  C  
ATOM   2526  CD2 TYR L  77       9.730  21.534 -28.452  1.00  0.00      LL0  C  
ATOM   2527  CE1 TYR L  77       9.032  23.816 -26.919  1.00  0.00      LL0  C  
ATOM   2528  CE2 TYR L  77       8.750  21.425 -27.453  1.00  0.00      LL0  C  
ATOM   2529  CZ  TYR L  77       8.393  22.579 -26.728  1.00  0.00      LL0  C  
ATOM   2530  OH  TYR L  77       7.381  22.520 -25.803  1.00  0.00      LL0  O  
ATOM   2531  H   TYR L  77      12.471  25.001 -28.651  1.00  0.00      LL0  H  
ATOM   2532  HH  TYR L  77       6.906  21.694 -25.894  1.00  0.00      LL0  H  
ATOM   2533  N   SER L  78      13.421  21.778 -31.370  1.00  0.00      LL0  N  
ATOM   2534  CA  SER L  78      14.007  21.740 -32.704  1.00  0.00      LL0  C  
ATOM   2535  C   SER L  78      13.352  22.737 -33.650  1.00  0.00      LL0  C  
ATOM   2536  O   SER L  78      12.160  23.046 -33.581  1.00  0.00      LL0  O  
ATOM   2537  CB  SER L  78      13.983  20.317 -33.266  1.00  0.00      LL0  C  
ATOM   2538  OG  SER L  78      14.831  20.244 -34.417  1.00  0.00      LL0  O  
ATOM   2539  H   SER L  78      12.846  21.044 -31.012  1.00  0.00      LL0  H  
ATOM   2540  HG  SER L  78      14.945  19.320 -34.614  1.00  0.00      LL0  H  
ATOM   2541  N   GLY L  79      14.218  23.276 -34.520  1.00  0.00      LL0  N  
ATOM   2542  CA  GLY L  79      13.779  24.348 -35.411  1.00  0.00      LL0  C  
ATOM   2543  C   GLY L  79      13.169  25.534 -34.681  1.00  0.00      LL0  C  
ATOM   2544  O   GLY L  79      12.010  25.892 -34.879  1.00  0.00      LL0  O  
ATOM   2545  H   GLY L  79      15.128  22.863 -34.574  1.00  0.00      LL0  H  
ATOM   2546  N   VAL L  80      14.003  26.109 -33.807  1.00  0.00      LL0  N  
ATOM   2547  CA  VAL L  80      13.642  27.398 -33.223  1.00  0.00      LL0  C  
ATOM   2548  C   VAL L  80      14.713  28.414 -33.567  1.00  0.00      LL0  C  
ATOM   2549  O   VAL L  80      15.873  28.283 -33.176  1.00  0.00      LL0  O  
ATOM   2550  CB  VAL L  80      13.425  27.288 -31.707  1.00  0.00      LL0  C  
ATOM   2551  CG1 VAL L  80      13.183  28.646 -31.038  1.00  0.00      LL0  C  
ATOM   2552  CG2 VAL L  80      12.257  26.349 -31.424  1.00  0.00      LL0  C  
ATOM   2553  H   VAL L  80      14.892  25.699 -33.602  1.00  0.00      LL0  H  
ATOM   2554  N   PRO L  81      14.273  29.415 -34.368  1.00  0.00      LL0  N  
ATOM   2555  CA  PRO L  81      15.189  30.440 -34.872  1.00  0.00      LL0  C  
ATOM   2556  C   PRO L  81      16.057  31.118 -33.830  1.00  0.00      LL0  C  
ATOM   2557  O   PRO L  81      15.701  31.301 -32.669  1.00  0.00      LL0  O  
ATOM   2558  CB  PRO L  81      14.254  31.409 -35.599  1.00  0.00      LL0  C  
ATOM   2559  CG  PRO L  81      13.064  30.558 -36.033  1.00  0.00      LL0  C  
ATOM   2560  CD  PRO L  81      12.911  29.590 -34.867  1.00  0.00      LL0  C  
ATOM   2561  N   ASP L  82      17.243  31.471 -34.339  1.00  0.00      LL0  N  
ATOM   2562  CA  ASP L  82      18.267  32.271 -33.665  1.00  0.00      LL0  C  
ATOM   2563  C   ASP L  82      17.803  33.121 -32.483  1.00  0.00      LL0  C  
ATOM   2564  O   ASP L  82      18.142  32.855 -31.334  1.00  0.00      LL0  O  
ATOM   2565  CB  ASP L  82      19.013  33.092 -34.740  1.00  0.00      LL0  C  
ATOM   2566  CG  ASP L  82      18.029  33.789 -35.679  1.00  0.00      LL0  C  
ATOM   2567  OD1 ASP L  82      17.482  33.139 -36.572  1.00  0.00      LL0  O  
ATOM   2568  OD2 ASP L  82      17.745  34.965 -35.473  1.00  0.00      LL0  O1-
ATOM   2569  H   ASP L  82      17.375  31.354 -35.327  1.00  0.00      LL0  H  
ATOM   2570  N   ARG L  83      16.979  34.110 -32.833  1.00  0.00      LL0  N  
ATOM   2571  CA  ARG L  83      16.540  35.193 -31.959  1.00  0.00      LL0  C  
ATOM   2572  C   ARG L  83      15.862  34.882 -30.630  1.00  0.00      LL0  C  
ATOM   2573  O   ARG L  83      15.840  35.705 -29.720  1.00  0.00      LL0  O  
ATOM   2574  CB  ARG L  83      15.709  36.146 -32.821  1.00  0.00      LL0  C  
ATOM   2575  CG  ARG L  83      14.594  35.503 -33.652  1.00  0.00      LL0  C  
ATOM   2576  CD  ARG L  83      14.150  36.428 -34.794  1.00  0.00      LL0  C  
ATOM   2577  NE  ARG L  83      13.423  35.706 -35.843  1.00  0.00      LL0  N  
ATOM   2578  CZ  ARG L  83      14.074  34.931 -36.741  1.00  0.00      LL0  C  
ATOM   2579  NH1 ARG L  83      15.397  34.829 -36.731  1.00  0.00      LL0  N1+
ATOM   2580  NH2 ARG L  83      13.369  34.254 -37.636  1.00  0.00      LL0  N  
ATOM   2581  H   ARG L  83      16.844  34.210 -33.819  1.00  0.00      LL0  H  
ATOM   2582  HE  ARG L  83      12.419  35.749 -35.900  1.00  0.00      LL0  H  
ATOM   2583 HH11 ARG L  83      15.939  34.197 -37.295  1.00  0.00      LL0  H  
ATOM   2584 HH12 ARG L  83      15.986  35.350 -36.101  1.00  0.00      LL0  H  
ATOM   2585 HH21 ARG L  83      13.791  33.650 -38.308  1.00  0.00      LL0  H  
ATOM   2586 HH22 ARG L  83      12.364  34.369 -37.642  1.00  0.00      LL0  H  
ATOM   2587  N   PHE L  84      15.280  33.680 -30.542  1.00  0.00      LL0  N  
ATOM   2588  CA  PHE L  84      14.460  33.462 -29.350  1.00  0.00      LL0  C  
ATOM   2589  C   PHE L  84      15.240  33.083 -28.105  1.00  0.00      LL0  C  
ATOM   2590  O   PHE L  84      15.812  32.002 -28.014  1.00  0.00      LL0  O  
ATOM   2591  CB  PHE L  84      13.360  32.436 -29.642  1.00  0.00      LL0  C  
ATOM   2592  CG  PHE L  84      12.517  32.915 -30.801  1.00  0.00      LL0  C  
ATOM   2593  CD1 PHE L  84      11.582  33.952 -30.597  1.00  0.00      LL0  C  
ATOM   2594  CD2 PHE L  84      12.688  32.328 -32.073  1.00  0.00      LL0  C  
ATOM   2595  CE1 PHE L  84      10.834  34.436 -31.687  1.00  0.00      LL0  C  
ATOM   2596  CE2 PHE L  84      11.940  32.810 -33.164  1.00  0.00      LL0  C  
ATOM   2597  CZ  PHE L  84      11.036  33.873 -32.963  1.00  0.00      LL0  C  
ATOM   2598  H   PHE L  84      15.419  32.980 -31.245  1.00  0.00      LL0  H  
ATOM   2599  N   SER L  85      15.233  34.001 -27.136  1.00  0.00      LL0  N  
ATOM   2600  CA  SER L  85      15.838  33.585 -25.873  1.00  0.00      LL0  C  
ATOM   2601  C   SER L  85      14.780  33.244 -24.844  1.00  0.00      LL0  C  
ATOM   2602  O   SER L  85      13.928  34.064 -24.517  1.00  0.00      LL0  O  
ATOM   2603  CB  SER L  85      16.796  34.656 -25.342  1.00  0.00      LL0  C  
ATOM   2604  OG  SER L  85      17.306  35.439 -26.432  1.00  0.00      LL0  O  
ATOM   2605  H   SER L  85      14.800  34.897 -27.240  1.00  0.00      LL0  H  
ATOM   2606  HG  SER L  85      16.556  35.946 -26.732  1.00  0.00      LL0  H  
ATOM   2607  N   GLY L  86      14.844  31.994 -24.371  1.00  0.00      LL0  N  
ATOM   2608  CA  GLY L  86      13.924  31.660 -23.291  1.00  0.00      LL0  C  
ATOM   2609  C   GLY L  86      14.535  32.024 -21.958  1.00  0.00      LL0  C  
ATOM   2610  O   GLY L  86      15.722  31.817 -21.727  1.00  0.00      LL0  O  
ATOM   2611  H   GLY L  86      15.594  31.375 -24.600  1.00  0.00      LL0  H  
ATOM   2612  N   SER L  87      13.690  32.615 -21.113  1.00  0.00      LL0  N  
ATOM   2613  CA  SER L  87      14.244  33.198 -19.899  1.00  0.00      LL0  C  
ATOM   2614  C   SER L  87      13.264  33.100 -18.746  1.00  0.00      LL0  C  
ATOM   2615  O   SER L  87      12.091  32.794 -18.933  1.00  0.00      LL0  O  
ATOM   2616  CB  SER L  87      14.633  34.664 -20.151  1.00  0.00      LL0  C  
ATOM   2617  OG  SER L  87      14.638  34.963 -21.559  1.00  0.00      LL0  O  
ATOM   2618  H   SER L  87      12.715  32.706 -21.319  1.00  0.00      LL0  H  
ATOM   2619  HG  SER L  87      13.784  34.673 -21.884  1.00  0.00      LL0  H  
ATOM   2620  N   GLY L  88      13.786  33.418 -17.555  1.00  0.00      LL0  N  
ATOM   2621  CA  GLY L  88      12.878  33.486 -16.415  1.00  0.00      LL0  C  
ATOM   2622  C   GLY L  88      12.752  32.164 -15.688  1.00  0.00      LL0  C  
ATOM   2623  O   GLY L  88      13.317  31.162 -16.108  1.00  0.00      LL0  O  
ATOM   2624  H   GLY L  88      14.773  33.486 -17.434  1.00  0.00      LL0  H  
ATOM   2625  N   SER L  89      12.015  32.235 -14.570  1.00  0.00      LL0  N  
ATOM   2626  CA  SER L  89      11.748  31.088 -13.704  1.00  0.00      LL0  C  
ATOM   2627  C   SER L  89      10.828  31.522 -12.573  1.00  0.00      LL0  C  
ATOM   2628  O   SER L  89      10.518  32.699 -12.413  1.00  0.00      LL0  O  
ATOM   2629  CB  SER L  89      13.046  30.464 -13.165  1.00  0.00      LL0  C  
ATOM   2630  OG  SER L  89      12.793  29.173 -12.599  1.00  0.00      LL0  O  
ATOM   2631  H   SER L  89      11.534  33.091 -14.362  1.00  0.00      LL0  H  
ATOM   2632  HG  SER L  89      12.280  28.683 -13.239  1.00  0.00      LL0  H  
ATOM   2633  N   GLY L  90      10.404  30.526 -11.785  1.00  0.00      LL0  N  
ATOM   2634  CA  GLY L  90       9.561  30.826 -10.633  1.00  0.00      LL0  C  
ATOM   2635  C   GLY L  90       8.168  31.275 -11.019  1.00  0.00      LL0  C  
ATOM   2636  O   GLY L  90       7.297  30.494 -11.382  1.00  0.00      LL0  O  
ATOM   2637  H   GLY L  90      10.648  29.587 -12.032  1.00  0.00      LL0  H  
ATOM   2638  N   THR L  91       8.014  32.596 -10.929  1.00  0.00      LL0  N  
ATOM   2639  CA  THR L  91       6.762  33.192 -11.374  1.00  0.00      LL0  C  
ATOM   2640  C   THR L  91       6.880  33.916 -12.703  1.00  0.00      LL0  C  
ATOM   2641  O   THR L  91       5.900  34.131 -13.402  1.00  0.00      LL0  O  
ATOM   2642  CB  THR L  91       6.265  34.140 -10.286  1.00  0.00      LL0  C  
ATOM   2643  CG2 THR L  91       5.550  33.377  -9.169  1.00  0.00      LL0  C  
ATOM   2644  OG1 THR L  91       7.372  34.880  -9.743  1.00  0.00      LL0  O  
ATOM   2645  H   THR L  91       8.750  33.183 -10.595  1.00  0.00      LL0  H  
ATOM   2646  HG1 THR L  91       7.617  35.526 -10.407  1.00  0.00      LL0  H  
ATOM   2647  N   ASP L  92       8.121  34.314 -13.008  1.00  0.00      LL0  N  
ATOM   2648  CA  ASP L  92       8.265  35.277 -14.094  1.00  0.00      LL0  C  
ATOM   2649  C   ASP L  92       9.016  34.675 -15.249  1.00  0.00      LL0  C  
ATOM   2650  O   ASP L  92      10.146  34.223 -15.117  1.00  0.00      LL0  O  
ATOM   2651  CB  ASP L  92       8.978  36.538 -13.601  1.00  0.00      LL0  C  
ATOM   2652  CG  ASP L  92       8.046  37.385 -12.756  1.00  0.00      LL0  C  
ATOM   2653  OD1 ASP L  92       7.698  38.484 -13.177  1.00  0.00      LL0  O  
ATOM   2654  OD2 ASP L  92       7.645  36.969 -11.670  1.00  0.00      LL0  O1-
ATOM   2655  H   ASP L  92       8.937  33.977 -12.538  1.00  0.00      LL0  H  
ATOM   2656  N   PHE L  93       8.326  34.655 -16.390  1.00  0.00      LL0  N  
ATOM   2657  CA  PHE L  93       8.937  34.012 -17.545  1.00  0.00      LL0  C  
ATOM   2658  C   PHE L  93       9.036  34.970 -18.705  1.00  0.00      LL0  C  
ATOM   2659  O   PHE L  93       8.212  35.861 -18.870  1.00  0.00      LL0  O  
ATOM   2660  CB  PHE L  93       8.152  32.754 -17.931  1.00  0.00      LL0  C  
ATOM   2661  CG  PHE L  93       8.196  31.753 -16.798  1.00  0.00      LL0  C  
ATOM   2662  CD1 PHE L  93       7.254  31.841 -15.748  1.00  0.00      LL0  C  
ATOM   2663  CD2 PHE L  93       9.188  30.749 -16.806  1.00  0.00      LL0  C  
ATOM   2664  CE1 PHE L  93       7.322  30.929 -14.679  1.00  0.00      LL0  C  
ATOM   2665  CE2 PHE L  93       9.247  29.828 -15.743  1.00  0.00      LL0  C  
ATOM   2666  CZ  PHE L  93       8.319  29.933 -14.686  1.00  0.00      LL0  C  
ATOM   2667  H   PHE L  93       7.398  35.026 -16.428  1.00  0.00      LL0  H  
ATOM   2668  N   THR L  94      10.086  34.755 -19.495  1.00  0.00      LL0  N  
ATOM   2669  CA  THR L  94      10.409  35.797 -20.458  1.00  0.00      LL0  C  
ATOM   2670  C   THR L  94      10.857  35.258 -21.803  1.00  0.00      LL0  C  
ATOM   2671  O   THR L  94      11.893  34.614 -21.936  1.00  0.00      LL0  O  
ATOM   2672  CB  THR L  94      11.485  36.711 -19.866  1.00  0.00      LL0  C  
ATOM   2673  CG2 THR L  94      11.562  38.057 -20.584  1.00  0.00      LL0  C  
ATOM   2674  OG1 THR L  94      11.291  36.879 -18.454  1.00  0.00      LL0  O  
ATOM   2675  H   THR L  94      10.731  34.021 -19.291  1.00  0.00      LL0  H  
ATOM   2676  HG1 THR L  94      10.524  37.442 -18.340  1.00  0.00      LL0  H  
ATOM   2677  N   LEU L  95      10.038  35.563 -22.811  1.00  0.00      LL0  N  
ATOM   2678  CA  LEU L  95      10.545  35.386 -24.162  1.00  0.00      LL0  C  
ATOM   2679  C   LEU L  95      11.291  36.623 -24.623  1.00  0.00      LL0  C  
ATOM   2680  O   LEU L  95      10.739  37.591 -25.139  1.00  0.00      LL0  O  
ATOM   2681  CB  LEU L  95       9.416  34.993 -25.114  1.00  0.00      LL0  C  
ATOM   2682  CG  LEU L  95       9.891  34.502 -26.484  1.00  0.00      LL0  C  
ATOM   2683  CD1 LEU L  95      11.002  33.455 -26.392  1.00  0.00      LL0  C  
ATOM   2684  CD2 LEU L  95       8.718  34.003 -27.322  1.00  0.00      LL0  C  
ATOM   2685  H   LEU L  95       9.214  36.098 -22.625  1.00  0.00      LL0  H  
ATOM   2686  N   THR L  96      12.596  36.533 -24.379  1.00  0.00      LL0  N  
ATOM   2687  CA  THR L  96      13.471  37.630 -24.759  1.00  0.00      LL0  C  
ATOM   2688  C   THR L  96      13.949  37.490 -26.194  1.00  0.00      LL0  C  
ATOM   2689  O   THR L  96      15.010  36.953 -26.503  1.00  0.00      LL0  O  
ATOM   2690  CB  THR L  96      14.627  37.696 -23.762  1.00  0.00      LL0  C  
ATOM   2691  CG2 THR L  96      15.382  39.022 -23.830  1.00  0.00      LL0  C  
ATOM   2692  OG1 THR L  96      14.134  37.483 -22.435  1.00  0.00      LL0  O  
ATOM   2693  H   THR L  96      12.972  35.691 -23.990  1.00  0.00      LL0  H  
ATOM   2694  HG1 THR L  96      14.573  36.698 -22.112  1.00  0.00      LL0  H  
ATOM   2695  N   ILE L  97      13.085  37.964 -27.090  1.00  0.00      LL0  N  
ATOM   2696  CA  ILE L  97      13.458  37.866 -28.496  1.00  0.00      LL0  C  
ATOM   2697  C   ILE L  97      14.443  38.946 -28.895  1.00  0.00      LL0  C  
ATOM   2698  O   ILE L  97      14.101  40.114 -29.012  1.00  0.00      LL0  O  
ATOM   2699  CB  ILE L  97      12.227  37.928 -29.400  1.00  0.00      LL0  C  
ATOM   2700  CG1 ILE L  97      11.049  37.132 -28.836  1.00  0.00      LL0  C  
ATOM   2701  CG2 ILE L  97      12.605  37.481 -30.810  1.00  0.00      LL0  C  
ATOM   2702  CD1 ILE L  97       9.761  37.340 -29.632  1.00  0.00      LL0  C  
ATOM   2703  H   ILE L  97      12.309  38.506 -26.760  1.00  0.00      LL0  H  
ATOM   2704  N   SER L  98      15.690  38.517 -29.095  1.00  0.00      LL0  N  
ATOM   2705  CA  SER L  98      16.616  39.491 -29.666  1.00  0.00      LL0  C  
ATOM   2706  C   SER L  98      16.353  39.683 -31.149  1.00  0.00      LL0  C  
ATOM   2707  O   SER L  98      15.620  38.904 -31.740  1.00  0.00      LL0  O  
ATOM   2708  CB  SER L  98      18.048  39.032 -29.392  1.00  0.00      LL0  C  
ATOM   2709  OG  SER L  98      18.225  38.851 -27.975  1.00  0.00      LL0  O  
ATOM   2710  H   SER L  98      15.857  37.531 -29.106  1.00  0.00      LL0  H  
ATOM   2711  HG  SER L  98      17.834  37.999 -27.783  1.00  0.00      LL0  H  
ATOM   2712  N   SER L  99      16.977  40.723 -31.726  1.00  0.00      LL0  N  
ATOM   2713  CA  SER L  99      17.133  40.763 -33.184  1.00  0.00      LL0  C  
ATOM   2714  C   SER L  99      15.907  40.460 -34.042  1.00  0.00      LL0  C  
ATOM   2715  O   SER L  99      15.980  39.789 -35.067  1.00  0.00      LL0  O  
ATOM   2716  CB  SER L  99      18.308  39.861 -33.571  1.00  0.00      LL0  C  
ATOM   2717  OG  SER L  99      19.327  39.954 -32.561  1.00  0.00      LL0  O  
ATOM   2718  H   SER L  99      17.509  41.369 -31.186  1.00  0.00      LL0  H  
ATOM   2719  HG  SER L  99      20.086  39.511 -32.923  1.00  0.00      LL0  H  
ATOM   2720  N   LEU L 100      14.765  40.969 -33.561  1.00  0.00      LL0  N  
ATOM   2721  CA  LEU L 100      13.509  40.483 -34.124  1.00  0.00      LL0  C  
ATOM   2722  C   LEU L 100      13.299  40.842 -35.587  1.00  0.00      LL0  C  
ATOM   2723  O   LEU L 100      13.526  41.959 -36.034  1.00  0.00      LL0  O  
ATOM   2724  CB  LEU L 100      12.375  40.921 -33.197  1.00  0.00      LL0  C  
ATOM   2725  CG  LEU L 100      10.988  40.299 -33.391  1.00  0.00      LL0  C  
ATOM   2726  CD1 LEU L 100      10.984  38.818 -33.774  1.00  0.00      LL0  C  
ATOM   2727  CD2 LEU L 100      10.178  40.505 -32.117  1.00  0.00      LL0  C  
ATOM   2728  H   LEU L 100      14.776  41.581 -32.767  1.00  0.00      LL0  H  
ATOM   2729  N   GLN L 101      12.906  39.800 -36.327  1.00  0.00      LL0  N  
ATOM   2730  CA  GLN L 101      12.711  40.005 -37.753  1.00  0.00      LL0  C  
ATOM   2731  C   GLN L 101      11.251  40.125 -38.108  1.00  0.00      LL0  C  
ATOM   2732  O   GLN L 101      10.378  39.639 -37.398  1.00  0.00      LL0  O  
ATOM   2733  CB  GLN L 101      13.369  38.871 -38.543  1.00  0.00      LL0  C  
ATOM   2734  CG  GLN L 101      14.881  38.781 -38.311  1.00  0.00      LL0  C  
ATOM   2735  CD  GLN L 101      15.535  40.087 -38.719  1.00  0.00      LL0  C  
ATOM   2736  NE2 GLN L 101      16.366  40.585 -37.804  1.00  0.00      LL0  N  
ATOM   2737  OE1 GLN L 101      15.299  40.627 -39.790  1.00  0.00      LL0  O  
ATOM   2738  H   GLN L 101      12.650  38.940 -35.891  1.00  0.00      LL0  H  
ATOM   2739 HE21 GLN L 101      16.471  40.126 -36.919  1.00  0.00      LL0  H  
ATOM   2740 HE22 GLN L 101      16.864  41.422 -38.013  1.00  0.00      LL0  H  
ATOM   2741  N   ALA L 102      11.031  40.779 -39.258  1.00  0.00      LL0  N  
ATOM   2742  CA  ALA L 102       9.661  41.002 -39.728  1.00  0.00      LL0  C  
ATOM   2743  C   ALA L 102       8.863  39.719 -39.894  1.00  0.00      LL0  C  
ATOM   2744  O   ALA L 102       7.708  39.598 -39.497  1.00  0.00      LL0  O  
ATOM   2745  CB  ALA L 102       9.685  41.780 -41.044  1.00  0.00      LL0  C  
ATOM   2746  H   ALA L 102      11.812  41.136 -39.769  1.00  0.00      LL0  H  
ATOM   2747  N   GLU L 103       9.590  38.717 -40.424  1.00  0.00      LL0  N  
ATOM   2748  CA  GLU L 103       8.980  37.401 -40.613  1.00  0.00      LL0  C  
ATOM   2749  C   GLU L 103       8.391  36.751 -39.368  1.00  0.00      LL0  C  
ATOM   2750  O   GLU L 103       7.619  35.797 -39.428  1.00  0.00      LL0  O  
ATOM   2751  CB  GLU L 103       9.951  36.463 -41.344  1.00  0.00      LL0  C  
ATOM   2752  CG  GLU L 103       9.306  35.226 -42.000  1.00  0.00      LL0  C  
ATOM   2753  CD  GLU L 103       8.298  35.625 -43.068  1.00  0.00      LL0  C  
ATOM   2754  OE1 GLU L 103       8.640  36.386 -43.965  1.00  0.00      LL0  O  
ATOM   2755  OE2 GLU L 103       7.152  35.182 -43.022  1.00  0.00      LL0  O1-
ATOM   2756  H   GLU L 103      10.465  38.939 -40.845  1.00  0.00      LL0  H  
ATOM   2757  N   ASP L 104       8.777  37.293 -38.212  1.00  0.00      LL0  N  
ATOM   2758  CA  ASP L 104       8.286  36.645 -37.010  1.00  0.00      LL0  C  
ATOM   2759  C   ASP L 104       7.235  37.437 -36.262  1.00  0.00      LL0  C  
ATOM   2760  O   ASP L 104       7.109  37.362 -35.043  1.00  0.00      LL0  O  
ATOM   2761  CB  ASP L 104       9.458  36.175 -36.136  1.00  0.00      LL0  C  
ATOM   2762  CG  ASP L 104      10.277  35.142 -36.901  1.00  0.00      LL0  C  
ATOM   2763  OD1 ASP L 104      10.184  33.953 -36.622  1.00  0.00      LL0  O  
ATOM   2764  OD2 ASP L 104      11.001  35.507 -37.814  1.00  0.00      LL0  O1-
ATOM   2765  H   ASP L 104       9.383  38.086 -38.152  1.00  0.00      LL0  H  
ATOM   2766  N   VAL L 105       6.421  38.164 -37.055  1.00  0.00      LL0  N  
ATOM   2767  CA  VAL L 105       5.152  38.588 -36.457  1.00  0.00      LL0  C  
ATOM   2768  C   VAL L 105       4.309  37.398 -36.030  1.00  0.00      LL0  C  
ATOM   2769  O   VAL L 105       4.189  36.399 -36.732  1.00  0.00      LL0  O  
ATOM   2770  CB  VAL L 105       4.332  39.535 -37.356  1.00  0.00      LL0  C  
ATOM   2771  CG1 VAL L 105       5.069  40.850 -37.584  1.00  0.00      LL0  C  
ATOM   2772  CG2 VAL L 105       3.882  38.898 -38.672  1.00  0.00      LL0  C  
ATOM   2773  H   VAL L 105       6.635  38.314 -38.021  1.00  0.00      LL0  H  
ATOM   2774  N   ALA L 106       3.771  37.544 -34.818  1.00  0.00      LL0  N  
ATOM   2775  CA  ALA L 106       3.036  36.432 -34.235  1.00  0.00      LL0  C  
ATOM   2776  C   ALA L 106       2.282  36.909 -33.024  1.00  0.00      LL0  C  
ATOM   2777  O   ALA L 106       2.562  37.971 -32.482  1.00  0.00      LL0  O  
ATOM   2778  CB  ALA L 106       3.991  35.328 -33.768  1.00  0.00      LL0  C  
ATOM   2779  H   ALA L 106       3.936  38.361 -34.267  1.00  0.00      LL0  H  
ATOM   2780  N   VAL L 107       1.342  36.060 -32.610  1.00  0.00      LL0  N  
ATOM   2781  CA  VAL L 107       0.916  36.115 -31.222  1.00  0.00      LL0  C  
ATOM   2782  C   VAL L 107       1.787  35.149 -30.441  1.00  0.00      LL0  C  
ATOM   2783  O   VAL L 107       1.742  33.938 -30.626  1.00  0.00      LL0  O  
ATOM   2784  CB  VAL L 107      -0.568  35.748 -31.106  1.00  0.00      LL0  C  
ATOM   2785  CG1 VAL L 107      -1.061  35.804 -29.658  1.00  0.00      LL0  C  
ATOM   2786  CG2 VAL L 107      -1.418  36.633 -32.021  1.00  0.00      LL0  C  
ATOM   2787  H   VAL L 107       1.116  35.258 -33.161  1.00  0.00      LL0  H  
ATOM   2788  N   TYR L 108       2.619  35.741 -29.587  1.00  0.00      LL0  N  
ATOM   2789  CA  TYR L 108       3.396  34.875 -28.708  1.00  0.00      LL0  C  
ATOM   2790  C   TYR L 108       2.604  34.587 -27.456  1.00  0.00      LL0  C  
ATOM   2791  O   TYR L 108       1.943  35.480 -26.940  1.00  0.00      LL0  O  
ATOM   2792  CB  TYR L 108       4.727  35.545 -28.359  1.00  0.00      LL0  C  
ATOM   2793  CG  TYR L 108       5.598  35.646 -29.590  1.00  0.00      LL0  C  
ATOM   2794  CD1 TYR L 108       5.584  36.825 -30.368  1.00  0.00      LL0  C  
ATOM   2795  CD2 TYR L 108       6.407  34.544 -29.925  1.00  0.00      LL0  C  
ATOM   2796  CE1 TYR L 108       6.391  36.893 -31.517  1.00  0.00      LL0  C  
ATOM   2797  CE2 TYR L 108       7.218  34.616 -31.065  1.00  0.00      LL0  C  
ATOM   2798  CZ  TYR L 108       7.189  35.780 -31.855  1.00  0.00      LL0  C  
ATOM   2799  OH  TYR L 108       7.965  35.806 -32.995  1.00  0.00      LL0  O  
ATOM   2800  H   TYR L 108       2.597  36.736 -29.472  1.00  0.00      LL0  H  
ATOM   2801  HH  TYR L 108       7.745  36.579 -33.515  1.00  0.00      LL0  H  
ATOM   2802  N   PHE L 109       2.676  33.337 -26.985  1.00  0.00      LL0  N  
ATOM   2803  CA  PHE L 109       1.994  33.082 -25.716  1.00  0.00      LL0  C  
ATOM   2804  C   PHE L 109       2.703  32.087 -24.826  1.00  0.00      LL0  C  
ATOM   2805  O   PHE L 109       3.545  31.325 -25.284  1.00  0.00      LL0  O  
ATOM   2806  CB  PHE L 109       0.493  32.768 -25.896  1.00  0.00      LL0  C  
ATOM   2807  CG  PHE L 109       0.200  31.494 -26.652  1.00  0.00      LL0  C  
ATOM   2808  CD1 PHE L 109       0.074  30.280 -25.943  1.00  0.00      LL0  C  
ATOM   2809  CD2 PHE L 109       0.012  31.549 -28.050  1.00  0.00      LL0  C  
ATOM   2810  CE1 PHE L 109      -0.279  29.107 -26.637  1.00  0.00      LL0  C  
ATOM   2811  CE2 PHE L 109      -0.341  30.377 -28.745  1.00  0.00      LL0  C  
ATOM   2812  CZ  PHE L 109      -0.497  29.171 -28.029  1.00  0.00      LL0  C  
ATOM   2813  H   PHE L 109       3.210  32.636 -27.464  1.00  0.00      LL0  H  
ATOM   2814  N   CYS L 110       2.360  32.142 -23.536  1.00  0.00      LL0  N  
ATOM   2815  CA  CYS L 110       2.985  31.187 -22.621  1.00  0.00      LL0  C  
ATOM   2816  C   CYS L 110       2.048  30.057 -22.248  1.00  0.00      LL0  C  
ATOM   2817  O   CYS L 110       0.835  30.179 -22.363  1.00  0.00      LL0  O  
ATOM   2818  CB  CYS L 110       3.496  31.904 -21.367  1.00  0.00      LL0  C  
ATOM   2819  SG  CYS L 110       2.318  33.127 -20.727  1.00  0.00      LL0  S  
ATOM   2820  H   CYS L 110       1.639  32.770 -23.231  1.00  0.00      LL0  H  
ATOM   2821  N   GLN L 111       2.662  28.963 -21.785  1.00  0.00      LL0  N  
ATOM   2822  CA  GLN L 111       1.900  27.852 -21.217  1.00  0.00      LL0  C  
ATOM   2823  C   GLN L 111       2.499  27.530 -19.871  1.00  0.00      LL0  C  
ATOM   2824  O   GLN L 111       3.713  27.424 -19.767  1.00  0.00      LL0  O  
ATOM   2825  CB  GLN L 111       2.053  26.601 -22.090  1.00  0.00      LL0  C  
ATOM   2826  CG  GLN L 111       1.315  25.354 -21.584  1.00  0.00      LL0  C  
ATOM   2827  CD  GLN L 111       1.802  24.091 -22.274  1.00  0.00      LL0  C  
ATOM   2828  NE2 GLN L 111       1.374  22.981 -21.675  1.00  0.00      LL0  N  
ATOM   2829  OE1 GLN L 111       2.534  24.091 -23.254  1.00  0.00      LL0  O  
ATOM   2830  H   GLN L 111       3.663  28.923 -21.782  1.00  0.00      LL0  H  
ATOM   2831 HE21 GLN L 111       0.772  23.029 -20.880  1.00  0.00      LL0  H  
ATOM   2832 HE22 GLN L 111       1.673  22.081 -22.004  1.00  0.00      LL0  H  
ATOM   2833  N   GLN L 112       1.644  27.326 -18.867  1.00  0.00      LL0  N  
ATOM   2834  CA  GLN L 112       2.208  26.511 -17.800  1.00  0.00      LL0  C  
ATOM   2835  C   GLN L 112       1.844  25.058 -18.010  1.00  0.00      LL0  C  
ATOM   2836  O   GLN L 112       0.738  24.723 -18.419  1.00  0.00      LL0  O  
ATOM   2837  CB  GLN L 112       1.839  27.039 -16.406  1.00  0.00      LL0  C  
ATOM   2838  CG  GLN L 112       0.353  27.051 -16.028  1.00  0.00      LL0  C  
ATOM   2839  CD  GLN L 112      -0.113  25.682 -15.581  1.00  0.00      LL0  C  
ATOM   2840  NE2 GLN L 112      -1.438  25.541 -15.548  1.00  0.00      LL0  N  
ATOM   2841  OE1 GLN L 112       0.681  24.795 -15.291  1.00  0.00      LL0  O  
ATOM   2842  H   GLN L 112       0.659  27.462 -18.986  1.00  0.00      LL0  H  
ATOM   2843 HE21 GLN L 112      -2.050  26.317 -15.729  1.00  0.00      LL0  H  
ATOM   2844 HE22 GLN L 112      -1.881  24.661 -15.349  1.00  0.00      LL0  H  
ATOM   2845  N   TYR L 113       2.836  24.216 -17.734  1.00  0.00      LL0  N  
ATOM   2846  CA  TYR L 113       2.548  22.789 -17.749  1.00  0.00      LL0  C  
ATOM   2847  C   TYR L 113       2.846  22.116 -16.425  1.00  0.00      LL0  C  
ATOM   2848  O   TYR L 113       3.137  20.933 -16.332  1.00  0.00      LL0  O  
ATOM   2849  CB  TYR L 113       3.213  22.088 -18.942  1.00  0.00      LL0  C  
ATOM   2850  CG  TYR L 113       4.709  22.282 -18.998  1.00  0.00      LL0  C  
ATOM   2851  CD1 TYR L 113       5.228  23.372 -19.725  1.00  0.00      LL0  C  
ATOM   2852  CD2 TYR L 113       5.544  21.351 -18.348  1.00  0.00      LL0  C  
ATOM   2853  CE1 TYR L 113       6.620  23.511 -19.835  1.00  0.00      LL0  C  
ATOM   2854  CE2 TYR L 113       6.936  21.490 -18.460  1.00  0.00      LL0  C  
ATOM   2855  CZ  TYR L 113       7.453  22.562 -19.214  1.00  0.00      LL0  C  
ATOM   2856  OH  TYR L 113       8.818  22.695 -19.353  1.00  0.00      LL0  O  
ATOM   2857  H   TYR L 113       3.729  24.572 -17.457  1.00  0.00      LL0  H  
ATOM   2858  HH  TYR L 113       9.249  22.104 -18.743  1.00  0.00      LL0  H  
ATOM   2859  N   TYR L 114       2.761  22.964 -15.395  1.00  0.00      LL0  N  
ATOM   2860  CA  TYR L 114       2.973  22.506 -14.028  1.00  0.00      LL0  C  
ATOM   2861  C   TYR L 114       1.765  21.758 -13.486  1.00  0.00      LL0  C  
ATOM   2862  O   TYR L 114       1.864  20.741 -12.815  1.00  0.00      LL0  O  
ATOM   2863  CB  TYR L 114       3.319  23.739 -13.178  1.00  0.00      LL0  C  
ATOM   2864  CG  TYR L 114       3.448  23.406 -11.710  1.00  0.00      LL0  C  
ATOM   2865  CD1 TYR L 114       4.666  22.886 -11.230  1.00  0.00      LL0  C  
ATOM   2866  CD2 TYR L 114       2.335  23.610 -10.869  1.00  0.00      LL0  C  
ATOM   2867  CE1 TYR L 114       4.746  22.499  -9.884  1.00  0.00      LL0  C  
ATOM   2868  CE2 TYR L 114       2.417  23.215  -9.525  1.00  0.00      LL0  C  
ATOM   2869  CZ  TYR L 114       3.612  22.634  -9.059  1.00  0.00      LL0  C  
ATOM   2870  OH  TYR L 114       3.668  22.175  -7.757  1.00  0.00      LL0  O  
ATOM   2871  H   TYR L 114       2.380  23.874 -15.557  1.00  0.00      LL0  H  
ATOM   2872  HH  TYR L 114       4.423  21.605  -7.664  1.00  0.00      LL0  H  
ATOM   2873  N   GLY L 115       0.599  22.331 -13.784  1.00  0.00      LL0  N  
ATOM   2874  CA  GLY L 115      -0.586  21.735 -13.191  1.00  0.00      LL0  C  
ATOM   2875  C   GLY L 115      -1.725  21.743 -14.170  1.00  0.00      LL0  C  
ATOM   2876  O   GLY L 115      -1.893  22.663 -14.960  1.00  0.00      LL0  O  
ATOM   2877  H   GLY L 115       0.526  23.143 -14.365  1.00  0.00      LL0  H  
ATOM   2878  N   TYR L 116      -2.504  20.663 -14.088  1.00  0.00      LL0  N  
ATOM   2879  CA  TYR L 116      -3.754  20.683 -14.836  1.00  0.00      LL0  C  
ATOM   2880  C   TYR L 116      -4.800  21.483 -14.071  1.00  0.00      LL0  C  
ATOM   2881  O   TYR L 116      -4.869  21.368 -12.852  1.00  0.00      LL0  O  
ATOM   2882  CB  TYR L 116      -4.202  19.244 -15.104  1.00  0.00      LL0  C  
ATOM   2883  CG  TYR L 116      -3.443  18.664 -16.277  1.00  0.00      LL0  C  
ATOM   2884  CD1 TYR L 116      -2.293  17.885 -16.039  1.00  0.00      LL0  C  
ATOM   2885  CD2 TYR L 116      -3.914  18.915 -17.581  1.00  0.00      LL0  C  
ATOM   2886  CE1 TYR L 116      -1.607  17.334 -17.134  1.00  0.00      LL0  C  
ATOM   2887  CE2 TYR L 116      -3.227  18.363 -18.675  1.00  0.00      LL0  C  
ATOM   2888  CZ  TYR L 116      -2.084  17.575 -18.438  1.00  0.00      LL0  C  
ATOM   2889  OH  TYR L 116      -1.413  17.033 -19.517  1.00  0.00      LL0  O  
ATOM   2890  H   TYR L 116      -2.345  19.991 -13.367  1.00  0.00      LL0  H  
ATOM   2891  HH  TYR L 116      -0.525  16.803 -19.248  1.00  0.00      LL0  H  
ATOM   2892  N   PRO L 117      -5.593  22.310 -14.798  1.00  0.00      LL0  N  
ATOM   2893  CA  PRO L 117      -5.502  22.460 -16.256  1.00  0.00      LL0  C  
ATOM   2894  C   PRO L 117      -4.327  23.322 -16.691  1.00  0.00      LL0  C  
ATOM   2895  O   PRO L 117      -3.965  24.306 -16.062  1.00  0.00      LL0  O  
ATOM   2896  CB  PRO L 117      -6.863  23.077 -16.590  1.00  0.00      LL0  C  
ATOM   2897  CG  PRO L 117      -7.208  23.940 -15.377  1.00  0.00      LL0  C  
ATOM   2898  CD  PRO L 117      -6.650  23.130 -14.212  1.00  0.00      LL0  C  
ATOM   2899  N   PHE L 118      -3.737  22.887 -17.815  1.00  0.00      LL0  N  
ATOM   2900  CA  PHE L 118      -2.649  23.699 -18.358  1.00  0.00      LL0  C  
ATOM   2901  C   PHE L 118      -3.174  25.021 -18.872  1.00  0.00      LL0  C  
ATOM   2902  O   PHE L 118      -4.076  25.061 -19.695  1.00  0.00      LL0  O  
ATOM   2903  CB  PHE L 118      -1.932  22.959 -19.495  1.00  0.00      LL0  C  
ATOM   2904  CG  PHE L 118      -1.098  21.775 -19.039  1.00  0.00      LL0  C  
ATOM   2905  CD1 PHE L 118      -0.834  21.530 -17.670  1.00  0.00      LL0  C  
ATOM   2906  CD2 PHE L 118      -0.568  20.928 -20.036  1.00  0.00      LL0  C  
ATOM   2907  CE1 PHE L 118      -0.012  20.450 -17.299  1.00  0.00      LL0  C  
ATOM   2908  CE2 PHE L 118       0.262  19.851 -19.671  1.00  0.00      LL0  C  
ATOM   2909  CZ  PHE L 118       0.544  19.634 -18.306  1.00  0.00      LL0  C  
ATOM   2910  H   PHE L 118      -4.115  22.119 -18.323  1.00  0.00      LL0  H  
ATOM   2911  N   THR L 119      -2.609  26.100 -18.348  1.00  0.00      LL0  N  
ATOM   2912  CA  THR L 119      -3.180  27.365 -18.776  1.00  0.00      LL0  C  
ATOM   2913  C   THR L 119      -2.267  28.085 -19.738  1.00  0.00      LL0  C  
ATOM   2914  O   THR L 119      -1.047  27.967 -19.688  1.00  0.00      LL0  O  
ATOM   2915  CB  THR L 119      -3.541  28.200 -17.549  1.00  0.00      LL0  C  
ATOM   2916  CG2 THR L 119      -4.909  27.784 -17.010  1.00  0.00      LL0  C  
ATOM   2917  OG1 THR L 119      -2.547  28.042 -16.528  1.00  0.00      LL0  O  
ATOM   2918  H   THR L 119      -1.845  26.073 -17.708  1.00  0.00      LL0  H  
ATOM   2919  HG1 THR L 119      -2.749  28.718 -15.877  1.00  0.00      LL0  H  
ATOM   2920  N   PHE L 120      -2.920  28.806 -20.653  1.00  0.00      LL0  N  
ATOM   2921  CA  PHE L 120      -2.122  29.531 -21.630  1.00  0.00      LL0  C  
ATOM   2922  C   PHE L 120      -2.466  30.998 -21.536  1.00  0.00      LL0  C  
ATOM   2923  O   PHE L 120      -3.619  31.347 -21.297  1.00  0.00      LL0  O  
ATOM   2924  CB  PHE L 120      -2.390  29.052 -23.059  1.00  0.00      LL0  C  
ATOM   2925  CG  PHE L 120      -2.231  27.559 -23.260  1.00  0.00      LL0  C  
ATOM   2926  CD1 PHE L 120      -3.229  26.668 -22.803  1.00  0.00      LL0  C  
ATOM   2927  CD2 PHE L 120      -1.090  27.081 -23.940  1.00  0.00      LL0  C  
ATOM   2928  CE1 PHE L 120      -3.084  25.286 -23.024  1.00  0.00      LL0  C  
ATOM   2929  CE2 PHE L 120      -0.947  25.699 -24.169  1.00  0.00      LL0  C  
ATOM   2930  CZ  PHE L 120      -1.943  24.814 -23.707  1.00  0.00      LL0  C  
ATOM   2931  H   PHE L 120      -3.917  28.884 -20.654  1.00  0.00      LL0  H  
ATOM   2932  N   GLY L 121      -1.429  31.824 -21.714  1.00  0.00      LL0  N  
ATOM   2933  CA  GLY L 121      -1.610  33.265 -21.552  1.00  0.00      LL0  C  
ATOM   2934  C   GLY L 121      -2.526  33.896 -22.578  1.00  0.00      LL0  C  
ATOM   2935  O   GLY L 121      -2.966  33.262 -23.534  1.00  0.00      LL0  O  
ATOM   2936  H   GLY L 121      -0.548  31.434 -21.979  1.00  0.00      LL0  H  
ATOM   2937  N   GLN L 122      -2.820  35.185 -22.332  1.00  0.00      LL0  N  
ATOM   2938  CA  GLN L 122      -3.723  35.859 -23.265  1.00  0.00      LL0  C  
ATOM   2939  C   GLN L 122      -3.163  36.040 -24.664  1.00  0.00      LL0  C  
ATOM   2940  O   GLN L 122      -3.878  36.001 -25.663  1.00  0.00      LL0  O  
ATOM   2941  CB  GLN L 122      -4.304  37.170 -22.693  1.00  0.00      LL0  C  
ATOM   2942  CG  GLN L 122      -3.462  38.459 -22.746  1.00  0.00      LL0  C  
ATOM   2943  CD  GLN L 122      -2.413  38.526 -21.651  1.00  0.00      LL0  C  
ATOM   2944  NE2 GLN L 122      -2.032  39.769 -21.347  1.00  0.00      LL0  N  
ATOM   2945  OE1 GLN L 122      -1.969  37.522 -21.103  1.00  0.00      LL0  O  
ATOM   2946  H   GLN L 122      -2.389  35.667 -21.565  1.00  0.00      LL0  H  
ATOM   2947 HE21 GLN L 122      -2.444  40.560 -21.819  1.00  0.00      LL0  H  
ATOM   2948 HE22 GLN L 122      -1.341  39.985 -20.659  1.00  0.00      LL0  H  
ATOM   2949  N   GLY L 123      -1.834  36.201 -24.666  1.00  0.00      LL0  N  
ATOM   2950  CA  GLY L 123      -1.155  36.429 -25.928  1.00  0.00      LL0  C  
ATOM   2951  C   GLY L 123      -0.491  37.786 -25.960  1.00  0.00      LL0  C  
ATOM   2952  O   GLY L 123      -0.862  38.713 -25.255  1.00  0.00      LL0  O  
ATOM   2953  H   GLY L 123      -1.332  36.243 -23.805  1.00  0.00      LL0  H  
ATOM   2954  N   THR L 124       0.511  37.844 -26.833  1.00  0.00      LL0  N  
ATOM   2955  CA  THR L 124       1.154  39.112 -27.129  1.00  0.00      LL0  C  
ATOM   2956  C   THR L 124       1.272  39.248 -28.632  1.00  0.00      LL0  C  
ATOM   2957  O   THR L 124       2.061  38.567 -29.276  1.00  0.00      LL0  O  
ATOM   2958  CB  THR L 124       2.529  39.175 -26.453  1.00  0.00      LL0  C  
ATOM   2959  CG2 THR L 124       3.256  40.497 -26.722  1.00  0.00      LL0  C  
ATOM   2960  OG1 THR L 124       2.404  38.940 -25.041  1.00  0.00      LL0  O  
ATOM   2961  H   THR L 124       0.841  37.003 -27.258  1.00  0.00      LL0  H  
ATOM   2962  HG1 THR L 124       1.952  39.710 -24.691  1.00  0.00      LL0  H  
ATOM   2963  N   LYS L 125       0.429  40.131 -29.175  1.00  0.00      LL0  N  
ATOM   2964  CA  LYS L 125       0.533  40.361 -30.612  1.00  0.00      LL0  C  
ATOM   2965  C   LYS L 125       1.694  41.273 -30.945  1.00  0.00      LL0  C  
ATOM   2966  O   LYS L 125       1.829  42.365 -30.405  1.00  0.00      LL0  O  
ATOM   2967  CB  LYS L 125      -0.751  40.973 -31.167  1.00  0.00      LL0  C  
ATOM   2968  CG  LYS L 125      -0.866  40.846 -32.690  1.00  0.00      LL0  C  
ATOM   2969  CD  LYS L 125      -1.859  41.850 -33.273  1.00  0.00      LL0  C  
ATOM   2970  CE  LYS L 125      -1.277  43.263 -33.401  1.00  0.00      LL0  C  
ATOM   2971  NZ  LYS L 125      -0.386  43.330 -34.565  1.00  0.00      LL0  N1+
ATOM   2972  H   LYS L 125      -0.151  40.686 -28.575  1.00  0.00      LL0  H  
ATOM   2973  HZ1 LYS L 125      -0.912  43.062 -35.427  1.00  0.00      LL0  H  
ATOM   2974  HZ2 LYS L 125      -0.040  44.300 -34.697  1.00  0.00      LL0  H  
ATOM   2975  HZ3 LYS L 125       0.455  42.725 -34.477  1.00  0.00      LL0  H  
ATOM   2976  N   LEU L 126       2.514  40.783 -31.871  1.00  0.00      LL0  N  
ATOM   2977  CA  LEU L 126       3.595  41.630 -32.353  1.00  0.00      LL0  C  
ATOM   2978  C   LEU L 126       3.117  42.714 -33.308  1.00  0.00      LL0  C  
ATOM   2979  O   LEU L 126       2.056  42.595 -33.921  1.00  0.00      LL0  O  
ATOM   2980  CB  LEU L 126       4.641  40.741 -33.019  1.00  0.00      LL0  C  
ATOM   2981  CG  LEU L 126       6.065  41.266 -32.890  1.00  0.00      LL0  C  
ATOM   2982  CD1 LEU L 126       6.540  41.236 -31.437  1.00  0.00      LL0  C  
ATOM   2983  CD2 LEU L 126       7.005  40.526 -33.836  1.00  0.00      LL0  C  
ATOM   2984  H   LEU L 126       2.362  39.859 -32.224  1.00  0.00      LL0  H  
ATOM   2985  N   GLU L 127       3.966  43.744 -33.413  1.00  0.00      LL0  N  
ATOM   2986  CA  GLU L 127       3.884  44.734 -34.486  1.00  0.00      LL0  C  
ATOM   2987  C   GLU L 127       5.308  45.148 -34.817  1.00  0.00      LL0  C  
ATOM   2988  O   GLU L 127       6.002  45.705 -33.976  1.00  0.00      LL0  O  
ATOM   2989  CB  GLU L 127       3.095  45.965 -34.021  1.00  0.00      LL0  C  
ATOM   2990  CG  GLU L 127       2.691  46.968 -35.120  1.00  0.00      LL0  C  
ATOM   2991  CD  GLU L 127       1.352  46.615 -35.758  1.00  0.00      LL0  C  
ATOM   2992  OE1 GLU L 127       0.658  45.729 -35.269  1.00  0.00      LL0  O  
ATOM   2993  OE2 GLU L 127       0.967  47.238 -36.745  1.00  0.00      LL0  O1-
ATOM   2994  H   GLU L 127       4.689  43.841 -32.725  1.00  0.00      LL0  H  
ATOM   2995  N   ILE L 128       5.744  44.834 -36.040  1.00  0.00      LL0  N  
ATOM   2996  CA  ILE L 128       7.083  45.290 -36.412  1.00  0.00      LL0  C  
ATOM   2997  C   ILE L 128       7.106  46.776 -36.729  1.00  0.00      LL0  C  
ATOM   2998  O   ILE L 128       6.350  47.271 -37.560  1.00  0.00      LL0  O  
ATOM   2999  CB  ILE L 128       7.647  44.438 -37.568  1.00  0.00      LL0  C  
ATOM   3000  CG1 ILE L 128       7.914  43.012 -37.080  1.00  0.00      LL0  C  
ATOM   3001  CG2 ILE L 128       8.902  45.023 -38.231  1.00  0.00      LL0  C  
ATOM   3002  CD1 ILE L 128       9.115  42.878 -36.137  1.00  0.00      LL0  C  
ATOM   3003  H   ILE L 128       5.112  44.431 -36.700  1.00  0.00      LL0  H  
ATOM   3004  N   LYS L 129       8.017  47.464 -36.024  1.00  0.00      LL0  N  
ATOM   3005  CA  LYS L 129       8.290  48.844 -36.411  1.00  0.00      LL0  C  
ATOM   3006  C   LYS L 129       9.281  48.907 -37.554  1.00  0.00      LL0  C  
ATOM   3007  O   LYS L 129      10.335  48.277 -37.530  1.00  0.00      LL0  O  
ATOM   3008  CB  LYS L 129       8.755  49.716 -35.235  1.00  0.00      LL0  C  
ATOM   3009  CG  LYS L 129       7.871  49.589 -33.992  1.00  0.00      LL0  C  
ATOM   3010  CD  LYS L 129       8.079  50.651 -32.897  1.00  0.00      LL0  C  
ATOM   3011  CE  LYS L 129       9.477  50.782 -32.271  1.00  0.00      LL0  C  
ATOM   3012  NZ  LYS L 129       9.987  49.486 -31.811  1.00  0.00      LL0  N1+
ATOM   3013  H   LYS L 129       8.591  46.945 -35.394  1.00  0.00      LL0  H  
ATOM   3014  HZ1 LYS L 129      10.361  48.954 -32.622  1.00  0.00      LL0  H  
ATOM   3015  HZ2 LYS L 129      10.822  49.556 -31.184  1.00  0.00      LL0  H  
ATOM   3016  HZ3 LYS L 129       9.290  48.903 -31.307  1.00  0.00      LL0  H  
ATOM   3017  N   ARG L 130       8.865  49.679 -38.563  1.00  0.00      LL0  N  
ATOM   3018  CA  ARG L 130       9.650  49.826 -39.788  1.00  0.00      LL0  C  
ATOM   3019  C   ARG L 130       9.362  51.169 -40.441  1.00  0.00      LL0  C  
ATOM   3020  O   ARG L 130       8.728  52.033 -39.853  1.00  0.00      LL0  O  
ATOM   3021  CB  ARG L 130       9.391  48.662 -40.758  1.00  0.00      LL0  C  
ATOM   3022  CG  ARG L 130       7.915  48.293 -40.915  1.00  0.00      LL0  C  
ATOM   3023  CD  ARG L 130       7.540  47.929 -42.348  1.00  0.00      LL0  C  
ATOM   3024  NE  ARG L 130       7.577  49.110 -43.210  1.00  0.00      LL0  N  
ATOM   3025  CZ  ARG L 130       7.587  48.997 -44.553  1.00  0.00      LL0  C  
ATOM   3026  NH1 ARG L 130       7.654  47.808 -45.120  1.00  0.00      LL0  N1+
ATOM   3027  NH2 ARG L 130       7.521  50.090 -45.303  1.00  0.00      LL0  N  
ATOM   3028  H   ARG L 130       7.984  50.151 -38.471  1.00  0.00      LL0  H  
ATOM   3029  HE  ARG L 130       7.490  50.022 -42.803  1.00  0.00      LL0  H  
ATOM   3030 HH11 ARG L 130       7.569  47.635 -46.115  1.00  0.00      LL0  H  
ATOM   3031 HH12 ARG L 130       7.769  46.972 -44.577  1.00  0.00      LL0  H  
ATOM   3032 HH21 ARG L 130       7.508  50.023 -46.301  1.00  0.00      LL0  H  
ATOM   3033 HH22 ARG L 130       7.486  50.993 -44.860  1.00  0.00      LL0  H  
ATOM   3034  N   THR L 131       9.847  51.323 -41.679  1.00  0.00      LL0  N  
ATOM   3035  CA  THR L 131       9.634  52.595 -42.364  1.00  0.00      LL0  C  
ATOM   3036  C   THR L 131       8.210  52.805 -42.857  1.00  0.00      LL0  C  
ATOM   3037  O   THR L 131       7.513  51.867 -43.237  1.00  0.00      LL0  O  
ATOM   3038  CB  THR L 131      10.625  52.656 -43.522  1.00  0.00      LL0  C  
ATOM   3039  CG2 THR L 131      11.977  53.208 -43.066  1.00  0.00      LL0  C  
ATOM   3040  OG1 THR L 131      10.797  51.340 -44.073  1.00  0.00      LL0  O  
ATOM   3041  H   THR L 131      10.320  50.607 -42.194  1.00  0.00      LL0  H  
ATOM   3042  HG1 THR L 131      11.395  51.430 -44.806  1.00  0.00      LL0  H  
ATOM   3043  N   VAL L 132       7.821  54.090 -42.863  1.00  0.00      LL0  N  
ATOM   3044  CA  VAL L 132       6.548  54.491 -43.472  1.00  0.00      LL0  C  
ATOM   3045  C   VAL L 132       6.384  53.961 -44.903  1.00  0.00      LL0  C  
ATOM   3046  O   VAL L 132       7.366  53.686 -45.585  1.00  0.00      LL0  O  
ATOM   3047  CB  VAL L 132       6.446  56.032 -43.379  1.00  0.00      LL0  C  
ATOM   3048  CG1 VAL L 132       7.535  56.723 -44.207  1.00  0.00      LL0  C  
ATOM   3049  CG2 VAL L 132       5.051  56.590 -43.674  1.00  0.00      LL0  C  
ATOM   3050  H   VAL L 132       8.417  54.776 -42.450  1.00  0.00      LL0  H  
ATOM   3051  N   ALA L 133       5.121  53.808 -45.318  1.00  0.00      LL0  N  
ATOM   3052  CA  ALA L 133       4.852  53.425 -46.700  1.00  0.00      LL0  C  
ATOM   3053  C   ALA L 133       3.516  53.977 -47.134  1.00  0.00      LL0  C  
ATOM   3054  O   ALA L 133       2.541  53.948 -46.392  1.00  0.00      LL0  O  
ATOM   3055  CB  ALA L 133       4.824  51.907 -46.867  1.00  0.00      LL0  C  
ATOM   3056  H   ALA L 133       4.356  53.986 -44.696  1.00  0.00      LL0  H  
ATOM   3057  N   ALA L 134       3.534  54.526 -48.353  1.00  0.00      LL0  N  
ATOM   3058  CA  ALA L 134       2.306  55.130 -48.858  1.00  0.00      LL0  C  
ATOM   3059  C   ALA L 134       1.467  54.115 -49.608  1.00  0.00      LL0  C  
ATOM   3060  O   ALA L 134       1.942  53.451 -50.522  1.00  0.00      LL0  O  
ATOM   3061  CB  ALA L 134       2.639  56.296 -49.790  1.00  0.00      LL0  C  
ATOM   3062  H   ALA L 134       4.317  54.389 -48.956  1.00  0.00      LL0  H  
ATOM   3063  N   PRO L 135       0.191  54.006 -49.181  1.00  0.00      LL0  N  
ATOM   3064  CA  PRO L 135      -0.677  53.011 -49.805  1.00  0.00      LL0  C  
ATOM   3065  C   PRO L 135      -0.968  53.286 -51.268  1.00  0.00      LL0  C  
ATOM   3066  O   PRO L 135      -1.361  54.373 -51.675  1.00  0.00      LL0  O  
ATOM   3067  CB  PRO L 135      -1.930  53.043 -48.924  1.00  0.00      LL0  C  
ATOM   3068  CG  PRO L 135      -1.952  54.438 -48.308  1.00  0.00      LL0  C  
ATOM   3069  CD  PRO L 135      -0.472  54.762 -48.125  1.00  0.00      LL0  C  
ATOM   3070  N   SER L 136      -0.792  52.215 -52.045  1.00  0.00      LL0  N  
ATOM   3071  CA  SER L 136      -1.397  52.249 -53.368  1.00  0.00      LL0  C  
ATOM   3072  C   SER L 136      -2.906  52.115 -53.267  1.00  0.00      LL0  C  
ATOM   3073  O   SER L 136      -3.446  51.100 -52.842  1.00  0.00      LL0  O  
ATOM   3074  CB  SER L 136      -0.783  51.153 -54.231  1.00  0.00      LL0  C  
ATOM   3075  OG  SER L 136       0.625  51.383 -54.347  1.00  0.00      LL0  O  
ATOM   3076  H   SER L 136      -0.514  51.359 -51.608  1.00  0.00      LL0  H  
ATOM   3077  HG  SER L 136       0.950  51.551 -53.469  1.00  0.00      LL0  H  
ATOM   3078  N   VAL L 137      -3.557  53.222 -53.636  1.00  0.00      LL0  N  
ATOM   3079  CA  VAL L 137      -5.009  53.221 -53.514  1.00  0.00      LL0  C  
ATOM   3080  C   VAL L 137      -5.686  52.885 -54.830  1.00  0.00      LL0  C  
ATOM   3081  O   VAL L 137      -5.293  53.345 -55.899  1.00  0.00      LL0  O  
ATOM   3082  CB  VAL L 137      -5.489  54.560 -52.926  1.00  0.00      LL0  C  
ATOM   3083  CG1 VAL L 137      -7.004  54.614 -52.700  1.00  0.00      LL0  C  
ATOM   3084  CG2 VAL L 137      -4.744  54.849 -51.621  1.00  0.00      LL0  C  
ATOM   3085  H   VAL L 137      -3.050  54.016 -53.967  1.00  0.00      LL0  H  
ATOM   3086  N   PHE L 138      -6.712  52.040 -54.697  1.00  0.00      LL0  N  
ATOM   3087  CA  PHE L 138      -7.508  51.635 -55.850  1.00  0.00      LL0  C  
ATOM   3088  C   PHE L 138      -8.964  51.902 -55.529  1.00  0.00      LL0  C  
ATOM   3089  O   PHE L 138      -9.312  52.102 -54.373  1.00  0.00      LL0  O  
ATOM   3090  CB  PHE L 138      -7.312  50.141 -56.150  1.00  0.00      LL0  C  
ATOM   3091  CG  PHE L 138      -5.847  49.778 -56.261  1.00  0.00      LL0  C  
ATOM   3092  CD1 PHE L 138      -5.151  49.340 -55.112  1.00  0.00      LL0  C  
ATOM   3093  CD2 PHE L 138      -5.196  49.879 -57.508  1.00  0.00      LL0  C  
ATOM   3094  CE1 PHE L 138      -3.789  48.996 -55.210  1.00  0.00      LL0  C  
ATOM   3095  CE2 PHE L 138      -3.834  49.537 -57.606  1.00  0.00      LL0  C  
ATOM   3096  CZ  PHE L 138      -3.143  49.098 -56.458  1.00  0.00      LL0  C  
ATOM   3097  H   PHE L 138      -6.974  51.758 -53.772  1.00  0.00      LL0  H  
ATOM   3098  N   ILE L 139      -9.803  51.883 -56.572  1.00  0.00      LL0  N  
ATOM   3099  CA  ILE L 139     -11.227  51.960 -56.261  1.00  0.00      LL0  C  
ATOM   3100  C   ILE L 139     -12.016  51.037 -57.171  1.00  0.00      LL0  C  
ATOM   3101  O   ILE L 139     -11.692  50.865 -58.343  1.00  0.00      LL0  O  
ATOM   3102  CB  ILE L 139     -11.733  53.419 -56.289  1.00  0.00      LL0  C  
ATOM   3103  CG1 ILE L 139     -13.105  53.560 -55.622  1.00  0.00      LL0  C  
ATOM   3104  CG2 ILE L 139     -11.690  54.023 -57.693  1.00  0.00      LL0  C  
ATOM   3105  CD1 ILE L 139     -13.606  55.002 -55.572  1.00  0.00      LL0  C  
ATOM   3106  H   ILE L 139      -9.505  51.735 -57.513  1.00  0.00      LL0  H  
ATOM   3107  N   PHE L 140     -13.027  50.422 -56.558  1.00  0.00      LL0  N  
ATOM   3108  CA  PHE L 140     -13.814  49.407 -57.240  1.00  0.00      LL0  C  
ATOM   3109  C   PHE L 140     -15.274  49.805 -57.297  1.00  0.00      LL0  C  
ATOM   3110  O   PHE L 140     -15.923  49.992 -56.272  1.00  0.00      LL0  O  
ATOM   3111  CB  PHE L 140     -13.739  48.071 -56.500  1.00  0.00      LL0  C  
ATOM   3112  CG  PHE L 140     -12.325  47.623 -56.208  1.00  0.00      LL0  C  
ATOM   3113  CD1 PHE L 140     -11.523  47.098 -57.243  1.00  0.00      LL0  C  
ATOM   3114  CD2 PHE L 140     -11.841  47.702 -54.885  1.00  0.00      LL0  C  
ATOM   3115  CE1 PHE L 140     -10.234  46.616 -56.946  1.00  0.00      LL0  C  
ATOM   3116  CE2 PHE L 140     -10.553  47.222 -54.586  1.00  0.00      LL0  C  
ATOM   3117  CZ  PHE L 140      -9.764  46.674 -55.618  1.00  0.00      LL0  C  
ATOM   3118  H   PHE L 140     -13.241  50.651 -55.609  1.00  0.00      LL0  H  
ATOM   3119  N   PRO L 141     -15.785  49.916 -58.541  1.00  0.00      LL0  N  
ATOM   3120  CA  PRO L 141     -17.233  50.031 -58.715  1.00  0.00      LL0  C  
ATOM   3121  C   PRO L 141     -17.911  48.725 -58.324  1.00  0.00      LL0  C  
ATOM   3122  O   PRO L 141     -17.338  47.646 -58.445  1.00  0.00      LL0  O  
ATOM   3123  CB  PRO L 141     -17.343  50.351 -60.214  1.00  0.00      LL0  C  
ATOM   3124  CG  PRO L 141     -16.132  49.682 -60.859  1.00  0.00      LL0  C  
ATOM   3125  CD  PRO L 141     -15.056  49.879 -59.801  1.00  0.00      LL0  C  
ATOM   3126  N   PRO L 142     -19.168  48.855 -57.847  1.00  0.00      LL0  N  
ATOM   3127  CA  PRO L 142     -19.945  47.644 -57.575  1.00  0.00      LL0  C  
ATOM   3128  C   PRO L 142     -20.217  46.896 -58.868  1.00  0.00      LL0  C  
ATOM   3129  O   PRO L 142     -20.611  47.468 -59.879  1.00  0.00      LL0  O  
ATOM   3130  CB  PRO L 142     -21.207  48.214 -56.923  1.00  0.00      LL0  C  
ATOM   3131  CG  PRO L 142     -21.350  49.635 -57.466  1.00  0.00      LL0  C  
ATOM   3132  CD  PRO L 142     -19.904  50.088 -57.594  1.00  0.00      LL0  C  
ATOM   3133  N   SER L 143     -19.959  45.588 -58.804  1.00  0.00      LL0  N  
ATOM   3134  CA  SER L 143     -20.174  44.792 -60.007  1.00  0.00      LL0  C  
ATOM   3135  C   SER L 143     -21.632  44.761 -60.433  1.00  0.00      LL0  C  
ATOM   3136  O   SER L 143     -22.529  44.854 -59.601  1.00  0.00      LL0  O  
ATOM   3137  CB  SER L 143     -19.669  43.382 -59.738  1.00  0.00      LL0  C  
ATOM   3138  OG  SER L 143     -18.588  43.432 -58.796  1.00  0.00      LL0  O  
ATOM   3139  H   SER L 143     -19.585  45.154 -57.984  1.00  0.00      LL0  H  
ATOM   3140  HG  SER L 143     -17.801  43.653 -59.294  1.00  0.00      LL0  H  
ATOM   3141  N   ASP L 144     -21.844  44.599 -61.753  1.00  0.00      LL0  N  
ATOM   3142  CA  ASP L 144     -23.230  44.596 -62.231  1.00  0.00      LL0  C  
ATOM   3143  C   ASP L 144     -24.139  43.606 -61.498  1.00  0.00      LL0  C  
ATOM   3144  O   ASP L 144     -25.266  43.899 -61.121  1.00  0.00      LL0  O  
ATOM   3145  CB  ASP L 144     -23.260  44.503 -63.778  1.00  0.00      LL0  C  
ATOM   3146  CG  ASP L 144     -23.759  43.171 -64.318  1.00  0.00      LL0  C  
ATOM   3147  OD1 ASP L 144     -23.218  42.124 -63.971  1.00  0.00      LL0  O  
ATOM   3148  OD2 ASP L 144     -24.759  43.158 -65.026  1.00  0.00      LL0  O1-
ATOM   3149  H   ASP L 144     -21.089  44.521 -62.402  1.00  0.00      LL0  H  
ATOM   3150  N   GLU L 145     -23.560  42.416 -61.249  1.00  0.00      LL0  N  
ATOM   3151  CA  GLU L 145     -24.271  41.425 -60.441  1.00  0.00      LL0  C  
ATOM   3152  C   GLU L 145     -24.734  41.918 -59.080  1.00  0.00      LL0  C  
ATOM   3153  O   GLU L 145     -25.860  41.671 -58.669  1.00  0.00      LL0  O  
ATOM   3154  CB  GLU L 145     -23.483  40.111 -60.358  1.00  0.00      LL0  C  
ATOM   3155  CG  GLU L 145     -22.016  40.276 -59.957  1.00  0.00      LL0  C  
ATOM   3156  CD  GLU L 145     -21.328  38.930 -59.917  1.00  0.00      LL0  C  
ATOM   3157  OE1 GLU L 145     -20.831  38.476 -60.942  1.00  0.00      LL0  O  
ATOM   3158  OE2 GLU L 145     -21.237  38.336 -58.849  1.00  0.00      LL0  O1-
ATOM   3159  H   GLU L 145     -22.741  42.199 -61.785  1.00  0.00      LL0  H  
ATOM   3160  N   GLN L 146     -23.845  42.682 -58.426  1.00  0.00      LL0  N  
ATOM   3161  CA  GLN L 146     -24.256  43.258 -57.150  1.00  0.00      LL0  C  
ATOM   3162  C   GLN L 146     -25.430  44.214 -57.264  1.00  0.00      LL0  C  
ATOM   3163  O   GLN L 146     -26.372  44.186 -56.475  1.00  0.00      LL0  O  
ATOM   3164  CB  GLN L 146     -23.085  43.924 -56.433  1.00  0.00      LL0  C  
ATOM   3165  CG  GLN L 146     -23.423  44.051 -54.952  1.00  0.00      LL0  C  
ATOM   3166  CD  GLN L 146     -22.355  44.819 -54.220  1.00  0.00      LL0  C  
ATOM   3167  NE2 GLN L 146     -22.231  44.443 -52.948  1.00  0.00      LL0  N  
ATOM   3168  OE1 GLN L 146     -21.726  45.734 -54.731  1.00  0.00      LL0  O  
ATOM   3169  H   GLN L 146     -22.987  42.943 -58.865  1.00  0.00      LL0  H  
ATOM   3170 HE21 GLN L 146     -22.699  43.626 -52.621  1.00  0.00      LL0  H  
ATOM   3171 HE22 GLN L 146     -21.680  44.985 -52.310  1.00  0.00      LL0  H  
ATOM   3172  N   LEU L 147     -25.347  45.023 -58.330  1.00  0.00      LL0  N  
ATOM   3173  CA  LEU L 147     -26.468  45.907 -58.642  1.00  0.00      LL0  C  
ATOM   3174  C   LEU L 147     -27.775  45.170 -58.898  1.00  0.00      LL0  C  
ATOM   3175  O   LEU L 147     -28.844  45.589 -58.471  1.00  0.00      LL0  O  
ATOM   3176  CB  LEU L 147     -26.104  46.824 -59.811  1.00  0.00      LL0  C  
ATOM   3177  CG  LEU L 147     -24.897  47.717 -59.505  1.00  0.00      LL0  C  
ATOM   3178  CD1 LEU L 147     -24.332  48.377 -60.763  1.00  0.00      LL0  C  
ATOM   3179  CD2 LEU L 147     -25.212  48.743 -58.416  1.00  0.00      LL0  C  
ATOM   3180  H   LEU L 147     -24.524  44.994 -58.900  1.00  0.00      LL0  H  
ATOM   3181  N   LYS L 148     -27.641  44.015 -59.571  1.00  0.00      LL0  N  
ATOM   3182  CA  LYS L 148     -28.805  43.137 -59.696  1.00  0.00      LL0  C  
ATOM   3183  C   LYS L 148     -29.354  42.669 -58.356  1.00  0.00      LL0  C  
ATOM   3184  O   LYS L 148     -30.555  42.657 -58.125  1.00  0.00      LL0  O  
ATOM   3185  CB  LYS L 148     -28.523  41.956 -60.637  1.00  0.00      LL0  C  
ATOM   3186  CG  LYS L 148     -28.662  42.330 -62.119  1.00  0.00      LL0  C  
ATOM   3187  CD  LYS L 148     -27.366  42.308 -62.938  1.00  0.00      LL0  C  
ATOM   3188  CE  LYS L 148     -26.779  40.908 -63.157  1.00  0.00      LL0  C  
ATOM   3189  NZ  LYS L 148     -25.559  41.002 -63.969  1.00  0.00      LL0  N1+
ATOM   3190  H   LYS L 148     -26.736  43.748 -59.902  1.00  0.00      LL0  H  
ATOM   3191  HZ1 LYS L 148     -25.192  40.102 -64.322  1.00  0.00      LL0  H  
ATOM   3192  HZ2 LYS L 148     -25.665  41.666 -64.768  1.00  0.00      LL0  H  
ATOM   3193  HZ3 LYS L 148     -24.781  41.467 -63.453  1.00  0.00      LL0  H  
ATOM   3194  N   SER L 149     -28.425  42.360 -57.443  1.00  0.00      LL0  N  
ATOM   3195  CA  SER L 149     -28.868  42.134 -56.067  1.00  0.00      LL0  C  
ATOM   3196  C   SER L 149     -29.076  43.395 -55.226  1.00  0.00      LL0  C  
ATOM   3197  O   SER L 149     -28.824  43.413 -54.027  1.00  0.00      LL0  O  
ATOM   3198  CB  SER L 149     -27.896  41.168 -55.384  1.00  0.00      LL0  C  
ATOM   3199  OG  SER L 149     -26.544  41.534 -55.691  1.00  0.00      LL0  O  
ATOM   3200  H   SER L 149     -27.451  42.298 -57.674  1.00  0.00      LL0  H  
ATOM   3201  HG  SER L 149     -26.505  42.483 -55.626  1.00  0.00      LL0  H  
ATOM   3202  N   GLY L 150     -29.525  44.471 -55.893  1.00  0.00      LL0  N  
ATOM   3203  CA  GLY L 150     -29.924  45.671 -55.155  1.00  0.00      LL0  C  
ATOM   3204  C   GLY L 150     -28.851  46.439 -54.392  1.00  0.00      LL0  C  
ATOM   3205  O   GLY L 150     -29.139  47.422 -53.717  1.00  0.00      LL0  O  
ATOM   3206  H   GLY L 150     -29.653  44.440 -56.884  1.00  0.00      LL0  H  
ATOM   3207  N   THR L 151     -27.604  45.976 -54.516  1.00  0.00      LL0  N  
ATOM   3208  CA  THR L 151     -26.598  46.537 -53.625  1.00  0.00      LL0  C  
ATOM   3209  C   THR L 151     -25.474  47.206 -54.400  1.00  0.00      LL0  C  
ATOM   3210  O   THR L 151     -25.129  46.799 -55.502  1.00  0.00      LL0  O  
ATOM   3211  CB  THR L 151     -26.094  45.416 -52.702  1.00  0.00      LL0  C  
ATOM   3212  CG2 THR L 151     -25.174  45.920 -51.589  1.00  0.00      LL0  C  
ATOM   3213  OG1 THR L 151     -27.197  44.711 -52.118  1.00  0.00      LL0  O  
ATOM   3214  H   THR L 151     -27.356  45.271 -55.181  1.00  0.00      LL0  H  
ATOM   3215  HG1 THR L 151     -27.711  44.322 -52.824  1.00  0.00      LL0  H  
ATOM   3216  N   ALA L 152     -24.928  48.257 -53.780  1.00  0.00      LL0  N  
ATOM   3217  CA  ALA L 152     -23.801  48.953 -54.383  1.00  0.00      LL0  C  
ATOM   3218  C   ALA L 152     -22.685  49.196 -53.388  1.00  0.00      LL0  C  
ATOM   3219  O   ALA L 152     -22.518  50.282 -52.846  1.00  0.00      LL0  O  
ATOM   3220  CB  ALA L 152     -24.239  50.296 -54.962  1.00  0.00      LL0  C  
ATOM   3221  H   ALA L 152     -25.273  48.560 -52.890  1.00  0.00      LL0  H  
ATOM   3222  N   SER L 153     -21.919  48.124 -53.171  1.00  0.00      LL0  N  
ATOM   3223  CA  SER L 153     -20.727  48.305 -52.354  1.00  0.00      LL0  C  
ATOM   3224  C   SER L 153     -19.543  48.792 -53.161  1.00  0.00      LL0  C  
ATOM   3225  O   SER L 153     -18.816  48.035 -53.791  1.00  0.00      LL0  O  
ATOM   3226  CB  SER L 153     -20.355  47.021 -51.623  1.00  0.00      LL0  C  
ATOM   3227  OG  SER L 153     -21.482  46.500 -50.902  1.00  0.00      LL0  O  
ATOM   3228  H   SER L 153     -22.047  47.285 -53.696  1.00  0.00      LL0  H  
ATOM   3229  HG  SER L 153     -21.434  46.912 -50.036  1.00  0.00      LL0  H  
ATOM   3230  N   VAL L 154     -19.380  50.112 -53.110  1.00  0.00      LL0  N  
ATOM   3231  CA  VAL L 154     -18.171  50.677 -53.694  1.00  0.00      LL0  C  
ATOM   3232  C   VAL L 154     -16.989  50.446 -52.767  1.00  0.00      LL0  C  
ATOM   3233  O   VAL L 154     -17.010  50.822 -51.602  1.00  0.00      LL0  O  
ATOM   3234  CB  VAL L 154     -18.389  52.166 -53.970  1.00  0.00      LL0  C  
ATOM   3235  CG1 VAL L 154     -17.235  52.760 -54.773  1.00  0.00      LL0  C  
ATOM   3236  CG2 VAL L 154     -19.733  52.398 -54.664  1.00  0.00      LL0  C  
ATOM   3237  H   VAL L 154     -19.999  50.644 -52.527  1.00  0.00      LL0  H  
ATOM   3238  N   VAL L 155     -15.978  49.766 -53.312  1.00  0.00      LL0  N  
ATOM   3239  CA  VAL L 155     -14.886  49.404 -52.413  1.00  0.00      LL0  C  
ATOM   3240  C   VAL L 155     -13.653  50.253 -52.657  1.00  0.00      LL0  C  
ATOM   3241  O   VAL L 155     -13.182  50.393 -53.778  1.00  0.00      LL0  O  
ATOM   3242  CB  VAL L 155     -14.583  47.897 -52.522  1.00  0.00      LL0  C  
ATOM   3243  CG1 VAL L 155     -13.477  47.434 -51.564  1.00  0.00      LL0  C  
ATOM   3244  CG2 VAL L 155     -15.858  47.077 -52.313  1.00  0.00      LL0  C  
ATOM   3245  H   VAL L 155     -15.971  49.562 -54.293  1.00  0.00      LL0  H  
ATOM   3246  N   CYS L 156     -13.145  50.831 -51.568  1.00  0.00      LL0  N  
ATOM   3247  CA  CYS L 156     -11.856  51.498 -51.714  1.00  0.00      LL0  C  
ATOM   3248  C   CYS L 156     -10.756  50.597 -51.212  1.00  0.00      LL0  C  
ATOM   3249  O   CYS L 156     -10.915  49.907 -50.212  1.00  0.00      LL0  O  
ATOM   3250  CB  CYS L 156     -11.851  52.828 -50.964  1.00  0.00      LL0  C  
ATOM   3251  SG  CYS L 156     -10.409  53.872 -51.285  1.00  0.00      LL0  S  
ATOM   3252  H   CYS L 156     -13.555  50.633 -50.676  1.00  0.00      LL0  H  
ATOM   3253  N   LEU L 157      -9.648  50.612 -51.953  1.00  0.00      LL0  N  
ATOM   3254  CA  LEU L 157      -8.550  49.767 -51.515  1.00  0.00      LL0  C  
ATOM   3255  C   LEU L 157      -7.347  50.577 -51.111  1.00  0.00      LL0  C  
ATOM   3256  O   LEU L 157      -6.826  51.386 -51.867  1.00  0.00      LL0  O  
ATOM   3257  CB  LEU L 157      -8.155  48.767 -52.595  1.00  0.00      LL0  C  
ATOM   3258  CG  LEU L 157      -7.237  47.678 -52.045  1.00  0.00      LL0  C  
ATOM   3259  CD1 LEU L 157      -7.955  46.821 -51.005  1.00  0.00      LL0  C  
ATOM   3260  CD2 LEU L 157      -6.609  46.847 -53.156  1.00  0.00      LL0  C  
ATOM   3261  H   LEU L 157      -9.553  51.249 -52.718  1.00  0.00      LL0  H  
ATOM   3262  N   LEU L 158      -6.934  50.310 -49.878  1.00  0.00      LL0  N  
ATOM   3263  CA  LEU L 158      -5.786  51.007 -49.321  1.00  0.00      LL0  C  
ATOM   3264  C   LEU L 158      -4.671  49.998 -49.140  1.00  0.00      LL0  C  
ATOM   3265  O   LEU L 158      -4.508  49.415 -48.076  1.00  0.00      LL0  O  
ATOM   3266  CB  LEU L 158      -6.150  51.642 -47.969  1.00  0.00      LL0  C  
ATOM   3267  CG  LEU L 158      -7.274  52.694 -47.922  1.00  0.00      LL0  C  
ATOM   3268  CD1 LEU L 158      -8.697  52.154 -48.106  1.00  0.00      LL0  C  
ATOM   3269  CD2 LEU L 158      -7.210  53.458 -46.605  1.00  0.00      LL0  C  
ATOM   3270  H   LEU L 158      -7.428  49.625 -49.341  1.00  0.00      LL0  H  
ATOM   3271  N   ASN L 159      -3.943  49.758 -50.236  1.00  0.00      LL0  N  
ATOM   3272  CA  ASN L 159      -2.994  48.649 -50.136  1.00  0.00      LL0  C  
ATOM   3273  C   ASN L 159      -1.591  49.097 -49.777  1.00  0.00      LL0  C  
ATOM   3274  O   ASN L 159      -1.100  50.063 -50.341  1.00  0.00      LL0  O  
ATOM   3275  CB  ASN L 159      -2.990  47.846 -51.439  1.00  0.00      LL0  C  
ATOM   3276  CG  ASN L 159      -2.693  46.393 -51.136  1.00  0.00      LL0  C  
ATOM   3277  ND2 ASN L 159      -1.461  46.000 -51.441  1.00  0.00      LL0  N  
ATOM   3278  OD1 ASN L 159      -3.529  45.653 -50.637  1.00  0.00      LL0  O  
ATOM   3279  H   ASN L 159      -4.016  50.317 -51.066  1.00  0.00      LL0  H  
ATOM   3280 HD21 ASN L 159      -0.758  46.602 -51.828  1.00  0.00      LL0  H  
ATOM   3281 HD22 ASN L 159      -1.178  45.055 -51.272  1.00  0.00      LL0  H  
ATOM   3282  N   ASN L 160      -0.966  48.367 -48.835  1.00  0.00      LL0  N  
ATOM   3283  CA  ASN L 160       0.433  48.635 -48.446  1.00  0.00      LL0  C  
ATOM   3284  C   ASN L 160       0.701  49.954 -47.737  1.00  0.00      LL0  C  
ATOM   3285  O   ASN L 160       1.628  50.690 -48.055  1.00  0.00      LL0  O  
ATOM   3286  CB  ASN L 160       1.468  48.515 -49.582  1.00  0.00      LL0  C  
ATOM   3287  CG  ASN L 160       1.450  47.162 -50.253  1.00  0.00      LL0  C  
ATOM   3288  ND2 ASN L 160       1.906  46.154 -49.507  1.00  0.00      LL0  N  
ATOM   3289  OD1 ASN L 160       1.047  47.030 -51.401  1.00  0.00      LL0  O  
ATOM   3290  H   ASN L 160      -1.489  47.658 -48.353  1.00  0.00      LL0  H  
ATOM   3291 HD21 ASN L 160       2.261  46.289 -48.578  1.00  0.00      LL0  H  
ATOM   3292 HD22 ASN L 160       1.915  45.232 -49.889  1.00  0.00      LL0  H  
ATOM   3293  N   PHE L 161      -0.132  50.229 -46.731  1.00  0.00      LL0  N  
ATOM   3294  CA  PHE L 161       0.269  51.346 -45.879  1.00  0.00      LL0  C  
ATOM   3295  C   PHE L 161       1.095  50.907 -44.693  1.00  0.00      LL0  C  
ATOM   3296  O   PHE L 161       1.083  49.745 -44.295  1.00  0.00      LL0  O  
ATOM   3297  CB  PHE L 161      -0.925  52.196 -45.423  1.00  0.00      LL0  C  
ATOM   3298  CG  PHE L 161      -2.001  51.375 -44.755  1.00  0.00      LL0  C  
ATOM   3299  CD1 PHE L 161      -3.027  50.820 -45.547  1.00  0.00      LL0  C  
ATOM   3300  CD2 PHE L 161      -1.970  51.188 -43.357  1.00  0.00      LL0  C  
ATOM   3301  CE1 PHE L 161      -4.033  50.059 -44.928  1.00  0.00      LL0  C  
ATOM   3302  CE2 PHE L 161      -2.979  50.426 -42.740  1.00  0.00      LL0  C  
ATOM   3303  CZ  PHE L 161      -3.997  49.862 -43.533  1.00  0.00      LL0  C  
ATOM   3304  H   PHE L 161      -0.837  49.570 -46.466  1.00  0.00      LL0  H  
ATOM   3305  N   TYR L 162       1.799  51.907 -44.151  1.00  0.00      LL0  N  
ATOM   3306  CA  TYR L 162       2.493  51.762 -42.876  1.00  0.00      LL0  C  
ATOM   3307  C   TYR L 162       2.793  53.155 -42.350  1.00  0.00      LL0  C  
ATOM   3308  O   TYR L 162       3.333  53.957 -43.102  1.00  0.00      LL0  O  
ATOM   3309  CB  TYR L 162       3.797  50.965 -43.052  1.00  0.00      LL0  C  
ATOM   3310  CG  TYR L 162       4.406  50.653 -41.706  1.00  0.00      LL0  C  
ATOM   3311  CD1 TYR L 162       5.292  51.585 -41.130  1.00  0.00      LL0  C  
ATOM   3312  CD2 TYR L 162       4.051  49.455 -41.055  1.00  0.00      LL0  C  
ATOM   3313  CE1 TYR L 162       5.800  51.336 -39.849  1.00  0.00      LL0  C  
ATOM   3314  CE2 TYR L 162       4.569  49.201 -39.775  1.00  0.00      LL0  C  
ATOM   3315  CZ  TYR L 162       5.435  50.148 -39.192  1.00  0.00      LL0  C  
ATOM   3316  OH  TYR L 162       5.963  49.908 -37.943  1.00  0.00      LL0  O  
ATOM   3317  H   TYR L 162       1.818  52.798 -44.614  1.00  0.00      LL0  H  
ATOM   3318  HH  TYR L 162       5.720  49.023 -37.675  1.00  0.00      LL0  H  
ATOM   3319  N   PRO L 163       2.479  53.433 -41.060  1.00  0.00      LL0  N  
ATOM   3320  CA  PRO L 163       1.847  52.488 -40.130  1.00  0.00      LL0  C  
ATOM   3321  C   PRO L 163       0.344  52.381 -40.349  1.00  0.00      LL0  C  
ATOM   3322  O   PRO L 163      -0.176  52.711 -41.405  1.00  0.00      LL0  O  
ATOM   3323  CB  PRO L 163       2.250  53.087 -38.778  1.00  0.00      LL0  C  
ATOM   3324  CG  PRO L 163       2.258  54.594 -39.014  1.00  0.00      LL0  C  
ATOM   3325  CD  PRO L 163       2.782  54.719 -40.439  1.00  0.00      LL0  C  
ATOM   3326  N   ARG L 164      -0.351  51.896 -39.310  1.00  0.00      LL0  N  
ATOM   3327  CA  ARG L 164      -1.762  51.569 -39.522  1.00  0.00      LL0  C  
ATOM   3328  C   ARG L 164      -2.766  52.726 -39.565  1.00  0.00      LL0  C  
ATOM   3329  O   ARG L 164      -3.963  52.547 -39.378  1.00  0.00      LL0  O  
ATOM   3330  CB  ARG L 164      -2.158  50.465 -38.531  1.00  0.00      LL0  C  
ATOM   3331  CG  ARG L 164      -2.918  49.311 -39.195  1.00  0.00      LL0  C  
ATOM   3332  CD  ARG L 164      -3.216  48.122 -38.272  1.00  0.00      LL0  C  
ATOM   3333  NE  ARG L 164      -2.016  47.367 -37.897  1.00  0.00      LL0  N  
ATOM   3334  CZ  ARG L 164      -2.070  46.020 -37.794  1.00  0.00      LL0  C  
ATOM   3335  NH1 ARG L 164      -3.149  45.330 -38.146  1.00  0.00      LL0  N1+
ATOM   3336  NH2 ARG L 164      -1.031  45.354 -37.323  1.00  0.00      LL0  N  
ATOM   3337  H   ARG L 164       0.109  51.658 -38.456  1.00  0.00      LL0  H  
ATOM   3338  HE  ARG L 164      -1.172  47.819 -37.587  1.00  0.00      LL0  H  
ATOM   3339 HH11 ARG L 164      -3.212  44.371 -37.846  1.00  0.00      LL0  H  
ATOM   3340 HH12 ARG L 164      -3.898  45.709 -38.690  1.00  0.00      LL0  H  
ATOM   3341 HH21 ARG L 164      -1.049  44.348 -37.264  1.00  0.00      LL0  H  
ATOM   3342 HH22 ARG L 164      -0.207  45.835 -36.980  1.00  0.00      LL0  H  
ATOM   3343  N   GLU L 165      -2.235  53.933 -39.808  1.00  0.00      LL0  N  
ATOM   3344  CA  GLU L 165      -3.076  55.131 -39.743  1.00  0.00      LL0  C  
ATOM   3345  C   GLU L 165      -3.752  55.481 -41.065  1.00  0.00      LL0  C  
ATOM   3346  O   GLU L 165      -3.659  56.574 -41.612  1.00  0.00      LL0  O  
ATOM   3347  CB  GLU L 165      -2.260  56.304 -39.186  1.00  0.00      LL0  C  
ATOM   3348  CG  GLU L 165      -0.944  56.534 -39.936  1.00  0.00      LL0  C  
ATOM   3349  CD  GLU L 165      -0.214  57.729 -39.378  1.00  0.00      LL0  C  
ATOM   3350  OE1 GLU L 165      -0.304  58.800 -39.971  1.00  0.00      LL0  O  
ATOM   3351  OE2 GLU L 165       0.473  57.583 -38.372  1.00  0.00      LL0  O1-
ATOM   3352  H   GLU L 165      -1.307  53.992 -40.172  1.00  0.00      LL0  H  
ATOM   3353  N   ALA L 166      -4.445  54.467 -41.590  1.00  0.00      LL0  N  
ATOM   3354  CA  ALA L 166      -5.033  54.703 -42.902  1.00  0.00      LL0  C  
ATOM   3355  C   ALA L 166      -6.435  55.277 -42.850  1.00  0.00      LL0  C  
ATOM   3356  O   ALA L 166      -7.433  54.570 -42.781  1.00  0.00      LL0  O  
ATOM   3357  CB  ALA L 166      -5.030  53.416 -43.716  1.00  0.00      LL0  C  
ATOM   3358  H   ALA L 166      -4.614  53.638 -41.055  1.00  0.00      LL0  H  
ATOM   3359  N   LYS L 167      -6.469  56.613 -42.892  1.00  0.00      LL0  N  
ATOM   3360  CA  LYS L 167      -7.770  57.267 -42.996  1.00  0.00      LL0  C  
ATOM   3361  C   LYS L 167      -8.386  57.080 -44.373  1.00  0.00      LL0  C  
ATOM   3362  O   LYS L 167      -7.845  57.481 -45.400  1.00  0.00      LL0  O  
ATOM   3363  CB  LYS L 167      -7.624  58.740 -42.552  1.00  0.00      LL0  C  
ATOM   3364  CG  LYS L 167      -8.720  59.778 -42.864  1.00  0.00      LL0  C  
ATOM   3365  CD  LYS L 167      -8.612  60.328 -44.291  1.00  0.00      LL0  C  
ATOM   3366  CE  LYS L 167      -9.513  61.502 -44.664  1.00  0.00      LL0  C  
ATOM   3367  NZ  LYS L 167      -9.261  61.830 -46.075  1.00  0.00      LL0  N1+
ATOM   3368  H   LYS L 167      -5.611  57.122 -43.001  1.00  0.00      LL0  H  
ATOM   3369  HZ1 LYS L 167      -9.496  61.020 -46.685  1.00  0.00      LL0  H  
ATOM   3370  HZ2 LYS L 167      -9.843  62.632 -46.401  1.00  0.00      LL0  H  
ATOM   3371  HZ3 LYS L 167      -8.259  62.068 -46.229  1.00  0.00      LL0  H  
ATOM   3372  N   VAL L 168      -9.571  56.468 -44.339  1.00  0.00      LL0  N  
ATOM   3373  CA  VAL L 168     -10.396  56.525 -45.540  1.00  0.00      LL0  C  
ATOM   3374  C   VAL L 168     -11.293  57.745 -45.429  1.00  0.00      LL0  C  
ATOM   3375  O   VAL L 168     -11.522  58.245 -44.336  1.00  0.00      LL0  O  
ATOM   3376  CB  VAL L 168     -11.253  55.256 -45.695  1.00  0.00      LL0  C  
ATOM   3377  CG1 VAL L 168     -11.622  55.023 -47.163  1.00  0.00      LL0  C  
ATOM   3378  CG2 VAL L 168     -10.600  54.016 -45.078  1.00  0.00      LL0  C  
ATOM   3379  H   VAL L 168      -9.944  56.160 -43.465  1.00  0.00      LL0  H  
ATOM   3380  N   GLN L 169     -11.797  58.195 -46.581  1.00  0.00      LL0  N  
ATOM   3381  CA  GLN L 169     -12.949  59.089 -46.563  1.00  0.00      LL0  C  
ATOM   3382  C   GLN L 169     -13.653  58.943 -47.880  1.00  0.00      LL0  C  
ATOM   3383  O   GLN L 169     -13.023  58.944 -48.929  1.00  0.00      LL0  O  
ATOM   3384  CB  GLN L 169     -12.536  60.554 -46.373  1.00  0.00      LL0  C  
ATOM   3385  CG  GLN L 169     -13.669  61.591 -46.366  1.00  0.00      LL0  C  
ATOM   3386  CD  GLN L 169     -14.608  61.334 -45.207  1.00  0.00      LL0  C  
ATOM   3387  NE2 GLN L 169     -15.845  60.992 -45.577  1.00  0.00      LL0  N  
ATOM   3388  OE1 GLN L 169     -14.236  61.416 -44.048  1.00  0.00      LL0  O  
ATOM   3389  H   GLN L 169     -11.452  57.862 -47.459  1.00  0.00      LL0  H  
ATOM   3390 HE21 GLN L 169     -16.152  61.003 -46.529  1.00  0.00      LL0  H  
ATOM   3391 HE22 GLN L 169     -16.497  60.715 -44.869  1.00  0.00      LL0  H  
ATOM   3392  N   TRP L 170     -14.976  58.840 -47.802  1.00  0.00      LL0  N  
ATOM   3393  CA  TRP L 170     -15.655  58.979 -49.078  1.00  0.00      LL0  C  
ATOM   3394  C   TRP L 170     -16.092  60.409 -49.269  1.00  0.00      LL0  C  
ATOM   3395  O   TRP L 170     -16.759  60.980 -48.414  1.00  0.00      LL0  O  
ATOM   3396  CB  TRP L 170     -16.840  58.027 -49.148  1.00  0.00      LL0  C  
ATOM   3397  CG  TRP L 170     -16.348  56.603 -49.143  1.00  0.00      LL0  C  
ATOM   3398  CD1 TRP L 170     -16.135  55.779 -48.026  1.00  0.00      LL0  C  
ATOM   3399  CD2 TRP L 170     -15.995  55.801 -50.285  1.00  0.00      LL0  C  
ATOM   3400  CE2 TRP L 170     -15.586  54.520 -49.790  1.00  0.00      LL0  C  
ATOM   3401  CE3 TRP L 170     -15.992  56.058 -51.673  1.00  0.00      LL0  C  
ATOM   3402  NE1 TRP L 170     -15.685  54.554 -48.404  1.00  0.00      LL0  N  
ATOM   3403  CZ2 TRP L 170     -15.189  53.514 -50.694  1.00  0.00      LL0  C  
ATOM   3404  CZ3 TRP L 170     -15.589  55.045 -52.565  1.00  0.00      LL0  C  
ATOM   3405  CH2 TRP L 170     -15.191  53.780 -52.079  1.00  0.00      LL0  C  
ATOM   3406  H   TRP L 170     -15.468  58.801 -46.931  1.00  0.00      LL0  H  
ATOM   3407  HE1 TRP L 170     -15.439  53.817 -47.796  1.00  0.00      LL0  H  
ATOM   3408  N   LYS L 171     -15.678  60.970 -50.406  1.00  0.00      LL0  N  
ATOM   3409  CA  LYS L 171     -16.295  62.231 -50.795  1.00  0.00      LL0  C  
ATOM   3410  C   LYS L 171     -17.234  61.996 -51.958  1.00  0.00      LL0  C  
ATOM   3411  O   LYS L 171     -17.009  62.467 -53.067  1.00  0.00      LL0  O  
ATOM   3412  CB  LYS L 171     -15.285  63.298 -51.226  1.00  0.00      LL0  C  
ATOM   3413  CG  LYS L 171     -14.123  63.660 -50.303  1.00  0.00      LL0  C  
ATOM   3414  CD  LYS L 171     -13.604  65.035 -50.736  1.00  0.00      LL0  C  
ATOM   3415  CE  LYS L 171     -12.207  65.434 -50.258  1.00  0.00      LL0  C  
ATOM   3416  NZ  LYS L 171     -12.080  65.367 -48.797  1.00  0.00      LL0  N1+
ATOM   3417  H   LYS L 171     -15.123  60.432 -51.042  1.00  0.00      LL0  H  
ATOM   3418  HZ1 LYS L 171     -11.104  65.636 -48.533  1.00  0.00      LL0  H  
ATOM   3419  HZ2 LYS L 171     -12.769  65.951 -48.294  1.00  0.00      LL0  H  
ATOM   3420  HZ3 LYS L 171     -12.116  64.377 -48.468  1.00  0.00      LL0  H  
ATOM   3421  N   VAL L 172     -18.278  61.207 -51.680  1.00  0.00      LL0  N  
ATOM   3422  CA  VAL L 172     -19.148  60.891 -52.812  1.00  0.00      LL0  C  
ATOM   3423  C   VAL L 172     -19.988  62.095 -53.174  1.00  0.00      LL0  C  
ATOM   3424  O   VAL L 172     -20.717  62.637 -52.353  1.00  0.00      LL0  O  
ATOM   3425  CB  VAL L 172     -19.975  59.637 -52.521  1.00  0.00      LL0  C  
ATOM   3426  CG1 VAL L 172     -20.993  59.314 -53.616  1.00  0.00      LL0  C  
ATOM   3427  CG2 VAL L 172     -19.014  58.469 -52.309  1.00  0.00      LL0  C  
ATOM   3428  H   VAL L 172     -18.576  61.104 -50.731  1.00  0.00      LL0  H  
ATOM   3429  N   ASP L 173     -19.722  62.550 -54.407  1.00  0.00      LL0  N  
ATOM   3430  CA  ASP L 173     -20.203  63.846 -54.893  1.00  0.00      LL0  C  
ATOM   3431  C   ASP L 173     -19.900  64.976 -53.922  1.00  0.00      LL0  C  
ATOM   3432  O   ASP L 173     -20.691  65.856 -53.609  1.00  0.00      LL0  O  
ATOM   3433  CB  ASP L 173     -21.675  63.751 -55.320  1.00  0.00      LL0  C  
ATOM   3434  CG  ASP L 173     -21.795  62.742 -56.452  1.00  0.00      LL0  C  
ATOM   3435  OD1 ASP L 173     -21.954  63.139 -57.602  1.00  0.00      LL0  O  
ATOM   3436  OD2 ASP L 173     -21.689  61.543 -56.207  1.00  0.00      LL0  O1-
ATOM   3437  H   ASP L 173     -19.294  61.909 -55.043  1.00  0.00      LL0  H  
ATOM   3438  N   ASN L 174     -18.664  64.842 -53.400  1.00  0.00      LL0  N  
ATOM   3439  CA  ASN L 174     -18.127  65.657 -52.303  1.00  0.00      LL0  C  
ATOM   3440  C   ASN L 174     -18.773  65.485 -50.931  1.00  0.00      LL0  C  
ATOM   3441  O   ASN L 174     -18.189  65.825 -49.909  1.00  0.00      LL0  O  
ATOM   3442  CB  ASN L 174     -17.973  67.137 -52.684  1.00  0.00      LL0  C  
ATOM   3443  CG  ASN L 174     -17.019  67.824 -51.722  1.00  0.00      LL0  C  
ATOM   3444  ND2 ASN L 174     -17.546  68.890 -51.112  1.00  0.00      LL0  N  
ATOM   3445  OD1 ASN L 174     -15.873  67.435 -51.538  1.00  0.00      LL0  O  
ATOM   3446  H   ASN L 174     -18.129  64.062 -53.731  1.00  0.00      LL0  H  
ATOM   3447 HD21 ASN L 174     -18.488  69.170 -51.286  1.00  0.00      LL0  H  
ATOM   3448 HD22 ASN L 174     -16.972  69.393 -50.471  1.00  0.00      LL0  H  
ATOM   3449  N   ALA L 175     -19.989  64.920 -50.918  1.00  0.00      LL0  N  
ATOM   3450  CA  ALA L 175     -20.599  64.642 -49.625  1.00  0.00      LL0  C  
ATOM   3451  C   ALA L 175     -19.876  63.537 -48.883  1.00  0.00      LL0  C  
ATOM   3452  O   ALA L 175     -19.633  62.439 -49.381  1.00  0.00      LL0  O  
ATOM   3453  CB  ALA L 175     -22.072  64.265 -49.784  1.00  0.00      LL0  C  
ATOM   3454  H   ALA L 175     -20.430  64.581 -51.750  1.00  0.00      LL0  H  
ATOM   3455  N   LEU L 176     -19.516  63.913 -47.653  1.00  0.00      LL0  N  
ATOM   3456  CA  LEU L 176     -18.723  62.992 -46.850  1.00  0.00      LL0  C  
ATOM   3457  C   LEU L 176     -19.533  61.823 -46.336  1.00  0.00      LL0  C  
ATOM   3458  O   LEU L 176     -20.400  61.961 -45.485  1.00  0.00      LL0  O  
ATOM   3459  CB  LEU L 176     -18.049  63.731 -45.693  1.00  0.00      LL0  C  
ATOM   3460  CG  LEU L 176     -17.174  64.908 -46.134  1.00  0.00      LL0  C  
ATOM   3461  CD1 LEU L 176     -16.587  65.643 -44.930  1.00  0.00      LL0  C  
ATOM   3462  CD2 LEU L 176     -16.088  64.497 -47.128  1.00  0.00      LL0  C  
ATOM   3463  H   LEU L 176     -19.811  64.799 -47.303  1.00  0.00      LL0  H  
ATOM   3464  N   GLN L 177     -19.218  60.661 -46.913  1.00  0.00      LL0  N  
ATOM   3465  CA  GLN L 177     -19.874  59.463 -46.405  1.00  0.00      LL0  C  
ATOM   3466  C   GLN L 177     -19.059  58.863 -45.282  1.00  0.00      LL0  C  
ATOM   3467  O   GLN L 177     -17.830  58.895 -45.309  1.00  0.00      LL0  O  
ATOM   3468  CB  GLN L 177     -20.058  58.430 -47.515  1.00  0.00      LL0  C  
ATOM   3469  CG  GLN L 177     -20.549  58.986 -48.854  1.00  0.00      LL0  C  
ATOM   3470  CD  GLN L 177     -21.954  59.525 -48.732  1.00  0.00      LL0  C  
ATOM   3471  NE2 GLN L 177     -22.114  60.726 -49.290  1.00  0.00      LL0  N  
ATOM   3472  OE1 GLN L 177     -22.847  58.889 -48.189  1.00  0.00      LL0  O  
ATOM   3473  H   GLN L 177     -18.466  60.635 -47.570  1.00  0.00      LL0  H  
ATOM   3474 HE21 GLN L 177     -21.338  61.225 -49.684  1.00  0.00      LL0  H  
ATOM   3475 HE22 GLN L 177     -23.027  61.127 -49.320  1.00  0.00      LL0  H  
ATOM   3476  N   SER L 178     -19.793  58.335 -44.300  1.00  0.00      LL0  N  
ATOM   3477  CA  SER L 178     -19.178  57.694 -43.143  1.00  0.00      LL0  C  
ATOM   3478  C   SER L 178     -20.218  56.809 -42.491  1.00  0.00      LL0  C  
ATOM   3479  O   SER L 178     -21.397  57.142 -42.478  1.00  0.00      LL0  O  
ATOM   3480  CB  SER L 178     -18.680  58.736 -42.131  1.00  0.00      LL0  C  
ATOM   3481  OG  SER L 178     -17.787  59.660 -42.766  1.00  0.00      LL0  O  
ATOM   3482  H   SER L 178     -20.792  58.331 -44.369  1.00  0.00      LL0  H  
ATOM   3483  HG  SER L 178     -17.370  59.180 -43.476  1.00  0.00      LL0  H  
ATOM   3484  N   GLY L 179     -19.767  55.659 -41.965  1.00  0.00      LL0  N  
ATOM   3485  CA  GLY L 179     -20.747  54.808 -41.281  1.00  0.00      LL0  C  
ATOM   3486  C   GLY L 179     -21.486  53.855 -42.208  1.00  0.00      LL0  C  
ATOM   3487  O   GLY L 179     -21.686  52.683 -41.924  1.00  0.00      LL0  O  
ATOM   3488  H   GLY L 179     -18.831  55.349 -42.134  1.00  0.00      LL0  H  
ATOM   3489  N   ASN L 180     -21.846  54.414 -43.369  1.00  0.00      LL0  N  
ATOM   3490  CA  ASN L 180     -22.308  53.587 -44.483  1.00  0.00      LL0  C  
ATOM   3491  C   ASN L 180     -21.207  52.842 -45.230  1.00  0.00      LL0  C  
ATOM   3492  O   ASN L 180     -21.422  52.258 -46.287  1.00  0.00      LL0  O  
ATOM   3493  CB  ASN L 180     -23.183  54.407 -45.449  1.00  0.00      LL0  C  
ATOM   3494  CG  ASN L 180     -22.469  55.638 -45.991  1.00  0.00      LL0  C  
ATOM   3495  ND2 ASN L 180     -23.173  56.292 -46.919  1.00  0.00      LL0  N  
ATOM   3496  OD1 ASN L 180     -21.379  56.013 -45.574  1.00  0.00      LL0  O  
ATOM   3497  H   ASN L 180     -21.694  55.391 -43.521  1.00  0.00      LL0  H  
ATOM   3498 HD21 ASN L 180     -24.048  55.948 -47.252  1.00  0.00      LL0  H  
ATOM   3499 HD22 ASN L 180     -22.849  57.162 -47.298  1.00  0.00      LL0  H  
ATOM   3500  N   SER L 181     -20.014  52.864 -44.629  1.00  0.00      LL0  N  
ATOM   3501  CA  SER L 181     -18.949  52.026 -45.144  1.00  0.00      LL0  C  
ATOM   3502  C   SER L 181     -18.533  51.028 -44.074  1.00  0.00      LL0  C  
ATOM   3503  O   SER L 181     -18.446  51.357 -42.895  1.00  0.00      LL0  O  
ATOM   3504  CB  SER L 181     -17.823  52.953 -45.605  1.00  0.00      LL0  C  
ATOM   3505  OG  SER L 181     -17.502  53.903 -44.580  1.00  0.00      LL0  O  
ATOM   3506  H   SER L 181     -19.798  53.374 -43.801  1.00  0.00      LL0  H  
ATOM   3507  HG  SER L 181     -16.612  53.645 -44.317  1.00  0.00      LL0  H  
ATOM   3508  N   GLN L 182     -18.349  49.776 -44.514  1.00  0.00      LL0  N  
ATOM   3509  CA  GLN L 182     -17.864  48.804 -43.540  1.00  0.00      LL0  C  
ATOM   3510  C   GLN L 182     -16.461  48.339 -43.873  1.00  0.00      LL0  C  
ATOM   3511  O   GLN L 182     -16.201  47.782 -44.934  1.00  0.00      LL0  O  
ATOM   3512  CB  GLN L 182     -18.838  47.630 -43.388  1.00  0.00      LL0  C  
ATOM   3513  CG  GLN L 182     -20.227  48.072 -42.906  1.00  0.00      LL0  C  
ATOM   3514  CD  GLN L 182     -20.971  46.893 -42.311  1.00  0.00      LL0  C  
ATOM   3515  NE2 GLN L 182     -20.485  46.516 -41.125  1.00  0.00      LL0  N  
ATOM   3516  OE1 GLN L 182     -21.911  46.341 -42.869  1.00  0.00      LL0  O  
ATOM   3517  H   GLN L 182     -18.422  49.556 -45.486  1.00  0.00      LL0  H  
ATOM   3518 HE21 GLN L 182     -19.753  47.030 -40.684  1.00  0.00      LL0  H  
ATOM   3519 HE22 GLN L 182     -20.835  45.705 -40.653  1.00  0.00      LL0  H  
ATOM   3520  N   GLU L 183     -15.562  48.630 -42.930  1.00  0.00      LL0  N  
ATOM   3521  CA  GLU L 183     -14.151  48.542 -43.296  1.00  0.00      LL0  C  
ATOM   3522  C   GLU L 183     -13.421  47.458 -42.531  1.00  0.00      LL0  C  
ATOM   3523  O   GLU L 183     -13.777  47.142 -41.401  1.00  0.00      LL0  O  
ATOM   3524  CB  GLU L 183     -13.442  49.885 -43.052  1.00  0.00      LL0  C  
ATOM   3525  CG  GLU L 183     -14.323  51.135 -42.859  1.00  0.00      LL0  C  
ATOM   3526  CD  GLU L 183     -14.890  51.682 -44.159  1.00  0.00      LL0  C  
ATOM   3527  OE1 GLU L 183     -15.448  50.937 -44.960  1.00  0.00      LL0  O  
ATOM   3528  OE2 GLU L 183     -14.783  52.882 -44.383  1.00  0.00      LL0  O1-
ATOM   3529  H   GLU L 183     -15.837  49.008 -42.049  1.00  0.00      LL0  H  
ATOM   3530  N   SER L 184     -12.364  46.929 -43.161  1.00  0.00      LL0  N  
ATOM   3531  CA  SER L 184     -11.464  46.087 -42.377  1.00  0.00      LL0  C  
ATOM   3532  C   SER L 184     -10.008  46.257 -42.757  1.00  0.00      LL0  C  
ATOM   3533  O   SER L 184      -9.661  46.634 -43.871  1.00  0.00      LL0  O  
ATOM   3534  CB  SER L 184     -11.898  44.614 -42.390  1.00  0.00      LL0  C  
ATOM   3535  OG  SER L 184     -12.073  44.119 -43.722  1.00  0.00      LL0  O  
ATOM   3536  H   SER L 184     -12.177  47.134 -44.124  1.00  0.00      LL0  H  
ATOM   3537  HG  SER L 184     -12.365  43.214 -43.613  1.00  0.00      LL0  H  
ATOM   3538  N   VAL L 185      -9.162  45.998 -41.750  1.00  0.00      LL0  N  
ATOM   3539  CA  VAL L 185      -7.724  46.124 -41.973  1.00  0.00      LL0  C  
ATOM   3540  C   VAL L 185      -7.118  44.743 -41.844  1.00  0.00      LL0  C  
ATOM   3541  O   VAL L 185      -7.614  43.933 -41.069  1.00  0.00      LL0  O  
ATOM   3542  CB  VAL L 185      -7.091  47.060 -40.927  1.00  0.00      LL0  C  
ATOM   3543  CG1 VAL L 185      -5.694  47.517 -41.356  1.00  0.00      LL0  C  
ATOM   3544  CG2 VAL L 185      -7.985  48.251 -40.579  1.00  0.00      LL0  C  
ATOM   3545  H   VAL L 185      -9.488  45.610 -40.890  1.00  0.00      LL0  H  
ATOM   3546  N   THR L 186      -6.046  44.491 -42.602  1.00  0.00      LL0  N  
ATOM   3547  CA  THR L 186      -5.339  43.243 -42.344  1.00  0.00      LL0  C  
ATOM   3548  C   THR L 186      -4.523  43.318 -41.061  1.00  0.00      LL0  C  
ATOM   3549  O   THR L 186      -4.365  44.373 -40.447  1.00  0.00      LL0  O  
ATOM   3550  CB  THR L 186      -4.457  42.877 -43.550  1.00  0.00      LL0  C  
ATOM   3551  CG2 THR L 186      -5.291  42.625 -44.805  1.00  0.00      LL0  C  
ATOM   3552  OG1 THR L 186      -3.471  43.887 -43.804  1.00  0.00      LL0  O  
ATOM   3553  H   THR L 186      -5.657  45.188 -43.205  1.00  0.00      LL0  H  
ATOM   3554  HG1 THR L 186      -2.738  43.678 -43.221  1.00  0.00      LL0  H  
ATOM   3555  N   GLU L 187      -3.965  42.152 -40.706  1.00  0.00      LL0  N  
ATOM   3556  CA  GLU L 187      -2.792  42.267 -39.849  1.00  0.00      LL0  C  
ATOM   3557  C   GLU L 187      -1.573  42.637 -40.674  1.00  0.00      LL0  C  
ATOM   3558  O   GLU L 187      -1.686  42.930 -41.861  1.00  0.00      LL0  O  
ATOM   3559  CB  GLU L 187      -2.559  40.994 -39.029  1.00  0.00      LL0  C  
ATOM   3560  CG  GLU L 187      -2.840  41.194 -37.533  1.00  0.00      LL0  C  
ATOM   3561  CD  GLU L 187      -2.057  42.374 -36.970  1.00  0.00      LL0  C  
ATOM   3562  OE1 GLU L 187      -0.843  42.447 -37.097  1.00  0.00      LL0  O  
ATOM   3563  OE2 GLU L 187      -2.650  43.261 -36.381  1.00  0.00      LL0  O1-
ATOM   3564  H   GLU L 187      -4.153  41.314 -41.212  1.00  0.00      LL0  H  
ATOM   3565  N   GLN L 188      -0.424  42.627 -40.000  1.00  0.00      LL0  N  
ATOM   3566  CA  GLN L 188       0.802  42.938 -40.713  1.00  0.00      LL0  C  
ATOM   3567  C   GLN L 188       1.295  41.756 -41.527  1.00  0.00      LL0  C  
ATOM   3568  O   GLN L 188       1.227  40.612 -41.091  1.00  0.00      LL0  O  
ATOM   3569  CB  GLN L 188       1.822  43.401 -39.675  1.00  0.00      LL0  C  
ATOM   3570  CG  GLN L 188       2.945  44.260 -40.244  1.00  0.00      LL0  C  
ATOM   3571  CD  GLN L 188       3.800  44.788 -39.115  1.00  0.00      LL0  C  
ATOM   3572  NE2 GLN L 188       4.491  45.885 -39.432  1.00  0.00      LL0  N  
ATOM   3573  OE1 GLN L 188       3.834  44.255 -38.015  1.00  0.00      LL0  O  
ATOM   3574  H   GLN L 188      -0.377  42.306 -39.052  1.00  0.00      LL0  H  
ATOM   3575 HE21 GLN L 188       4.447  46.259 -40.361  1.00  0.00      LL0  H  
ATOM   3576 HE22 GLN L 188       5.057  46.341 -38.745  1.00  0.00      LL0  H  
ATOM   3577  N   ASP L 189       1.798  42.084 -42.727  1.00  0.00      LL0  N  
ATOM   3578  CA  ASP L 189       2.608  41.091 -43.436  1.00  0.00      LL0  C  
ATOM   3579  C   ASP L 189       3.908  40.866 -42.669  1.00  0.00      LL0  C  
ATOM   3580  O   ASP L 189       4.261  41.631 -41.778  1.00  0.00      LL0  O  
ATOM   3581  CB  ASP L 189       2.804  41.572 -44.892  1.00  0.00      LL0  C  
ATOM   3582  CG  ASP L 189       3.927  40.854 -45.631  1.00  0.00      LL0  C  
ATOM   3583  OD1 ASP L 189       3.921  39.628 -45.731  1.00  0.00      LL0  O  
ATOM   3584  OD2 ASP L 189       4.868  41.524 -46.034  1.00  0.00      LL0  O1-
ATOM   3585  H   ASP L 189       1.761  43.036 -43.033  1.00  0.00      LL0  H  
ATOM   3586  N   SER L 190       4.597  39.786 -43.028  1.00  0.00      LL0  N  
ATOM   3587  CA  SER L 190       5.870  39.547 -42.374  1.00  0.00      LL0  C  
ATOM   3588  C   SER L 190       7.107  39.710 -43.252  1.00  0.00      LL0  C  
ATOM   3589  O   SER L 190       8.231  39.574 -42.795  1.00  0.00      LL0  O  
ATOM   3590  CB  SER L 190       5.798  38.183 -41.695  1.00  0.00      LL0  C  
ATOM   3591  OG  SER L 190       5.353  37.174 -42.613  1.00  0.00      LL0  O  
ATOM   3592  H   SER L 190       4.252  39.228 -43.783  1.00  0.00      LL0  H  
ATOM   3593  HG  SER L 190       5.783  36.372 -42.299  1.00  0.00      LL0  H  
ATOM   3594  N   LYS L 191       6.877  39.966 -44.549  1.00  0.00      LL0  N  
ATOM   3595  CA  LYS L 191       8.062  40.179 -45.383  1.00  0.00      LL0  C  
ATOM   3596  C   LYS L 191       8.458  41.640 -45.485  1.00  0.00      LL0  C  
ATOM   3597  O   LYS L 191       9.482  42.075 -44.978  1.00  0.00      LL0  O  
ATOM   3598  CB  LYS L 191       7.876  39.549 -46.769  1.00  0.00      LL0  C  
ATOM   3599  CG  LYS L 191       8.300  38.078 -46.803  1.00  0.00      LL0  C  
ATOM   3600  CD  LYS L 191       7.202  37.092 -47.223  1.00  0.00      LL0  C  
ATOM   3601  CE  LYS L 191       5.972  37.090 -46.309  1.00  0.00      LL0  C  
ATOM   3602  NZ  LYS L 191       6.365  36.829 -44.921  1.00  0.00      LL0  N1+
ATOM   3603  H   LYS L 191       5.957  40.174 -44.898  1.00  0.00      LL0  H  
ATOM   3604  HZ1 LYS L 191       6.667  35.852 -44.710  1.00  0.00      LL0  H  
ATOM   3605  HZ2 LYS L 191       7.221  37.352 -44.640  1.00  0.00      LL0  H  
ATOM   3606  HZ3 LYS L 191       5.611  37.071 -44.250  1.00  0.00      LL0  H  
ATOM   3607  N   ASP L 192       7.580  42.385 -46.168  1.00  0.00      LL0  N  
ATOM   3608  CA  ASP L 192       7.730  43.837 -46.137  1.00  0.00      LL0  C  
ATOM   3609  C   ASP L 192       7.177  44.403 -44.835  1.00  0.00      LL0  C  
ATOM   3610  O   ASP L 192       7.725  45.325 -44.238  1.00  0.00      LL0  O  
ATOM   3611  CB  ASP L 192       7.064  44.444 -47.388  1.00  0.00      LL0  C  
ATOM   3612  CG  ASP L 192       6.962  45.959 -47.301  1.00  0.00      LL0  C  
ATOM   3613  OD1 ASP L 192       5.942  46.444 -46.832  1.00  0.00      LL0  O  
ATOM   3614  OD2 ASP L 192       7.909  46.666 -47.631  1.00  0.00      LL0  O1-
ATOM   3615  H   ASP L 192       6.737  41.970 -46.514  1.00  0.00      LL0  H  
ATOM   3616  N   SER L 193       6.054  43.788 -44.421  1.00  0.00      LL0  N  
ATOM   3617  CA  SER L 193       5.362  44.199 -43.201  1.00  0.00      LL0  C  
ATOM   3618  C   SER L 193       4.594  45.510 -43.273  1.00  0.00      LL0  C  
ATOM   3619  O   SER L 193       4.533  46.295 -42.331  1.00  0.00      LL0  O  
ATOM   3620  CB  SER L 193       6.275  44.116 -41.967  1.00  0.00      LL0  C  
ATOM   3621  OG  SER L 193       6.734  42.769 -41.817  1.00  0.00      LL0  O  
ATOM   3622  H   SER L 193       5.681  43.055 -44.992  1.00  0.00      LL0  H  
ATOM   3623  HG  SER L 193       5.964  42.270 -41.554  1.00  0.00      LL0  H  
ATOM   3624  N   THR L 194       3.952  45.685 -44.433  1.00  0.00      LL0  N  
ATOM   3625  CA  THR L 194       2.871  46.666 -44.458  1.00  0.00      LL0  C  
ATOM   3626  C   THR L 194       1.535  46.023 -44.111  1.00  0.00      LL0  C  
ATOM   3627  O   THR L 194       1.479  44.867 -43.700  1.00  0.00      LL0  O  
ATOM   3628  CB  THR L 194       2.826  47.354 -45.823  1.00  0.00      LL0  C  
ATOM   3629  CG2 THR L 194       3.785  48.538 -45.878  1.00  0.00      LL0  C  
ATOM   3630  OG1 THR L 194       3.108  46.428 -46.880  1.00  0.00      LL0  O  
ATOM   3631  H   THR L 194       4.083  45.057 -45.200  1.00  0.00      LL0  H  
ATOM   3632  HG1 THR L 194       4.067  46.377 -46.931  1.00  0.00      LL0  H  
ATOM   3633  N   TYR L 195       0.465  46.811 -44.298  1.00  0.00      LL0  N  
ATOM   3634  CA  TYR L 195      -0.883  46.255 -44.176  1.00  0.00      LL0  C  
ATOM   3635  C   TYR L 195      -1.796  46.894 -45.201  1.00  0.00      LL0  C  
ATOM   3636  O   TYR L 195      -1.423  47.868 -45.846  1.00  0.00      LL0  O  
ATOM   3637  CB  TYR L 195      -1.512  46.432 -42.779  1.00  0.00      LL0  C  
ATOM   3638  CG  TYR L 195      -0.618  47.132 -41.781  1.00  0.00      LL0  C  
ATOM   3639  CD1 TYR L 195      -0.077  46.382 -40.721  1.00  0.00      LL0  C  
ATOM   3640  CD2 TYR L 195      -0.365  48.511 -41.919  1.00  0.00      LL0  C  
ATOM   3641  CE1 TYR L 195       0.693  47.037 -39.748  1.00  0.00      LL0  C  
ATOM   3642  CE2 TYR L 195       0.415  49.161 -40.953  1.00  0.00      LL0  C  
ATOM   3643  CZ  TYR L 195       0.897  48.426 -39.855  1.00  0.00      LL0  C  
ATOM   3644  OH  TYR L 195       1.563  49.097 -38.849  1.00  0.00      LL0  O  
ATOM   3645  H   TYR L 195       0.560  47.781 -44.534  1.00  0.00      LL0  H  
ATOM   3646  HH  TYR L 195       1.635  48.514 -38.088  1.00  0.00      LL0  H  
ATOM   3647  N   SER L 196      -3.000  46.327 -45.309  1.00  0.00      LL0  N  
ATOM   3648  CA  SER L 196      -3.949  46.900 -46.252  1.00  0.00      LL0  C  
ATOM   3649  C   SER L 196      -5.329  47.044 -45.639  1.00  0.00      LL0  C  
ATOM   3650  O   SER L 196      -5.621  46.452 -44.607  1.00  0.00      LL0  O  
ATOM   3651  CB  SER L 196      -3.979  46.053 -47.518  1.00  0.00      LL0  C  
ATOM   3652  OG  SER L 196      -2.659  45.946 -48.071  1.00  0.00      LL0  O  
ATOM   3653  H   SER L 196      -3.263  45.525 -44.771  1.00  0.00      LL0  H  
ATOM   3654  HG  SER L 196      -2.785  45.464 -48.888  1.00  0.00      LL0  H  
ATOM   3655  N   LEU L 197      -6.158  47.861 -46.301  1.00  0.00      LL0  N  
ATOM   3656  CA  LEU L 197      -7.491  48.127 -45.766  1.00  0.00      LL0  C  
ATOM   3657  C   LEU L 197      -8.502  48.107 -46.895  1.00  0.00      LL0  C  
ATOM   3658  O   LEU L 197      -8.265  48.692 -47.946  1.00  0.00      LL0  O  
ATOM   3659  CB  LEU L 197      -7.453  49.489 -45.055  1.00  0.00      LL0  C  
ATOM   3660  CG  LEU L 197      -8.536  49.859 -44.034  1.00  0.00      LL0  C  
ATOM   3661  CD1 LEU L 197      -8.055  51.008 -43.149  1.00  0.00      LL0  C  
ATOM   3662  CD2 LEU L 197      -9.887  50.214 -44.650  1.00  0.00      LL0  C  
ATOM   3663  H   LEU L 197      -5.844  48.346 -47.119  1.00  0.00      LL0  H  
ATOM   3664  N   SER L 198      -9.623  47.430 -46.640  1.00  0.00      LL0  N  
ATOM   3665  CA  SER L 198     -10.737  47.590 -47.567  1.00  0.00      LL0  C  
ATOM   3666  C   SER L 198     -11.840  48.405 -46.940  1.00  0.00      LL0  C  
ATOM   3667  O   SER L 198     -12.316  48.101 -45.853  1.00  0.00      LL0  O  
ATOM   3668  CB  SER L 198     -11.317  46.246 -47.979  1.00  0.00      LL0  C  
ATOM   3669  OG  SER L 198     -10.323  45.453 -48.629  1.00  0.00      LL0  O  
ATOM   3670  H   SER L 198      -9.747  46.952 -45.769  1.00  0.00      LL0  H  
ATOM   3671  HG  SER L 198     -10.736  44.604 -48.773  1.00  0.00      LL0  H  
ATOM   3672  N   SER L 199     -12.219  49.451 -47.672  1.00  0.00      LL0  N  
ATOM   3673  CA  SER L 199     -13.412  50.180 -47.269  1.00  0.00      LL0  C  
ATOM   3674  C   SER L 199     -14.576  49.712 -48.111  1.00  0.00      LL0  C  
ATOM   3675  O   SER L 199     -14.472  49.635 -49.330  1.00  0.00      LL0  O  
ATOM   3676  CB  SER L 199     -13.165  51.679 -47.440  1.00  0.00      LL0  C  
ATOM   3677  OG  SER L 199     -14.337  52.447 -47.151  1.00  0.00      LL0  O  
ATOM   3678  H   SER L 199     -11.791  49.609 -48.562  1.00  0.00      LL0  H  
ATOM   3679  HG  SER L 199     -14.533  52.293 -46.217  1.00  0.00      LL0  H  
ATOM   3680  N   THR L 200     -15.672  49.384 -47.430  1.00  0.00      LL0  N  
ATOM   3681  CA  THR L 200     -16.775  48.851 -48.217  1.00  0.00      LL0  C  
ATOM   3682  C   THR L 200     -18.020  49.712 -48.139  1.00  0.00      LL0  C  
ATOM   3683  O   THR L 200     -18.959  49.442 -47.392  1.00  0.00      LL0  O  
ATOM   3684  CB  THR L 200     -17.055  47.401 -47.810  1.00  0.00      LL0  C  
ATOM   3685  CG2 THR L 200     -17.816  46.631 -48.887  1.00  0.00      LL0  C  
ATOM   3686  OG1 THR L 200     -15.829  46.737 -47.475  1.00  0.00      LL0  O  
ATOM   3687  H   THR L 200     -15.704  49.509 -46.434  1.00  0.00      LL0  H  
ATOM   3688  HG1 THR L 200     -15.622  47.048 -46.593  1.00  0.00      LL0  H  
ATOM   3689  N   LEU L 201     -17.986  50.785 -48.944  1.00  0.00      LL0  N  
ATOM   3690  CA  LEU L 201     -19.123  51.706 -48.978  1.00  0.00      LL0  C  
ATOM   3691  C   LEU L 201     -20.374  51.053 -49.527  1.00  0.00      LL0  C  
ATOM   3692  O   LEU L 201     -20.564  50.922 -50.727  1.00  0.00      LL0  O  
ATOM   3693  CB  LEU L 201     -18.774  52.941 -49.807  1.00  0.00      LL0  C  
ATOM   3694  CG  LEU L 201     -19.857  54.021 -49.826  1.00  0.00      LL0  C  
ATOM   3695  CD1 LEU L 201     -20.029  54.682 -48.461  1.00  0.00      LL0  C  
ATOM   3696  CD2 LEU L 201     -19.612  55.039 -50.935  1.00  0.00      LL0  C  
ATOM   3697  H   LEU L 201     -17.239  50.879 -49.607  1.00  0.00      LL0  H  
ATOM   3698  N   THR L 202     -21.215  50.617 -48.596  1.00  0.00      LL0  N  
ATOM   3699  CA  THR L 202     -22.358  49.863 -49.074  1.00  0.00      LL0  C  
ATOM   3700  C   THR L 202     -23.616  50.698 -49.182  1.00  0.00      LL0  C  
ATOM   3701  O   THR L 202     -24.441  50.802 -48.283  1.00  0.00      LL0  O  
ATOM   3702  CB  THR L 202     -22.492  48.599 -48.226  1.00  0.00      LL0  C  
ATOM   3703  CG2 THR L 202     -23.664  47.702 -48.636  1.00  0.00      LL0  C  
ATOM   3704  OG1 THR L 202     -21.257  47.866 -48.326  1.00  0.00      LL0  O  
ATOM   3705  H   THR L 202     -21.101  50.877 -47.635  1.00  0.00      LL0  H  
ATOM   3706  HG1 THR L 202     -20.602  48.402 -47.877  1.00  0.00      LL0  H  
ATOM   3707  N   LEU L 203     -23.701  51.307 -50.368  1.00  0.00      LL0  N  
ATOM   3708  CA  LEU L 203     -24.943  51.992 -50.700  1.00  0.00      LL0  C  
ATOM   3709  C   LEU L 203     -25.904  51.027 -51.365  1.00  0.00      LL0  C  
ATOM   3710  O   LEU L 203     -25.581  49.864 -51.585  1.00  0.00      LL0  O  
ATOM   3711  CB  LEU L 203     -24.628  53.196 -51.587  1.00  0.00      LL0  C  
ATOM   3712  CG  LEU L 203     -23.939  54.320 -50.809  1.00  0.00      LL0  C  
ATOM   3713  CD1 LEU L 203     -23.471  55.449 -51.724  1.00  0.00      LL0  C  
ATOM   3714  CD2 LEU L 203     -24.825  54.847 -49.680  1.00  0.00      LL0  C  
ATOM   3715  H   LEU L 203     -23.010  51.113 -51.068  1.00  0.00      LL0  H  
ATOM   3716  N   SER L 204     -27.095  51.535 -51.690  1.00  0.00      LL0  N  
ATOM   3717  CA  SER L 204     -27.956  50.670 -52.485  1.00  0.00      LL0  C  
ATOM   3718  C   SER L 204     -27.692  50.861 -53.965  1.00  0.00      LL0  C  
ATOM   3719  O   SER L 204     -27.051  51.822 -54.384  1.00  0.00      LL0  O  
ATOM   3720  CB  SER L 204     -29.432  50.930 -52.155  1.00  0.00      LL0  C  
ATOM   3721  OG  SER L 204     -29.856  52.194 -52.688  1.00  0.00      LL0  O  
ATOM   3722  H   SER L 204     -27.329  52.493 -51.511  1.00  0.00      LL0  H  
ATOM   3723  HG  SER L 204     -29.570  52.864 -52.057  1.00  0.00      LL0  H  
ATOM   3724  N   LYS L 205     -28.280  49.950 -54.758  1.00  0.00      LL0  N  
ATOM   3725  CA  LYS L 205     -28.366  50.199 -56.201  1.00  0.00      LL0  C  
ATOM   3726  C   LYS L 205     -28.939  51.579 -56.498  1.00  0.00      LL0  C  
ATOM   3727  O   LYS L 205     -28.383  52.375 -57.241  1.00  0.00      LL0  O  
ATOM   3728  CB  LYS L 205     -29.215  49.106 -56.860  1.00  0.00      LL0  C  
ATOM   3729  CG  LYS L 205     -29.443  49.281 -58.364  1.00  0.00      LL0  C  
ATOM   3730  CD  LYS L 205     -30.460  48.283 -58.923  1.00  0.00      LL0  C  
ATOM   3731  CE  LYS L 205     -30.839  48.567 -60.378  1.00  0.00      LL0  C  
ATOM   3732  NZ  LYS L 205     -31.599  49.819 -60.442  1.00  0.00      LL0  N1+
ATOM   3733  H   LYS L 205     -28.711  49.153 -54.333  1.00  0.00      LL0  H  
ATOM   3734  HZ1 LYS L 205     -31.449  50.344 -61.333  1.00  0.00      LL0  H  
ATOM   3735  HZ2 LYS L 205     -32.612  49.724 -60.264  1.00  0.00      LL0  H  
ATOM   3736  HZ3 LYS L 205     -31.225  50.508 -59.755  1.00  0.00      LL0  H  
ATOM   3737  N   ALA L 206     -30.064  51.840 -55.812  1.00  0.00      LL0  N  
ATOM   3738  CA  ALA L 206     -30.738  53.119 -56.013  1.00  0.00      LL0  C  
ATOM   3739  C   ALA L 206     -29.967  54.339 -55.537  1.00  0.00      LL0  C  
ATOM   3740  O   ALA L 206     -30.315  55.480 -55.830  1.00  0.00      LL0  O  
ATOM   3741  CB  ALA L 206     -32.108  53.110 -55.334  1.00  0.00      LL0  C  
ATOM   3742  H   ALA L 206     -30.390  51.198 -55.120  1.00  0.00      LL0  H  
ATOM   3743  N   ASP L 207     -28.898  54.084 -54.778  1.00  0.00      LL0  N  
ATOM   3744  CA  ASP L 207     -28.029  55.215 -54.470  1.00  0.00      LL0  C  
ATOM   3745  C   ASP L 207     -26.978  55.434 -55.530  1.00  0.00      LL0  C  
ATOM   3746  O   ASP L 207     -26.735  56.551 -55.970  1.00  0.00      LL0  O  
ATOM   3747  CB  ASP L 207     -27.417  55.095 -53.077  1.00  0.00      LL0  C  
ATOM   3748  CG  ASP L 207     -28.509  54.986 -52.030  1.00  0.00      LL0  C  
ATOM   3749  OD1 ASP L 207     -29.467  55.751 -52.075  1.00  0.00      LL0  O  
ATOM   3750  OD2 ASP L 207     -28.419  54.106 -51.186  1.00  0.00      LL0  O1-
ATOM   3751  H   ASP L 207     -28.687  53.164 -54.447  1.00  0.00      LL0  H  
ATOM   3752  N   TYR L 208     -26.426  54.302 -55.994  1.00  0.00      LL0  N  
ATOM   3753  CA  TYR L 208     -25.540  54.354 -57.161  1.00  0.00      LL0  C  
ATOM   3754  C   TYR L 208     -26.172  55.034 -58.374  1.00  0.00      LL0  C  
ATOM   3755  O   TYR L 208     -25.555  55.774 -59.129  1.00  0.00      LL0  O  
ATOM   3756  CB  TYR L 208     -25.077  52.928 -57.489  1.00  0.00      LL0  C  
ATOM   3757  CG  TYR L 208     -23.951  52.908 -58.497  1.00  0.00      LL0  C  
ATOM   3758  CD1 TYR L 208     -22.685  53.404 -58.126  1.00  0.00      LL0  C  
ATOM   3759  CD2 TYR L 208     -24.197  52.380 -59.780  1.00  0.00      LL0  C  
ATOM   3760  CE1 TYR L 208     -21.641  53.380 -59.063  1.00  0.00      LL0  C  
ATOM   3761  CE2 TYR L 208     -23.150  52.346 -60.715  1.00  0.00      LL0  C  
ATOM   3762  CZ  TYR L 208     -21.886  52.850 -60.345  1.00  0.00      LL0  C  
ATOM   3763  OH  TYR L 208     -20.856  52.827 -61.264  1.00  0.00      LL0  O  
ATOM   3764  H   TYR L 208     -26.663  53.428 -55.563  1.00  0.00      LL0  H  
ATOM   3765  HH  TYR L 208     -21.034  52.163 -61.919  1.00  0.00      LL0  H  
ATOM   3766  N   GLU L 209     -27.480  54.773 -58.499  1.00  0.00      LL0  N  
ATOM   3767  CA  GLU L 209     -28.242  55.418 -59.563  1.00  0.00      LL0  C  
ATOM   3768  C   GLU L 209     -28.408  56.925 -59.443  1.00  0.00      LL0  C  
ATOM   3769  O   GLU L 209     -28.594  57.615 -60.442  1.00  0.00      LL0  O  
ATOM   3770  CB  GLU L 209     -29.572  54.697 -59.758  1.00  0.00      LL0  C  
ATOM   3771  CG  GLU L 209     -29.295  53.272 -60.241  1.00  0.00      LL0  C  
ATOM   3772  CD  GLU L 209     -30.568  52.461 -60.311  1.00  0.00      LL0  C  
ATOM   3773  OE1 GLU L 209     -31.142  52.143 -59.271  1.00  0.00      LL0  O  
ATOM   3774  OE2 GLU L 209     -30.958  52.058 -61.403  1.00  0.00      LL0  O1-
ATOM   3775  H   GLU L 209     -27.899  54.082 -57.909  1.00  0.00      LL0  H  
ATOM   3776  N   LYS L 210     -28.280  57.414 -58.198  1.00  0.00      LL0  N  
ATOM   3777  CA  LYS L 210     -28.215  58.866 -58.024  1.00  0.00      LL0  C  
ATOM   3778  C   LYS L 210     -26.841  59.437 -58.337  1.00  0.00      LL0  C  
ATOM   3779  O   LYS L 210     -26.668  60.250 -59.236  1.00  0.00      LL0  O  
ATOM   3780  CB  LYS L 210     -28.587  59.293 -56.602  1.00  0.00      LL0  C  
ATOM   3781  CG  LYS L 210     -29.864  58.689 -56.026  1.00  0.00      LL0  C  
ATOM   3782  CD  LYS L 210     -30.081  59.168 -54.589  1.00  0.00      LL0  C  
ATOM   3783  CE  LYS L 210     -31.201  58.429 -53.854  1.00  0.00      LL0  C  
ATOM   3784  NZ  LYS L 210     -30.835  57.016 -53.730  1.00  0.00      LL0  N1+
ATOM   3785  H   LYS L 210     -28.066  56.798 -57.442  1.00  0.00      LL0  H  
ATOM   3786  HZ1 LYS L 210     -31.444  56.489 -53.075  1.00  0.00      LL0  H  
ATOM   3787  HZ2 LYS L 210     -30.814  56.543 -54.654  1.00  0.00      LL0  H  
ATOM   3788  HZ3 LYS L 210     -29.887  56.921 -53.303  1.00  0.00      LL0  H  
ATOM   3789  N   HIS L 211     -25.874  58.968 -57.536  1.00  0.00      LL0  N  
ATOM   3790  CA  HIS L 211     -24.586  59.663 -57.460  1.00  0.00      LL0  C  
ATOM   3791  C   HIS L 211     -23.760  59.660 -58.736  1.00  0.00      LL0  C  
ATOM   3792  O   HIS L 211     -24.043  58.949 -59.698  1.00  0.00      LL0  O  
ATOM   3793  CB  HIS L 211     -23.758  59.097 -56.308  1.00  0.00      LL0  C  
ATOM   3794  CG  HIS L 211     -24.545  59.094 -55.020  1.00  0.00      LL0  C  
ATOM   3795  CD2 HIS L 211     -25.146  60.173 -54.365  1.00  0.00      LL0  C  
ATOM   3796  ND1 HIS L 211     -24.783  57.972 -54.323  1.00  0.00      LL0  N  
ATOM   3797  CE1 HIS L 211     -25.530  58.325 -53.232  1.00  0.00      LL0  C  
ATOM   3798  NE2 HIS L 211     -25.755  59.676 -53.259  1.00  0.00      LL0  N  
ATOM   3799  H   HIS L 211     -26.060  58.192 -56.931  1.00  0.00      LL0  H  
ATOM   3800  HD1 HIS L 211     -24.474  57.073 -54.573  1.00  0.00      LL0  H  
ATOM   3801  N   LYS L 212     -22.711  60.481 -58.710  1.00  0.00      LL0  N  
ATOM   3802  CA  LYS L 212     -21.829  60.494 -59.867  1.00  0.00      LL0  C  
ATOM   3803  C   LYS L 212     -20.355  60.343 -59.537  1.00  0.00      LL0  C  
ATOM   3804  O   LYS L 212     -19.626  59.600 -60.188  1.00  0.00      LL0  O  
ATOM   3805  CB  LYS L 212     -22.070  61.749 -60.702  1.00  0.00      LL0  C  
ATOM   3806  CG  LYS L 212     -21.920  61.491 -62.197  1.00  0.00      LL0  C  
ATOM   3807  CD  LYS L 212     -21.975  62.783 -63.012  1.00  0.00      LL0  C  
ATOM   3808  CE  LYS L 212     -21.958  62.543 -64.524  1.00  0.00      LL0  C  
ATOM   3809  NZ  LYS L 212     -20.810  61.705 -64.881  1.00  0.00      LL0  N1+
ATOM   3810  H   LYS L 212     -22.569  61.108 -57.935  1.00  0.00      LL0  H  
ATOM   3811  HZ1 LYS L 212     -20.674  61.618 -65.907  1.00  0.00      LL0  H  
ATOM   3812  HZ2 LYS L 212     -19.921  62.040 -64.457  1.00  0.00      LL0  H  
ATOM   3813  HZ3 LYS L 212     -20.948  60.737 -64.529  1.00  0.00      LL0  H  
ATOM   3814  N   VAL L 213     -19.937  61.098 -58.516  1.00  0.00      LL0  N  
ATOM   3815  CA  VAL L 213     -18.526  61.101 -58.142  1.00  0.00      LL0  C  
ATOM   3816  C   VAL L 213     -18.226  60.161 -56.990  1.00  0.00      LL0  C  
ATOM   3817  O   VAL L 213     -18.212  60.531 -55.822  1.00  0.00      LL0  O  
ATOM   3818  CB  VAL L 213     -18.033  62.517 -57.794  1.00  0.00      LL0  C  
ATOM   3819  CG1 VAL L 213     -16.502  62.568 -57.749  1.00  0.00      LL0  C  
ATOM   3820  CG2 VAL L 213     -18.604  63.589 -58.725  1.00  0.00      LL0  C  
ATOM   3821  H   VAL L 213     -20.612  61.605 -57.968  1.00  0.00      LL0  H  
ATOM   3822  N   TYR L 214     -17.948  58.909 -57.358  1.00  0.00      LL0  N  
ATOM   3823  CA  TYR L 214     -17.502  58.055 -56.264  1.00  0.00      LL0  C  
ATOM   3824  C   TYR L 214     -16.031  58.247 -55.964  1.00  0.00      LL0  C  
ATOM   3825  O   TYR L 214     -15.153  57.712 -56.630  1.00  0.00      LL0  O  
ATOM   3826  CB  TYR L 214     -17.862  56.598 -56.534  1.00  0.00      LL0  C  
ATOM   3827  CG  TYR L 214     -19.312  56.361 -56.177  1.00  0.00      LL0  C  
ATOM   3828  CD1 TYR L 214     -20.318  56.545 -57.149  1.00  0.00      LL0  C  
ATOM   3829  CD2 TYR L 214     -19.614  55.959 -54.862  1.00  0.00      LL0  C  
ATOM   3830  CE1 TYR L 214     -21.658  56.308 -56.794  1.00  0.00      LL0  C  
ATOM   3831  CE2 TYR L 214     -20.952  55.719 -54.510  1.00  0.00      LL0  C  
ATOM   3832  CZ  TYR L 214     -21.958  55.888 -55.481  1.00  0.00      LL0  C  
ATOM   3833  OH  TYR L 214     -23.270  55.627 -55.129  1.00  0.00      LL0  O  
ATOM   3834  H   TYR L 214     -17.846  58.660 -58.323  1.00  0.00      LL0  H  
ATOM   3835  HH  TYR L 214     -23.272  54.995 -54.419  1.00  0.00      LL0  H  
ATOM   3836  N   ALA L 215     -15.815  59.081 -54.940  1.00  0.00      LL0  N  
ATOM   3837  CA  ALA L 215     -14.446  59.462 -54.613  1.00  0.00      LL0  C  
ATOM   3838  C   ALA L 215     -13.974  58.931 -53.277  1.00  0.00      LL0  C  
ATOM   3839  O   ALA L 215     -14.644  59.067 -52.260  1.00  0.00      LL0  O  
ATOM   3840  CB  ALA L 215     -14.322  60.985 -54.592  1.00  0.00      LL0  C  
ATOM   3841  H   ALA L 215     -16.599  59.488 -54.469  1.00  0.00      LL0  H  
ATOM   3842  N   CYS L 216     -12.775  58.346 -53.322  1.00  0.00      LL0  N  
ATOM   3843  CA  CYS L 216     -12.130  57.896 -52.093  1.00  0.00      LL0  C  
ATOM   3844  C   CYS L 216     -10.891  58.717 -51.797  1.00  0.00      LL0  C  
ATOM   3845  O   CYS L 216      -9.870  58.611 -52.466  1.00  0.00      LL0  O  
ATOM   3846  CB  CYS L 216     -11.772  56.414 -52.203  1.00  0.00      LL0  C  
ATOM   3847  SG  CYS L 216     -11.036  55.721 -50.700  1.00  0.00      LL0  S  
ATOM   3848  H   CYS L 216     -12.307  58.244 -54.201  1.00  0.00      LL0  H  
ATOM   3849  N   GLU L 217     -11.041  59.565 -50.775  1.00  0.00      LL0  N  
ATOM   3850  CA  GLU L 217      -9.932  60.391 -50.310  1.00  0.00      LL0  C  
ATOM   3851  C   GLU L 217      -9.196  59.756 -49.141  1.00  0.00      LL0  C  
ATOM   3852  O   GLU L 217      -9.534  59.920 -47.967  1.00  0.00      LL0  O  
ATOM   3853  CB  GLU L 217     -10.457  61.770 -49.919  1.00  0.00      LL0  C  
ATOM   3854  CG  GLU L 217      -9.384  62.721 -49.369  1.00  0.00      LL0  C  
ATOM   3855  CD  GLU L 217      -9.998  63.632 -48.321  1.00  0.00      LL0  C  
ATOM   3856  OE1 GLU L 217      -9.582  64.770 -48.189  1.00  0.00      LL0  O  
ATOM   3857  OE2 GLU L 217     -10.947  63.246 -47.644  1.00  0.00      LL0  O1-
ATOM   3858  H   GLU L 217     -11.899  59.533 -50.265  1.00  0.00      LL0  H  
ATOM   3859  N   VAL L 218      -8.152  59.025 -49.516  1.00  0.00      LL0  N  
ATOM   3860  CA  VAL L 218      -7.313  58.442 -48.477  1.00  0.00      LL0  C  
ATOM   3861  C   VAL L 218      -6.290  59.447 -47.968  1.00  0.00      LL0  C  
ATOM   3862  O   VAL L 218      -5.801  60.315 -48.685  1.00  0.00      LL0  O  
ATOM   3863  CB  VAL L 218      -6.683  57.153 -49.021  1.00  0.00      LL0  C  
ATOM   3864  CG1 VAL L 218      -5.737  56.448 -48.046  1.00  0.00      LL0  C  
ATOM   3865  CG2 VAL L 218      -7.808  56.213 -49.452  1.00  0.00      LL0  C  
ATOM   3866  H   VAL L 218      -7.876  59.030 -50.480  1.00  0.00      LL0  H  
ATOM   3867  N   THR L 219      -6.010  59.326 -46.670  1.00  0.00      LL0  N  
ATOM   3868  CA  THR L 219      -4.975  60.167 -46.084  1.00  0.00      LL0  C  
ATOM   3869  C   THR L 219      -4.319  59.384 -44.963  1.00  0.00      LL0  C  
ATOM   3870  O   THR L 219      -4.956  58.544 -44.343  1.00  0.00      LL0  O  
ATOM   3871  CB  THR L 219      -5.585  61.491 -45.605  1.00  0.00      LL0  C  
ATOM   3872  CG2 THR L 219      -4.533  62.588 -45.421  1.00  0.00      LL0  C  
ATOM   3873  OG1 THR L 219      -6.618  61.914 -46.521  1.00  0.00      LL0  O  
ATOM   3874  H   THR L 219      -6.453  58.623 -46.106  1.00  0.00      LL0  H  
ATOM   3875  HG1 THR L 219      -6.207  61.853 -47.387  1.00  0.00      LL0  H  
ATOM   3876  N   HIS L 220      -3.019  59.640 -44.793  1.00  0.00      LL0  N  
ATOM   3877  CA  HIS L 220      -2.155  58.762 -44.002  1.00  0.00      LL0  C  
ATOM   3878  C   HIS L 220      -0.853  59.530 -43.877  1.00  0.00      LL0  C  
ATOM   3879  O   HIS L 220      -0.634  60.426 -44.682  1.00  0.00      LL0  O  
ATOM   3880  CB  HIS L 220      -2.016  57.451 -44.806  1.00  0.00      LL0  C  
ATOM   3881  CG  HIS L 220      -0.855  56.579 -44.399  1.00  0.00      LL0  C  
ATOM   3882  CD2 HIS L 220      -0.807  55.634 -43.373  1.00  0.00      LL0  C  
ATOM   3883  ND1 HIS L 220       0.330  56.602 -45.035  1.00  0.00      LL0  N  
ATOM   3884  CE1 HIS L 220       1.130  55.679 -44.417  1.00  0.00      LL0  C  
ATOM   3885  NE2 HIS L 220       0.432  55.087 -43.401  1.00  0.00      LL0  N  
ATOM   3886  H   HIS L 220      -2.576  60.394 -45.282  1.00  0.00      LL0  H  
ATOM   3887  HD1 HIS L 220       0.559  57.130 -45.826  1.00  0.00      LL0  H  
ATOM   3888  N   GLN L 221      -0.001  59.164 -42.906  1.00  0.00      LL0  N  
ATOM   3889  CA  GLN L 221       1.314  59.806 -42.759  1.00  0.00      LL0  C  
ATOM   3890  C   GLN L 221       2.031  60.193 -44.051  1.00  0.00      LL0  C  
ATOM   3891  O   GLN L 221       2.275  61.353 -44.367  1.00  0.00      LL0  O  
ATOM   3892  CB  GLN L 221       2.200  58.896 -41.911  1.00  0.00      LL0  C  
ATOM   3893  CG  GLN L 221       3.260  59.623 -41.091  1.00  0.00      LL0  C  
ATOM   3894  CD  GLN L 221       3.923  58.618 -40.177  1.00  0.00      LL0  C  
ATOM   3895  NE2 GLN L 221       3.123  58.160 -39.214  1.00  0.00      LL0  N  
ATOM   3896  OE1 GLN L 221       5.089  58.274 -40.322  1.00  0.00      LL0  O  
ATOM   3897  H   GLN L 221      -0.328  58.587 -42.149  1.00  0.00      LL0  H  
ATOM   3898 HE21 GLN L 221       2.143  58.398 -39.159  1.00  0.00      LL0  H  
ATOM   3899 HE22 GLN L 221       3.440  57.527 -38.515  1.00  0.00      LL0  H  
ATOM   3900  N   GLY L 222       2.314  59.133 -44.826  1.00  0.00      LL0  N  
ATOM   3901  CA  GLY L 222       2.994  59.358 -46.103  1.00  0.00      LL0  C  
ATOM   3902  C   GLY L 222       2.102  59.760 -47.271  1.00  0.00      LL0  C  
ATOM   3903  O   GLY L 222       2.421  59.529 -48.427  1.00  0.00      LL0  O  
ATOM   3904  H   GLY L 222       2.053  58.226 -44.500  1.00  0.00      LL0  H  
ATOM   3905  N   LEU L 223       0.960  60.356 -46.913  1.00  0.00      LL0  N  
ATOM   3906  CA  LEU L 223       0.030  60.913 -47.890  1.00  0.00      LL0  C  
ATOM   3907  C   LEU L 223      -0.366  62.291 -47.421  1.00  0.00      LL0  C  
ATOM   3908  O   LEU L 223      -1.534  62.635 -47.281  1.00  0.00      LL0  O  
ATOM   3909  CB  LEU L 223      -1.248  60.090 -48.021  1.00  0.00      LL0  C  
ATOM   3910  CG  LEU L 223      -1.099  58.692 -48.601  1.00  0.00      LL0  C  
ATOM   3911  CD1 LEU L 223      -2.464  58.019 -48.631  1.00  0.00      LL0  C  
ATOM   3912  CD2 LEU L 223      -0.441  58.682 -49.981  1.00  0.00      LL0  C  
ATOM   3913  H   LEU L 223       0.779  60.548 -45.949  1.00  0.00      LL0  H  
ATOM   3914  N   SER L 224       0.690  63.066 -47.150  1.00  0.00      LL0  N  
ATOM   3915  CA  SER L 224       0.474  64.401 -46.602  1.00  0.00      LL0  C  
ATOM   3916  C   SER L 224      -0.380  65.296 -47.496  1.00  0.00      LL0  C  
ATOM   3917  O   SER L 224      -1.204  66.084 -47.053  1.00  0.00      LL0  O  
ATOM   3918  CB  SER L 224       1.843  64.993 -46.274  1.00  0.00      LL0  C  
ATOM   3919  OG  SER L 224       2.758  63.917 -45.994  1.00  0.00      LL0  O  
ATOM   3920  H   SER L 224       1.629  62.734 -47.250  1.00  0.00      LL0  H  
ATOM   3921  HG  SER L 224       2.434  63.441 -45.229  1.00  0.00      LL0  H  
ATOM   3922  N   SER L 225      -0.181  65.068 -48.800  1.00  0.00      LL0  N  
ATOM   3923  CA  SER L 225      -1.241  65.412 -49.738  1.00  0.00      LL0  C  
ATOM   3924  C   SER L 225      -2.178  64.223 -49.877  1.00  0.00      LL0  C  
ATOM   3925  O   SER L 225      -1.751  63.163 -50.329  1.00  0.00      LL0  O  
ATOM   3926  CB  SER L 225      -0.585  65.720 -51.080  1.00  0.00      LL0  C  
ATOM   3927  OG  SER L 225       0.407  64.716 -51.341  1.00  0.00      LL0  O  
ATOM   3928  H   SER L 225       0.564  64.495 -49.138  1.00  0.00      LL0  H  
ATOM   3929  HG  SER L 225      -0.076  63.893 -51.408  1.00  0.00      LL0  H  
ATOM   3930  N   PRO L 226      -3.455  64.421 -49.472  1.00  0.00      LL0  N  
ATOM   3931  CA  PRO L 226      -4.443  63.344 -49.600  1.00  0.00      LL0  C  
ATOM   3932  C   PRO L 226      -4.548  62.813 -51.018  1.00  0.00      LL0  C  
ATOM   3933  O   PRO L 226      -4.558  63.572 -51.981  1.00  0.00      LL0  O  
ATOM   3934  CB  PRO L 226      -5.739  64.019 -49.144  1.00  0.00      LL0  C  
ATOM   3935  CG  PRO L 226      -5.305  65.168 -48.237  1.00  0.00      LL0  C  
ATOM   3936  CD  PRO L 226      -4.009  65.636 -48.884  1.00  0.00      LL0  C  
ATOM   3937  N   VAL L 227      -4.610  61.481 -51.114  1.00  0.00      LL0  N  
ATOM   3938  CA  VAL L 227      -4.809  60.984 -52.468  1.00  0.00      LL0  C  
ATOM   3939  C   VAL L 227      -6.232  60.537 -52.695  1.00  0.00      LL0  C  
ATOM   3940  O   VAL L 227      -6.852  59.885 -51.863  1.00  0.00      LL0  O  
ATOM   3941  CB  VAL L 227      -3.802  59.887 -52.847  1.00  0.00      LL0  C  
ATOM   3942  CG1 VAL L 227      -2.380  60.452 -52.849  1.00  0.00      LL0  C  
ATOM   3943  CG2 VAL L 227      -3.929  58.629 -51.984  1.00  0.00      LL0  C  
ATOM   3944  H   VAL L 227      -4.708  60.899 -50.305  1.00  0.00      LL0  H  
ATOM   3945  N   THR L 228      -6.717  60.921 -53.872  1.00  0.00      LL0  N  
ATOM   3946  CA  THR L 228      -8.099  60.567 -54.142  1.00  0.00      LL0  C  
ATOM   3947  C   THR L 228      -8.217  59.687 -55.367  1.00  0.00      LL0  C  
ATOM   3948  O   THR L 228      -7.819  60.051 -56.469  1.00  0.00      LL0  O  
ATOM   3949  CB  THR L 228      -8.920  61.852 -54.263  1.00  0.00      LL0  C  
ATOM   3950  CG2 THR L 228     -10.428  61.598 -54.217  1.00  0.00      LL0  C  
ATOM   3951  OG1 THR L 228      -8.537  62.767 -53.226  1.00  0.00      LL0  O  
ATOM   3952  H   THR L 228      -6.196  61.499 -54.494  1.00  0.00      LL0  H  
ATOM   3953  HG1 THR L 228      -8.855  63.623 -53.481  1.00  0.00      LL0  H  
ATOM   3954  N   LYS L 229      -8.757  58.489 -55.131  1.00  0.00      LL0  N  
ATOM   3955  CA  LYS L 229      -9.117  57.703 -56.303  1.00  0.00      LL0  C  
ATOM   3956  C   LYS L 229     -10.604  57.770 -56.513  1.00  0.00      LL0  C  
ATOM   3957  O   LYS L 229     -11.384  57.458 -55.624  1.00  0.00      LL0  O  
ATOM   3958  CB  LYS L 229      -8.664  56.251 -56.175  1.00  0.00      LL0  C  
ATOM   3959  CG  LYS L 229      -7.144  56.105 -56.152  1.00  0.00      LL0  C  
ATOM   3960  CD  LYS L 229      -6.444  56.583 -57.424  1.00  0.00      LL0  C  
ATOM   3961  CE  LYS L 229      -4.936  56.378 -57.301  1.00  0.00      LL0  C  
ATOM   3962  NZ  LYS L 229      -4.251  56.793 -58.530  1.00  0.00      LL0  N1+
ATOM   3963  H   LYS L 229      -9.080  58.261 -54.209  1.00  0.00      LL0  H  
ATOM   3964  HZ1 LYS L 229      -3.293  56.376 -58.537  1.00  0.00      LL0  H  
ATOM   3965  HZ2 LYS L 229      -4.669  56.363 -59.384  1.00  0.00      LL0  H  
ATOM   3966  HZ3 LYS L 229      -4.194  57.820 -58.645  1.00  0.00      LL0  H  
ATOM   3967  N   SER L 230     -10.957  58.202 -57.721  1.00  0.00      LL0  N  
ATOM   3968  CA  SER L 230     -12.379  58.398 -57.952  1.00  0.00      LL0  C  
ATOM   3969  C   SER L 230     -12.802  57.775 -59.257  1.00  0.00      LL0  C  
ATOM   3970  O   SER L 230     -12.104  57.893 -60.261  1.00  0.00      LL0  O  
ATOM   3971  CB  SER L 230     -12.691  59.894 -57.964  1.00  0.00      LL0  C  
ATOM   3972  OG  SER L 230     -11.975  60.546 -56.904  1.00  0.00      LL0  O  
ATOM   3973  H   SER L 230     -10.291  58.468 -58.414  1.00  0.00      LL0  H  
ATOM   3974  HG  SER L 230     -12.165  61.472 -56.983  1.00  0.00      LL0  H  
ATOM   3975  N   PHE L 231     -13.964  57.122 -59.225  1.00  0.00      LL0  N  
ATOM   3976  CA  PHE L 231     -14.542  56.887 -60.539  1.00  0.00      LL0  C  
ATOM   3977  C   PHE L 231     -15.762  57.757 -60.729  1.00  0.00      LL0  C  
ATOM   3978  O   PHE L 231     -16.348  58.263 -59.777  1.00  0.00      LL0  O  
ATOM   3979  CB  PHE L 231     -14.783  55.395 -60.834  1.00  0.00      LL0  C  
ATOM   3980  CG  PHE L 231     -15.881  54.785 -59.994  1.00  0.00      LL0  C  
ATOM   3981  CD1 PHE L 231     -17.223  54.888 -60.426  1.00  0.00      LL0  C  
ATOM   3982  CD2 PHE L 231     -15.544  54.107 -58.805  1.00  0.00      LL0  C  
ATOM   3983  CE1 PHE L 231     -18.244  54.296 -59.660  1.00  0.00      LL0  C  
ATOM   3984  CE2 PHE L 231     -16.565  53.512 -58.042  1.00  0.00      LL0  C  
ATOM   3985  CZ  PHE L 231     -17.904  53.608 -58.477  1.00  0.00      LL0  C  
ATOM   3986  H   PHE L 231     -14.493  57.051 -58.376  1.00  0.00      LL0  H  
ATOM   3987  N   ASN L 232     -16.103  57.945 -62.004  1.00  0.00      LL0  N  
ATOM   3988  CA  ASN L 232     -17.239  58.826 -62.230  1.00  0.00      LL0  C  
ATOM   3989  C   ASN L 232     -18.249  58.178 -63.142  1.00  0.00      LL0  C  
ATOM   3990  O   ASN L 232     -17.973  57.872 -64.297  1.00  0.00      LL0  O  
ATOM   3991  CB  ASN L 232     -16.771  60.173 -62.782  1.00  0.00      LL0  C  
ATOM   3992  CG  ASN L 232     -17.885  61.186 -62.657  1.00  0.00      LL0  C  
ATOM   3993  ND2 ASN L 232     -17.821  61.907 -61.542  1.00  0.00      LL0  N  
ATOM   3994  OD1 ASN L 232     -18.751  61.330 -63.511  1.00  0.00      LL0  O  
ATOM   3995  H   ASN L 232     -15.619  57.512 -62.765  1.00  0.00      LL0  H  
ATOM   3996 HD21 ASN L 232     -17.101  61.726 -60.875  1.00  0.00      LL0  H  
ATOM   3997 HD22 ASN L 232     -18.489  62.621 -61.341  1.00  0.00      LL0  H  
ATOM   3998  N   ARG L 233     -19.436  57.958 -62.568  1.00  0.00      LL0  N  
ATOM   3999  CA  ARG L 233     -20.452  57.263 -63.353  1.00  0.00      LL0  C  
ATOM   4000  C   ARG L 233     -20.838  58.038 -64.606  1.00  0.00      LL0  C  
ATOM   4001  O   ARG L 233     -21.394  59.132 -64.551  1.00  0.00      LL0  O  
ATOM   4002  CB  ARG L 233     -21.658  56.941 -62.467  1.00  0.00      LL0  C  
ATOM   4003  CG  ARG L 233     -22.738  56.117 -63.176  1.00  0.00      LL0  C  
ATOM   4004  CD  ARG L 233     -23.933  55.790 -62.280  1.00  0.00      LL0  C  
ATOM   4005  NE  ARG L 233     -24.481  57.005 -61.684  1.00  0.00      LL0  N  
ATOM   4006  CZ  ARG L 233     -25.784  57.325 -61.756  1.00  0.00      LL0  C  
ATOM   4007  NH1 ARG L 233     -26.662  56.549 -62.386  1.00  0.00      LL0  N1+
ATOM   4008  NH2 ARG L 233     -26.198  58.434 -61.170  1.00  0.00      LL0  N  
ATOM   4009  H   ARG L 233     -19.604  58.327 -61.651  1.00  0.00      LL0  H  
ATOM   4010  HE  ARG L 233     -23.906  57.577 -61.090  1.00  0.00      LL0  H  
ATOM   4011 HH11 ARG L 233     -27.633  56.797 -62.382  1.00  0.00      LL0  H  
ATOM   4012 HH12 ARG L 233     -26.370  55.712 -62.845  1.00  0.00      LL0  H  
ATOM   4013 HH21 ARG L 233     -27.168  58.695 -61.149  1.00  0.00      LL0  H  
ATOM   4014 HH22 ARG L 233     -25.549  59.026 -60.676  1.00  0.00      LL0  H  
ATOM   4015  N   GLY L 234     -20.483  57.420 -65.743  1.00  0.00      LL0  N  
ATOM   4016  CA  GLY L 234     -20.745  58.064 -67.030  1.00  0.00      LL0  C  
ATOM   4017  C   GLY L 234     -19.828  59.240 -67.323  1.00  0.00      LL0  C  
ATOM   4018  O   GLY L 234     -20.040  60.356 -66.848  1.00  0.00      LL0  O  
ATOM   4019  H   GLY L 234     -19.885  56.622 -65.664  1.00  0.00      LL0  H  
TER   
ATOM   4020  N   PHE M  19     -11.132  14.732  -6.792  1.00  0.00      RM0  N  
ATOM   4021  CA  PHE M  19      -9.864  14.028  -6.655  1.00  0.00      RM0  C  
ATOM   4022  C   PHE M  19      -8.861  14.861  -5.863  1.00  0.00      RM0  C  
ATOM   4023  O   PHE M  19      -8.468  15.946  -6.292  1.00  0.00      RM0  O  
ATOM   4024  CB  PHE M  19      -9.312  13.677  -8.038  1.00  0.00      RM0  C  
ATOM   4025  CG  PHE M  19      -8.151  12.713  -7.938  1.00  0.00      RM0  C  
ATOM   4026  CD1 PHE M  19      -6.844  13.185  -7.941  1.00  0.00      RM0  C  
ATOM   4027  CD2 PHE M  19      -8.391  11.346  -7.864  1.00  0.00      RM0  C  
ATOM   4028  CE1 PHE M  19      -5.781  12.292  -7.898  1.00  0.00      RM0  C  
ATOM   4029  CE2 PHE M  19      -7.327  10.453  -7.817  1.00  0.00      RM0  C  
ATOM   4030  CZ  PHE M  19      -6.021  10.924  -7.845  1.00  0.00      RM0  C  
ATOM   4031  H   PHE M  19     -11.001  15.711  -6.625  1.00  0.00      RM0  H  
ATOM   4032  N   THR M  20      -8.452  14.348  -4.705  1.00  0.00      RM0  N  
ATOM   4033  CA  THR M  20      -7.530  15.045  -3.815  1.00  0.00      RM0  C  
ATOM   4034  C   THR M  20      -6.415  14.097  -3.402  1.00  0.00      RM0  C  
ATOM   4035  O   THR M  20      -6.678  13.059  -2.785  1.00  0.00      RM0  O  
ATOM   4036  CB  THR M  20      -8.402  15.516  -2.673  1.00  0.00      RM0  C  
ATOM   4037  CG2 THR M  20      -7.936  16.858  -2.104  1.00  0.00      RM0  C  
ATOM   4038  OG1 THR M  20      -9.756  15.575  -3.151  1.00  0.00      RM0  O  
ATOM   4039  H   THR M  20      -8.824  13.496  -4.345  1.00  0.00      RM0  H  
ATOM   4040  HG1 THR M  20     -10.252  16.044  -2.494  1.00  0.00      RM0  H  
ATOM   4041  N   VAL M  21      -5.176  14.449  -3.740  1.00  0.00      RM0  N  
ATOM   4042  CA  VAL M  21      -4.014  13.724  -3.236  1.00  0.00      RM0  C  
ATOM   4043  C   VAL M  21      -3.651  14.284  -1.872  1.00  0.00      RM0  C  
ATOM   4044  O   VAL M  21      -3.720  15.499  -1.641  1.00  0.00      RM0  O  
ATOM   4045  CB  VAL M  21      -2.829  13.675  -4.212  1.00  0.00      RM0  C  
ATOM   4046  CG1 VAL M  21      -3.264  13.004  -5.511  1.00  0.00      RM0  C  
ATOM   4047  CG2 VAL M  21      -2.180  15.028  -4.470  1.00  0.00      RM0  C  
ATOM   4048  H   VAL M  21      -5.049  15.316  -4.216  1.00  0.00      RM0  H  
ATOM   4049  N   THR M  22      -3.283  13.402  -0.953  1.00  0.00      RM0  N  
ATOM   4050  CA  THR M  22      -3.032  13.791   0.422  1.00  0.00      RM0  C  
ATOM   4051  C   THR M  22      -1.611  13.402   0.801  1.00  0.00      RM0  C  
ATOM   4052  O   THR M  22      -1.107  12.354   0.378  1.00  0.00      RM0  O  
ATOM   4053  CB  THR M  22      -4.108  13.032   1.162  1.00  0.00      RM0  C  
ATOM   4054  CG2 THR M  22      -5.019  13.951   1.977  1.00  0.00      RM0  C  
ATOM   4055  OG1 THR M  22      -4.859  12.297   0.181  1.00  0.00      RM0  O  
ATOM   4056  H   THR M  22      -3.219  12.420  -1.146  1.00  0.00      RM0  H  
ATOM   4057  HG1 THR M  22      -5.360  12.920  -0.333  1.00  0.00      RM0  H  
ATOM   4058  N   VAL M  23      -0.969  14.254   1.585  1.00  0.00      RM0  N  
ATOM   4059  CA  VAL M  23       0.345  13.985   2.162  1.00  0.00      RM0  C  
ATOM   4060  C   VAL M  23       0.175  13.870   3.669  1.00  0.00      RM0  C  
ATOM   4061  O   VAL M  23      -0.401  14.776   4.284  1.00  0.00      RM0  O  
ATOM   4062  CB  VAL M  23       1.387  15.037   1.758  1.00  0.00      RM0  C  
ATOM   4063  CG1 VAL M  23       1.823  14.797   0.311  1.00  0.00      RM0  C  
ATOM   4064  CG2 VAL M  23       0.910  16.474   1.987  1.00  0.00      RM0  C  
ATOM   4065  H   VAL M  23      -1.435  15.057   1.956  1.00  0.00      RM0  H  
ATOM   4066  N   PRO M  24       0.631  12.786   4.300  1.00  0.00      RM0  N  
ATOM   4067  CA  PRO M  24       0.531  12.722   5.766  1.00  0.00      RM0  C  
ATOM   4068  C   PRO M  24       1.430  13.713   6.492  1.00  0.00      RM0  C  
ATOM   4069  O   PRO M  24       1.064  14.174   7.580  1.00  0.00      RM0  O  
ATOM   4070  CB  PRO M  24       0.894  11.259   6.034  1.00  0.00      RM0  C  
ATOM   4071  CG  PRO M  24       1.848  10.885   4.900  1.00  0.00      RM0  C  
ATOM   4072  CD  PRO M  24       1.269  11.623   3.699  1.00  0.00      RM0  C  
ATOM   4073  N   LYS M  25       2.582  14.070   5.921  1.00  0.00      RM0  N  
ATOM   4074  CA  LYS M  25       3.536  14.998   6.526  1.00  0.00      RM0  C  
ATOM   4075  C   LYS M  25       3.823  16.163   5.588  1.00  0.00      RM0  C  
ATOM   4076  O   LYS M  25       4.090  15.962   4.402  1.00  0.00      RM0  O  
ATOM   4077  CB  LYS M  25       4.802  14.275   6.994  1.00  0.00      RM0  C  
ATOM   4078  CG  LYS M  25       5.601  15.118   7.992  1.00  0.00      RM0  C  
ATOM   4079  CD  LYS M  25       4.765  15.583   9.191  1.00  0.00      RM0  C  
ATOM   4080  CE  LYS M  25       5.477  16.577  10.122  1.00  0.00      RM0  C  
ATOM   4081  NZ  LYS M  25       5.867  17.790   9.390  1.00  0.00      RM0  N1+
ATOM   4082  H   LYS M  25       2.815  13.768   4.997  1.00  0.00      RM0  H  
ATOM   4083  HZ1 LYS M  25       6.178  18.545  10.026  1.00  0.00      RM0  H  
ATOM   4084  HZ2 LYS M  25       6.623  17.592   8.705  1.00  0.00      RM0  H  
ATOM   4085  HZ3 LYS M  25       5.048  18.222   8.897  1.00  0.00      RM0  H  
ATOM   4086  N   ASP M  26       3.779  17.374   6.137  1.00  0.00      RM0  N  
ATOM   4087  CA  ASP M  26       4.043  18.607   5.401  1.00  0.00      RM0  C  
ATOM   4088  C   ASP M  26       5.540  18.839   5.220  1.00  0.00      RM0  C  
ATOM   4089  O   ASP M  26       5.934  19.618   4.344  1.00  0.00      RM0  O  
ATOM   4090  CB  ASP M  26       3.505  19.715   6.318  1.00  0.00      RM0  C  
ATOM   4091  CG  ASP M  26       4.007  19.474   7.754  1.00  0.00      RM0  C  
ATOM   4092  OD1 ASP M  26       5.081  19.926   8.126  1.00  0.00      RM0  O  
ATOM   4093  OD2 ASP M  26       3.393  18.730   8.515  1.00  0.00      RM0  O1-
ATOM   4094  H   ASP M  26       3.417  17.443   7.066  1.00  0.00      RM0  H  
ATOM   4095  N   LEU M  27       6.369  18.207   6.049  1.00  0.00      RM0  N  
ATOM   4096  CA  LEU M  27       7.760  18.581   6.211  1.00  0.00      RM0  C  
ATOM   4097  C   LEU M  27       8.517  17.396   6.793  1.00  0.00      RM0  C  
ATOM   4098  O   LEU M  27       8.126  16.852   7.830  1.00  0.00      RM0  O  
ATOM   4099  CB  LEU M  27       7.941  19.780   7.141  1.00  0.00      RM0  C  
ATOM   4100  CG  LEU M  27       9.390  20.142   7.475  1.00  0.00      RM0  C  
ATOM   4101  CD1 LEU M  27      10.046  20.968   6.372  1.00  0.00      RM0  C  
ATOM   4102  CD2 LEU M  27       9.498  20.841   8.830  1.00  0.00      RM0  C  
ATOM   4103  H   LEU M  27       5.993  17.507   6.646  1.00  0.00      RM0  H  
ATOM   4104  N   TYR M  28       9.592  16.994   6.103  1.00  0.00      RM0  N  
ATOM   4105  CA  TYR M  28      10.557  16.015   6.583  1.00  0.00      RM0  C  
ATOM   4106  C   TYR M  28      11.843  16.729   6.982  1.00  0.00      RM0  C  
ATOM   4107  O   TYR M  28      12.336  17.585   6.242  1.00  0.00      RM0  O  
ATOM   4108  CB  TYR M  28      10.856  14.984   5.489  1.00  0.00      RM0  C  
ATOM   4109  CG  TYR M  28       9.660  14.111   5.167  1.00  0.00      RM0  C  
ATOM   4110  CD1 TYR M  28       8.602  14.597   4.403  1.00  0.00      RM0  C  
ATOM   4111  CD2 TYR M  28       9.631  12.797   5.619  1.00  0.00      RM0  C  
ATOM   4112  CE1 TYR M  28       7.541  13.763   4.067  1.00  0.00      RM0  C  
ATOM   4113  CE2 TYR M  28       8.575  11.959   5.274  1.00  0.00      RM0  C  
ATOM   4114  CZ  TYR M  28       7.537  12.434   4.480  1.00  0.00      RM0  C  
ATOM   4115  OH  TYR M  28       6.515  11.585   4.094  1.00  0.00      RM0  O  
ATOM   4116  H   TYR M  28       9.855  17.528   5.293  1.00  0.00      RM0  H  
ATOM   4117  HH  TYR M  28       6.655  10.732   4.494  1.00  0.00      RM0  H  
ATOM   4118  N   VAL M  29      12.398  16.347   8.133  1.00  0.00      RM0  N  
ATOM   4119  CA  VAL M  29      13.749  16.723   8.555  1.00  0.00      RM0  C  
ATOM   4120  C   VAL M  29      14.561  15.440   8.689  1.00  0.00      RM0  C  
ATOM   4121  O   VAL M  29      14.200  14.540   9.463  1.00  0.00      RM0  O  
ATOM   4122  CB  VAL M  29      13.721  17.537   9.856  1.00  0.00      RM0  C  
ATOM   4123  CG1 VAL M  29      12.802  16.929  10.918  1.00  0.00      RM0  C  
ATOM   4124  CG2 VAL M  29      15.143  17.793  10.360  1.00  0.00      RM0  C  
ATOM   4125  H   VAL M  29      11.999  15.605   8.674  1.00  0.00      RM0  H  
ATOM   4126  N   VAL M  30      15.614  15.332   7.891  1.00  0.00      RM0  N  
ATOM   4127  CA  VAL M  30      16.347  14.094   7.706  1.00  0.00      RM0  C  
ATOM   4128  C   VAL M  30      17.811  14.319   8.083  1.00  0.00      RM0  C  
ATOM   4129  O   VAL M  30      18.306  15.448   8.100  1.00  0.00      RM0  O  
ATOM   4130  CB  VAL M  30      16.116  13.615   6.267  1.00  0.00      RM0  C  
ATOM   4131  CG1 VAL M  30      16.808  14.525   5.263  1.00  0.00      RM0  C  
ATOM   4132  CG2 VAL M  30      16.433  12.139   6.069  1.00  0.00      RM0  C  
ATOM   4133  H   VAL M  30      15.986  16.136   7.426  1.00  0.00      RM0  H  
ATOM   4134  N   GLU M  31      18.490  13.226   8.435  1.00  0.00      RM0  N  
ATOM   4135  CA  GLU M  31      19.903  13.265   8.770  1.00  0.00      RM0  C  
ATOM   4136  C   GLU M  31      20.750  12.922   7.550  1.00  0.00      RM0  C  
ATOM   4137  O   GLU M  31      20.372  12.085   6.724  1.00  0.00      RM0  O  
ATOM   4138  CB  GLU M  31      20.242  12.257   9.868  1.00  0.00      RM0  C  
ATOM   4139  CG  GLU M  31      20.256  12.851  11.274  1.00  0.00      RM0  C  
ATOM   4140  CD  GLU M  31      18.911  13.466  11.571  1.00  0.00      RM0  C  
ATOM   4141  OE1 GLU M  31      18.883  14.604  12.031  1.00  0.00      RM0  O  
ATOM   4142  OE2 GLU M  31      17.901  12.811  11.325  1.00  0.00      RM0  O1-
ATOM   4143  H   GLU M  31      18.001  12.362   8.543  1.00  0.00      RM0  H  
ATOM   4144  N   TYR M  32      21.891  13.597   7.441  1.00  0.00      RM0  N  
ATOM   4145  CA  TYR M  32      22.805  13.433   6.315  1.00  0.00      RM0  C  
ATOM   4146  C   TYR M  32      23.278  11.988   6.195  1.00  0.00      RM0  C  
ATOM   4147  O   TYR M  32      23.739  11.389   7.173  1.00  0.00      RM0  O  
ATOM   4148  CB  TYR M  32      23.979  14.361   6.628  1.00  0.00      RM0  C  
ATOM   4149  CG  TYR M  32      24.797  14.749   5.426  1.00  0.00      RM0  C  
ATOM   4150  CD1 TYR M  32      25.881  13.974   5.033  1.00  0.00      RM0  C  
ATOM   4151  CD2 TYR M  32      24.486  15.918   4.743  1.00  0.00      RM0  C  
ATOM   4152  CE1 TYR M  32      26.688  14.397   3.984  1.00  0.00      RM0  C  
ATOM   4153  CE2 TYR M  32      25.294  16.341   3.696  1.00  0.00      RM0  C  
ATOM   4154  CZ  TYR M  32      26.398  15.586   3.322  1.00  0.00      RM0  C  
ATOM   4155  OH  TYR M  32      27.198  16.015   2.283  1.00  0.00      RM0  O  
ATOM   4156  H   TYR M  32      22.142  14.220   8.182  1.00  0.00      RM0  H  
ATOM   4157  HH  TYR M  32      27.964  15.457   2.228  1.00  0.00      RM0  H  
ATOM   4158  N   GLY M  33      23.166  11.429   4.994  1.00  0.00      RM0  N  
ATOM   4159  CA  GLY M  33      23.548  10.054   4.766  1.00  0.00      RM0  C  
ATOM   4160  C   GLY M  33      22.480   9.029   5.073  1.00  0.00      RM0  C  
ATOM   4161  O   GLY M  33      22.721   7.831   4.876  1.00  0.00      RM0  O  
ATOM   4162  H   GLY M  33      22.642  11.921   4.312  1.00  0.00      RM0  H  
ATOM   4163  N   SER M  34      21.304   9.451   5.530  1.00  0.00      RM0  N  
ATOM   4164  CA  SER M  34      20.264   8.494   5.861  1.00  0.00      RM0  C  
ATOM   4165  C   SER M  34      19.505   8.084   4.601  1.00  0.00      RM0  C  
ATOM   4166  O   SER M  34      19.830   8.488   3.483  1.00  0.00      RM0  O  
ATOM   4167  CB  SER M  34      19.409   8.971   7.037  1.00  0.00      RM0  C  
ATOM   4168  OG  SER M  34      18.634  10.098   6.655  1.00  0.00      RM0  O  
ATOM   4169  H   SER M  34      21.083  10.420   5.635  1.00  0.00      RM0  H  
ATOM   4170  HG  SER M  34      19.137  10.864   6.898  1.00  0.00      RM0  H  
ATOM   4171  N   ASN M  35      18.516   7.214   4.788  1.00  0.00      RM0  N  
ATOM   4172  CA  ASN M  35      17.532   6.876   3.772  1.00  0.00      RM0  C  
ATOM   4173  C   ASN M  35      16.160   7.365   4.217  1.00  0.00      RM0  C  
ATOM   4174  O   ASN M  35      15.795   7.223   5.387  1.00  0.00      RM0  O  
ATOM   4175  CB  ASN M  35      17.427   5.357   3.615  1.00  0.00      RM0  C  
ATOM   4176  CG  ASN M  35      18.495   4.752   2.724  1.00  0.00      RM0  C  
ATOM   4177  ND2 ASN M  35      19.763   5.134   2.982  1.00  0.00      RM0  N  
ATOM   4178  OD1 ASN M  35      18.193   3.939   1.861  1.00  0.00      RM0  O  
ATOM   4179  H   ASN M  35      18.225   6.973   5.715  1.00  0.00      RM0  H  
ATOM   4180 HD21 ASN M  35      19.990   5.811   3.683  1.00  0.00      RM0  H  
ATOM   4181 HD22 ASN M  35      20.537   4.722   2.499  1.00  0.00      RM0  H  
ATOM   4182  N   MET M  36      15.390   7.918   3.282  1.00  0.00      RM0  N  
ATOM   4183  CA  MET M  36      14.090   8.491   3.601  1.00  0.00      RM0  C  
ATOM   4184  C   MET M  36      13.046   8.005   2.603  1.00  0.00      RM0  C  
ATOM   4185  O   MET M  36      13.364   7.585   1.489  1.00  0.00      RM0  O  
ATOM   4186  CB  MET M  36      14.164  10.019   3.631  1.00  0.00      RM0  C  
ATOM   4187  CG  MET M  36      14.403  10.636   2.254  1.00  0.00      RM0  C  
ATOM   4188  SD  MET M  36      14.699  12.410   2.326  1.00  0.00      RM0  S  
ATOM   4189  CE  MET M  36      13.256  12.865   3.296  1.00  0.00      RM0  C  
ATOM   4190  H   MET M  36      15.671   7.929   2.318  1.00  0.00      RM0  H  
ATOM   4191  N   THR M  37      11.782   8.083   3.017  1.00  0.00      RM0  N  
ATOM   4192  CA  THR M  37      10.649   7.642   2.204  1.00  0.00      RM0  C  
ATOM   4193  C   THR M  37       9.495   8.603   2.444  1.00  0.00      RM0  C  
ATOM   4194  O   THR M  37       8.917   8.620   3.534  1.00  0.00      RM0  O  
ATOM   4195  CB  THR M  37      10.332   6.199   2.575  1.00  0.00      RM0  C  
ATOM   4196  CG2 THR M  37       9.495   5.517   1.492  1.00  0.00      RM0  C  
ATOM   4197  OG1 THR M  37      11.553   5.484   2.816  1.00  0.00      RM0  O  
ATOM   4198  H   THR M  37      11.525   8.447   3.912  1.00  0.00      RM0  H  
ATOM   4199  HG1 THR M  37      11.903   5.823   3.627  1.00  0.00      RM0  H  
ATOM   4200  N   ILE M  38       9.179   9.407   1.440  1.00  0.00      RM0  N  
ATOM   4201  CA  ILE M  38       8.135  10.420   1.526  1.00  0.00      RM0  C  
ATOM   4202  C   ILE M  38       6.868   9.866   0.891  1.00  0.00      RM0  C  
ATOM   4203  O   ILE M  38       6.932   9.151  -0.116  1.00  0.00      RM0  O  
ATOM   4204  CB  ILE M  38       8.612  11.611   0.710  1.00  0.00      RM0  C  
ATOM   4205  CG1 ILE M  38       9.986  12.086   1.182  1.00  0.00      RM0  C  
ATOM   4206  CG2 ILE M  38       7.547  12.699   0.653  1.00  0.00      RM0  C  
ATOM   4207  CD1 ILE M  38      10.727  12.887   0.110  1.00  0.00      RM0  C  
ATOM   4208  H   ILE M  38       9.562   9.196   0.537  1.00  0.00      RM0  H  
ATOM   4209  N   GLU M  39       5.713  10.197   1.466  1.00  0.00      RM0  N  
ATOM   4210  CA  GLU M  39       4.471   9.512   1.141  1.00  0.00      RM0  C  
ATOM   4211  C   GLU M  39       3.510  10.407   0.371  1.00  0.00      RM0  C  
ATOM   4212  O   GLU M  39       3.414  11.613   0.630  1.00  0.00      RM0  O  
ATOM   4213  CB  GLU M  39       3.767   8.950   2.362  1.00  0.00      RM0  C  
ATOM   4214  CG  GLU M  39       4.495   7.816   3.072  1.00  0.00      RM0  C  
ATOM   4215  CD  GLU M  39       3.444   7.076   3.857  1.00  0.00      RM0  C  
ATOM   4216  OE1 GLU M  39       2.826   7.658   4.741  1.00  0.00      RM0  O  
ATOM   4217  OE2 GLU M  39       3.123   5.948   3.509  1.00  0.00      RM0  O1-
ATOM   4218  H   GLU M  39       5.684  10.920   2.160  1.00  0.00      RM0  H  
ATOM   4219  N   CYS M  40       2.803   9.794  -0.579  1.00  0.00      RM0  N  
ATOM   4220  CA  CYS M  40       1.677  10.405  -1.275  1.00  0.00      RM0  C  
ATOM   4221  C   CYS M  40       0.517   9.428  -1.266  1.00  0.00      RM0  C  
ATOM   4222  O   CYS M  40       0.637   8.324  -1.811  1.00  0.00      RM0  O  
ATOM   4223  CB  CYS M  40       2.025  10.799  -2.715  1.00  0.00      RM0  C  
ATOM   4224  SG  CYS M  40       3.604  11.655  -2.926  1.00  0.00      RM0  S  
ATOM   4225  H   CYS M  40       3.046   8.870  -0.878  1.00  0.00      RM0  H  
ATOM   4226  N   LYS M  41      -0.608   9.835  -0.692  1.00  0.00      RM0  N  
ATOM   4227  CA  LYS M  41      -1.825   9.045  -0.781  1.00  0.00      RM0  C  
ATOM   4228  C   LYS M  41      -2.704   9.576  -1.904  1.00  0.00      RM0  C  
ATOM   4229  O   LYS M  41      -2.833  10.790  -2.085  1.00  0.00      RM0  O  
ATOM   4230  CB  LYS M  41      -2.596   9.098   0.541  1.00  0.00      RM0  C  
ATOM   4231  CG  LYS M  41      -1.729   9.051   1.806  1.00  0.00      RM0  C  
ATOM   4232  CD  LYS M  41      -0.962   7.745   2.025  1.00  0.00      RM0  C  
ATOM   4233  CE  LYS M  41      -0.109   7.797   3.298  1.00  0.00      RM0  C  
ATOM   4234  NZ  LYS M  41       0.679   6.570   3.472  1.00  0.00      RM0  N1+
ATOM   4235  H   LYS M  41      -0.687  10.781  -0.389  1.00  0.00      RM0  H  
ATOM   4236  HZ1 LYS M  41       0.130   5.735   3.727  1.00  0.00      RM0  H  
ATOM   4237  HZ2 LYS M  41       1.202   6.304   2.609  1.00  0.00      RM0  H  
ATOM   4238  HZ3 LYS M  41       1.460   6.706   4.158  1.00  0.00      RM0  H  
ATOM   4239  N   PHE M  42      -3.327   8.658  -2.640  1.00  0.00      RM0  N  
ATOM   4240  CA  PHE M  42      -4.350   8.994  -3.611  1.00  0.00      RM0  C  
ATOM   4241  C   PHE M  42      -5.424   7.919  -3.532  1.00  0.00      RM0  C  
ATOM   4242  O   PHE M  42      -5.103   6.733  -3.371  1.00  0.00      RM0  O  
ATOM   4243  CB  PHE M  42      -3.737   9.114  -5.018  1.00  0.00      RM0  C  
ATOM   4244  CG  PHE M  42      -3.039   7.846  -5.464  1.00  0.00      RM0  C  
ATOM   4245  CD1 PHE M  42      -1.728   7.588  -5.077  1.00  0.00      RM0  C  
ATOM   4246  CD2 PHE M  42      -3.701   6.943  -6.288  1.00  0.00      RM0  C  
ATOM   4247  CE1 PHE M  42      -1.078   6.440  -5.515  1.00  0.00      RM0  C  
ATOM   4248  CE2 PHE M  42      -3.052   5.794  -6.726  1.00  0.00      RM0  C  
ATOM   4249  CZ  PHE M  42      -1.740   5.542  -6.342  1.00  0.00      RM0  C  
ATOM   4250  H   PHE M  42      -3.181   7.676  -2.492  1.00  0.00      RM0  H  
ATOM   4251  N   PRO M  43      -6.695   8.301  -3.640  1.00  0.00      RM0  N  
ATOM   4252  CA  PRO M  43      -7.778   7.325  -3.460  1.00  0.00      RM0  C  
ATOM   4253  C   PRO M  43      -7.794   6.288  -4.572  1.00  0.00      RM0  C  
ATOM   4254  O   PRO M  43      -7.747   6.618  -5.759  1.00  0.00      RM0  O  
ATOM   4255  CB  PRO M  43      -9.021   8.223  -3.426  1.00  0.00      RM0  C  
ATOM   4256  CG  PRO M  43      -8.647   9.473  -4.224  1.00  0.00      RM0  C  
ATOM   4257  CD  PRO M  43      -7.173   9.656  -3.889  1.00  0.00      RM0  C  
ATOM   4258  N   VAL M  44      -7.871   5.024  -4.171  1.00  0.00      RM0  N  
ATOM   4259  CA  VAL M  44      -8.116   3.953  -5.117  1.00  0.00      RM0  C  
ATOM   4260  C   VAL M  44      -9.429   3.317  -4.707  1.00  0.00      RM0  C  
ATOM   4261  O   VAL M  44      -9.762   3.238  -3.519  1.00  0.00      RM0  O  
ATOM   4262  CB  VAL M  44      -6.951   2.949  -5.089  1.00  0.00      RM0  C  
ATOM   4263  CG1 VAL M  44      -7.210   1.662  -5.878  1.00  0.00      RM0  C  
ATOM   4264  CG2 VAL M  44      -5.687   3.633  -5.600  1.00  0.00      RM0  C  
ATOM   4265  H   VAL M  44      -7.969   4.787  -3.205  1.00  0.00      RM0  H  
ATOM   4266  N   GLU M  45     -10.158   2.801  -5.692  1.00  0.00      RM0  N  
ATOM   4267  CA  GLU M  45     -11.356   2.060  -5.347  1.00  0.00      RM0  C  
ATOM   4268  C   GLU M  45     -11.192   0.690  -5.939  1.00  0.00      RM0  C  
ATOM   4269  O   GLU M  45     -11.445   0.404  -7.111  1.00  0.00      RM0  O  
ATOM   4270  CB  GLU M  45     -12.599   2.740  -5.911  1.00  0.00      RM0  C  
ATOM   4271  CG  GLU M  45     -12.810   4.142  -5.342  1.00  0.00      RM0  C  
ATOM   4272  CD  GLU M  45     -14.061   4.732  -5.950  1.00  0.00      RM0  C  
ATOM   4273  OE1 GLU M  45     -14.002   5.862  -6.431  1.00  0.00      RM0  O  
ATOM   4274  OE2 GLU M  45     -15.087   4.054  -5.945  1.00  0.00      RM0  O1-
ATOM   4275  H   GLU M  45      -9.913   2.876  -6.657  1.00  0.00      RM0  H  
ATOM   4276  N   LYS M  46     -10.758  -0.108  -5.018  1.00  0.00      RM0  N  
ATOM   4277  CA  LYS M  46     -10.779  -1.534  -4.834  1.00  0.00      RM0  C  
ATOM   4278  C   LYS M  46      -9.882  -2.387  -5.668  1.00  0.00      RM0  C  
ATOM   4279  O   LYS M  46      -9.460  -3.405  -5.138  1.00  0.00      RM0  O  
ATOM   4280  CB  LYS M  46     -12.254  -1.999  -4.916  1.00  0.00      RM0  C  
ATOM   4281  CG  LYS M  46     -12.558  -3.509  -4.892  1.00  0.00      RM0  C  
ATOM   4282  CD  LYS M  46     -12.415  -4.206  -6.254  1.00  0.00      RM0  C  
ATOM   4283  CE  LYS M  46     -12.257  -5.724  -6.149  1.00  0.00      RM0  C  
ATOM   4284  NZ  LYS M  46     -11.851  -6.262  -7.458  1.00  0.00      RM0  N1+
ATOM   4285  H   LYS M  46     -10.436   0.411  -4.226  1.00  0.00      RM0  H  
ATOM   4286  HZ1 LYS M  46     -11.749  -7.294  -7.418  1.00  0.00      RM0  H  
ATOM   4287  HZ2 LYS M  46     -12.536  -6.006  -8.195  1.00  0.00      RM0  H  
ATOM   4288  HZ3 LYS M  46     -10.923  -5.876  -7.743  1.00  0.00      RM0  H  
ATOM   4289  N   GLN M  47      -9.246  -1.869  -6.681  1.00  0.00      RM0  N  
ATOM   4290  CA  GLN M  47      -8.219  -2.638  -7.374  1.00  0.00      RM0  C  
ATOM   4291  C   GLN M  47      -7.577  -1.541  -8.173  1.00  0.00      RM0  C  
ATOM   4292  O   GLN M  47      -8.284  -0.743  -8.801  1.00  0.00      RM0  O  
ATOM   4293  CB  GLN M  47      -8.899  -3.673  -8.261  1.00  0.00      RM0  C  
ATOM   4294  CG  GLN M  47      -7.959  -4.612  -9.005  1.00  0.00      RM0  C  
ATOM   4295  CD  GLN M  47      -8.816  -5.713  -9.585  1.00  0.00      RM0  C  
ATOM   4296  NE2 GLN M  47      -8.349  -6.206 -10.744  1.00  0.00      RM0  N  
ATOM   4297  OE1 GLN M  47      -9.842  -6.086  -9.008  1.00  0.00      RM0  O  
ATOM   4298  H   GLN M  47      -9.517  -1.012  -7.132  1.00  0.00      RM0  H  
ATOM   4299 HE21 GLN M  47      -7.515  -5.819 -11.145  1.00  0.00      RM0  H  
ATOM   4300 HE22 GLN M  47      -8.787  -6.943 -11.260  1.00  0.00      RM0  H  
ATOM   4301  N   LEU M  48      -6.268  -1.431  -8.112  1.00  0.00      RM0  N  
ATOM   4302  CA  LEU M  48      -5.646  -0.382  -8.882  1.00  0.00      RM0  C  
ATOM   4303  C   LEU M  48      -5.811  -0.707 -10.360  1.00  0.00      RM0  C  
ATOM   4304  O   LEU M  48      -5.573  -1.840 -10.788  1.00  0.00      RM0  O  
ATOM   4305  CB  LEU M  48      -4.169  -0.271  -8.501  1.00  0.00      RM0  C  
ATOM   4306  CG  LEU M  48      -3.422   0.856  -9.218  1.00  0.00      RM0  C  
ATOM   4307  CD1 LEU M  48      -3.942   2.237  -8.822  1.00  0.00      RM0  C  
ATOM   4308  CD2 LEU M  48      -1.913   0.743  -9.017  1.00  0.00      RM0  C  
ATOM   4309  H   LEU M  48      -5.706  -2.141  -7.695  1.00  0.00      RM0  H  
ATOM   4310  N   ASP M  49      -6.245   0.288 -11.135  1.00  0.00      RM0  N  
ATOM   4311  CA  ASP M  49      -6.207   0.213 -12.594  1.00  0.00      RM0  C  
ATOM   4312  C   ASP M  49      -4.898   0.861 -13.019  1.00  0.00      RM0  C  
ATOM   4313  O   ASP M  49      -4.804   2.080 -13.174  1.00  0.00      RM0  O  
ATOM   4314  CB  ASP M  49      -7.279   0.857 -13.453  1.00  0.00      RM0  C  
ATOM   4315  CG  ASP M  49      -6.740   0.677 -14.878  1.00  0.00      RM0  C  
ATOM   4316  OD1 ASP M  49      -6.170  -0.377 -15.174  1.00  0.00      RM0  O  
ATOM   4317  OD2 ASP M  49      -6.816   1.607 -15.675  1.00  0.00      RM0  O1-
ATOM   4318  H   ASP M  49      -6.457   1.180 -10.733  1.00  0.00      RM0  H  
ATOM   4319  N   LEU M  50      -3.877   0.027 -13.212  1.00  0.00      RM0  N  
ATOM   4320  CA  LEU M  50      -2.524   0.521 -13.457  1.00  0.00      RM0  C  
ATOM   4321  C   LEU M  50      -2.444   1.365 -14.724  1.00  0.00      RM0  C  
ATOM   4322  O   LEU M  50      -1.725   2.370 -14.761  1.00  0.00      RM0  O  
ATOM   4323  CB  LEU M  50      -1.496  -0.614 -13.527  1.00  0.00      RM0  C  
ATOM   4324  CG  LEU M  50      -1.175  -1.293 -12.189  1.00  0.00      RM0  C  
ATOM   4325  CD1 LEU M  50      -2.184  -2.375 -11.795  1.00  0.00      RM0  C  
ATOM   4326  CD2 LEU M  50       0.255  -1.834 -12.179  1.00  0.00      RM0  C  
ATOM   4327  H   LEU M  50      -4.120  -0.941 -13.251  1.00  0.00      RM0  H  
ATOM   4328  N   ALA M  51      -3.171   0.977 -15.774  1.00  0.00      RM0  N  
ATOM   4329  CA  ALA M  51      -3.091   1.695 -17.043  1.00  0.00      RM0  C  
ATOM   4330  C   ALA M  51      -3.601   3.126 -16.924  1.00  0.00      RM0  C  
ATOM   4331  O   ALA M  51      -3.240   3.971 -17.750  1.00  0.00      RM0  O  
ATOM   4332  CB  ALA M  51      -3.896   0.966 -18.119  1.00  0.00      RM0  C  
ATOM   4333  H   ALA M  51      -3.910   0.308 -15.632  1.00  0.00      RM0  H  
ATOM   4334  N   ALA M  52      -4.435   3.410 -15.927  1.00  0.00      RM0  N  
ATOM   4335  CA  ALA M  52      -4.951   4.752 -15.696  1.00  0.00      RM0  C  
ATOM   4336  C   ALA M  52      -4.086   5.579 -14.751  1.00  0.00      RM0  C  
ATOM   4337  O   ALA M  52      -4.358   6.770 -14.575  1.00  0.00      RM0  O  
ATOM   4338  CB  ALA M  52      -6.373   4.728 -15.134  1.00  0.00      RM0  C  
ATOM   4339  H   ALA M  52      -4.804   2.659 -15.366  1.00  0.00      RM0  H  
ATOM   4340  N   LEU M  53      -3.062   4.988 -14.137  1.00  0.00      RM0  N  
ATOM   4341  CA  LEU M  53      -2.266   5.680 -13.130  1.00  0.00      RM0  C  
ATOM   4342  C   LEU M  53      -1.105   6.430 -13.772  1.00  0.00      RM0  C  
ATOM   4343  O   LEU M  53      -0.361   5.866 -14.582  1.00  0.00      RM0  O  
ATOM   4344  CB  LEU M  53      -1.772   4.676 -12.087  1.00  0.00      RM0  C  
ATOM   4345  CG  LEU M  53      -1.054   5.338 -10.911  1.00  0.00      RM0  C  
ATOM   4346  CD1 LEU M  53      -1.949   6.354 -10.204  1.00  0.00      RM0  C  
ATOM   4347  CD2 LEU M  53      -0.480   4.309  -9.938  1.00  0.00      RM0  C  
ATOM   4348  H   LEU M  53      -2.819   4.050 -14.389  1.00  0.00      RM0  H  
ATOM   4349  N   ILE M  54      -0.956   7.703 -13.404  1.00  0.00      RM0  N  
ATOM   4350  CA  ILE M  54       0.163   8.543 -13.816  1.00  0.00      RM0  C  
ATOM   4351  C   ILE M  54       0.755   9.186 -12.568  1.00  0.00      RM0  C  
ATOM   4352  O   ILE M  54       0.027   9.803 -11.785  1.00  0.00      RM0  O  
ATOM   4353  CB  ILE M  54      -0.304   9.650 -14.770  1.00  0.00      RM0  C  
ATOM   4354  CG1 ILE M  54      -1.177   9.115 -15.901  1.00  0.00      RM0  C  
ATOM   4355  CG2 ILE M  54       0.873  10.475 -15.297  1.00  0.00      RM0  C  
ATOM   4356  CD1 ILE M  54      -1.982  10.229 -16.566  1.00  0.00      RM0  C  
ATOM   4357  H   ILE M  54      -1.668   8.102 -12.819  1.00  0.00      RM0  H  
ATOM   4358  N   VAL M  55       2.068   9.039 -12.377  1.00  0.00      RM0  N  
ATOM   4359  CA  VAL M  55       2.749   9.560 -11.191  1.00  0.00      RM0  C  
ATOM   4360  C   VAL M  55       4.063  10.212 -11.602  1.00  0.00      RM0  C  
ATOM   4361  O   VAL M  55       4.882   9.589 -12.287  1.00  0.00      RM0  O  
ATOM   4362  CB  VAL M  55       3.033   8.449 -10.164  1.00  0.00      RM0  C  
ATOM   4363  CG1 VAL M  55       3.863   8.975  -8.991  1.00  0.00      RM0  C  
ATOM   4364  CG2 VAL M  55       1.758   7.767  -9.668  1.00  0.00      RM0  C  
ATOM   4365  H   VAL M  55       2.575   8.308 -12.780  1.00  0.00      RM0  H  
ATOM   4366  N   TYR M  56       4.269  11.461 -11.182  1.00  0.00      RM0  N  
ATOM   4367  CA  TYR M  56       5.557  12.134 -11.307  1.00  0.00      RM0  C  
ATOM   4368  C   TYR M  56       6.033  12.585  -9.930  1.00  0.00      RM0  C  
ATOM   4369  O   TYR M  56       5.255  13.155  -9.157  1.00  0.00      RM0  O  
ATOM   4370  CB  TYR M  56       5.467  13.410 -12.148  1.00  0.00      RM0  C  
ATOM   4371  CG  TYR M  56       5.424  13.173 -13.639  1.00  0.00      RM0  C  
ATOM   4372  CD1 TYR M  56       6.574  13.476 -14.396  1.00  0.00      RM0  C  
ATOM   4373  CD2 TYR M  56       4.237  12.710 -14.240  1.00  0.00      RM0  C  
ATOM   4374  CE1 TYR M  56       6.515  13.381 -15.796  1.00  0.00      RM0  C  
ATOM   4375  CE2 TYR M  56       4.184  12.609 -15.639  1.00  0.00      RM0  C  
ATOM   4376  CZ  TYR M  56       5.312  12.968 -16.404  1.00  0.00      RM0  C  
ATOM   4377  OH  TYR M  56       5.229  12.915 -17.785  1.00  0.00      RM0  O  
ATOM   4378  H   TYR M  56       3.565  11.913 -10.645  1.00  0.00      RM0  H  
ATOM   4379  HH  TYR M  56       6.093  12.664 -18.122  1.00  0.00      RM0  H  
ATOM   4380  N   TRP M  57       7.309  12.338  -9.636  1.00  0.00      RM0  N  
ATOM   4381  CA  TRP M  57       8.014  12.944  -8.512  1.00  0.00      RM0  C  
ATOM   4382  C   TRP M  57       9.091  13.865  -9.066  1.00  0.00      RM0  C  
ATOM   4383  O   TRP M  57       9.925  13.434  -9.871  1.00  0.00      RM0  O  
ATOM   4384  CB  TRP M  57       8.660  11.855  -7.664  1.00  0.00      RM0  C  
ATOM   4385  CG  TRP M  57       7.827  11.582  -6.439  1.00  0.00      RM0  C  
ATOM   4386  CD1 TRP M  57       7.029  10.459  -6.170  1.00  0.00      RM0  C  
ATOM   4387  CD2 TRP M  57       7.716  12.417  -5.272  1.00  0.00      RM0  C  
ATOM   4388  CE2 TRP M  57       6.866  11.759  -4.357  1.00  0.00      RM0  C  
ATOM   4389  CE3 TRP M  57       8.261  13.651  -4.945  1.00  0.00      RM0  C  
ATOM   4390  NE1 TRP M  57       6.459  10.562  -4.937  1.00  0.00      RM0  N  
ATOM   4391  CZ2 TRP M  57       6.592  12.350  -3.131  1.00  0.00      RM0  C  
ATOM   4392  CZ3 TRP M  57       7.971  14.229  -3.718  1.00  0.00      RM0  C  
ATOM   4393  CH2 TRP M  57       7.141  13.584  -2.813  1.00  0.00      RM0  C  
ATOM   4394  H   TRP M  57       7.881  11.914 -10.343  1.00  0.00      RM0  H  
ATOM   4395  HE1 TRP M  57       5.837   9.928  -4.518  1.00  0.00      RM0  H  
ATOM   4396  N   GLU M  58       9.068  15.127  -8.651  1.00  0.00      RM0  N  
ATOM   4397  CA  GLU M  58       9.974  16.126  -9.196  1.00  0.00      RM0  C  
ATOM   4398  C   GLU M  58      10.324  17.132  -8.118  1.00  0.00      RM0  C  
ATOM   4399  O   GLU M  58       9.689  17.192  -7.060  1.00  0.00      RM0  O  
ATOM   4400  CB  GLU M  58       9.345  16.898 -10.349  1.00  0.00      RM0  C  
ATOM   4401  CG  GLU M  58       8.676  16.046 -11.420  1.00  0.00      RM0  C  
ATOM   4402  CD  GLU M  58       8.351  16.897 -12.619  1.00  0.00      RM0  C  
ATOM   4403  OE1 GLU M  58       7.805  17.989 -12.445  1.00  0.00      RM0  O  
ATOM   4404  OE2 GLU M  58       8.662  16.457 -13.722  1.00  0.00      RM0  O1-
ATOM   4405  H   GLU M  58       8.399  15.451  -7.973  1.00  0.00      RM0  H  
ATOM   4406  N   MET M  59      11.364  17.917  -8.388  1.00  0.00      RM0  N  
ATOM   4407  CA  MET M  59      11.490  19.149  -7.631  1.00  0.00      RM0  C  
ATOM   4408  C   MET M  59      12.212  20.208  -8.471  1.00  0.00      RM0  C  
ATOM   4409  O   MET M  59      13.441  20.250  -8.546  1.00  0.00      RM0  O  
ATOM   4410  CB  MET M  59      12.164  18.839  -6.289  1.00  0.00      RM0  C  
ATOM   4411  CG  MET M  59      13.553  18.205  -6.265  1.00  0.00      RM0  C  
ATOM   4412  SD  MET M  59      14.841  19.448  -6.135  1.00  0.00      RM0  S  
ATOM   4413  CE  MET M  59      14.133  20.403  -4.791  1.00  0.00      RM0  C  
ATOM   4414  H   MET M  59      11.904  17.744  -9.216  1.00  0.00      RM0  H  
ATOM   4415  N   GLU M  60      11.398  21.063  -9.079  1.00  0.00      RM0  N  
ATOM   4416  CA  GLU M  60      11.454  22.482  -9.410  1.00  0.00      RM0  C  
ATOM   4417  C   GLU M  60      12.391  22.922 -10.531  1.00  0.00      RM0  C  
ATOM   4418  O   GLU M  60      12.338  24.097 -10.909  1.00  0.00      RM0  O  
ATOM   4419  CB  GLU M  60      11.622  23.260  -8.098  1.00  0.00      RM0  C  
ATOM   4420  CG  GLU M  60      10.376  24.008  -7.581  1.00  0.00      RM0  C  
ATOM   4421  CD  GLU M  60       9.146  23.163  -7.228  1.00  0.00      RM0  C  
ATOM   4422  OE1 GLU M  60       9.063  21.978  -7.545  1.00  0.00      RM0  O  
ATOM   4423  OE2 GLU M  60       8.227  23.721  -6.638  1.00  0.00      RM0  O1-
ATOM   4424  H   GLU M  60      10.449  20.760  -8.999  1.00  0.00      RM0  H  
ATOM   4425  N   ASP M  61      13.241  22.055 -11.107  1.00  0.00      RM0  N  
ATOM   4426  CA  ASP M  61      13.269  21.782 -12.538  1.00  0.00      RM0  C  
ATOM   4427  C   ASP M  61      13.517  20.307 -12.853  1.00  0.00      RM0  C  
ATOM   4428  O   ASP M  61      13.743  19.978 -14.021  1.00  0.00      RM0  O  
ATOM   4429  CB  ASP M  61      14.457  22.586 -13.115  1.00  0.00      RM0  C  
ATOM   4430  CG  ASP M  61      15.798  22.215 -12.461  1.00  0.00      RM0  C  
ATOM   4431  OD1 ASP M  61      15.967  22.409 -11.254  1.00  0.00      RM0  O  
ATOM   4432  OD2 ASP M  61      16.672  21.708 -13.158  1.00  0.00      RM0  O1-
ATOM   4433  H   ASP M  61      14.002  21.711 -10.554  1.00  0.00      RM0  H  
ATOM   4434  N   LYS M  62      13.560  19.421 -11.862  1.00  0.00      RM0  N  
ATOM   4435  CA  LYS M  62      14.216  18.126 -12.027  1.00  0.00      RM0  C  
ATOM   4436  C   LYS M  62      13.232  16.979 -11.873  1.00  0.00      RM0  C  
ATOM   4437  O   LYS M  62      12.444  16.951 -10.927  1.00  0.00      RM0  O  
ATOM   4438  CB  LYS M  62      15.299  17.977 -10.961  1.00  0.00      RM0  C  
ATOM   4439  CG  LYS M  62      16.401  19.028 -11.060  1.00  0.00      RM0  C  
ATOM   4440  CD  LYS M  62      16.799  19.555  -9.683  1.00  0.00      RM0  C  
ATOM   4441  CE  LYS M  62      17.274  18.449  -8.751  1.00  0.00      RM0  C  
ATOM   4442  NZ  LYS M  62      17.289  18.945  -7.370  1.00  0.00      RM0  N1+
ATOM   4443  H   LYS M  62      13.230  19.694 -10.963  1.00  0.00      RM0  H  
ATOM   4444  HZ1 LYS M  62      18.185  19.403  -7.124  1.00  0.00      RM0  H  
ATOM   4445  HZ2 LYS M  62      16.515  19.634  -7.276  1.00  0.00      RM0  H  
ATOM   4446  HZ3 LYS M  62      17.100  18.157  -6.709  1.00  0.00      RM0  H  
ATOM   4447  N   ASN M  63      13.317  16.008 -12.780  1.00  0.00      RM0  N  
ATOM   4448  CA  ASN M  63      12.454  14.839 -12.720  1.00  0.00      RM0  C  
ATOM   4449  C   ASN M  63      13.134  13.747 -11.906  1.00  0.00      RM0  C  
ATOM   4450  O   ASN M  63      14.276  13.370 -12.186  1.00  0.00      RM0  O  
ATOM   4451  CB  ASN M  63      12.046  14.268 -14.067  1.00  0.00      RM0  C  
ATOM   4452  CG  ASN M  63      11.144  13.094 -13.745  1.00  0.00      RM0  C  
ATOM   4453  ND2 ASN M  63       9.863  13.457 -13.545  1.00  0.00      RM0  N  
ATOM   4454  OD1 ASN M  63      11.571  11.946 -13.641  1.00  0.00      RM0  O  
ATOM   4455  H   ASN M  63      14.021  16.048 -13.488  1.00  0.00      RM0  H  
ATOM   4456 HD21 ASN M  63       9.552  14.411 -13.672  1.00  0.00      RM0  H  
ATOM   4457 HD22 ASN M  63       9.161  12.803 -13.252  1.00  0.00      RM0  H  
ATOM   4458  N   ILE M  64      12.428  13.245 -10.898  1.00  0.00      RM0  N  
ATOM   4459  CA  ILE M  64      12.903  12.141 -10.076  1.00  0.00      RM0  C  
ATOM   4460  C   ILE M  64      12.288  10.820 -10.513  1.00  0.00      RM0  C  
ATOM   4461  O   ILE M  64      12.993   9.828 -10.699  1.00  0.00      RM0  O  
ATOM   4462  CB  ILE M  64      12.606  12.435  -8.617  1.00  0.00      RM0  C  
ATOM   4463  CG1 ILE M  64      13.023  13.862  -8.283  1.00  0.00      RM0  C  
ATOM   4464  CG2 ILE M  64      13.255  11.408  -7.700  1.00  0.00      RM0  C  
ATOM   4465  CD1 ILE M  64      12.505  14.272  -6.913  1.00  0.00      RM0  C  
ATOM   4466  H   ILE M  64      11.491  13.575 -10.797  1.00  0.00      RM0  H  
ATOM   4467  N   ILE M  65      10.968  10.790 -10.673  1.00  0.00      RM0  N  
ATOM   4468  CA  ILE M  65      10.248   9.618 -11.155  1.00  0.00      RM0  C  
ATOM   4469  C   ILE M  65       9.303  10.049 -12.267  1.00  0.00      RM0  C  
ATOM   4470  O   ILE M  65       8.661  11.101 -12.177  1.00  0.00      RM0  O  
ATOM   4471  CB  ILE M  65       9.469   8.963 -10.000  1.00  0.00      RM0  C  
ATOM   4472  CG1 ILE M  65      10.427   8.305  -9.008  1.00  0.00      RM0  C  
ATOM   4473  CG2 ILE M  65       8.413   7.962 -10.478  1.00  0.00      RM0  C  
ATOM   4474  CD1 ILE M  65      11.212   7.153  -9.636  1.00  0.00      RM0  C  
ATOM   4475  H   ILE M  65      10.437  11.638 -10.602  1.00  0.00      RM0  H  
ATOM   4476  N   GLN M  66       9.221   9.233 -13.316  1.00  0.00      RM0  N  
ATOM   4477  CA  GLN M  66       8.217   9.390 -14.361  1.00  0.00      RM0  C  
ATOM   4478  C   GLN M  66       7.493   8.063 -14.520  1.00  0.00      RM0  C  
ATOM   4479  O   GLN M  66       8.101   7.065 -14.922  1.00  0.00      RM0  O  
ATOM   4480  CB  GLN M  66       8.799   9.857 -15.689  1.00  0.00      RM0  C  
ATOM   4481  CG  GLN M  66       7.640   9.941 -16.679  1.00  0.00      RM0  C  
ATOM   4482  CD  GLN M  66       8.082  10.518 -17.998  1.00  0.00      RM0  C  
ATOM   4483  NE2 GLN M  66       8.996   9.785 -18.632  1.00  0.00      RM0  N  
ATOM   4484  OE1 GLN M  66       7.597  11.551 -18.442  1.00  0.00      RM0  O  
ATOM   4485  H   GLN M  66       9.779   8.405 -13.371  1.00  0.00      RM0  H  
ATOM   4486 HE21 GLN M  66       9.432   8.971 -18.245  1.00  0.00      RM0  H  
ATOM   4487 HE22 GLN M  66       9.281  10.069 -19.545  1.00  0.00      RM0  H  
ATOM   4488  N   PHE M  67       6.201   8.056 -14.206  1.00  0.00      RM0  N  
ATOM   4489  CA  PHE M  67       5.383   6.844 -14.234  1.00  0.00      RM0  C  
ATOM   4490  C   PHE M  67       4.060   7.230 -14.887  1.00  0.00      RM0  C  
ATOM   4491  O   PHE M  67       3.216   7.873 -14.256  1.00  0.00      RM0  O  
ATOM   4492  CB  PHE M  67       5.192   6.337 -12.803  1.00  0.00      RM0  C  
ATOM   4493  CG  PHE M  67       4.410   5.047 -12.771  1.00  0.00      RM0  C  
ATOM   4494  CD1 PHE M  67       5.069   3.838 -12.948  1.00  0.00      RM0  C  
ATOM   4495  CD2 PHE M  67       3.038   5.068 -12.545  1.00  0.00      RM0  C  
ATOM   4496  CE1 PHE M  67       4.362   2.645 -12.872  1.00  0.00      RM0  C  
ATOM   4497  CE2 PHE M  67       2.331   3.875 -12.473  1.00  0.00      RM0  C  
ATOM   4498  CZ  PHE M  67       2.995   2.663 -12.620  1.00  0.00      RM0  C  
ATOM   4499  H   PHE M  67       5.736   8.879 -13.871  1.00  0.00      RM0  H  
ATOM   4500  N   VAL M  68       3.894   6.852 -16.150  1.00  0.00      RM0  N  
ATOM   4501  CA  VAL M  68       2.764   7.282 -16.962  1.00  0.00      RM0  C  
ATOM   4502  C   VAL M  68       2.061   6.046 -17.498  1.00  0.00      RM0  C  
ATOM   4503  O   VAL M  68       2.678   5.222 -18.183  1.00  0.00      RM0  O  
ATOM   4504  CB  VAL M  68       3.253   8.180 -18.114  1.00  0.00      RM0  C  
ATOM   4505  CG1 VAL M  68       2.124   8.597 -19.059  1.00  0.00      RM0  C  
ATOM   4506  CG2 VAL M  68       3.991   9.411 -17.587  1.00  0.00      RM0  C  
ATOM   4507  H   VAL M  68       4.553   6.215 -16.564  1.00  0.00      RM0  H  
ATOM   4508  N   HIS M  69       0.769   5.930 -17.192  1.00  0.00      RM0  N  
ATOM   4509  CA  HIS M  69      -0.092   4.872 -17.722  1.00  0.00      RM0  C  
ATOM   4510  C   HIS M  69       0.511   3.488 -17.487  1.00  0.00      RM0  C  
ATOM   4511  O   HIS M  69       0.497   2.620 -18.363  1.00  0.00      RM0  O  
ATOM   4512  CB  HIS M  69      -0.474   5.142 -19.176  1.00  0.00      RM0  C  
ATOM   4513  CG  HIS M  69      -1.390   6.339 -19.187  1.00  0.00      RM0  C  
ATOM   4514  CD2 HIS M  69      -1.308   7.483 -19.981  1.00  0.00      RM0  C  
ATOM   4515  ND1 HIS M  69      -2.452   6.457 -18.372  1.00  0.00      RM0  N  
ATOM   4516  CE1 HIS M  69      -3.043   7.655 -18.638  1.00  0.00      RM0  C  
ATOM   4517  NE2 HIS M  69      -2.338   8.291 -19.627  1.00  0.00      RM0  N  
ATOM   4518  H   HIS M  69       0.388   6.561 -16.516  1.00  0.00      RM0  H  
ATOM   4519  HD1 HIS M  69      -2.750   5.794 -17.712  1.00  0.00      RM0  H  
ATOM   4520  N   GLY M  70       1.052   3.286 -16.286  1.00  0.00      RM0  N  
ATOM   4521  CA  GLY M  70       1.428   1.977 -15.802  1.00  0.00      RM0  C  
ATOM   4522  C   GLY M  70       2.876   1.579 -16.010  1.00  0.00      RM0  C  
ATOM   4523  O   GLY M  70       3.331   0.620 -15.376  1.00  0.00      RM0  O  
ATOM   4524  H   GLY M  70       1.055   4.069 -15.665  1.00  0.00      RM0  H  
ATOM   4525  N   GLU M  71       3.619   2.275 -16.868  1.00  0.00      RM0  N  
ATOM   4526  CA  GLU M  71       5.024   1.961 -17.101  1.00  0.00      RM0  C  
ATOM   4527  C   GLU M  71       5.908   3.147 -16.737  1.00  0.00      RM0  C  
ATOM   4528  O   GLU M  71       5.556   4.300 -17.009  1.00  0.00      RM0  O  
ATOM   4529  CB  GLU M  71       5.270   1.555 -18.557  1.00  0.00      RM0  C  
ATOM   4530  CG  GLU M  71       4.507   0.297 -18.985  1.00  0.00      RM0  C  
ATOM   4531  CD  GLU M  71       4.887  -0.078 -20.405  1.00  0.00      RM0  C  
ATOM   4532  OE1 GLU M  71       5.772  -0.916 -20.573  1.00  0.00      RM0  O  
ATOM   4533  OE2 GLU M  71       4.290   0.456 -21.338  1.00  0.00      RM0  O1-
ATOM   4534  H   GLU M  71       3.216   3.030 -17.389  1.00  0.00      RM0  H  
ATOM   4535  N   GLU M  72       7.058   2.858 -16.125  1.00  0.00      RM0  N  
ATOM   4536  CA  GLU M  72       8.033   3.889 -15.801  1.00  0.00      RM0  C  
ATOM   4537  C   GLU M  72       8.961   4.170 -16.983  1.00  0.00      RM0  C  
ATOM   4538  O   GLU M  72       9.119   3.359 -17.900  1.00  0.00      RM0  O  
ATOM   4539  CB  GLU M  72       8.676   3.739 -14.402  1.00  0.00      RM0  C  
ATOM   4540  CG  GLU M  72       9.290   2.409 -13.959  1.00  0.00      RM0  C  
ATOM   4541  CD  GLU M  72       9.580   2.474 -12.458  1.00  0.00      RM0  C  
ATOM   4542  OE1 GLU M  72      10.491   1.800 -11.980  1.00  0.00      RM0  O  
ATOM   4543  OE2 GLU M  72       8.876   3.175 -11.730  1.00  0.00      RM0  O1-
ATOM   4544  H   GLU M  72       7.337   1.903 -16.090  1.00  0.00      RM0  H  
ATOM   4545  N   ASP M  73       9.570   5.358 -16.945  1.00  0.00      RM0  N  
ATOM   4546  CA  ASP M  73      10.619   5.754 -17.887  1.00  0.00      RM0  C  
ATOM   4547  C   ASP M  73      11.641   6.583 -17.111  1.00  0.00      RM0  C  
ATOM   4548  O   ASP M  73      11.443   7.782 -16.897  1.00  0.00      RM0  O  
ATOM   4549  CB  ASP M  73      10.163   6.546 -19.105  1.00  0.00      RM0  C  
ATOM   4550  CG  ASP M  73      11.402   6.860 -19.935  1.00  0.00      RM0  C  
ATOM   4551  OD1 ASP M  73      12.431   6.203 -19.782  1.00  0.00      RM0  O  
ATOM   4552  OD2 ASP M  73      11.357   7.745 -20.782  1.00  0.00      RM0  O1-
ATOM   4553  H   ASP M  73       9.321   6.006 -16.220  1.00  0.00      RM0  H  
ATOM   4554  N   LEU M  74      12.740   5.934 -16.707  1.00  0.00      RM0  N  
ATOM   4555  CA  LEU M  74      13.809   6.574 -15.942  1.00  0.00      RM0  C  
ATOM   4556  C   LEU M  74      14.779   7.371 -16.806  1.00  0.00      RM0  C  
ATOM   4557  O   LEU M  74      15.516   8.202 -16.265  1.00  0.00      RM0  O  
ATOM   4558  CB  LEU M  74      14.528   5.568 -15.046  1.00  0.00      RM0  C  
ATOM   4559  CG  LEU M  74      13.600   5.071 -13.934  1.00  0.00      RM0  C  
ATOM   4560  CD1 LEU M  74      14.288   4.047 -13.029  1.00  0.00      RM0  C  
ATOM   4561  CD2 LEU M  74      13.008   6.234 -13.133  1.00  0.00      RM0  C  
ATOM   4562  H   LEU M  74      12.818   4.980 -16.994  1.00  0.00      RM0  H  
ATOM   4563  N   LYS M  75      14.802   7.136 -18.126  1.00  0.00      RM0  N  
ATOM   4564  CA  LYS M  75      15.612   7.962 -19.021  1.00  0.00      RM0  C  
ATOM   4565  C   LYS M  75      15.333   9.446 -18.815  1.00  0.00      RM0  C  
ATOM   4566  O   LYS M  75      16.162  10.289 -19.182  1.00  0.00      RM0  O  
ATOM   4567  CB  LYS M  75      15.322   7.580 -20.475  1.00  0.00      RM0  C  
ATOM   4568  CG  LYS M  75      15.620   6.123 -20.842  1.00  0.00      RM0  C  
ATOM   4569  CD  LYS M  75      15.317   5.789 -22.309  1.00  0.00      RM0  C  
ATOM   4570  CE  LYS M  75      13.856   5.460 -22.656  1.00  0.00      RM0  C  
ATOM   4571  NZ  LYS M  75      12.935   6.571 -22.364  1.00  0.00      RM0  N1+
ATOM   4572  H   LYS M  75      14.085   6.555 -18.521  1.00  0.00      RM0  H  
ATOM   4573  HZ1 LYS M  75      11.943   6.272 -22.446  1.00  0.00      RM0  H  
ATOM   4574  HZ2 LYS M  75      12.962   6.842 -21.351  1.00  0.00      RM0  H  
ATOM   4575  HZ3 LYS M  75      13.076   7.433 -22.922  1.00  0.00      RM0  H  
ATOM   4576  N   VAL M  76      14.185   9.773 -18.223  1.00  0.00      RM0  N  
ATOM   4577  CA  VAL M  76      13.810  11.145 -17.921  1.00  0.00      RM0  C  
ATOM   4578  C   VAL M  76      14.392  11.635 -16.598  1.00  0.00      RM0  C  
ATOM   4579  O   VAL M  76      14.451  12.852 -16.367  1.00  0.00      RM0  O  
ATOM   4580  CB  VAL M  76      12.286  11.223 -18.002  1.00  0.00      RM0  C  
ATOM   4581  CG1 VAL M  76      11.676  12.577 -17.636  1.00  0.00      RM0  C  
ATOM   4582  CG2 VAL M  76      11.918  10.819 -19.428  1.00  0.00      RM0  C  
ATOM   4583  H   VAL M  76      13.520   9.070 -17.973  1.00  0.00      RM0  H  
ATOM   4584  N   GLN M  77      14.842  10.727 -15.736  1.00  0.00      RM0  N  
ATOM   4585  CA  GLN M  77      15.286  11.087 -14.394  1.00  0.00      RM0  C  
ATOM   4586  C   GLN M  77      16.531  11.971 -14.430  1.00  0.00      RM0  C  
ATOM   4587  O   GLN M  77      17.417  11.793 -15.272  1.00  0.00      RM0  O  
ATOM   4588  CB  GLN M  77      15.436   9.827 -13.527  1.00  0.00      RM0  C  
ATOM   4589  CG  GLN M  77      15.986   9.977 -12.103  1.00  0.00      RM0  C  
ATOM   4590  CD  GLN M  77      16.261   8.596 -11.521  1.00  0.00      RM0  C  
ATOM   4591  NE2 GLN M  77      15.429   8.264 -10.517  1.00  0.00      RM0  N  
ATOM   4592  OE1 GLN M  77      17.177   7.885 -11.948  1.00  0.00      RM0  O  
ATOM   4593  H   GLN M  77      14.724   9.780 -15.991  1.00  0.00      RM0  H  
ATOM   4594 HE21 GLN M  77      14.644   8.862 -10.320  1.00  0.00      RM0  H  
ATOM   4595 HE22 GLN M  77      15.504   7.456  -9.927  1.00  0.00      RM0  H  
ATOM   4596  N   HIS M  78      16.594  12.927 -13.504  1.00  0.00      RM0  N  
ATOM   4597  CA  HIS M  78      17.701  13.868 -13.435  1.00  0.00      RM0  C  
ATOM   4598  C   HIS M  78      18.944  13.221 -12.815  1.00  0.00      RM0  C  
ATOM   4599  O   HIS M  78      18.870  12.214 -12.106  1.00  0.00      RM0  O  
ATOM   4600  CB  HIS M  78      17.296  15.133 -12.676  1.00  0.00      RM0  C  
ATOM   4601  CG  HIS M  78      18.289  16.223 -12.998  1.00  0.00      RM0  C  
ATOM   4602  CD2 HIS M  78      18.606  16.717 -14.266  1.00  0.00      RM0  C  
ATOM   4603  ND1 HIS M  78      19.048  16.855 -12.082  1.00  0.00      RM0  N  
ATOM   4604  CE1 HIS M  78      19.841  17.743 -12.764  1.00  0.00      RM0  C  
ATOM   4605  NE2 HIS M  78      19.570  17.652 -14.103  1.00  0.00      RM0  N  
ATOM   4606  H   HIS M  78      15.911  12.914 -12.780  1.00  0.00      RM0  H  
ATOM   4607  HD1 HIS M  78      19.048  16.729 -11.108  1.00  0.00      RM0  H  
ATOM   4608  N   SER M  79      20.102  13.827 -13.104  1.00  0.00      RM0  N  
ATOM   4609  CA  SER M  79      21.391  13.295 -12.659  1.00  0.00      RM0  C  
ATOM   4610  C   SER M  79      21.490  13.185 -11.138  1.00  0.00      RM0  C  
ATOM   4611  O   SER M  79      22.059  12.216 -10.619  1.00  0.00      RM0  O  
ATOM   4612  CB  SER M  79      22.406  14.205 -13.327  1.00  0.00      RM0  C  
ATOM   4613  OG  SER M  79      21.752  14.713 -14.498  1.00  0.00      RM0  O  
ATOM   4614  H   SER M  79      20.113  14.624 -13.708  1.00  0.00      RM0  H  
ATOM   4615  HG  SER M  79      22.387  15.241 -14.970  1.00  0.00      RM0  H  
ATOM   4616  N   SER M  80      20.951  14.171 -10.413  1.00  0.00      RM0  N  
ATOM   4617  CA  SER M  80      21.119  14.253  -8.958  1.00  0.00      RM0  C  
ATOM   4618  C   SER M  80      20.680  12.972  -8.269  1.00  0.00      RM0  C  
ATOM   4619  O   SER M  80      21.272  12.554  -7.267  1.00  0.00      RM0  O  
ATOM   4620  CB  SER M  80      20.336  15.487  -8.558  1.00  0.00      RM0  C  
ATOM   4621  OG  SER M  80      20.348  16.358  -9.700  1.00  0.00      RM0  O  
ATOM   4622  H   SER M  80      20.434  14.891 -10.873  1.00  0.00      RM0  H  
ATOM   4623  HG  SER M  80      21.230  16.721  -9.729  1.00  0.00      RM0  H  
ATOM   4624  N   TYR M  81      19.641  12.340  -8.794  1.00  0.00      RM0  N  
ATOM   4625  CA  TYR M  81      18.927  11.257  -8.146  1.00  0.00      RM0  C  
ATOM   4626  C   TYR M  81      19.179   9.925  -8.839  1.00  0.00      RM0  C  
ATOM   4627  O   TYR M  81      18.333   9.028  -8.761  1.00  0.00      RM0  O  
ATOM   4628  CB  TYR M  81      17.424  11.543  -8.125  1.00  0.00      RM0  C  
ATOM   4629  CG  TYR M  81      17.168  12.907  -7.529  1.00  0.00      RM0  C  
ATOM   4630  CD1 TYR M  81      16.775  13.952  -8.355  1.00  0.00      RM0  C  
ATOM   4631  CD2 TYR M  81      17.333  13.123  -6.166  1.00  0.00      RM0  C  
ATOM   4632  CE1 TYR M  81      16.585  15.221  -7.822  1.00  0.00      RM0  C  
ATOM   4633  CE2 TYR M  81      17.138  14.394  -5.636  1.00  0.00      RM0  C  
ATOM   4634  CZ  TYR M  81      16.785  15.452  -6.466  1.00  0.00      RM0  C  
ATOM   4635  OH  TYR M  81      16.643  16.731  -5.955  1.00  0.00      RM0  O  
ATOM   4636  H   TYR M  81      19.348  12.560  -9.726  1.00  0.00      RM0  H  
ATOM   4637  HH  TYR M  81      16.358  16.618  -5.039  1.00  0.00      RM0  H  
ATOM   4638  N   ARG M  82      20.309   9.777  -9.538  1.00  0.00      RM0  N  
ATOM   4639  CA  ARG M  82      20.460   8.622 -10.406  1.00  0.00      RM0  C  
ATOM   4640  C   ARG M  82      20.773   7.422  -9.529  1.00  0.00      RM0  C  
ATOM   4641  O   ARG M  82      21.759   7.423  -8.788  1.00  0.00      RM0  O  
ATOM   4642  CB  ARG M  82      21.642   8.806 -11.358  1.00  0.00      RM0  C  
ATOM   4643  CG  ARG M  82      21.405   9.710 -12.566  1.00  0.00      RM0  C  
ATOM   4644  CD  ARG M  82      21.064   8.962 -13.855  1.00  0.00      RM0  C  
ATOM   4645  NE  ARG M  82      19.784   8.268 -13.768  1.00  0.00      RM0  N  
ATOM   4646  CZ  ARG M  82      18.794   8.615 -14.637  1.00  0.00      RM0  C  
ATOM   4647  NH1 ARG M  82      17.633   7.942 -14.591  1.00  0.00      RM0  N1+
ATOM   4648  NH2 ARG M  82      18.987   9.631 -15.505  1.00  0.00      RM0  N  
ATOM   4649  H   ARG M  82      21.054  10.445  -9.481  1.00  0.00      RM0  H  
ATOM   4650  HE  ARG M  82      19.666   7.567 -13.058  1.00  0.00      RM0  H  
ATOM   4651 HH11 ARG M  82      16.901   8.070 -15.273  1.00  0.00      RM0  H  
ATOM   4652 HH12 ARG M  82      17.440   7.314 -13.824  1.00  0.00      RM0  H  
ATOM   4653 HH21 ARG M  82      18.233  10.045 -16.035  1.00  0.00      RM0  H  
ATOM   4654 HH22 ARG M  82      19.885  10.060 -15.629  1.00  0.00      RM0  H  
ATOM   4655  N   GLN M  83      19.939   6.386  -9.634  1.00  0.00      RM0  N  
ATOM   4656  CA  GLN M  83      20.088   5.082  -8.998  1.00  0.00      RM0  C  
ATOM   4657  C   GLN M  83      19.817   5.216  -7.509  1.00  0.00      RM0  C  
ATOM   4658  O   GLN M  83      19.964   4.242  -6.770  1.00  0.00      RM0  O  
ATOM   4659  CB  GLN M  83      21.369   4.322  -9.331  1.00  0.00      RM0  C  
ATOM   4660  CG  GLN M  83      21.025   3.032 -10.088  1.00  0.00      RM0  C  
ATOM   4661  CD  GLN M  83      20.253   2.032  -9.228  1.00  0.00      RM0  C  
ATOM   4662  NE2 GLN M  83      20.879   0.844  -9.168  1.00  0.00      RM0  N  
ATOM   4663  OE1 GLN M  83      19.170   2.272  -8.691  1.00  0.00      RM0  O  
ATOM   4664  H   GLN M  83      19.094   6.566 -10.138  1.00  0.00      RM0  H  
ATOM   4665 HE21 GLN M  83      21.762   0.723  -9.625  1.00  0.00      RM0  H  
ATOM   4666 HE22 GLN M  83      20.497   0.054  -8.688  1.00  0.00      RM0  H  
ATOM   4667  N   ARG M  84      19.475   6.405  -7.037  1.00  0.00      RM0  N  
ATOM   4668  CA  ARG M  84      19.382   6.737  -5.625  1.00  0.00      RM0  C  
ATOM   4669  C   ARG M  84      17.945   6.830  -5.180  1.00  0.00      RM0  C  
ATOM   4670  O   ARG M  84      17.623   6.459  -4.056  1.00  0.00      RM0  O  
ATOM   4671  CB  ARG M  84      19.974   8.114  -5.319  1.00  0.00      RM0  C  
ATOM   4672  CG  ARG M  84      21.483   8.291  -5.453  1.00  0.00      RM0  C  
ATOM   4673  CD  ARG M  84      21.884   9.722  -5.074  1.00  0.00      RM0  C  
ATOM   4674  NE  ARG M  84      21.458  10.043  -3.710  1.00  0.00      RM0  N  
ATOM   4675  CZ  ARG M  84      20.967  11.285  -3.409  1.00  0.00      RM0  C  
ATOM   4676  NH1 ARG M  84      20.823  12.227  -4.368  1.00  0.00      RM0  N1+
ATOM   4677  NH2 ARG M  84      20.628  11.561  -2.137  1.00  0.00      RM0  N  
ATOM   4678  H   ARG M  84      19.255   7.138  -7.680  1.00  0.00      RM0  H  
ATOM   4679  HE  ARG M  84      21.568   9.334  -3.001  1.00  0.00      RM0  H  
ATOM   4680 HH11 ARG M  84      20.408  13.118  -4.112  1.00  0.00      RM0  H  
ATOM   4681 HH12 ARG M  84      21.096  12.109  -5.332  1.00  0.00      RM0  H  
ATOM   4682 HH21 ARG M  84      20.285  12.486  -1.891  1.00  0.00      RM0  H  
ATOM   4683 HH22 ARG M  84      20.713  10.881  -1.399  1.00  0.00      RM0  H  
ATOM   4684  N   ALA M  85      17.086   7.332  -6.051  1.00  0.00      RM0  N  
ATOM   4685  CA  ALA M  85      15.687   7.555  -5.749  1.00  0.00      RM0  C  
ATOM   4686  C   ALA M  85      14.857   6.661  -6.655  1.00  0.00      RM0  C  
ATOM   4687  O   ALA M  85      15.113   6.581  -7.863  1.00  0.00      RM0  O  
ATOM   4688  CB  ALA M  85      15.319   9.019  -5.954  1.00  0.00      RM0  C  
ATOM   4689  H   ALA M  85      17.347   7.533  -6.996  1.00  0.00      RM0  H  
ATOM   4690  N   ARG M  86      13.876   5.981  -6.067  1.00  0.00      RM0  N  
ATOM   4691  CA  ARG M  86      13.040   5.071  -6.827  1.00  0.00      RM0  C  
ATOM   4692  C   ARG M  86      11.662   5.038  -6.186  1.00  0.00      RM0  C  
ATOM   4693  O   ARG M  86      11.503   5.271  -4.982  1.00  0.00      RM0  O  
ATOM   4694  CB  ARG M  86      13.548   3.634  -6.737  1.00  0.00      RM0  C  
ATOM   4695  CG  ARG M  86      14.794   3.255  -7.531  1.00  0.00      RM0  C  
ATOM   4696  CD  ARG M  86      15.427   2.029  -6.873  1.00  0.00      RM0  C  
ATOM   4697  NE  ARG M  86      15.762   2.379  -5.495  1.00  0.00      RM0  N  
ATOM   4698  CZ  ARG M  86      16.985   2.927  -5.263  1.00  0.00      RM0  C  
ATOM   4699  NH1 ARG M  86      17.956   2.776  -6.187  1.00  0.00      RM0  N1+
ATOM   4700  NH2 ARG M  86      17.179   3.622  -4.124  1.00  0.00      RM0  N  
ATOM   4701  H   ARG M  86      13.707   6.055  -5.080  1.00  0.00      RM0  H  
ATOM   4702  HE  ARG M  86      15.040   2.398  -4.789  1.00  0.00      RM0  H  
ATOM   4703 HH11 ARG M  86      18.879   3.166  -6.067  1.00  0.00      RM0  H  
ATOM   4704 HH12 ARG M  86      17.846   2.286  -7.060  1.00  0.00      RM0  H  
ATOM   4705 HH21 ARG M  86      18.016   4.137  -3.900  1.00  0.00      RM0  H  
ATOM   4706 HH22 ARG M  86      16.437   3.668  -3.438  1.00  0.00      RM0  H  
ATOM   4707  N   LEU M  87      10.671   4.706  -7.008  1.00  0.00      RM0  N  
ATOM   4708  CA  LEU M  87       9.313   4.475  -6.559  1.00  0.00      RM0  C  
ATOM   4709  C   LEU M  87       9.118   2.998  -6.216  1.00  0.00      RM0  C  
ATOM   4710  O   LEU M  87       9.676   2.108  -6.866  1.00  0.00      RM0  O  
ATOM   4711  CB  LEU M  87       8.376   4.897  -7.696  1.00  0.00      RM0  C  
ATOM   4712  CG  LEU M  87       6.871   4.852  -7.418  1.00  0.00      RM0  C  
ATOM   4713  CD1 LEU M  87       6.436   5.919  -6.414  1.00  0.00      RM0  C  
ATOM   4714  CD2 LEU M  87       6.068   4.954  -8.716  1.00  0.00      RM0  C  
ATOM   4715  H   LEU M  87      10.903   4.492  -7.955  1.00  0.00      RM0  H  
ATOM   4716  N   LEU M  88       8.281   2.746  -5.219  1.00  0.00      RM0  N  
ATOM   4717  CA  LEU M  88       8.005   1.402  -4.702  1.00  0.00      RM0  C  
ATOM   4718  C   LEU M  88       6.642   0.869  -5.165  1.00  0.00      RM0  C  
ATOM   4719  O   LEU M  88       5.593   1.355  -4.724  1.00  0.00      RM0  O  
ATOM   4720  CB  LEU M  88       8.091   1.417  -3.177  1.00  0.00      RM0  C  
ATOM   4721  CG  LEU M  88       9.409   2.018  -2.676  1.00  0.00      RM0  C  
ATOM   4722  CD1 LEU M  88       9.399   2.226  -1.161  1.00  0.00      RM0  C  
ATOM   4723  CD2 LEU M  88      10.624   1.209  -3.139  1.00  0.00      RM0  C  
ATOM   4724  H   LEU M  88       7.806   3.512  -4.780  1.00  0.00      RM0  H  
ATOM   4725  N   LYS M  89       6.667  -0.113  -6.085  1.00  0.00      RM0  N  
ATOM   4726  CA  LYS M  89       5.559  -0.419  -6.998  1.00  0.00      RM0  C  
ATOM   4727  C   LYS M  89       4.445  -1.241  -6.371  1.00  0.00      RM0  C  
ATOM   4728  O   LYS M  89       3.278  -1.068  -6.733  1.00  0.00      RM0  O  
ATOM   4729  CB  LYS M  89       6.065  -1.100  -8.271  1.00  0.00      RM0  C  
ATOM   4730  CG  LYS M  89       6.003  -0.183  -9.495  1.00  0.00      RM0  C  
ATOM   4731  CD  LYS M  89       7.018   0.960  -9.464  1.00  0.00      RM0  C  
ATOM   4732  CE  LYS M  89       8.455   0.455  -9.614  1.00  0.00      RM0  C  
ATOM   4733  NZ  LYS M  89       9.373   1.596  -9.661  1.00  0.00      RM0  N1+
ATOM   4734  H   LYS M  89       7.502  -0.657  -6.142  1.00  0.00      RM0  H  
ATOM   4735  HZ1 LYS M  89      10.182   1.374 -10.283  1.00  0.00      RM0  H  
ATOM   4736  HZ2 LYS M  89       8.926   2.374 -10.196  1.00  0.00      RM0  H  
ATOM   4737  HZ3 LYS M  89       9.681   1.900  -8.715  1.00  0.00      RM0  H  
ATOM   4738  N   ASP M  90       4.772  -2.162  -5.472  1.00  0.00      RM0  N  
ATOM   4739  CA  ASP M  90       3.721  -2.969  -4.874  1.00  0.00      RM0  C  
ATOM   4740  C   ASP M  90       2.800  -2.104  -4.041  1.00  0.00      RM0  C  
ATOM   4741  O   ASP M  90       1.602  -2.392  -3.924  1.00  0.00      RM0  O  
ATOM   4742  CB  ASP M  90       4.402  -3.975  -3.945  1.00  0.00      RM0  C  
ATOM   4743  CG  ASP M  90       5.177  -3.200  -2.884  1.00  0.00      RM0  C  
ATOM   4744  OD1 ASP M  90       6.200  -2.590  -3.204  1.00  0.00      RM0  O  
ATOM   4745  OD2 ASP M  90       4.723  -3.144  -1.746  1.00  0.00      RM0  O1-
ATOM   4746  H   ASP M  90       5.687  -2.220  -5.071  1.00  0.00      RM0  H  
ATOM   4747  N   GLN M  91       3.342  -1.034  -3.474  1.00  0.00      RM0  N  
ATOM   4748  CA  GLN M  91       2.572  -0.136  -2.637  1.00  0.00      RM0  C  
ATOM   4749  C   GLN M  91       1.681   0.802  -3.447  1.00  0.00      RM0  C  
ATOM   4750  O   GLN M  91       0.793   1.442  -2.871  1.00  0.00      RM0  O  
ATOM   4751  CB  GLN M  91       3.575   0.624  -1.773  1.00  0.00      RM0  C  
ATOM   4752  CG  GLN M  91       3.094   0.968  -0.367  1.00  0.00      RM0  C  
ATOM   4753  CD  GLN M  91       2.731  -0.273   0.433  1.00  0.00      RM0  C  
ATOM   4754  NE2 GLN M  91       3.420  -1.394   0.138  1.00  0.00      RM0  N  
ATOM   4755  OE1 GLN M  91       1.867  -0.205   1.300  1.00  0.00      RM0  O  
ATOM   4756  H   GLN M  91       4.341  -0.963  -3.511  1.00  0.00      RM0  H  
ATOM   4757 HE21 GLN M  91       4.111  -1.517  -0.586  1.00  0.00      RM0  H  
ATOM   4758 HE22 GLN M  91       3.268  -2.257   0.617  1.00  0.00      RM0  H  
ATOM   4759  N   LEU M  92       1.837   0.838  -4.775  1.00  0.00      RM0  N  
ATOM   4760  CA  LEU M  92       0.886   1.562  -5.613  1.00  0.00      RM0  C  
ATOM   4761  C   LEU M  92      -0.517   0.986  -5.481  1.00  0.00      RM0  C  
ATOM   4762  O   LEU M  92      -1.505   1.716  -5.618  1.00  0.00      RM0  O  
ATOM   4763  CB  LEU M  92       1.331   1.584  -7.073  1.00  0.00      RM0  C  
ATOM   4764  CG  LEU M  92       2.607   2.395  -7.296  1.00  0.00      RM0  C  
ATOM   4765  CD1 LEU M  92       3.058   2.337  -8.755  1.00  0.00      RM0  C  
ATOM   4766  CD2 LEU M  92       2.458   3.837  -6.809  1.00  0.00      RM0  C  
ATOM   4767  H   LEU M  92       2.544   0.282  -5.213  1.00  0.00      RM0  H  
ATOM   4768  N   SER M  93      -0.622  -0.321  -5.225  1.00  0.00      RM0  N  
ATOM   4769  CA  SER M  93      -1.929  -0.941  -5.050  1.00  0.00      RM0  C  
ATOM   4770  C   SER M  93      -2.695  -0.296  -3.904  1.00  0.00      RM0  C  
ATOM   4771  O   SER M  93      -3.913  -0.122  -3.986  1.00  0.00      RM0  O  
ATOM   4772  CB  SER M  93      -1.618  -2.414  -4.876  1.00  0.00      RM0  C  
ATOM   4773  OG  SER M  93      -0.441  -2.657  -5.656  1.00  0.00      RM0  O  
ATOM   4774  H   SER M  93       0.183  -0.913  -5.188  1.00  0.00      RM0  H  
ATOM   4775  HG  SER M  93       0.235  -2.934  -5.040  1.00  0.00      RM0  H  
ATOM   4776  N   LEU M  94      -1.993   0.113  -2.852  1.00  0.00      RM0  N  
ATOM   4777  CA  LEU M  94      -2.632   0.627  -1.647  1.00  0.00      RM0  C  
ATOM   4778  C   LEU M  94      -3.006   2.103  -1.752  1.00  0.00      RM0  C  
ATOM   4779  O   LEU M  94      -3.352   2.709  -0.732  1.00  0.00      RM0  O  
ATOM   4780  CB  LEU M  94      -1.796   0.315  -0.407  1.00  0.00      RM0  C  
ATOM   4781  CG  LEU M  94      -1.771  -1.193  -0.150  1.00  0.00      RM0  C  
ATOM   4782  CD1 LEU M  94      -1.039  -1.548   1.142  1.00  0.00      RM0  C  
ATOM   4783  CD2 LEU M  94      -3.179  -1.792  -0.173  1.00  0.00      RM0  C  
ATOM   4784  H   LEU M  94      -0.993   0.138  -2.900  1.00  0.00      RM0  H  
ATOM   4785  N   GLY M  95      -2.942   2.694  -2.943  1.00  0.00      RM0  N  
ATOM   4786  CA  GLY M  95      -3.127   4.125  -3.060  1.00  0.00      RM0  C  
ATOM   4787  C   GLY M  95      -1.978   4.928  -2.506  1.00  0.00      RM0  C  
ATOM   4788  O   GLY M  95      -2.156   6.095  -2.153  1.00  0.00      RM0  O  
ATOM   4789  H   GLY M  95      -2.684   2.178  -3.762  1.00  0.00      RM0  H  
ATOM   4790  N   ASN M  96      -0.792   4.328  -2.431  1.00  0.00      RM0  N  
ATOM   4791  CA  ASN M  96       0.383   4.930  -1.815  1.00  0.00      RM0  C  
ATOM   4792  C   ASN M  96       1.472   5.065  -2.868  1.00  0.00      RM0  C  
ATOM   4793  O   ASN M  96       1.955   4.058  -3.397  1.00  0.00      RM0  O  
ATOM   4794  CB  ASN M  96       0.897   4.078  -0.654  1.00  0.00      RM0  C  
ATOM   4795  CG  ASN M  96       0.128   4.369   0.617  1.00  0.00      RM0  C  
ATOM   4796  ND2 ASN M  96      -1.085   3.791   0.683  1.00  0.00      RM0  N  
ATOM   4797  OD1 ASN M  96       0.601   5.071   1.506  1.00  0.00      RM0  O  
ATOM   4798  H   ASN M  96      -0.625   3.446  -2.877  1.00  0.00      RM0  H  
ATOM   4799 HD21 ASN M  96      -1.462   3.259  -0.078  1.00  0.00      RM0  H  
ATOM   4800 HD22 ASN M  96      -1.704   3.845   1.465  1.00  0.00      RM0  H  
ATOM   4801  N   ALA M  97       1.863   6.299  -3.162  1.00  0.00      RM0  N  
ATOM   4802  CA  ALA M  97       2.996   6.585  -4.040  1.00  0.00      RM0  C  
ATOM   4803  C   ALA M  97       4.142   7.090  -3.167  1.00  0.00      RM0  C  
ATOM   4804  O   ALA M  97       4.156   8.255  -2.763  1.00  0.00      RM0  O  
ATOM   4805  CB  ALA M  97       2.635   7.654  -5.072  1.00  0.00      RM0  C  
ATOM   4806  H   ALA M  97       1.454   7.064  -2.687  1.00  0.00      RM0  H  
ATOM   4807  N   ALA M  98       5.103   6.216  -2.880  1.00  0.00      RM0  N  
ATOM   4808  CA  ALA M  98       6.210   6.527  -1.984  1.00  0.00      RM0  C  
ATOM   4809  C   ALA M  98       7.507   6.664  -2.770  1.00  0.00      RM0  C  
ATOM   4810  O   ALA M  98       7.876   5.766  -3.532  1.00  0.00      RM0  O  
ATOM   4811  CB  ALA M  98       6.369   5.433  -0.929  1.00  0.00      RM0  C  
ATOM   4812  H   ALA M  98       5.104   5.320  -3.322  1.00  0.00      RM0  H  
ATOM   4813  N   LEU M  99       8.192   7.789  -2.579  1.00  0.00      RM0  N  
ATOM   4814  CA  LEU M  99       9.510   8.033  -3.152  1.00  0.00      RM0  C  
ATOM   4815  C   LEU M  99      10.585   7.712  -2.122  1.00  0.00      RM0  C  
ATOM   4816  O   LEU M  99      10.472   8.097  -0.954  1.00  0.00      RM0  O  
ATOM   4817  CB  LEU M  99       9.633   9.497  -3.564  1.00  0.00      RM0  C  
ATOM   4818  CG  LEU M  99      11.001   9.846  -4.150  1.00  0.00      RM0  C  
ATOM   4819  CD1 LEU M  99      11.288   9.050  -5.422  1.00  0.00      RM0  C  
ATOM   4820  CD2 LEU M  99      11.171  11.352  -4.348  1.00  0.00      RM0  C  
ATOM   4821  H   LEU M  99       7.859   8.411  -1.865  1.00  0.00      RM0  H  
ATOM   4822  N   GLN M 100      11.629   7.009  -2.557  1.00  0.00      RM0  N  
ATOM   4823  CA  GLN M 100      12.623   6.431  -1.654  1.00  0.00      RM0  C  
ATOM   4824  C   GLN M 100      14.005   6.963  -2.027  1.00  0.00      RM0  C  
ATOM   4825  O   GLN M 100      14.617   6.513  -3.002  1.00  0.00      RM0  O  
ATOM   4826  CB  GLN M 100      12.631   4.912  -1.806  1.00  0.00      RM0  C  
ATOM   4827  CG  GLN M 100      13.787   4.245  -1.060  1.00  0.00      RM0  C  
ATOM   4828  CD  GLN M 100      14.180   2.990  -1.810  1.00  0.00      RM0  C  
ATOM   4829  NE2 GLN M 100      13.691   1.871  -1.252  1.00  0.00      RM0  N  
ATOM   4830  OE1 GLN M 100      14.884   3.022  -2.821  1.00  0.00      RM0  O  
ATOM   4831  H   GLN M 100      11.689   6.749  -3.523  1.00  0.00      RM0  H  
ATOM   4832 HE21 GLN M 100      13.123   1.942  -0.430  1.00  0.00      RM0  H  
ATOM   4833 HE22 GLN M 100      13.865   0.954  -1.612  1.00  0.00      RM0  H  
ATOM   4834  N   ILE M 101      14.492   7.912  -1.234  1.00  0.00      RM0  N  
ATOM   4835  CA  ILE M 101      15.746   8.613  -1.482  1.00  0.00      RM0  C  
ATOM   4836  C   ILE M 101      16.828   8.016  -0.598  1.00  0.00      RM0  C  
ATOM   4837  O   ILE M 101      16.718   8.044   0.635  1.00  0.00      RM0  O  
ATOM   4838  CB  ILE M 101      15.613  10.116  -1.233  1.00  0.00      RM0  C  
ATOM   4839  CG1 ILE M 101      14.479  10.708  -2.069  1.00  0.00      RM0  C  
ATOM   4840  CG2 ILE M 101      16.943  10.834  -1.484  1.00  0.00      RM0  C  
ATOM   4841  CD1 ILE M 101      14.312  12.211  -1.834  1.00  0.00      RM0  C  
ATOM   4842  H   ILE M 101      14.035   8.057  -0.352  1.00  0.00      RM0  H  
ATOM   4843  N   THR M 102      17.864   7.461  -1.212  1.00  0.00      RM0  N  
ATOM   4844  CA  THR M 102      18.947   6.853  -0.459  1.00  0.00      RM0  C  
ATOM   4845  C   THR M 102      20.092   7.837  -0.279  1.00  0.00      RM0  C  
ATOM   4846  O   THR M 102      20.391   8.637  -1.167  1.00  0.00      RM0  O  
ATOM   4847  CB  THR M 102      19.337   5.557  -1.175  1.00  0.00      RM0  C  
ATOM   4848  CG2 THR M 102      18.190   4.551  -1.107  1.00  0.00      RM0  C  
ATOM   4849  OG1 THR M 102      19.641   5.801  -2.552  1.00  0.00      RM0  O  
ATOM   4850  H   THR M 102      17.919   7.388  -2.210  1.00  0.00      RM0  H  
ATOM   4851  HG1 THR M 102      20.317   6.469  -2.560  1.00  0.00      RM0  H  
ATOM   4852  N   ASP M 103      20.745   7.743   0.885  1.00  0.00      RM0  N  
ATOM   4853  CA  ASP M 103      21.979   8.473   1.179  1.00  0.00      RM0  C  
ATOM   4854  C   ASP M 103      21.795   9.982   1.018  1.00  0.00      RM0  C  
ATOM   4855  O   ASP M 103      22.381  10.616   0.139  1.00  0.00      RM0  O  
ATOM   4856  CB  ASP M 103      23.105   7.837   0.343  1.00  0.00      RM0  C  
ATOM   4857  CG  ASP M 103      24.350   8.692   0.220  1.00  0.00      RM0  C  
ATOM   4858  OD1 ASP M 103      24.740   9.368   1.169  1.00  0.00      RM0  O  
ATOM   4859  OD2 ASP M 103      24.890   8.776  -0.881  1.00  0.00      RM0  O1-
ATOM   4860  H   ASP M 103      20.328   7.236   1.638  1.00  0.00      RM0  H  
ATOM   4861  N   VAL M 104      20.908  10.538   1.847  1.00  0.00      RM0  N  
ATOM   4862  CA  VAL M 104      20.526  11.933   1.691  1.00  0.00      RM0  C  
ATOM   4863  C   VAL M 104      21.733  12.851   1.892  1.00  0.00      RM0  C  
ATOM   4864  O   VAL M 104      22.654  12.554   2.667  1.00  0.00      RM0  O  
ATOM   4865  CB  VAL M 104      19.355  12.277   2.616  1.00  0.00      RM0  C  
ATOM   4866  CG1 VAL M 104      18.725  13.616   2.236  1.00  0.00      RM0  C  
ATOM   4867  CG2 VAL M 104      18.296  11.175   2.572  1.00  0.00      RM0  C  
ATOM   4868  H   VAL M 104      20.560   9.977   2.597  1.00  0.00      RM0  H  
ATOM   4869  N   LYS M 105      21.742  13.961   1.153  1.00  0.00      RM0  N  
ATOM   4870  CA  LYS M 105      22.752  15.000   1.298  1.00  0.00      RM0  C  
ATOM   4871  C   LYS M 105      22.082  16.372   1.237  1.00  0.00      RM0  C  
ATOM   4872  O   LYS M 105      20.881  16.491   0.981  1.00  0.00      RM0  O  
ATOM   4873  CB  LYS M 105      23.830  14.815   0.232  1.00  0.00      RM0  C  
ATOM   4874  CG  LYS M 105      24.904  13.850   0.736  1.00  0.00      RM0  C  
ATOM   4875  CD  LYS M 105      25.914  13.399  -0.313  1.00  0.00      RM0  C  
ATOM   4876  CE  LYS M 105      25.293  12.408  -1.294  1.00  0.00      RM0  C  
ATOM   4877  NZ  LYS M 105      24.717  11.289  -0.545  1.00  0.00      RM0  N1+
ATOM   4878  H   LYS M 105      20.991  14.199   0.528  1.00  0.00      RM0  H  
ATOM   4879  HZ1 LYS M 105      24.478  10.478  -1.154  1.00  0.00      RM0  H  
ATOM   4880  HZ2 LYS M 105      25.343  10.813   0.144  1.00  0.00      RM0  H  
ATOM   4881  HZ3 LYS M 105      23.841  11.502  -0.028  1.00  0.00      RM0  H  
ATOM   4882  N   LEU M 106      22.885  17.422   1.464  1.00  0.00      RM0  N  
ATOM   4883  CA  LEU M 106      22.372  18.790   1.521  1.00  0.00      RM0  C  
ATOM   4884  C   LEU M 106      21.851  19.291   0.177  1.00  0.00      RM0  C  
ATOM   4885  O   LEU M 106      21.114  20.282   0.143  1.00  0.00      RM0  O  
ATOM   4886  CB  LEU M 106      23.444  19.712   2.103  1.00  0.00      RM0  C  
ATOM   4887  CG  LEU M 106      22.876  21.017   2.664  1.00  0.00      RM0  C  
ATOM   4888  CD1 LEU M 106      21.794  20.755   3.714  1.00  0.00      RM0  C  
ATOM   4889  CD2 LEU M 106      23.978  21.935   3.191  1.00  0.00      RM0  C  
ATOM   4890  H   LEU M 106      23.868  17.269   1.554  1.00  0.00      RM0  H  
ATOM   4891  N   GLN M 107      22.203  18.638  -0.929  1.00  0.00      RM0  N  
ATOM   4892  CA  GLN M 107      21.662  19.072  -2.211  1.00  0.00      RM0  C  
ATOM   4893  C   GLN M 107      20.231  18.584  -2.393  1.00  0.00      RM0  C  
ATOM   4894  O   GLN M 107      19.446  19.229  -3.096  1.00  0.00      RM0  O  
ATOM   4895  CB  GLN M 107      22.540  18.566  -3.362  1.00  0.00      RM0  C  
ATOM   4896  CG  GLN M 107      23.990  19.077  -3.378  1.00  0.00      RM0  C  
ATOM   4897  CD  GLN M 107      24.818  18.462  -2.262  1.00  0.00      RM0  C  
ATOM   4898  NE2 GLN M 107      25.882  19.209  -1.922  1.00  0.00      RM0  N  
ATOM   4899  OE1 GLN M 107      24.517  17.396  -1.731  1.00  0.00      RM0  O  
ATOM   4900  H   GLN M 107      22.757  17.806  -0.884  1.00  0.00      RM0  H  
ATOM   4901 HE21 GLN M 107      26.064  20.076  -2.389  1.00  0.00      RM0  H  
ATOM   4902 HE22 GLN M 107      26.519  18.927  -1.203  1.00  0.00      RM0  H  
ATOM   4903  N   ASP M 108      19.878  17.455  -1.774  1.00  0.00      RM0  N  
ATOM   4904  CA  ASP M 108      18.512  16.951  -1.827  1.00  0.00      RM0  C  
ATOM   4905  C   ASP M 108      17.515  17.850  -1.102  1.00  0.00      RM0  C  
ATOM   4906  O   ASP M 108      16.308  17.666  -1.276  1.00  0.00      RM0  O  
ATOM   4907  CB  ASP M 108      18.450  15.492  -1.333  1.00  0.00      RM0  C  
ATOM   4908  CG  ASP M 108      19.474  14.589  -2.023  1.00  0.00      RM0  C  
ATOM   4909  OD1 ASP M 108      19.284  14.195  -3.171  1.00  0.00      RM0  O  
ATOM   4910  OD2 ASP M 108      20.461  14.216  -1.396  1.00  0.00      RM0  O1-
ATOM   4911  H   ASP M 108      20.505  16.947  -1.182  1.00  0.00      RM0  H  
ATOM   4912  N   ALA M 109      17.982  18.806  -0.302  1.00  0.00      RM0  N  
ATOM   4913  CA  ALA M 109      17.079  19.718   0.389  1.00  0.00      RM0  C  
ATOM   4914  C   ALA M 109      16.364  20.621  -0.608  1.00  0.00      RM0  C  
ATOM   4915  O   ALA M 109      16.952  21.073  -1.593  1.00  0.00      RM0  O  
ATOM   4916  CB  ALA M 109      17.842  20.584   1.393  1.00  0.00      RM0  C  
ATOM   4917  H   ALA M 109      18.956  19.023  -0.305  1.00  0.00      RM0  H  
ATOM   4918  N   GLY M 110      15.094  20.885  -0.352  1.00  0.00      RM0  N  
ATOM   4919  CA  GLY M 110      14.289  21.625  -1.304  1.00  0.00      RM0  C  
ATOM   4920  C   GLY M 110      12.856  21.138  -1.311  1.00  0.00      RM0  C  
ATOM   4921  O   GLY M 110      12.494  20.162  -0.659  1.00  0.00      RM0  O  
ATOM   4922  H   GLY M 110      14.629  20.483   0.439  1.00  0.00      RM0  H  
ATOM   4923  N   VAL M 111      12.031  21.861  -2.061  1.00  0.00      RM0  N  
ATOM   4924  CA  VAL M 111      10.607  21.562  -2.141  1.00  0.00      RM0  C  
ATOM   4925  C   VAL M 111      10.421  20.413  -3.119  1.00  0.00      RM0  C  
ATOM   4926  O   VAL M 111      10.850  20.493  -4.272  1.00  0.00      RM0  O  
ATOM   4927  CB  VAL M 111       9.827  22.804  -2.572  1.00  0.00      RM0  C  
ATOM   4928  CG1 VAL M 111       8.318  22.560  -2.531  1.00  0.00      RM0  C  
ATOM   4929  CG2 VAL M 111      10.224  24.003  -1.709  1.00  0.00      RM0  C  
ATOM   4930  H   VAL M 111      12.412  22.496  -2.731  1.00  0.00      RM0  H  
ATOM   4931  N   TYR M 112       9.776  19.344  -2.670  1.00  0.00      RM0  N  
ATOM   4932  CA  TYR M 112       9.453  18.244  -3.562  1.00  0.00      RM0  C  
ATOM   4933  C   TYR M 112       7.982  18.309  -3.933  1.00  0.00      RM0  C  
ATOM   4934  O   TYR M 112       7.173  18.941  -3.249  1.00  0.00      RM0  O  
ATOM   4935  CB  TYR M 112       9.834  16.907  -2.932  1.00  0.00      RM0  C  
ATOM   4936  CG  TYR M 112      11.327  16.691  -2.984  1.00  0.00      RM0  C  
ATOM   4937  CD1 TYR M 112      12.200  17.568  -2.356  1.00  0.00      RM0  C  
ATOM   4938  CD2 TYR M 112      11.831  15.603  -3.682  1.00  0.00      RM0  C
[truncated: 18,156 more chars]
