# Supplementary material for: Integrative Computational Prediction Strategy for Antibody–Antigen Binding: A Case Study on Interleukin‑1 Beta
Source: J Chem Inf Model. 2026 May 27;66(11):6659–75. doi: 10.1021/acs.jcim.6c00781 (PMC13250912; doi:10.1021/acs.jcim.6c00781)
Supplement: Supplementary file 4 [file ci6c00781_si_004.zip › Cluspro_poses/EPIGUIDE/7E9B-Ave-Ep1+3.pdb]

ATOM      1  N   GLN H   1       0.264  -7.561 -25.002  1.00  0.00      LH0  N  
ATOM      2  CA  GLN H   1      -0.631  -7.176 -26.089  1.00  0.00      LH0  C  
ATOM      3  C   GLN H   1      -0.801  -8.328 -27.057  1.00  0.00      LH0  C  
ATOM      4  O   GLN H   1      -0.078  -9.314 -26.988  1.00  0.00      LH0  O  
ATOM      5  CB  GLN H   1      -0.082  -5.949 -26.812  1.00  0.00      LH0  C  
ATOM      6  CG  GLN H   1       0.086  -4.745 -25.885  1.00  0.00      LH0  C  
ATOM      7  CD  GLN H   1       0.716  -3.603 -26.655  1.00  0.00      LH0  C  
ATOM      8  NE2 GLN H   1       0.508  -2.403 -26.103  1.00  0.00      LH0  N  
ATOM      9  OE1 GLN H   1       1.350  -3.776 -27.687  1.00  0.00      LH0  O  
ATOM     10  H   GLN H   1       0.838  -8.363 -25.182  1.00  0.00      LH0  H  
ATOM     11 HE21 GLN H   1       0.005  -2.300 -25.247  1.00  0.00      LH0  H  
ATOM     12 HE22 GLN H   1       0.878  -1.605 -26.574  1.00  0.00      LH0  H  
ATOM     13  N   VAL H   2      -1.783  -8.162 -27.953  1.00  0.00      LH0  N  
ATOM     14  CA  VAL H   2      -1.975  -9.192 -28.972  1.00  0.00      LH0  C  
ATOM     15  C   VAL H   2      -0.876  -9.117 -30.020  1.00  0.00      LH0  C  
ATOM     16  O   VAL H   2      -0.817  -8.196 -30.823  1.00  0.00      LH0  O  
ATOM     17  CB  VAL H   2      -3.372  -9.047 -29.593  1.00  0.00      LH0  C  
ATOM     18  CG1 VAL H   2      -3.644 -10.084 -30.683  1.00  0.00      LH0  C  
ATOM     19  CG2 VAL H   2      -4.447  -9.095 -28.503  1.00  0.00      LH0  C  
ATOM     20  H   VAL H   2      -2.271  -7.294 -28.012  1.00  0.00      LH0  H  
ATOM     21  N   GLN H   3       0.024 -10.100 -29.931  1.00  0.00      LH0  N  
ATOM     22  CA  GLN H   3       1.208 -10.055 -30.784  1.00  0.00      LH0  C  
ATOM     23  C   GLN H   3       1.484 -11.422 -31.356  1.00  0.00      LH0  C  
ATOM     24  O   GLN H   3       1.105 -12.435 -30.782  1.00  0.00      LH0  O  
ATOM     25  CB  GLN H   3       2.444  -9.625 -29.993  1.00  0.00      LH0  C  
ATOM     26  CG  GLN H   3       2.349  -8.270 -29.291  1.00  0.00      LH0  C  
ATOM     27  CD  GLN H   3       3.453  -8.173 -28.260  1.00  0.00      LH0  C  
ATOM     28  NE2 GLN H   3       3.725  -6.923 -27.878  1.00  0.00      LH0  N  
ATOM     29  OE1 GLN H   3       4.032  -9.161 -27.823  1.00  0.00      LH0  O  
ATOM     30  H   GLN H   3      -0.117 -10.855 -29.286  1.00  0.00      LH0  H  
ATOM     31 HE21 GLN H   3       3.217  -6.138 -28.236  1.00  0.00      LH0  H  
ATOM     32 HE22 GLN H   3       4.456  -6.784 -27.213  1.00  0.00      LH0  H  
ATOM     33  N   LEU H   4       2.182 -11.399 -32.495  1.00  0.00      LH0  N  
ATOM     34  CA  LEU H   4       2.690 -12.649 -33.045  1.00  0.00      LH0  C  
ATOM     35  C   LEU H   4       4.154 -12.463 -33.356  1.00  0.00      LH0  C  
ATOM     36  O   LEU H   4       4.539 -11.512 -34.025  1.00  0.00      LH0  O  
ATOM     37  CB  LEU H   4       1.901 -13.026 -34.296  1.00  0.00      LH0  C  
ATOM     38  CG  LEU H   4       0.494 -13.505 -33.954  1.00  0.00      LH0  C  
ATOM     39  CD1 LEU H   4      -0.462 -13.418 -35.138  1.00  0.00      LH0  C  
ATOM     40  CD2 LEU H   4       0.534 -14.900 -33.336  1.00  0.00      LH0  C  
ATOM     41  H   LEU H   4       2.442 -10.543 -32.940  1.00  0.00      LH0  H  
ATOM     42  N   VAL H   5       4.953 -13.373 -32.793  1.00  0.00      LH0  N  
ATOM     43  CA  VAL H   5       6.395 -13.228 -32.966  1.00  0.00      LH0  C  
ATOM     44  C   VAL H   5       6.977 -14.481 -33.585  1.00  0.00      LH0  C  
ATOM     45  O   VAL H   5       7.017 -15.534 -32.958  1.00  0.00      LH0  O  
ATOM     46  CB  VAL H   5       7.081 -12.933 -31.619  1.00  0.00      LH0  C  
ATOM     47  CG1 VAL H   5       8.578 -12.659 -31.802  1.00  0.00      LH0  C  
ATOM     48  CG2 VAL H   5       6.398 -11.793 -30.856  1.00  0.00      LH0  C  
ATOM     49  H   VAL H   5       4.559 -14.113 -32.243  1.00  0.00      LH0  H  
ATOM     50  N   GLU H   6       7.417 -14.334 -34.839  1.00  0.00      LH0  N  
ATOM     51  CA  GLU H   6       8.035 -15.488 -35.485  1.00  0.00      LH0  C  
ATOM     52  C   GLU H   6       9.398 -15.843 -34.923  1.00  0.00      LH0  C  
ATOM     53  O   GLU H   6      10.066 -15.061 -34.257  1.00  0.00      LH0  O  
ATOM     54  CB  GLU H   6       8.189 -15.291 -36.993  1.00  0.00      LH0  C  
ATOM     55  CG  GLU H   6       6.923 -14.969 -37.790  1.00  0.00      LH0  C  
ATOM     56  CD  GLU H   6       6.573 -13.488 -37.788  1.00  0.00      LH0  C  
ATOM     57  OE1 GLU H   6       7.278 -12.667 -37.203  1.00  0.00      LH0  O  
ATOM     58  OE2 GLU H   6       5.586 -13.137 -38.416  1.00  0.00      LH0  O1-
ATOM     59  H   GLU H   6       7.351 -13.462 -35.330  1.00  0.00      LH0  H  
ATOM     60  N   SER H   7       9.792 -17.074 -35.255  1.00  0.00      LH0  N  
ATOM     61  CA  SER H   7      11.105 -17.616 -34.927  1.00  0.00      LH0  C  
ATOM     62  C   SER H   7      11.358 -18.800 -35.840  1.00  0.00      LH0  C  
ATOM     63  O   SER H   7      10.444 -19.292 -36.491  1.00  0.00      LH0  O  
ATOM     64  CB  SER H   7      11.151 -18.056 -33.460  1.00  0.00      LH0  C  
ATOM     65  OG  SER H   7      11.277 -16.920 -32.599  1.00  0.00      LH0  O  
ATOM     66  H   SER H   7       9.128 -17.683 -35.697  1.00  0.00      LH0  H  
ATOM     67  HG  SER H   7      10.794 -16.197 -32.995  1.00  0.00      LH0  H  
ATOM     68  N   GLY H   8      12.624 -19.239 -35.864  1.00  0.00      LH0  N  
ATOM     69  CA  GLY H   8      12.914 -20.419 -36.683  1.00  0.00      LH0  C  
ATOM     70  C   GLY H   8      13.145 -20.146 -38.161  1.00  0.00      LH0  C  
ATOM     71  O   GLY H   8      13.083 -21.033 -39.003  1.00  0.00      LH0  O  
ATOM     72  H   GLY H   8      13.344 -18.772 -35.354  1.00  0.00      LH0  H  
ATOM     73  N   GLY H   9      13.424 -18.863 -38.439  1.00  0.00      LH0  N  
ATOM     74  CA  GLY H   9      13.913 -18.557 -39.779  1.00  0.00      LH0  C  
ATOM     75  C   GLY H   9      15.417 -18.733 -39.830  1.00  0.00      LH0  C  
ATOM     76  O   GLY H   9      16.050 -18.987 -38.811  1.00  0.00      LH0  O  
ATOM     77  H   GLY H   9      13.511 -18.187 -37.714  1.00  0.00      LH0  H  
ATOM     78  N   GLY H  10      15.962 -18.586 -41.040  1.00  0.00      LH0  N  
ATOM     79  CA  GLY H  10      17.408 -18.726 -41.146  1.00  0.00      LH0  C  
ATOM     80  C   GLY H  10      17.840 -19.203 -42.514  1.00  0.00      LH0  C  
ATOM     81  O   GLY H  10      17.049 -19.313 -43.445  1.00  0.00      LH0  O  
ATOM     82  H   GLY H  10      15.413 -18.291 -41.825  1.00  0.00      LH0  H  
ATOM     83  N   LEU H  11      19.150 -19.469 -42.596  1.00  0.00      LH0  N  
ATOM     84  CA  LEU H  11      19.658 -20.030 -43.845  1.00  0.00      LH0  C  
ATOM     85  C   LEU H  11      19.502 -21.533 -43.826  1.00  0.00      LH0  C  
ATOM     86  O   LEU H  11      19.781 -22.177 -42.822  1.00  0.00      LH0  O  
ATOM     87  CB  LEU H  11      21.138 -19.686 -44.034  1.00  0.00      LH0  C  
ATOM     88  CG  LEU H  11      21.476 -18.193 -43.977  1.00  0.00      LH0  C  
ATOM     89  CD1 LEU H  11      22.988 -17.966 -43.926  1.00  0.00      LH0  C  
ATOM     90  CD2 LEU H  11      20.825 -17.401 -45.110  1.00  0.00      LH0  C  
ATOM     91  H   LEU H  11      19.704 -19.480 -41.766  1.00  0.00      LH0  H  
ATOM     92  N   VAL H  12      19.055 -22.066 -44.963  1.00  0.00      LH0  N  
ATOM     93  CA  VAL H  12      18.881 -23.511 -45.008  1.00  0.00      LH0  C  
ATOM     94  C   VAL H  12      19.329 -24.043 -46.359  1.00  0.00      LH0  C  
ATOM     95  O   VAL H  12      19.315 -23.345 -47.367  1.00  0.00      LH0  O  
ATOM     96  CB  VAL H  12      17.422 -23.867 -44.649  1.00  0.00      LH0  C  
ATOM     97  CG1 VAL H  12      16.449 -23.264 -45.656  1.00  0.00      LH0  C  
ATOM     98  CG2 VAL H  12      17.181 -25.362 -44.410  1.00  0.00      LH0  C  
ATOM     99  H   VAL H  12      18.825 -21.499 -45.757  1.00  0.00      LH0  H  
ATOM    100  N   LYS H  13      19.782 -25.300 -46.326  1.00  0.00      LH0  N  
ATOM    101  CA  LYS H  13      20.185 -25.914 -47.586  1.00  0.00      LH0  C  
ATOM    102  C   LYS H  13      19.017 -26.636 -48.224  1.00  0.00      LH0  C  
ATOM    103  O   LYS H  13      18.236 -27.282 -47.534  1.00  0.00      LH0  O  
ATOM    104  CB  LYS H  13      21.365 -26.861 -47.337  1.00  0.00      LH0  C  
ATOM    105  CG  LYS H  13      22.590 -26.109 -46.812  1.00  0.00      LH0  C  
ATOM    106  CD  LYS H  13      23.075 -25.063 -47.815  1.00  0.00      LH0  C  
ATOM    107  CE  LYS H  13      24.147 -24.129 -47.258  1.00  0.00      LH0  C  
ATOM    108  NZ  LYS H  13      24.499 -23.160 -48.298  1.00  0.00      LH0  N1+
ATOM    109  H   LYS H  13      19.671 -25.847 -45.499  1.00  0.00      LH0  H  
ATOM    110  HZ1 LYS H  13      25.266 -22.516 -48.006  1.00  0.00      LH0  H  
ATOM    111  HZ2 LYS H  13      24.837 -23.631 -49.159  1.00  0.00      LH0  H  
ATOM    112  HZ3 LYS H  13      23.689 -22.561 -48.575  1.00  0.00      LH0  H  
ATOM    113  N   PRO H  14      18.913 -26.499 -49.570  1.00  0.00      LH0  N  
ATOM    114  CA  PRO H  14      17.876 -27.231 -50.308  1.00  0.00      LH0  C  
ATOM    115  C   PRO H  14      17.826 -28.708 -49.953  1.00  0.00      LH0  C  
ATOM    116  O   PRO H  14      18.851 -29.358 -49.792  1.00  0.00      LH0  O  
ATOM    117  CB  PRO H  14      18.257 -26.974 -51.769  1.00  0.00      LH0  C  
ATOM    118  CG  PRO H  14      18.984 -25.630 -51.758  1.00  0.00      LH0  C  
ATOM    119  CD  PRO H  14      19.746 -25.672 -50.439  1.00  0.00      LH0  C  
ATOM    120  N   GLY H  15      16.594 -29.199 -49.794  1.00  0.00      LH0  N  
ATOM    121  CA  GLY H  15      16.474 -30.591 -49.370  1.00  0.00      LH0  C  
ATOM    122  C   GLY H  15      16.351 -30.776 -47.866  1.00  0.00      LH0  C  
ATOM    123  O   GLY H  15      15.607 -31.626 -47.386  1.00  0.00      LH0  O  
ATOM    124  H   GLY H  15      15.807 -28.588 -49.892  1.00  0.00      LH0  H  
ATOM    125  N   GLY H  16      17.102 -29.936 -47.138  1.00  0.00      LH0  N  
ATOM    126  CA  GLY H  16      17.001 -29.999 -45.685  1.00  0.00      LH0  C  
ATOM    127  C   GLY H  16      15.751 -29.321 -45.158  1.00  0.00      LH0  C  
ATOM    128  O   GLY H  16      15.004 -28.677 -45.888  1.00  0.00      LH0  O  
ATOM    129  H   GLY H  16      17.625 -29.203 -47.574  1.00  0.00      LH0  H  
ATOM    130  N   SER H  17      15.564 -29.512 -43.851  1.00  0.00      LH0  N  
ATOM    131  CA  SER H  17      14.374 -28.949 -43.231  1.00  0.00      LH0  C  
ATOM    132  C   SER H  17      14.710 -27.862 -42.233  1.00  0.00      LH0  C  
ATOM    133  O   SER H  17      15.826 -27.773 -41.738  1.00  0.00      LH0  O  
ATOM    134  CB  SER H  17      13.589 -30.063 -42.542  1.00  0.00      LH0  C  
ATOM    135  OG  SER H  17      13.265 -31.096 -43.483  1.00  0.00      LH0  O  
ATOM    136  H   SER H  17      16.233 -29.997 -43.293  1.00  0.00      LH0  H  
ATOM    137  HG  SER H  17      12.644 -31.665 -43.028  1.00  0.00      LH0  H  
ATOM    138  N   LEU H  18      13.680 -27.062 -41.944  1.00  0.00      LH0  N  
ATOM    139  CA  LEU H  18      13.780 -26.063 -40.888  1.00  0.00      LH0  C  
ATOM    140  C   LEU H  18      12.446 -26.056 -40.155  1.00  0.00      LH0  C  
ATOM    141  O   LEU H  18      11.513 -26.729 -40.582  1.00  0.00      LH0  O  
ATOM    142  CB  LEU H  18      14.146 -24.717 -41.528  1.00  0.00      LH0  C  
ATOM    143  CG  LEU H  18      14.794 -23.678 -40.608  1.00  0.00      LH0  C  
ATOM    144  CD1 LEU H  18      16.042 -24.221 -39.910  1.00  0.00      LH0  C  
ATOM    145  CD2 LEU H  18      15.094 -22.382 -41.363  1.00  0.00      LH0  C  
ATOM    146  H   LEU H  18      12.811 -27.161 -42.433  1.00  0.00      LH0  H  
ATOM    147  N   ARG H  19      12.371 -25.313 -39.043  1.00  0.00      LH0  N  
ATOM    148  CA  ARG H  19      11.079 -25.274 -38.364  1.00  0.00      LH0  C  
ATOM    149  C   ARG H  19      10.785 -23.911 -37.780  1.00  0.00      LH0  C  
ATOM    150  O   ARG H  19      11.477 -23.421 -36.898  1.00  0.00      LH0  O  
ATOM    151  CB  ARG H  19      10.971 -26.366 -37.287  1.00  0.00      LH0  C  
ATOM    152  CG  ARG H  19       9.583 -26.435 -36.634  1.00  0.00      LH0  C  
ATOM    153  CD  ARG H  19       9.439 -27.533 -35.579  1.00  0.00      LH0  C  
ATOM    154  NE  ARG H  19       8.113 -27.489 -34.956  1.00  0.00      LH0  N  
ATOM    155  CZ  ARG H  19       7.099 -28.271 -35.396  1.00  0.00      LH0  C  
ATOM    156  NH1 ARG H  19       7.288 -29.152 -36.372  1.00  0.00      LH0  N1+
ATOM    157  NH2 ARG H  19       5.895 -28.152 -34.847  1.00  0.00      LH0  N  
ATOM    158  H   ARG H  19      13.139 -24.774 -38.697  1.00  0.00      LH0  H  
ATOM    159  HE  ARG H  19       7.995 -26.802 -34.236  1.00  0.00      LH0  H  
ATOM    160 HH11 ARG H  19       6.551 -29.734 -36.710  1.00  0.00      LH0  H  
ATOM    161 HH12 ARG H  19       8.194 -29.253 -36.803  1.00  0.00      LH0  H  
ATOM    162 HH21 ARG H  19       5.082 -28.625 -35.214  1.00  0.00      LH0  H  
ATOM    163 HH22 ARG H  19       5.759 -27.564 -34.050  1.00  0.00      LH0  H  
ATOM    164  N   LEU H  20       9.706 -23.331 -38.312  1.00  0.00      LH0  N  
ATOM    165  CA  LEU H  20       9.228 -22.093 -37.711  1.00  0.00      LH0  C  
ATOM    166  C   LEU H  20       8.528 -22.327 -36.393  1.00  0.00      LH0  C  
ATOM    167  O   LEU H  20       8.014 -23.403 -36.094  1.00  0.00      LH0  O  
ATOM    168  CB  LEU H  20       8.248 -21.381 -38.630  1.00  0.00      LH0  C  
ATOM    169  CG  LEU H  20       8.819 -20.987 -39.982  1.00  0.00      LH0  C  
ATOM    170  CD1 LEU H  20       7.705 -20.503 -40.895  1.00  0.00      LH0  C  
ATOM    171  CD2 LEU H  20       9.945 -19.964 -39.873  1.00  0.00      LH0  C  
ATOM    172  H   LEU H  20       9.164 -23.833 -38.985  1.00  0.00      LH0  H  
ATOM    173  N   SER H  21       8.505 -21.243 -35.627  1.00  0.00      LH0  N  
ATOM    174  CA  SER H  21       7.716 -21.182 -34.407  1.00  0.00      LH0  C  
ATOM    175  C   SER H  21       7.259 -19.749 -34.237  1.00  0.00      LH0  C  
ATOM    176  O   SER H  21       7.751 -18.864 -34.926  1.00  0.00      LH0  O  
ATOM    177  CB  SER H  21       8.548 -21.680 -33.222  1.00  0.00      LH0  C  
ATOM    178  OG  SER H  21       8.834 -23.077 -33.389  1.00  0.00      LH0  O  
ATOM    179  H   SER H  21       8.983 -20.416 -35.933  1.00  0.00      LH0  H  
ATOM    180  HG  SER H  21       8.764 -23.268 -34.318  1.00  0.00      LH0  H  
ATOM    181  N   CYS H  22       6.298 -19.558 -33.333  1.00  0.00      LH0  N  
ATOM    182  CA  CYS H  22       5.679 -18.244 -33.220  1.00  0.00      LH0  C  
ATOM    183  C   CYS H  22       5.019 -18.110 -31.873  1.00  0.00      LH0  C  
ATOM    184  O   CYS H  22       4.125 -18.875 -31.533  1.00  0.00      LH0  O  
ATOM    185  CB  CYS H  22       4.647 -18.063 -34.336  1.00  0.00      LH0  C  
ATOM    186  SG  CYS H  22       3.586 -16.605 -34.184  1.00  0.00      LH0  S  
ATOM    187  H   CYS H  22       5.868 -20.335 -32.870  1.00  0.00      LH0  H  
ATOM    188  N   ALA H  23       5.498 -17.125 -31.111  1.00  0.00      LH0  N  
ATOM    189  CA  ALA H  23       4.814 -16.888 -29.846  1.00  0.00      LH0  C  
ATOM    190  C   ALA H  23       3.608 -16.000 -30.055  1.00  0.00      LH0  C  
ATOM    191  O   ALA H  23       3.682 -14.984 -30.739  1.00  0.00      LH0  O  
ATOM    192  CB  ALA H  23       5.754 -16.222 -28.841  1.00  0.00      LH0  C  
ATOM    193  H   ALA H  23       6.166 -16.484 -31.492  1.00  0.00      LH0  H  
ATOM    194  N   ALA H  24       2.498 -16.433 -29.452  1.00  0.00      LH0  N  
ATOM    195  CA  ALA H  24       1.321 -15.580 -29.527  1.00  0.00      LH0  C  
ATOM    196  C   ALA H  24       1.070 -14.862 -28.220  1.00  0.00      LH0  C  
ATOM    197  O   ALA H  24       0.568 -15.421 -27.250  1.00  0.00      LH0  O  
ATOM    198  CB  ALA H  24       0.087 -16.401 -29.889  1.00  0.00      LH0  C  
ATOM    199  H   ALA H  24       2.473 -17.288 -28.929  1.00  0.00      LH0  H  
ATOM    200  N   SER H  25       1.451 -13.587 -28.222  1.00  0.00      LH0  N  
ATOM    201  CA  SER H  25       1.172 -12.829 -27.011  1.00  0.00      LH0  C  
ATOM    202  C   SER H  25      -0.274 -12.373 -26.935  1.00  0.00      LH0  C  
ATOM    203  O   SER H  25      -0.917 -12.073 -27.938  1.00  0.00      LH0  O  
ATOM    204  CB  SER H  25       2.104 -11.624 -26.907  1.00  0.00      LH0  C  
ATOM    205  OG  SER H  25       3.402 -11.938 -27.426  1.00  0.00      LH0  O  
ATOM    206  H   SER H  25       1.809 -13.159 -29.053  1.00  0.00      LH0  H  
ATOM    207  HG  SER H  25       3.841 -11.094 -27.540  1.00  0.00      LH0  H  
ATOM    208  N   GLY H  26      -0.758 -12.315 -25.688  1.00  0.00      LH0  N  
ATOM    209  CA  GLY H  26      -2.042 -11.651 -25.479  1.00  0.00      LH0  C  
ATOM    210  C   GLY H  26      -3.269 -12.505 -25.725  1.00  0.00      LH0  C  
ATOM    211  O   GLY H  26      -3.965 -12.905 -24.802  1.00  0.00      LH0  O  
ATOM    212  H   GLY H  26      -0.257 -12.740 -24.938  1.00  0.00      LH0  H  
ATOM    213  N   PHE H  27      -3.532 -12.732 -27.018  1.00  0.00      LH0  N  
ATOM    214  CA  PHE H  27      -4.788 -13.411 -27.326  1.00  0.00      LH0  C  
ATOM    215  C   PHE H  27      -4.812 -14.884 -26.963  1.00  0.00      LH0  C  
ATOM    216  O   PHE H  27      -3.784 -15.538 -26.824  1.00  0.00      LH0  O  
ATOM    217  CB  PHE H  27      -5.216 -13.163 -28.783  1.00  0.00      LH0  C  
ATOM    218  CG  PHE H  27      -4.351 -13.881 -29.801  1.00  0.00      LH0  C  
ATOM    219  CD1 PHE H  27      -3.054 -13.407 -30.094  1.00  0.00      LH0  C  
ATOM    220  CD2 PHE H  27      -4.878 -15.009 -30.466  1.00  0.00      LH0  C  
ATOM    221  CE1 PHE H  27      -2.288 -14.046 -31.086  1.00  0.00      LH0  C  
ATOM    222  CE2 PHE H  27      -4.114 -15.655 -31.456  1.00  0.00      LH0  C  
ATOM    223  CZ  PHE H  27      -2.831 -15.158 -31.764  1.00  0.00      LH0  C  
ATOM    224  H   PHE H  27      -2.838 -12.516 -27.707  1.00  0.00      LH0  H  
ATOM    225  N   THR H  28      -6.050 -15.367 -26.830  1.00  0.00      LH0  N  
ATOM    226  CA  THR H  28      -6.325 -16.756 -26.466  1.00  0.00      LH0  C  
ATOM    227  C   THR H  28      -6.073 -17.759 -27.591  1.00  0.00      LH0  C  
ATOM    228  O   THR H  28      -6.977 -18.403 -28.117  1.00  0.00      LH0  O  
ATOM    229  CB  THR H  28      -7.776 -16.827 -25.969  1.00  0.00      LH0  C  
ATOM    230  CG2 THR H  28      -7.913 -17.652 -24.689  1.00  0.00      LH0  C  
ATOM    231  OG1 THR H  28      -8.299 -15.497 -25.773  1.00  0.00      LH0  O  
ATOM    232  H   THR H  28      -6.840 -14.756 -26.886  1.00  0.00      LH0  H  
ATOM    233  HG1 THR H  28      -9.215 -15.504 -26.050  1.00  0.00      LH0  H  
ATOM    234  N   PHE H  29      -4.779 -17.850 -27.962  1.00  0.00      LH0  N  
ATOM    235  CA  PHE H  29      -4.350 -18.692 -29.083  1.00  0.00      LH0  C  
ATOM    236  C   PHE H  29      -4.941 -20.082 -29.021  1.00  0.00      LH0  C  
ATOM    237  O   PHE H  29      -5.434 -20.601 -30.016  1.00  0.00      LH0  O  
ATOM    238  CB  PHE H  29      -2.813 -18.700 -29.151  1.00  0.00      LH0  C  
ATOM    239  CG  PHE H  29      -2.210 -19.762 -30.050  1.00  0.00      LH0  C  
ATOM    240  CD1 PHE H  29      -1.695 -19.382 -31.305  1.00  0.00      LH0  C  
ATOM    241  CD2 PHE H  29      -2.149 -21.108 -29.616  1.00  0.00      LH0  C  
ATOM    242  CE1 PHE H  29      -1.130 -20.360 -32.143  1.00  0.00      LH0  C  
ATOM    243  CE2 PHE H  29      -1.594 -22.088 -30.458  1.00  0.00      LH0  C  
ATOM    244  CZ  PHE H  29      -1.100 -21.704 -31.719  1.00  0.00      LH0  C  
ATOM    245  H   PHE H  29      -4.107 -17.334 -27.430  1.00  0.00      LH0  H  
ATOM    246  N   SER H  30      -4.908 -20.623 -27.790  1.00  0.00      LH0  N  
ATOM    247  CA  SER H  30      -5.600 -21.863 -27.423  1.00  0.00      LH0  C  
ATOM    248  C   SER H  30      -6.770 -22.253 -28.318  1.00  0.00      LH0  C  
ATOM    249  O   SER H  30      -6.803 -23.285 -28.975  1.00  0.00      LH0  O  
ATOM    250  CB  SER H  30      -6.057 -21.713 -25.969  1.00  0.00      LH0  C  
ATOM    251  OG  SER H  30      -6.604 -20.395 -25.787  1.00  0.00      LH0  O  
ATOM    252  H   SER H  30      -4.435 -20.116 -27.066  1.00  0.00      LH0  H  
ATOM    253  HG  SER H  30      -7.558 -20.470 -25.744  1.00  0.00      LH0  H  
ATOM    254  N   ASN H  31      -7.735 -21.336 -28.334  1.00  0.00      LH0  N  
ATOM    255  CA  ASN H  31      -8.947 -21.619 -29.090  1.00  0.00      LH0  C  
ATOM    256  C   ASN H  31      -9.149 -20.729 -30.298  1.00  0.00      LH0  C  
ATOM    257  O   ASN H  31     -10.163 -20.810 -30.977  1.00  0.00      LH0  O  
ATOM    258  CB  ASN H  31     -10.175 -21.605 -28.170  1.00  0.00      LH0  C  
ATOM    259  CG  ASN H  31     -10.230 -20.324 -27.360  1.00  0.00      LH0  C  
ATOM    260  ND2 ASN H  31     -11.211 -19.494 -27.716  1.00  0.00      LH0  N  
ATOM    261  OD1 ASN H  31      -9.428 -20.100 -26.461  1.00  0.00      LH0  O  
ATOM    262  H   ASN H  31      -7.611 -20.466 -27.843  1.00  0.00      LH0  H  
ATOM    263 HD21 ASN H  31     -11.821 -19.704 -28.480  1.00  0.00      LH0  H  
ATOM    264 HD22 ASN H  31     -11.326 -18.643 -27.207  1.00  0.00      LH0  H  
ATOM    265  N   TYR H  32      -8.146 -19.879 -30.542  1.00  0.00      LH0  N  
ATOM    266  CA  TYR H  32      -8.270 -18.995 -31.695  1.00  0.00      LH0  C  
ATOM    267  C   TYR H  32      -7.678 -19.584 -32.961  1.00  0.00      LH0  C  
ATOM    268  O   TYR H  32      -6.870 -20.513 -32.930  1.00  0.00      LH0  O  
ATOM    269  CB  TYR H  32      -7.695 -17.613 -31.350  1.00  0.00      LH0  C  
ATOM    270  CG  TYR H  32      -8.557 -16.867 -30.337  1.00  0.00      LH0  C  
ATOM    271  CD1 TYR H  32      -9.866 -17.302 -30.026  1.00  0.00      LH0  C  
ATOM    272  CD2 TYR H  32      -8.015 -15.719 -29.727  1.00  0.00      LH0  C  
ATOM    273  CE1 TYR H  32     -10.621 -16.611 -29.068  1.00  0.00      LH0  C  
ATOM    274  CE2 TYR H  32      -8.769 -15.021 -28.768  1.00  0.00      LH0  C  
ATOM    275  CZ  TYR H  32     -10.047 -15.501 -28.424  1.00  0.00      LH0  C  
ATOM    276  OH  TYR H  32     -10.750 -14.891 -27.402  1.00  0.00      LH0  O  
ATOM    277  H   TYR H  32      -7.319 -19.864 -29.981  1.00  0.00      LH0  H  
ATOM    278  HH  TYR H  32     -11.672 -14.862 -27.663  1.00  0.00      LH0  H  
ATOM    279  N   GLY H  33      -8.154 -19.043 -34.088  1.00  0.00      LH0  N  
ATOM    280  CA  GLY H  33      -7.745 -19.628 -35.362  1.00  0.00      LH0  C  
ATOM    281  C   GLY H  33      -6.494 -18.999 -35.946  1.00  0.00      LH0  C  
ATOM    282  O   GLY H  33      -6.313 -17.789 -35.928  1.00  0.00      LH0  O  
ATOM    283  H   GLY H  33      -8.726 -18.220 -34.054  1.00  0.00      LH0  H  
ATOM    284  N   MET H  34      -5.621 -19.890 -36.444  1.00  0.00      LH0  N  
ATOM    285  CA  MET H  34      -4.305 -19.414 -36.870  1.00  0.00      LH0  C  
ATOM    286  C   MET H  34      -3.972 -19.807 -38.296  1.00  0.00      LH0  C  
ATOM    287  O   MET H  34      -4.621 -20.679 -38.871  1.00  0.00      LH0  O  
ATOM    288  CB  MET H  34      -3.233 -19.950 -35.925  1.00  0.00      LH0  C  
ATOM    289  CG  MET H  34      -3.482 -19.600 -34.459  1.00  0.00      LH0  C  
ATOM    290  SD  MET H  34      -3.514 -17.831 -34.141  1.00  0.00      LH0  S  
ATOM    291  CE  MET H  34      -1.845 -17.444 -34.689  1.00  0.00      LH0  C  
ATOM    292  H   MET H  34      -5.879 -20.850 -36.567  1.00  0.00      LH0  H  
ATOM    293  N   SER H  35      -2.939 -19.141 -38.832  1.00  0.00      LH0  N  
ATOM    294  CA  SER H  35      -2.506 -19.400 -40.204  1.00  0.00      LH0  C  
ATOM    295  C   SER H  35      -1.052 -18.981 -40.397  1.00  0.00      LH0  C  
ATOM    296  O   SER H  35      -0.466 -18.306 -39.557  1.00  0.00      LH0  O  
ATOM    297  CB  SER H  35      -3.445 -18.669 -41.180  1.00  0.00      LH0  C  
ATOM    298  OG  SER H  35      -3.325 -19.167 -42.517  1.00  0.00      LH0  O  
ATOM    299  H   SER H  35      -2.491 -18.393 -38.334  1.00  0.00      LH0  H  
ATOM    300  HG  SER H  35      -3.517 -20.105 -42.471  1.00  0.00      LH0  H  
ATOM    301  N   TRP H  36      -0.498 -19.407 -41.539  1.00  0.00      LH0  N  
ATOM    302  CA  TRP H  36       0.812 -18.908 -41.951  1.00  0.00      LH0  C  
ATOM    303  C   TRP H  36       0.710 -18.327 -43.344  1.00  0.00      LH0  C  
ATOM    304  O   TRP H  36       0.145 -18.935 -44.249  1.00  0.00      LH0  O  
ATOM    305  CB  TRP H  36       1.874 -20.009 -42.003  1.00  0.00      LH0  C  
ATOM    306  CG  TRP H  36       2.420 -20.391 -40.647  1.00  0.00      LH0  C  
ATOM    307  CD1 TRP H  36       2.034 -21.496 -39.880  1.00  0.00      LH0  C  
ATOM    308  CD2 TRP H  36       3.474 -19.759 -39.888  1.00  0.00      LH0  C  
ATOM    309  CE2 TRP H  36       3.662 -20.537 -38.693  1.00  0.00      LH0  C  
ATOM    310  CE3 TRP H  36       4.277 -18.621 -40.118  1.00  0.00      LH0  C  
ATOM    311  NE1 TRP H  36       2.757 -21.594 -38.733  1.00  0.00      LH0  N  
ATOM    312  CZ2 TRP H  36       4.645 -20.157 -37.754  1.00  0.00      LH0  C  
ATOM    313  CZ3 TRP H  36       5.257 -18.254 -39.172  1.00  0.00      LH0  C  
ATOM    314  CH2 TRP H  36       5.439 -19.016 -37.996  1.00  0.00      LH0  C  
ATOM    315  H   TRP H  36      -1.062 -19.939 -42.174  1.00  0.00      LH0  H  
ATOM    316  HE1 TRP H  36       2.665 -22.311 -38.066  1.00  0.00      LH0  H  
ATOM    317  N   ILE H  37       1.299 -17.138 -43.473  1.00  0.00      LH0  N  
ATOM    318  CA  ILE H  37       1.460 -16.531 -44.793  1.00  0.00      LH0  C  
ATOM    319  C   ILE H  37       2.953 -16.490 -45.072  1.00  0.00      LH0  C  
ATOM    320  O   ILE H  37       3.751 -16.535 -44.145  1.00  0.00      LH0  O  
ATOM    321  CB  ILE H  37       0.832 -15.119 -44.774  1.00  0.00      LH0  C  
ATOM    322  CG1 ILE H  37      -0.653 -15.190 -44.419  1.00  0.00      LH0  C  
ATOM    323  CG2 ILE H  37       1.003 -14.331 -46.074  1.00  0.00      LH0  C  
ATOM    324  CD1 ILE H  37      -1.499 -15.911 -45.468  1.00  0.00      LH0  C  
ATOM    325  H   ILE H  37       1.768 -16.729 -42.687  1.00  0.00      LH0  H  
ATOM    326  N   ARG H  38       3.317 -16.398 -46.353  1.00  0.00      LH0  N  
ATOM    327  CA  ARG H  38       4.702 -16.051 -46.634  1.00  0.00      LH0  C  
ATOM    328  C   ARG H  38       4.784 -15.128 -47.825  1.00  0.00      LH0  C  
ATOM    329  O   ARG H  38       3.839 -15.000 -48.591  1.00  0.00      LH0  O  
ATOM    330  CB  ARG H  38       5.551 -17.303 -46.846  1.00  0.00      LH0  C  
ATOM    331  CG  ARG H  38       5.203 -18.110 -48.095  1.00  0.00      LH0  C  
ATOM    332  CD  ARG H  38       6.076 -19.352 -48.163  1.00  0.00      LH0  C  
ATOM    333  NE  ARG H  38       5.875 -20.099 -49.394  1.00  0.00      LH0  N  
ATOM    334  CZ  ARG H  38       6.626 -21.177 -49.658  1.00  0.00      LH0  C  
ATOM    335  NH1 ARG H  38       7.522 -21.614 -48.785  1.00  0.00      LH0  N1+
ATOM    336  NH2 ARG H  38       6.464 -21.816 -50.804  1.00  0.00      LH0  N  
ATOM    337  H   ARG H  38       2.654 -16.448 -47.104  1.00  0.00      LH0  H  
ATOM    338  HE  ARG H  38       5.153 -19.869 -50.058  1.00  0.00      LH0  H  
ATOM    339 HH11 ARG H  38       8.051 -22.440 -49.004  1.00  0.00      LH0  H  
ATOM    340 HH12 ARG H  38       7.715 -21.161 -47.909  1.00  0.00      LH0  H  
ATOM    341 HH21 ARG H  38       7.068 -22.576 -51.055  1.00  0.00      LH0  H  
ATOM    342 HH22 ARG H  38       5.716 -21.510 -51.413  1.00  0.00      LH0  H  
ATOM    343  N   GLN H  39       5.947 -14.499 -47.967  1.00  0.00      LH0  N  
ATOM    344  CA  GLN H  39       6.117 -13.638 -49.125  1.00  0.00      LH0  C  
ATOM    345  C   GLN H  39       7.410 -13.959 -49.827  1.00  0.00      LH0  C  
ATOM    346  O   GLN H  39       8.479 -13.927 -49.230  1.00  0.00      LH0  O  
ATOM    347  CB  GLN H  39       6.093 -12.181 -48.677  1.00  0.00      LH0  C  
ATOM    348  CG  GLN H  39       6.115 -11.174 -49.825  1.00  0.00      LH0  C  
ATOM    349  CD  GLN H  39       6.027  -9.782 -49.248  1.00  0.00      LH0  C  
ATOM    350  NE2 GLN H  39       5.539  -8.877 -50.095  1.00  0.00      LH0  N  
ATOM    351  OE1 GLN H  39       6.373  -9.532 -48.099  1.00  0.00      LH0  O  
ATOM    352  H   GLN H  39       6.659 -14.581 -47.271  1.00  0.00      LH0  H  
ATOM    353 HE21 GLN H  39       5.252  -9.121 -51.027  1.00  0.00      LH0  H  
ATOM    354 HE22 GLN H  39       5.434  -7.919 -49.828  1.00  0.00      LH0  H  
ATOM    355  N   ALA H  40       7.278 -14.264 -51.123  1.00  0.00      LH0  N  
ATOM    356  CA  ALA H  40       8.516 -14.404 -51.888  1.00  0.00      LH0  C  
ATOM    357  C   ALA H  40       9.184 -13.038 -52.005  1.00  0.00      LH0  C  
ATOM    358  O   ALA H  40       8.493 -12.026 -52.073  1.00  0.00      LH0  O  
ATOM    359  CB  ALA H  40       8.201 -14.979 -53.273  1.00  0.00      LH0  C  
ATOM    360  H   ALA H  40       6.384 -14.186 -51.565  1.00  0.00      LH0  H  
ATOM    361  N   PRO H  41      10.542 -13.012 -51.983  1.00  0.00      LH0  N  
ATOM    362  CA  PRO H  41      11.276 -11.737 -51.943  1.00  0.00      LH0  C  
ATOM    363  C   PRO H  41      10.750 -10.621 -52.837  1.00  0.00      LH0  C  
ATOM    364  O   PRO H  41      10.951 -10.587 -54.052  1.00  0.00      LH0  O  
ATOM    365  CB  PRO H  41      12.710 -12.173 -52.256  1.00  0.00      LH0  C  
ATOM    366  CG  PRO H  41      12.812 -13.570 -51.647  1.00  0.00      LH0  C  
ATOM    367  CD  PRO H  41      11.440 -14.163 -51.943  1.00  0.00      LH0  C  
ATOM    368  N   GLY H  42      10.042  -9.701 -52.157  1.00  0.00      LH0  N  
ATOM    369  CA  GLY H  42       9.401  -8.582 -52.850  1.00  0.00      LH0  C  
ATOM    370  C   GLY H  42       8.515  -9.017 -54.005  1.00  0.00      LH0  C  
ATOM    371  O   GLY H  42       8.725  -8.637 -55.154  1.00  0.00      LH0  O  
ATOM    372  H   GLY H  42       9.876  -9.863 -51.185  1.00  0.00      LH0  H  
ATOM    373  N   LYS H  43       7.567  -9.891 -53.651  1.00  0.00      LH0  N  
ATOM    374  CA  LYS H  43       6.583 -10.408 -54.600  1.00  0.00      LH0  C  
ATOM    375  C   LYS H  43       5.250 -10.469 -53.882  1.00  0.00      LH0  C  
ATOM    376  O   LYS H  43       5.144 -10.047 -52.735  1.00  0.00      LH0  O  
ATOM    377  CB  LYS H  43       6.966 -11.815 -55.094  1.00  0.00      LH0  C  
ATOM    378  CG  LYS H  43       8.321 -11.927 -55.798  1.00  0.00      LH0  C  
ATOM    379  CD  LYS H  43       8.382 -11.172 -57.127  1.00  0.00      LH0  C  
ATOM    380  CE  LYS H  43       9.819 -10.866 -57.556  1.00  0.00      LH0  C  
ATOM    381  NZ  LYS H  43      10.433  -9.971 -56.565  1.00  0.00      LH0  N1+
ATOM    382  H   LYS H  43       7.499 -10.211 -52.703  1.00  0.00      LH0  H  
ATOM    383  HZ1 LYS H  43      11.331  -9.581 -56.903  1.00  0.00      LH0  H  
ATOM    384  HZ2 LYS H  43       9.775  -9.193 -56.341  1.00  0.00      LH0  H  
ATOM    385  HZ3 LYS H  43      10.604 -10.480 -55.673  1.00  0.00      LH0  H  
ATOM    386  N   GLY H  44       4.257 -11.043 -54.581  1.00  0.00      LH0  N  
ATOM    387  CA  GLY H  44       3.011 -11.341 -53.878  1.00  0.00      LH0  C  
ATOM    388  C   GLY H  44       3.193 -12.386 -52.788  1.00  0.00      LH0  C  
ATOM    389  O   GLY H  44       4.248 -12.997 -52.632  1.00  0.00      LH0  O  
ATOM    390  H   GLY H  44       4.389 -11.340 -55.522  1.00  0.00      LH0  H  
ATOM    391  N   LEU H  45       2.111 -12.540 -52.022  1.00  0.00      LH0  N  
ATOM    392  CA  LEU H  45       2.228 -13.425 -50.871  1.00  0.00      LH0  C  
ATOM    393  C   LEU H  45       1.516 -14.747 -51.091  1.00  0.00      LH0  C  
ATOM    394  O   LEU H  45       0.389 -14.804 -51.574  1.00  0.00      LH0  O  
ATOM    395  CB  LEU H  45       1.728 -12.749 -49.585  1.00  0.00      LH0  C  
ATOM    396  CG  LEU H  45       2.408 -11.438 -49.163  1.00  0.00      LH0  C  
ATOM    397  CD1 LEU H  45       1.842 -10.193 -49.850  1.00  0.00      LH0  C  
ATOM    398  CD2 LEU H  45       2.368 -11.271 -47.646  1.00  0.00      LH0  C  
ATOM    399  H   LEU H  45       1.247 -12.106 -52.268  1.00  0.00      LH0  H  
ATOM    400  N   GLU H  46       2.246 -15.806 -50.729  1.00  0.00      LH0  N  
ATOM    401  CA  GLU H  46       1.681 -17.149 -50.795  1.00  0.00      LH0  C  
ATOM    402  C   GLU H  46       0.987 -17.477 -49.486  1.00  0.00      LH0  C  
ATOM    403  O   GLU H  46       1.455 -17.136 -48.404  1.00  0.00      LH0  O  
ATOM    404  CB  GLU H  46       2.802 -18.156 -51.080  1.00  0.00      LH0  C  
ATOM    405  CG  GLU H  46       2.347 -19.574 -51.449  1.00  0.00      LH0  C  
ATOM    406  CD  GLU H  46       3.530 -20.524 -51.399  1.00  0.00      LH0  C  
ATOM    407  OE1 GLU H  46       4.483 -20.366 -52.153  1.00  0.00      LH0  O  
ATOM    408  OE2 GLU H  46       3.535 -21.425 -50.572  1.00  0.00      LH0  O1-
ATOM    409  H   GLU H  46       3.097 -15.644 -50.230  1.00  0.00      LH0  H  
ATOM    410  N   TRP H  47      -0.159 -18.148 -49.619  1.00  0.00      LH0  N  
ATOM    411  CA  TRP H  47      -0.759 -18.662 -48.394  1.00  0.00      LH0  C  
ATOM    412  C   TRP H  47      -0.222 -20.055 -48.105  1.00  0.00      LH0  C  
ATOM    413  O   TRP H  47      -0.153 -20.893 -48.992  1.00  0.00      LH0  O  
ATOM    414  CB  TRP H  47      -2.290 -18.623 -48.529  1.00  0.00      LH0  C  
ATOM    415  CG  TRP H  47      -2.930 -19.409 -47.410  1.00  0.00      LH0  C  
ATOM    416  CD1 TRP H  47      -3.131 -19.004 -46.084  1.00  0.00      LH0  C  
ATOM    417  CD2 TRP H  47      -3.385 -20.774 -47.467  1.00  0.00      LH0  C  
ATOM    418  CE2 TRP H  47      -3.830 -21.127 -46.153  1.00  0.00      LH0  C  
ATOM    419  CE3 TRP H  47      -3.436 -21.719 -48.511  1.00  0.00      LH0  C  
ATOM    420  NE1 TRP H  47      -3.658 -20.010 -45.339  1.00  0.00      LH0  N  
ATOM    421  CZ2 TRP H  47      -4.316 -22.429 -45.911  1.00  0.00      LH0  C  
ATOM    422  CZ3 TRP H  47      -3.927 -23.014 -48.256  1.00  0.00      LH0  C  
ATOM    423  CH2 TRP H  47      -4.359 -23.368 -46.962  1.00  0.00      LH0  C  
ATOM    424  H   TRP H  47      -0.443 -18.470 -50.521  1.00  0.00      LH0  H  
ATOM    425  HE1 TRP H  47      -3.845 -19.948 -44.373  1.00  0.00      LH0  H  
ATOM    426  N   VAL H  48       0.148 -20.262 -46.834  1.00  0.00      LH0  N  
ATOM    427  CA  VAL H  48       0.725 -21.561 -46.496  1.00  0.00      LH0  C  
ATOM    428  C   VAL H  48      -0.289 -22.558 -45.943  1.00  0.00      LH0  C  
ATOM    429  O   VAL H  48      -0.606 -23.576 -46.552  1.00  0.00      LH0  O  
ATOM    430  CB  VAL H  48       1.912 -21.368 -45.534  1.00  0.00      LH0  C  
ATOM    431  CG1 VAL H  48       2.610 -22.678 -45.165  1.00  0.00      LH0  C  
ATOM    432  CG2 VAL H  48       2.907 -20.354 -46.095  1.00  0.00      LH0  C  
ATOM    433  H   VAL H  48       0.008 -19.556 -46.136  1.00  0.00      LH0  H  
ATOM    434  N   SER H  49      -0.767 -22.240 -44.731  1.00  0.00      LH0  N  
ATOM    435  CA  SER H  49      -1.536 -23.253 -44.011  1.00  0.00      LH0  C  
ATOM    436  C   SER H  49      -2.435 -22.610 -42.978  1.00  0.00      LH0  C  
ATOM    437  O   SER H  49      -2.164 -21.513 -42.507  1.00  0.00      LH0  O  
ATOM    438  CB  SER H  49      -0.588 -24.282 -43.376  1.00  0.00      LH0  C  
ATOM    439  OG  SER H  49      -1.311 -25.399 -42.845  1.00  0.00      LH0  O  
ATOM    440  H   SER H  49      -0.577 -21.352 -44.308  1.00  0.00      LH0  H  
ATOM    441  HG  SER H  49      -1.918 -25.690 -43.522  1.00  0.00      LH0  H  
ATOM    442  N   THR H  50      -3.517 -23.324 -42.659  1.00  0.00      LH0  N  
ATOM    443  CA  THR H  50      -4.507 -22.769 -41.744  1.00  0.00      LH0  C  
ATOM    444  C   THR H  50      -4.993 -23.835 -40.790  1.00  0.00      LH0  C  
ATOM    445  O   THR H  50      -5.277 -24.958 -41.189  1.00  0.00      LH0  O  
ATOM    446  CB  THR H  50      -5.650 -22.166 -42.573  1.00  0.00      LH0  C  
ATOM    447  CG2 THR H  50      -6.901 -21.774 -41.784  1.00  0.00      LH0  C  
ATOM    448  OG1 THR H  50      -5.143 -21.033 -43.284  1.00  0.00      LH0  O  
ATOM    449  H   THR H  50      -3.644 -24.240 -43.044  1.00  0.00      LH0  H  
ATOM    450  HG1 THR H  50      -5.851 -20.724 -43.838  1.00  0.00      LH0  H  
ATOM    451  N   ILE H  51      -5.066 -23.430 -39.517  1.00  0.00      LH0  N  
ATOM    452  CA  ILE H  51      -5.555 -24.360 -38.512  1.00  0.00      LH0  C  
ATOM    453  C   ILE H  51      -6.398 -23.677 -37.437  1.00  0.00      LH0  C  
ATOM    454  O   ILE H  51      -5.937 -22.897 -36.602  1.00  0.00      LH0  O  
ATOM    455  CB  ILE H  51      -4.368 -25.182 -37.975  1.00  0.00      LH0  C  
ATOM    456  CG1 ILE H  51      -4.844 -26.429 -37.238  1.00  0.00      LH0  C  
ATOM    457  CG2 ILE H  51      -3.345 -24.343 -37.202  1.00  0.00      LH0  C  
ATOM    458  CD1 ILE H  51      -3.719 -27.432 -36.975  1.00  0.00      LH0  C  
ATOM    459  H   ILE H  51      -4.752 -22.516 -39.259  1.00  0.00      LH0  H  
ATOM    460  N   SER H  52      -7.696 -23.990 -37.527  1.00  0.00      LH0  N  
ATOM    461  CA  SER H  52      -8.643 -23.369 -36.602  1.00  0.00      LH0  C  
ATOM    462  C   SER H  52      -8.447 -23.802 -35.152  1.00  0.00      LH0  C  
ATOM    463  O   SER H  52      -7.598 -24.635 -34.851  1.00  0.00      LH0  O  
ATOM    464  CB  SER H  52     -10.063 -23.630 -37.116  1.00  0.00      LH0  C  
ATOM    465  OG  SER H  52     -10.146 -24.953 -37.659  1.00  0.00      LH0  O  
ATOM    466  H   SER H  52      -8.015 -24.654 -38.205  1.00  0.00      LH0  H  
ATOM    467  HG  SER H  52      -9.508 -25.481 -37.183  1.00  0.00      LH0  H  
ATOM    468  N   GLY H  53      -9.256 -23.193 -34.265  1.00  0.00      LH0  N  
ATOM    469  CA  GLY H  53      -9.097 -23.385 -32.817  1.00  0.00      LH0  C  
ATOM    470  C   GLY H  53      -8.745 -24.781 -32.323  1.00  0.00      LH0  C  
ATOM    471  O   GLY H  53      -7.678 -25.038 -31.775  1.00  0.00      LH0  O  
ATOM    472  H   GLY H  53      -9.907 -22.507 -34.591  1.00  0.00      LH0  H  
ATOM    473  N   GLY H  54      -9.693 -25.694 -32.552  1.00  0.00      LH0  N  
ATOM    474  CA  GLY H  54      -9.389 -27.058 -32.133  1.00  0.00      LH0  C  
ATOM    475  C   GLY H  54      -8.906 -27.912 -33.286  1.00  0.00      LH0  C  
ATOM    476  O   GLY H  54      -9.445 -28.976 -33.571  1.00  0.00      LH0  O  
ATOM    477  H   GLY H  54     -10.515 -25.481 -33.079  1.00  0.00      LH0  H  
ATOM    478  N   GLY H  55      -7.882 -27.382 -33.975  1.00  0.00      LH0  N  
ATOM    479  CA  GLY H  55      -7.454 -28.057 -35.199  1.00  0.00      LH0  C  
ATOM    480  C   GLY H  55      -8.470 -27.885 -36.313  1.00  0.00      LH0  C  
ATOM    481  O   GLY H  55      -8.445 -26.938 -37.091  1.00  0.00      LH0  O  
ATOM    482  H   GLY H  55      -7.544 -26.465 -33.751  1.00  0.00      LH0  H  
ATOM    483  N   SER H  56      -9.398 -28.850 -36.305  1.00  0.00      LH0  N  
ATOM    484  CA  SER H  56     -10.632 -28.752 -37.081  1.00  0.00      LH0  C  
ATOM    485  C   SER H  56     -10.483 -28.554 -38.590  1.00  0.00      LH0  C  
ATOM    486  O   SER H  56     -10.137 -29.474 -39.319  1.00  0.00      LH0  O  
ATOM    487  CB  SER H  56     -11.596 -27.748 -36.417  1.00  0.00      LH0  C  
ATOM    488  OG  SER H  56     -11.236 -27.528 -35.043  1.00  0.00      LH0  O  
ATOM    489  H   SER H  56      -9.295 -29.551 -35.600  1.00  0.00      LH0  H  
ATOM    490  HG  SER H  56     -11.017 -28.381 -34.671  1.00  0.00      LH0  H  
ATOM    491  N   ASN H  57     -10.781 -27.331 -39.050  1.00  0.00      LH0  N  
ATOM    492  CA  ASN H  57     -10.759 -27.117 -40.492  1.00  0.00      LH0  C  
ATOM    493  C   ASN H  57      -9.368 -26.732 -40.969  1.00  0.00      LH0  C  
ATOM    494  O   ASN H  57      -9.069 -25.581 -41.258  1.00  0.00      LH0  O  
ATOM    495  CB  ASN H  57     -11.829 -26.083 -40.873  1.00  0.00      LH0  C  
ATOM    496  CG  ASN H  57     -13.208 -26.730 -40.929  1.00  0.00      LH0  C  
ATOM    497  ND2 ASN H  57     -13.481 -27.266 -42.122  1.00  0.00      LH0  N  
ATOM    498  OD1 ASN H  57     -14.001 -26.740 -39.989  1.00  0.00      LH0  O  
ATOM    499  H   ASN H  57     -10.851 -26.530 -38.456  1.00  0.00      LH0  H  
ATOM    500 HD21 ASN H  57     -12.823 -27.209 -42.875  1.00  0.00      LH0  H  
ATOM    501 HD22 ASN H  57     -14.346 -27.743 -42.271  1.00  0.00      LH0  H  
ATOM    502  N   ILE H  58      -8.523 -27.772 -41.011  1.00  0.00      LH0  N  
ATOM    503  CA  ILE H  58      -7.120 -27.578 -41.391  1.00  0.00      LH0  C  
ATOM    504  C   ILE H  58      -6.949 -27.559 -42.903  1.00  0.00      LH0  C  
ATOM    505  O   ILE H  58      -7.601 -28.317 -43.611  1.00  0.00      LH0  O  
ATOM    506  CB  ILE H  58      -6.249 -28.688 -40.775  1.00  0.00      LH0  C  
ATOM    507  CG1 ILE H  58      -6.667 -28.995 -39.335  1.00  0.00      LH0  C  
ATOM    508  CG2 ILE H  58      -4.752 -28.370 -40.874  1.00  0.00      LH0  C  
ATOM    509  CD1 ILE H  58      -5.998 -30.246 -38.763  1.00  0.00      LH0  C  
ATOM    510  H   ILE H  58      -8.889 -28.685 -40.822  1.00  0.00      LH0  H  
ATOM    511  N   TYR H  59      -6.059 -26.669 -43.375  1.00  0.00      LH0  N  
ATOM    512  CA  TYR H  59      -5.796 -26.605 -44.814  1.00  0.00      LH0  C  
ATOM    513  C   TYR H  59      -4.332 -26.336 -45.125  1.00  0.00      LH0  C  
ATOM    514  O   TYR H  59      -3.602 -25.780 -44.312  1.00  0.00      LH0  O  
ATOM    515  CB  TYR H  59      -6.661 -25.535 -45.492  1.00  0.00      LH0  C  
ATOM    516  CG  TYR H  59      -8.135 -25.805 -45.301  1.00  0.00      LH0  C  
ATOM    517  CD1 TYR H  59      -8.766 -26.801 -46.076  1.00  0.00      LH0  C  
ATOM    518  CD2 TYR H  59      -8.835 -25.056 -44.336  1.00  0.00      LH0  C  
ATOM    519  CE1 TYR H  59     -10.126 -27.077 -45.854  1.00  0.00      LH0  C  
ATOM    520  CE2 TYR H  59     -10.192 -25.334 -44.116  1.00  0.00      LH0  C  
ATOM    521  CZ  TYR H  59     -10.821 -26.342 -44.872  1.00  0.00      LH0  C  
ATOM    522  OH  TYR H  59     -12.165 -26.601 -44.644  1.00  0.00      LH0  O  
ATOM    523  H   TYR H  59      -5.591 -26.067 -42.725  1.00  0.00      LH0  H  
ATOM    524  HH  TYR H  59     -12.407 -27.361 -45.173  1.00  0.00      LH0  H  
ATOM    525  N   TYR H  60      -3.936 -26.756 -46.340  1.00  0.00      LH0  N  
ATOM    526  CA  TYR H  60      -2.542 -26.621 -46.778  1.00  0.00      LH0  C  
ATOM    527  C   TYR H  60      -2.457 -26.349 -48.271  1.00  0.00      LH0  C  
ATOM    528  O   TYR H  60      -3.066 -27.061 -49.069  1.00  0.00      LH0  O  
ATOM    529  CB  TYR H  60      -1.773 -27.924 -46.580  1.00  0.00      LH0  C  
ATOM    530  CG  TYR H  60      -1.428 -28.251 -45.150  1.00  0.00      LH0  C  
ATOM    531  CD1 TYR H  60      -0.199 -27.795 -44.634  1.00  0.00      LH0  C  
ATOM    532  CD2 TYR H  60      -2.316 -29.039 -44.390  1.00  0.00      LH0  C  
ATOM    533  CE1 TYR H  60       0.168 -28.170 -43.333  1.00  0.00      LH0  C  
ATOM    534  CE2 TYR H  60      -1.945 -29.416 -43.090  1.00  0.00      LH0  C  
ATOM    535  CZ  TYR H  60      -0.702 -28.985 -42.584  1.00  0.00      LH0  C  
ATOM    536  OH  TYR H  60      -0.318 -29.370 -41.315  1.00  0.00      LH0  O  
ATOM    537  H   TYR H  60      -4.592 -27.199 -46.950  1.00  0.00      LH0  H  
ATOM    538  HH  TYR H  60      -0.956 -29.980 -40.961  1.00  0.00      LH0  H  
ATOM    539  N   ALA H  61      -1.652 -25.339 -48.629  1.00  0.00      LH0  N  
ATOM    540  CA  ALA H  61      -1.424 -25.120 -50.058  1.00  0.00      LH0  C  
ATOM    541  C   ALA H  61      -0.469 -26.147 -50.629  1.00  0.00      LH0  C  
ATOM    542  O   ALA H  61       0.250 -26.820 -49.902  1.00  0.00      LH0  O  
ATOM    543  CB  ALA H  61      -0.863 -23.723 -50.321  1.00  0.00      LH0  C  
ATOM    544  H   ALA H  61      -1.137 -24.826 -47.938  1.00  0.00      LH0  H  
ATOM    545  N   ASP H  62      -0.508 -26.284 -51.954  1.00  0.00      LH0  N  
ATOM    546  CA  ASP H  62       0.230 -27.403 -52.548  1.00  0.00      LH0  C  
ATOM    547  C   ASP H  62       1.703 -27.158 -52.788  1.00  0.00      LH0  C  
ATOM    548  O   ASP H  62       2.537 -28.055 -52.814  1.00  0.00      LH0  O  
ATOM    549  CB  ASP H  62      -0.521 -27.919 -53.777  1.00  0.00      LH0  C  
ATOM    550  CG  ASP H  62      -1.807 -28.526 -53.256  1.00  0.00      LH0  C  
ATOM    551  OD1 ASP H  62      -1.884 -29.739 -53.110  1.00  0.00      LH0  O  
ATOM    552  OD2 ASP H  62      -2.693 -27.793 -52.825  1.00  0.00      LH0  O1-
ATOM    553  H   ASP H  62      -1.189 -25.787 -52.494  1.00  0.00      LH0  H  
ATOM    554  N   SER H  63       2.012 -25.860 -52.863  1.00  0.00      LH0  N  
ATOM    555  CA  SER H  63       3.407 -25.425 -52.816  1.00  0.00      LH0  C  
ATOM    556  C   SER H  63       4.164 -25.972 -51.607  1.00  0.00      LH0  C  
ATOM    557  O   SER H  63       5.335 -26.361 -51.651  1.00  0.00      LH0  O  
ATOM    558  CB  SER H  63       3.371 -23.902 -52.787  1.00  0.00      LH0  C  
ATOM    559  OG  SER H  63       2.245 -23.511 -51.985  1.00  0.00      LH0  O  
ATOM    560  H   SER H  63       1.315 -25.141 -52.824  1.00  0.00      LH0  H  
ATOM    561  HG  SER H  63       2.481 -22.650 -51.620  1.00  0.00      LH0  H  
ATOM    562  N   VAL H  64       3.409 -25.986 -50.504  1.00  0.00      LH0  N  
ATOM    563  CA  VAL H  64       4.031 -26.327 -49.236  1.00  0.00      LH0  C  
ATOM    564  C   VAL H  64       3.769 -27.727 -48.694  1.00  0.00      LH0  C  
ATOM    565  O   VAL H  64       4.664 -28.340 -48.124  1.00  0.00      LH0  O  
ATOM    566  CB  VAL H  64       3.707 -25.238 -48.205  1.00  0.00      LH0  C  
ATOM    567  CG1 VAL H  64       4.396 -23.925 -48.579  1.00  0.00      LH0  C  
ATOM    568  CG2 VAL H  64       2.204 -25.050 -47.984  1.00  0.00      LH0  C  
ATOM    569  H   VAL H  64       2.469 -25.648 -50.570  1.00  0.00      LH0  H  
ATOM    570  N   LYS H  65       2.520 -28.193 -48.878  1.00  0.00      LH0  N  
ATOM    571  CA  LYS H  65       2.000 -29.295 -48.059  1.00  0.00      LH0  C  
ATOM    572  C   LYS H  65       2.840 -30.537 -47.842  1.00  0.00      LH0  C  
ATOM    573  O   LYS H  65       3.628 -30.969 -48.676  1.00  0.00      LH0  O  
ATOM    574  CB  LYS H  65       0.601 -29.730 -48.506  1.00  0.00      LH0  C  
ATOM    575  CG  LYS H  65       0.452 -30.268 -49.932  1.00  0.00      LH0  C  
ATOM    576  CD  LYS H  65      -0.881 -31.008 -50.117  1.00  0.00      LH0  C  
ATOM    577  CE  LYS H  65      -2.131 -30.210 -49.714  1.00  0.00      LH0  C  
ATOM    578  NZ  LYS H  65      -2.369 -29.094 -50.632  1.00  0.00      LH0  N1+
ATOM    579  H   LYS H  65       1.886 -27.643 -49.419  1.00  0.00      LH0  H  
ATOM    580  HZ1 LYS H  65      -1.488 -28.656 -50.952  1.00  0.00      LH0  H  
ATOM    581  HZ2 LYS H  65      -2.768 -29.407 -51.550  1.00  0.00      LH0  H  
ATOM    582  HZ3 LYS H  65      -2.981 -28.345 -50.249  1.00  0.00      LH0  H  
ATOM    583  N   GLY H  66       2.594 -31.111 -46.654  1.00  0.00      LH0  N  
ATOM    584  CA  GLY H  66       3.269 -32.360 -46.315  1.00  0.00      LH0  C  
ATOM    585  C   GLY H  66       4.631 -32.065 -45.735  1.00  0.00      LH0  C  
ATOM    586  O   GLY H  66       4.898 -32.204 -44.547  1.00  0.00      LH0  O  
ATOM    587  H   GLY H  66       2.120 -30.593 -45.938  1.00  0.00      LH0  H  
ATOM    588  N   ARG H  67       5.477 -31.561 -46.646  1.00  0.00      LH0  N  
ATOM    589  CA  ARG H  67       6.739 -30.971 -46.206  1.00  0.00      LH0  C  
ATOM    590  C   ARG H  67       6.508 -29.948 -45.111  1.00  0.00      LH0  C  
ATOM    591  O   ARG H  67       7.034 -30.022 -44.006  1.00  0.00      LH0  O  
ATOM    592  CB  ARG H  67       7.438 -30.261 -47.356  1.00  0.00      LH0  C  
ATOM    593  CG  ARG H  67       7.496 -31.010 -48.681  1.00  0.00      LH0  C  
ATOM    594  CD  ARG H  67       8.145 -30.130 -49.746  1.00  0.00      LH0  C  
ATOM    595  NE  ARG H  67       7.463 -28.837 -49.850  1.00  0.00      LH0  N  
ATOM    596  CZ  ARG H  67       8.192 -27.701 -49.781  1.00  0.00      LH0  C  
ATOM    597  NH1 ARG H  67       9.478 -27.740 -49.462  1.00  0.00      LH0  N1+
ATOM    598  NH2 ARG H  67       7.629 -26.527 -50.047  1.00  0.00      LH0  N  
ATOM    599  H   ARG H  67       5.153 -31.495 -47.592  1.00  0.00      LH0  H  
ATOM    600  HE  ARG H  67       6.466 -28.825 -49.955  1.00  0.00      LH0  H  
ATOM    601 HH11 ARG H  67       9.995 -26.877 -49.456  1.00  0.00      LH0  H  
ATOM    602 HH12 ARG H  67       9.983 -28.577 -49.226  1.00  0.00      LH0  H  
ATOM    603 HH21 ARG H  67       8.203 -25.687 -50.002  1.00  0.00      LH0  H  
ATOM    604 HH22 ARG H  67       6.668 -26.420 -50.305  1.00  0.00      LH0  H  
ATOM    605  N   PHE H  68       5.635 -29.008 -45.486  1.00  0.00      LH0  N  
ATOM    606  CA  PHE H  68       5.102 -28.129 -44.462  1.00  0.00      LH0  C  
ATOM    607  C   PHE H  68       3.958 -28.812 -43.756  1.00  0.00      LH0  C  
ATOM    608  O   PHE H  68       2.985 -29.232 -44.374  1.00  0.00      LH0  O  
ATOM    609  CB  PHE H  68       4.619 -26.798 -45.040  1.00  0.00      LH0  C  
ATOM    610  CG  PHE H  68       5.742 -25.901 -45.526  1.00  0.00      LH0  C  
ATOM    611  CD1 PHE H  68       6.699 -26.364 -46.457  1.00  0.00      LH0  C  
ATOM    612  CD2 PHE H  68       5.779 -24.571 -45.057  1.00  0.00      LH0  C  
ATOM    613  CE1 PHE H  68       7.682 -25.481 -46.940  1.00  0.00      LH0  C  
ATOM    614  CE2 PHE H  68       6.760 -23.684 -45.540  1.00  0.00      LH0  C  
ATOM    615  CZ  PHE H  68       7.699 -24.147 -46.483  1.00  0.00      LH0  C  
ATOM    616  H   PHE H  68       5.235 -29.026 -46.402  1.00  0.00      LH0  H  
ATOM    617  N   THR H  69       4.146 -28.893 -42.439  1.00  0.00      LH0  N  
ATOM    618  CA  THR H  69       3.081 -29.368 -41.568  1.00  0.00      LH0  C  
ATOM    619  C   THR H  69       2.987 -28.450 -40.360  1.00  0.00      LH0  C  
ATOM    620  O   THR H  69       3.935 -28.269 -39.601  1.00  0.00      LH0  O  
ATOM    621  CB  THR H  69       3.324 -30.835 -41.179  1.00  0.00      LH0  C  
ATOM    622  CG2 THR H  69       2.306 -31.350 -40.156  1.00  0.00      LH0  C  
ATOM    623  OG1 THR H  69       3.292 -31.671 -42.345  1.00  0.00      LH0  O  
ATOM    624  H   THR H  69       5.013 -28.554 -42.067  1.00  0.00      LH0  H  
ATOM    625  HG1 THR H  69       4.049 -31.480 -42.892  1.00  0.00      LH0  H  
ATOM    626  N   ILE H  70       1.816 -27.818 -40.255  1.00  0.00      LH0  N  
ATOM    627  CA  ILE H  70       1.621 -26.819 -39.209  1.00  0.00      LH0  C  
ATOM    628  C   ILE H  70       1.515 -27.467 -37.831  1.00  0.00      LH0  C  
ATOM    629  O   ILE H  70       1.297 -28.667 -37.704  1.00  0.00      LH0  O  
ATOM    630  CB  ILE H  70       0.398 -25.959 -39.604  1.00  0.00      LH0  C  
ATOM    631  CG1 ILE H  70       0.349 -24.597 -38.911  1.00  0.00      LH0  C  
ATOM    632  CG2 ILE H  70      -0.917 -26.736 -39.496  1.00  0.00      LH0  C  
ATOM    633  CD1 ILE H  70      -0.685 -23.662 -39.543  1.00  0.00      LH0  C  
ATOM    634  H   ILE H  70       1.050 -28.148 -40.810  1.00  0.00      LH0  H  
ATOM    635  N   SER H  71       1.693 -26.654 -36.786  1.00  0.00      LH0  N  
ATOM    636  CA  SER H  71       1.344 -27.191 -35.474  1.00  0.00      LH0  C  
ATOM    637  C   SER H  71       0.822 -26.084 -34.588  1.00  0.00      LH0  C  
ATOM    638  O   SER H  71       1.306 -24.963 -34.657  1.00  0.00      LH0  O  
ATOM    639  CB  SER H  71       2.542 -27.875 -34.801  1.00  0.00      LH0  C  
ATOM    640  OG  SER H  71       3.359 -28.582 -35.754  1.00  0.00      LH0  O  
ATOM    641  H   SER H  71       1.984 -25.699 -36.893  1.00  0.00      LH0  H  
ATOM    642  HG  SER H  71       2.738 -28.948 -36.391  1.00  0.00      LH0  H  
ATOM    643  N   ARG H  72      -0.175 -26.421 -33.764  1.00  0.00      LH0  N  
ATOM    644  CA  ARG H  72      -0.645 -25.370 -32.869  1.00  0.00      LH0  C  
ATOM    645  C   ARG H  72      -0.621 -25.789 -31.415  1.00  0.00      LH0  C  
ATOM    646  O   ARG H  72      -1.330 -26.689 -30.980  1.00  0.00      LH0  O  
ATOM    647  CB  ARG H  72      -2.023 -24.852 -33.300  1.00  0.00      LH0  C  
ATOM    648  CG  ARG H  72      -3.095 -25.925 -33.513  1.00  0.00      LH0  C  
ATOM    649  CD  ARG H  72      -4.468 -25.311 -33.781  1.00  0.00      LH0  C  
ATOM    650  NE  ARG H  72      -4.890 -24.547 -32.621  1.00  0.00      LH0  N  
ATOM    651  CZ  ARG H  72      -5.386 -23.302 -32.683  1.00  0.00      LH0  C  
ATOM    652  NH1 ARG H  72      -5.605 -22.683 -33.838  1.00  0.00      LH0  N1+
ATOM    653  NH2 ARG H  72      -5.653 -22.689 -31.543  1.00  0.00      LH0  N  
ATOM    654  H   ARG H  72      -0.565 -27.340 -33.721  1.00  0.00      LH0  H  
ATOM    655  HE  ARG H  72      -4.785 -24.958 -31.714  1.00  0.00      LH0  H  
ATOM    656 HH11 ARG H  72      -5.948 -21.739 -33.812  1.00  0.00      LH0  H  
ATOM    657 HH12 ARG H  72      -5.470 -23.126 -34.730  1.00  0.00      LH0  H  
ATOM    658 HH21 ARG H  72      -5.954 -21.730 -31.497  1.00  0.00      LH0  H  
ATOM    659 HH22 ARG H  72      -5.546 -23.182 -30.668  1.00  0.00      LH0  H  
ATOM    660  N   ASP H  73       0.254 -25.102 -30.679  1.00  0.00      LH0  N  
ATOM    661  CA  ASP H  73       0.351 -25.432 -29.263  1.00  0.00      LH0  C  
ATOM    662  C   ASP H  73      -0.720 -24.780 -28.431  1.00  0.00      LH0  C  
ATOM    663  O   ASP H  73      -0.545 -23.724 -27.831  1.00  0.00      LH0  O  
ATOM    664  CB  ASP H  73       1.709 -25.074 -28.683  1.00  0.00      LH0  C  
ATOM    665  CG  ASP H  73       2.084 -26.081 -27.619  1.00  0.00      LH0  C  
ATOM    666  OD1 ASP H  73       1.441 -26.138 -26.573  1.00  0.00      LH0  O  
ATOM    667  OD2 ASP H  73       3.053 -26.804 -27.819  1.00  0.00      LH0  O1-
ATOM    668  H   ASP H  73       0.774 -24.339 -31.065  1.00  0.00      LH0  H  
ATOM    669  N   ASN H  74      -1.852 -25.489 -28.412  1.00  0.00      LH0  N  
ATOM    670  CA  ASN H  74      -3.001 -24.976 -27.666  1.00  0.00      LH0  C  
ATOM    671  C   ASN H  74      -2.788 -24.790 -26.177  1.00  0.00      LH0  C  
ATOM    672  O   ASN H  74      -3.521 -24.066 -25.519  1.00  0.00      LH0  O  
ATOM    673  CB  ASN H  74      -4.242 -25.834 -27.914  1.00  0.00      LH0  C  
ATOM    674  CG  ASN H  74      -4.887 -25.410 -29.215  1.00  0.00      LH0  C  
ATOM    675  ND2 ASN H  74      -6.013 -26.065 -29.509  1.00  0.00      LH0  N  
ATOM    676  OD1 ASN H  74      -4.423 -24.519 -29.916  1.00  0.00      LH0  O  
ATOM    677  H   ASN H  74      -1.897 -26.293 -29.008  1.00  0.00      LH0  H  
ATOM    678 HD21 ASN H  74      -6.333 -26.833 -28.959  1.00  0.00      LH0  H  
ATOM    679 HD22 ASN H  74      -6.580 -25.745 -30.273  1.00  0.00      LH0  H  
ATOM    680  N   ALA H  75      -1.753 -25.479 -25.670  1.00  0.00      LH0  N  
ATOM    681  CA  ALA H  75      -1.456 -25.290 -24.255  1.00  0.00      LH0  C  
ATOM    682  C   ALA H  75      -0.497 -24.145 -23.985  1.00  0.00      LH0  C  
ATOM    683  O   ALA H  75      -0.568 -23.465 -22.972  1.00  0.00      LH0  O  
ATOM    684  CB  ALA H  75      -0.876 -26.572 -23.657  1.00  0.00      LH0  C  
ATOM    685  H   ALA H  75      -1.136 -25.998 -26.261  1.00  0.00      LH0  H  
ATOM    686  N   LYS H  76       0.437 -23.969 -24.931  1.00  0.00      LH0  N  
ATOM    687  CA  LYS H  76       1.467 -22.967 -24.668  1.00  0.00      LH0  C  
ATOM    688  C   LYS H  76       1.464 -21.808 -25.641  1.00  0.00      LH0  C  
ATOM    689  O   LYS H  76       2.489 -21.200 -25.917  1.00  0.00      LH0  O  
ATOM    690  CB  LYS H  76       2.857 -23.606 -24.616  1.00  0.00      LH0  C  
ATOM    691  CG  LYS H  76       2.974 -24.721 -23.573  1.00  0.00      LH0  C  
ATOM    692  CD  LYS H  76       4.346 -25.402 -23.566  1.00  0.00      LH0  C  
ATOM    693  CE  LYS H  76       4.749 -25.983 -24.925  1.00  0.00      LH0  C  
ATOM    694  NZ  LYS H  76       3.728 -26.927 -25.395  1.00  0.00      LH0  N1+
ATOM    695  H   LYS H  76       0.439 -24.505 -25.778  1.00  0.00      LH0  H  
ATOM    696  HZ1 LYS H  76       3.952 -27.249 -26.362  1.00  0.00      LH0  H  
ATOM    697  HZ2 LYS H  76       3.576 -27.738 -24.773  1.00  0.00      LH0  H  
ATOM    698  HZ3 LYS H  76       2.823 -26.433 -25.556  1.00  0.00      LH0  H  
ATOM    699  N   ASN H  77       0.258 -21.529 -26.161  1.00  0.00      LH0  N  
ATOM    700  CA  ASN H  77       0.041 -20.307 -26.943  1.00  0.00      LH0  C  
ATOM    701  C   ASN H  77       1.013 -20.034 -28.084  1.00  0.00      LH0  C  
ATOM    702  O   ASN H  77       1.375 -18.898 -28.361  1.00  0.00      LH0  O  
ATOM    703  CB  ASN H  77      -0.062 -19.091 -26.014  1.00  0.00      LH0  C  
ATOM    704  CG  ASN H  77      -1.446 -18.483 -26.109  1.00  0.00      LH0  C  
ATOM    705  ND2 ASN H  77      -1.441 -17.155 -26.231  1.00  0.00      LH0  N  
ATOM    706  OD1 ASN H  77      -2.467 -19.162 -26.075  1.00  0.00      LH0  O  
ATOM    707  H   ASN H  77      -0.510 -22.134 -25.957  1.00  0.00      LH0  H  
ATOM    708 HD21 ASN H  77      -0.582 -16.649 -26.337  1.00  0.00      LH0  H  
ATOM    709 HD22 ASN H  77      -2.290 -16.626 -26.243  1.00  0.00      LH0  H  
ATOM    710  N   SER H  78       1.437 -21.131 -28.731  1.00  0.00      LH0  N  
ATOM    711  CA  SER H  78       2.477 -20.939 -29.741  1.00  0.00      LH0  C  
ATOM    712  C   SER H  78       2.221 -21.674 -31.044  1.00  0.00      LH0  C  
ATOM    713  O   SER H  78       1.926 -22.863 -31.077  1.00  0.00      LH0  O  
ATOM    714  CB  SER H  78       3.848 -21.311 -29.168  1.00  0.00      LH0  C  
ATOM    715  OG  SER H  78       4.161 -20.470 -28.050  1.00  0.00      LH0  O  
ATOM    716  H   SER H  78       1.090 -22.037 -28.490  1.00  0.00      LH0  H  
ATOM    717  HG  SER H  78       3.563 -20.701 -27.343  1.00  0.00      LH0  H  
ATOM    718  N   LEU H  79       2.319 -20.910 -32.136  1.00  0.00      LH0  N  
ATOM    719  CA  LEU H  79       2.171 -21.531 -33.450  1.00  0.00      LH0  C  
ATOM    720  C   LEU H  79       3.500 -22.091 -33.925  1.00  0.00      LH0  C  
ATOM    721  O   LEU H  79       4.559 -21.599 -33.561  1.00  0.00      LH0  O  
ATOM    722  CB  LEU H  79       1.603 -20.488 -34.422  1.00  0.00      LH0  C  
ATOM    723  CG  LEU H  79       1.088 -21.010 -35.766  1.00  0.00      LH0  C  
ATOM    724  CD1 LEU H  79       0.001 -22.074 -35.608  1.00  0.00      LH0  C  
ATOM    725  CD2 LEU H  79       0.623 -19.861 -36.661  1.00  0.00      LH0  C  
ATOM    726  H   LEU H  79       2.663 -19.976 -32.029  1.00  0.00      LH0  H  
ATOM    727  N   TYR H  80       3.419 -23.142 -34.743  1.00  0.00      LH0  N  
ATOM    728  CA  TYR H  80       4.650 -23.672 -35.318  1.00  0.00      LH0  C  
ATOM    729  C   TYR H  80       4.423 -24.029 -36.769  1.00  0.00      LH0  C  
ATOM    730  O   TYR H  80       3.286 -24.120 -37.224  1.00  0.00      LH0  O  
ATOM    731  CB  TYR H  80       5.137 -24.946 -34.620  1.00  0.00      LH0  C  
ATOM    732  CG  TYR H  80       5.090 -24.903 -33.110  1.00  0.00      LH0  C  
ATOM    733  CD1 TYR H  80       6.054 -24.167 -32.392  1.00  0.00      LH0  C  
ATOM    734  CD2 TYR H  80       4.087 -25.645 -32.460  1.00  0.00      LH0  C  
ATOM    735  CE1 TYR H  80       6.036 -24.206 -30.987  1.00  0.00      LH0  C  
ATOM    736  CE2 TYR H  80       4.075 -25.693 -31.059  1.00  0.00      LH0  C  
ATOM    737  CZ  TYR H  80       5.057 -24.984 -30.338  1.00  0.00      LH0  C  
ATOM    738  OH  TYR H  80       5.060 -25.063 -28.959  1.00  0.00      LH0  O  
ATOM    739  H   TYR H  80       2.531 -23.540 -34.981  1.00  0.00      LH0  H  
ATOM    740  HH  TYR H  80       4.319 -25.598 -28.679  1.00  0.00      LH0  H  
ATOM    741  N   LEU H  81       5.546 -24.275 -37.456  1.00  0.00      LH0  N  
ATOM    742  CA  LEU H  81       5.456 -24.782 -38.822  1.00  0.00      LH0  C  
ATOM    743  C   LEU H  81       6.671 -25.619 -39.158  1.00  0.00      LH0  C  
ATOM    744  O   LEU H  81       7.788 -25.128 -39.243  1.00  0.00      LH0  O  
ATOM    745  CB  LEU H  81       5.306 -23.621 -39.809  1.00  0.00      LH0  C  
ATOM    746  CG  LEU H  81       5.084 -24.000 -41.276  1.00  0.00      LH0  C  
ATOM    747  CD1 LEU H  81       3.858 -24.887 -41.488  1.00  0.00      LH0  C  
ATOM    748  CD2 LEU H  81       5.020 -22.749 -42.150  1.00  0.00      LH0  C  
ATOM    749  H   LEU H  81       6.443 -24.088 -37.049  1.00  0.00      LH0  H  
ATOM    750  N   GLN H  82       6.414 -26.918 -39.340  1.00  0.00      LH0  N  
ATOM    751  CA  GLN H  82       7.487 -27.739 -39.894  1.00  0.00      LH0  C  
ATOM    752  C   GLN H  82       7.679 -27.400 -41.354  1.00  0.00      LH0  C  
ATOM    753  O   GLN H  82       6.722 -27.392 -42.114  1.00  0.00      LH0  O  
ATOM    754  CB  GLN H  82       7.148 -29.227 -39.746  1.00  0.00      LH0  C  
ATOM    755  CG  GLN H  82       8.269 -30.197 -40.143  1.00  0.00      LH0  C  
ATOM    756  CD  GLN H  82       9.445 -30.064 -39.197  1.00  0.00      LH0  C  
ATOM    757  NE2 GLN H  82      10.622 -30.376 -39.739  1.00  0.00      LH0  N  
ATOM    758  OE1 GLN H  82       9.300 -29.687 -38.040  1.00  0.00      LH0  O  
ATOM    759  H   GLN H  82       5.466 -27.236 -39.331  1.00  0.00      LH0  H  
ATOM    760 HE21 GLN H  82      10.696 -30.740 -40.671  1.00  0.00      LH0  H  
ATOM    761 HE22 GLN H  82      11.454 -30.262 -39.200  1.00  0.00      LH0  H  
ATOM    762  N   MET H  83       8.934 -27.112 -41.696  1.00  0.00      LH0  N  
ATOM    763  CA  MET H  83       9.225 -26.821 -43.093  1.00  0.00      LH0  C  
ATOM    764  C   MET H  83      10.226 -27.812 -43.641  1.00  0.00      LH0  C  
ATOM    765  O   MET H  83      11.429 -27.585 -43.672  1.00  0.00      LH0  O  
ATOM    766  CB  MET H  83       9.753 -25.398 -43.248  1.00  0.00      LH0  C  
ATOM    767  CG  MET H  83       8.836 -24.310 -42.695  1.00  0.00      LH0  C  
ATOM    768  SD  MET H  83       9.443 -22.672 -43.114  1.00  0.00      LH0  S  
ATOM    769  CE  MET H  83      11.064 -22.822 -42.355  1.00  0.00      LH0  C  
ATOM    770  H   MET H  83       9.676 -27.092 -41.024  1.00  0.00      LH0  H  
ATOM    771  N   ASN H  84       9.675 -28.959 -44.044  1.00  0.00      LH0  N  
ATOM    772  CA  ASN H  84      10.578 -29.990 -44.554  1.00  0.00      LH0  C  
ATOM    773  C   ASN H  84      11.048 -29.742 -45.964  1.00  0.00      LH0  C  
ATOM    774  O   ASN H  84      10.342 -29.156 -46.779  1.00  0.00      LH0  O  
ATOM    775  CB  ASN H  84       9.968 -31.389 -44.498  1.00  0.00      LH0  C  
ATOM    776  CG  ASN H  84       9.847 -31.856 -43.069  1.00  0.00      LH0  C  
ATOM    777  ND2 ASN H  84       8.634 -32.320 -42.758  1.00  0.00      LH0  N  
ATOM    778  OD1 ASN H  84      10.792 -31.824 -42.289  1.00  0.00      LH0  O  
ATOM    779  H   ASN H  84       8.680 -29.052 -44.044  1.00  0.00      LH0  H  
ATOM    780 HD21 ASN H  84       7.861 -32.200 -43.385  1.00  0.00      LH0  H  
ATOM    781 HD22 ASN H  84       8.482 -32.784 -41.888  1.00  0.00      LH0  H  
ATOM    782  N   SER H  85      12.267 -30.246 -46.211  1.00  0.00      LH0  N  
ATOM    783  CA  SER H  85      12.809 -30.315 -47.568  1.00  0.00      LH0  C  
ATOM    784  C   SER H  85      12.525 -29.134 -48.471  1.00  0.00      LH0  C  
ATOM    785  O   SER H  85      11.723 -29.166 -49.401  1.00  0.00      LH0  O  
ATOM    786  CB  SER H  85      12.434 -31.655 -48.193  1.00  0.00      LH0  C  
ATOM    787  OG  SER H  85      12.899 -32.686 -47.315  1.00  0.00      LH0  O  
ATOM    788  H   SER H  85      12.771 -30.673 -45.457  1.00  0.00      LH0  H  
ATOM    789  HG  SER H  85      13.840 -32.537 -47.213  1.00  0.00      LH0  H  
ATOM    790  N   LEU H  86      13.212 -28.056 -48.091  1.00  0.00      LH0  N  
ATOM    791  CA  LEU H  86      12.922 -26.779 -48.723  1.00  0.00      LH0  C  
ATOM    792  C   LEU H  86      13.554 -26.634 -50.088  1.00  0.00      LH0  C  
ATOM    793  O   LEU H  86      14.618 -27.178 -50.366  1.00  0.00      LH0  O  
ATOM    794  CB  LEU H  86      13.326 -25.653 -47.775  1.00  0.00      LH0  C  
ATOM    795  CG  LEU H  86      12.588 -25.753 -46.439  1.00  0.00      LH0  C  
ATOM    796  CD1 LEU H  86      13.030 -24.688 -45.441  1.00  0.00      LH0  C  
ATOM    797  CD2 LEU H  86      11.078 -25.736 -46.645  1.00  0.00      LH0  C  
ATOM    798  H   LEU H  86      13.893 -28.137 -47.360  1.00  0.00      LH0  H  
ATOM    799  N   ARG H  87      12.830 -25.897 -50.930  1.00  0.00      LH0  N  
ATOM    800  CA  ARG H  87      13.342 -25.630 -52.266  1.00  0.00      LH0  C  
ATOM    801  C   ARG H  87      13.393 -24.132 -52.491  1.00  0.00      LH0  C  
ATOM    802  O   ARG H  87      13.160 -23.349 -51.579  1.00  0.00      LH0  O  
ATOM    803  CB  ARG H  87      12.523 -26.344 -53.353  1.00  0.00      LH0  C  
ATOM    804  CG  ARG H  87      11.284 -27.116 -52.894  1.00  0.00      LH0  C  
ATOM    805  CD  ARG H  87      10.421 -27.504 -54.097  1.00  0.00      LH0  C  
ATOM    806  NE  ARG H  87       9.167 -28.148 -53.702  1.00  0.00      LH0  N  
ATOM    807  CZ  ARG H  87       8.090 -27.408 -53.348  1.00  0.00      LH0  C  
ATOM    808  NH1 ARG H  87       8.146 -26.083 -53.293  1.00  0.00      LH0  N1+
ATOM    809  NH2 ARG H  87       6.949 -28.022 -53.048  1.00  0.00      LH0  N  
ATOM    810  H   ARG H  87      11.995 -25.429 -50.632  1.00  0.00      LH0  H  
ATOM    811  HE  ARG H  87       9.158 -29.147 -53.722  1.00  0.00      LH0  H  
ATOM    812 HH11 ARG H  87       7.394 -25.508 -52.983  1.00  0.00      LH0  H  
ATOM    813 HH12 ARG H  87       8.974 -25.572 -53.591  1.00  0.00      LH0  H  
ATOM    814 HH21 ARG H  87       6.156 -27.484 -52.743  1.00  0.00      LH0  H  
ATOM    815 HH22 ARG H  87       6.853 -29.013 -53.127  1.00  0.00      LH0  H  
ATOM    816  N   ALA H  88      13.733 -23.755 -53.736  1.00  0.00      LH0  N  
ATOM    817  CA  ALA H  88      14.002 -22.342 -54.005  1.00  0.00      LH0  C  
ATOM    818  C   ALA H  88      12.909 -21.370 -53.587  1.00  0.00      LH0  C  
ATOM    819  O   ALA H  88      13.159 -20.371 -52.921  1.00  0.00      LH0  O  
ATOM    820  CB  ALA H  88      14.307 -22.134 -55.489  1.00  0.00      LH0  C  
ATOM    821  H   ALA H  88      13.846 -24.440 -54.451  1.00  0.00      LH0  H  
ATOM    822  N   GLU H  89      11.683 -21.713 -54.002  1.00  0.00      LH0  N  
ATOM    823  CA  GLU H  89      10.553 -20.829 -53.716  1.00  0.00      LH0  C  
ATOM    824  C   GLU H  89      10.150 -20.756 -52.250  1.00  0.00      LH0  C  
ATOM    825  O   GLU H  89       9.486 -19.831 -51.799  1.00  0.00      LH0  O  
ATOM    826  CB  GLU H  89       9.355 -21.177 -54.614  1.00  0.00      LH0  C  
ATOM    827  CG  GLU H  89       8.546 -22.430 -54.241  1.00  0.00      LH0  C  
ATOM    828  CD  GLU H  89       9.379 -23.695 -54.328  1.00  0.00      LH0  C  
ATOM    829  OE1 GLU H  89      10.106 -24.007 -53.392  1.00  0.00      LH0  O  
ATOM    830  OE2 GLU H  89       9.248 -24.439 -55.290  1.00  0.00      LH0  O1-
ATOM    831  H   GLU H  89      11.495 -22.634 -54.353  1.00  0.00      LH0  H  
ATOM    832  N   ASP H  90      10.628 -21.756 -51.496  1.00  0.00      LH0  N  
ATOM    833  CA  ASP H  90      10.440 -21.658 -50.053  1.00  0.00      LH0  C  
ATOM    834  C   ASP H  90      11.267 -20.580 -49.360  1.00  0.00      LH0  C  
ATOM    835  O   ASP H  90      11.055 -20.273 -48.190  1.00  0.00      LH0  O  
ATOM    836  CB  ASP H  90      10.621 -23.016 -49.362  1.00  0.00      LH0  C  
ATOM    837  CG  ASP H  90       9.654 -24.085 -49.863  1.00  0.00      LH0  C  
ATOM    838  OD1 ASP H  90       8.457 -23.844 -50.027  1.00  0.00      LH0  O  
ATOM    839  OD2 ASP H  90      10.090 -25.210 -50.052  1.00  0.00      LH0  O1-
ATOM    840  H   ASP H  90      11.037 -22.569 -51.917  1.00  0.00      LH0  H  
ATOM    841  N   THR H  91      12.199 -19.995 -50.136  1.00  0.00      LH0  N  
ATOM    842  CA  THR H  91      12.863 -18.774 -49.679  1.00  0.00      LH0  C  
ATOM    843  C   THR H  91      11.894 -17.613 -49.547  1.00  0.00      LH0  C  
ATOM    844  O   THR H  91      11.486 -17.001 -50.527  1.00  0.00      LH0  O  
ATOM    845  CB  THR H  91      14.002 -18.406 -50.638  1.00  0.00      LH0  C  
ATOM    846  CG2 THR H  91      14.810 -17.183 -50.194  1.00  0.00      LH0  C  
ATOM    847  OG1 THR H  91      14.862 -19.536 -50.828  1.00  0.00      LH0  O  
ATOM    848  H   THR H  91      12.335 -20.310 -51.074  1.00  0.00      LH0  H  
ATOM    849  HG1 THR H  91      14.426 -20.060 -51.499  1.00  0.00      LH0  H  
ATOM    850  N   ALA H  92      11.526 -17.348 -48.290  1.00  0.00      LH0  N  
ATOM    851  CA  ALA H  92      10.449 -16.386 -48.115  1.00  0.00      LH0  C  
ATOM    852  C   ALA H  92      10.447 -15.733 -46.755  1.00  0.00      LH0  C  
ATOM    853  O   ALA H  92      10.987 -16.243 -45.780  1.00  0.00      LH0  O  
ATOM    854  CB  ALA H  92       9.092 -17.061 -48.326  1.00  0.00      LH0  C  
ATOM    855  H   ALA H  92      11.944 -17.841 -47.525  1.00  0.00      LH0  H  
ATOM    856  N   VAL H  93       9.777 -14.577 -46.745  1.00  0.00      LH0  N  
ATOM    857  CA  VAL H  93       9.486 -13.909 -45.482  1.00  0.00      LH0  C  
ATOM    858  C   VAL H  93       8.202 -14.475 -44.897  1.00  0.00      LH0  C  
ATOM    859  O   VAL H  93       7.123 -14.309 -45.452  1.00  0.00      LH0  O  
ATOM    860  CB  VAL H  93       9.375 -12.396 -45.722  1.00  0.00      LH0  C  
ATOM    861  CG1 VAL H  93       9.167 -11.617 -44.423  1.00  0.00      LH0  C  
ATOM    862  CG2 VAL H  93      10.592 -11.873 -46.490  1.00  0.00      LH0  C  
ATOM    863  H   VAL H  93       9.383 -14.245 -47.602  1.00  0.00      LH0  H  
ATOM    864  N   TYR H  94       8.362 -15.199 -43.789  1.00  0.00      LH0  N  
ATOM    865  CA  TYR H  94       7.187 -15.844 -43.210  1.00  0.00      LH0  C  
ATOM    866  C   TYR H  94       6.515 -14.975 -42.175  1.00  0.00      LH0  C  
ATOM    867  O   TYR H  94       7.171 -14.395 -41.320  1.00  0.00      LH0  O  
ATOM    868  CB  TYR H  94       7.558 -17.188 -42.583  1.00  0.00      LH0  C  
ATOM    869  CG  TYR H  94       7.930 -18.203 -43.640  1.00  0.00      LH0  C  
ATOM    870  CD1 TYR H  94       9.225 -18.181 -44.195  1.00  0.00      LH0  C  
ATOM    871  CD2 TYR H  94       6.967 -19.154 -44.035  1.00  0.00      LH0  C  
ATOM    872  CE1 TYR H  94       9.555 -19.108 -45.195  1.00  0.00      LH0  C  
ATOM    873  CE2 TYR H  94       7.305 -20.095 -45.021  1.00  0.00      LH0  C  
ATOM    874  CZ  TYR H  94       8.585 -20.041 -45.607  1.00  0.00      LH0  C  
ATOM    875  OH  TYR H  94       8.888 -20.918 -46.630  1.00  0.00      LH0  O  
ATOM    876  H   TYR H  94       9.246 -15.167 -43.322  1.00  0.00      LH0  H  
ATOM    877  HH  TYR H  94       9.789 -20.754 -46.917  1.00  0.00      LH0  H  
ATOM    878  N   TYR H  95       5.186 -14.926 -42.309  1.00  0.00      LH0  N  
ATOM    879  CA  TYR H  95       4.348 -14.173 -41.383  1.00  0.00      LH0  C  
ATOM    880  C   TYR H  95       3.423 -15.105 -40.620  1.00  0.00      LH0  C  
ATOM    881  O   TYR H  95       2.655 -15.870 -41.195  1.00  0.00      LH0  O  
ATOM    882  CB  TYR H  95       3.487 -13.145 -42.131  1.00  0.00      LH0  C  
ATOM    883  CG  TYR H  95       4.304 -12.188 -42.972  1.00  0.00      LH0  C  
ATOM    884  CD1 TYR H  95       4.884 -11.058 -42.360  1.00  0.00      LH0  C  
ATOM    885  CD2 TYR H  95       4.441 -12.436 -44.354  1.00  0.00      LH0  C  
ATOM    886  CE1 TYR H  95       5.588 -10.137 -43.155  1.00  0.00      LH0  C  
ATOM    887  CE2 TYR H  95       5.145 -11.514 -45.148  1.00  0.00      LH0  C  
ATOM    888  CZ  TYR H  95       5.696 -10.366 -44.541  1.00  0.00      LH0  C  
ATOM    889  OH  TYR H  95       6.355  -9.431 -45.318  1.00  0.00      LH0  O  
ATOM    890  H   TYR H  95       4.754 -15.477 -43.019  1.00  0.00      LH0  H  
ATOM    891  HH  TYR H  95       6.390  -9.731 -46.226  1.00  0.00      LH0  H  
ATOM    892  N   CYS H  96       3.523 -15.006 -39.295  1.00  0.00      LH0  N  
ATOM    893  CA  CYS H  96       2.602 -15.726 -38.418  1.00  0.00      LH0  C  
ATOM    894  C   CYS H  96       1.318 -14.938 -38.286  1.00  0.00      LH0  C  
ATOM    895  O   CYS H  96       1.350 -13.777 -37.902  1.00  0.00      LH0  O  
ATOM    896  CB  CYS H  96       3.280 -15.873 -37.060  1.00  0.00      LH0  C  
ATOM    897  SG  CYS H  96       2.351 -16.769 -35.796  1.00  0.00      LH0  S  
ATOM    898  H   CYS H  96       4.156 -14.325 -38.922  1.00  0.00      LH0  H  
ATOM    899  N   VAL H  97       0.192 -15.563 -38.656  1.00  0.00      LH0  N  
ATOM    900  CA  VAL H  97      -1.001 -14.718 -38.665  1.00  0.00      LH0  C  
ATOM    901  C   VAL H  97      -2.209 -15.303 -37.957  1.00  0.00      LH0  C  
ATOM    902  O   VAL H  97      -2.417 -16.511 -37.885  1.00  0.00      LH0  O  
ATOM    903  CB  VAL H  97      -1.375 -14.274 -40.088  1.00  0.00      LH0  C  
ATOM    904  CG1 VAL H  97      -0.329 -13.350 -40.713  1.00  0.00      LH0  C  
ATOM    905  CG2 VAL H  97      -1.696 -15.465 -40.984  1.00  0.00      LH0  C  
ATOM    906  H   VAL H  97       0.152 -16.527 -38.929  1.00  0.00      LH0  H  
ATOM    907  N   SER H  98      -2.998 -14.361 -37.437  1.00  0.00      LH0  N  
ATOM    908  CA  SER H  98      -4.317 -14.703 -36.914  1.00  0.00      LH0  C  
ATOM    909  C   SER H  98      -5.328 -14.495 -38.031  1.00  0.00      LH0  C  
ATOM    910  O   SER H  98      -4.973 -14.020 -39.106  1.00  0.00      LH0  O  
ATOM    911  CB  SER H  98      -4.559 -13.815 -35.682  1.00  0.00      LH0  C  
ATOM    912  OG  SER H  98      -5.903 -13.897 -35.197  1.00  0.00      LH0  O  
ATOM    913  H   SER H  98      -2.761 -13.400 -37.592  1.00  0.00      LH0  H  
ATOM    914  HG  SER H  98      -6.354 -13.111 -35.533  1.00  0.00      LH0  H  
ATOM    915  N   TYR H  99      -6.586 -14.858 -37.755  1.00  0.00      LH0  N  
ATOM    916  CA  TYR H  99      -7.615 -14.308 -38.632  1.00  0.00      LH0  C  
ATOM    917  C   TYR H  99      -8.884 -13.892 -37.928  1.00  0.00      LH0  C  
ATOM    918  O   TYR H  99      -9.435 -14.568 -37.065  1.00  0.00      LH0  O  
ATOM    919  CB  TYR H  99      -7.940 -15.172 -39.863  1.00  0.00      LH0  C  
ATOM    920  CG  TYR H  99      -7.877 -16.650 -39.567  1.00  0.00      LH0  C  
ATOM    921  CD1 TYR H  99      -8.846 -17.260 -38.743  1.00  0.00      LH0  C  
ATOM    922  CD2 TYR H  99      -6.824 -17.376 -40.149  1.00  0.00      LH0  C  
ATOM    923  CE1 TYR H  99      -8.737 -18.634 -38.474  1.00  0.00      LH0  C  
ATOM    924  CE2 TYR H  99      -6.713 -18.743 -39.870  1.00  0.00      LH0  C  
ATOM    925  CZ  TYR H  99      -7.647 -19.349 -39.010  1.00  0.00      LH0  C  
ATOM    926  OH  TYR H  99      -7.454 -20.673 -38.663  1.00  0.00      LH0  O  
ATOM    927  H   TYR H  99      -6.814 -15.254 -36.863  1.00  0.00      LH0  H  
ATOM    928  HH  TYR H  99      -6.553 -20.899 -38.884  1.00  0.00      LH0  H  
ATOM    929  N   TYR H 100      -9.342 -12.735 -38.404  1.00  0.00      LH0  N  
ATOM    930  CA  TYR H 100     -10.739 -12.409 -38.210  1.00  0.00      LH0  C  
ATOM    931  C   TYR H 100     -11.471 -12.819 -39.488  1.00  0.00      LH0  C  
ATOM    932  O   TYR H 100     -11.347 -13.952 -39.940  1.00  0.00      LH0  O  
ATOM    933  CB  TYR H 100     -10.858 -10.926 -37.812  1.00  0.00      LH0  C  
ATOM    934  CG  TYR H 100     -11.931 -10.734 -36.764  1.00  0.00      LH0  C  
ATOM    935  CD1 TYR H 100     -11.629 -10.038 -35.572  1.00  0.00      LH0  C  
ATOM    936  CD2 TYR H 100     -13.213 -11.258 -37.004  1.00  0.00      LH0  C  
ATOM    937  CE1 TYR H 100     -12.633  -9.882 -34.596  1.00  0.00      LH0  C  
ATOM    938  CE2 TYR H 100     -14.200 -11.110 -36.027  1.00  0.00      LH0  C  
ATOM    939  CZ  TYR H 100     -13.910 -10.435 -34.832  1.00  0.00      LH0  C  
ATOM    940  OH  TYR H 100     -14.928 -10.327 -33.901  1.00  0.00      LH0  O  
ATOM    941  H   TYR H 100      -8.776 -12.211 -39.039  1.00  0.00      LH0  H  
ATOM    942  HH  TYR H 100     -15.466 -11.111 -33.974  1.00  0.00      LH0  H  
ATOM    943  N   TYR H 101     -12.213 -11.881 -40.103  1.00  0.00      LH0  N  
ATOM    944  CA  TYR H 101     -12.777 -12.294 -41.390  1.00  0.00      LH0  C  
ATOM    945  C   TYR H 101     -11.754 -12.224 -42.517  1.00  0.00      LH0  C  
ATOM    946  O   TYR H 101     -11.598 -13.132 -43.339  1.00  0.00      LH0  O  
ATOM    947  CB  TYR H 101     -14.061 -11.510 -41.702  1.00  0.00      LH0  C  
ATOM    948  CG  TYR H 101     -14.979 -11.483 -40.494  1.00  0.00      LH0  C  
ATOM    949  CD1 TYR H 101     -15.330 -12.687 -39.848  1.00  0.00      LH0  C  
ATOM    950  CD2 TYR H 101     -15.443 -10.236 -40.029  1.00  0.00      LH0  C  
ATOM    951  CE1 TYR H 101     -16.082 -12.633 -38.665  1.00  0.00      LH0  C  
ATOM    952  CE2 TYR H 101     -16.209 -10.180 -38.854  1.00  0.00      LH0  C  
ATOM    953  CZ  TYR H 101     -16.482 -11.378 -38.165  1.00  0.00      LH0  C  
ATOM    954  OH  TYR H 101     -17.134 -11.323 -36.949  1.00  0.00      LH0  O  
ATOM    955  H   TYR H 101     -12.337 -10.958 -39.740  1.00  0.00      LH0  H  
ATOM    956  HH  TYR H 101     -16.704 -11.914 -36.332  1.00  0.00      LH0  H  
ATOM    957  N   GLY H 102     -11.034 -11.092 -42.472  1.00  0.00      LH0  N  
ATOM    958  CA  GLY H 102      -9.742 -11.021 -43.149  1.00  0.00      LH0  C  
ATOM    959  C   GLY H 102      -8.659 -11.324 -42.134  1.00  0.00      LH0  C  
ATOM    960  O   GLY H 102      -8.958 -11.722 -41.014  1.00  0.00      LH0  O  
ATOM    961  H   GLY H 102     -11.244 -10.420 -41.764  1.00  0.00      LH0  H  
ATOM    962  N   ILE H 103      -7.408 -11.131 -42.555  1.00  0.00      LH0  N  
ATOM    963  CA  ILE H 103      -6.340 -11.426 -41.603  1.00  0.00      LH0  C  
ATOM    964  C   ILE H 103      -6.055 -10.240 -40.696  1.00  0.00      LH0  C  
ATOM    965  O   ILE H 103      -5.586  -9.198 -41.142  1.00  0.00      LH0  O  
ATOM    966  CB  ILE H 103      -5.091 -11.875 -42.364  1.00  0.00      LH0  C  
ATOM    967  CG1 ILE H 103      -5.414 -13.049 -43.293  1.00  0.00      LH0  C  
ATOM    968  CG2 ILE H 103      -3.946 -12.212 -41.414  1.00  0.00      LH0  C  
ATOM    969  CD1 ILE H 103      -4.241 -13.411 -44.203  1.00  0.00      LH0  C  
ATOM    970  H   ILE H 103      -7.190 -10.712 -43.440  1.00  0.00      LH0  H  
ATOM    971  N   ASP H 104      -6.401 -10.449 -39.420  1.00  0.00      LH0  N  
ATOM    972  CA  ASP H 104      -6.336  -9.374 -38.430  1.00  0.00      LH0  C  
ATOM    973  C   ASP H 104      -4.936  -9.074 -37.911  1.00  0.00      LH0  C  
ATOM    974  O   ASP H 104      -4.327  -8.057 -38.230  1.00  0.00      LH0  O  
ATOM    975  CB  ASP H 104      -7.363  -9.604 -37.287  1.00  0.00      LH0  C  
ATOM    976  CG  ASP H 104      -7.261 -10.957 -36.567  1.00  0.00      LH0  C  
ATOM    977  OD1 ASP H 104      -6.614 -11.867 -37.068  1.00  0.00      LH0  O  
ATOM    978  OD2 ASP H 104      -7.835 -11.117 -35.496  1.00  0.00      LH0  O1-
ATOM    979  H   ASP H 104      -6.611 -11.369 -39.086  1.00  0.00      LH0  H  
ATOM    980  N   PHE H 105      -4.432  -9.999 -37.089  1.00  0.00      LH0  N  
ATOM    981  CA  PHE H 105      -3.124  -9.745 -36.511  1.00  0.00      LH0  C  
ATOM    982  C   PHE H 105      -2.002 -10.380 -37.284  1.00  0.00      LH0  C  
ATOM    983  O   PHE H 105      -2.008 -11.556 -37.634  1.00  0.00      LH0  O  
ATOM    984  CB  PHE H 105      -3.091 -10.123 -35.031  1.00  0.00      LH0  C  
ATOM    985  CG  PHE H 105      -3.668  -8.980 -34.229  1.00  0.00      LH0  C  
ATOM    986  CD1 PHE H 105      -2.791  -8.005 -33.704  1.00  0.00      LH0  C  
ATOM    987  CD2 PHE H 105      -5.063  -8.893 -34.028  1.00  0.00      LH0  C  
ATOM    988  CE1 PHE H 105      -3.317  -6.922 -32.973  1.00  0.00      LH0  C  
ATOM    989  CE2 PHE H 105      -5.590  -7.809 -33.300  1.00  0.00      LH0  C  
ATOM    990  CZ  PHE H 105      -4.712  -6.834 -32.781  1.00  0.00      LH0  C  
ATOM    991  H   PHE H 105      -4.946 -10.841 -36.922  1.00  0.00      LH0  H  
ATOM    992  N   TRP H 106      -1.037  -9.497 -37.544  1.00  0.00      LH0  N  
ATOM    993  CA  TRP H 106       0.093  -9.875 -38.375  1.00  0.00      LH0  C  
ATOM    994  C   TRP H 106       1.374  -9.915 -37.574  1.00  0.00      LH0  C  
ATOM    995  O   TRP H 106       1.789  -8.926 -36.975  1.00  0.00      LH0  O  
ATOM    996  CB  TRP H 106       0.242  -8.867 -39.514  1.00  0.00      LH0  C  
ATOM    997  CG  TRP H 106      -0.789  -9.079 -40.597  1.00  0.00      LH0  C  
ATOM    998  CD1 TRP H 106      -2.147  -8.728 -40.566  1.00  0.00      LH0  C  
ATOM    999  CD2 TRP H 106      -0.582  -9.681 -41.892  1.00  0.00      LH0  C  
ATOM   1000  CE2 TRP H 106      -1.842  -9.660 -42.576  1.00  0.00      LH0  C  
ATOM   1001  CE3 TRP H 106       0.555 -10.233 -42.521  1.00  0.00      LH0  C  
ATOM   1002  NE1 TRP H 106      -2.773  -9.067 -41.724  1.00  0.00      LH0  N  
ATOM   1003  CZ2 TRP H 106      -1.936 -10.197 -43.879  1.00  0.00      LH0  C  
ATOM   1004  CZ3 TRP H 106       0.446 -10.765 -43.822  1.00  0.00      LH0  C  
ATOM   1005  CH2 TRP H 106      -0.794 -10.747 -44.496  1.00  0.00      LH0  C  
ATOM   1006  H   TRP H 106      -1.100  -8.575 -37.167  1.00  0.00      LH0  H  
ATOM   1007  HE1 TRP H 106      -3.735  -8.943 -41.899  1.00  0.00      LH0  H  
ATOM   1008  N   GLY H 107       1.993 -11.100 -37.621  1.00  0.00      LH0  N  
ATOM   1009  CA  GLY H 107       3.385 -11.197 -37.191  1.00  0.00      LH0  C  
ATOM   1010  C   GLY H 107       4.282 -10.443 -38.149  1.00  0.00      LH0  C  
ATOM   1011  O   GLY H 107       3.829  -9.934 -39.167  1.00  0.00      LH0  O  
ATOM   1012  H   GLY H 107       1.559 -11.880 -38.071  1.00  0.00      LH0  H  
ATOM   1013  N   GLN H 108       5.549 -10.310 -37.757  1.00  0.00      LH0  N  
ATOM   1014  CA  GLN H 108       6.297  -9.292 -38.478  1.00  0.00      LH0  C  
ATOM   1015  C   GLN H 108       7.360  -9.744 -39.454  1.00  0.00      LH0  C  
ATOM   1016  O   GLN H 108       8.122  -8.932 -39.979  1.00  0.00      LH0  O  
ATOM   1017  CB  GLN H 108       6.799  -8.212 -37.519  1.00  0.00      LH0  C  
ATOM   1018  CG  GLN H 108       5.652  -7.335 -37.002  1.00  0.00      LH0  C  
ATOM   1019  CD  GLN H 108       4.897  -6.718 -38.171  1.00  0.00      LH0  C  
ATOM   1020  NE2 GLN H 108       3.573  -6.869 -38.089  1.00  0.00      LH0  N  
ATOM   1021  OE1 GLN H 108       5.465  -6.143 -39.096  1.00  0.00      LH0  O  
ATOM   1022  H   GLN H 108       5.956 -10.999 -37.148  1.00  0.00      LH0  H  
ATOM   1023 HE21 GLN H 108       3.139  -7.434 -37.381  1.00  0.00      LH0  H  
ATOM   1024 HE22 GLN H 108       2.985  -6.450 -38.775  1.00  0.00      LH0  H  
ATOM   1025  N   GLY H 109       7.352 -11.047 -39.719  1.00  0.00      LH0  N  
ATOM   1026  CA  GLY H 109       8.186 -11.509 -40.815  1.00  0.00      LH0  C  
ATOM   1027  C   GLY H 109       9.574 -11.947 -40.415  1.00  0.00      LH0  C  
ATOM   1028  O   GLY H 109      10.515 -11.162 -40.347  1.00  0.00      LH0  O  
ATOM   1029  H   GLY H 109       6.843 -11.691 -39.139  1.00  0.00      LH0  H  
ATOM   1030  N   THR H 110       9.671 -13.262 -40.196  1.00  0.00      LH0  N  
ATOM   1031  CA  THR H 110      11.018 -13.820 -40.225  1.00  0.00      LH0  C  
ATOM   1032  C   THR H 110      11.388 -14.158 -41.664  1.00  0.00      LH0  C  
ATOM   1033  O   THR H 110      10.565 -14.009 -42.558  1.00  0.00      LH0  O  
ATOM   1034  CB  THR H 110      11.121 -15.028 -39.279  1.00  0.00      LH0  C  
ATOM   1035  CG2 THR H 110      10.426 -16.283 -39.820  1.00  0.00      LH0  C  
ATOM   1036  OG1 THR H 110      12.489 -15.291 -38.938  1.00  0.00      LH0  O  
ATOM   1037  H   THR H 110       8.835 -13.810 -40.284  1.00  0.00      LH0  H  
ATOM   1038  HG1 THR H 110      12.741 -14.598 -38.338  1.00  0.00      LH0  H  
ATOM   1039  N   SER H 111      12.628 -14.611 -41.871  1.00  0.00      LH0  N  
ATOM   1040  CA  SER H 111      12.953 -14.952 -43.252  1.00  0.00      LH0  C  
ATOM   1041  C   SER H 111      13.707 -16.259 -43.329  1.00  0.00      LH0  C  
ATOM   1042  O   SER H 111      14.472 -16.610 -42.436  1.00  0.00      LH0  O  
ATOM   1043  CB  SER H 111      13.724 -13.811 -43.922  1.00  0.00      LH0  C  
ATOM   1044  OG  SER H 111      13.626 -13.912 -45.347  1.00  0.00      LH0  O  
ATOM   1045  H   SER H 111      13.261 -14.807 -41.121  1.00  0.00      LH0  H  
ATOM   1046  HG  SER H 111      14.292 -13.342 -45.710  1.00  0.00      LH0  H  
ATOM   1047  N   VAL H 112      13.435 -16.978 -44.420  1.00  0.00      LH0  N  
ATOM   1048  CA  VAL H 112      14.131 -18.237 -44.655  1.00  0.00      LH0  C  
ATOM   1049  C   VAL H 112      14.773 -18.193 -46.025  1.00  0.00      LH0  C  
ATOM   1050  O   VAL H 112      14.104 -17.946 -47.022  1.00  0.00      LH0  O  
ATOM   1051  CB  VAL H 112      13.147 -19.414 -44.539  1.00  0.00      LH0  C  
ATOM   1052  CG1 VAL H 112      13.782 -20.761 -44.888  1.00  0.00      LH0  C  
ATOM   1053  CG2 VAL H 112      12.518 -19.461 -43.147  1.00  0.00      LH0  C  
ATOM   1054  H   VAL H 112      12.795 -16.613 -45.101  1.00  0.00      LH0  H  
ATOM   1055  N   THR H 113      16.085 -18.437 -46.031  1.00  0.00      LH0  N  
ATOM   1056  CA  THR H 113      16.781 -18.394 -47.310  1.00  0.00      LH0  C  
ATOM   1057  C   THR H 113      17.343 -19.747 -47.699  1.00  0.00      LH0  C  
ATOM   1058  O   THR H 113      18.311 -20.238 -47.126  1.00  0.00      LH0  O  
ATOM   1059  CB  THR H 113      17.874 -17.324 -47.266  1.00  0.00      LH0  C  
ATOM   1060  CG2 THR H 113      18.474 -17.034 -48.646  1.00  0.00      LH0  C  
ATOM   1061  OG1 THR H 113      17.364 -16.123 -46.672  1.00  0.00      LH0  O  
ATOM   1062  H   THR H 113      16.565 -18.640 -45.177  1.00  0.00      LH0  H  
ATOM   1063  HG1 THR H 113      18.055 -15.477 -46.736  1.00  0.00      LH0  H  
ATOM   1064  N   VAL H 114      16.678 -20.342 -48.696  1.00  0.00      LH0  N  
ATOM   1065  CA  VAL H 114      17.072 -21.691 -49.092  1.00  0.00      LH0  C  
ATOM   1066  C   VAL H 114      18.192 -21.683 -50.122  1.00  0.00      LH0  C  
ATOM   1067  O   VAL H 114      17.996 -21.878 -51.315  1.00  0.00      LH0  O  
ATOM   1068  CB  VAL H 114      15.851 -22.476 -49.593  1.00  0.00      LH0  C  
ATOM   1069  CG1 VAL H 114      16.155 -23.970 -49.680  1.00  0.00      LH0  C  
ATOM   1070  CG2 VAL H 114      14.615 -22.222 -48.726  1.00  0.00      LH0  C  
ATOM   1071  H   VAL H 114      15.967 -19.860 -49.215  1.00  0.00      LH0  H  
ATOM   1072  N   SER H 115      19.396 -21.404 -49.615  1.00  0.00      LH0  N  
ATOM   1073  CA  SER H 115      20.450 -21.224 -50.604  1.00  0.00      LH0  C  
ATOM   1074  C   SER H 115      21.584 -22.216 -50.524  1.00  0.00      LH0  C  
ATOM   1075  O   SER H 115      22.209 -22.471 -49.493  1.00  0.00      LH0  O  
ATOM   1076  CB  SER H 115      20.972 -19.783 -50.605  1.00  0.00      LH0  C  
ATOM   1077  OG  SER H 115      21.940 -19.587 -51.651  1.00  0.00      LH0  O  
ATOM   1078  H   SER H 115      19.527 -21.380 -48.621  1.00  0.00      LH0  H  
ATOM   1079  HG  SER H 115      22.066 -18.644 -51.727  1.00  0.00      LH0  H  
ATOM   1080  N   SER H 116      21.869 -22.730 -51.726  1.00  0.00      LH0  N  
ATOM   1081  CA  SER H 116      23.089 -23.494 -51.947  1.00  0.00      LH0  C  
ATOM   1082  C   SER H 116      24.349 -22.787 -51.470  1.00  0.00      LH0  C  
ATOM   1083  O   SER H 116      25.192 -23.371 -50.794  1.00  0.00      LH0  O  
ATOM   1084  CB  SER H 116      23.165 -23.853 -53.430  1.00  0.00      LH0  C  
ATOM   1085  OG  SER H 116      21.838 -24.147 -53.887  1.00  0.00      LH0  O  
ATOM   1086  H   SER H 116      21.246 -22.598 -52.499  1.00  0.00      LH0  H  
ATOM   1087  HG  SER H 116      21.913 -24.406 -54.799  1.00  0.00      LH0  H  
ATOM   1088  N   ALA H 117      24.410 -21.484 -51.799  1.00  0.00      LH0  N  
ATOM   1089  CA  ALA H 117      25.576 -20.707 -51.380  1.00  0.00      LH0  C  
ATOM   1090  C   ALA H 117      25.690 -20.567 -49.875  1.00  0.00      LH0  C  
ATOM   1091  O   ALA H 117      24.761 -20.852 -49.123  1.00  0.00      LH0  O  
ATOM   1092  CB  ALA H 117      25.547 -19.312 -51.998  1.00  0.00      LH0  C  
ATOM   1093  H   ALA H 117      23.616 -21.026 -52.205  1.00  0.00      LH0  H  
ATOM   1094  N   SER H 118      26.889 -20.159 -49.463  1.00  0.00      LH0  N  
ATOM   1095  CA  SER H 118      27.146 -20.091 -48.033  1.00  0.00      LH0  C  
ATOM   1096  C   SER H 118      27.988 -18.870 -47.735  1.00  0.00      LH0  C  
ATOM   1097  O   SER H 118      28.492 -18.233 -48.651  1.00  0.00      LH0  O  
ATOM   1098  CB  SER H 118      27.808 -21.390 -47.569  1.00  0.00      LH0  C  
ATOM   1099  OG  SER H 118      27.010 -22.516 -47.985  1.00  0.00      LH0  O  
ATOM   1100  H   SER H 118      27.600 -19.852 -50.097  1.00  0.00      LH0  H  
ATOM   1101  HG  SER H 118      27.652 -23.170 -48.253  1.00  0.00      LH0  H  
ATOM   1102  N   THR H 119      28.081 -18.566 -46.436  1.00  0.00      LH0  N  
ATOM   1103  CA  THR H 119      28.704 -17.326 -45.981  1.00  0.00      LH0  C  
ATOM   1104  C   THR H 119      30.031 -16.939 -46.624  1.00  0.00      LH0  C  
ATOM   1105  O   THR H 119      31.039 -17.621 -46.488  1.00  0.00      LH0  O  
ATOM   1106  CB  THR H 119      28.819 -17.409 -44.460  1.00  0.00      LH0  C  
ATOM   1107  CG2 THR H 119      28.899 -16.029 -43.807  1.00  0.00      LH0  C  
ATOM   1108  OG1 THR H 119      27.712 -18.163 -43.936  1.00  0.00      LH0  O  
ATOM   1109  H   THR H 119      27.634 -19.099 -45.718  1.00  0.00      LH0  H  
ATOM   1110  HG1 THR H 119      27.765 -18.075 -42.990  1.00  0.00      LH0  H  
ATOM   1111  N   LYS H 120      29.979 -15.805 -47.333  1.00  0.00      LH0  N  
ATOM   1112  CA  LYS H 120      31.208 -15.343 -47.968  1.00  0.00      LH0  C  
ATOM   1113  C   LYS H 120      31.413 -13.864 -47.731  1.00  0.00      LH0  C  
ATOM   1114  O   LYS H 120      30.521 -13.055 -47.954  1.00  0.00      LH0  O  
ATOM   1115  CB  LYS H 120      31.212 -15.645 -49.478  1.00  0.00      LH0  C  
ATOM   1116  CG  LYS H 120      32.523 -15.219 -50.157  1.00  0.00      LH0  C  
ATOM   1117  CD  LYS H 120      32.550 -15.333 -51.681  1.00  0.00      LH0  C  
ATOM   1118  CE  LYS H 120      33.764 -14.622 -52.302  1.00  0.00      LH0  C  
ATOM   1119  NZ  LYS H 120      33.682 -13.172 -52.070  1.00  0.00      LH0  N1+
ATOM   1120  H   LYS H 120      29.127 -15.279 -47.366  1.00  0.00      LH0  H  
ATOM   1121  HZ1 LYS H 120      34.390 -12.641 -52.617  1.00  0.00      LH0  H  
ATOM   1122  HZ2 LYS H 120      32.743 -12.829 -52.351  1.00  0.00      LH0  H  
ATOM   1123  HZ3 LYS H 120      33.783 -12.939 -51.062  1.00  0.00      LH0  H  
ATOM   1124  N   GLY H 121      32.647 -13.549 -47.305  1.00  0.00      LH0  N  
ATOM   1125  CA  GLY H 121      33.036 -12.141 -47.264  1.00  0.00      LH0  C  
ATOM   1126  C   GLY H 121      33.102 -11.505 -48.648  1.00  0.00      LH0  C  
ATOM   1127  O   GLY H 121      33.480 -12.134 -49.638  1.00  0.00      LH0  O  
ATOM   1128  H   GLY H 121      33.292 -14.282 -47.103  1.00  0.00      LH0  H  
ATOM   1129  N   PRO H 122      32.694 -10.221 -48.679  1.00  0.00      LH0  N  
ATOM   1130  CA  PRO H 122      32.516  -9.525 -49.950  1.00  0.00      LH0  C  
ATOM   1131  C   PRO H 122      33.818  -9.175 -50.637  1.00  0.00      LH0  C  
ATOM   1132  O   PRO H 122      34.738  -8.574 -50.094  1.00  0.00      LH0  O  
ATOM   1133  CB  PRO H 122      31.695  -8.304 -49.534  1.00  0.00      LH0  C  
ATOM   1134  CG  PRO H 122      32.123  -8.004 -48.101  1.00  0.00      LH0  C  
ATOM   1135  CD  PRO H 122      32.350  -9.397 -47.531  1.00  0.00      LH0  C  
ATOM   1136  N   SER H 123      33.838  -9.580 -51.901  1.00  0.00      LH0  N  
ATOM   1137  CA  SER H 123      34.909  -9.117 -52.767  1.00  0.00      LH0  C  
ATOM   1138  C   SER H 123      34.607  -7.718 -53.295  1.00  0.00      LH0  C  
ATOM   1139  O   SER H 123      34.019  -7.527 -54.350  1.00  0.00      LH0  O  
ATOM   1140  CB  SER H 123      35.085 -10.171 -53.859  1.00  0.00      LH0  C  
ATOM   1141  OG  SER H 123      35.367 -11.445 -53.241  1.00  0.00      LH0  O  
ATOM   1142  H   SER H 123      33.008  -9.976 -52.293  1.00  0.00      LH0  H  
ATOM   1143  HG  SER H 123      36.320 -11.499 -53.268  1.00  0.00      LH0  H  
ATOM   1144  N   VAL H 124      35.000  -6.737 -52.468  1.00  0.00      LH0  N  
ATOM   1145  CA  VAL H 124      34.658  -5.362 -52.835  1.00  0.00      LH0  C  
ATOM   1146  C   VAL H 124      35.686  -4.685 -53.720  1.00  0.00      LH0  C  
ATOM   1147  O   VAL H 124      36.812  -4.417 -53.310  1.00  0.00      LH0  O  
ATOM   1148  CB  VAL H 124      34.387  -4.505 -51.594  1.00  0.00      LH0  C  
ATOM   1149  CG1 VAL H 124      33.837  -3.126 -51.971  1.00  0.00      LH0  C  
ATOM   1150  CG2 VAL H 124      33.446  -5.223 -50.635  1.00  0.00      LH0  C  
ATOM   1151  H   VAL H 124      35.483  -6.966 -51.622  1.00  0.00      LH0  H  
ATOM   1152  N   PHE H 125      35.230  -4.408 -54.942  1.00  0.00      LH0  N  
ATOM   1153  CA  PHE H 125      36.092  -3.766 -55.929  1.00  0.00      LH0  C  
ATOM   1154  C   PHE H 125      35.855  -2.264 -56.025  1.00  0.00      LH0  C  
ATOM   1155  O   PHE H 125      34.727  -1.804 -56.175  1.00  0.00      LH0  O  
ATOM   1156  CB  PHE H 125      35.889  -4.461 -57.281  1.00  0.00      LH0  C  
ATOM   1157  CG  PHE H 125      36.059  -5.957 -57.136  1.00  0.00      LH0  C  
ATOM   1158  CD1 PHE H 125      37.315  -6.490 -56.771  1.00  0.00      LH0  C  
ATOM   1159  CD2 PHE H 125      34.949  -6.799 -57.365  1.00  0.00      LH0  C  
ATOM   1160  CE1 PHE H 125      37.465  -7.883 -56.634  1.00  0.00      LH0  C  
ATOM   1161  CE2 PHE H 125      35.098  -8.193 -57.231  1.00  0.00      LH0  C  
ATOM   1162  CZ  PHE H 125      36.355  -8.720 -56.871  1.00  0.00      LH0  C  
ATOM   1163  H   PHE H 125      34.284  -4.644 -55.165  1.00  0.00      LH0  H  
ATOM   1164  N   PRO H 126      36.962  -1.494 -55.895  1.00  0.00      LH0  N  
ATOM   1165  CA  PRO H 126      36.860  -0.033 -55.978  1.00  0.00      LH0  C  
ATOM   1166  C   PRO H 126      36.597   0.461 -57.396  1.00  0.00      LH0  C  
ATOM   1167  O   PRO H 126      37.409   0.327 -58.306  1.00  0.00      LH0  O  
ATOM   1168  CB  PRO H 126      38.213   0.411 -55.411  1.00  0.00      LH0  C  
ATOM   1169  CG  PRO H 126      39.189  -0.710 -55.765  1.00  0.00      LH0  C  
ATOM   1170  CD  PRO H 126      38.323  -1.956 -55.643  1.00  0.00      LH0  C  
ATOM   1171  N   LEU H 127      35.408   1.040 -57.547  1.00  0.00      LH0  N  
ATOM   1172  CA  LEU H 127      35.044   1.531 -58.871  1.00  0.00      LH0  C  
ATOM   1173  C   LEU H 127      35.267   3.019 -59.033  1.00  0.00      LH0  C  
ATOM   1174  O   LEU H 127      34.478   3.854 -58.602  1.00  0.00      LH0  O  
ATOM   1175  CB  LEU H 127      33.589   1.204 -59.188  1.00  0.00      LH0  C  
ATOM   1176  CG  LEU H 127      33.211  -0.272 -59.112  1.00  0.00      LH0  C  
ATOM   1177  CD1 LEU H 127      31.698  -0.424 -59.243  1.00  0.00      LH0  C  
ATOM   1178  CD2 LEU H 127      33.974  -1.139 -60.118  1.00  0.00      LH0  C  
ATOM   1179  H   LEU H 127      34.819   1.209 -56.756  1.00  0.00      LH0  H  
ATOM   1180  N   ALA H 128      36.388   3.311 -59.699  1.00  0.00      LH0  N  
ATOM   1181  CA  ALA H 128      36.568   4.684 -60.165  1.00  0.00      LH0  C  
ATOM   1182  C   ALA H 128      35.736   4.894 -61.420  1.00  0.00      LH0  C  
ATOM   1183  O   ALA H 128      35.547   3.962 -62.192  1.00  0.00      LH0  O  
ATOM   1184  CB  ALA H 128      38.047   4.933 -60.479  1.00  0.00      LH0  C  
ATOM   1185  H   ALA H 128      36.946   2.561 -60.051  1.00  0.00      LH0  H  
ATOM   1186  N   PRO H 129      35.204   6.124 -61.599  1.00  0.00      LH0  N  
ATOM   1187  CA  PRO H 129      34.419   6.376 -62.808  1.00  0.00      LH0  C  
ATOM   1188  C   PRO H 129      35.303   6.568 -64.028  1.00  0.00      LH0  C  
ATOM   1189  O   PRO H 129      36.521   6.682 -63.958  1.00  0.00      LH0  O  
ATOM   1190  CB  PRO H 129      33.649   7.643 -62.424  1.00  0.00      LH0  C  
ATOM   1191  CG  PRO H 129      34.610   8.406 -61.512  1.00  0.00      LH0  C  
ATOM   1192  CD  PRO H 129      35.279   7.287 -60.721  1.00  0.00      LH0  C  
ATOM   1193  N   CYS H 130      34.608   6.644 -65.167  1.00  0.00      LH0  N  
ATOM   1194  CA  CYS H 130      35.258   7.162 -66.367  1.00  0.00      LH0  C  
ATOM   1195  C   CYS H 130      35.665   8.614 -66.196  1.00  0.00      LH0  C  
ATOM   1196  O   CYS H 130      35.096   9.341 -65.389  1.00  0.00      LH0  O  
ATOM   1197  CB  CYS H 130      34.298   7.042 -67.549  1.00  0.00      LH0  C  
ATOM   1198  SG  CYS H 130      32.671   7.774 -67.195  1.00  0.00      LH0  S  
ATOM   1199  H   CYS H 130      33.631   6.431 -65.147  1.00  0.00      LH0  H  
ATOM   1200  N   SER H 131      36.651   9.017 -67.014  1.00  0.00      LH0  N  
ATOM   1201  CA  SER H 131      36.871  10.459 -67.078  1.00  0.00      LH0  C  
ATOM   1202  C   SER H 131      35.693  11.131 -67.751  1.00  0.00      LH0  C  
ATOM   1203  O   SER H 131      35.052  10.570 -68.632  1.00  0.00      LH0  O  
ATOM   1204  CB  SER H 131      38.181  10.788 -67.801  1.00  0.00      LH0  C  
ATOM   1205  OG  SER H 131      38.568  12.143 -67.541  1.00  0.00      LH0  O  
ATOM   1206  H   SER H 131      37.069   8.390 -67.666  1.00  0.00      LH0  H  
ATOM   1207  HG  SER H 131      38.180  12.691 -68.216  1.00  0.00      LH0  H  
ATOM   1208  N   ARG H 132      35.414  12.338 -67.260  1.00  0.00      LH0  N  
ATOM   1209  CA  ARG H 132      34.252  13.028 -67.799  1.00  0.00      LH0  C  
ATOM   1210  C   ARG H 132      34.696  14.259 -68.549  1.00  0.00      LH0  C  
ATOM   1211  O   ARG H 132      35.876  14.593 -68.548  1.00  0.00      LH0  O  
ATOM   1212  CB  ARG H 132      33.281  13.361 -66.667  1.00  0.00      LH0  C  
ATOM   1213  CG  ARG H 132      32.921  12.119 -65.848  1.00  0.00      LH0  C  
ATOM   1214  CD  ARG H 132      31.742  12.349 -64.912  1.00  0.00      LH0  C  
ATOM   1215  NE  ARG H 132      30.539  12.634 -65.690  1.00  0.00      LH0  N  
ATOM   1216  CZ  ARG H 132      29.552  11.736 -65.831  1.00  0.00      LH0  C  
ATOM   1217  NH1 ARG H 132      29.681  10.510 -65.351  1.00  0.00      LH0  N1+
ATOM   1218  NH2 ARG H 132      28.437  12.058 -66.468  1.00  0.00      LH0  N  
ATOM   1219  H   ARG H 132      36.032  12.781 -66.612  1.00  0.00      LH0  H  
ATOM   1220  HE  ARG H 132      30.479  13.500 -66.193  1.00  0.00      LH0  H  
ATOM   1221 HH11 ARG H 132      28.919   9.867 -65.464  1.00  0.00      LH0  H  
ATOM   1222 HH12 ARG H 132      30.519  10.232 -64.882  1.00  0.00      LH0  H  
ATOM   1223 HH21 ARG H 132      27.674  11.408 -66.513  1.00  0.00      LH0  H  
ATOM   1224 HH22 ARG H 132      28.351  12.956 -66.922  1.00  0.00      LH0  H  
ATOM   1225  N   SER H 133      33.728  14.924 -69.190  1.00  0.00      LH0  N  
ATOM   1226  CA  SER H 133      34.130  16.212 -69.739  1.00  0.00      LH0  C  
ATOM   1227  C   SER H 133      34.124  17.265 -68.647  1.00  0.00      LH0  C  
ATOM   1228  O   SER H 133      33.508  17.087 -67.604  1.00  0.00      LH0  O  
ATOM   1229  CB  SER H 133      33.212  16.569 -70.911  1.00  0.00      LH0  C  
ATOM   1230  OG  SER H 133      31.849  16.269 -70.585  1.00  0.00      LH0  O  
ATOM   1231  H   SER H 133      32.757  14.685 -69.139  1.00  0.00      LH0  H  
ATOM   1232  HG  SER H 133      31.478  17.063 -70.205  1.00  0.00      LH0  H  
ATOM   1233  N   THR H 134      34.811  18.380 -68.925  1.00  0.00      LH0  N  
ATOM   1234  CA  THR H 134      34.848  19.463 -67.940  1.00  0.00      LH0  C  
ATOM   1235  C   THR H 134      33.489  20.038 -67.557  1.00  0.00      LH0  C  
ATOM   1236  O   THR H 134      33.278  20.569 -66.476  1.00  0.00      LH0  O  
ATOM   1237  CB  THR H 134      35.777  20.546 -68.478  1.00  0.00      LH0  C  
ATOM   1238  CG2 THR H 134      37.218  20.318 -68.018  1.00  0.00      LH0  C  
ATOM   1239  OG1 THR H 134      35.721  20.549 -69.915  1.00  0.00      LH0  O  
ATOM   1240  H   THR H 134      35.295  18.528 -69.788  1.00  0.00      LH0  H  
ATOM   1241  HG1 THR H 134      36.279  21.263 -70.202  1.00  0.00      LH0  H  
ATOM   1242  N   SER H 135      32.558  19.873 -68.506  1.00  0.00      LH0  N  
ATOM   1243  CA  SER H 135      31.168  20.249 -68.266  1.00  0.00      LH0  C  
ATOM   1244  C   SER H 135      30.472  19.491 -67.143  1.00  0.00      LH0  C  
ATOM   1245  O   SER H 135      29.548  19.973 -66.500  1.00  0.00      LH0  O  
ATOM   1246  CB  SER H 135      30.419  20.068 -69.586  1.00  0.00      LH0  C  
ATOM   1247  OG  SER H 135      30.977  18.951 -70.308  1.00  0.00      LH0  O  
ATOM   1248  H   SER H 135      32.782  19.452 -69.382  1.00  0.00      LH0  H  
ATOM   1249  HG  SER H 135      30.486  18.912 -71.124  1.00  0.00      LH0  H  
ATOM   1250  N   GLU H 136      30.928  18.246 -66.959  1.00  0.00      LH0  N  
ATOM   1251  CA  GLU H 136      30.168  17.412 -66.044  1.00  0.00      LH0  C  
ATOM   1252  C   GLU H 136      30.582  17.565 -64.596  1.00  0.00      LH0  C  
ATOM   1253  O   GLU H 136      31.517  16.951 -64.092  1.00  0.00      LH0  O  
ATOM   1254  CB  GLU H 136      30.172  15.957 -66.507  1.00  0.00      LH0  C  
ATOM   1255  CG  GLU H 136      29.729  15.801 -67.966  1.00  0.00      LH0  C  
ATOM   1256  CD  GLU H 136      29.462  14.346 -68.300  1.00  0.00      LH0  C  
ATOM   1257  OE1 GLU H 136      30.391  13.556 -68.442  1.00  0.00      LH0  O  
ATOM   1258  OE2 GLU H 136      28.305  13.965 -68.433  1.00  0.00      LH0  O1-
ATOM   1259  H   GLU H 136      31.790  17.926 -67.351  1.00  0.00      LH0  H  
ATOM   1260  N   SER H 137      29.786  18.417 -63.939  1.00  0.00      LH0  N  
ATOM   1261  CA  SER H 137      29.970  18.734 -62.522  1.00  0.00      LH0  C  
ATOM   1262  C   SER H 137      30.080  17.545 -61.580  1.00  0.00      LH0  C  
ATOM   1263  O   SER H 137      30.696  17.601 -60.522  1.00  0.00      LH0  O  
ATOM   1264  CB  SER H 137      28.803  19.614 -62.081  1.00  0.00      LH0  C  
ATOM   1265  OG  SER H 137      27.573  18.984 -62.469  1.00  0.00      LH0  O  
ATOM   1266  H   SER H 137      29.085  18.911 -64.458  1.00  0.00      LH0  H  
ATOM   1267  HG  SER H 137      27.402  18.294 -61.827  1.00  0.00      LH0  H  
ATOM   1268  N   THR H 138      29.399  16.478 -62.003  1.00  0.00      LH0  N  
ATOM   1269  CA  THR H 138      29.191  15.407 -61.049  1.00  0.00      LH0  C  
ATOM   1270  C   THR H 138      29.729  14.077 -61.531  1.00  0.00      LH0  C  
ATOM   1271  O   THR H 138      29.353  13.559 -62.578  1.00  0.00      LH0  O  
ATOM   1272  CB  THR H 138      27.696  15.344 -60.730  1.00  0.00      LH0  C  
ATOM   1273  CG2 THR H 138      27.421  14.637 -59.399  1.00  0.00      LH0  C  
ATOM   1274  OG1 THR H 138      27.136  16.673 -60.737  1.00  0.00      LH0  O  
ATOM   1275  H   THR H 138      28.951  16.461 -62.893  1.00  0.00      LH0  H  
ATOM   1276  HG1 THR H 138      26.215  16.563 -60.521  1.00  0.00      LH0  H  
ATOM   1277  N   ALA H 139      30.631  13.548 -60.703  1.00  0.00      LH0  N  
ATOM   1278  CA  ALA H 139      31.032  12.166 -60.893  1.00  0.00      LH0  C  
ATOM   1279  C   ALA H 139      30.304  11.313 -59.874  1.00  0.00      LH0  C  
ATOM   1280  O   ALA H 139      29.418  11.771 -59.157  1.00  0.00      LH0  O  
ATOM   1281  CB  ALA H 139      32.548  12.027 -60.719  1.00  0.00      LH0  C  
ATOM   1282  H   ALA H 139      30.890  14.008 -59.854  1.00  0.00      LH0  H  
ATOM   1283  N   ALA H 140      30.715  10.046 -59.832  1.00  0.00      LH0  N  
ATOM   1284  CA  ALA H 140      30.248   9.212 -58.739  1.00  0.00      LH0  C  
ATOM   1285  C   ALA H 140      31.370   8.267 -58.422  1.00  0.00      LH0  C  
ATOM   1286  O   ALA H 140      32.118   7.891 -59.315  1.00  0.00      LH0  O  
ATOM   1287  CB  ALA H 140      29.013   8.404 -59.139  1.00  0.00      LH0  C  
ATOM   1288  H   ALA H 140      31.416   9.667 -60.437  1.00  0.00      LH0  H  
ATOM   1289  N   LEU H 141      31.474   7.921 -57.141  1.00  0.00      LH0  N  
ATOM   1290  CA  LEU H 141      32.375   6.810 -56.866  1.00  0.00      LH0  C  
ATOM   1291  C   LEU H 141      31.546   5.577 -56.639  1.00  0.00      LH0  C  
ATOM   1292  O   LEU H 141      30.378   5.668 -56.275  1.00  0.00      LH0  O  
ATOM   1293  CB  LEU H 141      33.268   7.096 -55.660  1.00  0.00      LH0  C  
ATOM   1294  CG  LEU H 141      34.443   8.015 -55.991  1.00  0.00      LH0  C  
ATOM   1295  CD1 LEU H 141      35.277   8.334 -54.755  1.00  0.00      LH0  C  
ATOM   1296  CD2 LEU H 141      35.325   7.432 -57.091  1.00  0.00      LH0  C  
ATOM   1297  H   LEU H 141      30.790   8.234 -56.479  1.00  0.00      LH0  H  
ATOM   1298  N   GLY H 142      32.176   4.431 -56.877  1.00  0.00      LH0  N  
ATOM   1299  CA  GLY H 142      31.401   3.228 -56.641  1.00  0.00      LH0  C  
ATOM   1300  C   GLY H 142      32.212   2.196 -55.907  1.00  0.00      LH0  C  
ATOM   1301  O   GLY H 142      33.436   2.182 -55.935  1.00  0.00      LH0  O  
ATOM   1302  H   GLY H 142      33.119   4.377 -57.217  1.00  0.00      LH0  H  
ATOM   1303  N   CYS H 143      31.463   1.304 -55.274  1.00  0.00      LH0  N  
ATOM   1304  CA  CYS H 143      32.075   0.082 -54.788  1.00  0.00      LH0  C  
ATOM   1305  C   CYS H 143      31.226  -1.078 -55.205  1.00  0.00      LH0  C  
ATOM   1306  O   CYS H 143      30.062  -1.200 -54.836  1.00  0.00      LH0  O  
ATOM   1307  CB  CYS H 143      32.224   0.080 -53.274  1.00  0.00      LH0  C  
ATOM   1308  SG  CYS H 143      33.661   1.026 -52.739  1.00  0.00      LH0  S  
ATOM   1309  H   CYS H 143      30.482   1.461 -55.168  1.00  0.00      LH0  H  
ATOM   1310  N   LEU H 144      31.866  -1.930 -56.004  1.00  0.00      LH0  N  
ATOM   1311  CA  LEU H 144      31.207  -3.190 -56.295  1.00  0.00      LH0  C  
ATOM   1312  C   LEU H 144      31.376  -4.128 -55.126  1.00  0.00      LH0  C  
ATOM   1313  O   LEU H 144      32.409  -4.756 -54.934  1.00  0.00      LH0  O  
ATOM   1314  CB  LEU H 144      31.774  -3.798 -57.573  1.00  0.00      LH0  C  
ATOM   1315  CG  LEU H 144      31.043  -5.061 -58.019  1.00  0.00      LH0  C  
ATOM   1316  CD1 LEU H 144      29.555  -4.820 -58.288  1.00  0.00      LH0  C  
ATOM   1317  CD2 LEU H 144      31.760  -5.700 -59.200  1.00  0.00      LH0  C  
ATOM   1318  H   LEU H 144      32.825  -1.776 -56.247  1.00  0.00      LH0  H  
ATOM   1319  N   VAL H 145      30.313  -4.181 -54.332  1.00  0.00      LH0  N  
ATOM   1320  CA  VAL H 145      30.323  -5.164 -53.261  1.00  0.00      LH0  C  
ATOM   1321  C   VAL H 145      29.923  -6.516 -53.824  1.00  0.00      LH0  C  
ATOM   1322  O   VAL H 145      28.778  -6.949 -53.774  1.00  0.00      LH0  O  
ATOM   1323  CB  VAL H 145      29.412  -4.699 -52.120  1.00  0.00      LH0  C  
ATOM   1324  CG1 VAL H 145      29.525  -5.615 -50.905  1.00  0.00      LH0  C  
ATOM   1325  CG2 VAL H 145      29.718  -3.247 -51.738  1.00  0.00      LH0  C  
ATOM   1326  H   VAL H 145      29.477  -3.690 -54.587  1.00  0.00      LH0  H  
ATOM   1327  N   LYS H 146      30.932  -7.145 -54.433  1.00  0.00      LH0  N  
ATOM   1328  CA  LYS H 146      30.600  -8.380 -55.122  1.00  0.00      LH0  C  
ATOM   1329  C   LYS H 146      30.706  -9.585 -54.208  1.00  0.00      LH0  C  
ATOM   1330  O   LYS H 146      31.416  -9.572 -53.208  1.00  0.00      LH0  O  
ATOM   1331  CB  LYS H 146      31.481  -8.523 -56.366  1.00  0.00      LH0  C  
ATOM   1332  CG  LYS H 146      30.817  -9.337 -57.476  1.00  0.00      LH0  C  
ATOM   1333  CD  LYS H 146      31.736  -9.680 -58.645  1.00  0.00      LH0  C  
ATOM   1334  CE  LYS H 146      31.075 -10.683 -59.592  1.00  0.00      LH0  C  
ATOM   1335  NZ  LYS H 146      30.777 -11.925 -58.866  1.00  0.00      LH0  N1+
ATOM   1336  H   LYS H 146      31.871  -6.793 -54.405  1.00  0.00      LH0  H  
ATOM   1337  HZ1 LYS H 146      30.125 -12.549 -59.381  1.00  0.00      LH0  H  
ATOM   1338  HZ2 LYS H 146      31.619 -12.440 -58.530  1.00  0.00      LH0  H  
ATOM   1339  HZ3 LYS H 146      30.284 -11.750 -57.966  1.00  0.00      LH0  H  
ATOM   1340  N   ASP H 147      29.977 -10.633 -54.610  1.00  0.00      LH0  N  
ATOM   1341  CA  ASP H 147      30.167 -11.974 -54.057  1.00  0.00      LH0  C  
ATOM   1342  C   ASP H 147      30.198 -12.069 -52.548  1.00  0.00      LH0  C  
ATOM   1343  O   ASP H 147      31.229 -12.348 -51.941  1.00  0.00      LH0  O  
ATOM   1344  CB  ASP H 147      31.415 -12.650 -54.644  1.00  0.00      LH0  C  
ATOM   1345  CG  ASP H 147      31.326 -12.772 -56.150  1.00  0.00      LH0  C  
ATOM   1346  OD1 ASP H 147      30.276 -13.135 -56.664  1.00  0.00      LH0  O  
ATOM   1347  OD2 ASP H 147      32.298 -12.474 -56.834  1.00  0.00      LH0  O1-
ATOM   1348  H   ASP H 147      29.389 -10.503 -55.407  1.00  0.00      LH0  H  
ATOM   1349  N   TYR H 148      29.021 -11.847 -51.971  1.00  0.00      LH0  N  
ATOM   1350  CA  TYR H 148      28.917 -12.081 -50.537  1.00  0.00      LH0  C  
ATOM   1351  C   TYR H 148      27.682 -12.886 -50.232  1.00  0.00      LH0  C  
ATOM   1352  O   TYR H 148      26.835 -13.087 -51.098  1.00  0.00      LH0  O  
ATOM   1353  CB  TYR H 148      28.947 -10.771 -49.737  1.00  0.00      LH0  C  
ATOM   1354  CG  TYR H 148      27.833  -9.842 -50.153  1.00  0.00      LH0  C  
ATOM   1355  CD1 TYR H 148      26.620  -9.865 -49.437  1.00  0.00      LH0  C  
ATOM   1356  CD2 TYR H 148      28.044  -8.986 -51.250  1.00  0.00      LH0  C  
ATOM   1357  CE1 TYR H 148      25.576  -9.027 -49.852  1.00  0.00      LH0  C  
ATOM   1358  CE2 TYR H 148      26.996  -8.157 -51.667  1.00  0.00      LH0  C  
ATOM   1359  CZ  TYR H 148      25.775  -8.200 -50.975  1.00  0.00      LH0  C  
ATOM   1360  OH  TYR H 148      24.751  -7.414 -51.445  1.00  0.00      LH0  O  
ATOM   1361  H   TYR H 148      28.216 -11.590 -52.512  1.00  0.00      LH0  H  
ATOM   1362  HH  TYR H 148      24.106  -7.263 -50.746  1.00  0.00      LH0  H  
ATOM   1363  N   PHE H 149      27.620 -13.339 -48.978  1.00  0.00      LH0  N  
ATOM   1364  CA  PHE H 149      26.460 -14.125 -48.578  1.00  0.00      LH0  C  
ATOM   1365  C   PHE H 149      26.388 -14.217 -47.070  1.00  0.00      LH0  C  
ATOM   1366  O   PHE H 149      27.372 -14.593 -46.444  1.00  0.00      LH0  O  
ATOM   1367  CB  PHE H 149      26.540 -15.543 -49.174  1.00  0.00      LH0  C  
ATOM   1368  CG  PHE H 149      25.254 -16.309 -48.965  1.00  0.00      LH0  C  
ATOM   1369  CD1 PHE H 149      24.211 -16.175 -49.905  1.00  0.00      LH0  C  
ATOM   1370  CD2 PHE H 149      25.114 -17.139 -47.831  1.00  0.00      LH0  C  
ATOM   1371  CE1 PHE H 149      23.001 -16.865 -49.697  1.00  0.00      LH0  C  
ATOM   1372  CE2 PHE H 149      23.907 -17.831 -47.622  1.00  0.00      LH0  C  
ATOM   1373  CZ  PHE H 149      22.859 -17.677 -48.552  1.00  0.00      LH0  C  
ATOM   1374  H   PHE H 149      28.347 -13.121 -48.319  1.00  0.00      LH0  H  
ATOM   1375  N   PRO H 150      25.184 -13.940 -46.517  1.00  0.00      LH0  N  
ATOM   1376  CA  PRO H 150      24.064 -13.337 -47.252  1.00  0.00      LH0  C  
ATOM   1377  C   PRO H 150      24.094 -11.810 -47.213  1.00  0.00      LH0  C  
ATOM   1378  O   PRO H 150      25.073 -11.190 -46.827  1.00  0.00      LH0  O  
ATOM   1379  CB  PRO H 150      22.883 -13.941 -46.486  1.00  0.00      LH0  C  
ATOM   1380  CG  PRO H 150      23.350 -13.951 -45.029  1.00  0.00      LH0  C  
ATOM   1381  CD  PRO H 150      24.837 -14.273 -45.142  1.00  0.00      LH0  C  
ATOM   1382  N   GLU H 151      22.946 -11.243 -47.612  1.00  0.00      LH0  N  
ATOM   1383  CA  GLU H 151      22.663  -9.843 -47.279  1.00  0.00      LH0  C  
ATOM   1384  C   GLU H 151      22.325  -9.747 -45.794  1.00  0.00      LH0  C  
ATOM   1385  O   GLU H 151      21.994 -10.766 -45.193  1.00  0.00      LH0  O  
ATOM   1386  CB  GLU H 151      21.456  -9.405 -48.120  1.00  0.00      LH0  C  
ATOM   1387  CG  GLU H 151      21.785  -8.952 -49.543  1.00  0.00      LH0  C  
ATOM   1388  CD  GLU H 151      22.240  -7.502 -49.566  1.00  0.00      LH0  C  
ATOM   1389  OE1 GLU H 151      23.269  -7.180 -48.972  1.00  0.00      LH0  O  
ATOM   1390  OE2 GLU H 151      21.578  -6.696 -50.213  1.00  0.00      LH0  O1-
ATOM   1391  H   GLU H 151      22.194 -11.817 -47.922  1.00  0.00      LH0  H  
ATOM   1392  N   PRO H 152      22.360  -8.524 -45.205  1.00  0.00      LH0  N  
ATOM   1393  CA  PRO H 152      22.851  -7.297 -45.841  1.00  0.00      LH0  C  
ATOM   1394  C   PRO H 152      24.326  -7.021 -45.580  1.00  0.00      LH0  C  
ATOM   1395  O   PRO H 152      24.875  -7.317 -44.522  1.00  0.00      LH0  O  
ATOM   1396  CB  PRO H 152      21.940  -6.260 -45.183  1.00  0.00      LH0  C  
ATOM   1397  CG  PRO H 152      21.786  -6.754 -43.740  1.00  0.00      LH0  C  
ATOM   1398  CD  PRO H 152      21.821  -8.277 -43.872  1.00  0.00      LH0  C  
ATOM   1399  N   VAL H 153      24.938  -6.371 -46.574  1.00  0.00      LH0  N  
ATOM   1400  CA  VAL H 153      26.169  -5.678 -46.199  1.00  0.00      LH0  C  
ATOM   1401  C   VAL H 153      25.897  -4.275 -45.681  1.00  0.00      LH0  C  
ATOM   1402  O   VAL H 153      24.970  -3.593 -46.097  1.00  0.00      LH0  O  
ATOM   1403  CB  VAL H 153      27.185  -5.640 -47.347  1.00  0.00      LH0  C  
ATOM   1404  CG1 VAL H 153      27.804  -7.015 -47.576  1.00  0.00      LH0  C  
ATOM   1405  CG2 VAL H 153      26.591  -5.051 -48.624  1.00  0.00      LH0  C  
ATOM   1406  H   VAL H 153      24.449  -6.233 -47.442  1.00  0.00      LH0  H  
ATOM   1407  N   THR H 154      26.746  -3.855 -44.738  1.00  0.00      LH0  N  
ATOM   1408  CA  THR H 154      26.569  -2.469 -44.314  1.00  0.00      LH0  C  
ATOM   1409  C   THR H 154      27.520  -1.549 -45.063  1.00  0.00      LH0  C  
ATOM   1410  O   THR H 154      28.732  -1.694 -44.962  1.00  0.00      LH0  O  
ATOM   1411  CB  THR H 154      26.773  -2.328 -42.800  1.00  0.00      LH0  C  
ATOM   1412  CG2 THR H 154      26.111  -1.064 -42.250  1.00  0.00      LH0  C  
ATOM   1413  OG1 THR H 154      26.326  -3.499 -42.090  1.00  0.00      LH0  O  
ATOM   1414  H   THR H 154      27.536  -4.421 -44.498  1.00  0.00      LH0  H  
ATOM   1415  HG1 THR H 154      26.834  -4.219 -42.473  1.00  0.00      LH0  H  
ATOM   1416  N   VAL H 155      26.945  -0.609 -45.832  1.00  0.00      LH0  N  
ATOM   1417  CA  VAL H 155      27.851   0.325 -46.505  1.00  0.00      LH0  C  
ATOM   1418  C   VAL H 155      27.440   1.782 -46.360  1.00  0.00      LH0  C  
ATOM   1419  O   VAL H 155      26.449   2.223 -46.929  1.00  0.00      LH0  O  
ATOM   1420  CB  VAL H 155      28.038   0.010 -48.002  1.00  0.00      LH0  C  
ATOM   1421  CG1 VAL H 155      29.291   0.724 -48.515  1.00  0.00      LH0  C  
ATOM   1422  CG2 VAL H 155      28.086  -1.483 -48.337  1.00  0.00      LH0  C  
ATOM   1423  H   VAL H 155      25.955  -0.573 -45.967  1.00  0.00      LH0  H  
ATOM   1424  N   SER H 156      28.264   2.508 -45.594  1.00  0.00      LH0  N  
ATOM   1425  CA  SER H 156      28.231   3.966 -45.697  1.00  0.00      LH0  C  
ATOM   1426  C   SER H 156      29.399   4.408 -46.558  1.00  0.00      LH0  C  
ATOM   1427  O   SER H 156      30.194   3.573 -46.976  1.00  0.00      LH0  O  
ATOM   1428  CB  SER H 156      28.336   4.559 -44.291  1.00  0.00      LH0  C  
ATOM   1429  OG  SER H 156      29.391   3.907 -43.568  1.00  0.00      LH0  O  
ATOM   1430  H   SER H 156      29.016   2.091 -45.086  1.00  0.00      LH0  H  
ATOM   1431  HG  SER H 156      30.213   4.298 -43.865  1.00  0.00      LH0  H  
ATOM   1432  N   TRP H 157      29.517   5.724 -46.776  1.00  0.00      LH0  N  
ATOM   1433  CA  TRP H 157      30.813   6.146 -47.293  1.00  0.00      LH0  C  
ATOM   1434  C   TRP H 157      31.509   7.065 -46.307  1.00  0.00      LH0  C  
ATOM   1435  O   TRP H 157      30.923   7.569 -45.352  1.00  0.00      LH0  O  
ATOM   1436  CB  TRP H 157      30.695   6.798 -48.675  1.00  0.00      LH0  C  
ATOM   1437  CG  TRP H 157      30.468   5.772 -49.765  1.00  0.00      LH0  C  
ATOM   1438  CD1 TRP H 157      29.337   4.966 -49.954  1.00  0.00      LH0  C  
ATOM   1439  CD2 TRP H 157      31.348   5.430 -50.855  1.00  0.00      LH0  C  
ATOM   1440  CE2 TRP H 157      30.683   4.433 -51.648  1.00  0.00      LH0  C  
ATOM   1441  CE3 TRP H 157      32.633   5.878 -51.225  1.00  0.00      LH0  C  
ATOM   1442  NE1 TRP H 157      29.453   4.178 -51.053  1.00  0.00      LH0  N  
ATOM   1443  CZ2 TRP H 157      31.315   3.914 -52.796  1.00  0.00      LH0  C  
ATOM   1444  CZ3 TRP H 157      33.256   5.348 -52.373  1.00  0.00      LH0  C  
ATOM   1445  CH2 TRP H 157      32.599   4.374 -53.156  1.00  0.00      LH0  C  
ATOM   1446  H   TRP H 157      28.853   6.426 -46.509  1.00  0.00      LH0  H  
ATOM   1447  HE1 TRP H 157      28.774   3.529 -51.350  1.00  0.00      LH0  H  
ATOM   1448  N   ASN H 158      32.814   7.241 -46.584  1.00  0.00      LH0  N  
ATOM   1449  CA  ASN H 158      33.749   8.002 -45.745  1.00  0.00      LH0  C  
ATOM   1450  C   ASN H 158      33.429   8.097 -44.270  1.00  0.00      LH0  C  
ATOM   1451  O   ASN H 158      33.272   9.165 -43.690  1.00  0.00      LH0  O  
ATOM   1452  CB  ASN H 158      34.076   9.379 -46.330  1.00  0.00      LH0  C  
ATOM   1453  CG  ASN H 158      35.503   9.363 -46.847  1.00  0.00      LH0  C  
ATOM   1454  ND2 ASN H 158      35.929  10.535 -47.322  1.00  0.00      LH0  N  
ATOM   1455  OD1 ASN H 158      36.168   8.336 -46.897  1.00  0.00      LH0  O  
ATOM   1456  H   ASN H 158      33.148   6.714 -47.364  1.00  0.00      LH0  H  
ATOM   1457 HD21 ASN H 158      35.418  11.375 -47.162  1.00  0.00      LH0  H  
ATOM   1458 HD22 ASN H 158      36.766  10.570 -47.876  1.00  0.00      LH0  H  
ATOM   1459  N   SER H 159      33.319   6.887 -43.711  1.00  0.00      LH0  N  
ATOM   1460  CA  SER H 159      33.079   6.695 -42.285  1.00  0.00      LH0  C  
ATOM   1461  C   SER H 159      31.929   7.487 -41.698  1.00  0.00      LH0  C  
ATOM   1462  O   SER H 159      32.034   8.194 -40.704  1.00  0.00      LH0  O  
ATOM   1463  CB  SER H 159      34.401   6.835 -41.536  1.00  0.00      LH0  C  
ATOM   1464  OG  SER H 159      35.358   5.986 -42.194  1.00  0.00      LH0  O  
ATOM   1465  H   SER H 159      33.387   6.083 -44.299  1.00  0.00      LH0  H  
ATOM   1466  HG  SER H 159      36.141   6.010 -41.655  1.00  0.00      LH0  H  
ATOM   1467  N   GLY H 160      30.789   7.322 -42.383  1.00  0.00      LH0  N  
ATOM   1468  CA  GLY H 160      29.582   7.946 -41.851  1.00  0.00      LH0  C  
ATOM   1469  C   GLY H 160      29.362   9.345 -42.384  1.00  0.00      LH0  C  
ATOM   1470  O   GLY H 160      28.290   9.690 -42.867  1.00  0.00      LH0  O  
ATOM   1471  H   GLY H 160      30.817   6.902 -43.292  1.00  0.00      LH0  H  
ATOM   1472  N   ALA H 161      30.448  10.134 -42.309  1.00  0.00      LH0  N  
ATOM   1473  CA  ALA H 161      30.399  11.507 -42.816  1.00  0.00      LH0  C  
ATOM   1474  C   ALA H 161      29.849  11.628 -44.228  1.00  0.00      LH0  C  
ATOM   1475  O   ALA H 161      29.071  12.515 -44.561  1.00  0.00      LH0  O  
ATOM   1476  CB  ALA H 161      31.791  12.140 -42.774  1.00  0.00      LH0  C  
ATOM   1477  H   ALA H 161      31.267   9.780 -41.854  1.00  0.00      LH0  H  
ATOM   1478  N   LEU H 162      30.262  10.662 -45.057  1.00  0.00      LH0  N  
ATOM   1479  CA  LEU H 162      29.556  10.643 -46.327  1.00  0.00      LH0  C  
ATOM   1480  C   LEU H 162      28.383   9.682 -46.317  1.00  0.00      LH0  C  
ATOM   1481  O   LEU H 162      28.464   8.519 -46.692  1.00  0.00      LH0  O  
ATOM   1482  CB  LEU H 162      30.525  10.415 -47.484  1.00  0.00      LH0  C  
ATOM   1483  CG  LEU H 162      29.931  10.753 -48.851  1.00  0.00      LH0  C  
ATOM   1484  CD1 LEU H 162      29.400  12.187 -48.930  1.00  0.00      LH0  C  
ATOM   1485  CD2 LEU H 162      30.937  10.468 -49.959  1.00  0.00      LH0  C  
ATOM   1486  H   LEU H 162      30.836   9.903 -44.748  1.00  0.00      LH0  H  
ATOM   1487  N   THR H 163      27.270  10.256 -45.860  1.00  0.00      LH0  N  
ATOM   1488  CA  THR H 163      26.016   9.513 -45.947  1.00  0.00      LH0  C  
ATOM   1489  C   THR H 163      25.092  10.008 -47.048  1.00  0.00      LH0  C  
ATOM   1490  O   THR H 163      24.340   9.264 -47.667  1.00  0.00      LH0  O  
ATOM   1491  CB  THR H 163      25.319   9.542 -44.590  1.00  0.00      LH0  C  
ATOM   1492  CG2 THR H 163      25.498   8.220 -43.841  1.00  0.00      LH0  C  
ATOM   1493  OG1 THR H 163      25.814  10.640 -43.810  1.00  0.00      LH0  O  
ATOM   1494  H   THR H 163      27.310  11.153 -45.416  1.00  0.00      LH0  H  
ATOM   1495  HG1 THR H 163      26.636  10.342 -43.419  1.00  0.00      LH0  H  
ATOM   1496  N   SER H 164      25.188  11.323 -47.292  1.00  0.00      LH0  N  
ATOM   1497  CA  SER H 164      24.378  11.840 -48.392  1.00  0.00      LH0  C  
ATOM   1498  C   SER H 164      24.863  11.329 -49.737  1.00  0.00      LH0  C  
ATOM   1499  O   SER H 164      26.056  11.187 -49.971  1.00  0.00      LH0  O  
ATOM   1500  CB  SER H 164      24.346  13.370 -48.354  1.00  0.00      LH0  C  
ATOM   1501  OG  SER H 164      23.193  13.865 -49.047  1.00  0.00      LH0  O  
ATOM   1502  H   SER H 164      25.846  11.884 -46.797  1.00  0.00      LH0  H  
ATOM   1503  HG  SER H 164      23.394  14.765 -49.277  1.00  0.00      LH0  H  
ATOM   1504  N   GLY H 165      23.872  11.036 -50.591  1.00  0.00      LH0  N  
ATOM   1505  CA  GLY H 165      24.213  10.551 -51.927  1.00  0.00      LH0  C  
ATOM   1506  C   GLY H 165      24.691   9.109 -52.008  1.00  0.00      LH0  C  
ATOM   1507  O   GLY H 165      25.123   8.645 -53.057  1.00  0.00      LH0  O  
ATOM   1508  H   GLY H 165      22.924  11.144 -50.301  1.00  0.00      LH0  H  
ATOM   1509  N   VAL H 166      24.602   8.414 -50.859  1.00  0.00      LH0  N  
ATOM   1510  CA  VAL H 166      24.993   7.006 -50.876  1.00  0.00      LH0  C  
ATOM   1511  C   VAL H 166      23.871   6.112 -51.366  1.00  0.00      LH0  C  
ATOM   1512  O   VAL H 166      23.045   5.593 -50.622  1.00  0.00      LH0  O  
ATOM   1513  CB  VAL H 166      25.518   6.575 -49.498  1.00  0.00      LH0  C  
ATOM   1514  CG1 VAL H 166      25.890   5.089 -49.420  1.00  0.00      LH0  C  
ATOM   1515  CG2 VAL H 166      26.713   7.447 -49.123  1.00  0.00      LH0  C  
ATOM   1516  H   VAL H 166      24.219   8.811 -50.026  1.00  0.00      LH0  H  
ATOM   1517  N   HIS H 167      23.878   5.952 -52.688  1.00  0.00      LH0  N  
ATOM   1518  CA  HIS H 167      22.890   5.039 -53.246  1.00  0.00      LH0  C  
ATOM   1519  C   HIS H 167      23.381   3.606 -53.186  1.00  0.00      LH0  C  
ATOM   1520  O   HIS H 167      23.921   3.046 -54.135  1.00  0.00      LH0  O  
ATOM   1521  CB  HIS H 167      22.482   5.426 -54.673  1.00  0.00      LH0  C  
ATOM   1522  CG  HIS H 167      22.394   6.927 -54.831  1.00  0.00      LH0  C  
ATOM   1523  CD2 HIS H 167      23.267   7.733 -55.566  1.00  0.00      LH0  C  
ATOM   1524  ND1 HIS H 167      21.453   7.712 -54.272  1.00  0.00      LH0  N  
ATOM   1525  CE1 HIS H 167      21.723   8.999 -54.645  1.00  0.00      LH0  C  
ATOM   1526  NE2 HIS H 167      22.839   9.014 -55.443  1.00  0.00      LH0  N  
ATOM   1527  H   HIS H 167      24.643   6.337 -53.210  1.00  0.00      LH0  H  
ATOM   1528  HD1 HIS H 167      20.693   7.458 -53.695  1.00  0.00      LH0  H  
ATOM   1529  N   THR H 168      23.174   3.028 -52.002  1.00  0.00      LH0  N  
ATOM   1530  CA  THR H 168      23.420   1.594 -51.905  1.00  0.00      LH0  C  
ATOM   1531  C   THR H 168      22.263   0.787 -52.476  1.00  0.00      LH0  C  
ATOM   1532  O   THR H 168      21.174   0.693 -51.923  1.00  0.00      LH0  O  
ATOM   1533  CB  THR H 168      23.762   1.232 -50.453  1.00  0.00      LH0  C  
ATOM   1534  CG2 THR H 168      24.003  -0.265 -50.236  1.00  0.00      LH0  C  
ATOM   1535  OG1 THR H 168      24.925   1.972 -50.046  1.00  0.00      LH0  O  
ATOM   1536  H   THR H 168      22.792   3.568 -51.250  1.00  0.00      LH0  H  
ATOM   1537  HG1 THR H 168      24.909   2.014 -49.092  1.00  0.00      LH0  H  
ATOM   1538  N   PHE H 169      22.562   0.227 -53.652  1.00  0.00      LH0  N  
ATOM   1539  CA  PHE H 169      21.612  -0.659 -54.321  1.00  0.00      LH0  C  
ATOM   1540  C   PHE H 169      21.390  -1.931 -53.536  1.00  0.00      LH0  C  
ATOM   1541  O   PHE H 169      22.332  -2.486 -52.997  1.00  0.00      LH0  O  
ATOM   1542  CB  PHE H 169      22.142  -1.033 -55.710  1.00  0.00      LH0  C  
ATOM   1543  CG  PHE H 169      22.104   0.171 -56.612  1.00  0.00      LH0  C  
ATOM   1544  CD1 PHE H 169      20.978   0.358 -57.438  1.00  0.00      LH0  C  
ATOM   1545  CD2 PHE H 169      23.173   1.093 -56.605  1.00  0.00      LH0  C  
ATOM   1546  CE1 PHE H 169      20.902   1.510 -58.237  1.00  0.00      LH0  C  
ATOM   1547  CE2 PHE H 169      23.095   2.245 -57.406  1.00  0.00      LH0  C  
ATOM   1548  CZ  PHE H 169      21.951   2.450 -58.202  1.00  0.00      LH0  C  
ATOM   1549  H   PHE H 169      23.482   0.367 -54.021  1.00  0.00      LH0  H  
ATOM   1550  N   PRO H 170      20.119  -2.393 -53.503  1.00  0.00      LH0  N  
ATOM   1551  CA  PRO H 170      19.868  -3.755 -53.016  1.00  0.00      LH0  C  
ATOM   1552  C   PRO H 170      20.573  -4.771 -53.903  1.00  0.00      LH0  C  
ATOM   1553  O   PRO H 170      20.717  -4.551 -55.105  1.00  0.00      LH0  O  
ATOM   1554  CB  PRO H 170      18.343  -3.874 -53.120  1.00  0.00      LH0  C  
ATOM   1555  CG  PRO H 170      17.806  -2.443 -53.187  1.00  0.00      LH0  C  
ATOM   1556  CD  PRO H 170      18.909  -1.699 -53.926  1.00  0.00      LH0  C  
ATOM   1557  N   ALA H 171      21.009  -5.873 -53.281  1.00  0.00      LH0  N  
ATOM   1558  CA  ALA H 171      21.743  -6.841 -54.091  1.00  0.00      LH0  C  
ATOM   1559  C   ALA H 171      20.984  -7.483 -55.233  1.00  0.00      LH0  C  
ATOM   1560  O   ALA H 171      19.816  -7.843 -55.138  1.00  0.00      LH0  O  
ATOM   1561  CB  ALA H 171      22.269  -7.977 -53.231  1.00  0.00      LH0  C  
ATOM   1562  H   ALA H 171      20.949  -5.994 -52.284  1.00  0.00      LH0  H  
ATOM   1563  N   VAL H 172      21.746  -7.667 -56.318  1.00  0.00      LH0  N  
ATOM   1564  CA  VAL H 172      21.320  -8.697 -57.254  1.00  0.00      LH0  C  
ATOM   1565  C   VAL H 172      21.760 -10.061 -56.757  1.00  0.00      LH0  C  
ATOM   1566  O   VAL H 172      22.749 -10.208 -56.043  1.00  0.00      LH0  O  
ATOM   1567  CB  VAL H 172      21.849  -8.436 -58.675  1.00  0.00      LH0  C  
ATOM   1568  CG1 VAL H 172      21.227  -7.166 -59.251  1.00  0.00      LH0  C  
ATOM   1569  CG2 VAL H 172      23.380  -8.412 -58.755  1.00  0.00      LH0  C  
ATOM   1570  H   VAL H 172      22.682  -7.318 -56.306  1.00  0.00      LH0  H  
ATOM   1571  N   LEU H 173      20.974 -11.058 -57.168  1.00  0.00      LH0  N  
ATOM   1572  CA  LEU H 173      21.437 -12.409 -56.895  1.00  0.00      LH0  C  
ATOM   1573  C   LEU H 173      22.073 -12.979 -58.142  1.00  0.00      LH0  C  
ATOM   1574  O   LEU H 173      21.472 -12.999 -59.211  1.00  0.00      LH0  O  
ATOM   1575  CB  LEU H 173      20.276 -13.280 -56.410  1.00  0.00      LH0  C  
ATOM   1576  CG  LEU H 173      20.712 -14.646 -55.871  1.00  0.00      LH0  C  
ATOM   1577  CD1 LEU H 173      21.636 -14.508 -54.662  1.00  0.00      LH0  C  
ATOM   1578  CD2 LEU H 173      19.517 -15.550 -55.569  1.00  0.00      LH0  C  
ATOM   1579  H   LEU H 173      20.200 -10.885 -57.774  1.00  0.00      LH0  H  
ATOM   1580  N   GLN H 174      23.321 -13.415 -57.970  1.00  0.00      LH0  N  
ATOM   1581  CA  GLN H 174      23.951 -14.072 -59.109  1.00  0.00      LH0  C  
ATOM   1582  C   GLN H 174      23.588 -15.538 -59.138  1.00  0.00      LH0  C  
ATOM   1583  O   GLN H 174      23.124 -16.099 -58.153  1.00  0.00      LH0  O  
ATOM   1584  CB  GLN H 174      25.464 -13.956 -59.014  1.00  0.00      LH0  C  
ATOM   1585  CG  GLN H 174      25.984 -12.527 -58.918  1.00  0.00      LH0  C  
ATOM   1586  CD  GLN H 174      27.399 -12.622 -58.411  1.00  0.00      LH0  C  
ATOM   1587  NE2 GLN H 174      27.453 -12.839 -57.098  1.00  0.00      LH0  N  
ATOM   1588  OE1 GLN H 174      28.382 -12.548 -59.141  1.00  0.00      LH0  O  
ATOM   1589  H   GLN H 174      23.736 -13.418 -57.059  1.00  0.00      LH0  H  
ATOM   1590 HE21 GLN H 174      26.606 -12.904 -56.569  1.00  0.00      LH0  H  
ATOM   1591 HE22 GLN H 174      28.340 -12.946 -56.648  1.00  0.00      LH0  H  
ATOM   1592  N   SER H 175      23.885 -16.154 -60.287  1.00  0.00      LH0  N  
ATOM   1593  CA  SER H 175      23.663 -17.592 -60.441  1.00  0.00      LH0  C  
ATOM   1594  C   SER H 175      24.362 -18.501 -59.432  1.00  0.00      LH0  C  
ATOM   1595  O   SER H 175      23.983 -19.640 -59.205  1.00  0.00      LH0  O  
ATOM   1596  CB  SER H 175      24.030 -17.985 -61.871  1.00  0.00      LH0  C  
ATOM   1597  OG  SER H 175      23.835 -16.847 -62.727  1.00  0.00      LH0  O  
ATOM   1598  H   SER H 175      24.152 -15.640 -61.104  1.00  0.00      LH0  H  
ATOM   1599  HG  SER H 175      23.793 -17.181 -63.616  1.00  0.00      LH0  H  
ATOM   1600  N   SER H 176      25.412 -17.933 -58.820  1.00  0.00      LH0  N  
ATOM   1601  CA  SER H 176      26.138 -18.657 -57.779  1.00  0.00      LH0  C  
ATOM   1602  C   SER H 176      25.394 -18.799 -56.456  1.00  0.00      LH0  C  
ATOM   1603  O   SER H 176      25.814 -19.505 -55.548  1.00  0.00      LH0  O  
ATOM   1604  CB  SER H 176      27.457 -17.921 -57.566  1.00  0.00      LH0  C  
ATOM   1605  OG  SER H 176      27.197 -16.506 -57.575  1.00  0.00      LH0  O  
ATOM   1606  H   SER H 176      25.683 -16.986 -58.990  1.00  0.00      LH0  H  
ATOM   1607  HG  SER H 176      28.042 -16.077 -57.469  1.00  0.00      LH0  H  
ATOM   1608  N   GLY H 177      24.290 -18.040 -56.358  1.00  0.00      LH0  N  
ATOM   1609  CA  GLY H 177      23.672 -17.899 -55.046  1.00  0.00      LH0  C  
ATOM   1610  C   GLY H 177      24.310 -16.813 -54.192  1.00  0.00      LH0  C  
ATOM   1611  O   GLY H 177      23.893 -16.557 -53.069  1.00  0.00      LH0  O  
ATOM   1612  H   GLY H 177      23.954 -17.499 -57.128  1.00  0.00      LH0  H  
ATOM   1613  N   LEU H 178      25.348 -16.179 -54.767  1.00  0.00      LH0  N  
ATOM   1614  CA  LEU H 178      25.966 -15.085 -54.028  1.00  0.00      LH0  C  
ATOM   1615  C   LEU H 178      25.320 -13.771 -54.397  1.00  0.00      LH0  C  
ATOM   1616  O   LEU H 178      25.020 -13.507 -55.558  1.00  0.00      LH0  O  
ATOM   1617  CB  LEU H 178      27.465 -15.010 -54.319  1.00  0.00      LH0  C  
ATOM   1618  CG  LEU H 178      28.256 -16.249 -53.898  1.00  0.00      LH0  C  
ATOM   1619  CD1 LEU H 178      29.662 -16.244 -54.496  1.00  0.00      LH0  C  
ATOM   1620  CD2 LEU H 178      28.290 -16.422 -52.380  1.00  0.00      LH0  C  
ATOM   1621  H   LEU H 178      25.600 -16.343 -55.719  1.00  0.00      LH0  H  
ATOM   1622  N   TYR H 179      25.126 -12.958 -53.362  1.00  0.00      LH0  N  
ATOM   1623  CA  TYR H 179      24.622 -11.614 -53.620  1.00  0.00      LH0  C  
ATOM   1624  C   TYR H 179      25.736 -10.718 -54.123  1.00  0.00      LH0  C  
ATOM   1625  O   TYR H 179      26.915 -11.013 -53.940  1.00  0.00      LH0  O  
ATOM   1626  CB  TYR H 179      24.027 -11.028 -52.342  1.00  0.00      LH0  C  
ATOM   1627  CG  TYR H 179      22.859 -11.838 -51.832  1.00  0.00      LH0  C  
ATOM   1628  CD1 TYR H 179      23.087 -12.795 -50.824  1.00  0.00      LH0  C  
ATOM   1629  CD2 TYR H 179      21.574 -11.602 -52.361  1.00  0.00      LH0  C  
ATOM   1630  CE1 TYR H 179      21.999 -13.525 -50.322  1.00  0.00      LH0  C  
ATOM   1631  CE2 TYR H 179      20.485 -12.333 -51.856  1.00  0.00      LH0  C  
ATOM   1632  CZ  TYR H 179      20.713 -13.284 -50.840  1.00  0.00      LH0  C  
ATOM   1633  OH  TYR H 179      19.651 -14.004 -50.329  1.00  0.00      LH0  O  
ATOM   1634  H   TYR H 179      25.491 -13.206 -52.463  1.00  0.00      LH0  H  
ATOM   1635  HH  TYR H 179      18.855 -13.759 -50.783  1.00  0.00      LH0  H  
ATOM   1636  N   SER H 180      25.327  -9.624 -54.771  1.00  0.00      LH0  N  
ATOM   1637  CA  SER H 180      26.273  -8.568 -55.132  1.00  0.00      LH0  C  
ATOM   1638  C   SER H 180      25.545  -7.247 -55.241  1.00  0.00      LH0  C  
ATOM   1639  O   SER H 180      24.507  -7.172 -55.886  1.00  0.00      LH0  O  
ATOM   1640  CB  SER H 180      26.955  -8.869 -56.470  1.00  0.00      LH0  C  
ATOM   1641  OG  SER H 180      27.795 -10.027 -56.357  1.00  0.00      LH0  O  
ATOM   1642  H   SER H 180      24.358  -9.516 -55.011  1.00  0.00      LH0  H  
ATOM   1643  HG  SER H 180      27.393 -10.572 -55.688  1.00  0.00      LH0  H  
ATOM   1644  N   LEU H 181      26.110  -6.214 -54.609  1.00  0.00      LH0  N  
ATOM   1645  CA  LEU H 181      25.463  -4.924 -54.808  1.00  0.00      LH0  C  
ATOM   1646  C   LEU H 181      26.418  -3.820 -55.188  1.00  0.00      LH0  C  
ATOM   1647  O   LEU H 181      27.631  -3.935 -55.052  1.00  0.00      LH0  O  
ATOM   1648  CB  LEU H 181      24.565  -4.546 -53.617  1.00  0.00      LH0  C  
ATOM   1649  CG  LEU H 181      25.160  -4.319 -52.218  1.00  0.00      LH0  C  
ATOM   1650  CD1 LEU H 181      25.937  -3.011 -52.064  1.00  0.00      LH0  C  
ATOM   1651  CD2 LEU H 181      24.051  -4.369 -51.166  1.00  0.00      LH0  C  
ATOM   1652  H   LEU H 181      26.945  -6.313 -54.065  1.00  0.00      LH0  H  
ATOM   1653  N   SER H 182      25.809  -2.727 -55.646  1.00  0.00      LH0  N  
ATOM   1654  CA  SER H 182      26.639  -1.553 -55.861  1.00  0.00      LH0  C  
ATOM   1655  C   SER H 182      26.364  -0.524 -54.792  1.00  0.00      LH0  C  
ATOM   1656  O   SER H 182      25.238  -0.080 -54.618  1.00  0.00      LH0  O  
ATOM   1657  CB  SER H 182      26.351  -0.951 -57.231  1.00  0.00      LH0  C  
ATOM   1658  OG  SER H 182      26.086  -1.995 -58.173  1.00  0.00      LH0  O  
ATOM   1659  H   SER H 182      24.818  -2.681 -55.755  1.00  0.00      LH0  H  
ATOM   1660  HG  SER H 182      25.242  -1.786 -58.565  1.00  0.00      LH0  H  
ATOM   1661  N   SER H 183      27.420  -0.144 -54.078  1.00  0.00      LH0  N  
ATOM   1662  CA  SER H 183      27.205   1.067 -53.299  1.00  0.00      LH0  C  
ATOM   1663  C   SER H 183      27.838   2.213 -54.044  1.00  0.00      LH0  C  
ATOM   1664  O   SER H 183      29.043   2.232 -54.260  1.00  0.00      LH0  O  
ATOM   1665  CB  SER H 183      27.784   0.913 -51.896  1.00  0.00      LH0  C  
ATOM   1666  OG  SER H 183      27.507   2.074 -51.102  1.00  0.00      LH0  O  
ATOM   1667  H   SER H 183      28.329  -0.536 -54.232  1.00  0.00      LH0  H  
ATOM   1668  HG  SER H 183      26.590   2.018 -50.826  1.00  0.00      LH0  H  
ATOM   1669  N   VAL H 184      26.985   3.138 -54.479  1.00  0.00      LH0  N  
ATOM   1670  CA  VAL H 184      27.593   4.278 -55.151  1.00  0.00      LH0  C  
ATOM   1671  C   VAL H 184      27.359   5.548 -54.368  1.00  0.00      LH0  C  
ATOM   1672  O   VAL H 184      26.502   5.599 -53.494  1.00  0.00      LH0  O  
ATOM   1673  CB  VAL H 184      27.081   4.411 -56.591  1.00  0.00      LH0  C  
ATOM   1674  CG1 VAL H 184      27.502   3.211 -57.445  1.00  0.00      LH0  C  
ATOM   1675  CG2 VAL H 184      25.571   4.644 -56.631  1.00  0.00      LH0  C  
ATOM   1676  H   VAL H 184      26.003   3.112 -54.271  1.00  0.00      LH0  H  
ATOM   1677  N   VAL H 185      28.140   6.567 -54.732  1.00  0.00      LH0  N  
ATOM   1678  CA  VAL H 185      27.881   7.868 -54.135  1.00  0.00      LH0  C  
ATOM   1679  C   VAL H 185      28.033   8.984 -55.150  1.00  0.00      LH0  C  
ATOM   1680  O   VAL H 185      29.017   9.062 -55.881  1.00  0.00      LH0  O  
ATOM   1681  CB  VAL H 185      28.751   8.073 -52.882  1.00  0.00      LH0  C  
ATOM   1682  CG1 VAL H 185      30.253   8.043 -53.179  1.00  0.00      LH0  C  
ATOM   1683  CG2 VAL H 185      28.310   9.321 -52.119  1.00  0.00      LH0  C  
ATOM   1684  H   VAL H 185      28.876   6.437 -55.396  1.00  0.00      LH0  H  
ATOM   1685  N   THR H 186      26.999   9.829 -55.189  1.00  0.00      LH0  N  
ATOM   1686  CA  THR H 186      27.060  10.958 -56.114  1.00  0.00      LH0  C  
ATOM   1687  C   THR H 186      27.977  12.075 -55.648  1.00  0.00      LH0  C  
ATOM   1688  O   THR H 186      27.684  12.832 -54.731  1.00  0.00      LH0  O  
ATOM   1689  CB  THR H 186      25.649  11.475 -56.381  1.00  0.00      LH0  C  
ATOM   1690  CG2 THR H 186      25.115  10.925 -57.702  1.00  0.00      LH0  C  
ATOM   1691  OG1 THR H 186      24.770  11.144 -55.293  1.00  0.00      LH0  O  
ATOM   1692  H   THR H 186      26.249   9.759 -54.526  1.00  0.00      LH0  H  
ATOM   1693  HG1 THR H 186      24.368  10.301 -55.490  1.00  0.00      LH0  H  
ATOM   1694  N   VAL H 187      29.140  12.133 -56.306  1.00  0.00      LH0  N  
ATOM   1695  CA  VAL H 187      30.117  13.104 -55.825  1.00  0.00      LH0  C  
ATOM   1696  C   VAL H 187      30.659  14.006 -56.915  1.00  0.00      LH0  C  
ATOM   1697  O   VAL H 187      31.196  13.565 -57.924  1.00  0.00      LH0  O  
ATOM   1698  CB  VAL H 187      31.256  12.420 -55.048  1.00  0.00      LH0  C  
ATOM   1699  CG1 VAL H 187      30.752  11.939 -53.687  1.00  0.00      LH0  C  
ATOM   1700  CG2 VAL H 187      31.937  11.299 -55.840  1.00  0.00      LH0  C  
ATOM   1701  H   VAL H 187      29.316  11.563 -57.111  1.00  0.00      LH0  H  
ATOM   1702  N   PRO H 188      30.508  15.331 -56.676  1.00  0.00      LH0  N  
ATOM   1703  CA  PRO H 188      31.069  16.317 -57.608  1.00  0.00      LH0  C  
ATOM   1704  C   PRO H 188      32.510  16.022 -57.989  1.00  0.00      LH0  C  
ATOM   1705  O   PRO H 188      33.347  15.737 -57.136  1.00  0.00      LH0  O  
ATOM   1706  CB  PRO H 188      30.901  17.631 -56.842  1.00  0.00      LH0  C  
ATOM   1707  CG  PRO H 188      29.675  17.406 -55.959  1.00  0.00      LH0  C  
ATOM   1708  CD  PRO H 188      29.819  15.946 -55.547  1.00  0.00      LH0  C  
ATOM   1709  N   SER H 189      32.741  16.068 -59.307  1.00  0.00      LH0  N  
ATOM   1710  CA  SER H 189      33.969  15.569 -59.922  1.00  0.00      LH0  C  
ATOM   1711  C   SER H 189      35.282  15.995 -59.278  1.00  0.00      LH0  C  
ATOM   1712  O   SER H 189      36.247  15.244 -59.201  1.00  0.00      LH0  O  
ATOM   1713  CB  SER H 189      33.904  15.902 -61.415  1.00  0.00      LH0  C  
ATOM   1714  OG  SER H 189      32.569  15.640 -61.874  1.00  0.00      LH0  O  
ATOM   1715  H   SER H 189      32.011  16.350 -59.934  1.00  0.00      LH0  H  
ATOM   1716  HG  SER H 189      32.478  16.052 -62.735  1.00  0.00      LH0  H  
ATOM   1717  N   SER H 190      35.259  17.232 -58.759  1.00  0.00      LH0  N  
ATOM   1718  CA  SER H 190      36.400  17.764 -58.010  1.00  0.00      LH0  C  
ATOM   1719  C   SER H 190      36.985  16.827 -56.957  1.00  0.00      LH0  C  
ATOM   1720  O   SER H 190      38.196  16.713 -56.786  1.00  0.00      LH0  O  
ATOM   1721  CB  SER H 190      35.976  19.101 -57.402  1.00  0.00      LH0  C  
ATOM   1722  OG  SER H 190      34.553  19.090 -57.197  1.00  0.00      LH0  O  
ATOM   1723  H   SER H 190      34.423  17.780 -58.779  1.00  0.00      LH0  H  
ATOM   1724  HG  SER H 190      34.320  19.962 -56.896  1.00  0.00      LH0  H  
ATOM   1725  N   SER H 191      36.054  16.116 -56.290  1.00  0.00      LH0  N  
ATOM   1726  CA  SER H 191      36.419  15.106 -55.292  1.00  0.00      LH0  C  
ATOM   1727  C   SER H 191      37.585  14.202 -55.660  1.00  0.00      LH0  C  
ATOM   1728  O   SER H 191      38.438  13.889 -54.839  1.00  0.00      LH0  O  
ATOM   1729  CB  SER H 191      35.218  14.226 -54.946  1.00  0.00      LH0  C  
ATOM   1730  OG  SER H 191      34.096  15.021 -54.528  1.00  0.00      LH0  O  
ATOM   1731  H   SER H 191      35.094  16.315 -56.492  1.00  0.00      LH0  H  
ATOM   1732  HG  SER H 191      33.707  15.342 -55.342  1.00  0.00      LH0  H  
ATOM   1733  N   LEU H 192      37.594  13.812 -56.947  1.00  0.00      LH0  N  
ATOM   1734  CA  LEU H 192      38.597  12.849 -57.407  1.00  0.00      LH0  C  
ATOM   1735  C   LEU H 192      40.046  13.239 -57.159  1.00  0.00      LH0  C  
ATOM   1736  O   LEU H 192      40.908  12.397 -56.953  1.00  0.00      LH0  O  
ATOM   1737  CB  LEU H 192      38.381  12.526 -58.887  1.00  0.00      LH0  C  
ATOM   1738  CG  LEU H 192      36.980  11.993 -59.203  1.00  0.00      LH0  C  
ATOM   1739  CD1 LEU H 192      36.748  11.867 -60.709  1.00  0.00      LH0  C  
ATOM   1740  CD2 LEU H 192      36.676  10.689 -58.465  1.00  0.00      LH0  C  
ATOM   1741  H   LEU H 192      36.937  14.197 -57.598  1.00  0.00      LH0  H  
ATOM   1742  N   GLY H 193      40.277  14.560 -57.176  1.00  0.00      LH0  N  
ATOM   1743  CA  GLY H 193      41.648  14.982 -56.908  1.00  0.00      LH0  C  
ATOM   1744  C   GLY H 193      41.812  15.793 -55.636  1.00  0.00      LH0  C  
ATOM   1745  O   GLY H 193      42.738  16.580 -55.499  1.00  0.00      LH0  O  
ATOM   1746  H   GLY H 193      39.537  15.218 -57.323  1.00  0.00      LH0  H  
ATOM   1747  N   THR H 194      40.856  15.597 -54.717  1.00  0.00      LH0  N  
ATOM   1748  CA  THR H 194      40.907  16.399 -53.492  1.00  0.00      LH0  C  
ATOM   1749  C   THR H 194      40.490  15.614 -52.261  1.00  0.00      LH0  C  
ATOM   1750  O   THR H 194      41.157  15.553 -51.237  1.00  0.00      LH0  O  
ATOM   1751  CB  THR H 194      40.008  17.638 -53.621  1.00  0.00      LH0  C  
ATOM   1752  CG2 THR H 194      40.654  18.800 -54.379  1.00  0.00      LH0  C  
ATOM   1753  OG1 THR H 194      38.765  17.270 -54.237  1.00  0.00      LH0  O  
ATOM   1754  H   THR H 194      40.143  14.912 -54.865  1.00  0.00      LH0  H  
ATOM   1755  HG1 THR H 194      38.955  17.178 -55.168  1.00  0.00      LH0  H  
ATOM   1756  N   LYS H 195      39.298  15.035 -52.416  1.00  0.00      LH0  N  
ATOM   1757  CA  LYS H 195      38.571  14.504 -51.275  1.00  0.00      LH0  C  
ATOM   1758  C   LYS H 195      37.949  13.178 -51.661  1.00  0.00      LH0  C  
ATOM   1759  O   LYS H 195      36.770  13.067 -51.974  1.00  0.00      LH0  O  
ATOM   1760  CB  LYS H 195      37.563  15.583 -50.854  1.00  0.00      LH0  C  
ATOM   1761  CG  LYS H 195      36.546  15.261 -49.758  1.00  0.00      LH0  C  
ATOM   1762  CD  LYS H 195      35.755  16.518 -49.388  1.00  0.00      LH0  C  
ATOM   1763  CE  LYS H 195      34.347  16.228 -48.867  1.00  0.00      LH0  C  
ATOM   1764  NZ  LYS H 195      33.507  15.792 -49.990  1.00  0.00      LH0  N1+
ATOM   1765  H   LYS H 195      38.854  15.082 -53.312  1.00  0.00      LH0  H  
ATOM   1766  HZ1 LYS H 195      32.559  15.511 -49.677  1.00  0.00      LH0  H  
ATOM   1767  HZ2 LYS H 195      33.426  16.542 -50.703  1.00  0.00      LH0  H  
ATOM   1768  HZ3 LYS H 195      33.939  14.975 -50.474  1.00  0.00      LH0  H  
ATOM   1769  N   THR H 196      38.823  12.174 -51.652  1.00  0.00      LH0  N  
ATOM   1770  CA  THR H 196      38.378  10.852 -52.069  1.00  0.00      LH0  C  
ATOM   1771  C   THR H 196      37.700  10.070 -50.952  1.00  0.00      LH0  C  
ATOM   1772  O   THR H 196      37.686  10.483 -49.790  1.00  0.00      LH0  O  
ATOM   1773  CB  THR H 196      39.593  10.145 -52.644  1.00  0.00      LH0  C  
ATOM   1774  CG2 THR H 196      39.901  10.650 -54.055  1.00  0.00      LH0  C  
ATOM   1775  OG1 THR H 196      40.730  10.351 -51.788  1.00  0.00      LH0  O  
ATOM   1776  H   THR H 196      39.780  12.280 -51.379  1.00  0.00      LH0  H  
ATOM   1777  HG1 THR H 196      41.401   9.771 -52.169  1.00  0.00      LH0  H  
ATOM   1778  N   TYR H 197      37.074   8.950 -51.349  1.00  0.00      LH0  N  
ATOM   1779  CA  TYR H 197      36.139   8.371 -50.390  1.00  0.00      LH0  C  
ATOM   1780  C   TYR H 197      36.320   6.883 -50.180  1.00  0.00      LH0  C  
ATOM   1781  O   TYR H 197      36.769   6.144 -51.043  1.00  0.00      LH0  O  
ATOM   1782  CB  TYR H 197      34.681   8.664 -50.771  1.00  0.00      LH0  C  
ATOM   1783  CG  TYR H 197      34.434  10.132 -51.045  1.00  0.00      LH0  C  
ATOM   1784  CD1 TYR H 197      34.361  11.048 -49.977  1.00  0.00      LH0  C  
ATOM   1785  CD2 TYR H 197      34.267  10.541 -52.381  1.00  0.00      LH0  C  
ATOM   1786  CE1 TYR H 197      34.093  12.400 -50.251  1.00  0.00      LH0  C  
ATOM   1787  CE2 TYR H 197      34.012  11.891 -52.658  1.00  0.00      LH0  C  
ATOM   1788  CZ  TYR H 197      33.916  12.804 -51.590  1.00  0.00      LH0  C  
ATOM   1789  OH  TYR H 197      33.644  14.138 -51.857  1.00  0.00      LH0  O  
ATOM   1790  H   TYR H 197      37.237   8.510 -52.237  1.00  0.00      LH0  H  
ATOM   1791  HH  TYR H 197      33.734  14.272 -52.808  1.00  0.00      LH0  H  
ATOM   1792  N   THR H 198      35.941   6.481 -48.969  1.00  0.00      LH0  N  
ATOM   1793  CA  THR H 198      36.071   5.075 -48.614  1.00  0.00      LH0  C  
ATOM   1794  C   THR H 198      34.690   4.462 -48.492  1.00  0.00      LH0  C  
ATOM   1795  O   THR H 198      33.854   4.998 -47.776  1.00  0.00      LH0  O  
ATOM   1796  CB  THR H 198      36.810   4.983 -47.272  1.00  0.00      LH0  C  
ATOM   1797  CG2 THR H 198      37.464   3.618 -47.060  1.00  0.00      LH0  C  
ATOM   1798  OG1 THR H 198      37.767   6.051 -47.141  1.00  0.00      LH0  O  
ATOM   1799  H   THR H 198      35.571   7.131 -48.309  1.00  0.00      LH0  H  
ATOM   1800  HG1 THR H 198      37.237   6.834 -46.997  1.00  0.00      LH0  H  
ATOM   1801  N   CYS H 199      34.453   3.353 -49.196  1.00  0.00      LH0  N  
ATOM   1802  CA  CYS H 199      33.207   2.669 -48.868  1.00  0.00      LH0  C  
ATOM   1803  C   CYS H 199      33.394   1.764 -47.675  1.00  0.00      LH0  C  
ATOM   1804  O   CYS H 199      34.289   0.933 -47.624  1.00  0.00      LH0  O  
ATOM   1805  CB  CYS H 199      32.658   1.904 -50.066  1.00  0.00      LH0  C  
ATOM   1806  SG  CYS H 199      33.782   0.664 -50.744  1.00  0.00      LH0  S  
ATOM   1807  H   CYS H 199      35.154   2.914 -49.760  1.00  0.00      LH0  H  
ATOM   1808  N   ASN H 200      32.531   1.994 -46.687  1.00  0.00      LH0  N  
ATOM   1809  CA  ASN H 200      32.773   1.393 -45.377  1.00  0.00      LH0  C  
ATOM   1810  C   ASN H 200      32.319  -0.036 -45.202  1.00  0.00      LH0  C  
ATOM   1811  O   ASN H 200      31.753  -0.382 -44.167  1.00  0.00      LH0  O  
ATOM   1812  CB  ASN H 200      32.115   2.193 -44.254  1.00  0.00      LH0  C  
ATOM   1813  CG  ASN H 200      32.713   3.566 -44.115  1.00  0.00      LH0  C  
ATOM   1814  ND2 ASN H 200      33.955   3.581 -43.615  1.00  0.00      LH0  N  
ATOM   1815  OD1 ASN H 200      32.057   4.564 -44.395  1.00  0.00      LH0  O  
ATOM   1816  H   ASN H 200      31.775   2.629 -46.845  1.00  0.00      LH0  H  
ATOM   1817 HD21 ASN H 200      34.438   2.711 -43.463  1.00  0.00      LH0  H  
ATOM   1818 HD22 ASN H 200      34.441   4.418 -43.354  1.00  0.00      LH0  H  
ATOM   1819  N   VAL H 201      32.543  -0.854 -46.239  1.00  0.00      LH0  N  
ATOM   1820  CA  VAL H 201      31.813  -2.122 -46.292  1.00  0.00      LH0  C  
ATOM   1821  C   VAL H 201      31.990  -2.991 -45.054  1.00  0.00      LH0  C  
ATOM   1822  O   VAL H 201      33.055  -3.091 -44.447  1.00  0.00      LH0  O  
ATOM   1823  CB  VAL H 201      32.126  -2.888 -47.589  1.00  0.00      LH0  C  
ATOM   1824  CG1 VAL H 201      31.217  -4.104 -47.799  1.00  0.00      LH0  C  
ATOM   1825  CG2 VAL H 201      32.059  -1.953 -48.798  1.00  0.00      LH0  C  
ATOM   1826  H   VAL H 201      33.240  -0.606 -46.914  1.00  0.00      LH0  H  
ATOM   1827  N   ASP H 202      30.854  -3.569 -44.684  1.00  0.00      LH0  N  
ATOM   1828  CA  ASP H 202      30.767  -4.430 -43.520  1.00  0.00      LH0  C  
ATOM   1829  C   ASP H 202      30.013  -5.663 -43.954  1.00  0.00      LH0  C  
ATOM   1830  O   ASP H 202      29.053  -5.574 -44.711  1.00  0.00      LH0  O  
ATOM   1831  CB  ASP H 202      30.050  -3.609 -42.439  1.00  0.00      LH0  C  
ATOM   1832  CG  ASP H 202      29.347  -4.411 -41.360  1.00  0.00      LH0  C  
ATOM   1833  OD1 ASP H 202      29.613  -4.191 -40.186  1.00  0.00      LH0  O  
ATOM   1834  OD2 ASP H 202      28.431  -5.175 -41.659  1.00  0.00      LH0  O1-
ATOM   1835  H   ASP H 202      30.013  -3.351 -45.183  1.00  0.00      LH0  H  
ATOM   1836  N   HIS H 203      30.481  -6.797 -43.436  1.00  0.00      LH0  N  
ATOM   1837  CA  HIS H 203      29.714  -8.018 -43.627  1.00  0.00      LH0  C  
ATOM   1838  C   HIS H 203      29.647  -8.798 -42.337  1.00  0.00      LH0  C  
ATOM   1839  O   HIS H 203      30.327  -9.803 -42.145  1.00  0.00      LH0  O  
ATOM   1840  CB  HIS H 203      30.327  -8.844 -44.754  1.00  0.00      LH0  C  
ATOM   1841  CG  HIS H 203      29.503 -10.062 -45.106  1.00  0.00      LH0  C  
ATOM   1842  CD2 HIS H 203      28.259 -10.113 -45.743  1.00  0.00      LH0  C  
ATOM   1843  ND1 HIS H 203      29.910 -11.318 -44.862  1.00  0.00      LH0  N  
ATOM   1844  CE1 HIS H 203      28.948 -12.163 -45.337  1.00  0.00      LH0  C  
ATOM   1845  NE2 HIS H 203      27.935 -11.421 -45.878  1.00  0.00      LH0  N  
ATOM   1846  H   HIS H 203      31.361  -6.782 -42.962  1.00  0.00      LH0  H  
ATOM   1847  HD1 HIS H 203      30.746 -11.607 -44.440  1.00  0.00      LH0  H  
ATOM   1848  N   LYS H 204      28.775  -8.284 -41.456  1.00  0.00      LH0  N  
ATOM   1849  CA  LYS H 204      28.494  -8.968 -40.185  1.00  0.00      LH0  C  
ATOM   1850  C   LYS H 204      28.494 -10.502 -40.147  1.00  0.00      LH0  C  
ATOM   1851  O   LYS H 204      29.187 -11.069 -39.312  1.00  0.00      LH0  O  
ATOM   1852  CB  LYS H 204      27.245  -8.380 -39.513  1.00  0.00      LH0  C  
ATOM   1853  CG  LYS H 204      27.470  -6.932 -39.091  1.00  0.00      LH0  C  
ATOM   1854  CD  LYS H 204      26.183  -6.169 -38.776  1.00  0.00      LH0  C  
ATOM   1855  CE  LYS H 204      26.456  -4.689 -38.487  1.00  0.00      LH0  C  
ATOM   1856  NZ  LYS H 204      27.098  -4.070 -39.650  1.00  0.00      LH0  N1+
ATOM   1857  H   LYS H 204      28.405  -7.376 -41.667  1.00  0.00      LH0  H  
ATOM   1858  HZ1 LYS H 204      27.610  -3.199 -39.421  1.00  0.00      LH0  H  
ATOM   1859  HZ2 LYS H 204      27.856  -4.690 -40.020  1.00  0.00      LH0  H  
ATOM   1860  HZ3 LYS H 204      26.458  -3.900 -40.453  1.00  0.00      LH0  H  
ATOM   1861  N   PRO H 205      27.745 -11.190 -41.062  1.00  0.00      LH0  N  
ATOM   1862  CA  PRO H 205      27.784 -12.662 -41.047  1.00  0.00      LH0  C  
ATOM   1863  C   PRO H 205      29.155 -13.338 -41.008  1.00  0.00      LH0  C  
ATOM   1864  O   PRO H 205      29.319 -14.399 -40.421  1.00  0.00      LH0  O  
ATOM   1865  CB  PRO H 205      26.955 -13.044 -42.274  1.00  0.00      LH0  C  
ATOM   1866  CG  PRO H 205      25.970 -11.894 -42.448  1.00  0.00      LH0  C  
ATOM   1867  CD  PRO H 205      26.821 -10.691 -42.084  1.00  0.00      LH0  C  
ATOM   1868  N   SER H 206      30.144 -12.687 -41.638  1.00  0.00      LH0  N  
ATOM   1869  CA  SER H 206      31.484 -13.240 -41.456  1.00  0.00      LH0  C  
ATOM   1870  C   SER H 206      32.491 -12.214 -40.968  1.00  0.00      LH0  C  
ATOM   1871  O   SER H 206      33.661 -12.223 -41.336  1.00  0.00      LH0  O  
ATOM   1872  CB  SER H 206      31.945 -13.946 -42.737  1.00  0.00      LH0  C  
ATOM   1873  OG  SER H 206      31.760 -13.096 -43.877  1.00  0.00      LH0  O  
ATOM   1874  H   SER H 206      29.995 -11.846 -42.160  1.00  0.00      LH0  H  
ATOM   1875  HG  SER H 206      32.559 -12.574 -43.939  1.00  0.00      LH0  H  
ATOM   1876  N   ASN H 207      31.956 -11.284 -40.153  1.00  0.00      LH0  N  
ATOM   1877  CA  ASN H 207      32.704 -10.125 -39.641  1.00  0.00      LH0  C  
ATOM   1878  C   ASN H 207      33.680  -9.472 -40.614  1.00  0.00      LH0  C  
ATOM   1879  O   ASN H 207      34.798  -9.088 -40.290  1.00  0.00      LH0  O  
ATOM   1880  CB  ASN H 207      33.382 -10.461 -38.308  1.00  0.00      LH0  C  
ATOM   1881  CG  ASN H 207      33.758  -9.177 -37.592  1.00  0.00      LH0  C  
ATOM   1882  ND2 ASN H 207      35.019  -9.141 -37.156  1.00  0.00      LH0  N  
ATOM   1883  OD1 ASN H 207      32.959  -8.265 -37.434  1.00  0.00      LH0  O  
ATOM   1884  H   ASN H 207      31.009 -11.416 -39.859  1.00  0.00      LH0  H  
ATOM   1885 HD21 ASN H 207      35.650  -9.891 -37.344  1.00  0.00      LH0  H  
ATOM   1886 HD22 ASN H 207      35.315  -8.329 -36.657  1.00  0.00      LH0  H  
ATOM   1887  N   THR H 208      33.220  -9.395 -41.865  1.00  0.00      LH0  N  
ATOM   1888  CA  THR H 208      34.200  -8.961 -42.846  1.00  0.00      LH0  C  
ATOM   1889  C   THR H 208      34.172  -7.469 -43.099  1.00  0.00      LH0  C  
ATOM   1890  O   THR H 208      33.321  -6.927 -43.796  1.00  0.00      LH0  O  
ATOM   1891  CB  THR H 208      34.058  -9.792 -44.118  1.00  0.00      LH0  C  
ATOM   1892  CG2 THR H 208      35.369  -9.835 -44.904  1.00  0.00      LH0  C  
ATOM   1893  OG1 THR H 208      33.637 -11.125 -43.784  1.00  0.00      LH0  O  
ATOM   1894  H   THR H 208      32.290  -9.671 -42.107  1.00  0.00      LH0  H  
ATOM   1895  HG1 THR H 208      34.109 -11.357 -42.981  1.00  0.00      LH0  H  
ATOM   1896  N   LYS H 209      35.141  -6.823 -42.449  1.00  0.00      LH0  N  
ATOM   1897  CA  LYS H 209      35.209  -5.375 -42.582  1.00  0.00      LH0  C  
ATOM   1898  C   LYS H 209      36.057  -4.941 -43.767  1.00  0.00      LH0  C  
ATOM   1899  O   LYS H 209      37.279  -4.921 -43.715  1.00  0.00      LH0  O  
ATOM   1900  CB  LYS H 209      35.690  -4.783 -41.255  1.00  0.00      LH0  C  
ATOM   1901  CG  LYS H 209      35.201  -3.354 -41.040  1.00  0.00      LH0  C  
ATOM   1902  CD  LYS H 209      33.676  -3.266 -40.980  1.00  0.00      LH0  C  
ATOM   1903  CE  LYS H 209      33.147  -1.838 -41.126  1.00  0.00      LH0  C  
ATOM   1904  NZ  LYS H 209      33.488  -1.330 -42.457  1.00  0.00      LH0  N1+
ATOM   1905  H   LYS H 209      35.800  -7.331 -41.894  1.00  0.00      LH0  H  
ATOM   1906  HZ1 LYS H 209      34.398  -0.812 -42.445  1.00  0.00      LH0  H  
ATOM   1907  HZ2 LYS H 209      33.605  -2.094 -43.152  1.00  0.00      LH0  H  
ATOM   1908  HZ3 LYS H 209      32.773  -0.675 -42.825  1.00  0.00      LH0  H  
ATOM   1909  N   VAL H 210      35.349  -4.638 -44.862  1.00  0.00      LH0  N  
ATOM   1910  CA  VAL H 210      36.087  -4.258 -46.064  1.00  0.00      LH0  C  
ATOM   1911  C   VAL H 210      35.880  -2.798 -46.429  1.00  0.00      LH0  C  
ATOM   1912  O   VAL H 210      35.152  -2.452 -47.353  1.00  0.00      LH0  O  
ATOM   1913  CB  VAL H 210      35.745  -5.167 -47.260  1.00  0.00      LH0  C  
ATOM   1914  CG1 VAL H 210      36.756  -4.988 -48.400  1.00  0.00      LH0  C  
ATOM   1915  CG2 VAL H 210      35.646  -6.638 -46.858  1.00  0.00      LH0  C  
ATOM   1916  H   VAL H 210      34.351  -4.601 -44.818  1.00  0.00      LH0  H  
ATOM   1917  N   ASP H 211      36.563  -1.944 -45.667  1.00  0.00      LH0  N  
ATOM   1918  CA  ASP H 211      36.470  -0.521 -45.994  1.00  0.00      LH0  C  
ATOM   1919  C   ASP H 211      37.332  -0.156 -47.190  1.00  0.00      LH0  C  
ATOM   1920  O   ASP H 211      38.493   0.224 -47.091  1.00  0.00      LH0  O  
ATOM   1921  CB  ASP H 211      36.779   0.355 -44.770  1.00  0.00      LH0  C  
ATOM   1922  CG  ASP H 211      35.859  -0.011 -43.617  1.00  0.00      LH0  C  
ATOM   1923  OD1 ASP H 211      36.034  -1.070 -43.029  1.00  0.00      LH0  O  
ATOM   1924  OD2 ASP H 211      34.932   0.730 -43.301  1.00  0.00      LH0  O1-
ATOM   1925  H   ASP H 211      37.069  -2.239 -44.855  1.00  0.00      LH0  H  
ATOM   1926  N   LYS H 212      36.716  -0.345 -48.362  1.00  0.00      LH0  N  
ATOM   1927  CA  LYS H 212      37.503  -0.191 -49.578  1.00  0.00      LH0  C  
ATOM   1928  C   LYS H 212      37.686   1.257 -49.986  1.00  0.00      LH0  C  
ATOM   1929  O   LYS H 212      36.742   2.016 -50.166  1.00  0.00      LH0  O  
ATOM   1930  CB  LYS H 212      36.903  -1.039 -50.704  1.00  0.00      LH0  C  
ATOM   1931  CG  LYS H 212      37.938  -1.583 -51.693  1.00  0.00      LH0  C  
ATOM   1932  CD  LYS H 212      38.954  -2.511 -51.017  1.00  0.00      LH0  C  
ATOM   1933  CE  LYS H 212      39.993  -3.118 -51.967  1.00  0.00      LH0  C  
ATOM   1934  NZ  LYS H 212      39.376  -4.105 -52.859  1.00  0.00      LH0  N1+
ATOM   1935  H   LYS H 212      35.729  -0.516 -48.353  1.00  0.00      LH0  H  
ATOM   1936  HZ1 LYS H 212      39.567  -3.901 -53.862  1.00  0.00      LH0  H  
ATOM   1937  HZ2 LYS H 212      39.824  -5.043 -52.777  1.00  0.00      LH0  H  
ATOM   1938  HZ3 LYS H 212      38.351  -4.211 -52.757  1.00  0.00      LH0  H  
ATOM   1939  N   ARG H 213      38.963   1.622 -50.107  1.00  0.00      LH0  N  
ATOM   1940  CA  ARG H 213      39.226   2.994 -50.520  1.00  0.00      LH0  C  
ATOM   1941  C   ARG H 213      39.160   3.155 -52.034  1.00  0.00      LH0  C  
ATOM   1942  O   ARG H 213      39.757   2.390 -52.782  1.00  0.00      LH0  O  
ATOM   1943  CB  ARG H 213      40.553   3.436 -49.884  1.00  0.00      LH0  C  
ATOM   1944  CG  ARG H 213      40.968   4.876 -50.176  1.00  0.00      LH0  C  
ATOM   1945  CD  ARG H 213      39.832   5.874 -49.944  1.00  0.00      LH0  C  
ATOM   1946  NE  ARG H 213      39.953   6.650 -48.717  1.00  0.00      LH0  N  
ATOM   1947  CZ  ARG H 213      40.392   7.924 -48.796  1.00  0.00      LH0  C  
ATOM   1948  NH1 ARG H 213      40.896   8.409 -49.926  1.00  0.00      LH0  N1+
ATOM   1949  NH2 ARG H 213      40.302   8.702 -47.723  1.00  0.00      LH0  N  
ATOM   1950  H   ARG H 213      39.697   0.960 -49.973  1.00  0.00      LH0  H  
ATOM   1951  HE  ARG H 213      39.560   6.239 -47.888  1.00  0.00      LH0  H  
ATOM   1952 HH11 ARG H 213      41.147   9.365 -50.088  1.00  0.00      LH0  H  
ATOM   1953 HH12 ARG H 213      41.049   7.820 -50.736  1.00  0.00      LH0  H  
ATOM   1954 HH21 ARG H 213      40.616   9.650 -47.754  1.00  0.00      LH0  H  
ATOM   1955 HH22 ARG H 213      39.911   8.340 -46.877  1.00  0.00      LH0  H  
ATOM   1956  N   VAL H 214      38.368   4.159 -52.441  1.00  0.00      LH0  N  
ATOM   1957  CA  VAL H 214      38.189   4.404 -53.867  1.00  0.00      LH0  C  
ATOM   1958  C   VAL H 214      38.694   5.778 -54.270  1.00  0.00      LH0  C  
ATOM   1959  O   VAL H 214      38.063   6.804 -54.029  1.00  0.00      LH0  O  
ATOM   1960  CB  VAL H 214      36.717   4.247 -54.276  1.00  0.00      LH0  C  
ATOM   1961  CG1 VAL H 214      36.579   4.165 -55.797  1.00  0.00      LH0  C  
ATOM   1962  CG2 VAL H 214      36.059   3.047 -53.599  1.00  0.00      LH0  C  
ATOM   1963  H   VAL H 214      37.913   4.769 -51.791  1.00  0.00      LH0  H  
ATOM   1964  N   GLU H 215      39.866   5.738 -54.915  1.00  0.00      LH0  N  
ATOM   1965  CA  GLU H 215      40.383   7.018 -55.391  1.00  0.00      LH0  C  
ATOM   1966  C   GLU H 215      39.912   7.355 -56.787  1.00  0.00      LH0  C  
ATOM   1967  O   GLU H 215      39.376   6.515 -57.504  1.00  0.00      LH0  O  
ATOM   1968  CB  GLU H 215      41.914   7.084 -55.279  1.00  0.00      LH0  C  
ATOM   1969  CG  GLU H 215      42.503   6.677 -53.915  1.00  0.00      LH0  C  
ATOM   1970  CD  GLU H 215      41.948   7.522 -52.779  1.00  0.00      LH0  C  
ATOM   1971  OE1 GLU H 215      42.664   8.335 -52.206  1.00  0.00      LH0  O  
ATOM   1972  OE2 GLU H 215      40.788   7.359 -52.431  1.00  0.00      LH0  O1-
ATOM   1973  H   GLU H 215      40.316   4.870 -55.105  1.00  0.00      LH0  H  
TER   
ATOM   1974  N   ASP L   1      -5.985 -21.240 -59.898  1.00  0.00      LL0  N  
ATOM   1975  CA  ASP L   1      -6.091 -20.499 -58.642  1.00  0.00      LL0  C  
ATOM   1976  C   ASP L   1      -7.042 -19.324 -58.814  1.00  0.00      LL0  C  
ATOM   1977  O   ASP L   1      -7.358 -18.910 -59.931  1.00  0.00      LL0  O  
ATOM   1978  CB  ASP L   1      -4.691 -20.047 -58.177  1.00  0.00      LL0  C  
ATOM   1979  CG  ASP L   1      -4.770 -19.238 -56.891  1.00  0.00      LL0  C  
ATOM   1980  OD1 ASP L   1      -5.281 -19.742 -55.896  1.00  0.00      LL0  O  
ATOM   1981  OD2 ASP L   1      -4.418 -18.066 -56.907  1.00  0.00      LL0  O1-
ATOM   1982  H   ASP L   1      -6.264 -20.724 -60.709  1.00  0.00      LL0  H  
ATOM   1983  N   ILE L   2      -7.491 -18.803 -57.664  1.00  0.00      LL0  N  
ATOM   1984  CA  ILE L   2      -8.187 -17.526 -57.720  1.00  0.00      LL0  C  
ATOM   1985  C   ILE L   2      -7.213 -16.356 -57.787  1.00  0.00      LL0  C  
ATOM   1986  O   ILE L   2      -7.014 -15.589 -56.853  1.00  0.00      LL0  O  
ATOM   1987  CB  ILE L   2      -9.184 -17.363 -56.570  1.00  0.00      LL0  C  
ATOM   1988  CG1 ILE L   2      -9.852 -18.684 -56.165  1.00  0.00      LL0  C  
ATOM   1989  CG2 ILE L   2     -10.207 -16.298 -56.966  1.00  0.00      LL0  C  
ATOM   1990  CD1 ILE L   2     -10.818 -18.543 -54.986  1.00  0.00      LL0  C  
ATOM   1991  H   ILE L   2      -7.055 -19.131 -56.822  1.00  0.00      LL0  H  
ATOM   1992  N   GLN L   3      -6.614 -16.270 -58.983  1.00  0.00      LL0  N  
ATOM   1993  CA  GLN L   3      -5.630 -15.242 -59.305  1.00  0.00      LL0  C  
ATOM   1994  C   GLN L   3      -6.118 -13.843 -58.982  1.00  0.00      LL0  C  
ATOM   1995  O   GLN L   3      -7.153 -13.409 -59.472  1.00  0.00      LL0  O  
ATOM   1996  CB  GLN L   3      -5.303 -15.346 -60.796  1.00  0.00      LL0  C  
ATOM   1997  CG  GLN L   3      -4.252 -14.359 -61.305  1.00  0.00      LL0  C  
ATOM   1998  CD  GLN L   3      -4.325 -14.301 -62.816  1.00  0.00      LL0  C  
ATOM   1999  NE2 GLN L   3      -3.345 -14.968 -63.431  1.00  0.00      LL0  N  
ATOM   2000  OE1 GLN L   3      -5.209 -13.696 -63.410  1.00  0.00      LL0  O  
ATOM   2001  H   GLN L   3      -6.892 -16.950 -59.659  1.00  0.00      LL0  H  
ATOM   2002 HE21 GLN L   3      -2.643 -15.452 -62.912  1.00  0.00      LL0  H  
ATOM   2003 HE22 GLN L   3      -3.340 -14.960 -64.428  1.00  0.00      LL0  H  
ATOM   2004  N   MET L   4      -5.310 -13.161 -58.161  1.00  0.00      LL0  N  
ATOM   2005  CA  MET L   4      -5.636 -11.762 -57.913  1.00  0.00      LL0  C  
ATOM   2006  C   MET L   4      -4.770 -10.803 -58.697  1.00  0.00      LL0  C  
ATOM   2007  O   MET L   4      -3.749 -10.285 -58.244  1.00  0.00      LL0  O  
ATOM   2008  CB  MET L   4      -5.598 -11.445 -56.422  1.00  0.00      LL0  C  
ATOM   2009  CG  MET L   4      -6.483 -12.369 -55.596  1.00  0.00      LL0  C  
ATOM   2010  SD  MET L   4      -8.201 -12.346 -56.132  1.00  0.00      LL0  S  
ATOM   2011  CE  MET L   4      -8.545 -10.610 -55.826  1.00  0.00      LL0  C  
ATOM   2012  H   MET L   4      -4.517 -13.604 -57.747  1.00  0.00      LL0  H  
ATOM   2013  N   THR L   5      -5.232 -10.592 -59.927  1.00  0.00      LL0  N  
ATOM   2014  CA  THR L   5      -4.522  -9.645 -60.774  1.00  0.00      LL0  C  
ATOM   2015  C   THR L   5      -4.780  -8.201 -60.374  1.00  0.00      LL0  C  
ATOM   2016  O   THR L   5      -5.823  -7.602 -60.617  1.00  0.00      LL0  O  
ATOM   2017  CB  THR L   5      -4.841  -9.961 -62.235  1.00  0.00      LL0  C  
ATOM   2018  CG2 THR L   5      -4.181  -9.004 -63.233  1.00  0.00      LL0  C  
ATOM   2019  OG1 THR L   5      -4.410 -11.304 -62.492  1.00  0.00      LL0  O  
ATOM   2020  H   THR L   5      -6.120 -10.980 -60.189  1.00  0.00      LL0  H  
ATOM   2021  HG1 THR L   5      -5.082 -11.750 -63.006  1.00  0.00      LL0  H  
ATOM   2022  N   GLN L   6      -3.754  -7.687 -59.690  1.00  0.00      LL0  N  
ATOM   2023  CA  GLN L   6      -3.841  -6.318 -59.207  1.00  0.00      LL0  C  
ATOM   2024  C   GLN L   6      -3.420  -5.323 -60.272  1.00  0.00      LL0  C  
ATOM   2025  O   GLN L   6      -2.761  -5.673 -61.243  1.00  0.00      LL0  O  
ATOM   2026  CB  GLN L   6      -3.023  -6.202 -57.924  1.00  0.00      LL0  C  
ATOM   2027  CG  GLN L   6      -3.617  -5.223 -56.917  1.00  0.00      LL0  C  
ATOM   2028  CD  GLN L   6      -2.843  -5.319 -55.625  1.00  0.00      LL0  C  
ATOM   2029  NE2 GLN L   6      -2.528  -4.137 -55.112  1.00  0.00      LL0  N  
ATOM   2030  OE1 GLN L   6      -2.539  -6.389 -55.110  1.00  0.00      LL0  O  
ATOM   2031  H   GLN L   6      -2.927  -8.236 -59.585  1.00  0.00      LL0  H  
ATOM   2032 HE21 GLN L   6      -2.698  -3.316 -55.662  1.00  0.00      LL0  H  
ATOM   2033 HE22 GLN L   6      -2.059  -4.044 -54.235  1.00  0.00      LL0  H  
ATOM   2034  N   SER L   7      -3.862  -4.079 -60.068  1.00  0.00      LL0  N  
ATOM   2035  CA  SER L   7      -3.703  -3.085 -61.119  1.00  0.00      LL0  C  
ATOM   2036  C   SER L   7      -3.758  -1.675 -60.555  1.00  0.00      LL0  C  
ATOM   2037  O   SER L   7      -4.650  -1.345 -59.779  1.00  0.00      LL0  O  
ATOM   2038  CB  SER L   7      -4.773  -3.312 -62.202  1.00  0.00      LL0  C  
ATOM   2039  OG  SER L   7      -6.060  -3.555 -61.613  1.00  0.00      LL0  O  
ATOM   2040  H   SER L   7      -4.383  -3.838 -59.247  1.00  0.00      LL0  H  
ATOM   2041  HG  SER L   7      -5.897  -3.932 -60.753  1.00  0.00      LL0  H  
ATOM   2042  N   PRO L   8      -2.785  -0.829 -60.971  1.00  0.00      LL0  N  
ATOM   2043  CA  PRO L   8      -1.624  -1.243 -61.773  1.00  0.00      LL0  C  
ATOM   2044  C   PRO L   8      -0.552  -1.883 -60.896  1.00  0.00      LL0  C  
ATOM   2045  O   PRO L   8      -0.808  -2.267 -59.763  1.00  0.00      LL0  O  
ATOM   2046  CB  PRO L   8      -1.201   0.097 -62.382  1.00  0.00      LL0  C  
ATOM   2047  CG  PRO L   8      -1.510   1.127 -61.295  1.00  0.00      LL0  C  
ATOM   2048  CD  PRO L   8      -2.792   0.598 -60.668  1.00  0.00      LL0  C  
ATOM   2049  N   SER L   9       0.660  -1.961 -61.460  1.00  0.00      LL0  N  
ATOM   2050  CA  SER L   9       1.792  -2.412 -60.652  1.00  0.00      LL0  C  
ATOM   2051  C   SER L   9       2.244  -1.354 -59.656  1.00  0.00      LL0  C  
ATOM   2052  O   SER L   9       2.438  -1.593 -58.470  1.00  0.00      LL0  O  
ATOM   2053  CB  SER L   9       2.917  -2.805 -61.607  1.00  0.00      LL0  C  
ATOM   2054  OG  SER L   9       2.818  -1.996 -62.792  1.00  0.00      LL0  O  
ATOM   2055  H   SER L   9       0.863  -1.654 -62.390  1.00  0.00      LL0  H  
ATOM   2056  HG  SER L   9       3.627  -2.127 -63.274  1.00  0.00      LL0  H  
ATOM   2057  N   SER L  10       2.352  -0.137 -60.197  1.00  0.00      LL0  N  
ATOM   2058  CA  SER L  10       2.532   0.984 -59.291  1.00  0.00      LL0  C  
ATOM   2059  C   SER L  10       1.863   2.230 -59.826  1.00  0.00      LL0  C  
ATOM   2060  O   SER L  10       1.540   2.322 -61.005  1.00  0.00      LL0  O  
ATOM   2061  CB  SER L  10       4.012   1.176 -58.938  1.00  0.00      LL0  C  
ATOM   2062  OG  SER L  10       4.849   1.185 -60.097  1.00  0.00      LL0  O  
ATOM   2063  H   SER L  10       2.332   0.032 -61.182  1.00  0.00      LL0  H  
ATOM   2064  HG  SER L  10       5.632   1.662 -59.813  1.00  0.00      LL0  H  
ATOM   2065  N   LEU L  11       1.613   3.161 -58.901  1.00  0.00      LL0  N  
ATOM   2066  CA  LEU L  11       0.831   4.330 -59.281  1.00  0.00      LL0  C  
ATOM   2067  C   LEU L  11       1.398   5.570 -58.635  1.00  0.00      LL0  C  
ATOM   2068  O   LEU L  11       1.517   5.642 -57.419  1.00  0.00      LL0  O  
ATOM   2069  CB  LEU L  11      -0.629   4.121 -58.861  1.00  0.00      LL0  C  
ATOM   2070  CG  LEU L  11      -1.598   5.223 -59.300  1.00  0.00      LL0  C  
ATOM   2071  CD1 LEU L  11      -1.662   5.368 -60.822  1.00  0.00      LL0  C  
ATOM   2072  CD2 LEU L  11      -2.984   5.023 -58.686  1.00  0.00      LL0  C  
ATOM   2073  H   LEU L  11       1.898   3.019 -57.952  1.00  0.00      LL0  H  
ATOM   2074  N   SER L  12       1.739   6.537 -59.494  1.00  0.00      LL0  N  
ATOM   2075  CA  SER L  12       2.255   7.800 -58.975  1.00  0.00      LL0  C  
ATOM   2076  C   SER L  12       1.234   8.677 -58.260  1.00  0.00      LL0  C  
ATOM   2077  O   SER L  12       0.659   9.614 -58.811  1.00  0.00      LL0  O  
ATOM   2078  CB  SER L  12       2.947   8.552 -60.109  1.00  0.00      LL0  C  
ATOM   2079  OG  SER L  12       3.957   7.720 -60.686  1.00  0.00      LL0  O  
ATOM   2080  H   SER L  12       1.708   6.388 -60.481  1.00  0.00      LL0  H  
ATOM   2081  HG  SER L  12       4.783   8.194 -60.588  1.00  0.00      LL0  H  
ATOM   2082  N   ALA L  13       1.037   8.339 -56.988  1.00  0.00      LL0  N  
ATOM   2083  CA  ALA L  13       0.130   9.128 -56.169  1.00  0.00      LL0  C  
ATOM   2084  C   ALA L  13       0.832  10.292 -55.494  1.00  0.00      LL0  C  
ATOM   2085  O   ALA L  13       2.043  10.310 -55.313  1.00  0.00      LL0  O  
ATOM   2086  CB  ALA L  13      -0.517   8.230 -55.121  1.00  0.00      LL0  C  
ATOM   2087  H   ALA L  13       1.620   7.625 -56.590  1.00  0.00      LL0  H  
ATOM   2088  N   SER L  14       0.024  11.288 -55.150  1.00  0.00      LL0  N  
ATOM   2089  CA  SER L  14       0.551  12.410 -54.387  1.00  0.00      LL0  C  
ATOM   2090  C   SER L  14      -0.353  12.625 -53.202  1.00  0.00      LL0  C  
ATOM   2091  O   SER L  14      -1.454  12.094 -53.154  1.00  0.00      LL0  O  
ATOM   2092  CB  SER L  14       0.563  13.678 -55.240  1.00  0.00      LL0  C  
ATOM   2093  OG  SER L  14       1.195  13.406 -56.497  1.00  0.00      LL0  O  
ATOM   2094  H   SER L  14      -0.963  11.258 -55.321  1.00  0.00      LL0  H  
ATOM   2095  HG  SER L  14       2.116  13.638 -56.374  1.00  0.00      LL0  H  
ATOM   2096  N   VAL L  15       0.123  13.450 -52.260  1.00  0.00      LL0  N  
ATOM   2097  CA  VAL L  15      -0.834  13.886 -51.242  1.00  0.00      LL0  C  
ATOM   2098  C   VAL L  15      -1.955  14.668 -51.910  1.00  0.00      LL0  C  
ATOM   2099  O   VAL L  15      -1.703  15.598 -52.665  1.00  0.00      LL0  O  
ATOM   2100  CB  VAL L  15      -0.119  14.720 -50.172  1.00  0.00      LL0  C  
ATOM   2101  CG1 VAL L  15      -1.062  15.152 -49.044  1.00  0.00      LL0  C  
ATOM   2102  CG2 VAL L  15       1.099  13.963 -49.637  1.00  0.00      LL0  C  
ATOM   2103  H   VAL L  15       1.014  13.887 -52.356  1.00  0.00      LL0  H  
ATOM   2104  N   GLY L  16      -3.179  14.198 -51.664  1.00  0.00      LL0  N  
ATOM   2105  CA  GLY L  16      -4.273  14.739 -52.456  1.00  0.00      LL0  C  
ATOM   2106  C   GLY L  16      -4.997  13.677 -53.260  1.00  0.00      LL0  C  
ATOM   2107  O   GLY L  16      -6.217  13.570 -53.206  1.00  0.00      LL0  O  
ATOM   2108  H   GLY L  16      -3.309  13.459 -51.002  1.00  0.00      LL0  H  
ATOM   2109  N   ASP L  17      -4.194  12.892 -54.002  1.00  0.00      LL0  N  
ATOM   2110  CA  ASP L  17      -4.741  11.906 -54.945  1.00  0.00      LL0  C  
ATOM   2111  C   ASP L  17      -5.878  11.051 -54.407  1.00  0.00      LL0  C  
ATOM   2112  O   ASP L  17      -5.739  10.296 -53.450  1.00  0.00      LL0  O  
ATOM   2113  CB  ASP L  17      -3.651  10.949 -55.445  1.00  0.00      LL0  C  
ATOM   2114  CG  ASP L  17      -2.776  11.493 -56.566  1.00  0.00      LL0  C  
ATOM   2115  OD1 ASP L  17      -2.293  12.618 -56.502  1.00  0.00      LL0  O  
ATOM   2116  OD2 ASP L  17      -2.474  10.751 -57.493  1.00  0.00      LL0  O1-
ATOM   2117  H   ASP L  17      -3.200  13.007 -53.961  1.00  0.00      LL0  H  
ATOM   2118  N   ARG L  18      -7.022  11.180 -55.089  1.00  0.00      LL0  N  
ATOM   2119  CA  ARG L  18      -8.113  10.258 -54.780  1.00  0.00      LL0  C  
ATOM   2120  C   ARG L  18      -7.920   8.940 -55.516  1.00  0.00      LL0  C  
ATOM   2121  O   ARG L  18      -8.464   8.712 -56.595  1.00  0.00      LL0  O  
ATOM   2122  CB  ARG L  18      -9.461  10.913 -55.120  1.00  0.00      LL0  C  
ATOM   2123  CG  ARG L  18     -10.687  10.042 -54.815  1.00  0.00      LL0  C  
ATOM   2124  CD  ARG L  18     -11.570   9.880 -56.058  1.00  0.00      LL0  C  
ATOM   2125  NE  ARG L  18     -12.431   8.699 -55.968  1.00  0.00      LL0  N  
ATOM   2126  CZ  ARG L  18     -11.960   7.490 -56.358  1.00  0.00      LL0  C  
ATOM   2127  NH1 ARG L  18     -10.727   7.352 -56.828  1.00  0.00      LL0  N1+
ATOM   2128  NH2 ARG L  18     -12.724   6.406 -56.264  1.00  0.00      LL0  N  
ATOM   2129  H   ARG L  18      -7.064  11.827 -55.848  1.00  0.00      LL0  H  
ATOM   2130  HE  ARG L  18     -13.343   8.817 -55.574  1.00  0.00      LL0  H  
ATOM   2131 HH11 ARG L  18     -10.397   6.435 -57.075  1.00  0.00      LL0  H  
ATOM   2132 HH12 ARG L  18     -10.086   8.122 -56.924  1.00  0.00      LL0  H  
ATOM   2133 HH21 ARG L  18     -12.324   5.512 -56.502  1.00  0.00      LL0  H  
ATOM   2134 HH22 ARG L  18     -13.672   6.437 -55.950  1.00  0.00      LL0  H  
ATOM   2135  N   VAL L  19      -7.090   8.080 -54.917  1.00  0.00      LL0  N  
ATOM   2136  CA  VAL L  19      -6.767   6.873 -55.678  1.00  0.00      LL0  C  
ATOM   2137  C   VAL L  19      -7.815   5.778 -55.635  1.00  0.00      LL0  C  
ATOM   2138  O   VAL L  19      -8.619   5.657 -54.715  1.00  0.00      LL0  O  
ATOM   2139  CB  VAL L  19      -5.389   6.301 -55.312  1.00  0.00      LL0  C  
ATOM   2140  CG1 VAL L  19      -4.283   7.314 -55.593  1.00  0.00      LL0  C  
ATOM   2141  CG2 VAL L  19      -5.338   5.756 -53.886  1.00  0.00      LL0  C  
ATOM   2142  H   VAL L  19      -6.771   8.279 -53.988  1.00  0.00      LL0  H  
ATOM   2143  N   THR L  20      -7.735   4.961 -56.689  1.00  0.00      LL0  N  
ATOM   2144  CA  THR L  20      -8.444   3.691 -56.675  1.00  0.00      LL0  C  
ATOM   2145  C   THR L  20      -7.554   2.601 -57.234  1.00  0.00      LL0  C  
ATOM   2146  O   THR L  20      -7.073   2.675 -58.356  1.00  0.00      LL0  O  
ATOM   2147  CB  THR L  20      -9.779   3.810 -57.424  1.00  0.00      LL0  C  
ATOM   2148  CG2 THR L  20     -10.516   2.480 -57.591  1.00  0.00      LL0  C  
ATOM   2149  OG1 THR L  20     -10.622   4.739 -56.725  1.00  0.00      LL0  O  
ATOM   2150  H   THR L  20      -7.117   5.158 -57.451  1.00  0.00      LL0  H  
ATOM   2151  HG1 THR L  20     -10.680   4.375 -55.834  1.00  0.00      LL0  H  
ATOM   2152  N   ILE L  21      -7.321   1.609 -56.371  1.00  0.00      LL0  N  
ATOM   2153  CA  ILE L  21      -6.526   0.473 -56.826  1.00  0.00      LL0  C  
ATOM   2154  C   ILE L  21      -7.487  -0.621 -57.242  1.00  0.00      LL0  C  
ATOM   2155  O   ILE L  21      -8.504  -0.827 -56.592  1.00  0.00      LL0  O  
ATOM   2156  CB  ILE L  21      -5.585   0.004 -55.702  1.00  0.00      LL0  C  
ATOM   2157  CG1 ILE L  21      -4.805   1.176 -55.088  1.00  0.00      LL0  C  
ATOM   2158  CG2 ILE L  21      -4.651  -1.116 -56.168  1.00  0.00      LL0  C  
ATOM   2159  CD1 ILE L  21      -3.867   1.889 -56.068  1.00  0.00      LL0  C  
ATOM   2160  H   ILE L  21      -7.838   1.577 -55.515  1.00  0.00      LL0  H  
ATOM   2161  N   THR L  22      -7.159  -1.280 -58.352  1.00  0.00      LL0  N  
ATOM   2162  CA  THR L  22      -8.098  -2.291 -58.820  1.00  0.00      LL0  C  
ATOM   2163  C   THR L  22      -7.489  -3.679 -58.718  1.00  0.00      LL0  C  
ATOM   2164  O   THR L  22      -6.286  -3.859 -58.872  1.00  0.00      LL0  O  
ATOM   2165  CB  THR L  22      -8.517  -1.936 -60.252  1.00  0.00      LL0  C  
ATOM   2166  CG2 THR L  22      -9.710  -2.754 -60.755  1.00  0.00      LL0  C  
ATOM   2167  OG1 THR L  22      -8.807  -0.533 -60.338  1.00  0.00      LL0  O  
ATOM   2168  H   THR L  22      -6.271  -1.159 -58.799  1.00  0.00      LL0  H  
ATOM   2169  HG1 THR L  22      -7.998  -0.079 -60.136  1.00  0.00      LL0  H  
ATOM   2170  N   CYS L  23      -8.347  -4.657 -58.435  1.00  0.00      LL0  N  
ATOM   2171  CA  CYS L  23      -7.862  -6.025 -58.319  1.00  0.00      LL0  C  
ATOM   2172  C   CYS L  23      -8.954  -6.965 -58.758  1.00  0.00      LL0  C  
ATOM   2173  O   CYS L  23     -10.080  -6.905 -58.283  1.00  0.00      LL0  O  
ATOM   2174  CB  CYS L  23      -7.422  -6.298 -56.882  1.00  0.00      LL0  C  
ATOM   2175  SG  CYS L  23      -6.747  -7.946 -56.571  1.00  0.00      LL0  S  
ATOM   2176  H   CYS L  23      -9.320  -4.473 -58.283  1.00  0.00      LL0  H  
ATOM   2177  N   LYS L  24      -8.580  -7.797 -59.728  1.00  0.00      LL0  N  
ATOM   2178  CA  LYS L  24      -9.564  -8.726 -60.260  1.00  0.00      LL0  C  
ATOM   2179  C   LYS L  24      -9.193 -10.143 -59.911  1.00  0.00      LL0  C  
ATOM   2180  O   LYS L  24      -8.042 -10.543 -60.033  1.00  0.00      LL0  O  
ATOM   2181  CB  LYS L  24      -9.665  -8.542 -61.771  1.00  0.00      LL0  C  
ATOM   2182  CG  LYS L  24     -10.521  -7.330 -62.129  1.00  0.00      LL0  C  
ATOM   2183  CD  LYS L  24     -10.324  -6.845 -63.566  1.00  0.00      LL0  C  
ATOM   2184  CE  LYS L  24     -11.393  -5.843 -64.018  1.00  0.00      LL0  C  
ATOM   2185  NZ  LYS L  24     -11.508  -4.727 -63.070  1.00  0.00      LL0  N1+
ATOM   2186  H   LYS L  24      -7.628  -7.838 -60.036  1.00  0.00      LL0  H  
ATOM   2187  HZ1 LYS L  24     -12.450  -4.282 -63.154  1.00  0.00      LL0  H  
ATOM   2188  HZ2 LYS L  24     -11.569  -5.093 -62.095  1.00  0.00      LL0  H  
ATOM   2189  HZ3 LYS L  24     -10.761  -4.016 -63.128  1.00  0.00      LL0  H  
ATOM   2190  N   ALA L  25     -10.224 -10.861 -59.464  1.00  0.00      LL0  N  
ATOM   2191  CA  ALA L  25     -10.071 -12.293 -59.254  1.00  0.00      LL0  C  
ATOM   2192  C   ALA L  25     -10.384 -13.039 -60.532  1.00  0.00      LL0  C  
ATOM   2193  O   ALA L  25     -11.156 -12.567 -61.360  1.00  0.00      LL0  O  
ATOM   2194  CB  ALA L  25     -11.035 -12.761 -58.165  1.00  0.00      LL0  C  
ATOM   2195  H   ALA L  25     -11.125 -10.431 -59.435  1.00  0.00      LL0  H  
ATOM   2196  N   SER L  26      -9.769 -14.222 -60.660  1.00  0.00      LL0  N  
ATOM   2197  CA  SER L  26     -10.095 -15.051 -61.820  1.00  0.00      LL0  C  
ATOM   2198  C   SER L  26     -11.508 -15.616 -61.783  1.00  0.00      LL0  C  
ATOM   2199  O   SER L  26     -12.311 -15.467 -62.697  1.00  0.00      LL0  O  
ATOM   2200  CB  SER L  26      -9.062 -16.173 -61.932  1.00  0.00      LL0  C  
ATOM   2201  OG  SER L  26      -8.884 -16.770 -60.639  1.00  0.00      LL0  O  
ATOM   2202  H   SER L  26      -9.077 -14.508 -59.995  1.00  0.00      LL0  H  
ATOM   2203  HG  SER L  26      -8.458 -17.618 -60.774  1.00  0.00      LL0  H  
ATOM   2204  N   GLN L  27     -11.769 -16.295 -60.661  1.00  0.00      LL0  N  
ATOM   2205  CA  GLN L  27     -13.121 -16.805 -60.476  1.00  0.00      LL0  C  
ATOM   2206  C   GLN L  27     -13.828 -16.063 -59.363  1.00  0.00      LL0  C  
ATOM   2207  O   GLN L  27     -13.263 -15.176 -58.735  1.00  0.00      LL0  O  
ATOM   2208  CB  GLN L  27     -13.120 -18.315 -60.206  1.00  0.00      LL0  C  
ATOM   2209  CG  GLN L  27     -12.399 -18.707 -58.916  1.00  0.00      LL0  C  
ATOM   2210  CD  GLN L  27     -13.066 -19.925 -58.320  1.00  0.00      LL0  C  
ATOM   2211  NE2 GLN L  27     -13.834 -19.652 -57.262  1.00  0.00      LL0  N  
ATOM   2212  OE1 GLN L  27     -12.922 -21.046 -58.785  1.00  0.00      LL0  O  
ATOM   2213  H   GLN L  27     -11.069 -16.337 -59.948  1.00  0.00      LL0  H  
ATOM   2214 HE21 GLN L  27     -13.928 -18.721 -56.896  1.00  0.00      LL0  H  
ATOM   2215 HE22 GLN L  27     -14.334 -20.393 -56.823  1.00  0.00      LL0  H  
ATOM   2216  N   ASP L  28     -15.077 -16.498 -59.133  1.00  0.00      LL0  N  
ATOM   2217  CA  ASP L  28     -15.847 -16.012 -57.988  1.00  0.00      LL0  C  
ATOM   2218  C   ASP L  28     -15.074 -16.001 -56.674  1.00  0.00      LL0  C  
ATOM   2219  O   ASP L  28     -14.410 -16.966 -56.305  1.00  0.00      LL0  O  
ATOM   2220  CB  ASP L  28     -17.122 -16.862 -57.858  1.00  0.00      LL0  C  
ATOM   2221  CG  ASP L  28     -17.938 -16.436 -56.652  1.00  0.00      LL0  C  
ATOM   2222  OD1 ASP L  28     -18.614 -15.416 -56.730  1.00  0.00      LL0  O  
ATOM   2223  OD2 ASP L  28     -17.822 -17.069 -55.603  1.00  0.00      LL0  O1-
ATOM   2224  H   ASP L  28     -15.482 -17.181 -59.735  1.00  0.00      LL0  H  
ATOM   2225  N   VAL L  29     -15.229 -14.864 -55.983  1.00  0.00      LL0  N  
ATOM   2226  CA  VAL L  29     -14.909 -14.890 -54.561  1.00  0.00      LL0  C  
ATOM   2227  C   VAL L  29     -16.085 -14.529 -53.670  1.00  0.00      LL0  C  
ATOM   2228  O   VAL L  29     -15.913 -14.259 -52.488  1.00  0.00      LL0  O  
ATOM   2229  CB  VAL L  29     -13.711 -13.992 -54.216  1.00  0.00      LL0  C  
ATOM   2230  CG1 VAL L  29     -12.417 -14.551 -54.785  1.00  0.00      LL0  C  
ATOM   2231  CG2 VAL L  29     -13.930 -12.541 -54.633  1.00  0.00      LL0  C  
ATOM   2232  H   VAL L  29     -15.652 -14.073 -56.430  1.00  0.00      LL0  H  
ATOM   2233  N   THR L  30     -17.275 -14.473 -54.287  1.00  0.00      LL0  N  
ATOM   2234  CA  THR L  30     -18.452 -13.745 -53.803  1.00  0.00      LL0  C  
ATOM   2235  C   THR L  30     -18.201 -12.269 -53.545  1.00  0.00      LL0  C  
ATOM   2236  O   THR L  30     -18.641 -11.385 -54.276  1.00  0.00      LL0  O  
ATOM   2237  CB  THR L  30     -19.159 -14.436 -52.619  1.00  0.00      LL0  C  
ATOM   2238  CG2 THR L  30     -19.751 -15.786 -53.024  1.00  0.00      LL0  C  
ATOM   2239  OG1 THR L  30     -18.289 -14.583 -51.489  1.00  0.00      LL0  O  
ATOM   2240  H   THR L  30     -17.387 -14.966 -55.154  1.00  0.00      LL0  H  
ATOM   2241  HG1 THR L  30     -17.533 -15.074 -51.796  1.00  0.00      LL0  H  
ATOM   2242  N   THR L  31     -17.439 -12.025 -52.476  1.00  0.00      LL0  N  
ATOM   2243  CA  THR L  31     -16.979 -10.665 -52.227  1.00  0.00      LL0  C  
ATOM   2244  C   THR L  31     -15.706 -10.596 -51.386  1.00  0.00      LL0  C  
ATOM   2245  O   THR L  31     -15.351  -9.582 -50.793  1.00  0.00      LL0  O  
ATOM   2246  CB  THR L  31     -18.108  -9.821 -51.622  1.00  0.00      LL0  C  
ATOM   2247  CG2 THR L  31     -18.233  -8.478 -52.333  1.00  0.00      LL0  C  
ATOM   2248  OG1 THR L  31     -19.368 -10.506 -51.686  1.00  0.00      LL0  O  
ATOM   2249  H   THR L  31     -17.269 -12.780 -51.837  1.00  0.00      LL0  H  
ATOM   2250  HG1 THR L  31     -19.568 -10.587 -52.614  1.00  0.00      LL0  H  
ATOM   2251  N   ALA L  32     -15.033 -11.760 -51.340  1.00  0.00      LL0  N  
ATOM   2252  CA  ALA L  32     -13.922 -11.943 -50.409  1.00  0.00      LL0  C  
ATOM   2253  C   ALA L  32     -12.589 -11.426 -50.882  1.00  0.00      LL0  C  
ATOM   2254  O   ALA L  32     -11.634 -12.172 -51.071  1.00  0.00      LL0  O  
ATOM   2255  CB  ALA L  32     -13.732 -13.416 -50.068  1.00  0.00      LL0  C  
ATOM   2256  H   ALA L  32     -15.299 -12.520 -51.933  1.00  0.00      LL0  H  
ATOM   2257  N   VAL L  33     -12.563 -10.106 -51.042  1.00  0.00      LL0  N  
ATOM   2258  CA  VAL L  33     -11.254  -9.503 -51.212  1.00  0.00      LL0  C  
ATOM   2259  C   VAL L  33     -10.955  -8.632 -50.018  1.00  0.00      LL0  C  
ATOM   2260  O   VAL L  33     -11.808  -7.913 -49.506  1.00  0.00      LL0  O  
ATOM   2261  CB  VAL L  33     -11.178  -8.755 -52.548  1.00  0.00      LL0  C  
ATOM   2262  CG1 VAL L  33      -9.902  -7.929 -52.749  1.00  0.00      LL0  C  
ATOM   2263  CG2 VAL L  33     -11.325  -9.788 -53.662  1.00  0.00      LL0  C  
ATOM   2264  H   VAL L  33     -13.375  -9.547 -50.870  1.00  0.00      LL0  H  
ATOM   2265  N   ALA L  34      -9.704  -8.768 -49.588  1.00  0.00      LL0  N  
ATOM   2266  CA  ALA L  34      -9.208  -7.866 -48.571  1.00  0.00      LL0  C  
ATOM   2267  C   ALA L  34      -8.098  -7.032 -49.160  1.00  0.00      LL0  C  
ATOM   2268  O   ALA L  34      -7.514  -7.375 -50.183  1.00  0.00      LL0  O  
ATOM   2269  CB  ALA L  34      -8.682  -8.652 -47.372  1.00  0.00      LL0  C  
ATOM   2270  H   ALA L  34      -9.094  -9.408 -50.056  1.00  0.00      LL0  H  
ATOM   2271  N   TRP L  35      -7.845  -5.921 -48.474  1.00  0.00      LL0  N  
ATOM   2272  CA  TRP L  35      -6.733  -5.068 -48.857  1.00  0.00      LL0  C  
ATOM   2273  C   TRP L  35      -5.758  -5.016 -47.706  1.00  0.00      LL0  C  
ATOM   2274  O   TRP L  35      -6.152  -5.053 -46.544  1.00  0.00      LL0  O  
ATOM   2275  CB  TRP L  35      -7.226  -3.665 -49.215  1.00  0.00      LL0  C  
ATOM   2276  CG  TRP L  35      -8.009  -3.687 -50.508  1.00  0.00      LL0  C  
ATOM   2277  CD1 TRP L  35      -9.406  -3.717 -50.653  1.00  0.00      LL0  C  
ATOM   2278  CD2 TRP L  35      -7.491  -3.665 -51.855  1.00  0.00      LL0  C  
ATOM   2279  CE2 TRP L  35      -8.617  -3.686 -52.746  1.00  0.00      LL0  C  
ATOM   2280  CE3 TRP L  35      -6.181  -3.613 -52.379  1.00  0.00      LL0  C  
ATOM   2281  NE1 TRP L  35      -9.769  -3.714 -51.964  1.00  0.00      LL0  N  
ATOM   2282  CZ2 TRP L  35      -8.407  -3.661 -54.141  1.00  0.00      LL0  C  
ATOM   2283  CZ3 TRP L  35      -5.986  -3.585 -53.775  1.00  0.00      LL0  C  
ATOM   2284  CH2 TRP L  35      -7.093  -3.609 -54.651  1.00  0.00      LL0  C  
ATOM   2285  H   TRP L  35      -8.349  -5.759 -47.628  1.00  0.00      LL0  H  
ATOM   2286  HE1 TRP L  35     -10.693  -3.682 -52.297  1.00  0.00      LL0  H  
ATOM   2287  N   TYR L  36      -4.481  -4.956 -48.082  1.00  0.00      LL0  N  
ATOM   2288  CA  TYR L  36      -3.416  -5.034 -47.093  1.00  0.00      LL0  C  
ATOM   2289  C   TYR L  36      -2.379  -3.962 -47.338  1.00  0.00      LL0  C  
ATOM   2290  O   TYR L  36      -2.233  -3.441 -48.438  1.00  0.00      LL0  O  
ATOM   2291  CB  TYR L  36      -2.769  -6.420 -47.110  1.00  0.00      LL0  C  
ATOM   2292  CG  TYR L  36      -3.723  -7.468 -46.588  1.00  0.00      LL0  C  
ATOM   2293  CD1 TYR L  36      -4.392  -8.295 -47.509  1.00  0.00      LL0  C  
ATOM   2294  CD2 TYR L  36      -3.919  -7.595 -45.198  1.00  0.00      LL0  C  
ATOM   2295  CE1 TYR L  36      -5.276  -9.268 -47.023  1.00  0.00      LL0  C  
ATOM   2296  CE2 TYR L  36      -4.803  -8.573 -44.714  1.00  0.00      LL0  C  
ATOM   2297  CZ  TYR L  36      -5.481  -9.394 -45.635  1.00  0.00      LL0  C  
ATOM   2298  OH  TYR L  36      -6.376 -10.341 -45.174  1.00  0.00      LL0  O  
ATOM   2299  H   TYR L  36      -4.256  -4.874 -49.052  1.00  0.00      LL0  H  
ATOM   2300  HH  TYR L  36      -6.500 -10.983 -45.875  1.00  0.00      LL0  H  
ATOM   2301  N   GLN L  37      -1.685  -3.638 -46.248  1.00  0.00      LL0  N  
ATOM   2302  CA  GLN L  37      -0.865  -2.436 -46.220  1.00  0.00      LL0  C  
ATOM   2303  C   GLN L  37       0.583  -2.763 -45.924  1.00  0.00      LL0  C  
ATOM   2304  O   GLN L  37       1.007  -2.796 -44.775  1.00  0.00      LL0  O  
ATOM   2305  CB  GLN L  37      -1.490  -1.507 -45.172  1.00  0.00      LL0  C  
ATOM   2306  CG  GLN L  37      -0.869  -0.127 -44.954  1.00  0.00      LL0  C  
ATOM   2307  CD  GLN L  37      -1.791   0.680 -44.056  1.00  0.00      LL0  C  
ATOM   2308  NE2 GLN L  37      -2.029   1.911 -44.512  1.00  0.00      LL0  N  
ATOM   2309  OE1 GLN L  37      -2.276   0.232 -43.017  1.00  0.00      LL0  O  
ATOM   2310  H   GLN L  37      -1.852  -4.157 -45.409  1.00  0.00      LL0  H  
ATOM   2311 HE21 GLN L  37      -1.693   2.219 -45.409  1.00  0.00      LL0  H  
ATOM   2312 HE22 GLN L  37      -2.572   2.555 -43.979  1.00  0.00      LL0  H  
ATOM   2313  N   GLN L  38       1.337  -3.025 -47.000  1.00  0.00      LL0  N  
ATOM   2314  CA  GLN L  38       2.737  -3.298 -46.698  1.00  0.00      LL0  C  
ATOM   2315  C   GLN L  38       3.611  -2.067 -46.663  1.00  0.00      LL0  C  
ATOM   2316  O   GLN L  38       3.922  -1.441 -47.671  1.00  0.00      LL0  O  
ATOM   2317  CB  GLN L  38       3.336  -4.365 -47.619  1.00  0.00      LL0  C  
ATOM   2318  CG  GLN L  38       4.752  -4.759 -47.189  1.00  0.00      LL0  C  
ATOM   2319  CD  GLN L  38       5.230  -6.005 -47.894  1.00  0.00      LL0  C  
ATOM   2320  NE2 GLN L  38       5.604  -6.964 -47.049  1.00  0.00      LL0  N  
ATOM   2321  OE1 GLN L  38       5.286  -6.098 -49.114  1.00  0.00      LL0  O  
ATOM   2322  H   GLN L  38       1.011  -2.953 -47.946  1.00  0.00      LL0  H  
ATOM   2323 HE21 GLN L  38       5.528  -6.848 -46.056  1.00  0.00      LL0  H  
ATOM   2324 HE22 GLN L  38       5.965  -7.839 -47.373  1.00  0.00      LL0  H  
ATOM   2325  N   LYS L  39       4.045  -1.776 -45.433  1.00  0.00      LL0  N  
ATOM   2326  CA  LYS L  39       5.277  -0.994 -45.371  1.00  0.00      LL0  C  
ATOM   2327  C   LYS L  39       6.437  -1.933 -45.653  1.00  0.00      LL0  C  
ATOM   2328  O   LYS L  39       6.485  -3.030 -45.113  1.00  0.00      LL0  O  
ATOM   2329  CB  LYS L  39       5.397  -0.296 -44.013  1.00  0.00      LL0  C  
ATOM   2330  CG  LYS L  39       4.234   0.670 -43.765  1.00  0.00      LL0  C  
ATOM   2331  CD  LYS L  39       4.094   1.720 -44.871  1.00  0.00      LL0  C  
ATOM   2332  CE  LYS L  39       2.904   2.650 -44.649  1.00  0.00      LL0  C  
ATOM   2333  NZ  LYS L  39       2.796   3.579 -45.775  1.00  0.00      LL0  N1+
ATOM   2334  H   LYS L  39       3.723  -2.333 -44.668  1.00  0.00      LL0  H  
ATOM   2335  HZ1 LYS L  39       2.041   3.324 -46.447  1.00  0.00      LL0  H  
ATOM   2336  HZ2 LYS L  39       2.554   4.520 -45.420  1.00  0.00      LL0  H  
ATOM   2337  HZ3 LYS L  39       3.675   3.667 -46.326  1.00  0.00      LL0  H  
ATOM   2338  N   PRO L  40       7.327  -1.511 -46.579  1.00  0.00      LL0  N  
ATOM   2339  CA  PRO L  40       8.308  -2.453 -47.135  1.00  0.00      LL0  C  
ATOM   2340  C   PRO L  40       9.111  -3.244 -46.114  1.00  0.00      LL0  C  
ATOM   2341  O   PRO L  40       9.758  -2.710 -45.224  1.00  0.00      LL0  O  
ATOM   2342  CB  PRO L  40       9.147  -1.568 -48.068  1.00  0.00      LL0  C  
ATOM   2343  CG  PRO L  40       8.867  -0.122 -47.655  1.00  0.00      LL0  C  
ATOM   2344  CD  PRO L  40       7.429  -0.180 -47.162  1.00  0.00      LL0  C  
ATOM   2345  N   GLY L  41       9.017  -4.573 -46.289  1.00  0.00      LL0  N  
ATOM   2346  CA  GLY L  41       9.754  -5.449 -45.379  1.00  0.00      LL0  C  
ATOM   2347  C   GLY L  41       9.072  -5.715 -44.045  1.00  0.00      LL0  C  
ATOM   2348  O   GLY L  41       9.618  -6.341 -43.139  1.00  0.00      LL0  O  
ATOM   2349  H   GLY L  41       8.402  -4.945 -46.982  1.00  0.00      LL0  H  
ATOM   2350  N   LYS L  42       7.839  -5.211 -43.936  1.00  0.00      LL0  N  
ATOM   2351  CA  LYS L  42       7.055  -5.483 -42.738  1.00  0.00      LL0  C  
ATOM   2352  C   LYS L  42       5.689  -5.980 -43.140  1.00  0.00      LL0  C  
ATOM   2353  O   LYS L  42       5.354  -6.012 -44.319  1.00  0.00      LL0  O  
ATOM   2354  CB  LYS L  42       6.998  -4.241 -41.838  1.00  0.00      LL0  C  
ATOM   2355  CG  LYS L  42       8.383  -3.823 -41.319  1.00  0.00      LL0  C  
ATOM   2356  CD  LYS L  42       8.820  -4.367 -39.947  1.00  0.00      LL0  C  
ATOM   2357  CE  LYS L  42       8.663  -5.869 -39.662  1.00  0.00      LL0  C  
ATOM   2358  NZ  LYS L  42       9.440  -6.735 -40.563  1.00  0.00      LL0  N1+
ATOM   2359  H   LYS L  42       7.406  -4.684 -44.668  1.00  0.00      LL0  H  
ATOM   2360  HZ1 LYS L  42       9.196  -7.731 -40.363  1.00  0.00      LL0  H  
ATOM   2361  HZ2 LYS L  42       9.198  -6.559 -41.558  1.00  0.00      LL0  H  
ATOM   2362  HZ3 LYS L  42      10.460  -6.607 -40.447  1.00  0.00      LL0  H  
ATOM   2363  N   ALA L  43       4.931  -6.414 -42.129  1.00  0.00      LL0  N  
ATOM   2364  CA  ALA L  43       3.713  -7.123 -42.504  1.00  0.00      LL0  C  
ATOM   2365  C   ALA L  43       2.620  -6.265 -43.111  1.00  0.00      LL0  C  
ATOM   2366  O   ALA L  43       2.264  -5.210 -42.596  1.00  0.00      LL0  O  
ATOM   2367  CB  ALA L  43       3.140  -7.845 -41.300  1.00  0.00      LL0  C  
ATOM   2368  H   ALA L  43       5.171  -6.273 -41.166  1.00  0.00      LL0  H  
ATOM   2369  N   PRO L  44       2.085  -6.777 -44.243  1.00  0.00      LL0  N  
ATOM   2370  CA  PRO L  44       0.923  -6.144 -44.873  1.00  0.00      LL0  C  
ATOM   2371  C   PRO L  44      -0.328  -6.190 -44.009  1.00  0.00      LL0  C  
ATOM   2372  O   PRO L  44      -1.160  -7.070 -44.161  1.00  0.00      LL0  O  
ATOM   2373  CB  PRO L  44       0.747  -6.960 -46.161  1.00  0.00      LL0  C  
ATOM   2374  CG  PRO L  44       2.056  -7.705 -46.391  1.00  0.00      LL0  C  
ATOM   2375  CD  PRO L  44       2.558  -7.944 -44.978  1.00  0.00      LL0  C  
ATOM   2376  N   LYS L  45      -0.445  -5.210 -43.103  1.00  0.00      LL0  N  
ATOM   2377  CA  LYS L  45      -1.610  -5.247 -42.213  1.00  0.00      LL0  C  
ATOM   2378  C   LYS L  45      -2.944  -5.044 -42.912  1.00  0.00      LL0  C  
ATOM   2379  O   LYS L  45      -3.028  -4.414 -43.960  1.00  0.00      LL0  O  
ATOM   2380  CB  LYS L  45      -1.478  -4.224 -41.083  1.00  0.00      LL0  C  
ATOM   2381  CG  LYS L  45      -1.279  -2.789 -41.584  1.00  0.00      LL0  C  
ATOM   2382  CD  LYS L  45      -1.526  -1.735 -40.504  1.00  0.00      LL0  C  
ATOM   2383  CE  LYS L  45      -3.000  -1.619 -40.090  1.00  0.00      LL0  C  
ATOM   2384  NZ  LYS L  45      -3.823  -1.065 -41.177  1.00  0.00      LL0  N1+
ATOM   2385  H   LYS L  45       0.301  -4.546 -43.018  1.00  0.00      LL0  H  
ATOM   2386  HZ1 LYS L  45      -4.524  -0.422 -40.750  1.00  0.00      LL0  H  
ATOM   2387  HZ2 LYS L  45      -3.228  -0.533 -41.850  1.00  0.00      LL0  H  
ATOM   2388  HZ3 LYS L  45      -4.332  -1.825 -41.681  1.00  0.00      LL0  H  
ATOM   2389  N   LEU L  46      -3.992  -5.572 -42.265  1.00  0.00      LL0  N  
ATOM   2390  CA  LEU L  46      -5.334  -5.399 -42.822  1.00  0.00      LL0  C  
ATOM   2391  C   LEU L  46      -5.750  -3.944 -43.029  1.00  0.00      LL0  C  
ATOM   2392  O   LEU L  46      -5.354  -3.033 -42.296  1.00  0.00      LL0  O  
ATOM   2393  CB  LEU L  46      -6.325  -6.193 -41.955  1.00  0.00      LL0  C  
ATOM   2394  CG  LEU L  46      -7.741  -6.442 -42.500  1.00  0.00      LL0  C  
ATOM   2395  CD1 LEU L  46      -7.765  -6.979 -43.930  1.00  0.00      LL0  C  
ATOM   2396  CD2 LEU L  46      -8.529  -7.370 -41.574  1.00  0.00      LL0  C  
ATOM   2397  H   LEU L  46      -3.843  -6.120 -41.441  1.00  0.00      LL0  H  
ATOM   2398  N   LEU L  47      -6.566  -3.784 -44.079  1.00  0.00      LL0  N  
ATOM   2399  CA  LEU L  47      -7.274  -2.531 -44.306  1.00  0.00      LL0  C  
ATOM   2400  C   LEU L  47      -8.771  -2.737 -44.396  1.00  0.00      LL0  C  
ATOM   2401  O   LEU L  47      -9.556  -2.358 -43.538  1.00  0.00      LL0  O  
ATOM   2402  CB  LEU L  47      -6.823  -1.855 -45.595  1.00  0.00      LL0  C  
ATOM   2403  CG  LEU L  47      -5.369  -1.441 -45.637  1.00  0.00      LL0  C  
ATOM   2404  CD1 LEU L  47      -4.958  -1.214 -47.084  1.00  0.00      LL0  C  
ATOM   2405  CD2 LEU L  47      -5.099  -0.233 -44.742  1.00  0.00      LL0  C  
ATOM   2406  H   LEU L  47      -6.677  -4.551 -44.714  1.00  0.00      LL0  H  
ATOM   2407  N   ILE L  48      -9.132  -3.343 -45.527  1.00  0.00      LL0  N  
ATOM   2408  CA  ILE L  48     -10.548  -3.544 -45.795  1.00  0.00      LL0  C  
ATOM   2409  C   ILE L  48     -10.692  -5.034 -45.956  1.00  0.00      LL0  C  
ATOM   2410  O   ILE L  48      -9.767  -5.673 -46.438  1.00  0.00      LL0  O  
ATOM   2411  CB  ILE L  48     -10.944  -2.825 -47.100  1.00  0.00      LL0  C  
ATOM   2412  CG1 ILE L  48     -10.479  -1.364 -47.138  1.00  0.00      LL0  C  
ATOM   2413  CG2 ILE L  48     -12.441  -2.941 -47.395  1.00  0.00      LL0  C  
ATOM   2414  CD1 ILE L  48     -11.213  -0.439 -46.166  1.00  0.00      LL0  C  
ATOM   2415  H   ILE L  48      -8.455  -3.770 -46.126  1.00  0.00      LL0  H  
ATOM   2416  N   TYR L  49     -11.839  -5.565 -45.555  1.00  0.00      LL0  N  
ATOM   2417  CA  TYR L  49     -12.105  -6.934 -45.967  1.00  0.00      LL0  C  
ATOM   2418  C   TYR L  49     -13.523  -6.999 -46.475  1.00  0.00      LL0  C  
ATOM   2419  O   TYR L  49     -14.343  -6.184 -46.073  1.00  0.00      LL0  O  
ATOM   2420  CB  TYR L  49     -11.832  -7.924 -44.818  1.00  0.00      LL0  C  
ATOM   2421  CG  TYR L  49     -12.659  -7.635 -43.582  1.00  0.00      LL0  C  
ATOM   2422  CD1 TYR L  49     -13.954  -8.182 -43.490  1.00  0.00      LL0  C  
ATOM   2423  CD2 TYR L  49     -12.115  -6.841 -42.551  1.00  0.00      LL0  C  
ATOM   2424  CE1 TYR L  49     -14.727  -7.923 -42.350  1.00  0.00      LL0  C  
ATOM   2425  CE2 TYR L  49     -12.887  -6.587 -41.404  1.00  0.00      LL0  C  
ATOM   2426  CZ  TYR L  49     -14.187  -7.128 -41.321  1.00  0.00      LL0  C  
ATOM   2427  OH  TYR L  49     -14.974  -6.878 -40.217  1.00  0.00      LL0  O  
ATOM   2428  H   TYR L  49     -12.551  -5.015 -45.111  1.00  0.00      LL0  H  
ATOM   2429  HH  TYR L  49     -14.418  -6.611 -39.478  1.00  0.00      LL0  H  
ATOM   2430  N   TRP L  50     -13.779  -7.986 -47.352  1.00  0.00      LL0  N  
ATOM   2431  CA  TRP L  50     -15.162  -8.233 -47.775  1.00  0.00      LL0  C  
ATOM   2432  C   TRP L  50     -15.905  -6.997 -48.279  1.00  0.00      LL0  C  
ATOM   2433  O   TRP L  50     -16.758  -6.418 -47.612  1.00  0.00      LL0  O  
ATOM   2434  CB  TRP L  50     -15.959  -8.909 -46.657  1.00  0.00      LL0  C  
ATOM   2435  CG  TRP L  50     -15.625 -10.372 -46.485  1.00  0.00      LL0  C  
ATOM   2436  CD1 TRP L  50     -14.875 -10.923 -45.439  1.00  0.00      LL0  C  
ATOM   2437  CD2 TRP L  50     -16.048 -11.505 -47.281  1.00  0.00      LL0  C  
ATOM   2438  CE2 TRP L  50     -15.523 -12.684 -46.656  1.00  0.00      LL0  C  
ATOM   2439  CE3 TRP L  50     -16.833 -11.631 -48.447  1.00  0.00      LL0  C  
ATOM   2440  NE1 TRP L  50     -14.807 -12.277 -45.533  1.00  0.00      LL0  N  
ATOM   2441  CZ2 TRP L  50     -15.814 -13.956 -47.197  1.00  0.00      LL0  C  
ATOM   2442  CZ3 TRP L  50     -17.121 -12.906 -48.978  1.00  0.00      LL0  C  
ATOM   2443  CH2 TRP L  50     -16.614 -14.065 -48.354  1.00  0.00      LL0  C  
ATOM   2444  H   TRP L  50     -13.011  -8.493 -47.745  1.00  0.00      LL0  H  
ATOM   2445  HE1 TRP L  50     -14.340 -12.861 -44.904  1.00  0.00      LL0  H  
ATOM   2446  N   ALA L  51     -15.510  -6.628 -49.508  1.00  0.00      LL0  N  
ATOM   2447  CA  ALA L  51     -15.995  -5.407 -50.160  1.00  0.00      LL0  C  
ATOM   2448  C   ALA L  51     -15.678  -4.109 -49.434  1.00  0.00      LL0  C  
ATOM   2449  O   ALA L  51     -14.635  -3.516 -49.677  1.00  0.00      LL0  O  
ATOM   2450  CB  ALA L  51     -17.486  -5.477 -50.519  1.00  0.00      LL0  C  
ATOM   2451  H   ALA L  51     -14.828  -7.207 -49.953  1.00  0.00      LL0  H  
ATOM   2452  N   SER L  52     -16.598  -3.669 -48.565  1.00  0.00      LL0  N  
ATOM   2453  CA  SER L  52     -16.382  -2.328 -48.032  1.00  0.00      LL0  C  
ATOM   2454  C   SER L  52     -15.943  -2.251 -46.583  1.00  0.00      LL0  C  
ATOM   2455  O   SER L  52     -15.648  -1.179 -46.060  1.00  0.00      LL0  O  
ATOM   2456  CB  SER L  52     -17.625  -1.477 -48.294  1.00  0.00      LL0  C  
ATOM   2457  OG  SER L  52     -18.798  -2.200 -47.911  1.00  0.00      LL0  O  
ATOM   2458  H   SER L  52     -17.425  -4.181 -48.321  1.00  0.00      LL0  H  
ATOM   2459  HG  SER L  52     -19.062  -1.838 -47.068  1.00  0.00      LL0  H  
ATOM   2460  N   THR L  53     -15.916  -3.424 -45.936  1.00  0.00      LL0  N  
ATOM   2461  CA  THR L  53     -15.707  -3.390 -44.493  1.00  0.00      LL0  C  
ATOM   2462  C   THR L  53     -14.339  -2.897 -44.024  1.00  0.00      LL0  C  
ATOM   2463  O   THR L  53     -13.333  -3.599 -44.050  1.00  0.00      LL0  O  
ATOM   2464  CB  THR L  53     -16.045  -4.759 -43.911  1.00  0.00      LL0  C  
ATOM   2465  CG2 THR L  53     -16.319  -4.666 -42.413  1.00  0.00      LL0  C  
ATOM   2466  OG1 THR L  53     -17.158  -5.345 -44.607  1.00  0.00      LL0  O  
ATOM   2467  H   THR L  53     -16.113  -4.304 -46.374  1.00  0.00      LL0  H  
ATOM   2468  HG1 THR L  53     -16.877  -6.232 -44.810  1.00  0.00      LL0  H  
ATOM   2469  N   ARG L  54     -14.362  -1.631 -43.583  1.00  0.00      LL0  N  
ATOM   2470  CA  ARG L  54     -13.170  -1.037 -42.981  1.00  0.00      LL0  C  
ATOM   2471  C   ARG L  54     -12.873  -1.613 -41.606  1.00  0.00      LL0  C  
ATOM   2472  O   ARG L  54     -13.661  -1.473 -40.680  1.00  0.00      LL0  O  
ATOM   2473  CB  ARG L  54     -13.351   0.484 -42.910  1.00  0.00      LL0  C  
ATOM   2474  CG  ARG L  54     -12.113   1.258 -42.447  1.00  0.00      LL0  C  
ATOM   2475  CD  ARG L  54     -12.370   2.753 -42.228  1.00  0.00      LL0  C  
ATOM   2476  NE  ARG L  54     -12.763   3.436 -43.462  1.00  0.00      LL0  N  
ATOM   2477  CZ  ARG L  54     -13.975   4.011 -43.612  1.00  0.00      LL0  C  
ATOM   2478  NH1 ARG L  54     -14.894   3.938 -42.647  1.00  0.00      LL0  N1+
ATOM   2479  NH2 ARG L  54     -14.231   4.655 -44.744  1.00  0.00      LL0  N  
ATOM   2480  H   ARG L  54     -15.222  -1.132 -43.672  1.00  0.00      LL0  H  
ATOM   2481  HE  ARG L  54     -12.104   3.499 -44.220  1.00  0.00      LL0  H  
ATOM   2482 HH11 ARG L  54     -15.793   4.371 -42.733  1.00  0.00      LL0  H  
ATOM   2483 HH12 ARG L  54     -14.694   3.437 -41.804  1.00  0.00      LL0  H  
ATOM   2484 HH21 ARG L  54     -15.108   5.085 -44.949  1.00  0.00      LL0  H  
ATOM   2485 HH22 ARG L  54     -13.486   4.723 -45.423  1.00  0.00      LL0  H  
ATOM   2486  N   HIS L  55     -11.708  -2.263 -41.529  1.00  0.00      LL0  N  
ATOM   2487  CA  HIS L  55     -11.296  -2.842 -40.253  1.00  0.00      LL0  C  
ATOM   2488  C   HIS L  55     -10.802  -1.775 -39.278  1.00  0.00      LL0  C  
ATOM   2489  O   HIS L  55     -10.541  -0.631 -39.636  1.00  0.00      LL0  O  
ATOM   2490  CB  HIS L  55     -10.245  -3.924 -40.558  1.00  0.00      LL0  C  
ATOM   2491  CG  HIS L  55      -9.828  -4.721 -39.342  1.00  0.00      LL0  C  
ATOM   2492  CD2 HIS L  55      -8.534  -4.852 -38.829  1.00  0.00      LL0  C  
ATOM   2493  ND1 HIS L  55     -10.668  -5.431 -38.566  1.00  0.00      LL0  N  
ATOM   2494  CE1 HIS L  55      -9.921  -6.007 -37.573  1.00  0.00      LL0  C  
ATOM   2495  NE2 HIS L  55      -8.608  -5.647 -37.736  1.00  0.00      LL0  N  
ATOM   2496  H   HIS L  55     -11.093  -2.272 -42.319  1.00  0.00      LL0  H  
ATOM   2497  HD1 HIS L  55     -11.643  -5.574 -38.665  1.00  0.00      LL0  H  
ATOM   2498  N   THR L  56     -10.665  -2.199 -38.015  1.00  0.00      LL0  N  
ATOM   2499  CA  THR L  56      -9.968  -1.339 -37.059  1.00  0.00      LL0  C  
ATOM   2500  C   THR L  56      -8.499  -1.111 -37.446  1.00  0.00      LL0  C  
ATOM   2501  O   THR L  56      -7.857  -1.945 -38.067  1.00  0.00      LL0  O  
ATOM   2502  CB  THR L  56     -10.149  -1.970 -35.668  1.00  0.00      LL0  C  
ATOM   2503  CG2 THR L  56      -9.456  -1.215 -34.528  1.00  0.00      LL0  C  
ATOM   2504  OG1 THR L  56     -11.552  -2.076 -35.381  1.00  0.00      LL0  O  
ATOM   2505  H   THR L  56     -10.882  -3.154 -37.815  1.00  0.00      LL0  H  
ATOM   2506  HG1 THR L  56     -11.924  -2.702 -35.997  1.00  0.00      LL0  H  
ATOM   2507  N   GLY L  57      -7.986   0.080 -37.083  1.00  0.00      LL0  N  
ATOM   2508  CA  GLY L  57      -6.589   0.349 -37.439  1.00  0.00      LL0  C  
ATOM   2509  C   GLY L  57      -6.390   0.692 -38.908  1.00  0.00      LL0  C  
ATOM   2510  O   GLY L  57      -5.355   0.448 -39.530  1.00  0.00      LL0  O  
ATOM   2511  H   GLY L  57      -8.565   0.755 -36.631  1.00  0.00      LL0  H  
ATOM   2512  N   VAL L  58      -7.465   1.276 -39.448  1.00  0.00      LL0  N  
ATOM   2513  CA  VAL L  58      -7.451   1.684 -40.846  1.00  0.00      LL0  C  
ATOM   2514  C   VAL L  58      -7.976   3.103 -40.931  1.00  0.00      LL0  C  
ATOM   2515  O   VAL L  58      -9.074   3.397 -40.474  1.00  0.00      LL0  O  
ATOM   2516  CB  VAL L  58      -8.317   0.723 -41.671  1.00  0.00      LL0  C  
ATOM   2517  CG1 VAL L  58      -8.346   1.079 -43.158  1.00  0.00      LL0  C  
ATOM   2518  CG2 VAL L  58      -7.871  -0.721 -41.447  1.00  0.00      LL0  C  
ATOM   2519  H   VAL L  58      -8.312   1.400 -38.933  1.00  0.00      LL0  H  
ATOM   2520  N   PRO L  59      -7.136   3.999 -41.501  1.00  0.00      LL0  N  
ATOM   2521  CA  PRO L  59      -7.575   5.388 -41.674  1.00  0.00      LL0  C  
ATOM   2522  C   PRO L  59      -8.912   5.514 -42.388  1.00  0.00      LL0  C  
ATOM   2523  O   PRO L  59      -9.203   4.816 -43.353  1.00  0.00      LL0  O  
ATOM   2524  CB  PRO L  59      -6.414   6.013 -42.455  1.00  0.00      LL0  C  
ATOM   2525  CG  PRO L  59      -5.191   5.168 -42.102  1.00  0.00      LL0  C  
ATOM   2526  CD  PRO L  59      -5.775   3.766 -41.972  1.00  0.00      LL0  C  
ATOM   2527  N   SER L  60      -9.717   6.453 -41.874  1.00  0.00      LL0  N  
ATOM   2528  CA  SER L  60     -11.071   6.655 -42.395  1.00  0.00      LL0  C  
ATOM   2529  C   SER L  60     -11.171   6.854 -43.902  1.00  0.00      LL0  C  
ATOM   2530  O   SER L  60     -12.117   6.434 -44.557  1.00  0.00      LL0  O  
ATOM   2531  CB  SER L  60     -11.694   7.822 -41.630  1.00  0.00      LL0  C  
ATOM   2532  OG  SER L  60     -10.646   8.722 -41.237  1.00  0.00      LL0  O  
ATOM   2533  H   SER L  60      -9.427   7.036 -41.115  1.00  0.00      LL0  H  
ATOM   2534  HG  SER L  60     -11.062   9.417 -40.737  1.00  0.00      LL0  H  
ATOM   2535  N   ARG L  61     -10.110   7.494 -44.421  1.00  0.00      LL0  N  
ATOM   2536  CA  ARG L  61      -9.995   7.732 -45.860  1.00  0.00      LL0  C  
ATOM   2537  C   ARG L  61     -10.060   6.506 -46.772  1.00  0.00      LL0  C  
ATOM   2538  O   ARG L  61     -10.378   6.600 -47.952  1.00  0.00      LL0  O  
ATOM   2539  CB  ARG L  61      -8.735   8.567 -46.126  1.00  0.00      LL0  C  
ATOM   2540  CG  ARG L  61      -7.426   7.824 -45.852  1.00  0.00      LL0  C  
ATOM   2541  CD  ARG L  61      -6.194   8.713 -45.998  1.00  0.00      LL0  C  
ATOM   2542  NE  ARG L  61      -4.979   7.908 -46.067  1.00  0.00      LL0  N  
ATOM   2543  CZ  ARG L  61      -4.045   7.895 -45.098  1.00  0.00      LL0  C  
ATOM   2544  NH1 ARG L  61      -4.143   8.654 -44.016  1.00  0.00      LL0  N1+
ATOM   2545  NH2 ARG L  61      -2.991   7.118 -45.229  1.00  0.00      LL0  N  
ATOM   2546  H   ARG L  61      -9.431   7.847 -43.780  1.00  0.00      LL0  H  
ATOM   2547  HE  ARG L  61      -4.749   7.392 -46.904  1.00  0.00      LL0  H  
ATOM   2548 HH11 ARG L  61      -3.378   8.602 -43.352  1.00  0.00      LL0  H  
ATOM   2549 HH12 ARG L  61      -4.908   9.269 -43.858  1.00  0.00      LL0  H  
ATOM   2550 HH21 ARG L  61      -2.285   7.115 -44.511  1.00  0.00      LL0  H  
ATOM   2551 HH22 ARG L  61      -2.872   6.560 -46.061  1.00  0.00      LL0  H  
ATOM   2552  N   PHE L  62      -9.738   5.347 -46.175  1.00  0.00      LL0  N  
ATOM   2553  CA  PHE L  62      -9.837   4.116 -46.950  1.00  0.00      LL0  C  
ATOM   2554  C   PHE L  62     -11.273   3.669 -47.119  1.00  0.00      LL0  C  
ATOM   2555  O   PHE L  62     -12.133   3.878 -46.265  1.00  0.00      LL0  O  
ATOM   2556  CB  PHE L  62      -9.053   2.981 -46.288  1.00  0.00      LL0  C  
ATOM   2557  CG  PHE L  62      -7.557   3.138 -46.442  1.00  0.00      LL0  C  
ATOM   2558  CD1 PHE L  62      -6.878   2.286 -47.338  1.00  0.00      LL0  C  
ATOM   2559  CD2 PHE L  62      -6.860   4.104 -45.684  1.00  0.00      LL0  C  
ATOM   2560  CE1 PHE L  62      -5.479   2.388 -47.466  1.00  0.00      LL0  C  
ATOM   2561  CE2 PHE L  62      -5.462   4.210 -45.812  1.00  0.00      LL0  C  
ATOM   2562  CZ  PHE L  62      -4.786   3.341 -46.694  1.00  0.00      LL0  C  
ATOM   2563  H   PHE L  62      -9.547   5.308 -45.195  1.00  0.00      LL0  H  
ATOM   2564  N   SER L  63     -11.474   3.016 -48.261  1.00  0.00      LL0  N  
ATOM   2565  CA  SER L  63     -12.763   2.429 -48.595  1.00  0.00      LL0  C  
ATOM   2566  C   SER L  63     -12.506   1.263 -49.527  1.00  0.00      LL0  C  
ATOM   2567  O   SER L  63     -11.426   1.164 -50.099  1.00  0.00      LL0  O  
ATOM   2568  CB  SER L  63     -13.657   3.502 -49.231  1.00  0.00      LL0  C  
ATOM   2569  OG  SER L  63     -12.921   4.282 -50.185  1.00  0.00      LL0  O  
ATOM   2570  H   SER L  63     -10.738   2.950 -48.940  1.00  0.00      LL0  H  
ATOM   2571  HG  SER L  63     -12.066   4.474 -49.802  1.00  0.00      LL0  H  
ATOM   2572  N   GLY L  64     -13.506   0.392 -49.652  1.00  0.00      LL0  N  
ATOM   2573  CA  GLY L  64     -13.332  -0.701 -50.598  1.00  0.00      LL0  C  
ATOM   2574  C   GLY L  64     -14.657  -0.943 -51.273  1.00  0.00      LL0  C  
ATOM   2575  O   GLY L  64     -15.695  -0.567 -50.737  1.00  0.00      LL0  O  
ATOM   2576  H   GLY L  64     -14.393   0.475 -49.196  1.00  0.00      LL0  H  
ATOM   2577  N   SER L  65     -14.582  -1.548 -52.462  1.00  0.00      LL0  N  
ATOM   2578  CA  SER L  65     -15.811  -1.681 -53.236  1.00  0.00      LL0  C  
ATOM   2579  C   SER L  65     -15.698  -2.772 -54.281  1.00  0.00      LL0  C  
ATOM   2580  O   SER L  65     -14.615  -3.064 -54.775  1.00  0.00      LL0  O  
ATOM   2581  CB  SER L  65     -16.168  -0.324 -53.870  1.00  0.00      LL0  C  
ATOM   2582  OG  SER L  65     -14.986   0.470 -54.067  1.00  0.00      LL0  O  
ATOM   2583  H   SER L  65     -13.692  -1.789 -52.854  1.00  0.00      LL0  H  
ATOM   2584  HG  SER L  65     -14.486   0.037 -54.756  1.00  0.00      LL0  H  
ATOM   2585  N   GLY L  66     -16.851  -3.358 -54.617  1.00  0.00      LL0  N  
ATOM   2586  CA  GLY L  66     -16.807  -4.329 -55.706  1.00  0.00      LL0  C  
ATOM   2587  C   GLY L  66     -17.521  -5.606 -55.331  1.00  0.00      LL0  C  
ATOM   2588  O   GLY L  66     -18.056  -5.719 -54.232  1.00  0.00      LL0  O  
ATOM   2589  H   GLY L  66     -17.701  -3.212 -54.114  1.00  0.00      LL0  H  
ATOM   2590  N   SER L  67     -17.516  -6.541 -56.288  1.00  0.00      LL0  N  
ATOM   2591  CA  SER L  67     -18.287  -7.770 -56.125  1.00  0.00      LL0  C  
ATOM   2592  C   SER L  67     -17.894  -8.807 -57.159  1.00  0.00      LL0  C  
ATOM   2593  O   SER L  67     -17.367  -8.492 -58.221  1.00  0.00      LL0  O  
ATOM   2594  CB  SER L  67     -19.794  -7.473 -56.178  1.00  0.00      LL0  C  
ATOM   2595  OG  SER L  67     -20.052  -6.342 -57.022  1.00  0.00      LL0  O  
ATOM   2596  H   SER L  67     -17.003  -6.396 -57.139  1.00  0.00      LL0  H  
ATOM   2597  HG  SER L  67     -20.992  -6.220 -57.033  1.00  0.00      LL0  H  
ATOM   2598  N   GLY L  68     -18.170 -10.072 -56.800  1.00  0.00      LL0  N  
ATOM   2599  CA  GLY L  68     -17.893 -11.164 -57.733  1.00  0.00      LL0  C  
ATOM   2600  C   GLY L  68     -16.415 -11.375 -57.992  1.00  0.00      LL0  C  
ATOM   2601  O   GLY L  68     -15.720 -12.082 -57.271  1.00  0.00      LL0  O  
ATOM   2602  H   GLY L  68     -18.495 -10.291 -55.879  1.00  0.00      LL0  H  
ATOM   2603  N   THR L  69     -15.982 -10.705 -59.062  1.00  0.00      LL0  N  
ATOM   2604  CA  THR L  69     -14.580 -10.755 -59.452  1.00  0.00      LL0  C  
ATOM   2605  C   THR L  69     -13.878  -9.405 -59.412  1.00  0.00      LL0  C  
ATOM   2606  O   THR L  69     -12.658  -9.335 -59.329  1.00  0.00      LL0  O  
ATOM   2607  CB  THR L  69     -14.481 -11.361 -60.850  1.00  0.00      LL0  C  
ATOM   2608  CG2 THR L  69     -14.568 -12.887 -60.820  1.00  0.00      LL0  C  
ATOM   2609  OG1 THR L  69     -15.525 -10.831 -61.681  1.00  0.00      LL0  O  
ATOM   2610  H   THR L  69     -16.622 -10.150 -59.595  1.00  0.00      LL0  H  
ATOM   2611  HG1 THR L  69     -15.379 -11.203 -62.542  1.00  0.00      LL0  H  
ATOM   2612  N   ASP L  70     -14.680  -8.331 -59.501  1.00  0.00      LL0  N  
ATOM   2613  CA  ASP L  70     -14.014  -7.035 -59.615  1.00  0.00      LL0  C  
ATOM   2614  C   ASP L  70     -14.015  -6.277 -58.309  1.00  0.00      LL0  C  
ATOM   2615  O   ASP L  70     -15.051  -6.106 -57.672  1.00  0.00      LL0  O  
ATOM   2616  CB  ASP L  70     -14.638  -6.190 -60.732  1.00  0.00      LL0  C  
ATOM   2617  CG  ASP L  70     -13.665  -5.141 -61.262  1.00  0.00      LL0  C  
ATOM   2618  OD1 ASP L  70     -12.580  -4.959 -60.711  1.00  0.00      LL0  O  
ATOM   2619  OD2 ASP L  70     -13.950  -4.537 -62.292  1.00  0.00      LL0  O1-
ATOM   2620  H   ASP L  70     -15.674  -8.383 -59.397  1.00  0.00      LL0  H  
ATOM   2621  N   PHE L  71     -12.804  -5.878 -57.906  1.00  0.00      LL0  N  
ATOM   2622  CA  PHE L  71     -12.662  -5.262 -56.594  1.00  0.00      LL0  C  
ATOM   2623  C   PHE L  71     -11.758  -4.059 -56.622  1.00  0.00      LL0  C  
ATOM   2624  O   PHE L  71     -10.871  -3.918 -57.454  1.00  0.00      LL0  O  
ATOM   2625  CB  PHE L  71     -12.150  -6.270 -55.566  1.00  0.00      LL0  C  
ATOM   2626  CG  PHE L  71     -13.244  -7.258 -55.249  1.00  0.00      LL0  C  
ATOM   2627  CD1 PHE L  71     -13.401  -8.410 -56.051  1.00  0.00      LL0  C  
ATOM   2628  CD2 PHE L  71     -14.099  -6.999 -54.158  1.00  0.00      LL0  C  
ATOM   2629  CE1 PHE L  71     -14.446  -9.306 -55.773  1.00  0.00      LL0  C  
ATOM   2630  CE2 PHE L  71     -15.137  -7.902 -53.873  1.00  0.00      LL0  C  
ATOM   2631  CZ  PHE L  71     -15.303  -9.041 -54.687  1.00  0.00      LL0  C  
ATOM   2632  H   PHE L  71     -12.008  -6.012 -58.501  1.00  0.00      LL0  H  
ATOM   2633  N   THR L  72     -12.034  -3.175 -55.664  1.00  0.00      LL0  N  
ATOM   2634  CA  THR L  72     -11.340  -1.897 -55.662  1.00  0.00      LL0  C  
ATOM   2635  C   THR L  72     -11.024  -1.454 -54.248  1.00  0.00      LL0  C  
ATOM   2636  O   THR L  72     -11.695  -1.827 -53.289  1.00  0.00      LL0  O  
ATOM   2637  CB  THR L  72     -12.190  -0.841 -56.386  1.00  0.00      LL0  C  
ATOM   2638  CG2 THR L  72     -12.106  -0.944 -57.911  1.00  0.00      LL0  C  
ATOM   2639  OG1 THR L  72     -13.557  -0.931 -55.962  1.00  0.00      LL0  O  
ATOM   2640  H   THR L  72     -12.745  -3.357 -54.984  1.00  0.00      LL0  H  
ATOM   2641  HG1 THR L  72     -13.809  -1.847 -56.071  1.00  0.00      LL0  H  
ATOM   2642  N   LEU L  73      -9.972  -0.636 -54.180  1.00  0.00      LL0  N  
ATOM   2643  CA  LEU L  73      -9.649   0.122 -52.980  1.00  0.00      LL0  C  
ATOM   2644  C   LEU L  73      -9.804   1.572 -53.370  1.00  0.00      LL0  C  
ATOM   2645  O   LEU L  73      -9.461   1.946 -54.483  1.00  0.00      LL0  O  
ATOM   2646  CB  LEU L  73      -8.194  -0.156 -52.583  1.00  0.00      LL0  C  
ATOM   2647  CG  LEU L  73      -7.655   0.576 -51.347  1.00  0.00      LL0  C  
ATOM   2648  CD1 LEU L  73      -8.373   0.164 -50.063  1.00  0.00      LL0  C  
ATOM   2649  CD2 LEU L  73      -6.140   0.413 -51.214  1.00  0.00      LL0  C  
ATOM   2650  H   LEU L  73      -9.465  -0.455 -55.023  1.00  0.00      LL0  H  
ATOM   2651  N   THR L  74     -10.324   2.371 -52.445  1.00  0.00      LL0  N  
ATOM   2652  CA  THR L  74     -10.287   3.804 -52.691  1.00  0.00      LL0  C  
ATOM   2653  C   THR L  74      -9.784   4.534 -51.466  1.00  0.00      LL0  C  
ATOM   2654  O   THR L  74     -10.215   4.299 -50.342  1.00  0.00      LL0  O  
ATOM   2655  CB  THR L  74     -11.663   4.302 -53.166  1.00  0.00      LL0  C  
ATOM   2656  CG2 THR L  74     -11.827   5.826 -53.122  1.00  0.00      LL0  C  
ATOM   2657  OG1 THR L  74     -11.904   3.820 -54.499  1.00  0.00      LL0  O  
ATOM   2658  H   THR L  74     -10.640   2.009 -51.568  1.00  0.00      LL0  H  
ATOM   2659  HG1 THR L  74     -12.008   2.876 -54.405  1.00  0.00      LL0  H  
ATOM   2660  N   ILE L  75      -8.831   5.423 -51.747  1.00  0.00      LL0  N  
ATOM   2661  CA  ILE L  75      -8.458   6.380 -50.717  1.00  0.00      LL0  C  
ATOM   2662  C   ILE L  75      -8.993   7.721 -51.170  1.00  0.00      LL0  C  
ATOM   2663  O   ILE L  75      -8.726   8.160 -52.282  1.00  0.00      LL0  O  
ATOM   2664  CB  ILE L  75      -6.933   6.381 -50.546  1.00  0.00      LL0  C  
ATOM   2665  CG1 ILE L  75      -6.461   4.988 -50.117  1.00  0.00      LL0  C  
ATOM   2666  CG2 ILE L  75      -6.444   7.466 -49.585  1.00  0.00      LL0  C  
ATOM   2667  CD1 ILE L  75      -4.941   4.824 -50.139  1.00  0.00      LL0  C  
ATOM   2668  H   ILE L  75      -8.544   5.571 -52.696  1.00  0.00      LL0  H  
ATOM   2669  N   SER L  76      -9.800   8.327 -50.290  1.00  0.00      LL0  N  
ATOM   2670  CA  SER L  76     -10.470   9.563 -50.694  1.00  0.00      LL0  C  
ATOM   2671  C   SER L  76      -9.536  10.721 -51.002  1.00  0.00      LL0  C  
ATOM   2672  O   SER L  76      -9.753  11.504 -51.917  1.00  0.00      LL0  O  
ATOM   2673  CB  SER L  76     -11.497   9.940 -49.630  1.00  0.00      LL0  C  
ATOM   2674  OG  SER L  76     -10.924   9.742 -48.331  1.00  0.00      LL0  O  
ATOM   2675  H   SER L  76      -9.985   7.934 -49.385  1.00  0.00      LL0  H  
ATOM   2676  HG  SER L  76     -11.621   9.920 -47.711  1.00  0.00      LL0  H  
ATOM   2677  N   SER L  77      -8.471  10.769 -50.196  1.00  0.00      LL0  N  
ATOM   2678  CA  SER L  77      -7.402  11.713 -50.485  1.00  0.00      LL0  C  
ATOM   2679  C   SER L  77      -6.133  11.220 -49.835  1.00  0.00      LL0  C  
ATOM   2680  O   SER L  77      -6.043  11.102 -48.617  1.00  0.00      LL0  O  
ATOM   2681  CB  SER L  77      -7.770  13.119 -49.999  1.00  0.00      LL0  C  
ATOM   2682  OG  SER L  77      -6.900  14.091 -50.586  1.00  0.00      LL0  O  
ATOM   2683  H   SER L  77      -8.420  10.169 -49.398  1.00  0.00      LL0  H  
ATOM   2684  HG  SER L  77      -7.024  14.019 -51.532  1.00  0.00      LL0  H  
ATOM   2685  N   LEU L  78      -5.172  10.902 -50.709  1.00  0.00      LL0  N  
ATOM   2686  CA  LEU L  78      -3.926  10.306 -50.238  1.00  0.00      LL0  C  
ATOM   2687  C   LEU L  78      -3.172  11.178 -49.255  1.00  0.00      LL0  C  
ATOM   2688  O   LEU L  78      -3.031  12.379 -49.455  1.00  0.00      LL0  O  
ATOM   2689  CB  LEU L  78      -3.037   9.997 -51.430  1.00  0.00      LL0  C  
ATOM   2690  CG  LEU L  78      -2.135   8.803 -51.171  1.00  0.00      LL0  C  
ATOM   2691  CD1 LEU L  78      -2.737   7.547 -51.789  1.00  0.00      LL0  C  
ATOM   2692  CD2 LEU L  78      -0.689   9.056 -51.583  1.00  0.00      LL0  C  
ATOM   2693  H   LEU L  78      -5.352  10.991 -51.689  1.00  0.00      LL0  H  
ATOM   2694  N   GLN L  79      -2.721  10.538 -48.176  1.00  0.00      LL0  N  
ATOM   2695  CA  GLN L  79      -2.023  11.334 -47.172  1.00  0.00      LL0  C  
ATOM   2696  C   GLN L  79      -0.556  10.945 -47.105  1.00  0.00      LL0  C  
ATOM   2697  O   GLN L  79      -0.184   9.886 -47.594  1.00  0.00      LL0  O  
ATOM   2698  CB  GLN L  79      -2.771  11.208 -45.837  1.00  0.00      LL0  C  
ATOM   2699  CG  GLN L  79      -4.173  11.828 -45.866  1.00  0.00      LL0  C  
ATOM   2700  CD  GLN L  79      -4.107  13.277 -46.310  1.00  0.00      LL0  C  
ATOM   2701  NE2 GLN L  79      -4.867  13.543 -47.373  1.00  0.00      LL0  N  
ATOM   2702  OE1 GLN L  79      -3.412  14.105 -45.739  1.00  0.00      LL0  O  
ATOM   2703  H   GLN L  79      -2.779   9.537 -48.115  1.00  0.00      LL0  H  
ATOM   2704 HE21 GLN L  79      -5.386  12.807 -47.812  1.00  0.00      LL0  H  
ATOM   2705 HE22 GLN L  79      -4.893  14.464 -47.755  1.00  0.00      LL0  H  
ATOM   2706  N   PRO L  80       0.302  11.829 -46.520  1.00  0.00      LL0  N  
ATOM   2707  CA  PRO L  80       1.744  11.539 -46.495  1.00  0.00      LL0  C  
ATOM   2708  C   PRO L  80       2.162  10.132 -46.089  1.00  0.00      LL0  C  
ATOM   2709  O   PRO L  80       3.095   9.556 -46.635  1.00  0.00      LL0  O  
ATOM   2710  CB  PRO L  80       2.296  12.616 -45.556  1.00  0.00      LL0  C  
ATOM   2711  CG  PRO L  80       1.354  13.802 -45.737  1.00  0.00      LL0  C  
ATOM   2712  CD  PRO L  80       0.001  13.127 -45.912  1.00  0.00      LL0  C  
ATOM   2713  N   GLU L  81       1.445   9.601 -45.090  1.00  0.00      LL0  N  
ATOM   2714  CA  GLU L  81       1.888   8.299 -44.612  1.00  0.00      LL0  C  
ATOM   2715  C   GLU L  81       1.469   7.110 -45.462  1.00  0.00      LL0  C  
ATOM   2716  O   GLU L  81       1.971   6.004 -45.282  1.00  0.00      LL0  O  
ATOM   2717  CB  GLU L  81       1.554   8.131 -43.118  1.00  0.00      LL0  C  
ATOM   2718  CG  GLU L  81       0.288   7.354 -42.706  1.00  0.00      LL0  C  
ATOM   2719  CD  GLU L  81      -1.033   7.995 -43.114  1.00  0.00      LL0  C  
ATOM   2720  OE1 GLU L  81      -1.081   8.875 -43.968  1.00  0.00      LL0  O  
ATOM   2721  OE2 GLU L  81      -2.063   7.555 -42.618  1.00  0.00      LL0  O1-
ATOM   2722  H   GLU L  81       0.584   9.981 -44.744  1.00  0.00      LL0  H  
ATOM   2723  N   ASP L  82       0.552   7.363 -46.414  1.00  0.00      LL0  N  
ATOM   2724  CA  ASP L  82       0.055   6.273 -47.260  1.00  0.00      LL0  C  
ATOM   2725  C   ASP L  82       1.098   5.379 -47.887  1.00  0.00      LL0  C  
ATOM   2726  O   ASP L  82       1.157   4.181 -47.626  1.00  0.00      LL0  O  
ATOM   2727  CB  ASP L  82      -0.855   6.779 -48.376  1.00  0.00      LL0  C  
ATOM   2728  CG  ASP L  82      -2.295   6.553 -47.995  1.00  0.00      LL0  C  
ATOM   2729  OD1 ASP L  82      -2.622   5.469 -47.519  1.00  0.00      LL0  O  
ATOM   2730  OD2 ASP L  82      -3.086   7.483 -48.091  1.00  0.00      LL0  O1-
ATOM   2731  H   ASP L  82       0.142   8.275 -46.473  1.00  0.00      LL0  H  
ATOM   2732  N   PHE L  83       1.942   6.032 -48.709  1.00  0.00      LL0  N  
ATOM   2733  CA  PHE L  83       2.934   5.360 -49.561  1.00  0.00      LL0  C  
ATOM   2734  C   PHE L  83       3.449   4.021 -49.054  1.00  0.00      LL0  C  
ATOM   2735  O   PHE L  83       4.019   3.905 -47.970  1.00  0.00      LL0  O  
ATOM   2736  CB  PHE L  83       4.102   6.308 -49.855  1.00  0.00      LL0  C  
ATOM   2737  CG  PHE L  83       3.629   7.530 -50.612  1.00  0.00      LL0  C  
ATOM   2738  CD1 PHE L  83       3.313   7.415 -51.984  1.00  0.00      LL0  C  
ATOM   2739  CD2 PHE L  83       3.520   8.769 -49.941  1.00  0.00      LL0  C  
ATOM   2740  CE1 PHE L  83       2.898   8.555 -52.699  1.00  0.00      LL0  C  
ATOM   2741  CE2 PHE L  83       3.106   9.911 -50.655  1.00  0.00      LL0  C  
ATOM   2742  CZ  PHE L  83       2.809   9.793 -52.030  1.00  0.00      LL0  C  
ATOM   2743  H   PHE L  83       1.819   7.022 -48.768  1.00  0.00      LL0  H  
ATOM   2744  N   ALA L  84       3.144   3.003 -49.864  1.00  0.00      LL0  N  
ATOM   2745  CA  ALA L  84       3.350   1.623 -49.435  1.00  0.00      LL0  C  
ATOM   2746  C   ALA L  84       3.108   0.723 -50.616  1.00  0.00      LL0  C  
ATOM   2747  O   ALA L  84       2.606   1.167 -51.643  1.00  0.00      LL0  O  
ATOM   2748  CB  ALA L  84       2.330   1.219 -48.362  1.00  0.00      LL0  C  
ATOM   2749  H   ALA L  84       2.716   3.159 -50.756  1.00  0.00      LL0  H  
ATOM   2750  N   THR L  85       3.437  -0.553 -50.414  1.00  0.00      LL0  N  
ATOM   2751  CA  THR L  85       2.892  -1.504 -51.368  1.00  0.00      LL0  C  
ATOM   2752  C   THR L  85       1.580  -2.065 -50.855  1.00  0.00      LL0  C  
ATOM   2753  O   THR L  85       1.523  -2.859 -49.922  1.00  0.00      LL0  O  
ATOM   2754  CB  THR L  85       3.911  -2.602 -51.657  1.00  0.00      LL0  C  
ATOM   2755  CG2 THR L  85       3.523  -3.410 -52.900  1.00  0.00      LL0  C  
ATOM   2756  OG1 THR L  85       5.215  -2.026 -51.821  1.00  0.00      LL0  O  
ATOM   2757  H   THR L  85       3.884  -0.872 -49.578  1.00  0.00      LL0  H  
ATOM   2758  HG1 THR L  85       5.793  -2.747 -52.036  1.00  0.00      LL0  H  
ATOM   2759  N   TYR L  86       0.511  -1.575 -51.481  1.00  0.00      LL0  N  
ATOM   2760  CA  TYR L  86      -0.786  -2.137 -51.129  1.00  0.00      LL0  C  
ATOM   2761  C   TYR L  86      -1.025  -3.441 -51.864  1.00  0.00      LL0  C  
ATOM   2762  O   TYR L  86      -0.624  -3.609 -53.010  1.00  0.00      LL0  O  
ATOM   2763  CB  TYR L  86      -1.886  -1.099 -51.395  1.00  0.00      LL0  C  
ATOM   2764  CG  TYR L  86      -1.825  -0.020 -50.333  1.00  0.00      LL0  C  
ATOM   2765  CD1 TYR L  86      -1.286   1.250 -50.632  1.00  0.00      LL0  C  
ATOM   2766  CD2 TYR L  86      -2.309  -0.325 -49.048  1.00  0.00      LL0  C  
ATOM   2767  CE1 TYR L  86      -1.211   2.222 -49.612  1.00  0.00      LL0  C  
ATOM   2768  CE2 TYR L  86      -2.233   0.644 -48.037  1.00  0.00      LL0  C  
ATOM   2769  CZ  TYR L  86      -1.674   1.902 -48.318  1.00  0.00      LL0  C  
ATOM   2770  OH  TYR L  86      -1.576   2.814 -47.280  1.00  0.00      LL0  O  
ATOM   2771  H   TYR L  86       0.622  -0.985 -52.283  1.00  0.00      LL0  H  
ATOM   2772  HH  TYR L  86      -1.814   3.693 -47.593  1.00  0.00      LL0  H  
ATOM   2773  N   TYR L  87      -1.674  -4.370 -51.159  1.00  0.00      LL0  N  
ATOM   2774  CA  TYR L  87      -1.998  -5.643 -51.802  1.00  0.00      LL0  C  
ATOM   2775  C   TYR L  87      -3.485  -5.881 -51.731  1.00  0.00      LL0  C  
ATOM   2776  O   TYR L  87      -4.153  -5.381 -50.836  1.00  0.00      LL0  O  
ATOM   2777  CB  TYR L  87      -1.307  -6.829 -51.117  1.00  0.00      LL0  C  
ATOM   2778  CG  TYR L  87       0.194  -6.783 -51.268  1.00  0.00      LL0  C  
ATOM   2779  CD1 TYR L  87       0.792  -7.374 -52.401  1.00  0.00      LL0  C  
ATOM   2780  CD2 TYR L  87       0.957  -6.164 -50.260  1.00  0.00      LL0  C  
ATOM   2781  CE1 TYR L  87       2.192  -7.342 -52.529  1.00  0.00      LL0  C  
ATOM   2782  CE2 TYR L  87       2.353  -6.134 -50.390  1.00  0.00      LL0  C  
ATOM   2783  CZ  TYR L  87       2.954  -6.718 -51.521  1.00  0.00      LL0  C  
ATOM   2784  OH  TYR L  87       4.329  -6.668 -51.641  1.00  0.00      LL0  O  
ATOM   2785  H   TYR L  87      -2.000  -4.160 -50.235  1.00  0.00      LL0  H  
ATOM   2786  HH  TYR L  87       4.695  -6.271 -50.854  1.00  0.00      LL0  H  
ATOM   2787  N   CYS L  88      -3.973  -6.684 -52.674  1.00  0.00      LL0  N  
ATOM   2788  CA  CYS L  88      -5.254  -7.319 -52.383  1.00  0.00      LL0  C  
ATOM   2789  C   CYS L  88      -5.017  -8.718 -51.858  1.00  0.00      LL0  C  
ATOM   2790  O   CYS L  88      -3.884  -9.177 -51.780  1.00  0.00      LL0  O  
ATOM   2791  CB  CYS L  88      -6.161  -7.337 -53.618  1.00  0.00      LL0  C  
ATOM   2792  SG  CYS L  88      -5.290  -7.645 -55.175  1.00  0.00      LL0  S  
ATOM   2793  H   CYS L  88      -3.397  -6.998 -53.432  1.00  0.00      LL0  H  
ATOM   2794  N   GLN L  89      -6.126  -9.386 -51.539  1.00  0.00      LL0  N  
ATOM   2795  CA  GLN L  89      -6.075 -10.820 -51.291  1.00  0.00      LL0  C  
ATOM   2796  C   GLN L  89      -7.437 -11.381 -51.595  1.00  0.00      LL0  C  
ATOM   2797  O   GLN L  89      -8.434 -10.807 -51.177  1.00  0.00      LL0  O  
ATOM   2798  CB  GLN L  89      -5.752 -11.114 -49.825  1.00  0.00      LL0  C  
ATOM   2799  CG  GLN L  89      -5.536 -12.598 -49.519  1.00  0.00      LL0  C  
ATOM   2800  CD  GLN L  89      -5.658 -12.874 -48.037  1.00  0.00      LL0  C  
ATOM   2801  NE2 GLN L  89      -5.033 -13.985 -47.654  1.00  0.00      LL0  N  
ATOM   2802  OE1 GLN L  89      -6.283 -12.150 -47.273  1.00  0.00      LL0  O  
ATOM   2803  H   GLN L  89      -6.986  -8.889 -51.405  1.00  0.00      LL0  H  
ATOM   2804 HE21 GLN L  89      -4.570 -14.554 -48.339  1.00  0.00      LL0  H  
ATOM   2805 HE22 GLN L  89      -5.018 -14.252 -46.695  1.00  0.00      LL0  H  
ATOM   2806  N   GLN L  90      -7.454 -12.519 -52.289  1.00  0.00      LL0  N  
ATOM   2807  CA  GLN L  90      -8.660 -13.309 -52.111  1.00  0.00      LL0  C  
ATOM   2808  C   GLN L  90      -8.528 -14.105 -50.833  1.00  0.00      LL0  C  
ATOM   2809  O   GLN L  90      -7.585 -14.852 -50.607  1.00  0.00      LL0  O  
ATOM   2810  CB  GLN L  90      -8.974 -14.167 -53.346  1.00  0.00      LL0  C  
ATOM   2811  CG  GLN L  90      -8.018 -15.318 -53.686  1.00  0.00      LL0  C  
ATOM   2812  CD  GLN L  90      -8.418 -16.577 -52.944  1.00  0.00      LL0  C  
ATOM   2813  NE2 GLN L  90      -7.663 -17.635 -53.246  1.00  0.00      LL0  N  
ATOM   2814  OE1 GLN L  90      -9.361 -16.610 -52.159  1.00  0.00      LL0  O  
ATOM   2815  H   GLN L  90      -6.608 -12.943 -52.609  1.00  0.00      LL0  H  
ATOM   2816 HE21 GLN L  90      -6.898 -17.604 -53.899  1.00  0.00      LL0  H  
ATOM   2817 HE22 GLN L  90      -7.874 -18.493 -52.780  1.00  0.00      LL0  H  
ATOM   2818  N   HIS L  91      -9.502 -13.868 -49.967  1.00  0.00      LL0  N  
ATOM   2819  CA  HIS L  91      -9.462 -14.656 -48.745  1.00  0.00      LL0  C  
ATOM   2820  C   HIS L  91     -10.653 -15.574 -48.645  1.00  0.00      LL0  C  
ATOM   2821  O   HIS L  91     -11.201 -15.814 -47.577  1.00  0.00      LL0  O  
ATOM   2822  CB  HIS L  91      -9.230 -13.803 -47.479  1.00  0.00      LL0  C  
ATOM   2823  CG  HIS L  91     -10.248 -12.699 -47.271  1.00  0.00      LL0  C  
ATOM   2824  CD2 HIS L  91     -10.582 -11.665 -48.148  1.00  0.00      LL0  C  
ATOM   2825  ND1 HIS L  91     -10.973 -12.545 -46.147  1.00  0.00      LL0  N  
ATOM   2826  CE1 HIS L  91     -11.750 -11.433 -46.320  1.00  0.00      LL0  C  
ATOM   2827  NE2 HIS L  91     -11.515 -10.889 -47.550  1.00  0.00      LL0  N  
ATOM   2828  H   HIS L  91     -10.239 -13.238 -50.220  1.00  0.00      LL0  H  
ATOM   2829  HD1 HIS L  91     -10.948 -13.080 -45.327  1.00  0.00      LL0  H  
ATOM   2830  N   TYR L  92     -11.031 -16.068 -49.832  1.00  0.00      LL0  N  
ATOM   2831  CA  TYR L  92     -12.287 -16.790 -49.998  1.00  0.00      LL0  C  
ATOM   2832  C   TYR L  92     -12.295 -18.170 -49.345  1.00  0.00      LL0  C  
ATOM   2833  O   TYR L  92     -12.335 -18.300 -48.121  1.00  0.00      LL0  O  
ATOM   2834  CB  TYR L  92     -12.624 -16.763 -51.503  1.00  0.00      LL0  C  
ATOM   2835  CG  TYR L  92     -14.014 -17.254 -51.862  1.00  0.00      LL0  C  
ATOM   2836  CD1 TYR L  92     -15.123 -16.960 -51.040  1.00  0.00      LL0  C  
ATOM   2837  CD2 TYR L  92     -14.150 -17.988 -53.058  1.00  0.00      LL0  C  
ATOM   2838  CE1 TYR L  92     -16.400 -17.386 -51.443  1.00  0.00      LL0  C  
ATOM   2839  CE2 TYR L  92     -15.427 -18.405 -53.466  1.00  0.00      LL0  C  
ATOM   2840  CZ  TYR L  92     -16.536 -18.092 -52.656  1.00  0.00      LL0  C  
ATOM   2841  OH  TYR L  92     -17.794 -18.494 -53.056  1.00  0.00      LL0  O  
ATOM   2842  H   TYR L  92     -10.405 -15.980 -50.612  1.00  0.00      LL0  H  
ATOM   2843  HH  TYR L  92     -17.931 -18.184 -53.959  1.00  0.00      LL0  H  
ATOM   2844  N   THR L  93     -12.272 -19.204 -50.197  1.00  0.00      LL0  N  
ATOM   2845  CA  THR L  93     -12.464 -20.554 -49.687  1.00  0.00      LL0  C  
ATOM   2846  C   THR L  93     -11.262 -21.041 -48.907  1.00  0.00      LL0  C  
ATOM   2847  O   THR L  93     -11.351 -21.298 -47.708  1.00  0.00      LL0  O  
ATOM   2848  CB  THR L  93     -12.747 -21.459 -50.887  1.00  0.00      LL0  C  
ATOM   2849  CG2 THR L  93     -14.228 -21.472 -51.267  1.00  0.00      LL0  C  
ATOM   2850  OG1 THR L  93     -11.955 -21.001 -51.993  1.00  0.00      LL0  O  
ATOM   2851  H   THR L  93     -12.074 -19.120 -51.176  1.00  0.00      LL0  H  
ATOM   2852  HG1 THR L  93     -11.836 -21.743 -52.581  1.00  0.00      LL0  H  
ATOM   2853  N   ILE L  94     -10.180 -21.157 -49.694  1.00  0.00      LL0  N  
ATOM   2854  CA  ILE L  94      -8.875 -21.810 -49.527  1.00  0.00      LL0  C  
ATOM   2855  C   ILE L  94      -8.539 -22.225 -50.960  1.00  0.00      LL0  C  
ATOM   2856  O   ILE L  94      -9.383 -22.839 -51.605  1.00  0.00      LL0  O  
ATOM   2857  CB  ILE L  94      -8.879 -23.037 -48.572  1.00  0.00      LL0  C  
ATOM   2858  CG1 ILE L  94      -8.757 -22.592 -47.109  1.00  0.00      LL0  C  
ATOM   2859  CG2 ILE L  94      -7.779 -24.065 -48.877  1.00  0.00      LL0  C  
ATOM   2860  CD1 ILE L  94      -7.558 -21.689 -46.827  1.00  0.00      LL0  C  
ATOM   2861  H   ILE L  94     -10.323 -20.780 -50.615  1.00  0.00      LL0  H  
ATOM   2862  N   PRO L  95      -7.329 -21.859 -51.464  1.00  0.00      LL0  N  
ATOM   2863  CA  PRO L  95      -6.314 -21.080 -50.737  1.00  0.00      LL0  C  
ATOM   2864  C   PRO L  95      -6.723 -19.627 -50.569  1.00  0.00      LL0  C  
ATOM   2865  O   PRO L  95      -7.818 -19.238 -50.950  1.00  0.00      LL0  O  
ATOM   2866  CB  PRO L  95      -5.081 -21.258 -51.629  1.00  0.00      LL0  C  
ATOM   2867  CG  PRO L  95      -5.638 -21.395 -53.042  1.00  0.00      LL0  C  
ATOM   2868  CD  PRO L  95      -6.910 -22.202 -52.821  1.00  0.00      LL0  C  
ATOM   2869  N   TRP L  96      -5.812 -18.869 -49.948  1.00  0.00      LL0  N  
ATOM   2870  CA  TRP L  96      -6.108 -17.458 -49.710  1.00  0.00      LL0  C  
ATOM   2871  C   TRP L  96      -5.065 -16.565 -50.367  1.00  0.00      LL0  C  
ATOM   2872  O   TRP L  96      -4.291 -15.872 -49.715  1.00  0.00      LL0  O  
ATOM   2873  CB  TRP L  96      -6.185 -17.175 -48.204  1.00  0.00      LL0  C  
ATOM   2874  CG  TRP L  96      -7.424 -17.748 -47.543  1.00  0.00      LL0  C  
ATOM   2875  CD1 TRP L  96      -8.643 -18.103 -48.144  1.00  0.00      LL0  C  
ATOM   2876  CD2 TRP L  96      -7.621 -18.004 -46.136  1.00  0.00      LL0  C  
ATOM   2877  CE2 TRP L  96      -8.962 -18.493 -45.970  1.00  0.00      LL0  C  
ATOM   2878  CE3 TRP L  96      -6.783 -17.858 -45.009  1.00  0.00      LL0  C  
ATOM   2879  NE1 TRP L  96      -9.551 -18.539 -47.228  1.00  0.00      LL0  N  
ATOM   2880  CZ2 TRP L  96      -9.433 -18.829 -44.683  1.00  0.00      LL0  C  
ATOM   2881  CZ3 TRP L  96      -7.265 -18.198 -43.728  1.00  0.00      LL0  C  
ATOM   2882  CH2 TRP L  96      -8.583 -18.679 -43.566  1.00  0.00      LL0  C  
ATOM   2883  H   TRP L  96      -4.919 -19.239 -49.698  1.00  0.00      LL0  H  
ATOM   2884  HE1 TRP L  96     -10.468 -18.830 -47.434  1.00  0.00      LL0  H  
ATOM   2885  N   THR L  97      -5.039 -16.672 -51.697  1.00  0.00      LL0  N  
ATOM   2886  CA  THR L  97      -3.972 -16.048 -52.477  1.00  0.00      LL0  C  
ATOM   2887  C   THR L  97      -3.946 -14.525 -52.448  1.00  0.00      LL0  C  
ATOM   2888  O   THR L  97      -4.972 -13.860 -52.541  1.00  0.00      LL0  O  
ATOM   2889  CB  THR L  97      -4.067 -16.569 -53.911  1.00  0.00      LL0  C  
ATOM   2890  CG2 THR L  97      -2.672 -16.747 -54.514  1.00  0.00      LL0  C  
ATOM   2891  OG1 THR L  97      -4.816 -17.798 -53.936  1.00  0.00      LL0  O  
ATOM   2892  H   THR L  97      -5.701 -17.233 -52.193  1.00  0.00      LL0  H  
ATOM   2893  HG1 THR L  97      -4.730 -18.152 -54.835  1.00  0.00      LL0  H  
ATOM   2894  N   PHE L  98      -2.728 -13.984 -52.299  1.00  0.00      LL0  N  
ATOM   2895  CA  PHE L  98      -2.666 -12.525 -52.346  1.00  0.00      LL0  C  
ATOM   2896  C   PHE L  98      -2.631 -11.977 -53.757  1.00  0.00      LL0  C  
ATOM   2897  O   PHE L  98      -2.540 -12.706 -54.738  1.00  0.00      LL0  O  
ATOM   2898  CB  PHE L  98      -1.477 -11.994 -51.544  1.00  0.00      LL0  C  
ATOM   2899  CG  PHE L  98      -1.732 -12.066 -50.056  1.00  0.00      LL0  C  
ATOM   2900  CD1 PHE L  98      -1.738 -13.316 -49.397  1.00  0.00      LL0  C  
ATOM   2901  CD2 PHE L  98      -1.937 -10.865 -49.344  1.00  0.00      LL0  C  
ATOM   2902  CE1 PHE L  98      -1.939 -13.362 -48.006  1.00  0.00      LL0  C  
ATOM   2903  CE2 PHE L  98      -2.139 -10.911 -47.952  1.00  0.00      LL0  C  
ATOM   2904  CZ  PHE L  98      -2.134 -12.160 -47.297  1.00  0.00      LL0  C  
ATOM   2905  H   PHE L  98      -1.896 -14.541 -52.275  1.00  0.00      LL0  H  
ATOM   2906  N   GLY L  99      -2.714 -10.644 -53.801  1.00  0.00      LL0  N  
ATOM   2907  CA  GLY L  99      -2.654  -9.967 -55.086  1.00  0.00      LL0  C  
ATOM   2908  C   GLY L  99      -1.243  -9.697 -55.540  1.00  0.00      LL0  C  
ATOM   2909  O   GLY L  99      -0.281  -9.815 -54.788  1.00  0.00      LL0  O  
ATOM   2910  H   GLY L  99      -2.726 -10.118 -52.952  1.00  0.00      LL0  H  
ATOM   2911  N   GLY L 100      -1.179  -9.310 -56.822  1.00  0.00      LL0  N  
ATOM   2912  CA  GLY L 100       0.117  -8.986 -57.421  1.00  0.00      LL0  C  
ATOM   2913  C   GLY L 100       0.893  -7.849 -56.767  1.00  0.00      LL0  C  
ATOM   2914  O   GLY L 100       2.117  -7.812 -56.794  1.00  0.00      LL0  O  
ATOM   2915  H   GLY L 100      -2.027  -9.358 -57.353  1.00  0.00      LL0  H  
ATOM   2916  N   GLY L 101       0.123  -6.919 -56.186  1.00  0.00      LL0  N  
ATOM   2917  CA  GLY L 101       0.785  -5.756 -55.609  1.00  0.00      LL0  C  
ATOM   2918  C   GLY L 101       0.556  -4.483 -56.396  1.00  0.00      LL0  C  
ATOM   2919  O   GLY L 101       0.450  -4.472 -57.617  1.00  0.00      LL0  O  
ATOM   2920  H   GLY L 101      -0.872  -7.004 -56.161  1.00  0.00      LL0  H  
ATOM   2921  N   THR L 102       0.499  -3.403 -55.613  1.00  0.00      LL0  N  
ATOM   2922  CA  THR L 102       0.534  -2.068 -56.192  1.00  0.00      LL0  C  
ATOM   2923  C   THR L 102       1.254  -1.126 -55.255  1.00  0.00      LL0  C  
ATOM   2924  O   THR L 102       0.778  -0.809 -54.171  1.00  0.00      LL0  O  
ATOM   2925  CB  THR L 102      -0.871  -1.534 -56.487  1.00  0.00      LL0  C  
ATOM   2926  CG2 THR L 102      -0.830  -0.215 -57.266  1.00  0.00      LL0  C  
ATOM   2927  OG1 THR L 102      -1.650  -2.518 -57.182  1.00  0.00      LL0  O  
ATOM   2928  H   THR L 102       0.414  -3.511 -54.622  1.00  0.00      LL0  H  
ATOM   2929  HG1 THR L 102      -1.130  -2.756 -57.955  1.00  0.00      LL0  H  
ATOM   2930  N   LYS L 103       2.438  -0.700 -55.696  1.00  0.00      LL0  N  
ATOM   2931  CA  LYS L 103       3.087   0.309 -54.867  1.00  0.00      LL0  C  
ATOM   2932  C   LYS L 103       2.592   1.695 -55.232  1.00  0.00      LL0  C  
ATOM   2933  O   LYS L 103       2.345   1.999 -56.391  1.00  0.00      LL0  O  
ATOM   2934  CB  LYS L 103       4.610   0.194 -54.992  1.00  0.00      LL0  C  
ATOM   2935  CG  LYS L 103       5.389   1.029 -53.969  1.00  0.00      LL0  C  
ATOM   2936  CD  LYS L 103       6.346   2.022 -54.630  1.00  0.00      LL0  C  
ATOM   2937  CE  LYS L 103       7.452   1.320 -55.413  1.00  0.00      LL0  C  
ATOM   2938  NZ  LYS L 103       8.271   2.309 -56.113  1.00  0.00      LL0  N1+
ATOM   2939  H   LYS L 103       2.733  -0.936 -56.624  1.00  0.00      LL0  H  
ATOM   2940  HZ1 LYS L 103       9.144   1.879 -56.474  1.00  0.00      LL0  H  
ATOM   2941  HZ2 LYS L 103       7.771   2.749 -56.914  1.00  0.00      LL0  H  
ATOM   2942  HZ3 LYS L 103       8.626   3.069 -55.497  1.00  0.00      LL0  H  
ATOM   2943  N   LEU L 104       2.456   2.533 -54.206  1.00  0.00      LL0  N  
ATOM   2944  CA  LEU L 104       2.255   3.933 -54.554  1.00  0.00      LL0  C  
ATOM   2945  C   LEU L 104       3.581   4.638 -54.734  1.00  0.00      LL0  C  
ATOM   2946  O   LEU L 104       4.328   4.837 -53.783  1.00  0.00      LL0  O  
ATOM   2947  CB  LEU L 104       1.401   4.626 -53.498  1.00  0.00      LL0  C  
ATOM   2948  CG  LEU L 104       0.000   4.025 -53.395  1.00  0.00      LL0  C  
ATOM   2949  CD1 LEU L 104      -0.729   4.552 -52.165  1.00  0.00      LL0  C  
ATOM   2950  CD2 LEU L 104      -0.815   4.220 -54.676  1.00  0.00      LL0  C  
ATOM   2951  H   LEU L 104       2.644   2.222 -53.274  1.00  0.00      LL0  H  
ATOM   2952  N   GLU L 105       3.841   4.979 -56.002  1.00  0.00      LL0  N  
ATOM   2953  CA  GLU L 105       4.994   5.832 -56.282  1.00  0.00      LL0  C  
ATOM   2954  C   GLU L 105       4.662   7.245 -55.865  1.00  0.00      LL0  C  
ATOM   2955  O   GLU L 105       3.528   7.688 -56.004  1.00  0.00      LL0  O  
ATOM   2956  CB  GLU L 105       5.309   5.897 -57.782  1.00  0.00      LL0  C  
ATOM   2957  CG  GLU L 105       5.477   4.583 -58.557  1.00  0.00      LL0  C  
ATOM   2958  CD  GLU L 105       6.737   3.826 -58.173  1.00  0.00      LL0  C  
ATOM   2959  OE1 GLU L 105       6.814   2.627 -58.423  1.00  0.00      LL0  O  
ATOM   2960  OE2 GLU L 105       7.656   4.394 -57.591  1.00  0.00      LL0  O1-
ATOM   2961  H   GLU L 105       3.115   4.862 -56.676  1.00  0.00      LL0  H  
ATOM   2962  N   ILE L 106       5.684   7.957 -55.393  1.00  0.00      LL0  N  
ATOM   2963  CA  ILE L 106       5.476   9.394 -55.258  1.00  0.00      LL0  C  
ATOM   2964  C   ILE L 106       5.499  10.050 -56.627  1.00  0.00      LL0  C  
ATOM   2965  O   ILE L 106       6.494  10.005 -57.344  1.00  0.00      LL0  O  
ATOM   2966  CB  ILE L 106       6.534  10.019 -54.336  1.00  0.00      LL0  C  
ATOM   2967  CG1 ILE L 106       6.642   9.250 -53.016  1.00  0.00      LL0  C  
ATOM   2968  CG2 ILE L 106       6.275  11.514 -54.109  1.00  0.00      LL0  C  
ATOM   2969  CD1 ILE L 106       7.843   9.679 -52.172  1.00  0.00      LL0  C  
ATOM   2970  H   ILE L 106       6.576   7.517 -55.281  1.00  0.00      LL0  H  
ATOM   2971  N   LYS L 107       4.350  10.650 -56.962  1.00  0.00      LL0  N  
ATOM   2972  CA  LYS L 107       4.258  11.452 -58.181  1.00  0.00      LL0  C  
ATOM   2973  C   LYS L 107       5.090  12.706 -58.067  1.00  0.00      LL0  C  
ATOM   2974  O   LYS L 107       4.768  13.619 -57.315  1.00  0.00      LL0  O  
ATOM   2975  CB  LYS L 107       2.808  11.849 -58.441  1.00  0.00      LL0  C  
ATOM   2976  CG  LYS L 107       2.478  12.531 -59.774  1.00  0.00      LL0  C  
ATOM   2977  CD  LYS L 107       1.189  13.383 -59.765  1.00  0.00      LL0  C  
ATOM   2978  CE  LYS L 107      -0.186  12.696 -59.609  1.00  0.00      LL0  C  
ATOM   2979  NZ  LYS L 107      -0.358  12.068 -58.295  1.00  0.00      LL0  N1+
ATOM   2980  H   LYS L 107       3.601  10.593 -56.301  1.00  0.00      LL0  H  
ATOM   2981  HZ1 LYS L 107      -0.056  11.075 -58.335  1.00  0.00      LL0  H  
ATOM   2982  HZ2 LYS L 107       0.148  12.578 -57.543  1.00  0.00      LL0  H  
ATOM   2983  HZ3 LYS L 107      -1.364  12.043 -58.003  1.00  0.00      LL0  H  
ATOM   2984  N   ARG L 108       6.163  12.699 -58.853  1.00  0.00      LL0  N  
ATOM   2985  CA  ARG L 108       7.012  13.880 -58.892  1.00  0.00      LL0  C  
ATOM   2986  C   ARG L 108       7.496  14.107 -60.307  1.00  0.00      LL0  C  
ATOM   2987  O   ARG L 108       7.128  13.386 -61.224  1.00  0.00      LL0  O  
ATOM   2988  CB  ARG L 108       8.174  13.749 -57.903  1.00  0.00      LL0  C  
ATOM   2989  CG  ARG L 108       8.902  12.407 -57.982  1.00  0.00      LL0  C  
ATOM   2990  CD  ARG L 108      10.409  12.583 -57.857  1.00  0.00      LL0  C  
ATOM   2991  NE  ARG L 108      10.919  13.322 -59.009  1.00  0.00      LL0  N  
ATOM   2992  CZ  ARG L 108      12.139  13.886 -58.986  1.00  0.00      LL0  C  
ATOM   2993  NH1 ARG L 108      12.872  13.867 -57.883  1.00  0.00      LL0  N1+
ATOM   2994  NH2 ARG L 108      12.613  14.438 -60.095  1.00  0.00      LL0  N  
ATOM   2995  H   ARG L 108       6.358  11.904 -59.430  1.00  0.00      LL0  H  
ATOM   2996  HE  ARG L 108      10.416  13.308 -59.877  1.00  0.00      LL0  H  
ATOM   2997 HH11 ARG L 108      13.841  14.143 -57.885  1.00  0.00      LL0  H  
ATOM   2998 HH12 ARG L 108      12.511  13.547 -57.001  1.00  0.00      LL0  H  
ATOM   2999 HH21 ARG L 108      13.530  14.836 -60.127  1.00  0.00      LL0  H  
ATOM   3000 HH22 ARG L 108      12.037  14.445 -60.921  1.00  0.00      LL0  H  
ATOM   3001  N   THR L 109       8.337  15.134 -60.458  1.00  0.00      LL0  N  
ATOM   3002  CA  THR L 109       8.812  15.451 -61.800  1.00  0.00      LL0  C  
ATOM   3003  C   THR L 109       9.680  14.369 -62.420  1.00  0.00      LL0  C  
ATOM   3004  O   THR L 109      10.553  13.793 -61.774  1.00  0.00      LL0  O  
ATOM   3005  CB  THR L 109       9.563  16.775 -61.718  1.00  0.00      LL0  C  
ATOM   3006  CG2 THR L 109       8.597  17.960 -61.782  1.00  0.00      LL0  C  
ATOM   3007  OG1 THR L 109      10.311  16.824 -60.491  1.00  0.00      LL0  O  
ATOM   3008  H   THR L 109       8.697  15.675 -59.698  1.00  0.00      LL0  H  
ATOM   3009  HG1 THR L 109      10.703  17.691 -60.458  1.00  0.00      LL0  H  
ATOM   3010  N   VAL L 110       9.407  14.153 -63.716  1.00  0.00      LL0  N  
ATOM   3011  CA  VAL L 110      10.302  13.347 -64.552  1.00  0.00      LL0  C  
ATOM   3012  C   VAL L 110      11.716  13.917 -64.506  1.00  0.00      LL0  C  
ATOM   3013  O   VAL L 110      11.893  15.124 -64.386  1.00  0.00      LL0  O  
ATOM   3014  CB  VAL L 110       9.712  13.318 -65.977  1.00  0.00      LL0  C  
ATOM   3015  CG1 VAL L 110      10.612  12.682 -67.041  1.00  0.00      LL0  C  
ATOM   3016  CG2 VAL L 110       8.343  12.634 -65.946  1.00  0.00      LL0  C  
ATOM   3017  H   VAL L 110       8.634  14.630 -64.129  1.00  0.00      LL0  H  
ATOM   3018  N   ALA L 111      12.701  13.011 -64.545  1.00  0.00      LL0  N  
ATOM   3019  CA  ALA L 111      14.075  13.491 -64.436  1.00  0.00      LL0  C  
ATOM   3020  C   ALA L 111      15.011  12.638 -65.255  1.00  0.00      LL0  C  
ATOM   3021  O   ALA L 111      14.816  11.437 -65.388  1.00  0.00      LL0  O  
ATOM   3022  CB  ALA L 111      14.547  13.493 -62.983  1.00  0.00      LL0  C  
ATOM   3023  H   ALA L 111      12.499  12.040 -64.697  1.00  0.00      LL0  H  
ATOM   3024  N   ALA L 112      16.000  13.333 -65.830  1.00  0.00      LL0  N  
ATOM   3025  CA  ALA L 112      16.921  12.655 -66.735  1.00  0.00      LL0  C  
ATOM   3026  C   ALA L 112      18.137  12.120 -66.001  1.00  0.00      LL0  C  
ATOM   3027  O   ALA L 112      18.753  12.813 -65.199  1.00  0.00      LL0  O  
ATOM   3028  CB  ALA L 112      17.378  13.620 -67.833  1.00  0.00      LL0  C  
ATOM   3029  H   ALA L 112      16.181  14.270 -65.538  1.00  0.00      LL0  H  
ATOM   3030  N   PRO L 113      18.465  10.845 -66.303  1.00  0.00      LL0  N  
ATOM   3031  CA  PRO L 113      19.551  10.191 -65.573  1.00  0.00      LL0  C  
ATOM   3032  C   PRO L 113      20.921  10.801 -65.819  1.00  0.00      LL0  C  
ATOM   3033  O   PRO L 113      21.444  10.842 -66.926  1.00  0.00      LL0  O  
ATOM   3034  CB  PRO L 113      19.435   8.735 -66.036  1.00  0.00      LL0  C  
ATOM   3035  CG  PRO L 113      18.805   8.805 -67.426  1.00  0.00      LL0  C  
ATOM   3036  CD  PRO L 113      17.841   9.977 -67.296  1.00  0.00      LL0  C  
ATOM   3037  N   SER L 114      21.509  11.238 -64.703  1.00  0.00      LL0  N  
ATOM   3038  CA  SER L 114      22.938  11.519 -64.757  1.00  0.00      LL0  C  
ATOM   3039  C   SER L 114      23.739  10.229 -64.801  1.00  0.00      LL0  C  
ATOM   3040  O   SER L 114      23.788   9.466 -63.846  1.00  0.00      LL0  O  
ATOM   3041  CB  SER L 114      23.322  12.383 -63.561  1.00  0.00      LL0  C  
ATOM   3042  OG  SER L 114      22.574  13.603 -63.608  1.00  0.00      LL0  O  
ATOM   3043  H   SER L 114      21.012  11.138 -63.840  1.00  0.00      LL0  H  
ATOM   3044  HG  SER L 114      21.659  13.365 -63.720  1.00  0.00      LL0  H  
ATOM   3045  N   VAL L 115      24.333   9.994 -65.978  1.00  0.00      LL0  N  
ATOM   3046  CA  VAL L 115      24.986   8.697 -66.133  1.00  0.00      LL0  C  
ATOM   3047  C   VAL L 115      26.486   8.717 -65.879  1.00  0.00      LL0  C  
ATOM   3048  O   VAL L 115      27.210   9.659 -66.206  1.00  0.00      LL0  O  
ATOM   3049  CB  VAL L 115      24.604   8.080 -67.491  1.00  0.00      LL0  C  
ATOM   3050  CG1 VAL L 115      25.209   6.699 -67.762  1.00  0.00      LL0  C  
ATOM   3051  CG2 VAL L 115      23.083   7.985 -67.561  1.00  0.00      LL0  C  
ATOM   3052  H   VAL L 115      24.224  10.641 -66.732  1.00  0.00      LL0  H  
ATOM   3053  N   PHE L 116      26.920   7.626 -65.246  1.00  0.00      LL0  N  
ATOM   3054  CA  PHE L 116      28.324   7.373 -64.955  1.00  0.00      LL0  C  
ATOM   3055  C   PHE L 116      28.638   5.984 -65.476  1.00  0.00      LL0  C  
ATOM   3056  O   PHE L 116      27.734   5.173 -65.616  1.00  0.00      LL0  O  
ATOM   3057  CB  PHE L 116      28.580   7.426 -63.438  1.00  0.00      LL0  C  
ATOM   3058  CG  PHE L 116      27.880   8.599 -62.778  1.00  0.00      LL0  C  
ATOM   3059  CD1 PHE L 116      28.536   9.843 -62.673  1.00  0.00      LL0  C  
ATOM   3060  CD2 PHE L 116      26.572   8.432 -62.273  1.00  0.00      LL0  C  
ATOM   3061  CE1 PHE L 116      27.873  10.932 -62.076  1.00  0.00      LL0  C  
ATOM   3062  CE2 PHE L 116      25.912   9.517 -61.664  1.00  0.00      LL0  C  
ATOM   3063  CZ  PHE L 116      26.567  10.761 -61.578  1.00  0.00      LL0  C  
ATOM   3064  H   PHE L 116      26.248   6.913 -65.029  1.00  0.00      LL0  H  
ATOM   3065  N   ILE L 117      29.920   5.730 -65.748  1.00  0.00      LL0  N  
ATOM   3066  CA  ILE L 117      30.268   4.335 -66.002  1.00  0.00      LL0  C  
ATOM   3067  C   ILE L 117      31.563   4.042 -65.270  1.00  0.00      LL0  C  
ATOM   3068  O   ILE L 117      32.374   4.940 -65.070  1.00  0.00      LL0  O  
ATOM   3069  CB  ILE L 117      30.321   4.034 -67.519  1.00  0.00      LL0  C  
ATOM   3070  CG1 ILE L 117      30.392   2.532 -67.816  1.00  0.00      LL0  C  
ATOM   3071  CG2 ILE L 117      31.416   4.821 -68.240  1.00  0.00      LL0  C  
ATOM   3072  CD1 ILE L 117      30.404   2.219 -69.313  1.00  0.00      LL0  C  
ATOM   3073  H   ILE L 117      30.658   6.399 -65.672  1.00  0.00      LL0  H  
ATOM   3074  N   PHE L 118      31.690   2.787 -64.838  1.00  0.00      LL0  N  
ATOM   3075  CA  PHE L 118      32.798   2.404 -63.975  1.00  0.00      LL0  C  
ATOM   3076  C   PHE L 118      33.567   1.242 -64.566  1.00  0.00      LL0  C  
ATOM   3077  O   PHE L 118      33.056   0.130 -64.676  1.00  0.00      LL0  O  
ATOM   3078  CB  PHE L 118      32.288   1.976 -62.596  1.00  0.00      LL0  C  
ATOM   3079  CG  PHE L 118      31.550   3.081 -61.876  1.00  0.00      LL0  C  
ATOM   3080  CD1 PHE L 118      32.281   4.039 -61.143  1.00  0.00      LL0  C  
ATOM   3081  CD2 PHE L 118      30.139   3.124 -61.928  1.00  0.00      LL0  C  
ATOM   3082  CE1 PHE L 118      31.595   5.048 -60.442  1.00  0.00      LL0  C  
ATOM   3083  CE2 PHE L 118      29.451   4.134 -61.229  1.00  0.00      LL0  C  
ATOM   3084  CZ  PHE L 118      30.186   5.083 -60.489  1.00  0.00      LL0  C  
ATOM   3085  H   PHE L 118      30.979   2.116 -65.048  1.00  0.00      LL0  H  
ATOM   3086  N   PRO L 119      34.831   1.537 -64.946  1.00  0.00      LL0  N  
ATOM   3087  CA  PRO L 119      35.783   0.463 -65.245  1.00  0.00      LL0  C  
ATOM   3088  C   PRO L 119      35.919  -0.536 -64.103  1.00  0.00      LL0  C  
ATOM   3089  O   PRO L 119      36.010  -0.168 -62.937  1.00  0.00      LL0  O  
ATOM   3090  CB  PRO L 119      37.087   1.232 -65.499  1.00  0.00      LL0  C  
ATOM   3091  CG  PRO L 119      36.662   2.636 -65.923  1.00  0.00      LL0  C  
ATOM   3092  CD  PRO L 119      35.409   2.867 -65.092  1.00  0.00      LL0  C  
ATOM   3093  N   PRO L 120      35.941  -1.833 -64.481  1.00  0.00      LL0  N  
ATOM   3094  CA  PRO L 120      36.170  -2.864 -63.467  1.00  0.00      LL0  C  
ATOM   3095  C   PRO L 120      37.570  -2.742 -62.897  1.00  0.00      LL0  C  
ATOM   3096  O   PRO L 120      38.544  -2.491 -63.600  1.00  0.00      LL0  O  
ATOM   3097  CB  PRO L 120      35.944  -4.155 -64.255  1.00  0.00      LL0  C  
ATOM   3098  CG  PRO L 120      36.277  -3.810 -65.703  1.00  0.00      LL0  C  
ATOM   3099  CD  PRO L 120      35.799  -2.370 -65.828  1.00  0.00      LL0  C  
ATOM   3100  N   SER L 121      37.625  -2.899 -61.574  1.00  0.00      LL0  N  
ATOM   3101  CA  SER L 121      38.898  -2.647 -60.915  1.00  0.00      LL0  C  
ATOM   3102  C   SER L 121      40.035  -3.560 -61.346  1.00  0.00      LL0  C  
ATOM   3103  O   SER L 121      39.871  -4.758 -61.540  1.00  0.00      LL0  O  
ATOM   3104  CB  SER L 121      38.682  -2.741 -59.410  1.00  0.00      LL0  C  
ATOM   3105  OG  SER L 121      37.377  -2.243 -59.091  1.00  0.00      LL0  O  
ATOM   3106  H   SER L 121      36.808  -3.083 -61.027  1.00  0.00      LL0  H  
ATOM   3107  HG  SER L 121      37.423  -1.291 -59.173  1.00  0.00      LL0  H  
ATOM   3108  N   ASP L 122      41.223  -2.941 -61.419  1.00  0.00      LL0  N  
ATOM   3109  CA  ASP L 122      42.470  -3.683 -61.649  1.00  0.00      LL0  C  
ATOM   3110  C   ASP L 122      42.647  -4.939 -60.778  1.00  0.00      LL0  C  
ATOM   3111  O   ASP L 122      43.192  -5.969 -61.176  1.00  0.00      LL0  O  
ATOM   3112  CB  ASP L 122      43.623  -2.673 -61.512  1.00  0.00      LL0  C  
ATOM   3113  CG  ASP L 122      44.968  -3.363 -61.462  1.00  0.00      LL0  C  
ATOM   3114  OD1 ASP L 122      45.535  -3.456 -60.377  1.00  0.00      LL0  O  
ATOM   3115  OD2 ASP L 122      45.405  -3.921 -62.465  1.00  0.00      LL0  O1-
ATOM   3116  H   ASP L 122      41.239  -1.943 -61.389  1.00  0.00      LL0  H  
ATOM   3117  N   GLU L 123      42.120  -4.801 -59.552  1.00  0.00      LL0  N  
ATOM   3118  CA  GLU L 123      41.972  -5.945 -58.652  1.00  0.00      LL0  C  
ATOM   3119  C   GLU L 123      41.123  -7.069 -59.245  1.00  0.00      LL0  C  
ATOM   3120  O   GLU L 123      41.584  -8.182 -59.471  1.00  0.00      LL0  O  
ATOM   3121  CB  GLU L 123      41.399  -5.407 -57.342  1.00  0.00      LL0  C  
ATOM   3122  CG  GLU L 123      41.181  -6.410 -56.206  1.00  0.00      LL0  C  
ATOM   3123  CD  GLU L 123      40.489  -5.697 -55.058  1.00  0.00      LL0  C  
ATOM   3124  OE1 GLU L 123      40.824  -5.945 -53.903  1.00  0.00      LL0  O  
ATOM   3125  OE2 GLU L 123      39.616  -4.868 -55.301  1.00  0.00      LL0  O1-
ATOM   3126  H   GLU L 123      41.829  -3.890 -59.272  1.00  0.00      LL0  H  
ATOM   3127  N   GLN L 124      39.862  -6.704 -59.540  1.00  0.00      LL0  N  
ATOM   3128  CA  GLN L 124      38.915  -7.671 -60.103  1.00  0.00      LL0  C  
ATOM   3129  C   GLN L 124      39.408  -8.412 -61.337  1.00  0.00      LL0  C  
ATOM   3130  O   GLN L 124      39.218  -9.615 -61.510  1.00  0.00      LL0  O  
ATOM   3131  CB  GLN L 124      37.582  -6.994 -60.409  1.00  0.00      LL0  C  
ATOM   3132  CG  GLN L 124      36.476  -8.033 -60.560  1.00  0.00      LL0  C  
ATOM   3133  CD  GLN L 124      35.207  -7.392 -61.065  1.00  0.00      LL0  C  
ATOM   3134  NE2 GLN L 124      34.113  -8.067 -60.714  1.00  0.00      LL0  N  
ATOM   3135  OE1 GLN L 124      35.202  -6.395 -61.772  1.00  0.00      LL0  O  
ATOM   3136  H   GLN L 124      39.578  -5.762 -59.379  1.00  0.00      LL0  H  
ATOM   3137 HE21 GLN L 124      34.166  -8.818 -60.061  1.00  0.00      LL0  H  
ATOM   3138 HE22 GLN L 124      33.227  -7.831 -61.119  1.00  0.00      LL0  H  
ATOM   3139  N   LEU L 125      40.103  -7.624 -62.168  1.00  0.00      LL0  N  
ATOM   3140  CA  LEU L 125      40.709  -8.188 -63.369  1.00  0.00      LL0  C  
ATOM   3141  C   LEU L 125      41.686  -9.322 -63.109  1.00  0.00      LL0  C  
ATOM   3142  O   LEU L 125      41.776 -10.281 -63.864  1.00  0.00      LL0  O  
ATOM   3143  CB  LEU L 125      41.373  -7.078 -64.183  1.00  0.00      LL0  C  
ATOM   3144  CG  LEU L 125      40.382  -5.997 -64.618  1.00  0.00      LL0  C  
ATOM   3145  CD1 LEU L 125      41.088  -4.801 -65.253  1.00  0.00      LL0  C  
ATOM   3146  CD2 LEU L 125      39.275  -6.562 -65.510  1.00  0.00      LL0  C  
ATOM   3147  H   LEU L 125      40.128  -6.642 -61.973  1.00  0.00      LL0  H  
ATOM   3148  N   LYS L 126      42.411  -9.182 -61.987  1.00  0.00      LL0  N  
ATOM   3149  CA  LYS L 126      43.284 -10.289 -61.595  1.00  0.00      LL0  C  
ATOM   3150  C   LYS L 126      42.520 -11.530 -61.184  1.00  0.00      LL0  C  
ATOM   3151  O   LYS L 126      42.874 -12.649 -61.525  1.00  0.00      LL0  O  
ATOM   3152  CB  LYS L 126      44.255  -9.856 -60.502  1.00  0.00      LL0  C  
ATOM   3153  CG  LYS L 126      45.136  -8.724 -61.016  1.00  0.00      LL0  C  
ATOM   3154  CD  LYS L 126      46.075  -8.145 -59.962  1.00  0.00      LL0  C  
ATOM   3155  CE  LYS L 126      46.826  -6.941 -60.528  1.00  0.00      LL0  C  
ATOM   3156  NZ  LYS L 126      45.858  -5.897 -60.866  1.00  0.00      LL0  N1+
ATOM   3157  H   LYS L 126      42.235  -8.416 -61.367  1.00  0.00      LL0  H  
ATOM   3158  HZ1 LYS L 126      46.191  -5.246 -61.613  1.00  0.00      LL0  H  
ATOM   3159  HZ2 LYS L 126      44.920  -6.228 -61.172  1.00  0.00      LL0  H  
ATOM   3160  HZ3 LYS L 126      45.702  -5.223 -60.087  1.00  0.00      LL0  H  
ATOM   3161  N   SER L 127      41.396 -11.280 -60.507  1.00  0.00      LL0  N  
ATOM   3162  CA  SER L 127      40.472 -12.391 -60.294  1.00  0.00      LL0  C  
ATOM   3163  C   SER L 127      39.585 -12.732 -61.493  1.00  0.00      LL0  C  
ATOM   3164  O   SER L 127      38.425 -13.096 -61.346  1.00  0.00      LL0  O  
ATOM   3165  CB  SER L 127      39.640 -12.095 -59.044  1.00  0.00      LL0  C  
ATOM   3166  OG  SER L 127      39.311 -10.700 -59.008  1.00  0.00      LL0  O  
ATOM   3167  H   SER L 127      41.152 -10.360 -60.190  1.00  0.00      LL0  H  
ATOM   3168  HG  SER L 127      38.916 -10.504 -59.853  1.00  0.00      LL0  H  
ATOM   3169  N   GLY L 128      40.159 -12.578 -62.700  1.00  0.00      LL0  N  
ATOM   3170  CA  GLY L 128      39.483 -13.038 -63.913  1.00  0.00      LL0  C  
ATOM   3171  C   GLY L 128      38.164 -12.385 -64.300  1.00  0.00      LL0  C  
ATOM   3172  O   GLY L 128      37.536 -12.780 -65.276  1.00  0.00      LL0  O  
ATOM   3173  H   GLY L 128      41.100 -12.250 -62.772  1.00  0.00      LL0  H  
ATOM   3174  N   THR L 129      37.758 -11.381 -63.518  1.00  0.00      LL0  N  
ATOM   3175  CA  THR L 129      36.397 -10.909 -63.730  1.00  0.00      LL0  C  
ATOM   3176  C   THR L 129      36.375  -9.445 -64.126  1.00  0.00      LL0  C  
ATOM   3177  O   THR L 129      37.182  -8.648 -63.664  1.00  0.00      LL0  O  
ATOM   3178  CB  THR L 129      35.579 -11.192 -62.461  1.00  0.00      LL0  C  
ATOM   3179  CG2 THR L 129      34.083 -10.917 -62.631  1.00  0.00      LL0  C  
ATOM   3180  OG1 THR L 129      35.764 -12.549 -62.041  1.00  0.00      LL0  O  
ATOM   3181  H   THR L 129      38.337 -10.968 -62.813  1.00  0.00      LL0  H  
ATOM   3182  HG1 THR L 129      36.688 -12.672 -61.837  1.00  0.00      LL0  H  
ATOM   3183  N   ALA L 130      35.428  -9.132 -65.016  1.00  0.00      LL0  N  
ATOM   3184  CA  ALA L 130      35.289  -7.751 -65.453  1.00  0.00      LL0  C  
ATOM   3185  C   ALA L 130      33.861  -7.267 -65.316  1.00  0.00      LL0  C  
ATOM   3186  O   ALA L 130      33.069  -7.314 -66.251  1.00  0.00      LL0  O  
ATOM   3187  CB  ALA L 130      35.721  -7.610 -66.911  1.00  0.00      LL0  C  
ATOM   3188  H   ALA L 130      34.821  -9.835 -65.391  1.00  0.00      LL0  H  
ATOM   3189  N   SER L 131      33.557  -6.802 -64.105  1.00  0.00      LL0  N  
ATOM   3190  CA  SER L 131      32.230  -6.222 -63.963  1.00  0.00      LL0  C  
ATOM   3191  C   SER L 131      32.201  -4.723 -64.181  1.00  0.00      LL0  C  
ATOM   3192  O   SER L 131      32.574  -3.919 -63.336  1.00  0.00      LL0  O  
ATOM   3193  CB  SER L 131      31.589  -6.606 -62.637  1.00  0.00      LL0  C  
ATOM   3194  OG  SER L 131      31.666  -8.029 -62.441  1.00  0.00      LL0  O  
ATOM   3195  H   SER L 131      34.236  -6.714 -63.376  1.00  0.00      LL0  H  
ATOM   3196  HG  SER L 131      30.938  -8.386 -62.956  1.00  0.00      LL0  H  
ATOM   3197  N   VAL L 132      31.758  -4.391 -65.393  1.00  0.00      LL0  N  
ATOM   3198  CA  VAL L 132      31.640  -2.985 -65.756  1.00  0.00      LL0  C  
ATOM   3199  C   VAL L 132      30.306  -2.436 -65.287  1.00  0.00      LL0  C  
ATOM   3200  O   VAL L 132      29.255  -2.978 -65.605  1.00  0.00      LL0  O  
ATOM   3201  CB  VAL L 132      31.779  -2.840 -67.273  1.00  0.00      LL0  C  
ATOM   3202  CG1 VAL L 132      31.930  -1.375 -67.673  1.00  0.00      LL0  C  
ATOM   3203  CG2 VAL L 132      32.919  -3.702 -67.817  1.00  0.00      LL0  C  
ATOM   3204  H   VAL L 132      31.336  -5.117 -65.937  1.00  0.00      LL0  H  
ATOM   3205  N   VAL L 133      30.378  -1.359 -64.500  1.00  0.00      LL0  N  
ATOM   3206  CA  VAL L 133      29.105  -0.896 -63.951  1.00  0.00      LL0  C  
ATOM   3207  C   VAL L 133      28.649   0.422 -64.550  1.00  0.00      LL0  C  
ATOM   3208  O   VAL L 133      29.335   1.433 -64.481  1.00  0.00      LL0  O  
ATOM   3209  CB  VAL L 133      29.174  -0.836 -62.415  1.00  0.00      LL0  C  
ATOM   3210  CG1 VAL L 133      27.844  -0.419 -61.781  1.00  0.00      LL0  C  
ATOM   3211  CG2 VAL L 133      29.646  -2.177 -61.847  1.00  0.00      LL0  C  
ATOM   3212  H   VAL L 133      31.256  -0.912 -64.314  1.00  0.00      LL0  H  
ATOM   3213  N   CYS L 134      27.458   0.382 -65.149  1.00  0.00      LL0  N  
ATOM   3214  CA  CYS L 134      26.864   1.656 -65.551  1.00  0.00      LL0  C  
ATOM   3215  C   CYS L 134      25.993   2.180 -64.430  1.00  0.00      LL0  C  
ATOM   3216  O   CYS L 134      25.461   1.410 -63.639  1.00  0.00      LL0  O  
ATOM   3217  CB  CYS L 134      26.041   1.474 -66.825  1.00  0.00      LL0  C  
ATOM   3218  SG  CYS L 134      25.627   2.985 -67.733  1.00  0.00      LL0  S  
ATOM   3219  H   CYS L 134      26.948  -0.478 -65.137  1.00  0.00      LL0  H  
ATOM   3220  N   LEU L 135      25.873   3.507 -64.386  1.00  0.00      LL0  N  
ATOM   3221  CA  LEU L 135      25.065   4.104 -63.333  1.00  0.00      LL0  C  
ATOM   3222  C   LEU L 135      24.172   5.189 -63.883  1.00  0.00      LL0  C  
ATOM   3223  O   LEU L 135      24.614   6.197 -64.416  1.00  0.00      LL0  O  
ATOM   3224  CB  LEU L 135      25.954   4.638 -62.207  1.00  0.00      LL0  C  
ATOM   3225  CG  LEU L 135      25.182   5.245 -61.030  1.00  0.00      LL0  C  
ATOM   3226  CD1 LEU L 135      24.248   4.240 -60.358  1.00  0.00      LL0  C  
ATOM   3227  CD2 LEU L 135      26.123   5.904 -60.027  1.00  0.00      LL0  C  
ATOM   3228  H   LEU L 135      26.329   4.078 -65.069  1.00  0.00      LL0  H  
ATOM   3229  N   LEU L 136      22.882   4.917 -63.730  1.00  0.00      LL0  N  
ATOM   3230  CA  LEU L 136      21.845   5.840 -64.158  1.00  0.00      LL0  C  
ATOM   3231  C   LEU L 136      21.303   6.496 -62.913  1.00  0.00      LL0  C  
ATOM   3232  O   LEU L 136      20.415   5.964 -62.261  1.00  0.00      LL0  O  
ATOM   3233  CB  LEU L 136      20.696   5.085 -64.835  1.00  0.00      LL0  C  
ATOM   3234  CG  LEU L 136      20.925   4.392 -66.184  1.00  0.00      LL0  C  
ATOM   3235  CD1 LEU L 136      21.967   3.270 -66.179  1.00  0.00      LL0  C  
ATOM   3236  CD2 LEU L 136      19.591   3.869 -66.713  1.00  0.00      LL0  C  
ATOM   3237  H   LEU L 136      22.635   4.076 -63.255  1.00  0.00      LL0  H  
ATOM   3238  N   ASN L 137      21.896   7.638 -62.569  1.00  0.00      LL0  N  
ATOM   3239  CA  ASN L 137      21.397   8.233 -61.333  1.00  0.00      LL0  C  
ATOM   3240  C   ASN L 137      20.270   9.206 -61.589  1.00  0.00      LL0  C  
ATOM   3241  O   ASN L 137      20.277   9.897 -62.599  1.00  0.00      LL0  O  
ATOM   3242  CB  ASN L 137      22.534   8.909 -60.574  1.00  0.00      LL0  C  
ATOM   3243  CG  ASN L 137      22.427   8.547 -59.112  1.00  0.00      LL0  C  
ATOM   3244  ND2 ASN L 137      22.076   9.553 -58.316  1.00  0.00      LL0  N  
ATOM   3245  OD1 ASN L 137      22.643   7.413 -58.709  1.00  0.00      LL0  O  
ATOM   3246  H   ASN L 137      22.579   8.091 -63.144  1.00  0.00      LL0  H  
ATOM   3247 HD21 ASN L 137      21.880  10.471 -58.664  1.00  0.00      LL0  H  
ATOM   3248 HD22 ASN L 137      22.015   9.407 -57.329  1.00  0.00      LL0  H  
ATOM   3249  N   ASN L 138      19.319   9.247 -60.644  1.00  0.00      LL0  N  
ATOM   3250  CA  ASN L 138      18.286  10.296 -60.665  1.00  0.00      LL0  C  
ATOM   3251  C   ASN L 138      17.341  10.326 -61.857  1.00  0.00      LL0  C  
ATOM   3252  O   ASN L 138      17.098  11.356 -62.475  1.00  0.00      LL0  O  
ATOM   3253  CB  ASN L 138      18.830  11.723 -60.456  1.00  0.00      LL0  C  
ATOM   3254  CG  ASN L 138      19.593  11.858 -59.159  1.00  0.00      LL0  C  
ATOM   3255  ND2 ASN L 138      18.837  11.921 -58.062  1.00  0.00      LL0  N  
ATOM   3256  OD1 ASN L 138      20.817  11.913 -59.144  1.00  0.00      LL0  O  
ATOM   3257  H   ASN L 138      19.310   8.539 -59.931  1.00  0.00      LL0  H  
ATOM   3258 HD21 ASN L 138      17.834  11.875 -58.085  1.00  0.00      LL0  H  
ATOM   3259 HD22 ASN L 138      19.237  12.025 -57.155  1.00  0.00      LL0  H  
ATOM   3260  N   PHE L 139      16.779   9.150 -62.155  1.00  0.00      LL0  N  
ATOM   3261  CA  PHE L 139      15.741   9.179 -63.182  1.00  0.00      LL0  C  
ATOM   3262  C   PHE L 139      14.341   9.002 -62.621  1.00  0.00      LL0  C  
ATOM   3263  O   PHE L 139      14.146   8.427 -61.558  1.00  0.00      LL0  O  
ATOM   3264  CB  PHE L 139      16.043   8.179 -64.307  1.00  0.00      LL0  C  
ATOM   3265  CG  PHE L 139      16.090   6.752 -63.813  1.00  0.00      LL0  C  
ATOM   3266  CD1 PHE L 139      14.906   5.983 -63.803  1.00  0.00      LL0  C  
ATOM   3267  CD2 PHE L 139      17.317   6.211 -63.377  1.00  0.00      LL0  C  
ATOM   3268  CE1 PHE L 139      14.945   4.654 -63.343  1.00  0.00      LL0  C  
ATOM   3269  CE2 PHE L 139      17.357   4.883 -62.917  1.00  0.00      LL0  C  
ATOM   3270  CZ  PHE L 139      16.173   4.119 -62.903  1.00  0.00      LL0  C  
ATOM   3271  H   PHE L 139      16.976   8.338 -61.604  1.00  0.00      LL0  H  
ATOM   3272  N   TYR L 140      13.372   9.532 -63.372  1.00  0.00      LL0  N  
ATOM   3273  CA  TYR L 140      11.966   9.334 -63.010  1.00  0.00      LL0  C  
ATOM   3274  C   TYR L 140      11.166   9.430 -64.290  1.00  0.00      LL0  C  
ATOM   3275  O   TYR L 140      11.403  10.370 -65.041  1.00  0.00      LL0  O  
ATOM   3276  CB  TYR L 140      11.497  10.411 -62.012  1.00  0.00      LL0  C  
ATOM   3277  CG  TYR L 140      10.106  10.139 -61.468  1.00  0.00      LL0  C  
ATOM   3278  CD1 TYR L 140       8.981  10.641 -62.156  1.00  0.00      LL0  C  
ATOM   3279  CD2 TYR L 140       9.972   9.388 -60.282  1.00  0.00      LL0  C  
ATOM   3280  CE1 TYR L 140       7.694  10.372 -61.657  1.00  0.00      LL0  C  
ATOM   3281  CE2 TYR L 140       8.686   9.127 -59.779  1.00  0.00      LL0  C  
ATOM   3282  CZ  TYR L 140       7.561   9.624 -60.469  1.00  0.00      LL0  C  
ATOM   3283  OH  TYR L 140       6.296   9.386 -59.962  1.00  0.00      LL0  O  
ATOM   3284  H   TYR L 140      13.617  10.001 -64.225  1.00  0.00      LL0  H  
ATOM   3285  HH  TYR L 140       6.400   9.173 -59.035  1.00  0.00      LL0  H  
ATOM   3286  N   PRO L 141      10.217   8.489 -64.526  1.00  0.00      LL0  N  
ATOM   3287  CA  PRO L 141       9.907   7.361 -63.632  1.00  0.00      LL0  C  
ATOM   3288  C   PRO L 141      10.887   6.207 -63.815  1.00  0.00      LL0  C  
ATOM   3289  O   PRO L 141      11.998   6.396 -64.283  1.00  0.00      LL0  O  
ATOM   3290  CB  PRO L 141       8.475   7.034 -64.072  1.00  0.00      LL0  C  
ATOM   3291  CG  PRO L 141       8.472   7.292 -65.578  1.00  0.00      LL0  C  
ATOM   3292  CD  PRO L 141       9.362   8.522 -65.709  1.00  0.00      LL0  C  
ATOM   3293  N   ARG L 142      10.434   4.989 -63.469  1.00  0.00      LL0  N  
ATOM   3294  CA  ARG L 142      11.311   3.830 -63.677  1.00  0.00      LL0  C  
ATOM   3295  C   ARG L 142      11.524   3.376 -65.122  1.00  0.00      LL0  C  
ATOM   3296  O   ARG L 142      11.897   2.236 -65.370  1.00  0.00      LL0  O  
ATOM   3297  CB  ARG L 142      10.820   2.634 -62.849  1.00  0.00      LL0  C  
ATOM   3298  CG  ARG L 142      11.286   2.618 -61.391  1.00  0.00      LL0  C  
ATOM   3299  CD  ARG L 142      10.752   1.408 -60.611  1.00  0.00      LL0  C  
ATOM   3300  NE  ARG L 142      11.349   1.311 -59.275  1.00  0.00      LL0  N  
ATOM   3301  CZ  ARG L 142      12.440   0.551 -59.040  1.00  0.00      LL0  C  
ATOM   3302  NH1 ARG L 142      12.958  -0.203 -60.004  1.00  0.00      LL0  N1+
ATOM   3303  NH2 ARG L 142      12.997   0.560 -57.838  1.00  0.00      LL0  N  
ATOM   3304  H   ARG L 142       9.515   4.872 -63.094  1.00  0.00      LL0  H  
ATOM   3305  HE  ARG L 142      10.965   1.842 -58.510  1.00  0.00      LL0  H  
ATOM   3306 HH11 ARG L 142      13.767  -0.764 -59.829  1.00  0.00      LL0  H  
ATOM   3307 HH12 ARG L 142      12.547  -0.214 -60.915  1.00  0.00      LL0  H  
ATOM   3308 HH21 ARG L 142      13.890   0.142 -57.634  1.00  0.00      LL0  H  
ATOM   3309 HH22 ARG L 142      12.511   1.031 -57.090  1.00  0.00      LL0  H  
ATOM   3310  N   GLU L 143      11.246   4.279 -66.072  1.00  0.00      LL0  N  
ATOM   3311  CA  GLU L 143      11.243   3.836 -67.463  1.00  0.00      LL0  C  
ATOM   3312  C   GLU L 143      12.602   4.001 -68.119  1.00  0.00      LL0  C  
ATOM   3313  O   GLU L 143      12.849   4.859 -68.961  1.00  0.00      LL0  O  
ATOM   3314  CB  GLU L 143      10.128   4.556 -68.215  1.00  0.00      LL0  C  
ATOM   3315  CG  GLU L 143       9.702   3.859 -69.509  1.00  0.00      LL0  C  
ATOM   3316  CD  GLU L 143       8.518   4.604 -70.084  1.00  0.00      LL0  C  
ATOM   3317  OE1 GLU L 143       8.686   5.311 -71.074  1.00  0.00      LL0  O  
ATOM   3318  OE2 GLU L 143       7.431   4.516 -69.520  1.00  0.00      LL0  O1-
ATOM   3319  H   GLU L 143      11.197   5.253 -65.858  1.00  0.00      LL0  H  
ATOM   3320  N   ALA L 144      13.502   3.147 -67.627  1.00  0.00      LL0  N  
ATOM   3321  CA  ALA L 144      14.875   3.244 -68.099  1.00  0.00      LL0  C  
ATOM   3322  C   ALA L 144      15.249   2.070 -68.976  1.00  0.00      LL0  C  
ATOM   3323  O   ALA L 144      14.555   1.064 -69.041  1.00  0.00      LL0  O  
ATOM   3324  CB  ALA L 144      15.833   3.333 -66.911  1.00  0.00      LL0  C  
ATOM   3325  H   ALA L 144      13.200   2.411 -67.017  1.00  0.00      LL0  H  
ATOM   3326  N   LYS L 145      16.384   2.256 -69.653  1.00  0.00      LL0  N  
ATOM   3327  CA  LYS L 145      16.872   1.251 -70.587  1.00  0.00      LL0  C  
ATOM   3328  C   LYS L 145      18.383   1.300 -70.595  1.00  0.00      LL0  C  
ATOM   3329  O   LYS L 145      18.978   2.301 -70.987  1.00  0.00      LL0  O  
ATOM   3330  CB  LYS L 145      16.334   1.562 -71.995  1.00  0.00      LL0  C  
ATOM   3331  CG  LYS L 145      16.673   0.557 -73.107  1.00  0.00      LL0  C  
ATOM   3332  CD  LYS L 145      17.337   1.208 -74.331  1.00  0.00      LL0  C  
ATOM   3333  CE  LYS L 145      18.762   1.655 -74.008  1.00  0.00      LL0  C  
ATOM   3334  NZ  LYS L 145      19.418   2.366 -75.109  1.00  0.00      LL0  N1+
ATOM   3335  H   LYS L 145      16.848   3.141 -69.594  1.00  0.00      LL0  H  
ATOM   3336  HZ1 LYS L 145      20.389   2.617 -74.826  1.00  0.00      LL0  H  
ATOM   3337  HZ2 LYS L 145      19.531   1.814 -75.990  1.00  0.00      LL0  H  
ATOM   3338  HZ3 LYS L 145      18.940   3.263 -75.328  1.00  0.00      LL0  H  
ATOM   3339  N   VAL L 146      18.994   0.184 -70.195  1.00  0.00      LL0  N  
ATOM   3340  CA  VAL L 146      20.423   0.123 -70.478  1.00  0.00      LL0  C  
ATOM   3341  C   VAL L 146      20.665  -0.722 -71.710  1.00  0.00      LL0  C  
ATOM   3342  O   VAL L 146      20.102  -1.794 -71.877  1.00  0.00      LL0  O  
ATOM   3343  CB  VAL L 146      21.204  -0.417 -69.275  1.00  0.00      LL0  C  
ATOM   3344  CG1 VAL L 146      22.720  -0.300 -69.469  1.00  0.00      LL0  C  
ATOM   3345  CG2 VAL L 146      20.764   0.291 -67.998  1.00  0.00      LL0  C  
ATOM   3346  H   VAL L 146      18.511  -0.610 -69.820  1.00  0.00      LL0  H  
ATOM   3347  N   GLN L 147      21.518  -0.195 -72.593  1.00  0.00      LL0  N  
ATOM   3348  CA  GLN L 147      22.032  -1.115 -73.599  1.00  0.00      LL0  C  
ATOM   3349  C   GLN L 147      23.534  -1.101 -73.605  1.00  0.00      LL0  C  
ATOM   3350  O   GLN L 147      24.168  -0.137 -74.011  1.00  0.00      LL0  O  
ATOM   3351  CB  GLN L 147      21.487  -0.808 -74.991  1.00  0.00      LL0  C  
ATOM   3352  CG  GLN L 147      20.176  -1.550 -75.262  1.00  0.00      LL0  C  
ATOM   3353  CD  GLN L 147      19.544  -1.024 -76.532  1.00  0.00      LL0  C  
ATOM   3354  NE2 GLN L 147      18.745  -1.900 -77.142  1.00  0.00      LL0  N  
ATOM   3355  OE1 GLN L 147      19.750   0.114 -76.943  1.00  0.00      LL0  O  
ATOM   3356  H   GLN L 147      21.864   0.740 -72.503  1.00  0.00      LL0  H  
ATOM   3357 HE21 GLN L 147      18.620  -2.820 -76.768  1.00  0.00      LL0  H  
ATOM   3358 HE22 GLN L 147      18.249  -1.649 -77.971  1.00  0.00      LL0  H  
ATOM   3359  N   TRP L 148      24.078  -2.224 -73.136  1.00  0.00      LL0  N  
ATOM   3360  CA  TRP L 148      25.522  -2.371 -73.275  1.00  0.00      LL0  C  
ATOM   3361  C   TRP L 148      25.900  -2.679 -74.705  1.00  0.00      LL0  C  
ATOM   3362  O   TRP L 148      25.844  -3.816 -75.151  1.00  0.00      LL0  O  
ATOM   3363  CB  TRP L 148      26.036  -3.484 -72.377  1.00  0.00      LL0  C  
ATOM   3364  CG  TRP L 148      25.950  -3.096 -70.928  1.00  0.00      LL0  C  
ATOM   3365  CD1 TRP L 148      24.934  -3.432 -70.024  1.00  0.00      LL0  C  
ATOM   3366  CD2 TRP L 148      26.908  -2.335 -70.169  1.00  0.00      LL0  C  
ATOM   3367  CE2 TRP L 148      26.415  -2.261 -68.825  1.00  0.00      LL0  C  
ATOM   3368  CE3 TRP L 148      28.134  -1.726 -70.510  1.00  0.00      LL0  C  
ATOM   3369  NE1 TRP L 148      25.203  -2.942 -68.786  1.00  0.00      LL0  N  
ATOM   3370  CZ2 TRP L 148      27.164  -1.582 -67.844  1.00  0.00      LL0  C  
ATOM   3371  CZ3 TRP L 148      28.870  -1.047 -69.520  1.00  0.00      LL0  C  
ATOM   3372  CH2 TRP L 148      28.390  -0.978 -68.194  1.00  0.00      LL0  C  
ATOM   3373  H   TRP L 148      23.506  -2.975 -72.806  1.00  0.00      LL0  H  
ATOM   3374  HE1 TRP L 148      24.625  -3.062 -67.997  1.00  0.00      LL0  H  
ATOM   3375  N   LYS L 149      26.263  -1.612 -75.411  1.00  0.00      LL0  N  
ATOM   3376  CA  LYS L 149      26.688  -1.810 -76.790  1.00  0.00      LL0  C  
ATOM   3377  C   LYS L 149      28.195  -1.884 -76.875  1.00  0.00      LL0  C  
ATOM   3378  O   LYS L 149      28.870  -1.073 -77.499  1.00  0.00      LL0  O  
ATOM   3379  CB  LYS L 149      26.084  -0.712 -77.663  1.00  0.00      LL0  C  
ATOM   3380  CG  LYS L 149      24.613  -1.027 -77.940  1.00  0.00      LL0  C  
ATOM   3381  CD  LYS L 149      23.796   0.150 -78.468  1.00  0.00      LL0  C  
ATOM   3382  CE  LYS L 149      22.408  -0.297 -78.931  1.00  0.00      LL0  C  
ATOM   3383  NZ  LYS L 149      21.492   0.846 -78.973  1.00  0.00      LL0  N1+
ATOM   3384  H   LYS L 149      26.369  -0.734 -74.939  1.00  0.00      LL0  H  
ATOM   3385  HZ1 LYS L 149      21.098   1.047 -78.025  1.00  0.00      LL0  H  
ATOM   3386  HZ2 LYS L 149      21.999   1.729 -79.205  1.00  0.00      LL0  H  
ATOM   3387  HZ3 LYS L 149      20.702   0.731 -79.627  1.00  0.00      LL0  H  
ATOM   3388  N   VAL L 150      28.697  -2.899 -76.163  1.00  0.00      LL0  N  
ATOM   3389  CA  VAL L 150      30.145  -2.990 -76.002  1.00  0.00      LL0  C  
ATOM   3390  C   VAL L 150      30.804  -3.406 -77.302  1.00  0.00      LL0  C  
ATOM   3391  O   VAL L 150      30.550  -4.478 -77.837  1.00  0.00      LL0  O  
ATOM   3392  CB  VAL L 150      30.469  -3.933 -74.839  1.00  0.00      LL0  C  
ATOM   3393  CG1 VAL L 150      31.969  -4.108 -74.619  1.00  0.00      LL0  C  
ATOM   3394  CG2 VAL L 150      29.795  -3.422 -73.565  1.00  0.00      LL0  C  
ATOM   3395  H   VAL L 150      28.091  -3.659 -75.917  1.00  0.00      LL0  H  
ATOM   3396  N   ASP L 151      31.581  -2.448 -77.829  1.00  0.00      LL0  N  
ATOM   3397  CA  ASP L 151      32.154  -2.577 -79.174  1.00  0.00      LL0  C  
ATOM   3398  C   ASP L 151      31.099  -2.842 -80.234  1.00  0.00      LL0  C  
ATOM   3399  O   ASP L 151      31.285  -3.591 -81.186  1.00  0.00      LL0  O  
ATOM   3400  CB  ASP L 151      33.269  -3.637 -79.238  1.00  0.00      LL0  C  
ATOM   3401  CG  ASP L 151      34.356  -3.347 -78.221  1.00  0.00      LL0  C  
ATOM   3402  OD1 ASP L 151      35.462  -2.985 -78.606  1.00  0.00      LL0  O  
ATOM   3403  OD2 ASP L 151      34.113  -3.482 -77.027  1.00  0.00      LL0  O1-
ATOM   3404  H   ASP L 151      31.845  -1.691 -77.231  1.00  0.00      LL0  H  
ATOM   3405  N   ASN L 152      29.942  -2.189 -79.988  1.00  0.00      LL0  N  
ATOM   3406  CA  ASN L 152      28.674  -2.401 -80.708  1.00  0.00      LL0  C  
ATOM   3407  C   ASN L 152      27.882  -3.608 -80.243  1.00  0.00      LL0  C  
ATOM   3408  O   ASN L 152      26.657  -3.606 -80.246  1.00  0.00      LL0  O  
ATOM   3409  CB  ASN L 152      28.767  -2.452 -82.244  1.00  0.00      LL0  C  
ATOM   3410  CG  ASN L 152      29.443  -1.219 -82.800  1.00  0.00      LL0  C  
ATOM   3411  ND2 ASN L 152      30.738  -1.400 -83.076  1.00  0.00      LL0  N  
ATOM   3412  OD1 ASN L 152      28.846  -0.171 -82.995  1.00  0.00      LL0  O  
ATOM   3413  H   ASN L 152      29.926  -1.608 -79.171  1.00  0.00      LL0  H  
ATOM   3414 HD21 ASN L 152      31.175  -2.275 -82.848  1.00  0.00      LL0  H  
ATOM   3415 HD22 ASN L 152      31.255  -0.658 -83.495  1.00  0.00      LL0  H  
ATOM   3416  N   ALA L 153      28.619  -4.652 -79.832  1.00  0.00      LL0  N  
ATOM   3417  CA  ALA L 153      27.941  -5.878 -79.424  1.00  0.00      LL0  C  
ATOM   3418  C   ALA L 153      27.099  -5.730 -78.171  1.00  0.00      LL0  C  
ATOM   3419  O   ALA L 153      27.583  -5.574 -77.052  1.00  0.00      LL0  O  
ATOM   3420  CB  ALA L 153      28.948  -7.012 -79.217  1.00  0.00      LL0  C  
ATOM   3421  H   ALA L 153      29.610  -4.580 -79.711  1.00  0.00      LL0  H  
ATOM   3422  N   LEU L 154      25.788  -5.804 -78.436  1.00  0.00      LL0  N  
ATOM   3423  CA  LEU L 154      24.832  -5.793 -77.333  1.00  0.00      LL0  C  
ATOM   3424  C   LEU L 154      25.018  -6.976 -76.408  1.00  0.00      LL0  C  
ATOM   3425  O   LEU L 154      25.023  -8.130 -76.817  1.00  0.00      LL0  O  
ATOM   3426  CB  LEU L 154      23.379  -5.757 -77.818  1.00  0.00      LL0  C  
ATOM   3427  CG  LEU L 154      22.916  -4.441 -78.455  1.00  0.00      LL0  C  
ATOM   3428  CD1 LEU L 154      23.275  -4.323 -79.939  1.00  0.00      LL0  C  
ATOM   3429  CD2 LEU L 154      21.420  -4.226 -78.233  1.00  0.00      LL0  C  
ATOM   3430  H   LEU L 154      25.500  -5.884 -79.388  1.00  0.00      LL0  H  
ATOM   3431  N   GLN L 155      25.191  -6.617 -75.137  1.00  0.00      LL0  N  
ATOM   3432  CA  GLN L 155      25.292  -7.672 -74.139  1.00  0.00      LL0  C  
ATOM   3433  C   GLN L 155      23.931  -8.194 -73.728  1.00  0.00      LL0  C  
ATOM   3434  O   GLN L 155      22.897  -7.729 -74.193  1.00  0.00      LL0  O  
ATOM   3435  CB  GLN L 155      26.112  -7.170 -72.956  1.00  0.00      LL0  C  
ATOM   3436  CG  GLN L 155      27.504  -6.684 -73.377  1.00  0.00      LL0  C  
ATOM   3437  CD  GLN L 155      28.334  -7.845 -73.870  1.00  0.00      LL0  C  
ATOM   3438  NE2 GLN L 155      28.783  -7.693 -75.120  1.00  0.00      LL0  N  
ATOM   3439  OE1 GLN L 155      28.566  -8.817 -73.161  1.00  0.00      LL0  O  
ATOM   3440  H   GLN L 155      25.185  -5.644 -74.907  1.00  0.00      LL0  H  
ATOM   3441 HE21 GLN L 155      28.524  -6.899 -75.679  1.00  0.00      LL0  H  
ATOM   3442 HE22 GLN L 155      29.385  -8.389 -75.504  1.00  0.00      LL0  H  
ATOM   3443  N   SER L 156      23.979  -9.204 -72.858  1.00  0.00      LL0  N  
ATOM   3444  CA  SER L 156      22.746  -9.920 -72.571  1.00  0.00      LL0  C  
ATOM   3445  C   SER L 156      22.543 -10.035 -71.063  1.00  0.00      LL0  C  
ATOM   3446  O   SER L 156      22.940  -9.151 -70.311  1.00  0.00      LL0  O  
ATOM   3447  CB  SER L 156      22.813 -11.253 -73.331  1.00  0.00      LL0  C  
ATOM   3448  OG  SER L 156      21.536 -11.902 -73.324  1.00  0.00      LL0  O  
ATOM   3449  H   SER L 156      24.835  -9.484 -72.418  1.00  0.00      LL0  H  
ATOM   3450  HG  SER L 156      21.100 -11.630 -74.125  1.00  0.00      LL0  H  
ATOM   3451  N   GLY L 157      21.951 -11.169 -70.631  1.00  0.00      LL0  N  
ATOM   3452  CA  GLY L 157      21.705 -11.413 -69.204  1.00  0.00      LL0  C  
ATOM   3453  C   GLY L 157      22.909 -11.406 -68.265  1.00  0.00      LL0  C  
ATOM   3454  O   GLY L 157      22.779 -11.433 -67.049  1.00  0.00      LL0  O  
ATOM   3455  H   GLY L 157      21.586 -11.811 -71.308  1.00  0.00      LL0  H  
ATOM   3456  N   ASN L 158      24.101 -11.333 -68.877  1.00  0.00      LL0  N  
ATOM   3457  CA  ASN L 158      25.304 -11.039 -68.095  1.00  0.00      LL0  C  
ATOM   3458  C   ASN L 158      25.375  -9.627 -67.517  1.00  0.00      LL0  C  
ATOM   3459  O   ASN L 158      26.297  -9.281 -66.791  1.00  0.00      LL0  O  
ATOM   3460  CB  ASN L 158      26.580 -11.372 -68.890  1.00  0.00      LL0  C  
ATOM   3461  CG  ASN L 158      26.687 -10.581 -70.188  1.00  0.00      LL0  C  
ATOM   3462  ND2 ASN L 158      27.926 -10.186 -70.483  1.00  0.00      LL0  N  
ATOM   3463  OD1 ASN L 158      25.714 -10.375 -70.906  1.00  0.00      LL0  O  
ATOM   3464  H   ASN L 158      24.158 -11.274 -69.873  1.00  0.00      LL0  H  
ATOM   3465 HD21 ASN L 158      28.678 -10.346 -69.838  1.00  0.00      LL0  H  
ATOM   3466 HD22 ASN L 158      28.127  -9.731 -71.356  1.00  0.00      LL0  H  
ATOM   3467  N   SER L 159      24.358  -8.831 -67.859  1.00  0.00      LL0  N  
ATOM   3468  CA  SER L 159      24.221  -7.521 -67.239  1.00  0.00      LL0  C  
ATOM   3469  C   SER L 159      23.202  -7.550 -66.112  1.00  0.00      LL0  C  
ATOM   3470  O   SER L 159      22.003  -7.428 -66.325  1.00  0.00      LL0  O  
ATOM   3471  CB  SER L 159      23.818  -6.513 -68.315  1.00  0.00      LL0  C  
ATOM   3472  OG  SER L 159      24.468  -6.851 -69.552  1.00  0.00      LL0  O  
ATOM   3473  H   SER L 159      23.650  -9.131 -68.495  1.00  0.00      LL0  H  
ATOM   3474  HG  SER L 159      23.964  -7.577 -69.915  1.00  0.00      LL0  H  
ATOM   3475  N   GLN L 160      23.710  -7.748 -64.889  1.00  0.00      LL0  N  
ATOM   3476  CA  GLN L 160      22.730  -7.752 -63.804  1.00  0.00      LL0  C  
ATOM   3477  C   GLN L 160      22.505  -6.380 -63.204  1.00  0.00      LL0  C  
ATOM   3478  O   GLN L 160      23.356  -5.825 -62.517  1.00  0.00      LL0  O  
ATOM   3479  CB  GLN L 160      23.093  -8.758 -62.714  1.00  0.00      LL0  C  
ATOM   3480  CG  GLN L 160      23.090 -10.206 -63.202  1.00  0.00      LL0  C  
ATOM   3481  CD  GLN L 160      23.121 -11.124 -61.998  1.00  0.00      LL0  C  
ATOM   3482  NE2 GLN L 160      21.974 -11.777 -61.798  1.00  0.00      LL0  N  
ATOM   3483  OE1 GLN L 160      24.097 -11.228 -61.269  1.00  0.00      LL0  O  
ATOM   3484  H   GLN L 160      24.701  -7.768 -64.740  1.00  0.00      LL0  H  
ATOM   3485 HE21 GLN L 160      21.213 -11.702 -62.439  1.00  0.00      LL0  H  
ATOM   3486 HE22 GLN L 160      21.876 -12.348 -60.981  1.00  0.00      LL0  H  
ATOM   3487  N   GLU L 161      21.325  -5.837 -63.500  1.00  0.00      LL0  N  
ATOM   3488  CA  GLU L 161      21.091  -4.509 -62.948  1.00  0.00      LL0  C  
ATOM   3489  C   GLU L 161      20.182  -4.448 -61.741  1.00  0.00      LL0  C  
ATOM   3490  O   GLU L 161      19.302  -5.275 -61.536  1.00  0.00      LL0  O  
ATOM   3491  CB  GLU L 161      20.685  -3.531 -64.050  1.00  0.00      LL0  C  
ATOM   3492  CG  GLU L 161      19.567  -3.946 -65.005  1.00  0.00      LL0  C  
ATOM   3493  CD  GLU L 161      19.571  -2.970 -66.166  1.00  0.00      LL0  C  
ATOM   3494  OE1 GLU L 161      20.513  -3.001 -66.955  1.00  0.00      LL0  O  
ATOM   3495  OE2 GLU L 161      18.648  -2.167 -66.272  1.00  0.00      LL0  O1-
ATOM   3496  H   GLU L 161      20.647  -6.305 -64.068  1.00  0.00      LL0  H  
ATOM   3497  N   SER L 162      20.466  -3.424 -60.928  1.00  0.00      LL0  N  
ATOM   3498  CA  SER L 162      19.624  -3.177 -59.764  1.00  0.00      LL0  C  
ATOM   3499  C   SER L 162      19.157  -1.740 -59.796  1.00  0.00      LL0  C  
ATOM   3500  O   SER L 162      19.838  -0.868 -60.322  1.00  0.00      LL0  O  
ATOM   3501  CB  SER L 162      20.378  -3.494 -58.468  1.00  0.00      LL0  C  
ATOM   3502  OG  SER L 162      19.494  -3.408 -57.343  1.00  0.00      LL0  O  
ATOM   3503  H   SER L 162      21.198  -2.789 -61.179  1.00  0.00      LL0  H  
ATOM   3504  HG  SER L 162      19.928  -3.884 -56.633  1.00  0.00      LL0  H  
ATOM   3505  N   VAL L 163      17.948  -1.536 -59.254  1.00  0.00      LL0  N  
ATOM   3506  CA  VAL L 163      17.341  -0.210 -59.367  1.00  0.00      LL0  C  
ATOM   3507  C   VAL L 163      16.757   0.223 -58.036  1.00  0.00      LL0  C  
ATOM   3508  O   VAL L 163      15.743  -0.329 -57.605  1.00  0.00      LL0  O  
ATOM   3509  CB  VAL L 163      16.221  -0.180 -60.423  1.00  0.00      LL0  C  
ATOM   3510  CG1 VAL L 163      15.884   1.263 -60.805  1.00  0.00      LL0  C  
ATOM   3511  CG2 VAL L 163      16.485  -1.051 -61.653  1.00  0.00      LL0  C  
ATOM   3512  H   VAL L 163      17.513  -2.284 -58.754  1.00  0.00      LL0  H  
ATOM   3513  N   THR L 164      17.420   1.212 -57.407  1.00  0.00      LL0  N  
ATOM   3514  CA  THR L 164      16.947   1.664 -56.097  1.00  0.00      LL0  C  
ATOM   3515  C   THR L 164      15.500   2.103 -56.113  1.00  0.00      LL0  C  
ATOM   3516  O   THR L 164      14.907   2.368 -57.154  1.00  0.00      LL0  O  
ATOM   3517  CB  THR L 164      17.804   2.809 -55.534  1.00  0.00      LL0  C  
ATOM   3518  CG2 THR L 164      19.214   2.372 -55.146  1.00  0.00      LL0  C  
ATOM   3519  OG1 THR L 164      17.838   3.916 -56.440  1.00  0.00      LL0  O  
ATOM   3520  H   THR L 164      18.117   1.732 -57.903  1.00  0.00      LL0  H  
ATOM   3521  HG1 THR L 164      17.418   4.635 -55.970  1.00  0.00      LL0  H  
ATOM   3522  N   GLU L 165      14.954   2.165 -54.897  1.00  0.00      LL0  N  
ATOM   3523  CA  GLU L 165      13.691   2.877 -54.843  1.00  0.00      LL0  C  
ATOM   3524  C   GLU L 165      13.900   4.372 -54.787  1.00  0.00      LL0  C  
ATOM   3525  O   GLU L 165      15.032   4.836 -54.883  1.00  0.00      LL0  O  
ATOM   3526  CB  GLU L 165      12.827   2.349 -53.699  1.00  0.00      LL0  C  
ATOM   3527  CG  GLU L 165      11.816   1.334 -54.240  1.00  0.00      LL0  C  
ATOM   3528  CD  GLU L 165      10.993   1.976 -55.346  1.00  0.00      LL0  C  
ATOM   3529  OE1 GLU L 165      10.500   3.085 -55.167  1.00  0.00      LL0  O  
ATOM   3530  OE2 GLU L 165      10.829   1.373 -56.401  1.00  0.00      LL0  O1-
ATOM   3531  H   GLU L 165      15.484   1.989 -54.071  1.00  0.00      LL0  H  
ATOM   3532  N   GLN L 166      12.775   5.084 -54.627  1.00  0.00      LL0  N  
ATOM   3533  CA  GLN L 166      12.844   6.540 -54.521  1.00  0.00      LL0  C  
ATOM   3534  C   GLN L 166      13.785   7.070 -53.448  1.00  0.00      LL0  C  
ATOM   3535  O   GLN L 166      13.509   7.056 -52.255  1.00  0.00      LL0  O  
ATOM   3536  CB  GLN L 166      11.434   7.115 -54.399  1.00  0.00      LL0  C  
ATOM   3537  CG  GLN L 166      10.665   6.908 -55.702  1.00  0.00      LL0  C  
ATOM   3538  CD  GLN L 166       9.314   7.582 -55.645  1.00  0.00      LL0  C  
ATOM   3539  NE2 GLN L 166       9.249   8.720 -56.343  1.00  0.00      LL0  N  
ATOM   3540  OE1 GLN L 166       8.368   7.098 -55.043  1.00  0.00      LL0  O  
ATOM   3541  H   GLN L 166      11.896   4.600 -54.623  1.00  0.00      LL0  H  
ATOM   3542 HE21 GLN L 166      10.092   9.107 -56.722  1.00  0.00      LL0  H  
ATOM   3543 HE22 GLN L 166       8.374   9.183 -56.487  1.00  0.00      LL0  H  
ATOM   3544  N   ASP L 167      14.933   7.525 -53.962  1.00  0.00      LL0  N  
ATOM   3545  CA  ASP L 167      16.075   7.857 -53.118  1.00  0.00      LL0  C  
ATOM   3546  C   ASP L 167      15.856   8.949 -52.083  1.00  0.00      LL0  C  
ATOM   3547  O   ASP L 167      15.095   9.904 -52.231  1.00  0.00      LL0  O  
ATOM   3548  CB  ASP L 167      17.303   8.157 -54.004  1.00  0.00      LL0  C  
ATOM   3549  CG  ASP L 167      18.553   8.403 -53.167  1.00  0.00      LL0  C  
ATOM   3550  OD1 ASP L 167      19.004   9.540 -53.099  1.00  0.00      LL0  O  
ATOM   3551  OD2 ASP L 167      19.036   7.479 -52.521  1.00  0.00      LL0  O1-
ATOM   3552  H   ASP L 167      15.052   7.441 -54.950  1.00  0.00      LL0  H  
ATOM   3553  N   SER L 168      16.654   8.750 -51.032  1.00  0.00      LL0  N  
ATOM   3554  CA  SER L 168      16.986   9.707 -49.983  1.00  0.00      LL0  C  
ATOM   3555  C   SER L 168      16.992  11.188 -50.347  1.00  0.00      LL0  C  
ATOM   3556  O   SER L 168      16.600  12.062 -49.568  1.00  0.00      LL0  O  
ATOM   3557  CB  SER L 168      18.362   9.322 -49.432  1.00  0.00      LL0  C  
ATOM   3558  OG  SER L 168      18.619   7.931 -49.675  1.00  0.00      LL0  O  
ATOM   3559  H   SER L 168      17.170   7.891 -51.049  1.00  0.00      LL0  H  
ATOM   3560  HG  SER L 168      18.972   7.864 -50.568  1.00  0.00      LL0  H  
ATOM   3561  N   LYS L 169      17.504  11.486 -51.551  1.00  0.00      LL0  N  
ATOM   3562  CA  LYS L 169      17.560  12.916 -51.776  1.00  0.00      LL0  C  
ATOM   3563  C   LYS L 169      16.431  13.620 -52.472  1.00  0.00      LL0  C  
ATOM   3564  O   LYS L 169      15.850  14.508 -51.853  1.00  0.00      LL0  O  
ATOM   3565  CB  LYS L 169      18.926  13.476 -52.159  1.00  0.00      LL0  C  
ATOM   3566  CG  LYS L 169      19.885  13.587 -50.957  1.00  0.00      LL0  C  
ATOM   3567  CD  LYS L 169      19.320  13.929 -49.553  1.00  0.00      LL0  C  
ATOM   3568  CE  LYS L 169      18.386  15.141 -49.343  1.00  0.00      LL0  C  
ATOM   3569  NZ  LYS L 169      16.968  14.733 -49.432  1.00  0.00      LL0  N1+
ATOM   3570  H   LYS L 169      17.806  10.783 -52.202  1.00  0.00      LL0  H  
ATOM   3571  HZ1 LYS L 169      16.385  15.241 -48.741  1.00  0.00      LL0  H  
ATOM   3572  HZ2 LYS L 169      16.577  14.919 -50.381  1.00  0.00      LL0  H  
ATOM   3573  HZ3 LYS L 169      16.868  13.707 -49.258  1.00  0.00      LL0  H  
ATOM   3574  N   ASP L 170      16.158  13.221 -53.711  1.00  0.00      LL0  N  
ATOM   3575  CA  ASP L 170      15.040  13.850 -54.412  1.00  0.00      LL0  C  
ATOM   3576  C   ASP L 170      13.913  12.877 -54.730  1.00  0.00      LL0  C  
ATOM   3577  O   ASP L 170      12.896  13.227 -55.325  1.00  0.00      LL0  O  
ATOM   3578  CB  ASP L 170      15.548  14.530 -55.697  1.00  0.00      LL0  C  
ATOM   3579  CG  ASP L 170      15.895  13.501 -56.767  1.00  0.00      LL0  C  
ATOM   3580  OD1 ASP L 170      16.407  12.440 -56.429  1.00  0.00      LL0  O  
ATOM   3581  OD2 ASP L 170      15.582  13.723 -57.932  1.00  0.00      LL0  O1-
ATOM   3582  H   ASP L 170      16.700  12.543 -54.213  1.00  0.00      LL0  H  
ATOM   3583  N   SER L 171      14.176  11.615 -54.354  1.00  0.00      LL0  N  
ATOM   3584  CA  SER L 171      13.248  10.536 -54.660  1.00  0.00      LL0  C  
ATOM   3585  C   SER L 171      12.980  10.261 -56.134  1.00  0.00      LL0  C  
ATOM   3586  O   SER L 171      11.883   9.915 -56.561  1.00  0.00      LL0  O  
ATOM   3587  CB  SER L 171      11.999  10.684 -53.785  1.00  0.00      LL0  C  
ATOM   3588  OG  SER L 171      12.431  10.966 -52.445  1.00  0.00      LL0  O  
ATOM   3589  H   SER L 171      14.973  11.395 -53.796  1.00  0.00      LL0  H  
ATOM   3590  HG  SER L 171      13.193  10.412 -52.280  1.00  0.00      LL0  H  
ATOM   3591  N   THR L 172      14.074  10.385 -56.900  1.00  0.00      LL0  N  
ATOM   3592  CA  THR L 172      14.085   9.627 -58.149  1.00  0.00      LL0  C  
ATOM   3593  C   THR L 172      14.541   8.200 -57.884  1.00  0.00      LL0  C  
ATOM   3594  O   THR L 172      14.623   7.784 -56.736  1.00  0.00      LL0  O  
ATOM   3595  CB  THR L 172      14.991  10.315 -59.163  1.00  0.00      LL0  C  
ATOM   3596  CG2 THR L 172      14.271  11.421 -59.911  1.00  0.00      LL0  C  
ATOM   3597  OG1 THR L 172      16.166  10.829 -58.539  1.00  0.00      LL0  O  
ATOM   3598  H   THR L 172      14.937  10.748 -56.542  1.00  0.00      LL0  H  
ATOM   3599  HG1 THR L 172      15.924  11.656 -58.111  1.00  0.00      LL0  H  
ATOM   3600  N   TYR L 173      14.834   7.466 -58.959  1.00  0.00      LL0  N  
ATOM   3601  CA  TYR L 173      15.450   6.161 -58.750  1.00  0.00      LL0  C  
ATOM   3602  C   TYR L 173      16.825   6.190 -59.380  1.00  0.00      LL0  C  
ATOM   3603  O   TYR L 173      17.104   7.027 -60.233  1.00  0.00      LL0  O  
ATOM   3604  CB  TYR L 173      14.653   5.014 -59.396  1.00  0.00      LL0  C  
ATOM   3605  CG  TYR L 173      13.157   5.247 -59.400  1.00  0.00      LL0  C  
ATOM   3606  CD1 TYR L 173      12.613   6.026 -60.440  1.00  0.00      LL0  C  
ATOM   3607  CD2 TYR L 173      12.347   4.675 -58.395  1.00  0.00      LL0  C  
ATOM   3608  CE1 TYR L 173      11.231   6.248 -60.474  1.00  0.00      LL0  C  
ATOM   3609  CE2 TYR L 173      10.955   4.880 -58.447  1.00  0.00      LL0  C  
ATOM   3610  CZ  TYR L 173      10.416   5.667 -59.488  1.00  0.00      LL0  C  
ATOM   3611  OH  TYR L 173       9.058   5.889 -59.578  1.00  0.00      LL0  O  
ATOM   3612  H   TYR L 173      14.774   7.826 -59.890  1.00  0.00      LL0  H  
ATOM   3613  HH  TYR L 173       8.595   5.383 -58.907  1.00  0.00      LL0  H  
ATOM   3614  N   SER L 174      17.645   5.230 -58.961  1.00  0.00      LL0  N  
ATOM   3615  CA  SER L 174      18.919   5.074 -59.644  1.00  0.00      LL0  C  
ATOM   3616  C   SER L 174      19.103   3.632 -60.060  1.00  0.00      LL0  C  
ATOM   3617  O   SER L 174      18.453   2.738 -59.530  1.00  0.00      LL0  O  
ATOM   3618  CB  SER L 174      20.051   5.552 -58.743  1.00  0.00      LL0  C  
ATOM   3619  OG  SER L 174      19.932   6.963 -58.517  1.00  0.00      LL0  O  
ATOM   3620  H   SER L 174      17.408   4.591 -58.229  1.00  0.00      LL0  H  
ATOM   3621  HG  SER L 174      20.752   7.199 -58.086  1.00  0.00      LL0  H  
ATOM   3622  N   LEU L 175      19.995   3.432 -61.035  1.00  0.00      LL0  N  
ATOM   3623  CA  LEU L 175      20.148   2.092 -61.594  1.00  0.00      LL0  C  
ATOM   3624  C   LEU L 175      21.614   1.757 -61.778  1.00  0.00      LL0  C  
ATOM   3625  O   LEU L 175      22.329   2.460 -62.477  1.00  0.00      LL0  O  
ATOM   3626  CB  LEU L 175      19.367   2.049 -62.914  1.00  0.00      LL0  C  
ATOM   3627  CG  LEU L 175      19.124   0.708 -63.610  1.00  0.00      LL0  C  
ATOM   3628  CD1 LEU L 175      17.969   0.828 -64.603  1.00  0.00      LL0  C  
ATOM   3629  CD2 LEU L 175      20.362   0.153 -64.307  1.00  0.00      LL0  C  
ATOM   3630  H   LEU L 175      20.458   4.219 -61.446  1.00  0.00      LL0  H  
ATOM   3631  N   SER L 176      22.048   0.666 -61.147  1.00  0.00      LL0  N  
ATOM   3632  CA  SER L 176      23.390   0.227 -61.499  1.00  0.00      LL0  C  
ATOM   3633  C   SER L 176      23.349  -1.022 -62.344  1.00  0.00      LL0  C  
ATOM   3634  O   SER L 176      22.945  -2.080 -61.870  1.00  0.00      LL0  O  
ATOM   3635  CB  SER L 176      24.244   0.013 -60.249  1.00  0.00      LL0  C  
ATOM   3636  OG  SER L 176      23.659  -0.978 -59.387  1.00  0.00      LL0  O  
ATOM   3637  H   SER L 176      21.439   0.117 -60.574  1.00  0.00      LL0  H  
ATOM   3638  HG  SER L 176      23.362  -1.679 -59.967  1.00  0.00      LL0  H  
ATOM   3639  N   SER L 177      23.768  -0.855 -63.598  1.00  0.00      LL0  N  
ATOM   3640  CA  SER L 177      23.850  -2.037 -64.443  1.00  0.00      LL0  C  
ATOM   3641  C   SER L 177      25.194  -2.713 -64.303  1.00  0.00      LL0  C  
ATOM   3642  O   SER L 177      26.232  -2.163 -64.653  1.00  0.00      LL0  O  
ATOM   3643  CB  SER L 177      23.546  -1.673 -65.895  1.00  0.00      LL0  C  
ATOM   3644  OG  SER L 177      23.325  -2.856 -66.669  1.00  0.00      LL0  O  
ATOM   3645  H   SER L 177      24.151   0.027 -63.870  1.00  0.00      LL0  H  
ATOM   3646  HG  SER L 177      22.368  -2.932 -66.762  1.00  0.00      LL0  H  
ATOM   3647  N   THR L 178      25.130  -3.922 -63.747  1.00  0.00      LL0  N  
ATOM   3648  CA  THR L 178      26.386  -4.628 -63.537  1.00  0.00      LL0  C  
ATOM   3649  C   THR L 178      26.697  -5.597 -64.659  1.00  0.00      LL0  C  
ATOM   3650  O   THR L 178      26.409  -6.788 -64.591  1.00  0.00      LL0  O  
ATOM   3651  CB  THR L 178      26.360  -5.352 -62.190  1.00  0.00      LL0  C  
ATOM   3652  CG2 THR L 178      27.766  -5.607 -61.646  1.00  0.00      LL0  C  
ATOM   3653  OG1 THR L 178      25.553  -4.626 -61.253  1.00  0.00      LL0  O  
ATOM   3654  H   THR L 178      24.257  -4.331 -63.485  1.00  0.00      LL0  H  
ATOM   3655  HG1 THR L 178      24.655  -4.871 -61.461  1.00  0.00      LL0  H  
ATOM   3656  N   LEU L 179      27.299  -5.037 -65.714  1.00  0.00      LL0  N  
ATOM   3657  CA  LEU L 179      27.782  -5.937 -66.759  1.00  0.00      LL0  C  
ATOM   3658  C   LEU L 179      28.906  -6.799 -66.226  1.00  0.00      LL0  C  
ATOM   3659  O   LEU L 179      29.810  -6.302 -65.574  1.00  0.00      LL0  O  
ATOM   3660  CB  LEU L 179      28.286  -5.127 -67.956  1.00  0.00      LL0  C  
ATOM   3661  CG  LEU L 179      28.885  -5.968 -69.085  1.00  0.00      LL0  C  
ATOM   3662  CD1 LEU L 179      27.847  -6.907 -69.687  1.00  0.00      LL0  C  
ATOM   3663  CD2 LEU L 179      29.593  -5.116 -70.135  1.00  0.00      LL0  C  
ATOM   3664  H   LEU L 179      27.595  -4.079 -65.671  1.00  0.00      LL0  H  
ATOM   3665  N   THR L 180      28.833  -8.090 -66.531  1.00  0.00      LL0  N  
ATOM   3666  CA  THR L 180      30.008  -8.893 -66.243  1.00  0.00      LL0  C  
ATOM   3667  C   THR L 180      30.475  -9.653 -67.468  1.00  0.00      LL0  C  
ATOM   3668  O   THR L 180      29.726 -10.362 -68.130  1.00  0.00      LL0  O  
ATOM   3669  CB  THR L 180      29.726  -9.797 -65.037  1.00  0.00      LL0  C  
ATOM   3670  CG2 THR L 180      30.907 -10.696 -64.665  1.00  0.00      LL0  C  
ATOM   3671  OG1 THR L 180      29.363  -8.978 -63.913  1.00  0.00      LL0  O  
ATOM   3672  H   THR L 180      28.022  -8.483 -66.965  1.00  0.00      LL0  H  
ATOM   3673  HG1 THR L 180      28.540  -8.562 -64.158  1.00  0.00      LL0  H  
ATOM   3674  N   LEU L 181      31.764  -9.439 -67.739  1.00  0.00      LL0  N  
ATOM   3675  CA  LEU L 181      32.473 -10.241 -68.727  1.00  0.00      LL0  C  
ATOM   3676  C   LEU L 181      33.640 -10.899 -68.020  1.00  0.00      LL0  C  
ATOM   3677  O   LEU L 181      33.891 -10.623 -66.851  1.00  0.00      LL0  O  
ATOM   3678  CB  LEU L 181      32.941  -9.341 -69.872  1.00  0.00      LL0  C  
ATOM   3679  CG  LEU L 181      31.810  -8.959 -70.832  1.00  0.00      LL0  C  
ATOM   3680  CD1 LEU L 181      32.240  -7.895 -71.842  1.00  0.00      LL0  C  
ATOM   3681  CD2 LEU L 181      31.234 -10.190 -71.534  1.00  0.00      LL0  C  
ATOM   3682  H   LEU L 181      32.287  -8.804 -67.168  1.00  0.00      LL0  H  
ATOM   3683  N   SER L 182      34.347 -11.771 -68.744  1.00  0.00      LL0  N  
ATOM   3684  CA  SER L 182      35.571 -12.261 -68.120  1.00  0.00      LL0  C  
ATOM   3685  C   SER L 182      36.709 -11.290 -68.375  1.00  0.00      LL0  C  
ATOM   3686  O   SER L 182      36.566 -10.344 -69.142  1.00  0.00      LL0  O  
ATOM   3687  CB  SER L 182      35.911 -13.660 -68.649  1.00  0.00      LL0  C  
ATOM   3688  OG  SER L 182      36.360 -13.585 -70.010  1.00  0.00      LL0  O  
ATOM   3689  H   SER L 182      34.136 -11.950 -69.708  1.00  0.00      LL0  H  
ATOM   3690  HG  SER L 182      35.569 -13.587 -70.562  1.00  0.00      LL0  H  
ATOM   3691  N   LYS L 183      37.875 -11.582 -67.778  1.00  0.00      LL0  N  
ATOM   3692  CA  LYS L 183      39.048 -10.840 -68.243  1.00  0.00      LL0  C  
ATOM   3693  C   LYS L 183      39.399 -11.153 -69.692  1.00  0.00      LL0  C  
ATOM   3694  O   LYS L 183      39.804 -10.303 -70.474  1.00  0.00      LL0  O  
ATOM   3695  CB  LYS L 183      40.267 -11.081 -67.353  1.00  0.00      LL0  C  
ATOM   3696  CG  LYS L 183      41.266  -9.924 -67.447  1.00  0.00      LL0  C  
ATOM   3697  CD  LYS L 183      42.676 -10.296 -66.986  1.00  0.00      LL0  C  
ATOM   3698  CE  LYS L 183      43.613  -9.090 -66.854  1.00  0.00      LL0  C  
ATOM   3699  NZ  LYS L 183      43.690  -8.342 -68.115  1.00  0.00      LL0  N1+
ATOM   3700  H   LYS L 183      37.911 -12.304 -67.086  1.00  0.00      LL0  H  
ATOM   3701  HZ1 LYS L 183      44.311  -7.514 -68.065  1.00  0.00      LL0  H  
ATOM   3702  HZ2 LYS L 183      44.012  -8.911 -68.924  1.00  0.00      LL0  H  
ATOM   3703  HZ3 LYS L 183      42.753  -7.996 -68.420  1.00  0.00      LL0  H  
ATOM   3704  N   ALA L 184      39.180 -12.434 -70.038  1.00  0.00      LL0  N  
ATOM   3705  CA  ALA L 184      39.413 -12.835 -71.426  1.00  0.00      LL0  C  
ATOM   3706  C   ALA L 184      38.491 -12.149 -72.424  1.00  0.00      LL0  C  
ATOM   3707  O   ALA L 184      38.746 -12.068 -73.624  1.00  0.00      LL0  O  
ATOM   3708  CB  ALA L 184      39.271 -14.350 -71.579  1.00  0.00      LL0  C  
ATOM   3709  H   ALA L 184      38.737 -13.065 -69.401  1.00  0.00      LL0  H  
ATOM   3710  N   ASP L 185      37.396 -11.617 -71.880  1.00  0.00      LL0  N  
ATOM   3711  CA  ASP L 185      36.608 -10.743 -72.735  1.00  0.00      LL0  C  
ATOM   3712  C   ASP L 185      37.098  -9.319 -72.713  1.00  0.00      LL0  C  
ATOM   3713  O   ASP L 185      37.329  -8.719 -73.753  1.00  0.00      LL0  O  
ATOM   3714  CB  ASP L 185      35.117 -10.864 -72.432  1.00  0.00      LL0  C  
ATOM   3715  CG  ASP L 185      34.714 -12.325 -72.473  1.00  0.00      LL0  C  
ATOM   3716  OD1 ASP L 185      35.041 -13.009 -73.441  1.00  0.00      LL0  O  
ATOM   3717  OD2 ASP L 185      34.121 -12.791 -71.510  1.00  0.00      LL0  O1-
ATOM   3718  H   ASP L 185      37.111 -11.833 -70.945  1.00  0.00      LL0  H  
ATOM   3719  N   TYR L 186      37.325  -8.844 -71.481  1.00  0.00      LL0  N  
ATOM   3720  CA  TYR L 186      37.844  -7.495 -71.248  1.00  0.00      LL0  C  
ATOM   3721  C   TYR L 186      39.058  -7.092 -72.071  1.00  0.00      LL0  C  
ATOM   3722  O   TYR L 186      39.237  -5.936 -72.441  1.00  0.00      LL0  O  
ATOM   3723  CB  TYR L 186      38.117  -7.306 -69.750  1.00  0.00      LL0  C  
ATOM   3724  CG  TYR L 186      38.259  -5.845 -69.377  1.00  0.00      LL0  C  
ATOM   3725  CD1 TYR L 186      37.148  -4.989 -69.504  1.00  0.00      LL0  C  
ATOM   3726  CD2 TYR L 186      39.502  -5.379 -68.904  1.00  0.00      LL0  C  
ATOM   3727  CE1 TYR L 186      37.283  -3.633 -69.166  1.00  0.00      LL0  C  
ATOM   3728  CE2 TYR L 186      39.637  -4.025 -68.556  1.00  0.00      LL0  C  
ATOM   3729  CZ  TYR L 186      38.525  -3.170 -68.690  1.00  0.00      LL0  C  
ATOM   3730  OH  TYR L 186      38.649  -1.840 -68.344  1.00  0.00      LL0  O  
ATOM   3731  H   TYR L 186      37.068  -9.416 -70.702  1.00  0.00      LL0  H  
ATOM   3732  HH  TYR L 186      39.374  -1.727 -67.742  1.00  0.00      LL0  H  
ATOM   3733  N   GLU L 187      39.911  -8.090 -72.348  1.00  0.00      LL0  N  
ATOM   3734  CA  GLU L 187      41.050  -7.747 -73.196  1.00  0.00      LL0  C  
ATOM   3735  C   GLU L 187      40.700  -7.560 -74.662  1.00  0.00      LL0  C  
ATOM   3736  O   GLU L 187      41.202  -6.665 -75.340  1.00  0.00      LL0  O  
ATOM   3737  CB  GLU L 187      42.226  -8.716 -73.020  1.00  0.00      LL0  C  
ATOM   3738  CG  GLU L 187      42.579  -9.107 -71.576  1.00  0.00      LL0  C  
ATOM   3739  CD  GLU L 187      42.810  -7.911 -70.664  1.00  0.00      LL0  C  
ATOM   3740  OE1 GLU L 187      43.911  -7.380 -70.597  1.00  0.00      LL0  O  
ATOM   3741  OE2 GLU L 187      41.919  -7.546 -69.907  1.00  0.00      LL0  O1-
ATOM   3742  H   GLU L 187      39.791  -8.984 -71.913  1.00  0.00      LL0  H  
ATOM   3743  N   LYS L 188      39.783  -8.433 -75.118  1.00  0.00      LL0  N  
ATOM   3744  CA  LYS L 188      39.304  -8.297 -76.495  1.00  0.00      LL0  C  
ATOM   3745  C   LYS L 188      38.561  -6.989 -76.699  1.00  0.00      LL0  C  
ATOM   3746  O   LYS L 188      38.981  -6.106 -77.443  1.00  0.00      LL0  O  
ATOM   3747  CB  LYS L 188      38.398  -9.466 -76.905  1.00  0.00      LL0  C  
ATOM   3748  CG  LYS L 188      38.985 -10.864 -76.703  1.00  0.00      LL0  C  
ATOM   3749  CD  LYS L 188      38.085 -11.961 -77.289  1.00  0.00      LL0  C  
ATOM   3750  CE  LYS L 188      36.682 -12.041 -76.672  1.00  0.00      LL0  C  
ATOM   3751  NZ  LYS L 188      36.743 -12.610 -75.322  1.00  0.00      LL0  N1+
ATOM   3752  H   LYS L 188      39.322  -9.029 -74.462  1.00  0.00      LL0  H  
ATOM   3753  HZ1 LYS L 188      35.869 -12.385 -74.797  1.00  0.00      LL0  H  
ATOM   3754  HZ2 LYS L 188      36.803 -13.644 -75.327  1.00  0.00      LL0  H  
ATOM   3755  HZ3 LYS L 188      37.545 -12.234 -74.777  1.00  0.00      LL0  H  
ATOM   3756  N   HIS L 189      37.461  -6.895 -75.942  1.00  0.00      LL0  N  
ATOM   3757  CA  HIS L 189      36.633  -5.695 -75.982  1.00  0.00      LL0  C  
ATOM   3758  C   HIS L 189      37.391  -4.441 -75.603  1.00  0.00      LL0  C  
ATOM   3759  O   HIS L 189      38.462  -4.476 -74.999  1.00  0.00      LL0  O  
ATOM   3760  CB  HIS L 189      35.403  -5.893 -75.100  1.00  0.00      LL0  C  
ATOM   3761  CG  HIS L 189      34.417  -6.785 -75.811  1.00  0.00      LL0  C  
ATOM   3762  CD2 HIS L 189      34.209  -8.155 -75.628  1.00  0.00      LL0  C  
ATOM   3763  ND1 HIS L 189      33.583  -6.342 -76.765  1.00  0.00      LL0  N  
ATOM   3764  CE1 HIS L 189      32.846  -7.411 -77.193  1.00  0.00      LL0  C  
ATOM   3765  NE2 HIS L 189      33.233  -8.528 -76.493  1.00  0.00      LL0  N  
ATOM   3766  H   HIS L 189      37.249  -7.609 -75.276  1.00  0.00      LL0  H  
ATOM   3767  HD1 HIS L 189      33.520  -5.413 -77.091  1.00  0.00      LL0  H  
ATOM   3768  N   LYS L 190      36.832  -3.327 -76.054  1.00  0.00      LL0  N  
ATOM   3769  CA  LYS L 190      37.560  -2.076 -75.953  1.00  0.00      LL0  C  
ATOM   3770  C   LYS L 190      36.642  -0.890 -75.722  1.00  0.00      LL0  C  
ATOM   3771  O   LYS L 190      36.928  -0.009 -74.922  1.00  0.00      LL0  O  
ATOM   3772  CB  LYS L 190      38.417  -1.902 -77.214  1.00  0.00      LL0  C  
ATOM   3773  CG  LYS L 190      39.751  -1.189 -76.986  1.00  0.00      LL0  C  
ATOM   3774  CD  LYS L 190      40.781  -1.956 -76.140  1.00  0.00      LL0  C  
ATOM   3775  CE  LYS L 190      41.374  -3.243 -76.739  1.00  0.00      LL0  C  
ATOM   3776  NZ  LYS L 190      40.549  -4.416 -76.433  1.00  0.00      LL0  N1+
ATOM   3777  H   LYS L 190      36.000  -3.398 -76.612  1.00  0.00      LL0  H  
ATOM   3778  HZ1 LYS L 190      39.844  -4.627 -77.171  1.00  0.00      LL0  H  
ATOM   3779  HZ2 LYS L 190      41.124  -5.276 -76.318  1.00  0.00      LL0  H  
ATOM   3780  HZ3 LYS L 190      40.023  -4.297 -75.544  1.00  0.00      LL0  H  
ATOM   3781  N   VAL L 191      35.529  -0.899 -76.460  1.00  0.00      LL0  N  
ATOM   3782  CA  VAL L 191      34.573   0.192 -76.316  1.00  0.00      LL0  C  
ATOM   3783  C   VAL L 191      33.458  -0.177 -75.354  1.00  0.00      LL0  C  
ATOM   3784  O   VAL L 191      32.368  -0.606 -75.722  1.00  0.00      LL0  O  
ATOM   3785  CB  VAL L 191      34.011   0.609 -77.685  1.00  0.00      LL0  C  
ATOM   3786  CG1 VAL L 191      33.169   1.887 -77.588  1.00  0.00      LL0  C  
ATOM   3787  CG2 VAL L 191      35.126   0.753 -78.724  1.00  0.00      LL0  C  
ATOM   3788  H   VAL L 191      35.307  -1.690 -77.038  1.00  0.00      LL0  H  
ATOM   3789  N   TYR L 192      33.772   0.014 -74.070  1.00  0.00      LL0  N  
ATOM   3790  CA  TYR L 192      32.718  -0.283 -73.106  1.00  0.00      LL0  C  
ATOM   3791  C   TYR L 192      31.695   0.824 -73.008  1.00  0.00      LL0  C  
ATOM   3792  O   TYR L 192      31.891   1.828 -72.336  1.00  0.00      LL0  O  
ATOM   3793  CB  TYR L 192      33.315  -0.611 -71.740  1.00  0.00      LL0  C  
ATOM   3794  CG  TYR L 192      33.848  -2.022 -71.755  1.00  0.00      LL0  C  
ATOM   3795  CD1 TYR L 192      35.153  -2.275 -72.226  1.00  0.00      LL0  C  
ATOM   3796  CD2 TYR L 192      33.004  -3.053 -71.300  1.00  0.00      LL0  C  
ATOM   3797  CE1 TYR L 192      35.618  -3.599 -72.255  1.00  0.00      LL0  C  
ATOM   3798  CE2 TYR L 192      33.470  -4.375 -71.323  1.00  0.00      LL0  C  
ATOM   3799  CZ  TYR L 192      34.769  -4.631 -71.802  1.00  0.00      LL0  C  
ATOM   3800  OH  TYR L 192      35.224  -5.934 -71.824  1.00  0.00      LL0  O  
ATOM   3801  H   TYR L 192      34.629   0.469 -73.812  1.00  0.00      LL0  H  
ATOM   3802  HH  TYR L 192      34.523  -6.517 -71.561  1.00  0.00      LL0  H  
ATOM   3803  N   ALA L 193      30.596   0.596 -73.735  1.00  0.00      LL0  N  
ATOM   3804  CA  ALA L 193      29.586   1.644 -73.807  1.00  0.00      LL0  C  
ATOM   3805  C   ALA L 193      28.238   1.231 -73.257  1.00  0.00      LL0  C  
ATOM   3806  O   ALA L 193      27.622   0.273 -73.714  1.00  0.00      LL0  O  
ATOM   3807  CB  ALA L 193      29.395   2.078 -75.261  1.00  0.00      LL0  C  
ATOM   3808  H   ALA L 193      30.538  -0.232 -74.294  1.00  0.00      LL0  H  
ATOM   3809  N   CYS L 194      27.780   2.015 -72.275  1.00  0.00      LL0  N  
ATOM   3810  CA  CYS L 194      26.362   1.886 -71.965  1.00  0.00      LL0  C  
ATOM   3811  C   CYS L 194      25.530   2.983 -72.592  1.00  0.00      LL0  C  
ATOM   3812  O   CYS L 194      25.501   4.132 -72.166  1.00  0.00      LL0  O  
ATOM   3813  CB  CYS L 194      26.087   1.753 -70.462  1.00  0.00      LL0  C  
ATOM   3814  SG  CYS L 194      26.869   2.962 -69.360  1.00  0.00      LL0  S  
ATOM   3815  H   CYS L 194      28.327   2.773 -71.910  1.00  0.00      LL0  H  
ATOM   3816  N   GLU L 195      24.836   2.561 -73.656  1.00  0.00      LL0  N  
ATOM   3817  CA  GLU L 195      23.858   3.454 -74.271  1.00  0.00      LL0  C  
ATOM   3818  C   GLU L 195      22.581   3.529 -73.457  1.00  0.00      LL0  C  
ATOM   3819  O   GLU L 195      21.641   2.752 -73.625  1.00  0.00      LL0  O  
ATOM   3820  CB  GLU L 195      23.538   3.004 -75.693  1.00  0.00      LL0  C  
ATOM   3821  CG  GLU L 195      22.653   4.008 -76.438  1.00  0.00      LL0  C  
ATOM   3822  CD  GLU L 195      21.846   3.268 -77.475  1.00  0.00      LL0  C  
ATOM   3823  OE1 GLU L 195      22.160   3.344 -78.655  1.00  0.00      LL0  O  
ATOM   3824  OE2 GLU L 195      20.910   2.567 -77.108  1.00  0.00      LL0  O1-
ATOM   3825  H   GLU L 195      24.916   1.607 -73.945  1.00  0.00      LL0  H  
ATOM   3826  N   VAL L 196      22.594   4.503 -72.549  1.00  0.00      LL0  N  
ATOM   3827  CA  VAL L 196      21.416   4.685 -71.709  1.00  0.00      LL0  C  
ATOM   3828  C   VAL L 196      20.286   5.389 -72.442  1.00  0.00      LL0  C  
ATOM   3829  O   VAL L 196      20.487   6.281 -73.259  1.00  0.00      LL0  O  
ATOM   3830  CB  VAL L 196      21.850   5.427 -70.441  1.00  0.00      LL0  C  
ATOM   3831  CG1 VAL L 196      20.694   5.871 -69.542  1.00  0.00      LL0  C  
ATOM   3832  CG2 VAL L 196      22.858   4.554 -69.694  1.00  0.00      LL0  C  
ATOM   3833  H   VAL L 196      23.400   5.094 -72.464  1.00  0.00      LL0  H  
ATOM   3834  N   THR L 197      19.069   4.945 -72.128  1.00  0.00      LL0  N  
ATOM   3835  CA  THR L 197      17.911   5.700 -72.585  1.00  0.00      LL0  C  
ATOM   3836  C   THR L 197      16.851   5.632 -71.499  1.00  0.00      LL0  C  
ATOM   3837  O   THR L 197      16.905   4.750 -70.653  1.00  0.00      LL0  O  
ATOM   3838  CB  THR L 197      17.444   5.159 -73.945  1.00  0.00      LL0  C  
ATOM   3839  CG2 THR L 197      16.568   6.153 -74.713  1.00  0.00      LL0  C  
ATOM   3840  OG1 THR L 197      18.592   4.802 -74.739  1.00  0.00      LL0  O  
ATOM   3841  H   THR L 197      18.940   4.174 -71.499  1.00  0.00      LL0  H  
ATOM   3842  HG1 THR L 197      19.184   5.556 -74.671  1.00  0.00      LL0  H  
ATOM   3843  N   HIS L 198      15.939   6.607 -71.519  1.00  0.00      LL0  N  
ATOM   3844  CA  HIS L 198      14.956   6.742 -70.447  1.00  0.00      LL0  C  
ATOM   3845  C   HIS L 198      13.858   7.609 -71.020  1.00  0.00      LL0  C  
ATOM   3846  O   HIS L 198      14.156   8.432 -71.876  1.00  0.00      LL0  O  
ATOM   3847  CB  HIS L 198      15.649   7.404 -69.242  1.00  0.00      LL0  C  
ATOM   3848  CG  HIS L 198      14.683   7.924 -68.204  1.00  0.00      LL0  C  
ATOM   3849  CD2 HIS L 198      13.908   7.191 -67.302  1.00  0.00      LL0  C  
ATOM   3850  ND1 HIS L 198      14.443   9.235 -68.018  1.00  0.00      LL0  N  
ATOM   3851  CE1 HIS L 198      13.525   9.333 -67.010  1.00  0.00      LL0  C  
ATOM   3852  NE2 HIS L 198      13.196   8.080 -66.572  1.00  0.00      LL0  N  
ATOM   3853  H   HIS L 198      15.915   7.318 -72.225  1.00  0.00      LL0  H  
ATOM   3854  HD1 HIS L 198      14.862   9.995 -68.484  1.00  0.00      LL0  H  
ATOM   3855  N   GLN L 199      12.622   7.405 -70.528  1.00  0.00      LL0  N  
ATOM   3856  CA  GLN L 199      11.479   8.219 -70.971  1.00  0.00      LL0  C  
ATOM   3857  C   GLN L 199      11.791   9.705 -71.121  1.00  0.00      LL0  C  
ATOM   3858  O   GLN L 199      11.699  10.317 -72.177  1.00  0.00      LL0  O  
ATOM   3859  CB  GLN L 199      10.315   8.035 -69.994  1.00  0.00      LL0  C  
ATOM   3860  CG  GLN L 199       9.001   8.670 -70.458  1.00  0.00      LL0  C  
ATOM   3861  CD  GLN L 199       7.982   8.576 -69.343  1.00  0.00      LL0  C  
ATOM   3862  NE2 GLN L 199       7.367   7.399 -69.265  1.00  0.00      LL0  N  
ATOM   3863  OE1 GLN L 199       7.759   9.516 -68.589  1.00  0.00      LL0  O  
ATOM   3864  H   GLN L 199      12.480   6.618 -69.921  1.00  0.00      LL0  H  
ATOM   3865 HE21 GLN L 199       7.613   6.630 -69.872  1.00  0.00      LL0  H  
ATOM   3866 HE22 GLN L 199       6.664   7.189 -68.594  1.00  0.00      LL0  H  
ATOM   3867  N   GLY L 200      12.207  10.260 -69.978  1.00  0.00      LL0  N  
ATOM   3868  CA  GLY L 200      12.691  11.629 -70.052  1.00  0.00      LL0  C  
ATOM   3869  C   GLY L 200      14.144  11.672 -70.461  1.00  0.00      LL0  C  
ATOM   3870  O   GLY L 200      15.042  11.629 -69.626  1.00  0.00      LL0  O  
ATOM   3871  H   GLY L 200      12.303   9.692 -69.164  1.00  0.00      LL0  H  
ATOM   3872  N   LEU L 201      14.319  11.763 -71.782  1.00  0.00      LL0  N  
ATOM   3873  CA  LEU L 201      15.628  12.066 -72.350  1.00  0.00      LL0  C  
ATOM   3874  C   LEU L 201      15.453  12.770 -73.671  1.00  0.00      LL0  C  
ATOM   3875  O   LEU L 201      14.503  12.532 -74.403  1.00  0.00      LL0  O  
ATOM   3876  CB  LEU L 201      16.471  10.808 -72.581  1.00  0.00      LL0  C  
ATOM   3877  CG  LEU L 201      17.487  10.526 -71.474  1.00  0.00      LL0  C  
ATOM   3878  CD1 LEU L 201      18.255   9.238 -71.752  1.00  0.00      LL0  C  
ATOM   3879  CD2 LEU L 201      18.437  11.703 -71.241  1.00  0.00      LL0  C  
ATOM   3880  H   LEU L 201      13.538  11.605 -72.394  1.00  0.00      LL0  H  
ATOM   3881  N   SER L 202      16.428  13.635 -73.955  1.00  0.00      LL0  N  
ATOM   3882  CA  SER L 202      16.486  14.197 -75.301  1.00  0.00      LL0  C  
ATOM   3883  C   SER L 202      17.085  13.219 -76.298  1.00  0.00      LL0  C  
ATOM   3884  O   SER L 202      16.784  13.193 -77.483  1.00  0.00      LL0  O  
ATOM   3885  CB  SER L 202      17.339  15.458 -75.224  1.00  0.00      LL0  C  
ATOM   3886  OG  SER L 202      18.491  15.172 -74.413  1.00  0.00      LL0  O  
ATOM   3887  H   SER L 202      17.168  13.867 -73.323  1.00  0.00      LL0  H  
ATOM   3888  HG  SER L 202      19.185  14.916 -75.022  1.00  0.00      LL0  H  
ATOM   3889  N   SER L 203      18.002  12.427 -75.731  1.00  0.00      LL0  N  
ATOM   3890  CA  SER L 203      18.958  11.705 -76.556  1.00  0.00      LL0  C  
ATOM   3891  C   SER L 203      19.551  10.621 -75.686  1.00  0.00      LL0  C  
ATOM   3892  O   SER L 203      19.782  10.858 -74.505  1.00  0.00      LL0  O  
ATOM   3893  CB  SER L 203      20.035  12.709 -76.989  1.00  0.00      LL0  C  
ATOM   3894  OG  SER L 203      20.270  13.643 -75.918  1.00  0.00      LL0  O  
ATOM   3895  H   SER L 203      18.200  12.491 -74.755  1.00  0.00      LL0  H  
ATOM   3896  HG  SER L 203      20.748  13.156 -75.251  1.00  0.00      LL0  H  
ATOM   3897  N   PRO L 204      19.780   9.428 -76.283  1.00  0.00      LL0  N  
ATOM   3898  CA  PRO L 204      20.477   8.365 -75.549  1.00  0.00      LL0  C  
ATOM   3899  C   PRO L 204      21.781   8.829 -74.921  1.00  0.00      LL0  C  
ATOM   3900  O   PRO L 204      22.717   9.239 -75.597  1.00  0.00      LL0  O  
ATOM   3901  CB  PRO L 204      20.676   7.290 -76.621  1.00  0.00      LL0  C  
ATOM   3902  CG  PRO L 204      19.544   7.512 -77.621  1.00  0.00      LL0  C  
ATOM   3903  CD  PRO L 204      19.406   9.030 -77.636  1.00  0.00      LL0  C  
ATOM   3904  N   VAL L 205      21.789   8.785 -73.586  1.00  0.00      LL0  N  
ATOM   3905  CA  VAL L 205      22.996   9.277 -72.935  1.00  0.00      LL0  C  
ATOM   3906  C   VAL L 205      24.005   8.169 -72.691  1.00  0.00      LL0  C  
ATOM   3907  O   VAL L 205      24.179   7.612 -71.614  1.00  0.00      LL0  O  
ATOM   3908  CB  VAL L 205      22.658  10.132 -71.695  1.00  0.00      LL0  C  
ATOM   3909  CG1 VAL L 205      21.787   9.397 -70.677  1.00  0.00      LL0  C  
ATOM   3910  CG2 VAL L 205      23.908  10.770 -71.080  1.00  0.00      LL0  C  
ATOM   3911  H   VAL L 205      21.060   8.298 -73.106  1.00  0.00      LL0  H  
ATOM   3912  N   THR L 206      24.675   7.871 -73.802  1.00  0.00      LL0  N  
ATOM   3913  CA  THR L 206      25.758   6.903 -73.729  1.00  0.00      LL0  C  
ATOM   3914  C   THR L 206      26.946   7.400 -72.923  1.00  0.00      LL0  C  
ATOM   3915  O   THR L 206      27.521   8.451 -73.192  1.00  0.00      LL0  O  
ATOM   3916  CB  THR L 206      26.156   6.540 -75.158  1.00  0.00      LL0  C  
ATOM   3917  CG2 THR L 206      27.082   5.322 -75.237  1.00  0.00      LL0  C  
ATOM   3918  OG1 THR L 206      24.966   6.325 -75.929  1.00  0.00      LL0  O  
ATOM   3919  H   THR L 206      24.427   8.288 -74.678  1.00  0.00      LL0  H  
ATOM   3920  HG1 THR L 206      25.238   6.178 -76.828  1.00  0.00      LL0  H  
ATOM   3921  N   LYS L 207      27.296   6.596 -71.916  1.00  0.00      LL0  N  
ATOM   3922  CA  LYS L 207      28.612   6.837 -71.342  1.00  0.00      LL0  C  
ATOM   3923  C   LYS L 207      29.494   5.645 -71.599  1.00  0.00      LL0  C  
ATOM   3924  O   LYS L 207      29.054   4.501 -71.566  1.00  0.00      LL0  O  
ATOM   3925  CB  LYS L 207      28.532   7.181 -69.853  1.00  0.00      LL0  C  
ATOM   3926  CG  LYS L 207      27.958   8.580 -69.604  1.00  0.00      LL0  C  
ATOM   3927  CD  LYS L 207      28.858   9.727 -70.079  1.00  0.00      LL0  C  
ATOM   3928  CE  LYS L 207      28.141  11.074 -69.953  1.00  0.00      LL0  C  
ATOM   3929  NZ  LYS L 207      29.052  12.199 -70.209  1.00  0.00      LL0  N1+
ATOM   3930  H   LYS L 207      26.769   5.768 -71.709  1.00  0.00      LL0  H  
ATOM   3931  HZ1 LYS L 207      28.562  13.093 -69.976  1.00  0.00      LL0  H  
ATOM   3932  HZ2 LYS L 207      29.846  12.226 -69.532  1.00  0.00      LL0  H  
ATOM   3933  HZ3 LYS L 207      29.409  12.235 -71.180  1.00  0.00      LL0  H  
ATOM   3934  N   SER L 208      30.752   5.976 -71.885  1.00  0.00      LL0  N  
ATOM   3935  CA  SER L 208      31.626   4.916 -72.356  1.00  0.00      LL0  C  
ATOM   3936  C   SER L 208      33.013   5.084 -71.793  1.00  0.00      LL0  C  
ATOM   3937  O   SER L 208      33.432   6.192 -71.479  1.00  0.00      LL0  O  
ATOM   3938  CB  SER L 208      31.692   4.947 -73.885  1.00  0.00      LL0  C  
ATOM   3939  OG  SER L 208      30.386   5.180 -74.431  1.00  0.00      LL0  O  
ATOM   3940  H   SER L 208      31.082   6.917 -71.887  1.00  0.00      LL0  H  
ATOM   3941  HG  SER L 208      30.482   5.120 -75.373  1.00  0.00      LL0  H  
ATOM   3942  N   PHE L 209      33.722   3.957 -71.718  1.00  0.00      LL0  N  
ATOM   3943  CA  PHE L 209      35.167   4.113 -71.699  1.00  0.00      LL0  C  
ATOM   3944  C   PHE L 209      35.803   3.233 -72.748  1.00  0.00      LL0  C  
ATOM   3945  O   PHE L 209      35.531   2.043 -72.866  1.00  0.00      LL0  O  
ATOM   3946  CB  PHE L 209      35.775   3.925 -70.296  1.00  0.00      LL0  C  
ATOM   3947  CG  PHE L 209      35.629   2.516 -69.769  1.00  0.00      LL0  C  
ATOM   3948  CD1 PHE L 209      34.462   2.160 -69.060  1.00  0.00      LL0  C  
ATOM   3949  CD2 PHE L 209      36.668   1.584 -69.986  1.00  0.00      LL0  C  
ATOM   3950  CE1 PHE L 209      34.334   0.851 -68.563  1.00  0.00      LL0  C  
ATOM   3951  CE2 PHE L 209      36.537   0.272 -69.493  1.00  0.00      LL0  C  
ATOM   3952  CZ  PHE L 209      35.369  -0.081 -68.787  1.00  0.00      LL0  C  
ATOM   3953  H   PHE L 209      33.296   3.060 -71.855  1.00  0.00      LL0  H  
ATOM   3954  N   ASN L 210      36.660   3.891 -73.528  1.00  0.00      LL0  N  
ATOM   3955  CA  ASN L 210      37.367   3.104 -74.531  1.00  0.00      LL0  C  
ATOM   3956  C   ASN L 210      38.669   2.605 -73.963  1.00  0.00      LL0  C  
ATOM   3957  O   ASN L 210      39.714   3.218 -74.128  1.00  0.00      LL0  O  
ATOM   3958  CB  ASN L 210      37.606   3.901 -75.816  1.00  0.00      LL0  C  
ATOM   3959  CG  ASN L 210      36.316   4.043 -76.599  1.00  0.00      LL0  C  
ATOM   3960  ND2 ASN L 210      36.485   3.973 -77.922  1.00  0.00      LL0  N  
ATOM   3961  OD1 ASN L 210      35.229   4.211 -76.065  1.00  0.00      LL0  O  
ATOM   3962  H   ASN L 210      36.849   4.860 -73.383  1.00  0.00      LL0  H  
ATOM   3963 HD21 ASN L 210      37.384   3.835 -78.333  1.00  0.00      LL0  H  
ATOM   3964 HD22 ASN L 210      35.675   4.062 -78.498  1.00  0.00      LL0  H  
ATOM   3965  N   ARG L 211      38.536   1.470 -73.259  1.00  0.00      LL0  N  
ATOM   3966  CA  ARG L 211      39.596   0.833 -72.466  1.00  0.00      LL0  C  
ATOM   3967  C   ARG L 211      41.051   1.160 -72.810  1.00  0.00      LL0  C  
ATOM   3968  O   ARG L 211      41.855   1.526 -71.961  1.00  0.00      LL0  O  
ATOM   3969  CB  ARG L 211      39.371  -0.685 -72.483  1.00  0.00      LL0  C  
ATOM   3970  CG  ARG L 211      40.440  -1.471 -71.721  1.00  0.00      LL0  C  
ATOM   3971  CD  ARG L 211      40.735  -2.808 -72.392  1.00  0.00      LL0  C  
ATOM   3972  NE  ARG L 211      42.140  -3.167 -72.199  1.00  0.00      LL0  N  
ATOM   3973  CZ  ARG L 211      42.462  -4.358 -71.659  1.00  0.00      LL0  C  
ATOM   3974  NH1 ARG L 211      41.509  -5.207 -71.330  1.00  0.00      LL0  N1+
ATOM   3975  NH2 ARG L 211      43.730  -4.702 -71.462  1.00  0.00      LL0  N  
ATOM   3976  H   ARG L 211      37.613   1.074 -73.283  1.00  0.00      LL0  H  
ATOM   3977  HE  ARG L 211      42.822  -2.489 -72.493  1.00  0.00      LL0  H  
ATOM   3978 HH11 ARG L 211      41.723  -6.066 -70.853  1.00  0.00      LL0  H  
ATOM   3979 HH12 ARG L 211      40.544  -5.045 -71.565  1.00  0.00      LL0  H  
ATOM   3980 HH21 ARG L 211      43.941  -5.625 -71.109  1.00  0.00      LL0  H  
ATOM   3981 HH22 ARG L 211      44.482  -4.077 -71.661  1.00  0.00      LL0  H  
ATOM   3982  N   GLY L 212      41.376   0.953 -74.096  1.00  0.00      LL0  N  
ATOM   3983  CA  GLY L 212      42.778   1.135 -74.477  1.00  0.00      LL0  C  
ATOM   3984  C   GLY L 212      43.721   0.176 -73.764  1.00  0.00      LL0  C  
ATOM   3985  O   GLY L 212      43.440  -1.013 -73.604  1.00  0.00      LL0  O  
ATOM   3986  H   GLY L 212      40.648   0.761 -74.749  1.00  0.00      LL0  H  
TER   
ATOM   3987  N   TRP C  32     -36.623   2.236 -35.113  1.00  0.00      RC0  N  
ATOM   3988  CA  TRP C  32     -36.231   1.673 -36.392  1.00  0.00      RC0  C  
ATOM   3989  C   TRP C  32     -36.702   0.228 -36.520  1.00  0.00      RC0  C  
ATOM   3990  O   TRP C  32     -36.855  -0.470 -35.520  1.00  0.00      RC0  O  
ATOM   3991  CB  TRP C  32     -34.711   1.803 -36.581  1.00  0.00      RC0  C  
ATOM   3992  CG  TRP C  32     -33.935   1.347 -35.359  1.00  0.00      RC0  C  
ATOM   3993  CD1 TRP C  32     -33.563   2.128 -34.251  1.00  0.00      RC0  C  
ATOM   3994  CD2 TRP C  32     -33.386   0.040 -35.084  1.00  0.00      RC0  C  
ATOM   3995  CE2 TRP C  32     -32.716   0.104 -33.840  1.00  0.00      RC0  C  
ATOM   3996  CE3 TRP C  32     -33.403  -1.157 -35.784  1.00  0.00      RC0  C  
ATOM   3997  NE1 TRP C  32     -32.847   1.397 -33.354  1.00  0.00      RC0  N  
ATOM   3998  CZ2 TRP C  32     -32.079  -1.021 -33.334  1.00  0.00      RC0  C  
ATOM   3999  CZ3 TRP C  32     -32.763  -2.277 -35.269  1.00  0.00      RC0  C  
ATOM   4000  CH2 TRP C  32     -32.100  -2.209 -34.050  1.00  0.00      RC0  C  
ATOM   4001  H   TRP C  32     -37.606   2.252 -34.929  1.00  0.00      RC0  H  
ATOM   4002  HE1 TRP C  32     -32.442   1.726 -32.521  1.00  0.00      RC0  H  
ATOM   4003  N   ASN C  33     -36.925  -0.219 -37.753  1.00  0.00      RC0  N  
ATOM   4004  CA  ASN C  33     -37.447  -1.559 -37.953  1.00  0.00      RC0  C  
ATOM   4005  C   ASN C  33     -36.355  -2.613 -37.781  1.00  0.00      RC0  C  
ATOM   4006  O   ASN C  33     -35.184  -2.363 -38.084  1.00  0.00      RC0  O  
ATOM   4007  CB  ASN C  33     -38.007  -1.613 -39.377  1.00  0.00      RC0  C  
ATOM   4008  CG  ASN C  33     -38.954  -2.782 -39.536  1.00  0.00      RC0  C  
ATOM   4009  ND2 ASN C  33     -38.537  -3.726 -40.398  1.00  0.00      RC0  N  
ATOM   4010  OD1 ASN C  33     -40.015  -2.818 -38.923  1.00  0.00      RC0  O  
ATOM   4011  H   ASN C  33     -36.603   0.303 -38.541  1.00  0.00      RC0  H  
ATOM   4012 HD21 ASN C  33     -37.628  -3.704 -40.821  1.00  0.00      RC0  H  
ATOM   4013 HD22 ASN C  33     -39.129  -4.498 -40.631  1.00  0.00      RC0  H  
ATOM   4014  N   PRO C  34     -36.717  -3.801 -37.312  1.00  0.00      RC0  N  
ATOM   4015  CA  PRO C  34     -35.733  -4.876 -37.131  1.00  0.00      RC0  C  
ATOM   4016  C   PRO C  34     -35.156  -5.313 -38.480  1.00  0.00      RC0  C  
ATOM   4017  O   PRO C  34     -35.817  -5.178 -39.511  1.00  0.00      RC0  O  
ATOM   4018  CB  PRO C  34     -36.558  -5.991 -36.469  1.00  0.00      RC0  C  
ATOM   4019  CG  PRO C  34     -37.719  -5.286 -35.782  1.00  0.00      RC0  C  
ATOM   4020  CD  PRO C  34     -38.019  -4.157 -36.756  1.00  0.00      RC0  C  
ATOM   4021  N   PRO C  35     -33.951  -5.869 -38.481  1.00  0.00      RC0  N  
ATOM   4022  CA  PRO C  35     -33.387  -6.349 -39.745  1.00  0.00      RC0  C  
ATOM   4023  C   PRO C  35     -34.162  -7.548 -40.255  1.00  0.00      RC0  C  
ATOM   4024  O   PRO C  35     -34.863  -8.240 -39.510  1.00  0.00      RC0  O  
ATOM   4025  CB  PRO C  35     -31.947  -6.689 -39.345  1.00  0.00      RC0  C  
ATOM   4026  CG  PRO C  35     -32.021  -7.059 -37.865  1.00  0.00      RC0  C  
ATOM   4027  CD  PRO C  35     -33.071  -6.089 -37.338  1.00  0.00      RC0  C  
ATOM   4028  N   THR C  36     -34.061  -7.767 -41.560  1.00  0.00      RC0  N  
ATOM   4029  CA  THR C  36     -34.571  -8.987 -42.167  1.00  0.00      RC0  C  
ATOM   4030  C   THR C  36     -33.408  -9.915 -42.482  1.00  0.00      RC0  C  
ATOM   4031  O   THR C  36     -32.263  -9.486 -42.602  1.00  0.00      RC0  O  
ATOM   4032  CB  THR C  36     -35.313  -8.479 -43.381  1.00  0.00      RC0  C  
ATOM   4033  CG2 THR C  36     -36.491  -9.368 -43.783  1.00  0.00      RC0  C  
ATOM   4034  OG1 THR C  36     -35.738  -7.144 -43.075  1.00  0.00      RC0  O  
ATOM   4035  H   THR C  36     -33.502  -7.172 -42.140  1.00  0.00      RC0  H  
ATOM   4036  HG1 THR C  36     -36.023  -7.162 -42.168  1.00  0.00      RC0  H  
ATOM   4037  N   PHE C  37     -33.721 -11.203 -42.612  1.00  0.00      RC0  N  
ATOM   4038  CA  PHE C  37     -32.713 -12.250 -42.742  1.00  0.00      RC0  C  
ATOM   4039  C   PHE C  37     -33.239 -13.266 -43.741  1.00  0.00      RC0  C  
ATOM   4040  O   PHE C  37     -34.264 -13.900 -43.481  1.00  0.00      RC0  O  
ATOM   4041  CB  PHE C  37     -32.491 -12.904 -41.382  1.00  0.00      RC0  C  
ATOM   4042  CG  PHE C  37     -31.228 -13.728 -41.353  1.00  0.00      RC0  C  
ATOM   4043  CD1 PHE C  37     -29.994 -13.114 -41.527  1.00  0.00      RC0  C  
ATOM   4044  CD2 PHE C  37     -31.300 -15.095 -41.120  1.00  0.00      RC0  C  
ATOM   4045  CE1 PHE C  37     -28.827 -13.859 -41.414  1.00  0.00      RC0  C  
ATOM   4046  CE2 PHE C  37     -30.134 -15.841 -41.013  1.00  0.00      RC0  C  
ATOM   4047  CZ  PHE C  37     -28.898 -15.218 -41.132  1.00  0.00      RC0  C  
ATOM   4048  H   PHE C  37     -34.663 -11.536 -42.585  1.00  0.00      RC0  H  
ATOM   4049  N   SER C  38     -32.564 -13.410 -44.874  1.00  0.00      RC0  N  
ATOM   4050  CA  SER C  38     -33.092 -14.196 -45.983  1.00  0.00      RC0  C  
ATOM   4051  C   SER C  38     -31.998 -15.059 -46.577  1.00  0.00      RC0  C  
ATOM   4052  O   SER C  38     -30.806 -14.760 -46.426  1.00  0.00      RC0  O  
ATOM   4053  CB  SER C  38     -33.730 -13.166 -46.907  1.00  0.00      RC0  C  
ATOM   4054  OG  SER C  38     -34.481 -12.274 -46.073  1.00  0.00      RC0  O  
ATOM   4055  H   SER C  38     -31.717 -12.899 -45.035  1.00  0.00      RC0  H  
ATOM   4056  HG  SER C  38     -34.819 -12.806 -45.359  1.00  0.00      RC0  H  
ATOM   4057  N   PRO C  39     -32.353 -16.181 -47.238  1.00  0.00      RC0  N  
ATOM   4058  CA  PRO C  39     -33.709 -16.711 -47.398  1.00  0.00      RC0  C  
ATOM   4059  C   PRO C  39     -34.176 -17.428 -46.147  1.00  0.00      RC0  C  
ATOM   4060  O   PRO C  39     -33.337 -17.783 -45.315  1.00  0.00      RC0  O  
ATOM   4061  CB  PRO C  39     -33.551 -17.649 -48.595  1.00  0.00      RC0  C  
ATOM   4062  CG  PRO C  39     -32.142 -18.211 -48.436  1.00  0.00      RC0  C  
ATOM   4063  CD  PRO C  39     -31.358 -17.019 -47.901  1.00  0.00      RC0  C  
ATOM   4064  N   ALA C  40     -35.488 -17.663 -46.033  1.00  0.00      RC0  N  
ATOM   4065  CA  ALA C  40     -36.010 -18.342 -44.854  1.00  0.00      RC0  C  
ATOM   4066  C   ALA C  40     -35.488 -19.766 -44.770  1.00  0.00      RC0  C  
ATOM   4067  O   ALA C  40     -35.359 -20.313 -43.672  1.00  0.00      RC0  O  
ATOM   4068  CB  ALA C  40     -37.538 -18.370 -44.878  1.00  0.00      RC0  C  
ATOM   4069  H   ALA C  40     -36.115 -17.391 -46.760  1.00  0.00      RC0  H  
ATOM   4070  N   LEU C  41     -35.190 -20.375 -45.915  1.00  0.00      RC0  N  
ATOM   4071  CA  LEU C  41     -34.625 -21.715 -45.986  1.00  0.00      RC0  C  
ATOM   4072  C   LEU C  41     -33.493 -21.698 -46.999  1.00  0.00      RC0  C  
ATOM   4073  O   LEU C  41     -33.717 -21.398 -48.176  1.00  0.00      RC0  O  
ATOM   4074  CB  LEU C  41     -35.703 -22.726 -46.378  1.00  0.00      RC0  C  
ATOM   4075  CG  LEU C  41     -35.163 -24.152 -46.485  1.00  0.00      RC0  C  
ATOM   4076  CD1 LEU C  41     -34.463 -24.584 -45.200  1.00  0.00      RC0  C  
ATOM   4077  CD2 LEU C  41     -36.243 -25.149 -46.906  1.00  0.00      RC0  C  
ATOM   4078  H   LEU C  41     -35.262 -19.916 -46.798  1.00  0.00      RC0  H  
ATOM   4079  N   LEU C  42     -32.289 -22.021 -46.546  1.00  0.00      RC0  N  
ATOM   4080  CA  LEU C  42     -31.111 -22.089 -47.402  1.00  0.00      RC0  C  
ATOM   4081  C   LEU C  42     -30.601 -23.521 -47.397  1.00  0.00      RC0  C  
ATOM   4082  O   LEU C  42     -30.275 -24.058 -46.336  1.00  0.00      RC0  O  
ATOM   4083  CB  LEU C  42     -30.053 -21.113 -46.896  1.00  0.00      RC0  C  
ATOM   4084  CG  LEU C  42     -28.799 -21.039 -47.766  1.00  0.00      RC0  C  
ATOM   4085  CD1 LEU C  42     -29.118 -20.744 -49.232  1.00  0.00      RC0  C  
ATOM   4086  CD2 LEU C  42     -27.803 -20.033 -47.194  1.00  0.00      RC0  C  
ATOM   4087  H   LEU C  42     -32.176 -22.304 -45.590  1.00  0.00      RC0  H  
ATOM   4088  N   VAL C  43     -30.524 -24.132 -48.574  1.00  0.00      RC0  N  
ATOM   4089  CA  VAL C  43     -30.031 -25.499 -48.719  1.00  0.00      RC0  C  
ATOM   4090  C   VAL C  43     -28.750 -25.468 -49.542  1.00  0.00      RC0  C  
ATOM   4091  O   VAL C  43     -28.730 -24.912 -50.645  1.00  0.00      RC0  O  
ATOM   4092  CB  VAL C  43     -31.084 -26.393 -49.377  1.00  0.00      RC0  C  
ATOM   4093  CG1 VAL C  43     -30.578 -27.832 -49.508  1.00  0.00      RC0  C  
ATOM   4094  CG2 VAL C  43     -32.412 -26.322 -48.621  1.00  0.00      RC0  C  
ATOM   4095  H   VAL C  43     -30.687 -23.631 -49.424  1.00  0.00      RC0  H  
ATOM   4096  N   VAL C  44     -27.682 -26.058 -49.003  1.00  0.00      RC0  N  
ATOM   4097  CA  VAL C  44     -26.399 -26.133 -49.686  1.00  0.00      RC0  C  
ATOM   4098  C   VAL C  44     -25.838 -27.536 -49.492  1.00  0.00      RC0  C  
ATOM   4099  O   VAL C  44     -26.321 -28.320 -48.671  1.00  0.00      RC0  O  
ATOM   4100  CB  VAL C  44     -25.404 -25.104 -49.143  1.00  0.00      RC0  C  
ATOM   4101  CG1 VAL C  44     -25.808 -23.676 -49.510  1.00  0.00      RC0  C  
ATOM   4102  CG2 VAL C  44     -25.190 -25.300 -47.641  1.00  0.00      RC0  C  
ATOM   4103  H   VAL C  44     -27.756 -26.552 -48.132  1.00  0.00      RC0  H  
ATOM   4104  N   THR C  45     -24.806 -27.845 -50.262  1.00  0.00      RC0  N  
ATOM   4105  CA  THR C  45     -24.119 -29.127 -50.179  1.00  0.00      RC0  C  
ATOM   4106  C   THR C  45     -22.866 -28.959 -49.330  1.00  0.00      RC0  C  
ATOM   4107  O   THR C  45     -22.171 -27.952 -49.439  1.00  0.00      RC0  O  
ATOM   4108  CB  THR C  45     -23.829 -29.456 -51.625  1.00  0.00      RC0  C  
ATOM   4109  CG2 THR C  45     -24.489 -30.766 -52.061  1.00  0.00      RC0  C  
ATOM   4110  OG1 THR C  45     -24.311 -28.356 -52.412  1.00  0.00      RC0  O  
ATOM   4111  H   THR C  45     -24.390 -27.200 -50.903  1.00  0.00      RC0  H  
ATOM   4112  HG1 THR C  45     -23.510 -27.924 -52.728  1.00  0.00      RC0  H  
ATOM   4113  N   GLU C  46     -22.586 -29.951 -48.480  1.00  0.00      RC0  N  
ATOM   4114  CA  GLU C  46     -21.389 -29.930 -47.645  1.00  0.00      RC0  C  
ATOM   4115  C   GLU C  46     -20.147 -29.651 -48.482  1.00  0.00      RC0  C  
ATOM   4116  O   GLU C  46     -19.956 -30.237 -49.553  1.00  0.00      RC0  O  
ATOM   4117  CB  GLU C  46     -21.244 -31.220 -46.825  1.00  0.00      RC0  C  
ATOM   4118  CG  GLU C  46     -19.978 -31.212 -45.961  1.00  0.00      RC0  C  
ATOM   4119  CD  GLU C  46     -19.986 -32.347 -44.965  1.00  0.00      RC0  C  
ATOM   4120  OE1 GLU C  46     -19.801 -32.087 -43.777  1.00  0.00      RC0  O  
ATOM   4121  OE2 GLU C  46     -20.191 -33.488 -45.368  1.00  0.00      RC0  O1-
ATOM   4122  H   GLU C  46     -23.155 -30.774 -48.459  1.00  0.00      RC0  H  
ATOM   4123  N   GLY C  47     -19.300 -28.752 -47.980  1.00  0.00      RC0  N  
ATOM   4124  CA  GLY C  47     -18.110 -28.319 -48.673  1.00  0.00      RC0  C  
ATOM   4125  C   GLY C  47     -18.296 -27.047 -49.472  1.00  0.00      RC0  C  
ATOM   4126  O   GLY C  47     -17.308 -26.378 -49.793  1.00  0.00      RC0  O  
ATOM   4127  H   GLY C  47     -19.569 -28.294 -47.137  1.00  0.00      RC0  H  
ATOM   4128  N   ASP C  48     -19.531 -26.700 -49.789  1.00  0.00      RC0  N  
ATOM   4129  CA  ASP C  48     -19.835 -25.469 -50.503  1.00  0.00      RC0  C  
ATOM   4130  C   ASP C  48     -20.123 -24.347 -49.514  1.00  0.00      RC0  C  
ATOM   4131  O   ASP C  48     -20.213 -24.556 -48.306  1.00  0.00      RC0  O  
ATOM   4132  CB  ASP C  48     -21.111 -25.585 -51.350  1.00  0.00      RC0  C  
ATOM   4133  CG  ASP C  48     -20.917 -26.368 -52.629  1.00  0.00      RC0  C  
ATOM   4134  OD1 ASP C  48     -19.927 -26.136 -53.319  1.00  0.00      RC0  O  
ATOM   4135  OD2 ASP C  48     -21.784 -27.181 -52.951  1.00  0.00      RC0  O1-
ATOM   4136  H   ASP C  48     -20.318 -27.263 -49.535  1.00  0.00      RC0  H  
ATOM   4137  N   ASN C  49     -20.252 -23.136 -50.042  1.00  0.00      RC0  N  
ATOM   4138  CA  ASN C  49     -20.485 -21.958 -49.222  1.00  0.00      RC0  C  
ATOM   4139  C   ASN C  49     -21.976 -21.683 -49.138  1.00  0.00      RC0  C  
ATOM   4140  O   ASN C  49     -22.733 -21.976 -50.068  1.00  0.00      RC0  O  
ATOM   4141  CB  ASN C  49     -19.769 -20.719 -49.766  1.00  0.00      RC0  C  
ATOM   4142  CG  ASN C  49     -18.270 -20.929 -49.779  1.00  0.00      RC0  C  
ATOM   4143  ND2 ASN C  49     -17.687 -20.479 -50.891  1.00  0.00      RC0  N  
ATOM   4144  OD1 ASN C  49     -17.663 -21.484 -48.869  1.00  0.00      RC0  O  
ATOM   4145  H   ASN C  49     -20.319 -23.092 -51.039  1.00  0.00      RC0  H  
ATOM   4146 HD21 ASN C  49     -18.172 -19.956 -51.601  1.00  0.00      RC0  H  
ATOM   4147 HD22 ASN C  49     -16.723 -20.665 -51.046  1.00  0.00      RC0  H  
ATOM   4148  N   ALA C  50     -22.395 -21.118 -48.010  1.00  0.00      RC0  N  
ATOM   4149  CA  ALA C  50     -23.799 -20.806 -47.788  1.00  0.00      RC0  C  
ATOM   4150  C   ALA C  50     -23.895 -19.346 -47.407  1.00  0.00      RC0  C  
ATOM   4151  O   ALA C  50     -23.247 -18.924 -46.452  1.00  0.00      RC0  O  
ATOM   4152  CB  ALA C  50     -24.336 -21.635 -46.623  1.00  0.00      RC0  C  
ATOM   4153  H   ALA C  50     -21.742 -20.860 -47.293  1.00  0.00      RC0  H  
ATOM   4154  N   THR C  51     -24.695 -18.574 -48.132  1.00  0.00      RC0  N  
ATOM   4155  CA  THR C  51     -24.736 -17.131 -47.904  1.00  0.00      RC0  C  
ATOM   4156  C   THR C  51     -26.154 -16.672 -47.600  1.00  0.00      RC0  C  
ATOM   4157  O   THR C  51     -27.036 -16.765 -48.459  1.00  0.00      RC0  O  
ATOM   4158  CB  THR C  51     -24.108 -16.444 -49.110  1.00  0.00      RC0  C  
ATOM   4159  CG2 THR C  51     -24.224 -14.929 -49.016  1.00  0.00      RC0  C  
ATOM   4160  OG1 THR C  51     -22.731 -16.837 -49.226  1.00  0.00      RC0  O  
ATOM   4161  H   THR C  51     -25.268 -18.928 -48.869  1.00  0.00      RC0  H  
ATOM   4162  HG1 THR C  51     -22.438 -16.528 -50.078  1.00  0.00      RC0  H  
ATOM   4163  N   PHE C  52     -26.363 -16.181 -46.378  1.00  0.00      RC0  N  
ATOM   4164  CA  PHE C  52     -27.559 -15.450 -45.982  1.00  0.00      RC0  C  
ATOM   4165  C   PHE C  52     -27.345 -13.957 -46.223  1.00  0.00      RC0  C  
ATOM   4166  O   PHE C  52     -26.218 -13.486 -46.346  1.00  0.00      RC0  O  
ATOM   4167  CB  PHE C  52     -27.854 -15.650 -44.499  1.00  0.00      RC0  C  
ATOM   4168  CG  PHE C  52     -28.318 -17.054 -44.195  1.00  0.00      RC0  C  
ATOM   4169  CD1 PHE C  52     -29.639 -17.412 -44.437  1.00  0.00      RC0  C  
ATOM   4170  CD2 PHE C  52     -27.435 -17.978 -43.648  1.00  0.00      RC0  C  
ATOM   4171  CE1 PHE C  52     -30.086 -18.684 -44.100  1.00  0.00      RC0  C  
ATOM   4172  CE2 PHE C  52     -27.882 -19.250 -43.313  1.00  0.00      RC0  C  
ATOM   4173  CZ  PHE C  52     -29.211 -19.598 -43.525  1.00  0.00      RC0  C  
ATOM   4174  H   PHE C  52     -25.576 -16.115 -45.765  1.00  0.00      RC0  H  
ATOM   4175  N   THR C  53     -28.443 -13.210 -46.263  1.00  0.00      RC0  N  
ATOM   4176  CA  THR C  53     -28.416 -11.752 -46.342  1.00  0.00      RC0  C  
ATOM   4177  C   THR C  53     -29.196 -11.176 -45.171  1.00  0.00      RC0  C  
ATOM   4178  O   THR C  53     -30.383 -11.477 -44.997  1.00  0.00      RC0  O  
ATOM   4179  CB  THR C  53     -28.934 -11.369 -47.714  1.00  0.00      RC0  C  
ATOM   4180  CG2 THR C  53     -28.694  -9.891 -48.027  1.00  0.00      RC0  C  
ATOM   4181  OG1 THR C  53     -28.301 -12.216 -48.685  1.00  0.00      RC0  O  
ATOM   4182  H   THR C  53     -29.346 -13.630 -46.206  1.00  0.00      RC0  H  
ATOM   4183  HG1 THR C  53     -28.740 -12.046 -49.508  1.00  0.00      RC0  H  
ATOM   4184  N   CYS C  54     -28.519 -10.360 -44.370  1.00  0.00      RC0  N  
ATOM   4185  CA  CYS C  54     -29.153  -9.527 -43.356  1.00  0.00      RC0  C  
ATOM   4186  C   CYS C  54     -29.304  -8.123 -43.934  1.00  0.00      RC0  C  
ATOM   4187  O   CYS C  54     -28.319  -7.525 -44.374  1.00  0.00      RC0  O  
ATOM   4188  CB  CYS C  54     -28.310  -9.538 -42.084  1.00  0.00      RC0  C  
ATOM   4189  SG  CYS C  54     -29.105  -8.772 -40.646  1.00  0.00      RC0  S  
ATOM   4190  H   CYS C  54     -27.570 -10.137 -44.599  1.00  0.00      RC0  H  
ATOM   4191  N   SER C  55     -30.531  -7.613 -43.955  1.00  0.00      RC0  N  
ATOM   4192  CA  SER C  55     -30.836  -6.297 -44.507  1.00  0.00      RC0  C  
ATOM   4193  C   SER C  55     -31.338  -5.393 -43.394  1.00  0.00      RC0  C  
ATOM   4194  O   SER C  55     -32.249  -5.768 -42.650  1.00  0.00      RC0  O  
ATOM   4195  CB  SER C  55     -31.866  -6.591 -45.574  1.00  0.00      RC0  C  
ATOM   4196  OG  SER C  55     -31.471  -7.812 -46.207  1.00  0.00      RC0  O  
ATOM   4197  H   SER C  55     -31.297  -8.143 -43.591  1.00  0.00      RC0  H  
ATOM   4198  HG  SER C  55     -30.763  -7.566 -46.804  1.00  0.00      RC0  H  
ATOM   4199  N   PHE C  56     -30.781  -4.186 -43.310  1.00  0.00      RC0  N  
ATOM   4200  CA  PHE C  56     -31.070  -3.304 -42.184  1.00  0.00      RC0  C  
ATOM   4201  C   PHE C  56     -30.968  -1.869 -42.657  1.00  0.00      RC0  C  
ATOM   4202  O   PHE C  56     -29.886  -1.431 -43.055  1.00  0.00      RC0  O  
ATOM   4203  CB  PHE C  56     -30.095  -3.568 -41.038  1.00  0.00      RC0  C  
ATOM   4204  CG  PHE C  56     -30.335  -2.525 -39.980  1.00  0.00      RC0  C  
ATOM   4205  CD1 PHE C  56     -31.616  -2.336 -39.480  1.00  0.00      RC0  C  
ATOM   4206  CD2 PHE C  56     -29.282  -1.739 -39.531  1.00  0.00      RC0  C  
ATOM   4207  CE1 PHE C  56     -31.852  -1.321 -38.564  1.00  0.00      RC0  C  
ATOM   4208  CE2 PHE C  56     -29.521  -0.730 -38.609  1.00  0.00      RC0  C  
ATOM   4209  CZ  PHE C  56     -30.809  -0.509 -38.140  1.00  0.00      RC0  C  
ATOM   4210  H   PHE C  56     -30.025  -3.917 -43.913  1.00  0.00      RC0  H  
ATOM   4211  N   SER C  57     -32.081  -1.141 -42.603  1.00  0.00      RC0  N  
ATOM   4212  CA  SER C  57     -32.083   0.266 -42.983  1.00  0.00      RC0  C  
ATOM   4213  C   SER C  57     -31.553   1.080 -41.810  1.00  0.00      RC0  C  
ATOM   4214  O   SER C  57     -32.214   1.195 -40.771  1.00  0.00      RC0  O  
ATOM   4215  CB  SER C  57     -33.525   0.468 -43.378  1.00  0.00      RC0  C  
ATOM   4216  OG  SER C  57     -33.913  -0.814 -43.897  1.00  0.00      RC0  O  
ATOM   4217  H   SER C  57     -32.934  -1.491 -42.216  1.00  0.00      RC0  H  
ATOM   4218  HG  SER C  57     -33.206  -1.074 -44.471  1.00  0.00      RC0  H  
ATOM   4219  N   ASN C  58     -30.354   1.632 -41.971  1.00  0.00      RC0  N  
ATOM   4220  CA  ASN C  58     -29.668   2.350 -40.905  1.00  0.00      RC0  C  
ATOM   4221  C   ASN C  58     -29.953   3.840 -41.035  1.00  0.00      RC0  C  
ATOM   4222  O   ASN C  58     -29.665   4.444 -42.074  1.00  0.00      RC0  O  
ATOM   4223  CB  ASN C  58     -28.166   2.039 -40.845  1.00  0.00      RC0  C  
ATOM   4224  CG  ASN C  58     -27.440   2.422 -42.119  1.00  0.00      RC0  C  
ATOM   4225  ND2 ASN C  58     -27.302   1.378 -42.965  1.00  0.00      RC0  N  
ATOM   4226  OD1 ASN C  58     -26.987   3.543 -42.313  1.00  0.00      RC0  O  
ATOM   4227  H   ASN C  58     -29.933   1.647 -42.877  1.00  0.00      RC0  H  
ATOM   4228 HD21 ASN C  58     -27.690   0.473 -42.776  1.00  0.00      RC0  H  
ATOM   4229 HD22 ASN C  58     -26.770   1.423 -43.815  1.00  0.00      RC0  H  
ATOM   4230  N   THR C  59     -30.522   4.423 -39.983  1.00  0.00      RC0  N  
ATOM   4231  CA  THR C  59     -30.731   5.858 -39.893  1.00  0.00      RC0  C  
ATOM   4232  C   THR C  59     -29.512   6.579 -39.336  1.00  0.00      RC0  C  
ATOM   4233  O   THR C  59     -29.563   7.796 -39.131  1.00  0.00      RC0  O  
ATOM   4234  CB  THR C  59     -31.953   5.950 -39.011  1.00  0.00      RC0  C  
ATOM   4235  CG2 THR C  59     -32.956   7.001 -39.490  1.00  0.00      RC0  C  
ATOM   4236  OG1 THR C  59     -32.542   4.639 -38.977  1.00  0.00      RC0  O  
ATOM   4237  H   THR C  59     -30.838   3.880 -39.207  1.00  0.00      RC0  H  
ATOM   4238  HG1 THR C  59     -33.372   4.734 -38.527  1.00  0.00      RC0  H  
ATOM   4239  N   SER C  60     -28.427   5.851 -39.081  1.00  0.00      RC0  N  
ATOM   4240  CA  SER C  60     -27.210   6.402 -38.501  1.00  0.00      RC0  C  
ATOM   4241  C   SER C  60     -26.083   5.413 -38.752  1.00  0.00      RC0  C  
ATOM   4242  O   SER C  60     -26.308   4.278 -39.177  1.00  0.00      RC0  O  
ATOM   4243  CB  SER C  60     -27.435   6.618 -36.998  1.00  0.00      RC0  C  
ATOM   4244  OG  SER C  60     -28.786   7.026 -36.747  1.00  0.00      RC0  O  
ATOM   4245  H   SER C  60     -28.332   4.883 -39.316  1.00  0.00      RC0  H  
ATOM   4246  HG  SER C  60     -28.964   7.735 -37.361  1.00  0.00      RC0  H  
ATOM   4247  N   GLU C  61     -24.863   5.862 -38.469  1.00  0.00      RC0  N  
ATOM   4248  CA  GLU C  61     -23.695   5.000 -38.517  1.00  0.00      RC0  C  
ATOM   4249  C   GLU C  61     -23.566   4.139 -37.263  1.00  0.00      RC0  C  
ATOM   4250  O   GLU C  61     -22.794   3.173 -37.266  1.00  0.00      RC0  O  
ATOM   4251  CB  GLU C  61     -22.402   5.790 -38.702  1.00  0.00      RC0  C  
ATOM   4252  CG  GLU C  61     -22.193   6.350 -40.109  1.00  0.00      RC0  C  
ATOM   4253  CD  GLU C  61     -20.814   6.974 -40.168  1.00  0.00      RC0  C  
ATOM   4254  OE1 GLU C  61     -20.537   7.848 -39.348  1.00  0.00      RC0  O  
ATOM   4255  OE2 GLU C  61     -20.015   6.574 -41.016  1.00  0.00      RC0  O1-
ATOM   4256  H   GLU C  61     -24.720   6.799 -38.155  1.00  0.00      RC0  H  
ATOM   4257  N   SER C  62     -24.342   4.434 -36.221  1.00  0.00      RC0  N  
ATOM   4258  CA  SER C  62     -24.119   3.930 -34.863  1.00  0.00      RC0  C  
ATOM   4259  C   SER C  62     -24.831   2.605 -34.579  1.00  0.00      RC0  C  
ATOM   4260  O   SER C  62     -25.559   2.490 -33.590  1.00  0.00      RC0  O  
ATOM   4261  CB  SER C  62     -24.557   5.131 -34.060  1.00  0.00      RC0  C  
ATOM   4262  OG  SER C  62     -24.397   6.235 -34.970  1.00  0.00      RC0  O  
ATOM   4263  H   SER C  62     -25.064   5.116 -36.301  1.00  0.00      RC0  H  
ATOM   4264  HG  SER C  62     -23.459   6.371 -35.054  1.00  0.00      RC0  H  
ATOM   4265  N   PHE C  63     -24.618   1.594 -35.425  1.00  0.00      RC0  N  
ATOM   4266  CA  PHE C  63     -25.202   0.268 -35.260  1.00  0.00      RC0  C  
ATOM   4267  C   PHE C  63     -24.113  -0.799 -35.319  1.00  0.00      RC0  C  
ATOM   4268  O   PHE C  63     -23.074  -0.618 -35.961  1.00  0.00      RC0  O  
ATOM   4269  CB  PHE C  63     -26.227  -0.027 -36.359  1.00  0.00      RC0  C  
ATOM   4270  CG  PHE C  63     -27.394   0.930 -36.310  1.00  0.00      RC0  C  
ATOM   4271  CD1 PHE C  63     -27.366   2.108 -37.048  1.00  0.00      RC0  C  
ATOM   4272  CD2 PHE C  63     -28.510   0.624 -35.541  1.00  0.00      RC0  C  
ATOM   4273  CE1 PHE C  63     -28.456   2.970 -37.029  1.00  0.00      RC0  C  
ATOM   4274  CE2 PHE C  63     -29.601   1.486 -35.525  1.00  0.00      RC0  C  
ATOM   4275  CZ  PHE C  63     -29.578   2.656 -36.273  1.00  0.00      RC0  C  
ATOM   4276  H   PHE C  63     -23.939   1.691 -36.161  1.00  0.00      RC0  H  
ATOM   4277  N   VAL C  64     -24.365  -1.916 -34.643  1.00  0.00      RC0  N  
ATOM   4278  CA  VAL C  64     -23.591  -3.143 -34.797  1.00  0.00      RC0  C  
ATOM   4279  C   VAL C  64     -24.533  -4.230 -35.294  1.00  0.00      RC0  C  
ATOM   4280  O   VAL C  64     -25.644  -4.378 -34.775  1.00  0.00      RC0  O  
ATOM   4281  CB  VAL C  64     -22.936  -3.564 -33.476  1.00  0.00      RC0  C  
ATOM   4282  CG1 VAL C  64     -22.209  -4.906 -33.602  1.00  0.00      RC0  C  
ATOM   4283  CG2 VAL C  64     -21.988  -2.477 -32.974  1.00  0.00      RC0  C  
ATOM   4284  H   VAL C  64     -25.202  -1.978 -34.096  1.00  0.00      RC0  H  
ATOM   4285  N   LEU C  65     -24.097  -4.994 -36.291  1.00  0.00      RC0  N  
ATOM   4286  CA  LEU C  65     -24.878  -6.098 -36.829  1.00  0.00      RC0  C  
ATOM   4287  C   LEU C  65     -24.253  -7.407 -36.373  1.00  0.00      RC0  C  
ATOM   4288  O   LEU C  65     -23.048  -7.620 -36.536  1.00  0.00      RC0  O  
ATOM   4289  CB  LEU C  65     -24.923  -6.048 -38.359  1.00  0.00      RC0  C  
ATOM   4290  CG  LEU C  65     -26.128  -5.304 -38.948  1.00  0.00      RC0  C  
ATOM   4291  CD1 LEU C  65     -27.443  -5.984 -38.566  1.00  0.00      RC0  C  
ATOM   4292  CD2 LEU C  65     -26.133  -3.805 -38.637  1.00  0.00      RC0  C  
ATOM   4293  H   LEU C  65     -23.170  -4.864 -36.647  1.00  0.00      RC0  H  
ATOM   4294  N   ASN C  66     -25.064  -8.265 -35.785  1.00  0.00      RC0  N  
ATOM   4295  CA  ASN C  66     -24.604  -9.526 -35.229  1.00  0.00      RC0  C  
ATOM   4296  C   ASN C  66     -25.257 -10.680 -35.974  1.00  0.00      RC0  C  
ATOM   4297  O   ASN C  66     -26.405 -10.580 -36.421  1.00  0.00      RC0  O  
ATOM   4298  CB  ASN C  66     -24.893  -9.597 -33.729  1.00  0.00      RC0  C  
ATOM   4299  CG  ASN C  66     -24.218  -8.465 -32.973  1.00  0.00      RC0  C  
ATOM   4300  ND2 ASN C  66     -24.922  -7.318 -32.986  1.00  0.00      RC0  N  
ATOM   4301  OD1 ASN C  66     -23.141  -8.613 -32.392  1.00  0.00      RC0  O  
ATOM   4302  H   ASN C  66     -26.051  -8.118 -35.857  1.00  0.00      RC0  H  
ATOM   4303 HD21 ASN C  66     -25.780  -7.258 -33.505  1.00  0.00      RC0  H  
ATOM   4304 HD22 ASN C  66     -24.643  -6.480 -32.516  1.00  0.00      RC0  H  
ATOM   4305  N   TRP C  67     -24.515 -11.782 -36.104  1.00  0.00      RC0  N  
ATOM   4306  CA  TRP C  67     -25.005 -13.005 -36.728  1.00  0.00      RC0  C  
ATOM   4307  C   TRP C  67     -24.972 -14.108 -35.687  1.00  0.00      RC0  C  
ATOM   4308  O   TRP C  67     -23.935 -14.317 -35.047  1.00  0.00      RC0  O  
ATOM   4309  CB  TRP C  67     -24.092 -13.337 -37.908  1.00  0.00      RC0  C  
ATOM   4310  CG  TRP C  67     -24.598 -14.513 -38.711  1.00  0.00      RC0  C  
ATOM   4311  CD1 TRP C  67     -25.907 -15.010 -38.785  1.00  0.00      RC0  C  
ATOM   4312  CD2 TRP C  67     -23.829 -15.354 -39.592  1.00  0.00      RC0  C  
ATOM   4313  CE2 TRP C  67     -24.710 -16.310 -40.149  1.00  0.00      RC0  C  
ATOM   4314  CE3 TRP C  67     -22.486 -15.359 -39.949  1.00  0.00      RC0  C  
ATOM   4315  NE1 TRP C  67     -25.979 -16.071 -39.631  1.00  0.00      RC0  N  
ATOM   4316  CZ2 TRP C  67     -24.223 -17.248 -41.050  1.00  0.00      RC0  C  
ATOM   4317  CZ3 TRP C  67     -22.012 -16.301 -40.851  1.00  0.00      RC0  C  
ATOM   4318  CH2 TRP C  67     -22.877 -17.241 -41.398  1.00  0.00      RC0  C  
ATOM   4319  H   TRP C  67     -23.586 -11.817 -35.726  1.00  0.00      RC0  H  
ATOM   4320  HE1 TRP C  67     -26.789 -16.580 -39.840  1.00  0.00      RC0  H  
ATOM   4321  N   TYR C  68     -26.105 -14.798 -35.497  1.00  0.00      RC0  N  
ATOM   4322  CA  TYR C  68     -26.266 -15.784 -34.442  1.00  0.00      RC0  C  
ATOM   4323  C   TYR C  68     -26.725 -17.114 -35.014  1.00  0.00      RC0  C  
ATOM   4324  O   TYR C  68     -27.431 -17.160 -36.025  1.00  0.00      RC0  O  
ATOM   4325  CB  TYR C  68     -27.335 -15.346 -33.453  1.00  0.00      RC0  C  
ATOM   4326  CG  TYR C  68     -27.032 -14.021 -32.799  1.00  0.00      RC0  C  
ATOM   4327  CD1 TYR C  68     -26.009 -13.925 -31.865  1.00  0.00      RC0  C  
ATOM   4328  CD2 TYR C  68     -27.804 -12.907 -33.105  1.00  0.00      RC0  C  
ATOM   4329  CE1 TYR C  68     -25.776 -12.720 -31.215  1.00  0.00      RC0  C  
ATOM   4330  CE2 TYR C  68     -27.580 -11.704 -32.447  1.00  0.00      RC0  C  
ATOM   4331  CZ  TYR C  68     -26.564 -11.612 -31.501  1.00  0.00      RC0  C  
ATOM   4332  OH  TYR C  68     -26.326 -10.414 -30.855  1.00  0.00      RC0  O  
ATOM   4333  H   TYR C  68     -26.876 -14.701 -36.129  1.00  0.00      RC0  H  
ATOM   4334  HH  TYR C  68     -27.152  -9.954 -30.756  1.00  0.00      RC0  H  
ATOM   4335  N   ARG C  69     -26.317 -18.182 -34.336  1.00  0.00      RC0  N  
ATOM   4336  CA  ARG C  69     -26.906 -19.505 -34.481  1.00  0.00      RC0  C  
ATOM   4337  C   ARG C  69     -27.664 -19.853 -33.204  1.00  0.00      RC0  C  
ATOM   4338  O   ARG C  69     -27.232 -19.514 -32.097  1.00  0.00      RC0  O  
ATOM   4339  CB  ARG C  69     -25.821 -20.547 -34.734  1.00  0.00      RC0  C  
ATOM   4340  CG  ARG C  69     -26.413 -21.938 -34.944  1.00  0.00      RC0  C  
ATOM   4341  CD  ARG C  69     -25.360 -23.024 -35.093  1.00  0.00      RC0  C  
ATOM   4342  NE  ARG C  69     -26.002 -24.327 -35.236  1.00  0.00      RC0  N  
ATOM   4343  CZ  ARG C  69     -25.385 -25.254 -36.023  1.00  0.00      RC0  C  
ATOM   4344  NH1 ARG C  69     -24.299 -24.890 -36.739  1.00  0.00      RC0  N1+
ATOM   4345  NH2 ARG C  69     -25.863 -26.513 -36.081  1.00  0.00      RC0  N  
ATOM   4346  H   ARG C  69     -25.720 -18.068 -33.537  1.00  0.00      RC0  H  
ATOM   4347  HE  ARG C  69     -26.811 -24.470 -34.653  1.00  0.00      RC0  H  
ATOM   4348 HH11 ARG C  69     -23.700 -25.558 -37.191  1.00  0.00      RC0  H  
ATOM   4349 HH12 ARG C  69     -24.065 -23.919 -36.877  1.00  0.00      RC0  H  
ATOM   4350 HH21 ARG C  69     -25.389 -27.239 -36.598  1.00  0.00      RC0  H  
ATOM   4351 HH22 ARG C  69     -26.722 -26.789 -35.643  1.00  0.00      RC0  H  
ATOM   4352  N   MET C  70     -28.805 -20.519 -33.352  1.00  0.00      RC0  N  
ATOM   4353  CA  MET C  70     -29.543 -21.002 -32.197  1.00  0.00      RC0  C  
ATOM   4354  C   MET C  70     -28.976 -22.348 -31.772  1.00  0.00      RC0  C  
ATOM   4355  O   MET C  70     -28.823 -23.252 -32.599  1.00  0.00      RC0  O  
ATOM   4356  CB  MET C  70     -31.042 -21.128 -32.457  1.00  0.00      RC0  C  
ATOM   4357  CG  MET C  70     -31.700 -19.797 -32.804  1.00  0.00      RC0  C  
ATOM   4358  SD  MET C  70     -31.299 -18.482 -31.641  1.00  0.00      RC0  S  
ATOM   4359  CE  MET C  70     -31.728 -19.296 -30.098  1.00  0.00      RC0  C  
ATOM   4360  H   MET C  70     -29.036 -20.874 -34.255  1.00  0.00      RC0  H  
ATOM   4361  N   SER C  71     -28.637 -22.463 -30.496  1.00  0.00      RC0  N  
ATOM   4362  CA  SER C  71     -28.137 -23.708 -29.936  1.00  0.00      RC0  C  
ATOM   4363  C   SER C  71     -29.300 -24.668 -29.713  1.00  0.00      RC0  C  
ATOM   4364  O   SER C  71     -30.467 -24.291 -29.839  1.00  0.00      RC0  O  
ATOM   4365  CB  SER C  71     -27.158 -23.441 -28.782  1.00  0.00      RC0  C  
ATOM   4366  OG  SER C  71     -27.711 -22.543 -27.842  1.00  0.00      RC0  O  
ATOM   4367  H   SER C  71     -28.912 -21.764 -29.863  1.00  0.00      RC0  H  
ATOM   4368  HG  SER C  71     -27.278 -21.720 -28.102  1.00  0.00      RC0  H  
ATOM   4369  N   PRO C  72     -29.018 -25.935 -29.390  1.00  0.00      RC0  N  
ATOM   4370  CA  PRO C  72     -30.126 -26.853 -29.063  1.00  0.00      RC0  C  
ATOM   4371  C   PRO C  72     -30.992 -26.380 -27.904  1.00  0.00      RC0  C  
ATOM   4372  O   PRO C  72     -32.214 -26.561 -27.938  1.00  0.00      RC0  O  
ATOM   4373  CB  PRO C  72     -29.409 -28.169 -28.748  1.00  0.00      RC0  C  
ATOM   4374  CG  PRO C  72     -28.104 -28.102 -29.534  1.00  0.00      RC0  C  
ATOM   4375  CD  PRO C  72     -27.732 -26.632 -29.410  1.00  0.00      RC0  C  
ATOM   4376  N   SER C  73     -30.398 -25.762 -26.884  1.00  0.00      RC0  N  
ATOM   4377  CA  SER C  73     -31.136 -25.265 -25.727  1.00  0.00      RC0  C  
ATOM   4378  C   SER C  73     -31.817 -23.928 -25.984  1.00  0.00      RC0  C  
ATOM   4379  O   SER C  73     -32.221 -23.263 -25.023  1.00  0.00      RC0  O  
ATOM   4380  CB  SER C  73     -30.076 -25.251 -24.648  1.00  0.00      RC0  C  
ATOM   4381  OG  SER C  73     -28.990 -26.051 -25.147  1.00  0.00      RC0  O  
ATOM   4382  H   SER C  73     -29.412 -25.605 -26.878  1.00  0.00      RC0  H  
ATOM   4383  HG  SER C  73     -28.259 -25.852 -24.572  1.00  0.00      RC0  H  
ATOM   4384  N   ASN C  74     -31.944 -23.528 -27.247  1.00  0.00      RC0  N  
ATOM   4385  CA  ASN C  74     -32.432 -22.201 -27.624  1.00  0.00      RC0  C  
ATOM   4386  C   ASN C  74     -31.642 -21.100 -26.916  1.00  0.00      RC0  C  
ATOM   4387  O   ASN C  74     -32.195 -20.129 -26.392  1.00  0.00      RC0  O  
ATOM   4388  CB  ASN C  74     -33.950 -22.064 -27.420  1.00  0.00      RC0  C  
ATOM   4389  CG  ASN C  74     -34.463 -20.674 -27.790  1.00  0.00      RC0  C  
ATOM   4390  ND2 ASN C  74     -35.002 -20.026 -26.738  1.00  0.00      RC0  N  
ATOM   4391  OD1 ASN C  74     -34.452 -20.232 -28.940  1.00  0.00      RC0  O  
ATOM   4392  H   ASN C  74     -31.658 -24.134 -27.990  1.00  0.00      RC0  H  
ATOM   4393 HD21 ASN C  74     -34.890 -20.427 -25.828  1.00  0.00      RC0  H  
ATOM   4394 HD22 ASN C  74     -35.487 -19.155 -26.796  1.00  0.00      RC0  H  
ATOM   4395  N   GLN C  75     -30.326 -21.268 -26.890  1.00  0.00      RC0  N  
ATOM   4396  CA  GLN C  75     -29.405 -20.184 -26.602  1.00  0.00      RC0  C  
ATOM   4397  C   GLN C  75     -28.844 -19.678 -27.922  1.00  0.00      RC0  C  
ATOM   4398  O   GLN C  75     -28.524 -20.470 -28.815  1.00  0.00      RC0  O  
ATOM   4399  CB  GLN C  75     -28.291 -20.528 -25.608  1.00  0.00      RC0  C  
ATOM   4400  CG  GLN C  75     -28.687 -20.346 -24.140  1.00  0.00      RC0  C  
ATOM   4401  CD  GLN C  75     -29.652 -21.431 -23.711  1.00  0.00      RC0  C  
ATOM   4402  NE2 GLN C  75     -30.946 -21.089 -23.834  1.00  0.00      RC0  N  
ATOM   4403  OE1 GLN C  75     -29.253 -22.514 -23.295  1.00  0.00      RC0  O  
ATOM   4404  H   GLN C  75     -29.882 -22.050 -27.333  1.00  0.00      RC0  H  
ATOM   4405 HE21 GLN C  75     -31.235 -20.194 -24.177  1.00  0.00      RC0  H  
ATOM   4406 HE22 GLN C  75     -31.673 -21.756 -23.657  1.00  0.00      RC0  H  
ATOM   4407  N   THR C  76     -28.746 -18.359 -28.050  1.00  0.00      RC0  N  
ATOM   4408  CA  THR C  76     -28.186 -17.739 -29.238  1.00  0.00      RC0  C  
ATOM   4409  C   THR C  76     -26.674 -17.625 -29.085  1.00  0.00      RC0  C  
ATOM   4410  O   THR C  76     -26.185 -17.143 -28.057  1.00  0.00      RC0  O  
ATOM   4411  CB  THR C  76     -28.912 -16.409 -29.199  1.00  0.00      RC0  C  
ATOM   4412  CG2 THR C  76     -29.339 -15.895 -30.567  1.00  0.00      RC0  C  
ATOM   4413  OG1 THR C  76     -30.062 -16.571 -28.349  1.00  0.00      RC0  O  
ATOM   4414  H   THR C  76     -28.959 -17.728 -27.308  1.00  0.00      RC0  H  
ATOM   4415  HG1 THR C  76     -30.486 -15.721 -28.333  1.00  0.00      RC0  H  
ATOM   4416  N   ASP C  77     -25.940 -18.070 -30.107  1.00  0.00      RC0  N  
ATOM   4417  CA  ASP C  77     -24.480 -18.048 -30.108  1.00  0.00      RC0  C  
ATOM   4418  C   ASP C  77     -23.999 -17.112 -31.211  1.00  0.00      RC0  C  
ATOM   4419  O   ASP C  77     -24.339 -17.304 -32.384  1.00  0.00      RC0  O  
ATOM   4420  CB  ASP C  77     -23.923 -19.465 -30.340  1.00  0.00      RC0  C  
ATOM   4421  CG  ASP C  77     -24.863 -20.577 -29.871  1.00  0.00      RC0  C  
ATOM   4422  OD1 ASP C  77     -25.297 -20.573 -28.716  1.00  0.00      RC0  O  
ATOM   4423  OD2 ASP C  77     -25.142 -21.475 -30.668  1.00  0.00      RC0  O1-
ATOM   4424  H   ASP C  77     -26.362 -18.577 -30.851  1.00  0.00      RC0  H  
ATOM   4425  N   LYS C  78     -23.211 -16.104 -30.840  1.00  0.00      RC0  N  
ATOM   4426  CA  LYS C  78     -22.750 -15.130 -31.820  1.00  0.00      RC0  C  
ATOM   4427  C   LYS C  78     -21.665 -15.749 -32.692  1.00  0.00      RC0  C  
ATOM   4428  O   LYS C  78     -20.663 -16.268 -32.187  1.00  0.00      RC0  O  
ATOM   4429  CB  LYS C  78     -22.201 -13.848 -31.190  1.00  0.00      RC0  C  
ATOM   4430  CG  LYS C  78     -21.966 -12.815 -32.297  1.00  0.00      RC0  C  
ATOM   4431  CD  LYS C  78     -21.161 -11.577 -31.905  1.00  0.00      RC0  C  
ATOM   4432  CE  LYS C  78     -21.736 -10.810 -30.716  1.00  0.00      RC0  C  
ATOM   4433  NZ  LYS C  78     -21.261  -9.422 -30.788  1.00  0.00      RC0  N1+
ATOM   4434  H   LYS C  78     -22.828 -16.134 -29.919  1.00  0.00      RC0  H  
ATOM   4435  HZ1 LYS C  78     -21.553  -8.898 -29.942  1.00  0.00      RC0  H  
ATOM   4436  HZ2 LYS C  78     -20.229  -9.382 -30.900  1.00  0.00      RC0  H  
ATOM   4437  HZ3 LYS C  78     -21.717  -8.975 -31.615  1.00  0.00      RC0  H  
ATOM   4438  N   LEU C  79     -21.885 -15.709 -34.003  1.00  0.00      RC0  N  
ATOM   4439  CA  LEU C  79     -20.947 -16.200 -35.001  1.00  0.00      RC0  C  
ATOM   4440  C   LEU C  79     -19.995 -15.120 -35.504  1.00  0.00      RC0  C  
ATOM   4441  O   LEU C  79     -18.843 -15.421 -35.834  1.00  0.00      RC0  O  
ATOM   4442  CB  LEU C  79     -21.695 -16.777 -36.195  1.00  0.00      RC0  C  
ATOM   4443  CG  LEU C  79     -22.723 -17.833 -35.812  1.00  0.00      RC0  C  
ATOM   4444  CD1 LEU C  79     -23.545 -18.231 -37.031  1.00  0.00      RC0  C  
ATOM   4445  CD2 LEU C  79     -22.095 -19.041 -35.116  1.00  0.00      RC0  C  
ATOM   4446  H   LEU C  79     -22.795 -15.411 -34.269  1.00  0.00      RC0  H  
ATOM   4447  N   ALA C  80     -20.473 -13.878 -35.619  1.00  0.00      RC0  N  
ATOM   4448  CA  ALA C  80     -19.707 -12.804 -36.241  1.00  0.00      RC0  C  
ATOM   4449  C   ALA C  80     -20.445 -11.496 -36.027  1.00  0.00      RC0  C  
ATOM   4450  O   ALA C  80     -21.638 -11.481 -35.713  1.00  0.00      RC0  O  
ATOM   4451  CB  ALA C  80     -19.619 -13.054 -37.750  1.00  0.00      RC0  C  
ATOM   4452  H   ALA C  80     -21.422 -13.698 -35.355  1.00  0.00      RC0  H  
ATOM   4453  N   ALA C  81     -19.725 -10.397 -36.226  1.00  0.00      RC0  N  
ATOM   4454  CA  ALA C  81     -20.309  -9.078 -36.011  1.00  0.00      RC0  C  
ATOM   4455  C   ALA C  81     -19.639  -8.101 -36.960  1.00  0.00      RC0  C  
ATOM   4456  O   ALA C  81     -18.465  -8.267 -37.304  1.00  0.00      RC0  O  
ATOM   4457  CB  ALA C  81     -20.085  -8.601 -34.573  1.00  0.00      RC0  C  
ATOM   4458  H   ALA C  81     -18.768 -10.448 -36.532  1.00  0.00      RC0  H  
ATOM   4459  N   PHE C  82     -20.391  -7.078 -37.369  1.00  0.00      RC0  N  
ATOM   4460  CA  PHE C  82     -19.840  -5.955 -38.122  1.00  0.00      RC0  C  
ATOM   4461  C   PHE C  82     -20.364  -4.644 -37.556  1.00  0.00      RC0  C  
ATOM   4462  O   PHE C  82     -21.586  -4.429 -37.538  1.00  0.00      RC0  O  
ATOM   4463  CB  PHE C  82     -20.200  -6.158 -39.608  1.00  0.00      RC0  C  
ATOM   4464  CG  PHE C  82     -20.302  -4.871 -40.404  1.00  0.00      RC0  C  
ATOM   4465  CD1 PHE C  82     -19.168  -4.049 -40.584  1.00  0.00      RC0  C  
ATOM   4466  CD2 PHE C  82     -21.555  -4.510 -40.946  1.00  0.00      RC0  C  
ATOM   4467  CE1 PHE C  82     -19.291  -2.843 -41.299  1.00  0.00      RC0  C  
ATOM   4468  CE2 PHE C  82     -21.680  -3.304 -41.663  1.00  0.00      RC0  C  
ATOM   4469  CZ  PHE C  82     -20.547  -2.481 -41.828  1.00  0.00      RC0  C  
ATOM   4470  H   PHE C  82     -21.347  -7.008 -37.089  1.00  0.00      RC0  H  
ATOM   4471  N   PRO C  83     -19.498  -3.717 -37.131  1.00  0.00      RC0  N  
ATOM   4472  CA  PRO C  83     -18.049  -3.896 -37.011  1.00  0.00      RC0  C  
ATOM   4473  C   PRO C  83     -17.707  -4.973 -35.981  1.00  0.00      RC0  C  
ATOM   4474  O   PRO C  83     -18.485  -5.219 -35.067  1.00  0.00      RC0  O  
ATOM   4475  CB  PRO C  83     -17.556  -2.512 -36.571  1.00  0.00      RC0  C  
ATOM   4476  CG  PRO C  83     -18.671  -1.537 -36.939  1.00  0.00      RC0  C  
ATOM   4477  CD  PRO C  83     -19.922  -2.379 -36.744  1.00  0.00      RC0  C  
ATOM   4478  N   GLU C  84     -16.557  -5.614 -36.161  1.00  0.00      RC0  N  
ATOM   4479  CA  GLU C  84     -16.172  -6.720 -35.309  1.00  0.00      RC0  C  
ATOM   4480  C   GLU C  84     -15.883  -6.234 -33.892  1.00  0.00      RC0  C  
ATOM   4481  O   GLU C  84     -15.600  -5.059 -33.649  1.00  0.00      RC0  O  
ATOM   4482  CB  GLU C  84     -14.971  -7.447 -35.909  1.00  0.00      RC0  C  
ATOM   4483  CG  GLU C  84     -13.690  -6.615 -36.041  1.00  0.00      RC0  C  
ATOM   4484  CD  GLU C  84     -13.463  -6.243 -37.490  1.00  0.00      RC0  C  
ATOM   4485  OE1 GLU C  84     -12.984  -7.082 -38.247  1.00  0.00      RC0  O  
ATOM   4486  OE2 GLU C  84     -13.735  -5.109 -37.872  1.00  0.00      RC0  O1-
ATOM   4487  H   GLU C  84     -15.912  -5.321 -36.872  1.00  0.00      RC0  H  
ATOM   4488  N   ASP C  85     -15.997  -7.160 -32.945  1.00  0.00      RC0  N  
ATOM   4489  CA  ASP C  85     -15.578  -6.926 -31.565  1.00  0.00      RC0  C  
ATOM   4490  C   ASP C  85     -14.057  -6.952 -31.502  1.00  0.00      RC0  C  
ATOM   4491  O   ASP C  85     -13.440  -8.015 -31.635  1.00  0.00      RC0  O  
ATOM   4492  CB  ASP C  85     -16.157  -7.842 -30.502  1.00  0.00      RC0  C  
ATOM   4493  CG  ASP C  85     -15.546  -7.345 -29.202  1.00  0.00      RC0  C  
ATOM   4494  OD1 ASP C  85     -15.500  -6.134 -28.972  1.00  0.00      RC0  O  
ATOM   4495  OD2 ASP C  85     -15.059  -8.157 -28.430  1.00  0.00      RC0  O1-
ATOM   4496  H   ASP C  85     -16.080  -8.105 -33.261  1.00  0.00      RC0  H  
ATOM   4497  N   ARG C  86     -13.450  -5.784 -31.273  1.00  0.00      RC0  N  
ATOM   4498  CA  ARG C  86     -12.000  -5.678 -31.220  1.00  0.00      RC0  C  
ATOM   4499  C   ARG C  86     -11.406  -6.437 -30.045  1.00  0.00      RC0  C  
ATOM   4500  O   ARG C  86     -10.201  -6.716 -30.050  1.00  0.00      RC0  O  
ATOM   4501  CB  ARG C  86     -11.605  -4.210 -31.166  1.00  0.00      RC0  C  
ATOM   4502  CG  ARG C  86     -12.196  -3.439 -32.345  1.00  0.00      RC0  C  
ATOM   4503  CD  ARG C  86     -12.523  -1.999 -31.963  1.00  0.00      RC0  C  
ATOM   4504  NE  ARG C  86     -13.541  -1.977 -30.910  1.00  0.00      RC0  N  
ATOM   4505  CZ  ARG C  86     -14.350  -0.913 -30.748  1.00  0.00      RC0  C  
ATOM   4506  NH1 ARG C  86     -14.244   0.140 -31.560  1.00  0.00      RC0  N1+
ATOM   4507  NH2 ARG C  86     -15.252  -0.933 -29.767  1.00  0.00      RC0  N  
ATOM   4508  H   ARG C  86     -14.082  -5.037 -31.085  1.00  0.00      RC0  H  
ATOM   4509  HE  ARG C  86     -13.599  -2.775 -30.305  1.00  0.00      RC0  H  
ATOM   4510 HH11 ARG C  86     -14.811   0.957 -31.459  1.00  0.00      RC0  H  
ATOM   4511 HH12 ARG C  86     -13.578   0.119 -32.308  1.00  0.00      RC0  H  
ATOM   4512 HH21 ARG C  86     -15.870  -0.166 -29.596  1.00  0.00      RC0  H  
ATOM   4513 HH22 ARG C  86     -15.332  -1.739 -29.175  1.00  0.00      RC0  H  
ATOM   4514  N   SER C  87     -12.214  -6.753 -29.035  1.00  0.00      RC0  N  
ATOM   4515  CA  SER C  87     -11.743  -7.537 -27.906  1.00  0.00      RC0  C  
ATOM   4516  C   SER C  87     -11.772  -9.027 -28.189  1.00  0.00      RC0  C  
ATOM   4517  O   SER C  87     -11.366  -9.814 -27.325  1.00  0.00      RC0  O  
ATOM   4518  CB  SER C  87     -12.605  -7.106 -26.748  1.00  0.00      RC0  C  
ATOM   4519  OG  SER C  87     -13.342  -5.980 -27.236  1.00  0.00      RC0  O  
ATOM   4520  H   SER C  87     -13.198  -6.556 -29.056  1.00  0.00      RC0  H  
ATOM   4521  HG  SER C  87     -14.164  -6.353 -27.576  1.00  0.00      RC0  H  
ATOM   4522  N   GLN C  88     -12.234  -9.433 -29.371  1.00  0.00      RC0  N  
ATOM   4523  CA  GLN C  88     -12.205 -10.827 -29.805  1.00  0.00      RC0  C  
ATOM   4524  C   GLN C  88     -11.396 -10.958 -31.093  1.00  0.00      RC0  C  
ATOM   4525  O   GLN C  88     -11.958 -11.241 -32.161  1.00  0.00      RC0  O  
ATOM   4526  CB  GLN C  88     -13.602 -11.449 -29.886  1.00  0.00      RC0  C  
ATOM   4527  CG  GLN C  88     -14.119 -11.878 -28.504  1.00  0.00      RC0  C  
ATOM   4528  CD  GLN C  88     -13.210 -12.944 -27.904  1.00  0.00      RC0  C  
ATOM   4529  NE2 GLN C  88     -12.283 -12.475 -27.064  1.00  0.00      RC0  N  
ATOM   4530  OE1 GLN C  88     -13.316 -14.134 -28.175  1.00  0.00      RC0  O  
ATOM   4531  H   GLN C  88     -12.660  -8.765 -29.984  1.00  0.00      RC0  H  
ATOM   4532 HE21 GLN C  88     -12.201 -11.494 -26.874  1.00  0.00      RC0  H  
ATOM   4533 HE22 GLN C  88     -11.616 -13.094 -26.649  1.00  0.00      RC0  H  
ATOM   4534  N   PRO C  89     -10.077 -10.754 -31.036  1.00  0.00      RC0  N  
ATOM   4535  CA  PRO C  89      -9.247 -11.050 -32.210  1.00  0.00      RC0  C  
ATOM   4536  C   PRO C  89      -8.874 -12.526 -32.264  1.00  0.00      RC0  C  
ATOM   4537  O   PRO C  89      -8.564 -13.151 -31.246  1.00  0.00      RC0  O  
ATOM   4538  CB  PRO C  89      -8.046 -10.136 -31.970  1.00  0.00      RC0  C  
ATOM   4539  CG  PRO C  89      -7.844 -10.148 -30.456  1.00  0.00      RC0  C  
ATOM   4540  CD  PRO C  89      -9.265 -10.274 -29.916  1.00  0.00      RC0  C  
ATOM   4541  N   GLY C  90      -8.910 -13.082 -33.473  1.00  0.00      RC0  N  
ATOM   4542  CA  GLY C  90      -8.632 -14.495 -33.663  1.00  0.00      RC0  C  
ATOM   4543  C   GLY C  90      -9.901 -15.324 -33.637  1.00  0.00      RC0  C  
ATOM   4544  O   GLY C  90     -10.057 -16.211 -32.793  1.00  0.00      RC0  O  
ATOM   4545  H   GLY C  90      -9.031 -12.473 -34.262  1.00  0.00      RC0  H  
ATOM   4546  N   GLN C  91     -10.811 -15.043 -34.567  1.00  0.00      RC0  N  
ATOM   4547  CA  GLN C  91     -12.151 -15.604 -34.589  1.00  0.00      RC0  C  
ATOM   4548  C   GLN C  91     -12.190 -16.852 -35.475  1.00  0.00      RC0  C  
ATOM   4549  O   GLN C  91     -11.155 -17.377 -35.898  1.00  0.00      RC0  O  
ATOM   4550  CB  GLN C  91     -13.167 -14.550 -35.062  1.00  0.00      RC0  C  
ATOM   4551  CG  GLN C  91     -14.504 -14.626 -34.309  1.00  0.00      RC0  C  
ATOM   4552  CD  GLN C  91     -15.637 -14.020 -35.119  1.00  0.00      RC0  C  
ATOM   4553  NE2 GLN C  91     -16.094 -14.817 -36.091  1.00  0.00      RC0  N  
ATOM   4554  OE1 GLN C  91     -16.137 -12.934 -34.844  1.00  0.00      RC0  O  
ATOM   4555  H   GLN C  91     -10.467 -14.518 -35.348  1.00  0.00      RC0  H  
ATOM   4556 HE21 GLN C  91     -15.625 -15.612 -36.475  1.00  0.00      RC0  H  
ATOM   4557 HE22 GLN C  91     -17.015 -14.657 -36.455  1.00  0.00      RC0  H  
ATOM   4558  N   ASP C  92     -13.399 -17.344 -35.753  1.00  0.00      RC0  N  
ATOM   4559  CA  ASP C  92     -13.600 -18.467 -36.666  1.00  0.00      RC0  C  
ATOM   4560  C   ASP C  92     -13.769 -17.905 -38.072  1.00  0.00      RC0  C  
ATOM   4561  O   ASP C  92     -14.784 -17.270 -38.380  1.00  0.00      RC0  O  
ATOM   4562  CB  ASP C  92     -14.789 -19.414 -36.357  1.00  0.00      RC0  C  
ATOM   4563  CG  ASP C  92     -14.900 -20.554 -37.397  1.00  0.00      RC0  C  
ATOM   4564  OD1 ASP C  92     -13.921 -20.834 -38.091  1.00  0.00      RC0  O  
ATOM   4565  OD2 ASP C  92     -15.971 -21.147 -37.547  1.00  0.00      RC0  O1-
ATOM   4566  H   ASP C  92     -14.215 -16.932 -35.361  1.00  0.00      RC0  H  
ATOM   4567  N   CYS C  93     -12.763 -18.124 -38.914  1.00  0.00      RC0  N  
ATOM   4568  CA  CYS C  93     -12.777 -17.632 -40.283  1.00  0.00      RC0  C  
ATOM   4569  C   CYS C  93     -13.877 -18.261 -41.132  1.00  0.00      RC0  C  
ATOM   4570  O   CYS C  93     -14.120 -17.779 -42.242  1.00  0.00      RC0  O  
ATOM   4571  CB  CYS C  93     -11.427 -17.814 -40.971  1.00  0.00      RC0  C  
ATOM   4572  SG  CYS C  93     -10.951 -19.548 -41.209  1.00  0.00      RC0  S  
ATOM   4573  H   CYS C  93     -12.047 -18.732 -38.571  1.00  0.00      RC0  H  
ATOM   4574  N   ARG C  94     -14.531 -19.334 -40.664  1.00  0.00      RC0  N  
ATOM   4575  CA  ARG C  94     -15.580 -19.952 -41.468  1.00  0.00      RC0  C  
ATOM   4576  C   ARG C  94     -16.851 -19.110 -41.508  1.00  0.00      RC0  C  
ATOM   4577  O   ARG C  94     -17.706 -19.337 -42.370  1.00  0.00      RC0  O  
ATOM   4578  CB  ARG C  94     -15.981 -21.337 -41.041  1.00  0.00      RC0  C  
ATOM   4579  CG  ARG C  94     -14.937 -22.446 -41.098  1.00  0.00      RC0  C  
ATOM   4580  CD  ARG C  94     -15.674 -23.780 -40.975  1.00  0.00      RC0  C  
ATOM   4581  NE  ARG C  94     -16.840 -23.615 -40.107  1.00  0.00      RC0  N  
ATOM   4582  CZ  ARG C  94     -18.069 -23.990 -40.528  1.00  0.00      RC0  C  
ATOM   4583  NH1 ARG C  94     -18.231 -24.635 -41.698  1.00  0.00      RC0  N1+
ATOM   4584  NH2 ARG C  94     -19.109 -23.712 -39.732  1.00  0.00      RC0  N  
ATOM   4585  H   ARG C  94     -14.382 -19.677 -39.732  1.00  0.00      RC0  H  
ATOM   4586  HE  ARG C  94     -16.675 -23.109 -39.249  1.00  0.00      RC0  H  
ATOM   4587 HH11 ARG C  94     -19.134 -25.019 -41.929  1.00  0.00      RC0  H  
ATOM   4588 HH12 ARG C  94     -17.493 -24.763 -42.370  1.00  0.00      RC0  H  
ATOM   4589 HH21 ARG C  94     -20.017 -24.132 -39.901  1.00  0.00      RC0  H  
ATOM   4590 HH22 ARG C  94     -19.017 -23.093 -38.949  1.00  0.00      RC0  H  
ATOM   4591  N   PHE C  95     -17.006 -18.149 -40.605  1.00  0.00      RC0  N  
ATOM   4592  CA  PHE C  95     -18.212 -17.328 -40.570  1.00  0.00      RC0  C  
ATOM   4593  C   PHE C  95     -17.827 -15.890 -40.881  1.00  0.00      RC0  C  
ATOM   4594  O   PHE C  95     -17.167 -15.231 -40.069  1.00  0.00      RC0  O  
ATOM   4595  CB  PHE C  95     -18.857 -17.369 -39.186  1.00  0.00      RC0  C  
ATOM   4596  CG  PHE C  95     -19.400 -18.742 -38.880  1.00  0.00      RC0  C  
ATOM   4597  CD1 PHE C  95     -18.896 -19.460 -37.803  1.00  0.00      RC0  C  
ATOM   4598  CD2 PHE C  95     -20.417 -19.278 -39.660  1.00  0.00      RC0  C  
ATOM   4599  CE1 PHE C  95     -19.432 -20.702 -37.486  1.00  0.00      RC0  C  
ATOM   4600  CE2 PHE C  95     -20.954 -20.519 -39.342  1.00  0.00      RC0  C  
ATOM   4601  CZ  PHE C  95     -20.474 -21.222 -38.244  1.00  0.00      RC0  C  
ATOM   4602  H   PHE C  95     -16.290 -17.962 -39.925  1.00  0.00      RC0  H  
ATOM   4603  N   ARG C  96     -18.237 -15.403 -42.054  1.00  0.00      RC0  N  
ATOM   4604  CA  ARG C  96     -17.802 -14.099 -42.539  1.00  0.00      RC0  C  
ATOM   4605  C   ARG C  96     -18.987 -13.180 -42.807  1.00  0.00      RC0  C  
ATOM   4606  O   ARG C  96     -20.060 -13.629 -43.208  1.00  0.00      RC0  O  
ATOM   4607  CB  ARG C  96     -16.910 -14.321 -43.739  1.00  0.00      RC0  C  
ATOM   4608  CG  ARG C  96     -15.548 -14.770 -43.223  1.00  0.00      RC0  C  
ATOM   4609  CD  ARG C  96     -14.751 -15.474 -44.300  1.00  0.00      RC0  C  
ATOM   4610  NE  ARG C  96     -13.322 -15.388 -44.031  1.00  0.00      RC0  N  
ATOM   4611  CZ  ARG C  96     -12.484 -15.932 -44.924  1.00  0.00      RC0  C  
ATOM   4612  NH1 ARG C  96     -12.949 -16.732 -45.883  1.00  0.00      RC0  N1+
ATOM   4613  NH2 ARG C  96     -11.193 -15.637 -44.850  1.00  0.00      RC0  N  
ATOM   4614  H   ARG C  96     -18.853 -15.970 -42.605  1.00  0.00      RC0  H  
ATOM   4615  HE  ARG C  96     -12.989 -14.831 -43.266  1.00  0.00      RC0  H  
ATOM   4616 HH11 ARG C  96     -12.359 -17.021 -46.650  1.00  0.00      RC0  H  
ATOM   4617 HH12 ARG C  96     -13.897 -17.046 -45.878  1.00  0.00      RC0  H  
ATOM   4618 HH21 ARG C  96     -10.571 -15.974 -45.562  1.00  0.00      RC0  H  
ATOM   4619 HH22 ARG C  96     -10.847 -15.062 -44.103  1.00  0.00      RC0  H  
ATOM   4620  N   VAL C  97     -18.788 -11.881 -42.574  1.00  0.00      RC0  N  
ATOM   4621  CA  VAL C  97     -19.783 -10.855 -42.868  1.00  0.00      RC0  C  
ATOM   4622  C   VAL C  97     -19.172  -9.897 -43.878  1.00  0.00      RC0  C  
ATOM   4623  O   VAL C  97     -18.029  -9.454 -43.708  1.00  0.00      RC0  O  
ATOM   4624  CB  VAL C  97     -20.243 -10.109 -41.604  1.00  0.00      RC0  C  
ATOM   4625  CG1 VAL C  97     -21.297  -9.040 -41.919  1.00  0.00      RC0  C  
ATOM   4626  CG2 VAL C  97     -20.787 -11.083 -40.560  1.00  0.00      RC0  C  
ATOM   4627  H   VAL C  97     -17.888 -11.566 -42.277  1.00  0.00      RC0  H  
ATOM   4628  N   THR C  98     -19.926  -9.593 -44.933  1.00  0.00      RC0  N  
ATOM   4629  CA  THR C  98     -19.476  -8.708 -46.002  1.00  0.00      RC0  C  
ATOM   4630  C   THR C  98     -20.512  -7.609 -46.188  1.00  0.00      RC0  C  
ATOM   4631  O   THR C  98     -21.690  -7.902 -46.407  1.00  0.00      RC0  O  
ATOM   4632  CB  THR C  98     -19.593  -9.549 -47.261  1.00  0.00      RC0  C  
ATOM   4633  CG2 THR C  98     -19.048  -8.854 -48.505  1.00  0.00      RC0  C  
ATOM   4634  OG1 THR C  98     -19.058 -10.855 -47.036  1.00  0.00      RC0  O  
ATOM   4635  H   THR C  98     -20.811 -10.050 -45.019  1.00  0.00      RC0  H  
ATOM   4636  HG1 THR C  98     -19.337 -11.387 -47.771  1.00  0.00      RC0  H  
ATOM   4637  N   GLN C  99     -20.089  -6.352 -46.105  1.00  0.00      RC0  N  
ATOM   4638  CA  GLN C  99     -21.008  -5.254 -46.379  1.00  0.00      RC0  C  
ATOM   4639  C   GLN C  99     -21.142  -5.058 -47.879  1.00  0.00      RC0  C  
ATOM   4640  O   GLN C  99     -20.136  -4.943 -48.586  1.00  0.00      RC0  O  
ATOM   4641  CB  GLN C  99     -20.547  -3.967 -45.692  1.00  0.00      RC0  C  
ATOM   4642  CG  GLN C  99     -21.565  -2.830 -45.833  1.00  0.00      RC0  C  
ATOM   4643  CD  GLN C  99     -20.987  -1.541 -45.294  1.00  0.00      RC0  C  
ATOM   4644  NE2 GLN C  99     -21.856  -0.816 -44.585  1.00  0.00      RC0  N  
ATOM   4645  OE1 GLN C  99     -19.828  -1.206 -45.502  1.00  0.00      RC0  O  
ATOM   4646  H   GLN C  99     -19.110  -6.163 -46.008  1.00  0.00      RC0  H  
ATOM   4647 HE21 GLN C  99     -22.798  -1.115 -44.440  1.00  0.00      RC0  H  
ATOM   4648 HE22 GLN C  99     -21.546   0.049 -44.195  1.00  0.00      RC0  H  
ATOM   4649  N   LEU C 100     -22.395  -5.022 -48.369  1.00  0.00      RC0  N  
ATOM   4650  CA  LEU C 100     -22.674  -4.734 -49.770  1.00  0.00      RC0  C  
ATOM   4651  C   LEU C 100     -22.717  -3.227 -50.011  1.00  0.00      RC0  C  
ATOM   4652  O   LEU C 100     -22.919  -2.444 -49.077  1.00  0.00      RC0  O  
ATOM   4653  CB  LEU C 100     -23.966  -5.467 -50.155  1.00  0.00      RC0  C  
ATOM   4654  CG  LEU C 100     -23.809  -6.989 -50.051  1.00  0.00      RC0  C  
ATOM   4655  CD1 LEU C 100     -25.114  -7.715 -50.368  1.00  0.00      RC0  C  
ATOM   4656  CD2 LEU C 100     -22.646  -7.513 -50.900  1.00  0.00      RC0  C  
ATOM   4657  H   LEU C 100     -23.161  -5.085 -47.726  1.00  0.00      RC0  H  
ATOM   4658  N   PRO C 101     -22.538  -2.787 -51.259  1.00  0.00      RC0  N  
ATOM   4659  CA  PRO C 101     -22.337  -1.345 -51.516  1.00  0.00      RC0  C  
ATOM   4660  C   PRO C 101     -23.515  -0.441 -51.157  1.00  0.00      RC0  C  
ATOM   4661  O   PRO C 101     -23.298   0.758 -50.945  1.00  0.00      RC0  O  
ATOM   4662  CB  PRO C 101     -22.001  -1.297 -53.011  1.00  0.00      RC0  C  
ATOM   4663  CG  PRO C 101     -21.456  -2.682 -53.346  1.00  0.00      RC0  C  
ATOM   4664  CD  PRO C 101     -22.306  -3.583 -52.463  1.00  0.00      RC0  C  
ATOM   4665  N   ASN C 102     -24.752  -0.937 -51.118  1.00  0.00      RC0  N  
ATOM   4666  CA  ASN C 102     -25.847  -0.031 -50.777  1.00  0.00      RC0  C  
ATOM   4667  C   ASN C 102     -25.901   0.291 -49.286  1.00  0.00      RC0  C  
ATOM   4668  O   ASN C 102     -26.773   1.061 -48.863  1.00  0.00      RC0  O  
ATOM   4669  CB  ASN C 102     -27.200  -0.598 -51.197  1.00  0.00      RC0  C  
ATOM   4670  CG  ASN C 102     -27.590  -1.749 -50.288  1.00  0.00      RC0  C  
ATOM   4671  ND2 ASN C 102     -28.855  -2.148 -50.480  1.00  0.00      RC0  N  
ATOM   4672  OD1 ASN C 102     -26.799  -2.292 -49.520  1.00  0.00      RC0  O  
ATOM   4673  H   ASN C 102     -24.905  -1.924 -51.112  1.00  0.00      RC0  H  
ATOM   4674 HD21 ASN C 102     -29.484  -1.642 -51.069  1.00  0.00      RC0  H  
ATOM   4675 HD22 ASN C 102     -29.197  -2.998 -50.065  1.00  0.00      RC0  H  
ATOM   4676  N   GLY C 103     -24.983  -0.260 -48.490  1.00  0.00      RC0  N  
ATOM   4677  CA  GLY C 103     -24.908   0.004 -47.064  1.00  0.00      RC0  C  
ATOM   4678  C   GLY C 103     -26.038  -0.556 -46.232  1.00  0.00      RC0  C  
ATOM   4679  O   GLY C 103     -26.022  -0.390 -45.006  1.00  0.00      RC0  O  
ATOM   4680  H   GLY C 103     -24.351  -0.946 -48.853  1.00  0.00      RC0  H  
ATOM   4681  N   ARG C 104     -27.021  -1.199 -46.855  1.00  0.00      RC0  N  
ATOM   4682  CA  ARG C 104     -28.157  -1.804 -46.173  1.00  0.00      RC0  C  
ATOM   4683  C   ARG C 104     -28.057  -3.321 -46.071  1.00  0.00      RC0  C  
ATOM   4684  O   ARG C 104     -28.516  -3.895 -45.081  1.00  0.00      RC0  O  
ATOM   4685  CB  ARG C 104     -29.445  -1.468 -46.932  1.00  0.00      RC0  C  
ATOM   4686  CG  ARG C 104     -30.723  -1.870 -46.191  1.00  0.00      RC0  C  
ATOM   4687  CD  ARG C 104     -31.907  -2.192 -47.103  1.00  0.00      RC0  C  
ATOM   4688  NE  ARG C 104     -31.672  -3.445 -47.816  1.00  0.00      RC0  N  
ATOM   4689  CZ  ARG C 104     -32.697  -4.201 -48.304  1.00  0.00      RC0  C  
ATOM   4690  NH1 ARG C 104     -33.973  -3.801 -48.102  1.00  0.00      RC0  N1+
ATOM   4691  NH2 ARG C 104     -32.410  -5.337 -48.969  1.00  0.00      RC0  N  
ATOM   4692  H   ARG C 104     -26.923  -1.365 -47.834  1.00  0.00      RC0  H  
ATOM   4693  HE  ARG C 104     -30.720  -3.748 -47.982  1.00  0.00      RC0  H  
ATOM   4694 HH11 ARG C 104     -34.757  -4.332 -48.436  1.00  0.00      RC0  H  
ATOM   4695 HH12 ARG C 104     -34.182  -2.955 -47.605  1.00  0.00      RC0  H  
ATOM   4696 HH21 ARG C 104     -33.072  -5.972 -49.367  1.00  0.00      RC0  H  
ATOM   4697 HH22 ARG C 104     -31.429  -5.600 -49.074  1.00  0.00      RC0  H  
ATOM   4698  N   ASP C 105     -27.472  -3.977 -47.064  1.00  0.00      RC0  N  
ATOM   4699  CA  ASP C 105     -27.429  -5.430 -47.138  1.00  0.00      RC0  C  
ATOM   4700  C   ASP C 105     -26.054  -5.934 -46.732  1.00  0.00      RC0  C  
ATOM   4701  O   ASP C 105     -25.033  -5.337 -47.094  1.00  0.00      RC0  O  
ATOM   4702  CB  ASP C 105     -27.811  -5.897 -48.541  1.00  0.00      RC0  C  
ATOM   4703  CG  ASP C 105     -29.298  -5.708 -48.747  1.00  0.00      RC0  C  
ATOM   4704  OD1 ASP C 105     -30.070  -6.533 -48.279  1.00  0.00      RC0  O  
ATOM   4705  OD2 ASP C 105     -29.712  -4.738 -49.373  1.00  0.00      RC0  O1-
ATOM   4706  H   ASP C 105     -27.005  -3.489 -47.803  1.00  0.00      RC0  H  
ATOM   4707  N   PHE C 106     -26.039  -7.053 -46.008  1.00  0.00      RC0  N  
ATOM   4708  CA  PHE C 106     -24.826  -7.689 -45.521  1.00  0.00      RC0  C  
ATOM   4709  C   PHE C 106     -24.906  -9.176 -45.830  1.00  0.00      RC0  C  
ATOM   4710  O   PHE C 106     -25.867  -9.843 -45.437  1.00  0.00      RC0  O  
ATOM   4711  CB  PHE C 106     -24.672  -7.482 -44.010  1.00  0.00      RC0  C  
ATOM   4712  CG  PHE C 106     -24.996  -6.053 -43.639  1.00  0.00      RC0  C  
ATOM   4713  CD1 PHE C 106     -26.152  -5.772 -42.919  1.00  0.00      RC0  C  
ATOM   4714  CD2 PHE C 106     -24.156  -5.017 -44.028  1.00  0.00      RC0  C  
ATOM   4715  CE1 PHE C 106     -26.483  -4.458 -42.613  1.00  0.00      RC0  C  
ATOM   4716  CE2 PHE C 106     -24.489  -3.702 -43.724  1.00  0.00      RC0  C  
ATOM   4717  CZ  PHE C 106     -25.657  -3.420 -43.027  1.00  0.00      RC0  C  
ATOM   4718  H   PHE C 106     -26.908  -7.472 -45.734  1.00  0.00      RC0  H  
ATOM   4719  N   HIS C 107     -23.900  -9.691 -46.518  1.00  0.00      RC0  N  
ATOM   4720  CA  HIS C 107     -23.770 -11.135 -46.699  1.00  0.00      RC0  C  
ATOM   4721  C   HIS C 107     -23.226 -11.771 -45.423  1.00  0.00      RC0  C  
ATOM   4722  O   HIS C 107     -22.214 -11.326 -44.883  1.00  0.00      RC0  O  
ATOM   4723  CB  HIS C 107     -22.933 -11.481 -47.926  1.00  0.00      RC0  C  
ATOM   4724  CG  HIS C 107     -23.802 -11.427 -49.163  1.00  0.00      RC0  C  
ATOM   4725  CD2 HIS C 107     -23.384 -11.159 -50.469  1.00  0.00      RC0  C  
ATOM   4726  ND1 HIS C 107     -25.133 -11.662 -49.177  1.00  0.00      RC0  N  
ATOM   4727  CE1 HIS C 107     -25.552 -11.543 -50.474  1.00  0.00      RC0  C  
ATOM   4728  NE2 HIS C 107     -24.478 -11.235 -51.267  1.00  0.00      RC0  N  
ATOM   4729  H   HIS C 107     -23.143  -9.078 -46.745  1.00  0.00      RC0  H  
ATOM   4730  HD1 HIS C 107     -25.715 -11.904 -48.421  1.00  0.00      RC0  H  
ATOM   4731  N   MET C 108     -23.871 -12.825 -44.954  1.00  0.00      RC0  N  
ATOM   4732  CA  MET C 108     -23.380 -13.585 -43.813  1.00  0.00      RC0  C  
ATOM   4733  C   MET C 108     -23.184 -15.006 -44.314  1.00  0.00      RC0  C  
ATOM   4734  O   MET C 108     -24.157 -15.687 -44.650  1.00  0.00      RC0  O  
ATOM   4735  CB  MET C 108     -24.388 -13.487 -42.670  1.00  0.00      RC0  C  
ATOM   4736  CG  MET C 108     -24.413 -12.070 -42.090  1.00  0.00      RC0  C  
ATOM   4737  SD  MET C 108     -25.612 -11.832 -40.770  1.00  0.00      RC0  S  
ATOM   4738  CE  MET C 108     -25.029 -10.224 -40.204  1.00  0.00      RC0  C  
ATOM   4739  H   MET C 108     -24.646 -13.204 -45.453  1.00  0.00      RC0  H  
ATOM   4740  N   SER C 109     -21.925 -15.429 -44.414  1.00  0.00      RC0  N  
ATOM   4741  CA  SER C 109     -21.536 -16.604 -45.179  1.00  0.00      RC0  C  
ATOM   4742  C   SER C 109     -20.885 -17.639 -44.276  1.00  0.00      RC0  C  
ATOM   4743  O   SER C 109     -19.994 -17.295 -43.488  1.00  0.00      RC0  O  
ATOM   4744  CB  SER C 109     -20.627 -16.201 -46.337  1.00  0.00      RC0  C  
ATOM   4745  OG  SER C 109     -21.348 -15.338 -47.223  1.00  0.00      RC0  O  
ATOM   4746  H   SER C 109     -21.209 -14.846 -44.031  1.00  0.00      RC0  H  
ATOM   4747  HG  SER C 109     -21.842 -15.918 -47.799  1.00  0.00      RC0  H  
ATOM   4748  N   VAL C 110     -21.347 -18.893 -44.387  1.00  0.00      RC0  N  
ATOM   4749  CA  VAL C 110     -20.634 -20.067 -43.892  1.00  0.00      RC0  C  
ATOM   4750  C   VAL C 110     -19.722 -20.563 -45.008  1.00  0.00      RC0  C  
ATOM   4751  O   VAL C 110     -20.197 -20.985 -46.071  1.00  0.00      RC0  O  
ATOM   4752  CB  VAL C 110     -21.613 -21.174 -43.500  1.00  0.00      RC0  C  
ATOM   4753  CG1 VAL C 110     -20.873 -22.345 -42.851  1.00  0.00      RC0  C  
ATOM   4754  CG2 VAL C 110     -22.741 -20.637 -42.620  1.00  0.00      RC0  C  
ATOM   4755  H   VAL C 110     -22.090 -19.046 -45.032  1.00  0.00      RC0  H  
ATOM   4756  N   VAL C 111     -18.420 -20.525 -44.773  1.00  0.00      RC0  N  
ATOM   4757  CA  VAL C 111     -17.449 -21.000 -45.748  1.00  0.00      RC0  C  
ATOM   4758  C   VAL C 111     -17.184 -22.478 -45.489  1.00  0.00      RC0  C  
ATOM   4759  O   VAL C 111     -16.861 -22.870 -44.361  1.00  0.00      RC0  O  
ATOM   4760  CB  VAL C 111     -16.161 -20.164 -45.662  1.00  0.00      RC0  C  
ATOM   4761  CG1 VAL C 111     -15.126 -20.573 -46.715  1.00  0.00      RC0  C  
ATOM   4762  CG2 VAL C 111     -16.481 -18.670 -45.760  1.00  0.00      RC0  C  
ATOM   4763  H   VAL C 111     -18.111 -20.282 -43.857  1.00  0.00      RC0  H  
ATOM   4764  N   ARG C 112     -17.331 -23.297 -46.535  1.00  0.00      RC0  N  
ATOM   4765  CA  ARG C 112     -17.109 -24.742 -46.480  1.00  0.00      RC0  C  
ATOM   4766  C   ARG C 112     -18.008 -25.382 -45.414  1.00  0.00      RC0  C  
ATOM   4767  O   ARG C 112     -17.555 -25.928 -44.404  1.00  0.00      RC0  O  
ATOM   4768  CB  ARG C 112     -15.634 -25.060 -46.237  1.00  0.00      RC0  C  
ATOM   4769  CG  ARG C 112     -14.747 -24.741 -47.442  1.00  0.00      RC0  C  
ATOM   4770  CD  ARG C 112     -13.252 -24.846 -47.125  1.00  0.00      RC0  C  
ATOM   4771  NE  ARG C 112     -12.685 -23.566 -46.690  1.00  0.00      RC0  N  
ATOM   4772  CZ  ARG C 112     -12.589 -23.158 -45.407  1.00  0.00      RC0  C  
ATOM   4773  NH1 ARG C 112     -12.957 -23.948 -44.402  1.00  0.00      RC0  N1+
ATOM   4774  NH2 ARG C 112     -12.099 -21.944 -45.169  1.00  0.00      RC0  N  
ATOM   4775  H   ARG C 112     -17.647 -22.885 -47.395  1.00  0.00      RC0  H  
ATOM   4776  HE  ARG C 112     -12.373 -22.939 -47.407  1.00  0.00      RC0  H  
ATOM   4777 HH11 ARG C 112     -12.995 -23.630 -43.455  1.00  0.00      RC0  H  
ATOM   4778 HH12 ARG C 112     -13.183 -24.911 -44.589  1.00  0.00      RC0  H  
ATOM   4779 HH21 ARG C 112     -12.014 -21.562 -44.249  1.00  0.00      RC0  H  
ATOM   4780 HH22 ARG C 112     -11.789 -21.393 -45.955  1.00  0.00      RC0  H  
ATOM   4781  N   ALA C 113     -19.307 -25.307 -45.691  1.00  0.00      RC0  N  
ATOM   4782  CA  ALA C 113     -20.313 -25.774 -44.747  1.00  0.00      RC0  C  
ATOM   4783  C   ALA C 113     -20.152 -27.261 -44.454  1.00  0.00      RC0  C  
ATOM   4784  O   ALA C 113     -19.847 -28.067 -45.341  1.00  0.00      RC0  O  
ATOM   4785  CB  ALA C 113     -21.719 -25.513 -45.289  1.00  0.00      RC0  C  
ATOM   4786  H   ALA C 113     -19.599 -24.974 -46.589  1.00  0.00      RC0  H  
ATOM   4787  N   ARG C 114     -20.373 -27.616 -43.196  1.00  0.00      RC0  N  
ATOM   4788  CA  ARG C 114     -20.361 -28.988 -42.722  1.00  0.00      RC0  C  
ATOM   4789  C   ARG C 114     -21.784 -29.403 -42.368  1.00  0.00      RC0  C  
ATOM   4790  O   ARG C 114     -22.639 -28.565 -42.073  1.00  0.00      RC0  O  
ATOM   4791  CB  ARG C 114     -19.446 -29.094 -41.512  1.00  0.00      RC0  C  
ATOM   4792  CG  ARG C 114     -18.104 -28.415 -41.794  1.00  0.00      RC0  C  
ATOM   4793  CD  ARG C 114     -17.370 -28.041 -40.510  1.00  0.00      RC0  C  
ATOM   4794  NE  ARG C 114     -18.213 -27.175 -39.686  1.00  0.00      RC0  N  
ATOM   4795  CZ  ARG C 114     -17.712 -26.557 -38.597  1.00  0.00      RC0  C  
ATOM   4796  NH1 ARG C 114     -16.393 -26.534 -38.371  1.00  0.00      RC0  N1+
ATOM   4797  NH2 ARG C 114     -18.564 -25.951 -37.768  1.00  0.00      RC0  N  
ATOM   4798  H   ARG C 114     -20.757 -26.950 -42.554  1.00  0.00      RC0  H  
ATOM   4799  HE  ARG C 114     -19.190 -27.095 -39.934  1.00  0.00      RC0  H  
ATOM   4800 HH11 ARG C 114     -15.999 -26.113 -37.554  1.00  0.00      RC0  H  
ATOM   4801 HH12 ARG C 114     -15.737 -26.923 -39.033  1.00  0.00      RC0  H  
ATOM   4802 HH21 ARG C 114     -18.275 -25.510 -36.919  1.00  0.00      RC0  H  
ATOM   4803 HH22 ARG C 114     -19.548 -25.932 -38.011  1.00  0.00      RC0  H  
ATOM   4804  N   ARG C 115     -22.034 -30.717 -42.398  1.00  0.00      RC0  N  
ATOM   4805  CA  ARG C 115     -23.374 -31.205 -42.086  1.00  0.00      RC0  C  
ATOM   4806  C   ARG C 115     -23.859 -30.679 -40.738  1.00  0.00      RC0  C  
ATOM   4807  O   ARG C 115     -25.048 -30.366 -40.581  1.00  0.00      RC0  O  
ATOM   4808  CB  ARG C 115     -23.419 -32.726 -41.992  1.00  0.00      RC0  C  
ATOM   4809  CG  ARG C 115     -22.831 -33.411 -43.211  1.00  0.00      RC0  C  
ATOM   4810  CD  ARG C 115     -21.832 -34.494 -42.798  1.00  0.00      RC0  C  
ATOM   4811  NE  ARG C 115     -22.406 -35.825 -42.928  1.00  0.00      RC0  N  
ATOM   4812  CZ  ARG C 115     -22.314 -36.427 -44.150  1.00  0.00      RC0  C  
ATOM   4813  NH1 ARG C 115     -21.649 -35.837 -45.165  1.00  0.00      RC0  N1+
ATOM   4814  NH2 ARG C 115     -22.906 -37.619 -44.332  1.00  0.00      RC0  N  
ATOM   4815  H   ARG C 115     -21.309 -31.320 -42.749  1.00  0.00      RC0  H  
ATOM   4816  HE  ARG C 115     -22.889 -36.195 -42.133  1.00  0.00      RC0  H  
ATOM   4817 HH11 ARG C 115     -21.629 -36.281 -46.075  1.00  0.00      RC0  H  
ATOM   4818 HH12 ARG C 115     -21.153 -34.955 -45.090  1.00  0.00      RC0  H  
ATOM   4819 HH21 ARG C 115     -22.916 -38.029 -45.267  1.00  0.00      RC0  H  
ATOM   4820 HH22 ARG C 115     -23.375 -38.146 -43.627  1.00  0.00      RC0  H  
ATOM   4821  N   ASN C 116     -22.946 -30.526 -39.776  1.00  0.00      RC0  N  
ATOM   4822  CA  ASN C 116     -23.292 -30.047 -38.444  1.00  0.00      RC0  C  
ATOM   4823  C   ASN C 116     -23.645 -28.569 -38.404  1.00  0.00      RC0  C  
ATOM   4824  O   ASN C 116     -24.092 -28.102 -37.352  1.00  0.00      RC0  O  
ATOM   4825  CB  ASN C 116     -22.165 -30.271 -37.431  1.00  0.00      RC0  C  
ATOM   4826  CG  ASN C 116     -21.811 -31.736 -37.330  1.00  0.00      RC0  C  
ATOM   4827  ND2 ASN C 116     -22.083 -32.288 -36.133  1.00  0.00      RC0  N  
ATOM   4828  OD1 ASN C 116     -21.310 -32.329 -38.279  1.00  0.00      RC0  O  
ATOM   4829  H   ASN C 116     -22.016 -30.847 -39.961  1.00  0.00      RC0  H  
ATOM   4830 HD21 ASN C 116     -22.499 -31.759 -35.393  1.00  0.00      RC0  H  
ATOM   4831 HD22 ASN C 116     -21.873 -33.249 -35.949  1.00  0.00      RC0  H  
ATOM   4832  N   ASP C 117     -23.416 -27.812 -39.489  1.00  0.00      RC0  N  
ATOM   4833  CA  ASP C 117     -23.892 -26.438 -39.545  1.00  0.00      RC0  C  
ATOM   4834  C   ASP C 117     -25.393 -26.334 -39.791  1.00  0.00      RC0  C  
ATOM   4835  O   ASP C 117     -25.926 -25.227 -39.693  1.00  0.00      RC0  O  
ATOM   4836  CB  ASP C 117     -22.991 -25.603 -40.479  1.00  0.00      RC0  C  
ATOM   4837  CG  ASP C 117     -21.514 -25.648 -40.048  1.00  0.00      RC0  C  
ATOM   4838  OD1 ASP C 117     -21.194 -25.539 -38.862  1.00  0.00      RC0  O  
ATOM   4839  OD2 ASP C 117     -20.639 -25.745 -40.905  1.00  0.00      RC0  O1-
ATOM   4840  H   ASP C 117     -23.069 -28.215 -40.332  1.00  0.00      RC0  H  
ATOM   4841  N   SER C 118     -26.078 -27.430 -40.126  1.00  0.00      RC0  N  
ATOM   4842  CA  SER C 118     -27.530 -27.383 -40.282  1.00  0.00      RC0  C  
ATOM   4843  C   SER C 118     -28.172 -26.914 -38.982  1.00  0.00      RC0  C  
ATOM   4844  O   SER C 118     -27.794 -27.358 -37.894  1.00  0.00      RC0  O  
ATOM   4845  CB  SER C 118     -27.977 -28.748 -40.783  1.00  0.00      RC0  C  
ATOM   4846  OG  SER C 118     -27.122 -29.103 -41.879  1.00  0.00      RC0  O  
ATOM   4847  H   SER C 118     -25.645 -28.317 -40.284  1.00  0.00      RC0  H  
ATOM   4848  HG  SER C 118     -26.517 -29.764 -41.547  1.00  0.00      RC0  H  
ATOM   4849  N   GLY C 119     -29.111 -25.980 -39.083  1.00  0.00      RC0  N  
ATOM   4850  CA  GLY C 119     -29.735 -25.457 -37.883  1.00  0.00      RC0  C  
ATOM   4851  C   GLY C 119     -30.423 -24.136 -38.157  1.00  0.00      RC0  C  
ATOM   4852  O   GLY C 119     -30.800 -23.843 -39.289  1.00  0.00      RC0  O  
ATOM   4853  H   GLY C 119     -29.447 -25.641 -39.968  1.00  0.00      RC0  H  
ATOM   4854  N   THR C 120     -30.573 -23.349 -37.097  1.00  0.00      RC0  N  
ATOM   4855  CA  THR C 120     -31.368 -22.130 -37.114  1.00  0.00      RC0  C  
ATOM   4856  C   THR C 120     -30.461 -20.921 -36.927  1.00  0.00      RC0  C  
ATOM   4857  O   THR C 120     -29.624 -20.902 -36.024  1.00  0.00      RC0  O  
ATOM   4858  CB  THR C 120     -32.371 -22.361 -36.015  1.00  0.00      RC0  C  
ATOM   4859  CG2 THR C 120     -33.682 -21.601 -36.227  1.00  0.00      RC0  C  
ATOM   4860  OG1 THR C 120     -32.575 -23.778 -35.947  1.00  0.00      RC0  O  
ATOM   4861  H   THR C 120     -30.244 -23.608 -36.191  1.00  0.00      RC0  H  
ATOM   4862  HG1 THR C 120     -33.009 -24.019 -36.759  1.00  0.00      RC0  H  
ATOM   4863  N   TYR C 121     -30.633 -19.918 -37.777  1.00  0.00      RC0  N  
ATOM   4864  CA  TYR C 121     -29.757 -18.760 -37.817  1.00  0.00      RC0  C  
ATOM   4865  C   TYR C 121     -30.598 -17.493 -37.795  1.00  0.00      RC0  C  
ATOM   4866  O   TYR C 121     -31.772 -17.499 -38.179  1.00  0.00      RC0  O  
ATOM   4867  CB  TYR C 121     -28.883 -18.796 -39.076  1.00  0.00      RC0  C  
ATOM   4868  CG  TYR C 121     -27.852 -19.897 -38.977  1.00  0.00      RC0  C  
ATOM   4869  CD1 TYR C 121     -28.171 -21.207 -39.321  1.00  0.00      RC0  C  
ATOM   4870  CD2 TYR C 121     -26.572 -19.595 -38.531  1.00  0.00      RC0  C  
ATOM   4871  CE1 TYR C 121     -27.226 -22.216 -39.179  1.00  0.00      RC0  C  
ATOM   4872  CE2 TYR C 121     -25.624 -20.603 -38.404  1.00  0.00      RC0  C  
ATOM   4873  CZ  TYR C 121     -25.953 -21.915 -38.709  1.00  0.00      RC0  C  
ATOM   4874  OH  TYR C 121     -25.023 -22.922 -38.539  1.00  0.00      RC0  O  
ATOM   4875  H   TYR C 121     -31.397 -19.921 -38.426  1.00  0.00      RC0  H  
ATOM   4876  HH  TYR C 121     -25.308 -23.644 -39.096  1.00  0.00      RC0  H  
ATOM   4877  N   LEU C 122     -29.988 -16.401 -37.340  1.00  0.00      RC0  N  
ATOM   4878  CA  LEU C 122     -30.669 -15.110 -37.390  1.00  0.00      RC0  C  
ATOM   4879  C   LEU C 122     -29.626 -14.008 -37.315  1.00  0.00      RC0  C  
ATOM   4880  O   LEU C 122     -28.455 -14.258 -37.032  1.00  0.00      RC0  O  
ATOM   4881  CB  LEU C 122     -31.643 -14.939 -36.231  1.00  0.00      RC0  C  
ATOM   4882  CG  LEU C 122     -30.892 -14.932 -34.905  1.00  0.00      RC0  C  
ATOM   4883  CD1 LEU C 122     -31.199 -13.685 -34.090  1.00  0.00      RC0  C  
ATOM   4884  CD2 LEU C 122     -31.092 -16.222 -34.120  1.00  0.00      RC0  C  
ATOM   4885  H   LEU C 122     -29.042 -16.399 -36.998  1.00  0.00      RC0  H  
ATOM   4886  N   CYS C 123     -30.054 -12.782 -37.592  1.00  0.00      RC0  N  
ATOM   4887  CA  CYS C 123     -29.190 -11.639 -37.339  1.00  0.00      RC0  C  
ATOM   4888  C   CYS C 123     -29.880 -10.675 -36.382  1.00  0.00      RC0  C  
ATOM   4889  O   CYS C 123     -31.094 -10.712 -36.193  1.00  0.00      RC0  O  
ATOM   4890  CB  CYS C 123     -28.741 -10.978 -38.644  1.00  0.00      RC0  C  
ATOM   4891  SG  CYS C 123     -30.057 -10.304 -39.688  1.00  0.00      RC0  S  
ATOM   4892  H   CYS C 123     -31.008 -12.549 -37.792  1.00  0.00      RC0  H  
ATOM   4893  N   GLY C 124     -29.076  -9.848 -35.732  1.00  0.00      RC0  N  
ATOM   4894  CA  GLY C 124     -29.594  -8.854 -34.812  1.00  0.00      RC0  C  
ATOM   4895  C   GLY C 124     -28.891  -7.534 -35.034  1.00  0.00      RC0  C  
ATOM   4896  O   GLY C 124     -27.728  -7.485 -35.423  1.00  0.00      RC0  O  
ATOM   4897  H   GLY C 124     -28.097  -9.817 -35.939  1.00  0.00      RC0  H  
ATOM   4898  N   ALA C 125     -29.623  -6.456 -34.817  1.00  0.00      RC0  N  
ATOM   4899  CA  ALA C 125     -29.068  -5.118 -34.904  1.00  0.00      RC0  C  
ATOM   4900  C   ALA C 125     -29.062  -4.519 -33.505  1.00  0.00      RC0  C  
ATOM   4901  O   ALA C 125     -30.043  -4.641 -32.768  1.00  0.00      RC0  O  
ATOM   4902  CB  ALA C 125     -29.865  -4.240 -35.867  1.00  0.00      RC0  C  
ATOM   4903  H   ALA C 125     -30.553  -6.544 -34.458  1.00  0.00      RC0  H  
ATOM   4904  N   ILE C 126     -27.950  -3.904 -33.122  1.00  0.00      RC0  N  
ATOM   4905  CA  ILE C 126     -27.853  -3.220 -31.838  1.00  0.00      RC0  C  
ATOM   4906  C   ILE C 126     -27.484  -1.772 -32.125  1.00  0.00      RC0  C  
ATOM   4907  O   ILE C 126     -26.406  -1.493 -32.666  1.00  0.00      RC0  O  
ATOM   4908  CB  ILE C 126     -26.790  -3.863 -30.947  1.00  0.00      RC0  C  
ATOM   4909  CG1 ILE C 126     -27.044  -5.360 -30.765  1.00  0.00      RC0  C  
ATOM   4910  CG2 ILE C 126     -26.700  -3.128 -29.608  1.00  0.00      RC0  C  
ATOM   4911  CD1 ILE C 126     -25.996  -6.026 -29.872  1.00  0.00      RC0  C  
ATOM   4912  H   ILE C 126     -27.176  -3.814 -33.752  1.00  0.00      RC0  H  
ATOM   4913  N   SER C 127     -28.384  -0.851 -31.794  1.00  0.00      RC0  N  
ATOM   4914  CA  SER C 127     -28.035   0.558 -31.849  1.00  0.00      RC0  C  
ATOM   4915  C   SER C 127     -27.228   0.924 -30.613  1.00  0.00      RC0  C  
ATOM   4916  O   SER C 127     -27.514   0.447 -29.505  1.00  0.00      RC0  O  
ATOM   4917  CB  SER C 127     -29.305   1.393 -32.028  1.00  0.00      RC0  C  
ATOM   4918  OG  SER C 127     -30.316   0.998 -31.095  1.00  0.00      RC0  O  
ATOM   4919  H   SER C 127     -29.234  -1.089 -31.321  1.00  0.00      RC0  H  
ATOM   4920  HG  SER C 127     -30.322   1.691 -30.435  1.00  0.00      RC0  H  
ATOM   4921  N   LEU C 128     -26.221   1.784 -30.815  1.00  0.00      RC0  N  
ATOM   4922  CA  LEU C 128     -25.361   2.252 -29.730  1.00  0.00      RC0  C  
ATOM   4923  C   LEU C 128     -25.679   3.664 -29.260  1.00  0.00      RC0  C  
ATOM   4924  O   LEU C 128     -25.488   3.967 -28.073  1.00  0.00      RC0  O  
ATOM   4925  CB  LEU C 128     -23.904   2.201 -30.181  1.00  0.00      RC0  C  
ATOM   4926  CG  LEU C 128     -23.515   0.885 -30.855  1.00  0.00      RC0  C  
ATOM   4927  CD1 LEU C 128     -22.150   1.001 -31.532  1.00  0.00      RC0  C  
ATOM   4928  CD2 LEU C 128     -23.596  -0.309 -29.901  1.00  0.00      RC0  C  
ATOM   4929  H   LEU C 128     -26.056   2.111 -31.748  1.00  0.00      RC0  H  
ATOM   4930  N   ALA C 129     -26.113   4.543 -30.164  1.00  0.00      RC0  N  
ATOM   4931  CA  ALA C 129     -26.397   5.938 -29.842  1.00  0.00      RC0  C  
ATOM   4932  C   ALA C 129     -27.366   6.482 -30.883  1.00  0.00      RC0  C  
ATOM   4933  O   ALA C 129     -27.343   6.025 -32.031  1.00  0.00      RC0  O  
ATOM   4934  CB  ALA C 129     -25.105   6.761 -29.879  1.00  0.00      RC0  C  
ATOM   4935  H   ALA C 129     -26.279   4.302 -31.122  1.00  0.00      RC0  H  
ATOM   4936  N   PRO C 130     -28.250   7.435 -30.518  1.00  0.00      RC0  N  
ATOM   4937  CA  PRO C 130     -28.437   8.073 -29.208  1.00  0.00      RC0  C  
ATOM   4938  C   PRO C 130     -29.201   7.223 -28.184  1.00  0.00      RC0  C
[truncated: 13,782 more chars]
