# Supplementary material for: Integrative Computational Prediction Strategy for Antibody–Antigen Binding: A Case Study on Interleukin‑1 Beta
Source: J Chem Inf Model. 2026 May 27;66(11):6659–75. doi: 10.1021/acs.jcim.6c00781 (PMC13250912; doi:10.1021/acs.jcim.6c00781)
Supplement: Supplementary file 4 [file ci6c00781_si_004.zip › Cluspro_poses/EPIGUIDE/7E9B-Max-Ep1+2.pdb]

ATOM      1  N   GLN H   1      -1.806  -9.967 -26.553  1.00  0.00      LH0  N  
ATOM      2  CA  GLN H   1      -2.113  -9.580 -27.927  1.00  0.00      LH0  C  
ATOM      3  C   GLN H   1      -1.748 -10.697 -28.881  1.00  0.00      LH0  C  
ATOM      4  O   GLN H   1      -0.949 -11.568 -28.551  1.00  0.00      LH0  O  
ATOM      5  CB  GLN H   1      -1.357  -8.308 -28.301  1.00  0.00      LH0  C  
ATOM      6  CG  GLN H   1      -1.717  -7.119 -27.409  1.00  0.00      LH0  C  
ATOM      7  CD  GLN H   1      -0.881  -5.919 -27.804  1.00  0.00      LH0  C  
ATOM      8  NE2 GLN H   1      -1.085  -4.847 -27.035  1.00  0.00      LH0  N  
ATOM      9  OE1 GLN H   1      -0.095  -5.940 -28.739  1.00  0.00      LH0  O  
ATOM     10  H   GLN H   1      -1.121 -10.691 -26.452  1.00  0.00      LH0  H  
ATOM     11 HE21 GLN H   1      -1.729  -4.865 -26.273  1.00  0.00      LH0  H  
ATOM     12 HE22 GLN H   1      -0.566  -4.021 -27.250  1.00  0.00      LH0  H  
ATOM     13  N   VAL H   2      -2.373 -10.635 -30.067  1.00  0.00      LH0  N  
ATOM     14  CA  VAL H   2      -2.078 -11.654 -31.074  1.00  0.00      LH0  C  
ATOM     15  C   VAL H   2      -0.718 -11.439 -31.715  1.00  0.00      LH0  C  
ATOM     16  O   VAL H   2      -0.563 -10.822 -32.761  1.00  0.00      LH0  O  
ATOM     17  CB  VAL H   2      -3.199 -11.724 -32.125  1.00  0.00      LH0  C  
ATOM     18  CG1 VAL H   2      -2.975 -12.841 -33.150  1.00  0.00      LH0  C  
ATOM     19  CG2 VAL H   2      -4.559 -11.885 -31.445  1.00  0.00      LH0  C  
ATOM     20  H   VAL H   2      -2.946  -9.848 -30.287  1.00  0.00      LH0  H  
ATOM     21  N   GLN H   3       0.278 -11.970 -31.007  1.00  0.00      LH0  N  
ATOM     22  CA  GLN H   3       1.605 -11.937 -31.605  1.00  0.00      LH0  C  
ATOM     23  C   GLN H   3       1.806 -13.186 -32.422  1.00  0.00      LH0  C  
ATOM     24  O   GLN H   3       1.555 -14.286 -31.950  1.00  0.00      LH0  O  
ATOM     25  CB  GLN H   3       2.682 -11.853 -30.528  1.00  0.00      LH0  C  
ATOM     26  CG  GLN H   3       2.523 -10.662 -29.583  1.00  0.00      LH0  C  
ATOM     27  CD  GLN H   3       3.523 -10.805 -28.456  1.00  0.00      LH0  C  
ATOM     28  NE2 GLN H   3       4.122  -9.663 -28.112  1.00  0.00      LH0  N  
ATOM     29  OE1 GLN H   3       3.756 -11.881 -27.921  1.00  0.00      LH0  O  
ATOM     30  H   GLN H   3       0.053 -12.488 -30.180  1.00  0.00      LH0  H  
ATOM     31 HE21 GLN H   3       3.900  -8.800 -28.562  1.00  0.00      LH0  H  
ATOM     32 HE22 GLN H   3       4.804  -9.699 -27.384  1.00  0.00      LH0  H  
ATOM     33  N   LEU H   4       2.257 -12.973 -33.656  1.00  0.00      LH0  N  
ATOM     34  CA  LEU H   4       2.656 -14.145 -34.421  1.00  0.00      LH0  C  
ATOM     35  C   LEU H   4       4.129 -14.028 -34.716  1.00  0.00      LH0  C  
ATOM     36  O   LEU H   4       4.571 -13.136 -35.428  1.00  0.00      LH0  O  
ATOM     37  CB  LEU H   4       1.808 -14.263 -35.688  1.00  0.00      LH0  C  
ATOM     38  CG  LEU H   4       0.324 -14.463 -35.370  1.00  0.00      LH0  C  
ATOM     39  CD1 LEU H   4      -0.571 -14.253 -36.586  1.00  0.00      LH0  C  
ATOM     40  CD2 LEU H   4       0.071 -15.815 -34.710  1.00  0.00      LH0  C  
ATOM     41  H   LEU H   4       2.406 -12.056 -34.020  1.00  0.00      LH0  H  
ATOM     42  N   VAL H   5       4.875 -14.918 -34.060  1.00  0.00      LH0  N  
ATOM     43  CA  VAL H   5       6.324 -14.776 -34.144  1.00  0.00      LH0  C  
ATOM     44  C   VAL H   5       6.931 -15.919 -34.925  1.00  0.00      LH0  C  
ATOM     45  O   VAL H   5       7.021 -17.044 -34.442  1.00  0.00      LH0  O  
ATOM     46  CB  VAL H   5       6.942 -14.688 -32.738  1.00  0.00      LH0  C  
ATOM     47  CG1 VAL H   5       8.446 -14.402 -32.800  1.00  0.00      LH0  C  
ATOM     48  CG2 VAL H   5       6.214 -13.661 -31.864  1.00  0.00      LH0  C  
ATOM     49  H   VAL H   5       4.442 -15.648 -33.526  1.00  0.00      LH0  H  
ATOM     50  N   GLU H   6       7.341 -15.587 -36.153  1.00  0.00      LH0  N  
ATOM     51  CA  GLU H   6       8.007 -16.612 -36.950  1.00  0.00      LH0  C  
ATOM     52  C   GLU H   6       9.377 -16.990 -36.422  1.00  0.00      LH0  C  
ATOM     53  O   GLU H   6      10.018 -16.271 -35.664  1.00  0.00      LH0  O  
ATOM     54  CB  GLU H   6       8.158 -16.195 -38.414  1.00  0.00      LH0  C  
ATOM     55  CG  GLU H   6       6.886 -15.781 -39.156  1.00  0.00      LH0  C  
ATOM     56  CD  GLU H   6       6.531 -14.313 -38.966  1.00  0.00      LH0  C  
ATOM     57  OE1 GLU H   6       7.218 -13.577 -38.259  1.00  0.00      LH0  O  
ATOM     58  OE2 GLU H   6       5.561 -13.879 -39.569  1.00  0.00      LH0  O1-
ATOM     59  H   GLU H   6       7.224 -14.660 -36.521  1.00  0.00      LH0  H  
ATOM     60  N   SER H   7       9.807 -18.166 -36.880  1.00  0.00      LH0  N  
ATOM     61  CA  SER H   7      11.126 -18.705 -36.573  1.00  0.00      LH0  C  
ATOM     62  C   SER H   7      11.451 -19.760 -37.611  1.00  0.00      LH0  C  
ATOM     63  O   SER H   7      10.577 -20.193 -38.352  1.00  0.00      LH0  O  
ATOM     64  CB  SER H   7      11.138 -19.321 -35.170  1.00  0.00      LH0  C  
ATOM     65  OG  SER H   7      11.181 -18.298 -34.170  1.00  0.00      LH0  O  
ATOM     66  H   SER H   7       9.170 -18.732 -37.408  1.00  0.00      LH0  H  
ATOM     67  HG  SER H   7      10.704 -17.541 -34.504  1.00  0.00      LH0  H  
ATOM     68  N   GLY H   8      12.731 -20.157 -37.639  1.00  0.00      LH0  N  
ATOM     69  CA  GLY H   8      13.088 -21.223 -38.577  1.00  0.00      LH0  C  
ATOM     70  C   GLY H   8      13.352 -20.774 -40.007  1.00  0.00      LH0  C  
ATOM     71  O   GLY H   8      13.352 -21.561 -40.946  1.00  0.00      LH0  O  
ATOM     72  H   GLY H   8      13.417 -19.735 -37.048  1.00  0.00      LH0  H  
ATOM     73  N   GLY H   9      13.588 -19.459 -40.127  1.00  0.00      LH0  N  
ATOM     74  CA  GLY H   9      14.110 -18.985 -41.404  1.00  0.00      LH0  C  
ATOM     75  C   GLY H   9      15.618 -19.124 -41.430  1.00  0.00      LH0  C  
ATOM     76  O   GLY H   9      16.231 -19.478 -40.429  1.00  0.00      LH0  O  
ATOM     77  H   GLY H   9      13.621 -18.867 -39.327  1.00  0.00      LH0  H  
ATOM     78  N   GLY H  10      16.190 -18.834 -42.602  1.00  0.00      LH0  N  
ATOM     79  CA  GLY H  10      17.640 -18.941 -42.689  1.00  0.00      LH0  C  
ATOM     80  C   GLY H  10      18.108 -19.239 -44.095  1.00  0.00      LH0  C  
ATOM     81  O   GLY H  10      17.338 -19.247 -45.049  1.00  0.00      LH0  O  
ATOM     82  H   GLY H  10      15.653 -18.460 -43.361  1.00  0.00      LH0  H  
ATOM     83  N   LEU H  11      19.424 -19.472 -44.181  1.00  0.00      LH0  N  
ATOM     84  CA  LEU H  11      19.968 -19.863 -45.478  1.00  0.00      LH0  C  
ATOM     85  C   LEU H  11      19.839 -21.360 -45.651  1.00  0.00      LH0  C  
ATOM     86  O   LEU H  11      20.075 -22.117 -44.719  1.00  0.00      LH0  O  
ATOM     87  CB  LEU H  11      21.445 -19.475 -45.591  1.00  0.00      LH0  C  
ATOM     88  CG  LEU H  11      21.756 -17.999 -45.325  1.00  0.00      LH0  C  
ATOM     89  CD1 LEU H  11      23.263 -17.755 -45.231  1.00  0.00      LH0  C  
ATOM     90  CD2 LEU H  11      21.096 -17.068 -46.342  1.00  0.00      LH0  C  
ATOM     91  H   LEU H  11      19.962 -19.577 -43.347  1.00  0.00      LH0  H  
ATOM     92  N   VAL H  12      19.462 -21.755 -46.867  1.00  0.00      LH0  N  
ATOM     93  CA  VAL H  12      19.301 -23.185 -47.094  1.00  0.00      LH0  C  
ATOM     94  C   VAL H  12      19.763 -23.540 -48.497  1.00  0.00      LH0  C  
ATOM     95  O   VAL H  12      19.755 -22.721 -49.409  1.00  0.00      LH0  O  
ATOM     96  CB  VAL H  12      17.842 -23.591 -46.795  1.00  0.00      LH0  C  
ATOM     97  CG1 VAL H  12      16.874 -22.847 -47.706  1.00  0.00      LH0  C  
ATOM     98  CG2 VAL H  12      17.600 -25.105 -46.771  1.00  0.00      LH0  C  
ATOM     99  H   VAL H  12      19.259 -21.099 -47.597  1.00  0.00      LH0  H  
ATOM    100  N   LYS H  13      20.224 -24.789 -48.618  1.00  0.00      LH0  N  
ATOM    101  CA  LYS H  13      20.654 -25.234 -49.938  1.00  0.00      LH0  C  
ATOM    102  C   LYS H  13      19.513 -25.903 -50.675  1.00  0.00      LH0  C  
ATOM    103  O   LYS H  13      18.741 -26.646 -50.079  1.00  0.00      LH0  O  
ATOM    104  CB  LYS H  13      21.857 -26.173 -49.792  1.00  0.00      LH0  C  
ATOM    105  CG  LYS H  13      23.058 -25.457 -49.169  1.00  0.00      LH0  C  
ATOM    106  CD  LYS H  13      23.521 -24.286 -50.035  1.00  0.00      LH0  C  
ATOM    107  CE  LYS H  13      24.568 -23.403 -49.361  1.00  0.00      LH0  C  
ATOM    108  NZ  LYS H  13      24.908 -22.309 -50.273  1.00  0.00      LH0  N1+
ATOM    109  H   LYS H  13      20.108 -25.439 -47.869  1.00  0.00      LH0  H  
ATOM    110  HZ1 LYS H  13      25.657 -21.690 -49.896  1.00  0.00      LH0  H  
ATOM    111  HZ2 LYS H  13      25.262 -22.666 -51.181  1.00  0.00      LH0  H  
ATOM    112  HZ3 LYS H  13      24.088 -21.697 -50.485  1.00  0.00      LH0  H  
ATOM    113  N   PRO H  14      19.422 -25.607 -51.996  1.00  0.00      LH0  N  
ATOM    114  CA  PRO H  14      18.414 -26.273 -52.831  1.00  0.00      LH0  C  
ATOM    115  C   PRO H  14      18.397 -27.782 -52.653  1.00  0.00      LH0  C  
ATOM    116  O   PRO H  14      19.434 -28.424 -52.545  1.00  0.00      LH0  O  
ATOM    117  CB  PRO H  14      18.808 -25.835 -54.246  1.00  0.00      LH0  C  
ATOM    118  CG  PRO H  14      19.495 -24.483 -54.064  1.00  0.00      LH0  C  
ATOM    119  CD  PRO H  14      20.241 -24.659 -52.747  1.00  0.00      LH0  C  
ATOM    120  N   GLY H  15      17.174 -28.317 -52.582  1.00  0.00      LH0  N  
ATOM    121  CA  GLY H  15      17.083 -29.752 -52.327  1.00  0.00      LH0  C  
ATOM    122  C   GLY H  15      16.924 -30.116 -50.860  1.00  0.00      LH0  C  
ATOM    123  O   GLY H  15      16.185 -31.029 -50.505  1.00  0.00      LH0  O  
ATOM    124  H   GLY H  15      16.374 -27.717 -52.634  1.00  0.00      LH0  H  
ATOM    125  N   GLY H  16      17.639 -29.357 -50.016  1.00  0.00      LH0  N  
ATOM    126  CA  GLY H  16      17.494 -29.596 -48.584  1.00  0.00      LH0  C  
ATOM    127  C   GLY H  16      16.214 -29.009 -48.023  1.00  0.00      LH0  C  
ATOM    128  O   GLY H  16      15.491 -28.275 -48.688  1.00  0.00      LH0  O  
ATOM    129  H   GLY H  16      18.159 -28.569 -50.348  1.00  0.00      LH0  H  
ATOM    130  N   SER H  17      15.973 -29.379 -46.765  1.00  0.00      LH0  N  
ATOM    131  CA  SER H  17      14.766 -28.884 -46.117  1.00  0.00      LH0  C  
ATOM    132  C   SER H  17      15.084 -27.921 -44.993  1.00  0.00      LH0  C  
ATOM    133  O   SER H  17      16.186 -27.913 -44.456  1.00  0.00      LH0  O  
ATOM    134  CB  SER H  17      13.956 -30.062 -45.583  1.00  0.00      LH0  C  
ATOM    135  OG  SER H  17      13.660 -30.977 -46.648  1.00  0.00      LH0  O  
ATOM    136  H   SER H  17      16.626 -29.932 -46.254  1.00  0.00      LH0  H  
ATOM    137  HG  SER H  17      13.026 -31.594 -46.285  1.00  0.00      LH0  H  
ATOM    138  N   LEU H  18      14.063 -27.132 -44.649  1.00  0.00      LH0  N  
ATOM    139  CA  LEU H  18      14.154 -26.264 -43.481  1.00  0.00      LH0  C  
ATOM    140  C   LEU H  18      12.821 -26.357 -42.753  1.00  0.00      LH0  C  
ATOM    141  O   LEU H  18      11.898 -26.990 -43.254  1.00  0.00      LH0  O  
ATOM    142  CB  LEU H  18      14.507 -24.847 -43.951  1.00  0.00      LH0  C  
ATOM    143  CG  LEU H  18      15.144 -23.924 -42.908  1.00  0.00      LH0  C  
ATOM    144  CD1 LEU H  18      16.409 -24.527 -42.297  1.00  0.00      LH0  C  
ATOM    145  CD2 LEU H  18      15.409 -22.533 -43.485  1.00  0.00      LH0  C  
ATOM    146  H   LEU H  18      13.201 -27.170 -45.160  1.00  0.00      LH0  H  
ATOM    147  N   ARG H  19      12.734 -25.746 -41.564  1.00  0.00      LH0  N  
ATOM    148  CA  ARG H  19      11.447 -25.834 -40.880  1.00  0.00      LH0  C  
ATOM    149  C   ARG H  19      11.084 -24.557 -40.155  1.00  0.00      LH0  C  
ATOM    150  O   ARG H  19      11.728 -24.151 -39.197  1.00  0.00      LH0  O  
ATOM    151  CB  ARG H  19      11.399 -27.038 -39.925  1.00  0.00      LH0  C  
ATOM    152  CG  ARG H  19      10.016 -27.244 -39.296  1.00  0.00      LH0  C  
ATOM    153  CD  ARG H  19       9.929 -28.448 -38.356  1.00  0.00      LH0  C  
ATOM    154  NE  ARG H  19       8.599 -28.533 -37.750  1.00  0.00      LH0  N  
ATOM    155  CZ  ARG H  19       7.627 -29.300 -38.297  1.00  0.00      LH0  C  
ATOM    156  NH1 ARG H  19       7.871 -30.063 -39.355  1.00  0.00      LH0  N1+
ATOM    157  NH2 ARG H  19       6.408 -29.283 -37.771  1.00  0.00      LH0  N  
ATOM    158  H   ARG H  19      13.490 -25.230 -41.159  1.00  0.00      LH0  H  
ATOM    159  HE  ARG H  19       8.441 -27.937 -36.960  1.00  0.00      LH0  H  
ATOM    160 HH11 ARG H  19       7.165 -30.637 -39.767  1.00  0.00      LH0  H  
ATOM    161 HH12 ARG H  19       8.787 -30.080 -39.779  1.00  0.00      LH0  H  
ATOM    162 HH21 ARG H  19       5.627 -29.747 -38.214  1.00  0.00      LH0  H  
ATOM    163 HH22 ARG H  19       6.228 -28.789 -36.922  1.00  0.00      LH0  H  
ATOM    164  N   LEU H  20      10.001 -23.955 -40.653  1.00  0.00      LH0  N  
ATOM    165  CA  LEU H  20       9.464 -22.811 -39.928  1.00  0.00      LH0  C  
ATOM    166  C   LEU H  20       8.736 -23.213 -38.667  1.00  0.00      LH0  C  
ATOM    167  O   LEU H  20       8.277 -24.339 -38.491  1.00  0.00      LH0  O  
ATOM    168  CB  LEU H  20       8.488 -22.019 -40.787  1.00  0.00      LH0  C  
ATOM    169  CG  LEU H  20       9.077 -21.446 -42.067  1.00  0.00      LH0  C  
ATOM    170  CD1 LEU H  20       7.973 -20.832 -42.914  1.00  0.00      LH0  C  
ATOM    171  CD2 LEU H  20      10.207 -20.453 -41.808  1.00  0.00      LH0  C  
ATOM    172  H   LEU H  20       9.494 -24.399 -41.391  1.00  0.00      LH0  H  
ATOM    173  N   SER H  21       8.622 -22.213 -37.800  1.00  0.00      LH0  N  
ATOM    174  CA  SER H  21       7.799 -22.319 -36.605  1.00  0.00      LH0  C  
ATOM    175  C   SER H  21       7.266 -20.936 -36.298  1.00  0.00      LH0  C  
ATOM    176  O   SER H  21       7.727 -19.960 -36.877  1.00  0.00      LH0  O  
ATOM    177  CB  SER H  21       8.624 -22.897 -35.453  1.00  0.00      LH0  C  
ATOM    178  OG  SER H  21       8.972 -24.260 -35.744  1.00  0.00      LH0  O  
ATOM    179  H   SER H  21       9.064 -21.336 -38.003  1.00  0.00      LH0  H  
ATOM    180  HG  SER H  21       8.992 -24.346 -36.692  1.00  0.00      LH0  H  
ATOM    181  N   CYS H  22       6.279 -20.893 -35.404  1.00  0.00      LH0  N  
ATOM    182  CA  CYS H  22       5.603 -19.630 -35.132  1.00  0.00      LH0  C  
ATOM    183  C   CYS H  22       4.936 -19.705 -33.784  1.00  0.00      LH0  C  
ATOM    184  O   CYS H  22       3.999 -20.469 -33.594  1.00  0.00      LH0  O  
ATOM    185  CB  CYS H  22       4.561 -19.351 -36.218  1.00  0.00      LH0  C  
ATOM    186  SG  CYS H  22       3.440 -17.969 -35.885  1.00  0.00      LH0  S  
ATOM    187  H   CYS H  22       5.882 -21.737 -35.038  1.00  0.00      LH0  H  
ATOM    188  N   ALA H  23       5.458 -18.907 -32.850  1.00  0.00      LH0  N  
ATOM    189  CA  ALA H  23       4.758 -18.878 -31.570  1.00  0.00      LH0  C  
ATOM    190  C   ALA H  23       3.581 -17.931 -31.648  1.00  0.00      LH0  C  
ATOM    191  O   ALA H  23       3.690 -16.854 -32.224  1.00  0.00      LH0  O  
ATOM    192  CB  ALA H  23       5.694 -18.421 -30.451  1.00  0.00      LH0  C  
ATOM    193  H   ALA H  23       6.147 -18.227 -33.108  1.00  0.00      LH0  H  
ATOM    194  N   ALA H  24       2.460 -18.378 -31.071  1.00  0.00      LH0  N  
ATOM    195  CA  ALA H  24       1.317 -17.476 -31.094  1.00  0.00      LH0  C  
ATOM    196  C   ALA H  24       0.906 -17.032 -29.709  1.00  0.00      LH0  C  
ATOM    197  O   ALA H  24       0.598 -17.828 -28.829  1.00  0.00      LH0  O  
ATOM    198  CB  ALA H  24       0.125 -18.134 -31.784  1.00  0.00      LH0  C  
ATOM    199  H   ALA H  24       2.389 -19.277 -30.632  1.00  0.00      LH0  H  
ATOM    200  N   SER H  25       0.905 -15.712 -29.551  1.00  0.00      LH0  N  
ATOM    201  CA  SER H  25       0.444 -15.188 -28.274  1.00  0.00      LH0  C  
ATOM    202  C   SER H  25      -0.972 -14.657 -28.351  1.00  0.00      LH0  C  
ATOM    203  O   SER H  25      -1.505 -14.369 -29.419  1.00  0.00      LH0  O  
ATOM    204  CB  SER H  25       1.390 -14.095 -27.784  1.00  0.00      LH0  C  
ATOM    205  OG  SER H  25       2.750 -14.508 -27.952  1.00  0.00      LH0  O  
ATOM    206  H   SER H  25       1.180 -15.120 -30.307  1.00  0.00      LH0  H  
ATOM    207  HG  SER H  25       3.278 -13.715 -27.870  1.00  0.00      LH0  H  
ATOM    208  N   GLY H  26      -1.555 -14.517 -27.152  1.00  0.00      LH0  N  
ATOM    209  CA  GLY H  26      -2.844 -13.837 -27.082  1.00  0.00      LH0  C  
ATOM    210  C   GLY H  26      -4.023 -14.726 -27.402  1.00  0.00      LH0  C  
ATOM    211  O   GLY H  26      -4.719 -15.212 -26.521  1.00  0.00      LH0  O  
ATOM    212  H   GLY H  26      -1.137 -14.921 -26.341  1.00  0.00      LH0  H  
ATOM    213  N   PHE H  27      -4.231 -14.899 -28.711  1.00  0.00      LH0  N  
ATOM    214  CA  PHE H  27      -5.391 -15.707 -29.069  1.00  0.00      LH0  C  
ATOM    215  C   PHE H  27      -5.175 -17.191 -28.849  1.00  0.00      LH0  C  
ATOM    216  O   PHE H  27      -4.058 -17.700 -28.873  1.00  0.00      LH0  O  
ATOM    217  CB  PHE H  27      -5.882 -15.393 -30.496  1.00  0.00      LH0  C  
ATOM    218  CG  PHE H  27      -5.083 -16.075 -31.591  1.00  0.00      LH0  C  
ATOM    219  CD1 PHE H  27      -3.676 -15.958 -31.646  1.00  0.00      LH0  C  
ATOM    220  CD2 PHE H  27      -5.785 -16.823 -32.561  1.00  0.00      LH0  C  
ATOM    221  CE1 PHE H  27      -2.966 -16.591 -32.683  1.00  0.00      LH0  C  
ATOM    222  CE2 PHE H  27      -5.078 -17.457 -33.601  1.00  0.00      LH0  C  
ATOM    223  CZ  PHE H  27      -3.674 -17.331 -33.652  1.00  0.00      LH0  C  
ATOM    224  H   PHE H  27      -3.523 -14.625 -29.363  1.00  0.00      LH0  H  
ATOM    225  N   THR H  28      -6.310 -17.860 -28.660  1.00  0.00      LH0  N  
ATOM    226  CA  THR H  28      -6.295 -19.310 -28.527  1.00  0.00      LH0  C  
ATOM    227  C   THR H  28      -6.070 -20.014 -29.856  1.00  0.00      LH0  C  
ATOM    228  O   THR H  28      -6.988 -20.561 -30.458  1.00  0.00      LH0  O  
ATOM    229  CB  THR H  28      -7.621 -19.748 -27.903  1.00  0.00      LH0  C  
ATOM    230  CG2 THR H  28      -7.414 -20.724 -26.744  1.00  0.00      LH0  C  
ATOM    231  OG1 THR H  28      -8.378 -18.600 -27.479  1.00  0.00      LH0  O  
ATOM    232  H   THR H  28      -7.190 -17.395 -28.559  1.00  0.00      LH0  H  
ATOM    233  HG1 THR H  28      -9.270 -18.897 -27.348  1.00  0.00      LH0  H  
ATOM    234  N   PHE H  29      -4.800 -19.966 -30.306  1.00  0.00      LH0  N  
ATOM    235  CA  PHE H  29      -4.395 -20.560 -31.586  1.00  0.00      LH0  C  
ATOM    236  C   PHE H  29      -5.038 -21.908 -31.847  1.00  0.00      LH0  C  
ATOM    237  O   PHE H  29      -5.528 -22.180 -32.937  1.00  0.00      LH0  O  
ATOM    238  CB  PHE H  29      -2.853 -20.604 -31.662  1.00  0.00      LH0  C  
ATOM    239  CG  PHE H  29      -2.298 -21.641 -32.620  1.00  0.00      LH0  C  
ATOM    240  CD1 PHE H  29      -1.934 -21.253 -33.924  1.00  0.00      LH0  C  
ATOM    241  CD2 PHE H  29      -2.156 -22.981 -32.193  1.00  0.00      LH0  C  
ATOM    242  CE1 PHE H  29      -1.455 -22.224 -34.823  1.00  0.00      LH0  C  
ATOM    243  CE2 PHE H  29      -1.681 -23.954 -33.091  1.00  0.00      LH0  C  
ATOM    244  CZ  PHE H  29      -1.350 -23.564 -34.403  1.00  0.00      LH0  C  
ATOM    245  H   PHE H  29      -4.125 -19.537 -29.703  1.00  0.00      LH0  H  
ATOM    246  N   SER H  30      -5.038 -22.716 -30.773  1.00  0.00      LH0  N  
ATOM    247  CA  SER H  30      -5.704 -24.020 -30.750  1.00  0.00      LH0  C  
ATOM    248  C   SER H  30      -6.974 -24.117 -31.586  1.00  0.00      LH0  C  
ATOM    249  O   SER H  30      -7.159 -24.986 -32.430  1.00  0.00      LH0  O  
ATOM    250  CB  SER H  30      -5.992 -24.365 -29.288  1.00  0.00      LH0  C  
ATOM    251  OG  SER H  30      -6.601 -23.227 -28.659  1.00  0.00      LH0  O  
ATOM    252  H   SER H  30      -4.612 -22.383 -29.927  1.00  0.00      LH0  H  
ATOM    253  HG  SER H  30      -7.529 -23.441 -28.551  1.00  0.00      LH0  H  
ATOM    254  N   ASN H  31      -7.835 -23.139 -31.301  1.00  0.00      LH0  N  
ATOM    255  CA  ASN H  31      -9.185 -23.162 -31.850  1.00  0.00      LH0  C  
ATOM    256  C   ASN H  31      -9.256 -22.704 -33.292  1.00  0.00      LH0  C  
ATOM    257  O   ASN H  31     -10.126 -23.104 -34.054  1.00  0.00      LH0  O  
ATOM    258  CB  ASN H  31     -10.153 -22.287 -31.038  1.00  0.00      LH0  C  
ATOM    259  CG  ASN H  31     -10.011 -22.428 -29.532  1.00  0.00      LH0  C  
ATOM    260  ND2 ASN H  31     -10.633 -21.461 -28.848  1.00  0.00      LH0  N  
ATOM    261  OD1 ASN H  31      -9.382 -23.332 -28.994  1.00  0.00      LH0  O  
ATOM    262  H   ASN H  31      -7.539 -22.425 -30.662  1.00  0.00      LH0  H  
ATOM    263 HD21 ASN H  31     -11.076 -20.678 -29.296  1.00  0.00      LH0  H  
ATOM    264 HD22 ASN H  31     -10.649 -21.527 -27.854  1.00  0.00      LH0  H  
ATOM    265  N   TYR H  32      -8.330 -21.794 -33.629  1.00  0.00      LH0  N  
ATOM    266  CA  TYR H  32      -8.591 -21.024 -34.843  1.00  0.00      LH0  C  
ATOM    267  C   TYR H  32      -7.801 -21.457 -36.059  1.00  0.00      LH0  C  
ATOM    268  O   TYR H  32      -6.816 -22.193 -35.989  1.00  0.00      LH0  O  
ATOM    269  CB  TYR H  32      -8.454 -19.519 -34.564  1.00  0.00      LH0  C  
ATOM    270  CG  TYR H  32      -9.269 -19.168 -33.339  1.00  0.00      LH0  C  
ATOM    271  CD1 TYR H  32     -10.677 -19.256 -33.384  1.00  0.00      LH0  C  
ATOM    272  CD2 TYR H  32      -8.587 -18.796 -32.164  1.00  0.00      LH0  C  
ATOM    273  CE1 TYR H  32     -11.411 -19.050 -32.204  1.00  0.00      LH0  C  
ATOM    274  CE2 TYR H  32      -9.318 -18.598 -30.982  1.00  0.00      LH0  C  
ATOM    275  CZ  TYR H  32     -10.715 -18.770 -31.010  1.00  0.00      LH0  C  
ATOM    276  OH  TYR H  32     -11.419 -18.697 -29.823  1.00  0.00      LH0  O  
ATOM    277  H   TYR H  32      -7.525 -21.630 -33.059  1.00  0.00      LH0  H  
ATOM    278  HH  TYR H  32     -12.063 -18.001 -29.905  1.00  0.00      LH0  H  
ATOM    279  N   GLY H  33      -8.310 -20.988 -37.205  1.00  0.00      LH0  N  
ATOM    280  CA  GLY H  33      -7.644 -21.327 -38.458  1.00  0.00      LH0  C  
ATOM    281  C   GLY H  33      -6.415 -20.476 -38.694  1.00  0.00      LH0  C  
ATOM    282  O   GLY H  33      -6.425 -19.271 -38.485  1.00  0.00      LH0  O  
ATOM    283  H   GLY H  33      -9.043 -20.308 -37.179  1.00  0.00      LH0  H  
ATOM    284  N   MET H  34      -5.350 -21.168 -39.119  1.00  0.00      LH0  N  
ATOM    285  CA  MET H  34      -4.081 -20.466 -39.304  1.00  0.00      LH0  C  
ATOM    286  C   MET H  34      -3.511 -20.726 -40.682  1.00  0.00      LH0  C  
ATOM    287  O   MET H  34      -3.938 -21.645 -41.374  1.00  0.00      LH0  O  
ATOM    288  CB  MET H  34      -3.103 -20.873 -38.206  1.00  0.00      LH0  C  
ATOM    289  CG  MET H  34      -3.478 -20.253 -36.861  1.00  0.00      LH0  C  
ATOM    290  SD  MET H  34      -3.229 -18.473 -36.820  1.00  0.00      LH0  S  
ATOM    291  CE  MET H  34      -1.434 -18.478 -36.949  1.00  0.00      LH0  C  
ATOM    292  H   MET H  34      -5.447 -22.117 -39.422  1.00  0.00      LH0  H  
ATOM    293  N   SER H  35      -2.559 -19.871 -41.063  1.00  0.00      LH0  N  
ATOM    294  CA  SER H  35      -2.100 -19.892 -42.445  1.00  0.00      LH0  C  
ATOM    295  C   SER H  35      -0.647 -19.453 -42.531  1.00  0.00      LH0  C  
ATOM    296  O   SER H  35      -0.085 -18.908 -41.585  1.00  0.00      LH0  O  
ATOM    297  CB  SER H  35      -3.042 -18.999 -43.272  1.00  0.00      LH0  C  
ATOM    298  OG  SER H  35      -2.870 -19.178 -44.680  1.00  0.00      LH0  O  
ATOM    299  H   SER H  35      -2.247 -19.130 -40.464  1.00  0.00      LH0  H  
ATOM    300  HG  SER H  35      -3.065 -20.099 -44.858  1.00  0.00      LH0  H  
ATOM    301  N   TRP H  36      -0.067 -19.724 -43.705  1.00  0.00      LH0  N  
ATOM    302  CA  TRP H  36       1.281 -19.255 -44.002  1.00  0.00      LH0  C  
ATOM    303  C   TRP H  36       1.252 -18.513 -45.318  1.00  0.00      LH0  C  
ATOM    304  O   TRP H  36       0.773 -19.024 -46.326  1.00  0.00      LH0  O  
ATOM    305  CB  TRP H  36       2.271 -20.412 -44.156  1.00  0.00      LH0  C  
ATOM    306  CG  TRP H  36       2.711 -21.006 -42.839  1.00  0.00      LH0  C  
ATOM    307  CD1 TRP H  36       2.298 -22.232 -42.298  1.00  0.00      LH0  C  
ATOM    308  CD2 TRP H  36       3.682 -20.490 -41.902  1.00  0.00      LH0  C  
ATOM    309  CE2 TRP H  36       3.801 -21.451 -40.841  1.00  0.00      LH0  C  
ATOM    310  CE3 TRP H  36       4.461 -19.313 -41.876  1.00  0.00      LH0  C  
ATOM    311  NE1 TRP H  36       2.935 -22.503 -41.127  1.00  0.00      LH0  N  
ATOM    312  CZ2 TRP H  36       4.696 -21.213 -39.775  1.00  0.00      LH0  C  
ATOM    313  CZ3 TRP H  36       5.353 -19.089 -40.805  1.00  0.00      LH0  C  
ATOM    314  CH2 TRP H  36       5.469 -20.033 -39.761  1.00  0.00      LH0  C  
ATOM    315  H   TRP H  36      -0.630 -20.116 -44.434  1.00  0.00      LH0  H  
ATOM    316  HE1 TRP H  36       2.819 -23.320 -40.590  1.00  0.00      LH0  H  
ATOM    317  N   ILE H  37       1.793 -17.295 -45.263  1.00  0.00      LH0  N  
ATOM    318  CA  ILE H  37       1.994 -16.532 -46.493  1.00  0.00      LH0  C  
ATOM    319  C   ILE H  37       3.492 -16.447 -46.720  1.00  0.00      LH0  C  
ATOM    320  O   ILE H  37       4.268 -16.634 -45.792  1.00  0.00      LH0  O  
ATOM    321  CB  ILE H  37       1.352 -15.133 -46.338  1.00  0.00      LH0  C  
ATOM    322  CG1 ILE H  37      -0.126 -15.259 -45.983  1.00  0.00      LH0  C  
ATOM    323  CG2 ILE H  37       1.482 -14.234 -47.569  1.00  0.00      LH0  C  
ATOM    324  CD1 ILE H  37      -0.936 -15.940 -47.083  1.00  0.00      LH0  C  
ATOM    325  H   ILE H  37       2.198 -16.976 -44.404  1.00  0.00      LH0  H  
ATOM    326  N   ARG H  38       3.879 -16.151 -47.960  1.00  0.00      LH0  N  
ATOM    327  CA  ARG H  38       5.245 -15.698 -48.153  1.00  0.00      LH0  C  
ATOM    328  C   ARG H  38       5.285 -14.593 -49.179  1.00  0.00      LH0  C  
ATOM    329  O   ARG H  38       4.326 -14.366 -49.904  1.00  0.00      LH0  O  
ATOM    330  CB  ARG H  38       6.158 -16.854 -48.547  1.00  0.00      LH0  C  
ATOM    331  CG  ARG H  38       5.860 -17.483 -49.906  1.00  0.00      LH0  C  
ATOM    332  CD  ARG H  38       6.804 -18.654 -50.126  1.00  0.00      LH0  C  
ATOM    333  NE  ARG H  38       6.617 -19.290 -51.419  1.00  0.00      LH0  N  
ATOM    334  CZ  ARG H  38       7.294 -20.409 -51.712  1.00  0.00      LH0  C  
ATOM    335  NH1 ARG H  38       8.060 -20.996 -50.804  1.00  0.00      LH0  N1+
ATOM    336  NH2 ARG H  38       7.197 -20.935 -52.920  1.00  0.00      LH0  N  
ATOM    337  H   ARG H  38       3.235 -16.104 -48.726  1.00  0.00      LH0  H  
ATOM    338  HE  ARG H  38       5.989 -18.935 -52.121  1.00  0.00      LH0  H  
ATOM    339 HH11 ARG H  38       8.548 -21.839 -51.050  1.00  0.00      LH0  H  
ATOM    340 HH12 ARG H  38       8.202 -20.635 -49.877  1.00  0.00      LH0  H  
ATOM    341 HH21 ARG H  38       7.780 -21.704 -53.193  1.00  0.00      LH0  H  
ATOM    342 HH22 ARG H  38       6.517 -20.532 -53.553  1.00  0.00      LH0  H  
ATOM    343  N   GLN H  39       6.433 -13.927 -49.233  1.00  0.00      LH0  N  
ATOM    344  CA  GLN H  39       6.582 -12.916 -50.263  1.00  0.00      LH0  C  
ATOM    345  C   GLN H  39       7.912 -13.081 -50.948  1.00  0.00      LH0  C  
ATOM    346  O   GLN H  39       8.962 -13.061 -50.315  1.00  0.00      LH0  O  
ATOM    347  CB  GLN H  39       6.450 -11.534 -49.637  1.00  0.00      LH0  C  
ATOM    348  CG  GLN H  39       6.420 -10.391 -50.649  1.00  0.00      LH0  C  
ATOM    349  CD  GLN H  39       6.168  -9.104 -49.902  1.00  0.00      LH0  C  
ATOM    350  NE2 GLN H  39       5.710  -8.114 -50.666  1.00  0.00      LH0  N  
ATOM    351  OE1 GLN H  39       6.364  -9.008 -48.695  1.00  0.00      LH0  O  
ATOM    352  H   GLN H  39       7.143 -14.085 -48.546  1.00  0.00      LH0  H  
ATOM    353 HE21 GLN H  39       5.559  -8.234 -51.652  1.00  0.00      LH0  H  
ATOM    354 HE22 GLN H  39       5.496  -7.219 -50.275  1.00  0.00      LH0  H  
ATOM    355  N   ALA H  40       7.826 -13.260 -52.271  1.00  0.00      LH0  N  
ATOM    356  CA  ALA H  40       9.083 -13.322 -53.012  1.00  0.00      LH0  C  
ATOM    357  C   ALA H  40       9.752 -11.953 -52.986  1.00  0.00      LH0  C  
ATOM    358  O   ALA H  40       9.064 -10.937 -52.960  1.00  0.00      LH0  O  
ATOM    359  CB  ALA H  40       8.803 -13.770 -54.451  1.00  0.00      LH0  C  
ATOM    360  H   ALA H  40       6.941 -13.162 -52.727  1.00  0.00      LH0  H  
ATOM    361  N   PRO H  41      11.111 -11.934 -52.952  1.00  0.00      LH0  N  
ATOM    362  CA  PRO H  41      11.848 -10.670 -52.802  1.00  0.00      LH0  C  
ATOM    363  C   PRO H  41      11.333  -9.485 -53.608  1.00  0.00      LH0  C  
ATOM    364  O   PRO H  41      11.537  -9.355 -54.816  1.00  0.00      LH0  O  
ATOM    365  CB  PRO H  41      13.284 -11.083 -53.138  1.00  0.00      LH0  C  
ATOM    366  CG  PRO H  41      13.376 -12.526 -52.647  1.00  0.00      LH0  C  
ATOM    367  CD  PRO H  41      12.005 -13.088 -53.002  1.00  0.00      LH0  C  
ATOM    368  N   GLY H  42      10.627  -8.618 -52.860  1.00  0.00      LH0  N  
ATOM    369  CA  GLY H  42       9.998  -7.442 -53.463  1.00  0.00      LH0  C  
ATOM    370  C   GLY H  42       9.115  -7.776 -54.653  1.00  0.00      LH0  C  
ATOM    371  O   GLY H  42       9.323  -7.294 -55.763  1.00  0.00      LH0  O  
ATOM    372  H   GLY H  42      10.454  -8.859 -51.905  1.00  0.00      LH0  H  
ATOM    373  N   LYS H  43       8.171  -8.683 -54.379  1.00  0.00      LH0  N  
ATOM    374  CA  LYS H  43       7.189  -9.113 -55.371  1.00  0.00      LH0  C  
ATOM    375  C   LYS H  43       5.854  -9.227 -54.662  1.00  0.00      LH0  C  
ATOM    376  O   LYS H  43       5.748  -8.899 -53.485  1.00  0.00      LH0  O  
ATOM    377  CB  LYS H  43       7.567 -10.474 -55.981  1.00  0.00      LH0  C  
ATOM    378  CG  LYS H  43       8.924 -10.527 -56.689  1.00  0.00      LH0  C  
ATOM    379  CD  LYS H  43       8.991  -9.656 -57.945  1.00  0.00      LH0  C  
ATOM    380  CE  LYS H  43      10.430  -9.313 -58.338  1.00  0.00      LH0  C  
ATOM    381  NZ  LYS H  43      11.040  -8.510 -57.270  1.00  0.00      LH0  N1+
ATOM    382  H   LYS H  43       8.102  -9.086 -53.463  1.00  0.00      LH0  H  
ATOM    383  HZ1 LYS H  43      11.941  -8.094 -57.568  1.00  0.00      LH0  H  
ATOM    384  HZ2 LYS H  43      10.383  -7.752 -56.982  1.00  0.00      LH0  H  
ATOM    385  HZ3 LYS H  43      11.206  -9.096 -56.424  1.00  0.00      LH0  H  
ATOM    386  N   GLY H  44       4.859  -9.733 -55.409  1.00  0.00      LH0  N  
ATOM    387  CA  GLY H  44       3.612 -10.079 -54.732  1.00  0.00      LH0  C  
ATOM    388  C   GLY H  44       3.780 -11.249 -53.775  1.00  0.00      LH0  C  
ATOM    389  O   GLY H  44       4.841 -11.859 -53.662  1.00  0.00      LH0  O  
ATOM    390  H   GLY H  44       4.995  -9.967 -56.367  1.00  0.00      LH0  H  
ATOM    391  N   LEU H  45       2.677 -11.515 -53.074  1.00  0.00      LH0  N  
ATOM    392  CA  LEU H  45       2.768 -12.553 -52.056  1.00  0.00      LH0  C  
ATOM    393  C   LEU H  45       2.189 -13.868 -52.536  1.00  0.00      LH0  C  
ATOM    394  O   LEU H  45       1.116 -13.918 -53.128  1.00  0.00      LH0  O  
ATOM    395  CB  LEU H  45       2.098 -12.106 -50.750  1.00  0.00      LH0  C  
ATOM    396  CG  LEU H  45       2.642 -10.810 -50.134  1.00  0.00      LH0  C  
ATOM    397  CD1 LEU H  45       1.898  -9.557 -50.603  1.00  0.00      LH0  C  
ATOM    398  CD2 LEU H  45       2.665 -10.886 -48.610  1.00  0.00      LH0  C  
ATOM    399  H   LEU H  45       1.808 -11.074 -53.292  1.00  0.00      LH0  H  
ATOM    400  N   GLU H  46       2.959 -14.926 -52.269  1.00  0.00      LH0  N  
ATOM    401  CA  GLU H  46       2.451 -16.262 -52.557  1.00  0.00      LH0  C  
ATOM    402  C   GLU H  46       1.743 -16.797 -51.328  1.00  0.00      LH0  C  
ATOM    403  O   GLU H  46       2.207 -16.651 -50.203  1.00  0.00      LH0  O  
ATOM    404  CB  GLU H  46       3.605 -17.189 -52.954  1.00  0.00      LH0  C  
ATOM    405  CG  GLU H  46       3.170 -18.554 -53.504  1.00  0.00      LH0  C  
ATOM    406  CD  GLU H  46       4.343 -19.514 -53.502  1.00  0.00      LH0  C  
ATOM    407  OE1 GLU H  46       5.324 -19.292 -54.202  1.00  0.00      LH0  O  
ATOM    408  OE2 GLU H  46       4.305 -20.495 -52.771  1.00  0.00      LH0  O1-
ATOM    409  H   GLU H  46       3.752 -14.803 -51.675  1.00  0.00      LH0  H  
ATOM    410  N   TRP H  47       0.588 -17.415 -51.575  1.00  0.00      LH0  N  
ATOM    411  CA  TRP H  47      -0.012 -18.105 -50.442  1.00  0.00      LH0  C  
ATOM    412  C   TRP H  47       0.560 -19.510 -50.322  1.00  0.00      LH0  C  
ATOM    413  O   TRP H  47       0.621 -20.253 -51.290  1.00  0.00      LH0  O  
ATOM    414  CB  TRP H  47      -1.537 -18.077 -50.596  1.00  0.00      LH0  C  
ATOM    415  CG  TRP H  47      -2.170 -19.057 -49.643  1.00  0.00      LH0  C  
ATOM    416  CD1 TRP H  47      -2.320 -18.920 -48.258  1.00  0.00      LH0  C  
ATOM    417  CD2 TRP H  47      -2.671 -20.368 -49.958  1.00  0.00      LH0  C  
ATOM    418  CE2 TRP H  47      -3.096 -20.964 -48.727  1.00  0.00      LH0  C  
ATOM    419  CE3 TRP H  47      -2.778 -21.086 -51.166  1.00  0.00      LH0  C  
ATOM    420  NE1 TRP H  47      -2.859 -20.038 -47.715  1.00  0.00      LH0  N  
ATOM    421  CZ2 TRP H  47      -3.624 -22.271 -48.731  1.00  0.00      LH0  C  
ATOM    422  CZ3 TRP H  47      -3.306 -22.392 -51.155  1.00  0.00      LH0  C  
ATOM    423  CH2 TRP H  47      -3.725 -22.980 -49.945  1.00  0.00      LH0  C  
ATOM    424  H   TRP H  47       0.281 -17.578 -52.511  1.00  0.00      LH0  H  
ATOM    425  HE1 TRP H  47      -3.001 -20.167 -46.748  1.00  0.00      LH0  H  
ATOM    426  N   VAL H  48       0.974 -19.833 -49.090  1.00  0.00      LH0  N  
ATOM    427  CA  VAL H  48       1.572 -21.152 -48.901  1.00  0.00      LH0  C  
ATOM    428  C   VAL H  48       0.560 -22.208 -48.482  1.00  0.00      LH0  C  
ATOM    429  O   VAL H  48       0.307 -23.189 -49.175  1.00  0.00      LH0  O  
ATOM    430  CB  VAL H  48       2.724 -21.065 -47.885  1.00  0.00      LH0  C  
ATOM    431  CG1 VAL H  48       3.445 -22.397 -47.680  1.00  0.00      LH0  C  
ATOM    432  CG2 VAL H  48       3.704 -19.963 -48.264  1.00  0.00      LH0  C  
ATOM    433  H   VAL H  48       0.822 -19.215 -48.317  1.00  0.00      LH0  H  
ATOM    434  N   SER H  49       0.018 -21.982 -47.278  1.00  0.00      LH0  N  
ATOM    435  CA  SER H  49      -0.708 -23.078 -46.645  1.00  0.00      LH0  C  
ATOM    436  C   SER H  49      -1.788 -22.552 -45.733  1.00  0.00      LH0  C  
ATOM    437  O   SER H  49      -1.726 -21.418 -45.280  1.00  0.00      LH0  O  
ATOM    438  CB  SER H  49       0.267 -23.974 -45.872  1.00  0.00      LH0  C  
ATOM    439  OG  SER H  49      -0.394 -25.152 -45.396  1.00  0.00      LH0  O  
ATOM    440  H   SER H  49       0.145 -21.107 -46.804  1.00  0.00      LH0  H  
ATOM    441  HG  SER H  49      -0.800 -25.565 -46.156  1.00  0.00      LH0  H  
ATOM    442  N   THR H  50      -2.774 -23.418 -45.487  1.00  0.00      LH0  N  
ATOM    443  CA  THR H  50      -3.879 -23.041 -44.613  1.00  0.00      LH0  C  
ATOM    444  C   THR H  50      -4.413 -24.277 -43.928  1.00  0.00      LH0  C  
ATOM    445  O   THR H  50      -4.511 -25.339 -44.529  1.00  0.00      LH0  O  
ATOM    446  CB  THR H  50      -4.954 -22.333 -45.451  1.00  0.00      LH0  C  
ATOM    447  CG2 THR H  50      -6.306 -22.141 -44.769  1.00  0.00      LH0  C  
ATOM    448  OG1 THR H  50      -4.452 -21.062 -45.864  1.00  0.00      LH0  O  
ATOM    449  H   THR H  50      -2.731 -24.341 -45.875  1.00  0.00      LH0  H  
ATOM    450  HG1 THR H  50      -5.046 -20.731 -46.528  1.00  0.00      LH0  H  
ATOM    451  N   ILE H  51      -4.748 -24.085 -42.650  1.00  0.00      LH0  N  
ATOM    452  CA  ILE H  51      -5.365 -25.174 -41.915  1.00  0.00      LH0  C  
ATOM    453  C   ILE H  51      -6.477 -24.638 -41.029  1.00  0.00      LH0  C  
ATOM    454  O   ILE H  51      -6.389 -23.534 -40.492  1.00  0.00      LH0  O  
ATOM    455  CB  ILE H  51      -4.275 -25.940 -41.143  1.00  0.00      LH0  C  
ATOM    456  CG1 ILE H  51      -4.758 -27.315 -40.684  1.00  0.00      LH0  C  
ATOM    457  CG2 ILE H  51      -3.643 -25.096 -40.029  1.00  0.00      LH0  C  
ATOM    458  CD1 ILE H  51      -3.603 -28.223 -40.259  1.00  0.00      LH0  C  
ATOM    459  H   ILE H  51      -4.585 -23.205 -42.201  1.00  0.00      LH0  H  
ATOM    460  N   SER H  52      -7.539 -25.439 -40.906  1.00  0.00      LH0  N  
ATOM    461  CA  SER H  52      -8.571 -25.031 -39.958  1.00  0.00      LH0  C  
ATOM    462  C   SER H  52      -8.176 -25.316 -38.515  1.00  0.00      LH0  C  
ATOM    463  O   SER H  52      -7.097 -25.839 -38.245  1.00  0.00      LH0  O  
ATOM    464  CB  SER H  52      -9.900 -25.673 -40.357  1.00  0.00      LH0  C  
ATOM    465  OG  SER H  52      -9.712 -27.071 -40.588  1.00  0.00      LH0  O  
ATOM    466  H   SER H  52      -7.584 -26.314 -41.392  1.00  0.00      LH0  H  
ATOM    467  HG  SER H  52     -10.514 -27.350 -41.034  1.00  0.00      LH0  H  
ATOM    468  N   GLY H  53      -9.083 -24.933 -37.597  1.00  0.00      LH0  N  
ATOM    469  CA  GLY H  53      -8.784 -25.033 -36.165  1.00  0.00      LH0  C  
ATOM    470  C   GLY H  53      -8.376 -26.405 -35.660  1.00  0.00      LH0  C  
ATOM    471  O   GLY H  53      -7.262 -26.642 -35.206  1.00  0.00      LH0  O  
ATOM    472  H   GLY H  53      -9.929 -24.487 -37.886  1.00  0.00      LH0  H  
ATOM    473  N   GLY H  54      -9.328 -27.334 -35.787  1.00  0.00      LH0  N  
ATOM    474  CA  GLY H  54      -8.985 -28.684 -35.346  1.00  0.00      LH0  C  
ATOM    475  C   GLY H  54      -8.345 -29.525 -36.434  1.00  0.00      LH0  C  
ATOM    476  O   GLY H  54      -8.768 -30.641 -36.708  1.00  0.00      LH0  O  
ATOM    477  H   GLY H  54     -10.203 -27.126 -36.222  1.00  0.00      LH0  H  
ATOM    478  N   GLY H  55      -7.328 -28.917 -37.076  1.00  0.00      LH0  N  
ATOM    479  CA  GLY H  55      -6.578 -29.598 -38.137  1.00  0.00      LH0  C  
ATOM    480  C   GLY H  55      -7.386 -30.217 -39.270  1.00  0.00      LH0  C  
ATOM    481  O   GLY H  55      -6.944 -31.123 -39.961  1.00  0.00      LH0  O  
ATOM    482  H   GLY H  55      -7.029 -28.021 -36.745  1.00  0.00      LH0  H  
ATOM    483  N   SER H  56      -8.608 -29.699 -39.420  1.00  0.00      LH0  N  
ATOM    484  CA  SER H  56      -9.583 -30.492 -40.159  1.00  0.00      LH0  C  
ATOM    485  C   SER H  56      -9.499 -30.373 -41.670  1.00  0.00      LH0  C  
ATOM    486  O   SER H  56      -9.931 -31.228 -42.431  1.00  0.00      LH0  O  
ATOM    487  CB  SER H  56     -10.971 -30.138 -39.626  1.00  0.00      LH0  C  
ATOM    488  OG  SER H  56     -10.856 -29.762 -38.241  1.00  0.00      LH0  O  
ATOM    489  H   SER H  56      -8.918 -28.885 -38.933  1.00  0.00      LH0  H  
ATOM    490  HG  SER H  56     -10.356 -30.462 -37.818  1.00  0.00      LH0  H  
ATOM    491  N   ASN H  57      -8.923 -29.240 -42.082  1.00  0.00      LH0  N  
ATOM    492  CA  ASN H  57      -8.835 -28.985 -43.514  1.00  0.00      LH0  C  
ATOM    493  C   ASN H  57      -7.486 -28.386 -43.781  1.00  0.00      LH0  C  
ATOM    494  O   ASN H  57      -7.142 -27.356 -43.213  1.00  0.00      LH0  O  
ATOM    495  CB  ASN H  57      -9.912 -28.008 -44.011  1.00  0.00      LH0  C  
ATOM    496  CG  ASN H  57     -11.278 -28.342 -43.445  1.00  0.00      LH0  C  
ATOM    497  ND2 ASN H  57     -11.997 -29.193 -44.180  1.00  0.00      LH0  N  
ATOM    498  OD1 ASN H  57     -11.666 -27.855 -42.390  1.00  0.00      LH0  O  
ATOM    499  H   ASN H  57      -8.619 -28.553 -41.420  1.00  0.00      LH0  H  
ATOM    500 HD21 ASN H  57     -11.644 -29.626 -45.007  1.00  0.00      LH0  H  
ATOM    501 HD22 ASN H  57     -12.916 -29.428 -43.865  1.00  0.00      LH0  H  
ATOM    502  N   ILE H  58      -6.733 -29.093 -44.627  1.00  0.00      LH0  N  
ATOM    503  CA  ILE H  58      -5.372 -28.648 -44.908  1.00  0.00      LH0  C  
ATOM    504  C   ILE H  58      -5.284 -28.242 -46.366  1.00  0.00      LH0  C  
ATOM    505  O   ILE H  58      -5.900 -28.864 -47.223  1.00  0.00      LH0  O  
ATOM    506  CB  ILE H  58      -4.377 -29.780 -44.595  1.00  0.00      LH0  C  
ATOM    507  CG1 ILE H  58      -4.660 -30.420 -43.230  1.00  0.00      LH0  C  
ATOM    508  CG2 ILE H  58      -2.925 -29.305 -44.702  1.00  0.00      LH0  C  
ATOM    509  CD1 ILE H  58      -3.770 -31.627 -42.928  1.00  0.00      LH0  C  
ATOM    510  H   ILE H  58      -7.097 -29.891 -45.106  1.00  0.00      LH0  H  
ATOM    511  N   TYR H  59      -4.518 -27.175 -46.618  1.00  0.00      LH0  N  
ATOM    512  CA  TYR H  59      -4.346 -26.738 -47.999  1.00  0.00      LH0  C  
ATOM    513  C   TYR H  59      -2.915 -26.299 -48.237  1.00  0.00      LH0  C  
ATOM    514  O   TYR H  59      -2.251 -25.807 -47.331  1.00  0.00      LH0  O  
ATOM    515  CB  TYR H  59      -5.255 -25.555 -48.348  1.00  0.00      LH0  C  
ATOM    516  CG  TYR H  59      -6.680 -25.689 -47.864  1.00  0.00      LH0  C  
ATOM    517  CD1 TYR H  59      -7.626 -26.388 -48.643  1.00  0.00      LH0  C  
ATOM    518  CD2 TYR H  59      -7.029 -25.066 -46.651  1.00  0.00      LH0  C  
ATOM    519  CE1 TYR H  59      -8.968 -26.401 -48.227  1.00  0.00      LH0  C  
ATOM    520  CE2 TYR H  59      -8.369 -25.075 -46.237  1.00  0.00      LH0  C  
ATOM    521  CZ  TYR H  59      -9.325 -25.712 -47.049  1.00  0.00      LH0  C  
ATOM    522  OH  TYR H  59     -10.655 -25.628 -46.683  1.00  0.00      LH0  O  
ATOM    523  H   TYR H  59      -4.095 -26.674 -45.860  1.00  0.00      LH0  H  
ATOM    524  HH  TYR H  59     -11.102 -26.418 -46.976  1.00  0.00      LH0  H  
ATOM    525  N   TYR H  60      -2.482 -26.479 -49.494  1.00  0.00      LH0  N  
ATOM    526  CA  TYR H  60      -1.192 -25.936 -49.925  1.00  0.00      LH0  C  
ATOM    527  C   TYR H  60      -1.364 -25.413 -51.335  1.00  0.00      LH0  C  
ATOM    528  O   TYR H  60      -2.175 -25.954 -52.079  1.00  0.00      LH0  O  
ATOM    529  CB  TYR H  60      -0.091 -27.006 -49.984  1.00  0.00      LH0  C  
ATOM    530  CG  TYR H  60       0.085 -27.751 -48.683  1.00  0.00      LH0  C  
ATOM    531  CD1 TYR H  60       0.698 -27.104 -47.592  1.00  0.00      LH0  C  
ATOM    532  CD2 TYR H  60      -0.366 -29.083 -48.603  1.00  0.00      LH0  C  
ATOM    533  CE1 TYR H  60       0.844 -27.801 -46.382  1.00  0.00      LH0  C  
ATOM    534  CE2 TYR H  60      -0.208 -29.785 -47.397  1.00  0.00      LH0  C  
ATOM    535  CZ  TYR H  60       0.391 -29.133 -46.301  1.00  0.00      LH0  C  
ATOM    536  OH  TYR H  60       0.536 -29.813 -45.107  1.00  0.00      LH0  O  
ATOM    537  H   TYR H  60      -3.072 -26.890 -50.189  1.00  0.00      LH0  H  
ATOM    538  HH  TYR H  60       0.305 -30.727 -45.237  1.00  0.00      LH0  H  
ATOM    539  N   ALA H  61      -0.577 -24.390 -51.689  1.00  0.00      LH0  N  
ATOM    540  CA  ALA H  61      -0.510 -24.070 -53.116  1.00  0.00      LH0  C  
ATOM    541  C   ALA H  61       0.487 -24.974 -53.813  1.00  0.00      LH0  C  
ATOM    542  O   ALA H  61       1.384 -25.523 -53.185  1.00  0.00      LH0  O  
ATOM    543  CB  ALA H  61      -0.090 -22.618 -53.336  1.00  0.00      LH0  C  
ATOM    544  H   ALA H  61       0.032 -23.964 -51.016  1.00  0.00      LH0  H  
ATOM    545  N   ASP H  62       0.308 -25.136 -55.129  1.00  0.00      LH0  N  
ATOM    546  CA  ASP H  62       1.148 -26.122 -55.821  1.00  0.00      LH0  C  
ATOM    547  C   ASP H  62       2.637 -25.839 -55.885  1.00  0.00      LH0  C  
ATOM    548  O   ASP H  62       3.482 -26.724 -55.959  1.00  0.00      LH0  O  
ATOM    549  CB  ASP H  62       0.557 -26.460 -57.188  1.00  0.00      LH0  C  
ATOM    550  CG  ASP H  62      -0.640 -27.350 -56.935  1.00  0.00      LH0  C  
ATOM    551  OD1 ASP H  62      -0.517 -28.564 -57.068  1.00  0.00      LH0  O  
ATOM    552  OD2 ASP H  62      -1.679 -26.856 -56.502  1.00  0.00      LH0  O1-
ATOM    553  H   ASP H  62      -0.486 -24.751 -55.600  1.00  0.00      LH0  H  
ATOM    554  N   SER H  63       2.942 -24.544 -55.768  1.00  0.00      LH0  N  
ATOM    555  CA  SER H  63       4.329 -24.128 -55.569  1.00  0.00      LH0  C  
ATOM    556  C   SER H  63       5.026 -24.875 -54.432  1.00  0.00      LH0  C  
ATOM    557  O   SER H  63       6.166 -25.336 -54.526  1.00  0.00      LH0  O  
ATOM    558  CB  SER H  63       4.289 -22.629 -55.302  1.00  0.00      LH0  C  
ATOM    559  OG  SER H  63       3.114 -22.363 -54.522  1.00  0.00      LH0  O  
ATOM    560  H   SER H  63       2.236 -23.841 -55.667  1.00  0.00      LH0  H  
ATOM    561  HG  SER H  63       3.323 -21.573 -54.012  1.00  0.00      LH0  H  
ATOM    562  N   VAL H  64       4.255 -24.996 -53.345  1.00  0.00      LH0  N  
ATOM    563  CA  VAL H  64       4.787 -25.636 -52.147  1.00  0.00      LH0  C  
ATOM    564  C   VAL H  64       4.358 -27.083 -51.913  1.00  0.00      LH0  C  
ATOM    565  O   VAL H  64       4.996 -27.820 -51.170  1.00  0.00      LH0  O  
ATOM    566  CB  VAL H  64       4.495 -24.750 -50.931  1.00  0.00      LH0  C  
ATOM    567  CG1 VAL H  64       5.145 -23.377 -51.107  1.00  0.00      LH0  C  
ATOM    568  CG2 VAL H  64       3.003 -24.633 -50.618  1.00  0.00      LH0  C  
ATOM    569  H   VAL H  64       3.334 -24.599 -53.361  1.00  0.00      LH0  H  
ATOM    570  N   LYS H  65       3.258 -27.447 -52.593  1.00  0.00      LH0  N  
ATOM    571  CA  LYS H  65       2.537 -28.716 -52.435  1.00  0.00      LH0  C  
ATOM    572  C   LYS H  65       3.334 -29.921 -51.960  1.00  0.00      LH0  C  
ATOM    573  O   LYS H  65       4.258 -30.387 -52.615  1.00  0.00      LH0  O  
ATOM    574  CB  LYS H  65       1.815 -29.034 -53.752  1.00  0.00      LH0  C  
ATOM    575  CG  LYS H  65       0.754 -30.143 -53.726  1.00  0.00      LH0  C  
ATOM    576  CD  LYS H  65      -0.524 -29.801 -52.950  1.00  0.00      LH0  C  
ATOM    577  CE  LYS H  65      -1.328 -28.629 -53.528  1.00  0.00      LH0  C  
ATOM    578  NZ  LYS H  65      -1.808 -28.919 -54.884  1.00  0.00      LH0  N1+
ATOM    579  H   LYS H  65       2.842 -26.743 -53.167  1.00  0.00      LH0  H  
ATOM    580  HZ1 LYS H  65      -2.166 -28.045 -55.332  1.00  0.00      LH0  H  
ATOM    581  HZ2 LYS H  65      -1.016 -29.153 -55.522  1.00  0.00      LH0  H  
ATOM    582  HZ3 LYS H  65      -2.529 -29.656 -54.945  1.00  0.00      LH0  H  
ATOM    583  N   GLY H  66       2.904 -30.421 -50.790  1.00  0.00      LH0  N  
ATOM    584  CA  GLY H  66       3.489 -31.669 -50.304  1.00  0.00      LH0  C  
ATOM    585  C   GLY H  66       4.773 -31.450 -49.535  1.00  0.00      LH0  C  
ATOM    586  O   GLY H  66       4.865 -31.662 -48.332  1.00  0.00      LH0  O  
ATOM    587  H   GLY H  66       2.291 -29.890 -50.207  1.00  0.00      LH0  H  
ATOM    588  N   ARG H  67       5.768 -30.964 -50.298  1.00  0.00      LH0  N  
ATOM    589  CA  ARG H  67       7.056 -30.585 -49.710  1.00  0.00      LH0  C  
ATOM    590  C   ARG H  67       6.896 -29.772 -48.442  1.00  0.00      LH0  C  
ATOM    591  O   ARG H  67       7.454 -30.054 -47.387  1.00  0.00      LH0  O  
ATOM    592  CB  ARG H  67       7.872 -29.742 -50.683  1.00  0.00      LH0  C  
ATOM    593  CG  ARG H  67       8.019 -30.286 -52.100  1.00  0.00      LH0  C  
ATOM    594  CD  ARG H  67       8.804 -29.303 -52.967  1.00  0.00      LH0  C  
ATOM    595  NE  ARG H  67       8.164 -27.986 -53.000  1.00  0.00      LH0  N  
ATOM    596  CZ  ARG H  67       8.870 -26.887 -52.650  1.00  0.00      LH0  C  
ATOM    597  NH1 ARG H  67      10.078 -26.996 -52.117  1.00  0.00      LH0  N1+
ATOM    598  NH2 ARG H  67       8.361 -25.676 -52.845  1.00  0.00      LH0  N  
ATOM    599  H   ARG H  67       5.576 -30.850 -51.273  1.00  0.00      LH0  H  
ATOM    600  HE  ARG H  67       7.207 -27.921 -53.284  1.00  0.00      LH0  H  
ATOM    601 HH11 ARG H  67      10.578 -26.151 -51.897  1.00  0.00      LH0  H  
ATOM    602 HH12 ARG H  67      10.539 -27.869 -51.919  1.00  0.00      LH0  H  
ATOM    603 HH21 ARG H  67       8.921 -24.862 -52.598  1.00  0.00      LH0  H  
ATOM    604 HH22 ARG H  67       7.456 -25.511 -53.239  1.00  0.00      LH0  H  
ATOM    605  N   PHE H  68       6.058 -28.746 -48.617  1.00  0.00      LH0  N  
ATOM    606  CA  PHE H  68       5.599 -28.037 -47.439  1.00  0.00      LH0  C  
ATOM    607  C   PHE H  68       4.458 -28.804 -46.814  1.00  0.00      LH0  C  
ATOM    608  O   PHE H  68       3.408 -28.996 -47.416  1.00  0.00      LH0  O  
ATOM    609  CB  PHE H  68       5.157 -26.613 -47.783  1.00  0.00      LH0  C  
ATOM    610  CG  PHE H  68       6.302 -25.697 -48.177  1.00  0.00      LH0  C  
ATOM    611  CD1 PHE H  68       7.253 -26.077 -49.153  1.00  0.00      LH0  C  
ATOM    612  CD2 PHE H  68       6.368 -24.424 -47.574  1.00  0.00      LH0  C  
ATOM    613  CE1 PHE H  68       8.252 -25.168 -49.545  1.00  0.00      LH0  C  
ATOM    614  CE2 PHE H  68       7.364 -23.508 -47.965  1.00  0.00      LH0  C  
ATOM    615  CZ  PHE H  68       8.291 -23.888 -48.955  1.00  0.00      LH0  C  
ATOM    616  H   PHE H  68       5.617 -28.601 -49.503  1.00  0.00      LH0  H  
ATOM    617  N   THR H  69       4.734 -29.238 -45.586  1.00  0.00      LH0  N  
ATOM    618  CA  THR H  69       3.676 -29.825 -44.777  1.00  0.00      LH0  C  
ATOM    619  C   THR H  69       3.536 -29.031 -43.490  1.00  0.00      LH0  C  
ATOM    620  O   THR H  69       4.468 -28.900 -42.703  1.00  0.00      LH0  O  
ATOM    621  CB  THR H  69       3.974 -31.308 -44.520  1.00  0.00      LH0  C  
ATOM    622  CG2 THR H  69       2.982 -31.955 -43.545  1.00  0.00      LH0  C  
ATOM    623  OG1 THR H  69       3.975 -32.045 -45.750  1.00  0.00      LH0  O  
ATOM    624  H   THR H  69       5.643 -29.053 -45.210  1.00  0.00      LH0  H  
ATOM    625  HG1 THR H  69       4.413 -31.533 -46.428  1.00  0.00      LH0  H  
ATOM    626  N   ILE H  70       2.340 -28.461 -43.327  1.00  0.00      LH0  N  
ATOM    627  CA  ILE H  70       2.106 -27.630 -42.150  1.00  0.00      LH0  C  
ATOM    628  C   ILE H  70       2.068 -28.469 -40.873  1.00  0.00      LH0  C  
ATOM    629  O   ILE H  70       1.929 -29.687 -40.911  1.00  0.00      LH0  O  
ATOM    630  CB  ILE H  70       0.827 -26.801 -42.401  1.00  0.00      LH0  C  
ATOM    631  CG1 ILE H  70       0.702 -25.567 -41.504  1.00  0.00      LH0  C  
ATOM    632  CG2 ILE H  70      -0.427 -27.680 -42.395  1.00  0.00      LH0  C  
ATOM    633  CD1 ILE H  70      -0.435 -24.638 -41.933  1.00  0.00      LH0  C  
ATOM    634  H   ILE H  70       1.599 -28.717 -43.950  1.00  0.00      LH0  H  
ATOM    635  N   SER H  71       2.209 -27.799 -39.728  1.00  0.00      LH0  N  
ATOM    636  CA  SER H  71       1.865 -28.523 -38.509  1.00  0.00      LH0  C  
ATOM    637  C   SER H  71       1.271 -27.558 -37.513  1.00  0.00      LH0  C  
ATOM    638  O   SER H  71       1.695 -26.413 -37.443  1.00  0.00      LH0  O  
ATOM    639  CB  SER H  71       3.082 -29.221 -37.894  1.00  0.00      LH0  C  
ATOM    640  OG  SER H  71       3.963 -29.747 -38.904  1.00  0.00      LH0  O  
ATOM    641  H   SER H  71       2.439 -26.822 -39.700  1.00  0.00      LH0  H  
ATOM    642  HG  SER H  71       3.381 -30.045 -39.611  1.00  0.00      LH0  H  
ATOM    643  N   ARG H  72       0.280 -28.036 -36.755  1.00  0.00      LH0  N  
ATOM    644  CA  ARG H  72      -0.256 -27.089 -35.787  1.00  0.00      LH0  C  
ATOM    645  C   ARG H  72      -0.286 -27.624 -34.373  1.00  0.00      LH0  C  
ATOM    646  O   ARG H  72      -1.023 -28.540 -34.029  1.00  0.00      LH0  O  
ATOM    647  CB  ARG H  72      -1.612 -26.542 -36.245  1.00  0.00      LH0  C  
ATOM    648  CG  ARG H  72      -2.713 -27.569 -36.522  1.00  0.00      LH0  C  
ATOM    649  CD  ARG H  72      -4.056 -26.870 -36.725  1.00  0.00      LH0  C  
ATOM    650  NE  ARG H  72      -4.356 -26.069 -35.547  1.00  0.00      LH0  N  
ATOM    651  CZ  ARG H  72      -4.982 -24.880 -35.593  1.00  0.00      LH0  C  
ATOM    652  NH1 ARG H  72      -5.441 -24.372 -36.726  1.00  0.00      LH0  N1+
ATOM    653  NH2 ARG H  72      -5.145 -24.221 -34.464  1.00  0.00      LH0  N  
ATOM    654  H   ARG H  72      -0.073 -28.969 -36.820  1.00  0.00      LH0  H  
ATOM    655  HE  ARG H  72      -4.097 -26.424 -34.646  1.00  0.00      LH0  H  
ATOM    656 HH11 ARG H  72      -5.841 -23.450 -36.722  1.00  0.00      LH0  H  
ATOM    657 HH12 ARG H  72      -5.443 -24.909 -37.573  1.00  0.00      LH0  H  
ATOM    658 HH21 ARG H  72      -5.578 -23.313 -34.405  1.00  0.00      LH0  H  
ATOM    659 HH22 ARG H  72      -4.839 -24.644 -33.605  1.00  0.00      LH0  H  
ATOM    660  N   ASP H  73       0.578 -27.010 -33.563  1.00  0.00      LH0  N  
ATOM    661  CA  ASP H  73       0.630 -27.425 -32.166  1.00  0.00      LH0  C  
ATOM    662  C   ASP H  73      -0.477 -26.826 -31.339  1.00  0.00      LH0  C  
ATOM    663  O   ASP H  73      -0.333 -25.816 -30.656  1.00  0.00      LH0  O  
ATOM    664  CB  ASP H  73       1.963 -27.084 -31.523  1.00  0.00      LH0  C  
ATOM    665  CG  ASP H  73       2.342 -28.168 -30.538  1.00  0.00      LH0  C  
ATOM    666  OD1 ASP H  73       1.687 -28.320 -29.510  1.00  0.00      LH0  O  
ATOM    667  OD2 ASP H  73       3.329 -28.854 -30.778  1.00  0.00      LH0  O1-
ATOM    668  H   ASP H  73       1.084 -26.203 -33.866  1.00  0.00      LH0  H  
ATOM    669  N   ASN H  74      -1.611 -27.526 -31.426  1.00  0.00      LH0  N  
ATOM    670  CA  ASN H  74      -2.772 -27.060 -30.673  1.00  0.00      LH0  C  
ATOM    671  C   ASN H  74      -2.620 -27.090 -29.165  1.00  0.00      LH0  C  
ATOM    672  O   ASN H  74      -3.353 -26.431 -28.443  1.00  0.00      LH0  O  
ATOM    673  CB  ASN H  74      -4.042 -27.796 -31.104  1.00  0.00      LH0  C  
ATOM    674  CG  ASN H  74      -4.683 -27.045 -32.252  1.00  0.00      LH0  C  
ATOM    675  ND2 ASN H  74      -5.870 -27.521 -32.628  1.00  0.00      LH0  N  
ATOM    676  OD1 ASN H  74      -4.157 -26.064 -32.766  1.00  0.00      LH0  O  
ATOM    677  H   ASN H  74      -1.631 -28.301 -32.062  1.00  0.00      LH0  H  
ATOM    678 HD21 ASN H  74      -6.261 -28.351 -32.237  1.00  0.00      LH0  H  
ATOM    679 HD22 ASN H  74      -6.415 -27.007 -33.300  1.00  0.00      LH0  H  
ATOM    680  N   ALA H  75      -1.629 -27.880 -28.718  1.00  0.00      LH0  N  
ATOM    681  CA  ALA H  75      -1.376 -27.890 -27.281  1.00  0.00      LH0  C  
ATOM    682  C   ALA H  75      -0.501 -26.738 -26.821  1.00  0.00      LH0  C  
ATOM    683  O   ALA H  75      -0.686 -26.160 -25.760  1.00  0.00      LH0  O  
ATOM    684  CB  ALA H  75      -0.720 -29.208 -26.864  1.00  0.00      LH0  C  
ATOM    685  H   ALA H  75      -1.007 -28.339 -29.350  1.00  0.00      LH0  H  
ATOM    686  N   LYS H  76       0.486 -26.426 -27.672  1.00  0.00      LH0  N  
ATOM    687  CA  LYS H  76       1.404 -25.364 -27.266  1.00  0.00      LH0  C  
ATOM    688  C   LYS H  76       1.257 -24.093 -28.074  1.00  0.00      LH0  C  
ATOM    689  O   LYS H  76       2.205 -23.347 -28.284  1.00  0.00      LH0  O  
ATOM    690  CB  LYS H  76       2.852 -25.858 -27.290  1.00  0.00      LH0  C  
ATOM    691  CG  LYS H  76       3.081 -27.054 -26.363  1.00  0.00      LH0  C  
ATOM    692  CD  LYS H  76       4.509 -27.602 -26.420  1.00  0.00      LH0  C  
ATOM    693  CE  LYS H  76       4.943 -28.035 -27.824  1.00  0.00      LH0  C  
ATOM    694  NZ  LYS H  76       4.012 -29.038 -28.353  1.00  0.00      LH0  N1+
ATOM    695  H   LYS H  76       0.582 -26.882 -28.558  1.00  0.00      LH0  H  
ATOM    696  HZ1 LYS H  76       4.262 -29.279 -29.336  1.00  0.00      LH0  H  
ATOM    697  HZ2 LYS H  76       3.938 -29.896 -27.781  1.00  0.00      LH0  H  
ATOM    698  HZ3 LYS H  76       3.065 -28.620 -28.485  1.00  0.00      LH0  H  
ATOM    699  N   ASN H  77       0.011 -23.883 -28.528  1.00  0.00      LH0  N  
ATOM    700  CA  ASN H  77      -0.372 -22.617 -29.159  1.00  0.00      LH0  C  
ATOM    701  C   ASN H  77       0.551 -22.081 -30.249  1.00  0.00      LH0  C  
ATOM    702  O   ASN H  77       0.794 -20.887 -30.353  1.00  0.00      LH0  O  
ATOM    703  CB  ASN H  77      -0.635 -21.559 -28.079  1.00  0.00      LH0  C  
ATOM    704  CG  ASN H  77      -1.880 -20.768 -28.418  1.00  0.00      LH0  C  
ATOM    705  ND2 ASN H  77      -1.694 -19.449 -28.466  1.00  0.00      LH0  N  
ATOM    706  OD1 ASN H  77      -2.964 -21.311 -28.600  1.00  0.00      LH0  O  
ATOM    707  H   ASN H  77      -0.684 -24.578 -28.354  1.00  0.00      LH0  H  
ATOM    708 HD21 ASN H  77      -0.767 -19.071 -28.400  1.00  0.00      LH0  H  
ATOM    709 HD22 ASN H  77      -2.454 -18.806 -28.576  1.00  0.00      LH0  H  
ATOM    710  N   SER H  78       1.071 -23.023 -31.054  1.00  0.00      LH0  N  
ATOM    711  CA  SER H  78       2.083 -22.603 -32.025  1.00  0.00      LH0  C  
ATOM    712  C   SER H  78       1.943 -23.269 -33.385  1.00  0.00      LH0  C  
ATOM    713  O   SER H  78       1.558 -24.425 -33.503  1.00  0.00      LH0  O  
ATOM    714  CB  SER H  78       3.486 -22.831 -31.452  1.00  0.00      LH0  C  
ATOM    715  OG  SER H  78       3.676 -22.030 -30.279  1.00  0.00      LH0  O  
ATOM    716  H   SER H  78       0.807 -23.985 -30.954  1.00  0.00      LH0  H  
ATOM    717  HG  SER H  78       3.144 -22.415 -29.586  1.00  0.00      LH0  H  
ATOM    718  N   LEU H  79       2.251 -22.486 -34.424  1.00  0.00      LH0  N  
ATOM    719  CA  LEU H  79       2.197 -23.018 -35.784  1.00  0.00      LH0  C  
ATOM    720  C   LEU H  79       3.577 -23.466 -36.244  1.00  0.00      LH0  C  
ATOM    721  O   LEU H  79       4.591 -22.977 -35.764  1.00  0.00      LH0  O  
ATOM    722  CB  LEU H  79       1.611 -21.932 -36.696  1.00  0.00      LH0  C  
ATOM    723  CG  LEU H  79       1.163 -22.363 -38.096  1.00  0.00      LH0  C  
ATOM    724  CD1 LEU H  79       0.099 -23.460 -38.063  1.00  0.00      LH0  C  
ATOM    725  CD2 LEU H  79       0.700 -21.160 -38.918  1.00  0.00      LH0  C  
ATOM    726  H   LEU H  79       2.637 -21.582 -34.239  1.00  0.00      LH0  H  
ATOM    727  N   TYR H  80       3.593 -24.410 -37.191  1.00  0.00      LH0  N  
ATOM    728  CA  TYR H  80       4.868 -24.804 -37.787  1.00  0.00      LH0  C  
ATOM    729  C   TYR H  80       4.697 -25.002 -39.279  1.00  0.00      LH0  C  
ATOM    730  O   TYR H  80       3.579 -25.085 -39.780  1.00  0.00      LH0  O  
ATOM    731  CB  TYR H  80       5.409 -26.130 -37.241  1.00  0.00      LH0  C  
ATOM    732  CG  TYR H  80       5.355 -26.278 -35.739  1.00  0.00      LH0  C  
ATOM    733  CD1 TYR H  80       6.225 -25.534 -34.917  1.00  0.00      LH0  C  
ATOM    734  CD2 TYR H  80       4.443 -27.207 -35.204  1.00  0.00      LH0  C  
ATOM    735  CE1 TYR H  80       6.207 -25.750 -33.528  1.00  0.00      LH0  C  
ATOM    736  CE2 TYR H  80       4.434 -27.433 -33.821  1.00  0.00      LH0  C  
ATOM    737  CZ  TYR H  80       5.321 -26.710 -32.999  1.00  0.00      LH0  C  
ATOM    738  OH  TYR H  80       5.321 -26.958 -31.640  1.00  0.00      LH0  O  
ATOM    739  H   TYR H  80       2.740 -24.816 -37.523  1.00  0.00      LH0  H  
ATOM    740  HH  TYR H  80       4.599 -27.552 -31.441  1.00  0.00      LH0  H  
ATOM    741  N   LEU H  81       5.849 -25.130 -39.953  1.00  0.00      LH0  N  
ATOM    742  CA  LEU H  81       5.821 -25.485 -41.369  1.00  0.00      LH0  C  
ATOM    743  C   LEU H  81       7.067 -26.251 -41.762  1.00  0.00      LH0  C  
ATOM    744  O   LEU H  81       8.172 -25.729 -41.764  1.00  0.00      LH0  O  
ATOM    745  CB  LEU H  81       5.671 -24.225 -42.227  1.00  0.00      LH0  C  
ATOM    746  CG  LEU H  81       5.489 -24.444 -43.731  1.00  0.00      LH0  C  
ATOM    747  CD1 LEU H  81       4.277 -25.312 -44.069  1.00  0.00      LH0  C  
ATOM    748  CD2 LEU H  81       5.433 -23.107 -44.465  1.00  0.00      LH0  C  
ATOM    749  H   LEU H  81       6.727 -24.960 -39.499  1.00  0.00      LH0  H  
ATOM    750  N   GLN H  82       6.847 -27.526 -42.096  1.00  0.00      LH0  N  
ATOM    751  CA  GLN H  82       7.946 -28.263 -42.714  1.00  0.00      LH0  C  
ATOM    752  C   GLN H  82       8.129 -27.803 -44.141  1.00  0.00      LH0  C  
ATOM    753  O   GLN H  82       7.205 -27.864 -44.938  1.00  0.00      LH0  O  
ATOM    754  CB  GLN H  82       7.655 -29.767 -42.685  1.00  0.00      LH0  C  
ATOM    755  CG  GLN H  82       8.785 -30.670 -43.195  1.00  0.00      LH0  C  
ATOM    756  CD  GLN H  82       9.990 -30.584 -42.282  1.00  0.00      LH0  C  
ATOM    757  NE2 GLN H  82      11.153 -30.813 -42.893  1.00  0.00      LH0  N  
ATOM    758  OE1 GLN H  82       9.878 -30.319 -41.091  1.00  0.00      LH0  O  
ATOM    759  H   GLN H  82       5.909 -27.864 -42.148  1.00  0.00      LH0  H  
ATOM    760 HE21 GLN H  82      11.195 -31.081 -43.859  1.00  0.00      LH0  H  
ATOM    761 HE22 GLN H  82      12.002 -30.728 -42.375  1.00  0.00      LH0  H  
ATOM    762  N   MET H  83       9.341 -27.332 -44.420  1.00  0.00      LH0  N  
ATOM    763  CA  MET H  83       9.600 -26.891 -45.783  1.00  0.00      LH0  C  
ATOM    764  C   MET H  83      10.598 -27.803 -46.460  1.00  0.00      LH0  C  
ATOM    765  O   MET H  83      11.805 -27.607 -46.394  1.00  0.00      LH0  O  
ATOM    766  CB  MET H  83      10.105 -25.451 -45.790  1.00  0.00      LH0  C  
ATOM    767  CG  MET H  83       9.200 -24.460 -45.064  1.00  0.00      LH0  C  
ATOM    768  SD  MET H  83       9.737 -22.765 -45.326  1.00  0.00      LH0  S  
ATOM    769  CE  MET H  83      11.399 -22.940 -44.666  1.00  0.00      LH0  C  
ATOM    770  H   MET H  83      10.070 -27.296 -43.734  1.00  0.00      LH0  H  
ATOM    771  N   ASN H  84      10.046 -28.844 -47.089  1.00  0.00      LH0  N  
ATOM    772  CA  ASN H  84      10.974 -29.800 -47.694  1.00  0.00      LH0  C  
ATOM    773  C   ASN H  84      11.494 -29.403 -49.051  1.00  0.00      LH0  C  
ATOM    774  O   ASN H  84      10.808 -28.760 -49.842  1.00  0.00      LH0  O  
ATOM    775  CB  ASN H  84      10.389 -31.206 -47.800  1.00  0.00      LH0  C  
ATOM    776  CG  ASN H  84      10.234 -31.806 -46.425  1.00  0.00      LH0  C  
ATOM    777  ND2 ASN H  84       8.995 -32.234 -46.171  1.00  0.00      LH0  N  
ATOM    778  OD1 ASN H  84      11.172 -31.903 -45.641  1.00  0.00      LH0  O  
ATOM    779  H   ASN H  84       9.051 -28.932 -47.157  1.00  0.00      LH0  H  
ATOM    780 HD21 ASN H  84       8.245 -31.973 -46.784  1.00  0.00      LH0  H  
ATOM    781 HD22 ASN H  84       8.800 -32.797 -45.371  1.00  0.00      LH0  H  
ATOM    782  N   SER H  85      12.738 -29.850 -49.283  1.00  0.00      LH0  N  
ATOM    783  CA  SER H  85      13.356 -29.760 -50.607  1.00  0.00      LH0  C  
ATOM    784  C   SER H  85      13.101 -28.485 -51.380  1.00  0.00      LH0  C  
ATOM    785  O   SER H  85      12.327 -28.413 -52.330  1.00  0.00      LH0  O  
ATOM    786  CB  SER H  85      13.035 -31.020 -51.403  1.00  0.00      LH0  C  
ATOM    787  OG  SER H  85      13.490 -32.142 -50.638  1.00  0.00      LH0  O  
ATOM    788  H   SER H  85      13.214 -30.344 -48.552  1.00  0.00      LH0  H  
ATOM    789  HG  SER H  85      14.425 -31.996 -50.492  1.00  0.00      LH0  H  
ATOM    790  N   LEU H  86      13.773 -27.459 -50.860  1.00  0.00      LH0  N  
ATOM    791  CA  LEU H  86      13.474 -26.113 -51.322  1.00  0.00      LH0  C  
ATOM    792  C   LEU H  86      14.107 -25.785 -52.654  1.00  0.00      LH0  C  
ATOM    793  O   LEU H  86      15.185 -26.267 -52.989  1.00  0.00      LH0  O  
ATOM    794  CB  LEU H  86      13.863 -25.115 -50.232  1.00  0.00      LH0  C  
ATOM    795  CG  LEU H  86      13.157 -25.414 -48.908  1.00  0.00      LH0  C  
ATOM    796  CD1 LEU H  86      13.563 -24.454 -47.795  1.00  0.00      LH0  C  
ATOM    797  CD2 LEU H  86      11.644 -25.446 -49.082  1.00  0.00      LH0  C  
ATOM    798  H   LEU H  86      14.441 -27.621 -50.131  1.00  0.00      LH0  H  
ATOM    799  N   ARG H  87      13.371 -24.967 -53.404  1.00  0.00      LH0  N  
ATOM    800  CA  ARG H  87      13.888 -24.519 -54.688  1.00  0.00      LH0  C  
ATOM    801  C   ARG H  87      13.926 -23.004 -54.710  1.00  0.00      LH0  C  
ATOM    802  O   ARG H  87      13.684 -22.352 -53.702  1.00  0.00      LH0  O  
ATOM    803  CB  ARG H  87      13.081 -25.080 -55.869  1.00  0.00      LH0  C  
ATOM    804  CG  ARG H  87      11.880 -25.972 -55.547  1.00  0.00      LH0  C  
ATOM    805  CD  ARG H  87      11.071 -26.223 -56.823  1.00  0.00      LH0  C  
ATOM    806  NE  ARG H  87       9.843 -26.980 -56.575  1.00  0.00      LH0  N  
ATOM    807  CZ  ARG H  87       8.701 -26.339 -56.238  1.00  0.00      LH0  C  
ATOM    808  NH1 ARG H  87       8.673 -25.026 -56.051  1.00  0.00      LH0  N1+
ATOM    809  NH2 ARG H  87       7.576 -27.035 -56.089  1.00  0.00      LH0  N  
ATOM    810  H   ARG H  87      12.530 -24.553 -53.048  1.00  0.00      LH0  H  
ATOM    811  HE  ARG H  87       9.901 -27.973 -56.678  1.00  0.00      LH0  H  
ATOM    812 HH11 ARG H  87       7.857 -24.537 -55.752  1.00  0.00      LH0  H  
ATOM    813 HH12 ARG H  87       9.486 -24.437 -56.219  1.00  0.00      LH0  H  
ATOM    814 HH21 ARG H  87       6.740 -26.562 -55.790  1.00  0.00      LH0  H  
ATOM    815 HH22 ARG H  87       7.536 -28.015 -56.274  1.00  0.00      LH0  H  
ATOM    816  N   ALA H  88      14.258 -22.461 -55.894  1.00  0.00      LH0  N  
ATOM    817  CA  ALA H  88      14.487 -21.018 -55.977  1.00  0.00      LH0  C  
ATOM    818  C   ALA H  88      13.373 -20.139 -55.429  1.00  0.00      LH0  C  
ATOM    819  O   ALA H  88      13.607 -19.221 -54.651  1.00  0.00      LH0  O  
ATOM    820  CB  ALA H  88      14.771 -20.608 -57.423  1.00  0.00      LH0  C  
ATOM    821  H   ALA H  88      14.396 -23.044 -56.691  1.00  0.00      LH0  H  
ATOM    822  N   GLU H  89      12.148 -20.467 -55.867  1.00  0.00      LH0  N  
ATOM    823  CA  GLU H  89      11.007 -19.642 -55.469  1.00  0.00      LH0  C  
ATOM    824  C   GLU H  89      10.621 -19.744 -54.001  1.00  0.00      LH0  C  
ATOM    825  O   GLU H  89       9.919 -18.905 -53.449  1.00  0.00      LH0  O  
ATOM    826  CB  GLU H  89       9.804 -19.896 -56.391  1.00  0.00      LH0  C  
ATOM    827  CG  GLU H  89       9.023 -21.202 -56.175  1.00  0.00      LH0  C  
ATOM    828  CD  GLU H  89       9.885 -22.425 -56.425  1.00  0.00      LH0  C  
ATOM    829  OE1 GLU H  89      10.549 -22.890 -55.508  1.00  0.00      LH0  O  
ATOM    830  OE2 GLU H  89       9.845 -22.980 -57.514  1.00  0.00      LH0  O1-
ATOM    831  H   GLU H  89      11.974 -21.342 -56.324  1.00  0.00      LH0  H  
ATOM    832  N   ASP H  90      11.159 -20.790 -53.361  1.00  0.00      LH0  N  
ATOM    833  CA  ASP H  90      10.986 -20.842 -51.914  1.00  0.00      LH0  C  
ATOM    834  C   ASP H  90      11.775 -19.806 -51.120  1.00  0.00      LH0  C  
ATOM    835  O   ASP H  90      11.561 -19.619 -49.925  1.00  0.00      LH0  O  
ATOM    836  CB  ASP H  90      11.217 -22.256 -51.366  1.00  0.00      LH0  C  
ATOM    837  CG  ASP H  90      10.290 -23.300 -51.984  1.00  0.00      LH0  C  
ATOM    838  OD1 ASP H  90       9.106 -23.055 -52.218  1.00  0.00      LH0  O  
ATOM    839  OD2 ASP H  90      10.746 -24.410 -52.207  1.00  0.00      LH0  O1-
ATOM    840  H   ASP H  90      11.602 -21.537 -53.862  1.00  0.00      LH0  H  
ATOM    841  N   THR H  91      12.681 -19.117 -51.839  1.00  0.00      LH0  N  
ATOM    842  CA  THR H  91      13.339 -17.947 -51.258  1.00  0.00      LH0  C  
ATOM    843  C   THR H  91      12.374 -16.797 -51.024  1.00  0.00      LH0  C  
ATOM    844  O   THR H  91      11.992 -16.087 -51.947  1.00  0.00      LH0  O  
ATOM    845  CB  THR H  91      14.484 -17.494 -52.170  1.00  0.00      LH0  C  
ATOM    846  CG2 THR H  91      15.304 -16.335 -51.595  1.00  0.00      LH0  C  
ATOM    847  OG1 THR H  91      15.330 -18.609 -52.475  1.00  0.00      LH0  O  
ATOM    848  H   THR H  91      12.806 -19.326 -52.808  1.00  0.00      LH0  H  
ATOM    849  HG1 THR H  91      14.893 -19.053 -53.201  1.00  0.00      LH0  H  
ATOM    850  N   ALA H  92      11.984 -16.651 -49.752  1.00  0.00      LH0  N  
ATOM    851  CA  ALA H  92      10.929 -15.684 -49.489  1.00  0.00      LH0  C  
ATOM    852  C   ALA H  92      10.832 -15.266 -48.041  1.00  0.00      LH0  C  
ATOM    853  O   ALA H  92      11.325 -15.925 -47.133  1.00  0.00      LH0  O  
ATOM    854  CB  ALA H  92       9.574 -16.253 -49.906  1.00  0.00      LH0  C  
ATOM    855  H   ALA H  92      12.385 -17.222 -49.032  1.00  0.00      LH0  H  
ATOM    856  N   VAL H  93      10.136 -14.134 -47.879  1.00  0.00      LH0  N  
ATOM    857  CA  VAL H  93       9.788 -13.663 -46.542  1.00  0.00      LH0  C  
ATOM    858  C   VAL H  93       8.490 -14.313 -46.086  1.00  0.00      LH0  C  
ATOM    859  O   VAL H  93       7.434 -14.076 -46.658  1.00  0.00      LH0  O  
ATOM    860  CB  VAL H  93       9.668 -12.131 -46.564  1.00  0.00      LH0  C  
ATOM    861  CG1 VAL H  93       9.360 -11.545 -45.185  1.00  0.00      LH0  C  
ATOM    862  CG2 VAL H  93      10.923 -11.497 -47.169  1.00  0.00      LH0  C  
ATOM    863  H   VAL H  93       9.778 -13.672 -48.691  1.00  0.00      LH0  H  
ATOM    864  N   TYR H  94       8.611 -15.176 -45.076  1.00  0.00      LH0  N  
ATOM    865  CA  TYR H  94       7.421 -15.898 -44.631  1.00  0.00      LH0  C  
ATOM    866  C   TYR H  94       6.713 -15.188 -43.502  1.00  0.00      LH0  C  
ATOM    867  O   TYR H  94       7.346 -14.686 -42.583  1.00  0.00      LH0  O  
ATOM    868  CB  TYR H  94       7.775 -17.315 -44.179  1.00  0.00      LH0  C  
ATOM    869  CG  TYR H  94       8.205 -18.179 -45.342  1.00  0.00      LH0  C  
ATOM    870  CD1 TYR H  94       9.513 -18.054 -45.848  1.00  0.00      LH0  C  
ATOM    871  CD2 TYR H  94       7.282 -19.099 -45.880  1.00  0.00      LH0  C  
ATOM    872  CE1 TYR H  94       9.904 -18.852 -46.933  1.00  0.00      LH0  C  
ATOM    873  CE2 TYR H  94       7.680 -19.913 -46.952  1.00  0.00      LH0  C  
ATOM    874  CZ  TYR H  94       8.980 -19.765 -47.475  1.00  0.00      LH0  C  
ATOM    875  OH  TYR H  94       9.352 -20.527 -48.563  1.00  0.00      LH0  O  
ATOM    876  H   TYR H  94       9.474 -15.197 -44.571  1.00  0.00      LH0  H  
ATOM    877  HH  TYR H  94      10.260 -20.313 -48.791  1.00  0.00      LH0  H  
ATOM    878  N   TYR H  95       5.382 -15.187 -43.625  1.00  0.00      LH0  N  
ATOM    879  CA  TYR H  95       4.517 -14.586 -42.617  1.00  0.00      LH0  C  
ATOM    880  C   TYR H  95       3.594 -15.638 -42.023  1.00  0.00      LH0  C  
ATOM    881  O   TYR H  95       2.954 -16.404 -42.737  1.00  0.00      LH0  O  
ATOM    882  CB  TYR H  95       3.646 -13.480 -43.227  1.00  0.00      LH0  C  
ATOM    883  CG  TYR H  95       4.447 -12.412 -43.941  1.00  0.00      LH0  C  
ATOM    884  CD1 TYR H  95       5.005 -11.355 -43.193  1.00  0.00      LH0  C  
ATOM    885  CD2 TYR H  95       4.590 -12.484 -45.343  1.00  0.00      LH0  C  
ATOM    886  CE1 TYR H  95       5.685 -10.327 -43.866  1.00  0.00      LH0  C  
ATOM    887  CE2 TYR H  95       5.271 -11.454 -46.015  1.00  0.00      LH0  C  
ATOM    888  CZ  TYR H  95       5.794 -10.377 -45.271  1.00  0.00      LH0  C  
ATOM    889  OH  TYR H  95       6.424  -9.334 -45.924  1.00  0.00      LH0  O  
ATOM    890  H   TYR H  95       4.970 -15.677 -44.391  1.00  0.00      LH0  H  
ATOM    891  HH  TYR H  95       6.423  -9.491 -46.868  1.00  0.00      LH0  H  
ATOM    892  N   CYS H  96       3.543 -15.638 -40.692  1.00  0.00      LH0  N  
ATOM    893  CA  CYS H  96       2.601 -16.495 -39.976  1.00  0.00      LH0  C  
ATOM    894  C   CYS H  96       1.309 -15.736 -39.771  1.00  0.00      LH0  C  
ATOM    895  O   CYS H  96       1.330 -14.635 -39.240  1.00  0.00      LH0  O  
ATOM    896  CB  CYS H  96       3.232 -16.848 -38.633  1.00  0.00      LH0  C  
ATOM    897  SG  CYS H  96       2.264 -17.922 -37.549  1.00  0.00      LH0  S  
ATOM    898  H   CYS H  96       4.083 -14.954 -40.198  1.00  0.00      LH0  H  
ATOM    899  N   VAL H  97       0.193 -16.305 -40.245  1.00  0.00      LH0  N  
ATOM    900  CA  VAL H  97      -0.996 -15.450 -40.241  1.00  0.00      LH0  C  
ATOM    901  C   VAL H  97      -2.276 -16.108 -39.758  1.00  0.00      LH0  C  
ATOM    902  O   VAL H  97      -2.503 -17.303 -39.915  1.00  0.00      LH0  O  
ATOM    903  CB  VAL H  97      -1.235 -14.816 -41.620  1.00  0.00      LH0  C  
ATOM    904  CG1 VAL H  97      -0.199 -13.753 -41.984  1.00  0.00      LH0  C  
ATOM    905  CG2 VAL H  97      -1.338 -15.888 -42.698  1.00  0.00      LH0  C  
ATOM    906  H   VAL H  97       0.183 -17.226 -40.642  1.00  0.00      LH0  H  
ATOM    907  N   SER H  98      -3.116 -15.243 -39.180  1.00  0.00      LH0  N  
ATOM    908  CA  SER H  98      -4.511 -15.612 -38.960  1.00  0.00      LH0  C  
ATOM    909  C   SER H  98      -5.314 -15.148 -40.163  1.00  0.00      LH0  C  
ATOM    910  O   SER H  98      -4.868 -14.296 -40.925  1.00  0.00      LH0  O  
ATOM    911  CB  SER H  98      -4.984 -14.979 -37.641  1.00  0.00      LH0  C  
ATOM    912  OG  SER H  98      -6.405 -15.074 -37.465  1.00  0.00      LH0  O  
ATOM    913  H   SER H  98      -2.833 -14.284 -39.133  1.00  0.00      LH0  H  
ATOM    914  HG  SER H  98      -6.764 -14.250 -37.808  1.00  0.00      LH0  H  
ATOM    915  N   TYR H  99      -6.501 -15.752 -40.322  1.00  0.00      LH0  N  
ATOM    916  CA  TYR H  99      -7.281 -15.348 -41.490  1.00  0.00      LH0  C  
ATOM    917  C   TYR H  99      -8.778 -15.218 -41.284  1.00  0.00      LH0  C  
ATOM    918  O   TYR H  99      -9.574 -15.621 -42.126  1.00  0.00      LH0  O  
ATOM    919  CB  TYR H  99      -6.949 -16.209 -42.729  1.00  0.00      LH0  C  
ATOM    920  CG  TYR H  99      -7.241 -17.684 -42.547  1.00  0.00      LH0  C  
ATOM    921  CD1 TYR H  99      -8.470 -18.212 -42.994  1.00  0.00      LH0  C  
ATOM    922  CD2 TYR H  99      -6.261 -18.500 -41.952  1.00  0.00      LH0  C  
ATOM    923  CE1 TYR H  99      -8.729 -19.584 -42.833  1.00  0.00      LH0  C  
ATOM    924  CE2 TYR H  99      -6.519 -19.869 -41.801  1.00  0.00      LH0  C  
ATOM    925  CZ  TYR H  99      -7.752 -20.396 -42.224  1.00  0.00      LH0  C  
ATOM    926  OH  TYR H  99      -8.005 -21.743 -42.038  1.00  0.00      LH0  O  
ATOM    927  H   TYR H  99      -6.818 -16.402 -39.630  1.00  0.00      LH0  H  
ATOM    928  HH  TYR H  99      -7.301 -22.136 -41.527  1.00  0.00      LH0  H  
ATOM    929  N   TYR H 100      -9.172 -14.643 -40.138  1.00  0.00      LH0  N  
ATOM    930  CA  TYR H 100     -10.618 -14.454 -40.017  1.00  0.00      LH0  C  
ATOM    931  C   TYR H 100     -11.138 -13.419 -41.001  1.00  0.00      LH0  C  
ATOM    932  O   TYR H 100     -11.803 -13.762 -41.977  1.00  0.00      LH0  O  
ATOM    933  CB  TYR H 100     -11.027 -14.218 -38.550  1.00  0.00      LH0  C  
ATOM    934  CG  TYR H 100     -12.430 -13.664 -38.387  1.00  0.00      LH0  C  
ATOM    935  CD1 TYR H 100     -13.537 -14.350 -38.930  1.00  0.00      LH0  C  
ATOM    936  CD2 TYR H 100     -12.581 -12.462 -37.667  1.00  0.00      LH0  C  
ATOM    937  CE1 TYR H 100     -14.827 -13.838 -38.716  1.00  0.00      LH0  C  
ATOM    938  CE2 TYR H 100     -13.872 -11.964 -37.434  1.00  0.00      LH0  C  
ATOM    939  CZ  TYR H 100     -14.981 -12.666 -37.948  1.00  0.00      LH0  C  
ATOM    940  OH  TYR H 100     -16.252 -12.195 -37.673  1.00  0.00      LH0  O  
ATOM    941  H   TYR H 100      -8.522 -14.148 -39.550  1.00  0.00      LH0  H  
ATOM    942  HH  TYR H 100     -16.344 -12.195 -36.720  1.00  0.00      LH0  H  
ATOM    943  N   TYR H 101     -10.795 -12.155 -40.747  1.00  0.00      LH0  N  
ATOM    944  CA  TYR H 101     -11.195 -11.229 -41.795  1.00  0.00      LH0  C  
ATOM    945  C   TYR H 101     -10.120 -10.984 -42.816  1.00  0.00      LH0  C  
ATOM    946  O   TYR H 101      -8.994 -10.624 -42.518  1.00  0.00      LH0  O  
ATOM    947  CB  TYR H 101     -11.824  -9.952 -41.231  1.00  0.00      LH0  C  
ATOM    948  CG  TYR H 101     -13.304 -10.189 -40.998  1.00  0.00      LH0  C  
ATOM    949  CD1 TYR H 101     -14.031 -10.998 -41.901  1.00  0.00      LH0  C  
ATOM    950  CD2 TYR H 101     -13.925  -9.593 -39.881  1.00  0.00      LH0  C  
ATOM    951  CE1 TYR H 101     -15.377 -11.284 -41.640  1.00  0.00      LH0  C  
ATOM    952  CE2 TYR H 101     -15.280  -9.868 -39.625  1.00  0.00      LH0  C  
ATOM    953  CZ  TYR H 101     -15.968 -10.756 -40.480  1.00  0.00      LH0  C  
ATOM    954  OH  TYR H 101     -17.243 -11.166 -40.159  1.00  0.00      LH0  O  
ATOM    955  H   TYR H 101     -10.161 -11.918 -40.002  1.00  0.00      LH0  H  
ATOM    956  HH  TYR H 101     -17.215 -11.442 -39.242  1.00  0.00      LH0  H  
ATOM    957  N   GLY H 102     -10.510 -11.278 -44.065  1.00  0.00      LH0  N  
ATOM    958  CA  GLY H 102      -9.471 -11.320 -45.092  1.00  0.00      LH0  C  
ATOM    959  C   GLY H 102      -8.422 -12.365 -44.766  1.00  0.00      LH0  C  
ATOM    960  O   GLY H 102      -8.727 -13.543 -44.580  1.00  0.00      LH0  O  
ATOM    961  H   GLY H 102     -11.449 -11.563 -44.234  1.00  0.00      LH0  H  
ATOM    962  N   ILE H 103      -7.206 -11.838 -44.640  1.00  0.00      LH0  N  
ATOM    963  CA  ILE H 103      -6.201 -12.406 -43.756  1.00  0.00      LH0  C  
ATOM    964  C   ILE H 103      -5.851 -11.290 -42.788  1.00  0.00      LH0  C  
ATOM    965  O   ILE H 103      -5.436 -10.207 -43.189  1.00  0.00      LH0  O  
ATOM    966  CB  ILE H 103      -4.998 -12.880 -44.584  1.00  0.00      LH0  C  
ATOM    967  CG1 ILE H 103      -5.420 -14.064 -45.461  1.00  0.00      LH0  C  
ATOM    968  CG2 ILE H 103      -3.788 -13.224 -43.718  1.00  0.00      LH0  C  
ATOM    969  CD1 ILE H 103      -4.273 -14.697 -46.243  1.00  0.00      LH0  C  
ATOM    970  H   ILE H 103      -7.010 -10.927 -45.012  1.00  0.00      LH0  H  
ATOM    971  N   ASP H 104      -6.118 -11.571 -41.512  1.00  0.00      LH0  N  
ATOM    972  CA  ASP H 104      -6.222 -10.450 -40.582  1.00  0.00      LH0  C  
ATOM    973  C   ASP H 104      -4.982 -10.157 -39.769  1.00  0.00      LH0  C  
ATOM    974  O   ASP H 104      -4.415  -9.068 -39.804  1.00  0.00      LH0  O  
ATOM    975  CB  ASP H 104      -7.475 -10.565 -39.686  1.00  0.00      LH0  C  
ATOM    976  CG  ASP H 104      -7.729 -11.937 -39.059  1.00  0.00      LH0  C  
ATOM    977  OD1 ASP H 104      -6.917 -12.852 -39.164  1.00  0.00      LH0  O  
ATOM    978  OD2 ASP H 104      -8.782 -12.110 -38.465  1.00  0.00      LH0  O1-
ATOM    979  H   ASP H 104      -6.260 -12.503 -41.176  1.00  0.00      LH0  H  
ATOM    980  N   PHE H 105      -4.574 -11.177 -39.013  1.00  0.00      LH0  N  
ATOM    981  CA  PHE H 105      -3.447 -10.912 -38.131  1.00  0.00      LH0  C  
ATOM    982  C   PHE H 105      -2.150 -11.402 -38.716  1.00  0.00      LH0  C  
ATOM    983  O   PHE H 105      -1.977 -12.571 -39.035  1.00  0.00      LH0  O  
ATOM    984  CB  PHE H 105      -3.710 -11.456 -36.723  1.00  0.00      LH0  C  
ATOM    985  CG  PHE H 105      -5.029 -10.909 -36.223  1.00  0.00      LH0  C  
ATOM    986  CD1 PHE H 105      -5.179  -9.519 -36.013  1.00  0.00      LH0  C  
ATOM    987  CD2 PHE H 105      -6.103 -11.799 -36.007  1.00  0.00      LH0  C  
ATOM    988  CE1 PHE H 105      -6.436  -9.007 -35.639  1.00  0.00      LH0  C  
ATOM    989  CE2 PHE H 105      -7.359 -11.287 -35.633  1.00  0.00      LH0  C  
ATOM    990  CZ  PHE H 105      -7.520  -9.894 -35.479  1.00  0.00      LH0  C  
ATOM    991  H   PHE H 105      -5.056 -12.052 -39.082  1.00  0.00      LH0  H  
ATOM    992  N   TRP H 106      -1.261 -10.422 -38.880  1.00  0.00      LH0  N  
ATOM    993  CA  TRP H 106      -0.042 -10.710 -39.621  1.00  0.00      LH0  C  
ATOM    994  C   TRP H 106       1.185 -10.790 -38.736  1.00  0.00      LH0  C  
ATOM    995  O   TRP H 106       1.534  -9.849 -38.028  1.00  0.00      LH0  O  
ATOM    996  CB  TRP H 106       0.164  -9.643 -40.695  1.00  0.00      LH0  C  
ATOM    997  CG  TRP H 106      -0.756  -9.827 -41.881  1.00  0.00      LH0  C  
ATOM    998  CD1 TRP H 106      -2.134  -9.569 -41.942  1.00  0.00      LH0  C  
ATOM    999  CD2 TRP H 106      -0.402 -10.289 -43.202  1.00  0.00      LH0  C  
ATOM   1000  CE2 TRP H 106      -1.600 -10.281 -43.992  1.00  0.00      LH0  C  
ATOM   1001  CE3 TRP H 106       0.818 -10.704 -43.778  1.00  0.00      LH0  C  
ATOM   1002  NE1 TRP H 106      -2.636  -9.834 -43.176  1.00  0.00      LH0  N  
ATOM   1003  CZ2 TRP H 106      -1.553 -10.688 -45.342  1.00  0.00      LH0  C  
ATOM   1004  CZ3 TRP H 106       0.851 -11.110 -45.128  1.00  0.00      LH0  C  
ATOM   1005  CH2 TRP H 106      -0.327 -11.100 -45.905  1.00  0.00      LH0  C  
ATOM   1006  H   TRP H 106      -1.450  -9.507 -38.529  1.00  0.00      LH0  H  
ATOM   1007  HE1 TRP H 106      -3.581  -9.734 -43.437  1.00  0.00      LH0  H  
ATOM   1008  N   GLY H 107       1.838 -11.954 -38.845  1.00  0.00      LH0  N  
ATOM   1009  CA  GLY H 107       3.195 -12.082 -38.320  1.00  0.00      LH0  C  
ATOM   1010  C   GLY H 107       4.163 -11.241 -39.122  1.00  0.00      LH0  C  
ATOM   1011  O   GLY H 107       3.786 -10.618 -40.108  1.00  0.00      LH0  O  
ATOM   1012  H   GLY H 107       1.444 -12.706 -39.374  1.00  0.00      LH0  H  
ATOM   1013  N   GLN H 108       5.400 -11.165 -38.628  1.00  0.00      LH0  N  
ATOM   1014  CA  GLN H 108       6.188 -10.060 -39.154  1.00  0.00      LH0  C  
ATOM   1015  C   GLN H 108       7.324 -10.366 -40.105  1.00  0.00      LH0  C  
ATOM   1016  O   GLN H 108       8.080  -9.473 -40.493  1.00  0.00      LH0  O  
ATOM   1017  CB  GLN H 108       6.606  -9.110 -38.032  1.00  0.00      LH0  C  
ATOM   1018  CG  GLN H 108       5.413  -8.314 -37.485  1.00  0.00      LH0  C  
ATOM   1019  CD  GLN H 108       4.728  -7.550 -38.609  1.00  0.00      LH0  C  
ATOM   1020  NE2 GLN H 108       3.404  -7.712 -38.633  1.00  0.00      LH0  N  
ATOM   1021  OE1 GLN H 108       5.345  -6.851 -39.409  1.00  0.00      LH0  O  
ATOM   1022  H   GLN H 108       5.764 -11.927 -38.080  1.00  0.00      LH0  H  
ATOM   1023 HE21 GLN H 108       2.930  -8.374 -38.043  1.00  0.00      LH0  H  
ATOM   1024 HE22 GLN H 108       2.850  -7.203 -39.285  1.00  0.00      LH0  H  
ATOM   1025  N   GLY H 109       7.391 -11.631 -40.510  1.00  0.00      LH0  N  
ATOM   1026  CA  GLY H 109       8.286 -11.923 -41.616  1.00  0.00      LH0  C  
ATOM   1027  C   GLY H 109       9.663 -12.405 -41.227  1.00  0.00      LH0  C  
ATOM   1028  O   GLY H 109      10.589 -11.631 -41.005  1.00  0.00      LH0  O  
ATOM   1029  H   GLY H 109       6.878 -12.355 -40.036  1.00  0.00      LH0  H  
ATOM   1030  N   THR H 110       9.771 -13.738 -41.205  1.00  0.00      LH0  N  
ATOM   1031  CA  THR H 110      11.125 -14.278 -41.270  1.00  0.00      LH0  C  
ATOM   1032  C   THR H 110      11.541 -14.413 -42.730  1.00  0.00      LH0  C  
ATOM   1033  O   THR H 110      10.748 -14.132 -43.619  1.00  0.00      LH0  O  
ATOM   1034  CB  THR H 110      11.213 -15.603 -40.495  1.00  0.00      LH0  C  
ATOM   1035  CG2 THR H 110      10.547 -16.778 -41.221  1.00  0.00      LH0  C  
ATOM   1036  OG1 THR H 110      12.573 -15.901 -40.151  1.00  0.00      LH0  O  
ATOM   1037  H   THR H 110       8.945 -14.270 -41.406  1.00  0.00      LH0  H  
ATOM   1038  HG1 THR H 110      12.800 -15.292 -39.456  1.00  0.00      LH0  H  
ATOM   1039  N   SER H 111      12.786 -14.844 -42.964  1.00  0.00      LH0  N  
ATOM   1040  CA  SER H 111      13.152 -14.991 -44.369  1.00  0.00      LH0  C  
ATOM   1041  C   SER H 111      13.940 -16.259 -44.606  1.00  0.00      LH0  C  
ATOM   1042  O   SER H 111      14.681 -16.721 -43.744  1.00  0.00      LH0  O  
ATOM   1043  CB  SER H 111      13.909 -13.753 -44.861  1.00  0.00      LH0  C  
ATOM   1044  OG  SER H 111      13.838 -13.661 -46.288  1.00  0.00      LH0  O  
ATOM   1045  H   SER H 111      13.397 -15.144 -42.230  1.00  0.00      LH0  H  
ATOM   1046  HG  SER H 111      14.455 -12.990 -46.550  1.00  0.00      LH0  H  
ATOM   1047  N   VAL H 112      13.724 -16.818 -45.799  1.00  0.00      LH0  N  
ATOM   1048  CA  VAL H 112      14.441 -18.029 -46.185  1.00  0.00      LH0  C  
ATOM   1049  C   VAL H 112      15.117 -17.794 -47.520  1.00  0.00      LH0  C  
ATOM   1050  O   VAL H 112      14.480 -17.382 -48.481  1.00  0.00      LH0  O  
ATOM   1051  CB  VAL H 112      13.465 -19.217 -46.257  1.00  0.00      LH0  C  
ATOM   1052  CG1 VAL H 112      14.113 -20.499 -46.785  1.00  0.00      LH0  C  
ATOM   1053  CG2 VAL H 112      12.813 -19.468 -44.897  1.00  0.00      LH0  C  
ATOM   1054  H   VAL H 112      13.107 -16.363 -46.446  1.00  0.00      LH0  H  
ATOM   1055  N   THR H 113      16.423 -18.072 -47.537  1.00  0.00      LH0  N  
ATOM   1056  CA  THR H 113      17.148 -17.862 -48.783  1.00  0.00      LH0  C  
ATOM   1057  C   THR H 113      17.736 -19.150 -49.327  1.00  0.00      LH0  C  
ATOM   1058  O   THR H 113      18.706 -19.692 -48.805  1.00  0.00      LH0  O  
ATOM   1059  CB  THR H 113      18.225 -16.794 -48.579  1.00  0.00      LH0  C  
ATOM   1060  CG2 THR H 113      18.859 -16.332 -49.895  1.00  0.00      LH0  C  
ATOM   1061  OG1 THR H 113      17.682 -15.680 -47.858  1.00  0.00      LH0  O  
ATOM   1062  H   THR H 113      16.881 -18.402 -46.711  1.00  0.00      LH0  H  
ATOM   1063  HG1 THR H 113      18.357 -15.014 -47.843  1.00  0.00      LH0  H  
ATOM   1064  N   VAL H 114      17.092 -19.629 -50.397  1.00  0.00      LH0  N  
ATOM   1065  CA  VAL H 114      17.513 -20.913 -50.953  1.00  0.00      LH0  C  
ATOM   1066  C   VAL H 114      18.635 -20.759 -51.968  1.00  0.00      LH0  C  
ATOM   1067  O   VAL H 114      18.456 -20.856 -53.176  1.00  0.00      LH0  O  
ATOM   1068  CB  VAL H 114      16.310 -21.657 -51.552  1.00  0.00      LH0  C  
ATOM   1069  CG1 VAL H 114      16.643 -23.126 -51.807  1.00  0.00      LH0  C  
ATOM   1070  CG2 VAL H 114      15.064 -21.526 -50.674  1.00  0.00      LH0  C  
ATOM   1071  H   VAL H 114      16.380 -19.098 -50.864  1.00  0.00      LH0  H  
ATOM   1072  N   SER H 115      19.820 -20.468 -51.426  1.00  0.00      LH0  N  
ATOM   1073  CA  SER H 115      20.871 -20.159 -52.387  1.00  0.00      LH0  C  
ATOM   1074  C   SER H 115      22.016 -21.141 -52.416  1.00  0.00      LH0  C  
ATOM   1075  O   SER H 115      22.628 -21.517 -51.416  1.00  0.00      LH0  O  
ATOM   1076  CB  SER H 115      21.374 -18.721 -52.219  1.00  0.00      LH0  C  
ATOM   1077  OG  SER H 115      22.344 -18.390 -53.229  1.00  0.00      LH0  O  
ATOM   1078  H   SER H 115      19.945 -20.531 -50.434  1.00  0.00      LH0  H  
ATOM   1079  HG  SER H 115      22.463 -17.444 -53.188  1.00  0.00      LH0  H  
ATOM   1080  N   SER H 116      22.323 -21.498 -53.668  1.00  0.00      LH0  N  
ATOM   1081  CA  SER H 116      23.560 -22.207 -53.964  1.00  0.00      LH0  C  
ATOM   1082  C   SER H 116      24.799 -21.544 -53.380  1.00  0.00      LH0  C  
ATOM   1083  O   SER H 116      25.641 -22.193 -52.764  1.00  0.00      LH0  O  
ATOM   1084  CB  SER H 116      23.663 -22.373 -55.479  1.00  0.00      LH0  C  
ATOM   1085  OG  SER H 116      22.349 -22.633 -55.989  1.00  0.00      LH0  O  
ATOM   1086  H   SER H 116      21.706 -21.282 -54.428  1.00  0.00      LH0  H  
ATOM   1087  HG  SER H 116      22.440 -22.769 -56.926  1.00  0.00      LH0  H  
ATOM   1088  N   ALA H 117      24.840 -20.210 -53.544  1.00  0.00      LH0  N  
ATOM   1089  CA  ALA H 117      25.979 -19.469 -53.004  1.00  0.00      LH0  C  
ATOM   1090  C   ALA H 117      26.055 -19.516 -51.491  1.00  0.00      LH0  C  
ATOM   1091  O   ALA H 117      25.117 -19.911 -50.803  1.00  0.00      LH0  O  
ATOM   1092  CB  ALA H 117      25.933 -18.009 -53.443  1.00  0.00      LH0  C  
ATOM   1093  H   ALA H 117      24.046 -19.719 -53.911  1.00  0.00      LH0  H  
ATOM   1094  N   SER H 118      27.235 -19.137 -51.002  1.00  0.00      LH0  N  
ATOM   1095  CA  SER H 118      27.455 -19.240 -49.567  1.00  0.00      LH0  C  
ATOM   1096  C   SER H 118      28.248 -18.041 -49.098  1.00  0.00      LH0  C  
ATOM   1097  O   SER H 118      28.752 -17.280 -49.915  1.00  0.00      LH0  O  
ATOM   1098  CB  SER H 118      28.149 -20.566 -49.249  1.00  0.00      LH0  C  
ATOM   1099  OG  SER H 118      27.396 -21.654 -49.820  1.00  0.00      LH0  O  
ATOM   1100  H   SER H 118      27.952 -18.740 -51.574  1.00  0.00      LH0  H  
ATOM   1101  HG  SER H 118      28.064 -22.260 -50.135  1.00  0.00      LH0  H  
ATOM   1102  N   THR H 119      28.302 -17.898 -47.769  1.00  0.00      LH0  N  
ATOM   1103  CA  THR H 119      28.878 -16.709 -47.148  1.00  0.00      LH0  C  
ATOM   1104  C   THR H 119      30.207 -16.213 -47.705  1.00  0.00      LH0  C  
ATOM   1105  O   THR H 119      31.233 -16.876 -47.617  1.00  0.00      LH0  O  
ATOM   1106  CB  THR H 119      28.961 -16.977 -45.647  1.00  0.00      LH0  C  
ATOM   1107  CG2 THR H 119      28.983 -15.687 -44.827  1.00  0.00      LH0  C  
ATOM   1108  OG1 THR H 119      27.865 -17.820 -45.249  1.00  0.00      LH0  O  
ATOM   1109  H   THR H 119      27.855 -18.529 -47.135  1.00  0.00      LH0  H  
ATOM   1110  HG1 THR H 119      27.892 -17.847 -44.299  1.00  0.00      LH0  H  
ATOM   1111  N   LYS H 120      30.135 -15.011 -48.288  1.00  0.00      LH0  N  
ATOM   1112  CA  LYS H 120      31.361 -14.453 -48.847  1.00  0.00      LH0  C  
ATOM   1113  C   LYS H 120      31.536 -13.009 -48.438  1.00  0.00      LH0  C  
ATOM   1114  O   LYS H 120      30.634 -12.194 -48.584  1.00  0.00      LH0  O  
ATOM   1115  CB  LYS H 120      31.389 -14.578 -50.381  1.00  0.00      LH0  C  
ATOM   1116  CG  LYS H 120      32.698 -14.052 -50.989  1.00  0.00      LH0  C  
ATOM   1117  CD  LYS H 120      32.743 -13.986 -52.516  1.00  0.00      LH0  C  
ATOM   1118  CE  LYS H 120      33.947 -13.183 -53.034  1.00  0.00      LH0  C  
ATOM   1119  NZ  LYS H 120      33.833 -11.773 -52.631  1.00  0.00      LH0  N1+
ATOM   1120  H   LYS H 120      29.270 -14.507 -48.283  1.00  0.00      LH0  H  
ATOM   1121  HZ1 LYS H 120      34.532 -11.166 -53.108  1.00  0.00      LH0  H  
ATOM   1122  HZ2 LYS H 120      32.888 -11.418 -52.874  1.00  0.00      LH0  H  
ATOM   1123  HZ3 LYS H 120      33.928 -11.659 -51.602  1.00  0.00      LH0  H  
ATOM   1124  N   GLY H 121      32.756 -12.725 -47.956  1.00  0.00      LH0  N  
ATOM   1125  CA  GLY H 121      33.120 -11.325 -47.747  1.00  0.00      LH0  C  
ATOM   1126  C   GLY H 121      33.188 -10.533 -49.048  1.00  0.00      LH0  C  
ATOM   1127  O   GLY H 121      33.594 -11.033 -50.097  1.00  0.00      LH0  O  
ATOM   1128  H   GLY H 121      33.410 -13.467 -47.825  1.00  0.00      LH0  H  
ATOM   1129  N   PRO H 122      32.747  -9.264 -48.937  1.00  0.00      LH0  N  
ATOM   1130  CA  PRO H 122      32.567  -8.430 -50.123  1.00  0.00      LH0  C  
ATOM   1131  C   PRO H 122      33.869  -7.973 -50.746  1.00  0.00      LH0  C  
ATOM   1132  O   PRO H 122      34.765  -7.415 -50.124  1.00  0.00      LH0  O  
ATOM   1133  CB  PRO H 122      31.710  -7.285 -49.584  1.00  0.00      LH0  C  
ATOM   1134  CG  PRO H 122      32.105  -7.144 -48.118  1.00  0.00      LH0  C  
ATOM   1135  CD  PRO H 122      32.366  -8.586 -47.707  1.00  0.00      LH0  C  
ATOM   1136  N   SER H 123      33.914  -8.232 -52.048  1.00  0.00      LH0  N  
ATOM   1137  CA  SER H 123      34.983  -7.650 -52.842  1.00  0.00      LH0  C  
ATOM   1138  C   SER H 123      34.658  -6.205 -53.205  1.00  0.00      LH0  C  
ATOM   1139  O   SER H 123      34.093  -5.898 -54.246  1.00  0.00      LH0  O  
ATOM   1140  CB  SER H 123      35.191  -8.563 -54.049  1.00  0.00      LH0  C  
ATOM   1141  OG  SER H 123      35.495  -9.895 -53.583  1.00  0.00      LH0  O  
ATOM   1142  H   SER H 123      33.098  -8.599 -52.493  1.00  0.00      LH0  H  
ATOM   1143  HG  SER H 123      36.449  -9.929 -53.617  1.00  0.00      LH0  H  
ATOM   1144  N   VAL H 124      35.003  -5.324 -52.254  1.00  0.00      LH0  N  
ATOM   1145  CA  VAL H 124      34.640  -3.921 -52.462  1.00  0.00      LH0  C  
ATOM   1146  C   VAL H 124      35.659  -3.133 -53.261  1.00  0.00      LH0  C  
ATOM   1147  O   VAL H 124      36.769  -2.870 -52.809  1.00  0.00      LH0  O  
ATOM   1148  CB  VAL H 124      34.356  -3.218 -51.132  1.00  0.00      LH0  C  
ATOM   1149  CG1 VAL H 124      33.808  -1.804 -51.343  1.00  0.00      LH0  C  
ATOM   1150  CG2 VAL H 124      33.406  -4.050 -50.279  1.00  0.00      LH0  C  
ATOM   1151  H   VAL H 124      35.468  -5.646 -51.428  1.00  0.00      LH0  H  
ATOM   1152  N   PHE H 125      35.217  -2.755 -54.459  1.00  0.00      LH0  N  
ATOM   1153  CA  PHE H 125      36.080  -1.985 -55.346  1.00  0.00      LH0  C  
ATOM   1154  C   PHE H 125      35.823  -0.485 -55.264  1.00  0.00      LH0  C  
ATOM   1155  O   PHE H 125      34.694  -0.020 -55.383  1.00  0.00      LH0  O  
ATOM   1156  CB  PHE H 125      35.921  -2.522 -56.773  1.00  0.00      LH0  C  
ATOM   1157  CG  PHE H 125      36.165  -4.015 -56.790  1.00  0.00      LH0  C  
ATOM   1158  CD1 PHE H 125      37.444  -4.521 -56.467  1.00  0.00      LH0  C  
ATOM   1159  CD2 PHE H 125      35.101  -4.880 -57.125  1.00  0.00      LH0  C  
ATOM   1160  CE1 PHE H 125      37.663  -5.912 -56.482  1.00  0.00      LH0  C  
ATOM   1161  CE2 PHE H 125      35.319  -6.271 -57.142  1.00  0.00      LH0  C  
ATOM   1162  CZ  PHE H 125      36.599  -6.772 -56.824  1.00  0.00      LH0  C  
ATOM   1163  H   PHE H 125      34.284  -3.000 -54.727  1.00  0.00      LH0  H  
ATOM   1164  N   PRO H 126      36.919   0.268 -55.010  1.00  0.00      LH0  N  
ATOM   1165  CA  PRO H 126      36.802   1.728 -54.903  1.00  0.00      LH0  C  
ATOM   1166  C   PRO H 126      36.547   2.406 -56.245  1.00  0.00      LH0  C  
ATOM   1167  O   PRO H 126      37.364   2.387 -57.161  1.00  0.00      LH0  O  
ATOM   1168  CB  PRO H 126      38.144   2.104 -54.264  1.00  0.00      LH0  C  
ATOM   1169  CG  PRO H 126      39.134   1.041 -54.740  1.00  0.00      LH0  C  
ATOM   1170  CD  PRO H 126      38.278  -0.218 -54.791  1.00  0.00      LH0  C  
ATOM   1171  N   LEU H 127      35.360   3.005 -56.329  1.00  0.00      LH0  N  
ATOM   1172  CA  LEU H 127      35.002   3.645 -57.591  1.00  0.00      LH0  C  
ATOM   1173  C   LEU H 127      35.190   5.147 -57.574  1.00  0.00      LH0  C  
ATOM   1174  O   LEU H 127      34.375   5.907 -57.060  1.00  0.00      LH0  O  
ATOM   1175  CB  LEU H 127      33.562   3.328 -57.975  1.00  0.00      LH0  C  
ATOM   1176  CG  LEU H 127      33.214   1.847 -58.090  1.00  0.00      LH0  C  
ATOM   1177  CD1 LEU H 127      31.707   1.686 -58.275  1.00  0.00      LH0  C  
ATOM   1178  CD2 LEU H 127      34.014   1.127 -59.180  1.00  0.00      LH0  C  
ATOM   1179  H   LEU H 127      34.765   3.082 -55.528  1.00  0.00      LH0  H  
ATOM   1180  N   ALA H 128      36.309   5.542 -58.189  1.00  0.00      LH0  N  
ATOM   1181  CA  ALA H 128      36.460   6.964 -58.488  1.00  0.00      LH0  C  
ATOM   1182  C   ALA H 128      35.632   7.303 -59.719  1.00  0.00      LH0  C  
ATOM   1183  O   ALA H 128      35.474   6.466 -60.599  1.00  0.00      LH0  O  
ATOM   1184  CB  ALA H 128      37.935   7.281 -58.755  1.00  0.00      LH0  C  
ATOM   1185  H   ALA H 128      36.889   4.852 -58.620  1.00  0.00      LH0  H  
ATOM   1186  N   PRO H 129      35.070   8.532 -59.753  1.00  0.00      LH0  N  
ATOM   1187  CA  PRO H 129      34.287   8.909 -60.930  1.00  0.00      LH0  C  
ATOM   1188  C   PRO H 129      35.174   9.272 -62.109  1.00  0.00      LH0  C  
ATOM   1189  O   PRO H 129      36.389   9.401 -62.015  1.00  0.00      LH0  O  
ATOM   1190  CB  PRO H 129      33.483  10.101 -60.402  1.00  0.00      LH0  C  
ATOM   1191  CG  PRO H 129      34.418  10.771 -59.396  1.00  0.00      LH0  C  
ATOM   1192  CD  PRO H 129      35.110   9.581 -58.740  1.00  0.00      LH0  C  
ATOM   1193  N   CYS H 130      34.484   9.477 -63.235  1.00  0.00      LH0  N  
ATOM   1194  CA  CYS H 130      35.130  10.154 -64.355  1.00  0.00      LH0  C  
ATOM   1195  C   CYS H 130      35.506  11.581 -64.001  1.00  0.00      LH0  C  
ATOM   1196  O   CYS H 130      34.914  12.193 -63.119  1.00  0.00      LH0  O  
ATOM   1197  CB  CYS H 130      34.181  10.163 -65.552  1.00  0.00      LH0  C  
ATOM   1198  SG  CYS H 130      32.538  10.815 -65.125  1.00  0.00      LH0  S  
ATOM   1199  H   CYS H 130      33.511   9.247 -63.250  1.00  0.00      LH0  H  
ATOM   1200  N   SER H 131      36.493  12.100 -64.748  1.00  0.00      LH0  N  
ATOM   1201  CA  SER H 131      36.682  13.543 -64.633  1.00  0.00      LH0  C  
ATOM   1202  C   SER H 131      35.504  14.267 -65.250  1.00  0.00      LH0  C  
ATOM   1203  O   SER H 131      34.893  13.799 -66.204  1.00  0.00      LH0  O  
ATOM   1204  CB  SER H 131      38.000  13.984 -65.278  1.00  0.00      LH0  C  
ATOM   1205  OG  SER H 131      38.348  15.307 -64.851  1.00  0.00      LH0  O  
ATOM   1206  H   SER H 131      36.931  11.567 -65.468  1.00  0.00      LH0  H  
ATOM   1207  HG  SER H 131      37.964  15.922 -65.468  1.00  0.00      LH0  H  
ATOM   1208  N   ARG H 132      35.191  15.404 -64.632  1.00  0.00      LH0  N  
ATOM   1209  CA  ARG H 132      34.026  16.131 -65.113  1.00  0.00      LH0  C  
ATOM   1210  C   ARG H 132      34.459  17.448 -65.707  1.00  0.00      LH0  C  
ATOM   1211  O   ARG H 132      35.633  17.800 -65.645  1.00  0.00      LH0  O  
ATOM   1212  CB  ARG H 132      33.026  16.316 -63.973  1.00  0.00      LH0  C  
ATOM   1213  CG  ARG H 132      32.678  14.985 -63.302  1.00  0.00      LH0  C  
ATOM   1214  CD  ARG H 132      31.475  15.091 -62.374  1.00  0.00      LH0  C  
ATOM   1215  NE  ARG H 132      30.284  15.435 -63.146  1.00  0.00      LH0  N  
ATOM   1216  CZ  ARG H 132      29.301  14.550 -63.370  1.00  0.00      LH0  C  
ATOM   1217  NH1 ARG H 132      29.426  13.292 -62.983  1.00  0.00      LH0  N1+
ATOM   1218  NH2 ARG H 132      28.196  14.918 -63.999  1.00  0.00      LH0  N  
ATOM   1219  H   ARG H 132      35.787  15.781 -63.923  1.00  0.00      LH0  H  
ATOM   1220  HE  ARG H 132      30.229  16.337 -63.580  1.00  0.00      LH0  H  
ATOM   1221 HH11 ARG H 132      28.670  12.656 -63.161  1.00  0.00      LH0  H  
ATOM   1222 HH12 ARG H 132      30.254  12.981 -62.518  1.00  0.00      LH0  H  
ATOM   1223 HH21 ARG H 132      27.441  14.267 -64.118  1.00  0.00      LH0  H  
ATOM   1224 HH22 ARG H 132      28.109  15.852 -64.371  1.00  0.00      LH0  H  
ATOM   1225  N   SER H 133      33.489  18.167 -66.284  1.00  0.00      LH0  N  
ATOM   1226  CA  SER H 133      33.872  19.520 -66.665  1.00  0.00      LH0  C  
ATOM   1227  C   SER H 133      33.826  20.432 -65.454  1.00  0.00      LH0  C  
ATOM   1228  O   SER H 133      33.197  20.118 -64.452  1.00  0.00      LH0  O  
ATOM   1229  CB  SER H 133      32.963  19.999 -67.800  1.00  0.00      LH0  C  
ATOM   1230  OG  SER H 133      31.602  19.637 -67.533  1.00  0.00      LH0  O  
ATOM   1231  H   SER H 133      32.523  17.906 -66.282  1.00  0.00      LH0  H  
ATOM   1232  HG  SER H 133      31.210  20.371 -67.065  1.00  0.00      LH0  H  
ATOM   1233  N   THR H 134      34.495  21.584 -65.582  1.00  0.00      LH0  N  
ATOM   1234  CA  THR H 134      34.496  22.541 -64.472  1.00  0.00      LH0  C  
ATOM   1235  C   THR H 134      33.120  23.039 -64.044  1.00  0.00      LH0  C  
ATOM   1236  O   THR H 134      32.884  23.431 -62.910  1.00  0.00      LH0  O  
ATOM   1237  CB  THR H 134      35.409  23.698 -64.860  1.00  0.00      LH0  C  
ATOM   1238  CG2 THR H 134      36.848  23.444 -64.408  1.00  0.00      LH0  C  
ATOM   1239  OG1 THR H 134      35.372  23.875 -66.287  1.00  0.00      LH0  O  
ATOM   1240  H   THR H 134      34.989  21.845 -66.411  1.00  0.00      LH0  H  
ATOM   1241  HG1 THR H 134      35.918  24.630 -66.475  1.00  0.00      LH0  H  
ATOM   1242  N   SER H 135      32.206  22.974 -65.020  1.00  0.00      LH0  N  
ATOM   1243  CA  SER H 135      30.806  23.293 -64.759  1.00  0.00      LH0  C  
ATOM   1244  C   SER H 135      30.109  22.394 -63.746  1.00  0.00      LH0  C  
ATOM   1245  O   SER H 135      29.166  22.779 -63.066  1.00  0.00      LH0  O  
ATOM   1246  CB  SER H 135      30.079  23.259 -66.103  1.00  0.00      LH0  C  
ATOM   1247  OG  SER H 135      30.668  22.247 -66.945  1.00  0.00      LH0  O  
ATOM   1248  H   SER H 135      32.450  22.665 -65.937  1.00  0.00      LH0  H  
ATOM   1249  HG  SER H 135      30.187  22.295 -67.766  1.00  0.00      LH0  H  
ATOM   1250  N   GLU H 136      30.585  21.143 -63.706  1.00  0.00      LH0  N  
ATOM   1251  CA  GLU H 136      29.822  20.193 -62.913  1.00  0.00      LH0  C  
ATOM   1252  C   GLU H 136      30.212  20.170 -61.451  1.00  0.00      LH0  C  
ATOM   1253  O   GLU H 136      31.153  19.517 -61.012  1.00  0.00      LH0  O  
ATOM   1254  CB  GLU H 136      29.854  18.807 -63.553  1.00  0.00      LH0  C  
ATOM   1255  CG  GLU H 136      29.436  18.827 -65.029  1.00  0.00      LH0  C  
ATOM   1256  CD  GLU H 136      29.195  17.420 -65.542  1.00  0.00      LH0  C  
ATOM   1257  OE1 GLU H 136      30.136  16.665 -65.763  1.00  0.00      LH0  O  
ATOM   1258  OE2 GLU H 136      28.046  17.044 -65.736  1.00  0.00      LH0  O1-
ATOM   1259  H   GLU H 136      31.458  20.887 -64.117  1.00  0.00      LH0  H  
ATOM   1260  N   SER H 137      29.387  20.915 -60.705  1.00  0.00      LH0  N  
ATOM   1261  CA  SER H 137      29.546  21.057 -59.257  1.00  0.00      LH0  C  
ATOM   1262  C   SER H 137      29.671  19.764 -58.468  1.00  0.00      LH0  C  
ATOM   1263  O   SER H 137      30.271  19.703 -57.400  1.00  0.00      LH0  O  
ATOM   1264  CB  SER H 137      28.353  21.851 -58.730  1.00  0.00      LH0  C  
ATOM   1265  OG  SER H 137      27.143  21.249 -59.213  1.00  0.00      LH0  O  
ATOM   1266  H   SER H 137      28.680  21.454 -61.170  1.00  0.00      LH0  H  
ATOM   1267  HG  SER H 137      26.980  20.481 -58.665  1.00  0.00      LH0  H  
ATOM   1268  N   THR H 138      29.023  18.741 -59.029  1.00  0.00      LH0  N  
ATOM   1269  CA  THR H 138      28.826  17.559 -58.214  1.00  0.00      LH0  C  
ATOM   1270  C   THR H 138      29.402  16.307 -58.839  1.00  0.00      LH0  C  
ATOM   1271  O   THR H 138      29.052  15.905 -59.945  1.00  0.00      LH0  O  
ATOM   1272  CB  THR H 138      27.328  17.426 -57.930  1.00  0.00      LH0  C  
ATOM   1273  CG2 THR H 138      27.050  16.559 -56.698  1.00  0.00      LH0  C  
ATOM   1274  OG1 THR H 138      26.736  18.734 -57.789  1.00  0.00      LH0  O  
ATOM   1275  H   THR H 138      28.589  18.822 -59.923  1.00  0.00      LH0  H  
ATOM   1276  HG1 THR H 138      25.815  18.579 -57.603  1.00  0.00      LH0  H  
ATOM   1277  N   ALA H 139      30.305  15.705 -58.063  1.00  0.00      LH0  N  
ATOM   1278  CA  ALA H 139      30.739  14.364 -58.407  1.00  0.00      LH0  C  
ATOM   1279  C   ALA H 139      30.017  13.383 -57.502  1.00  0.00      LH0  C  
ATOM   1280  O   ALA H 139      29.116  13.738 -56.748  1.00  0.00      LH0  O  
ATOM   1281  CB  ALA H 139      32.255  14.235 -58.228  1.00  0.00      LH0  C  
ATOM   1282  H   ALA H 139      30.542  16.068 -57.163  1.00  0.00      LH0  H  
ATOM   1283  N   ALA H 140      30.453  12.129 -57.606  1.00  0.00      LH0  N  
ATOM   1284  CA  ALA H 140      29.993  11.165 -56.621  1.00  0.00      LH0  C  
ATOM   1285  C   ALA H 140      31.133  10.216 -56.400  1.00  0.00      LH0  C  
ATOM   1286  O   ALA H 140      31.902   9.964 -57.320  1.00  0.00      LH0  O  
ATOM   1287  CB  ALA H 140      28.782  10.381 -57.128  1.00  0.00      LH0  C  
ATOM   1288  H   ALA H 140      31.167  11.836 -58.242  1.00  0.00      LH0  H  
ATOM   1289  N   LEU H 141      31.231   9.724 -55.168  1.00  0.00      LH0  N  
ATOM   1290  CA  LEU H 141      32.160   8.613 -55.012  1.00  0.00      LH0  C  
ATOM   1291  C   LEU H 141      31.365   7.339 -54.945  1.00  0.00      LH0  C  
ATOM   1292  O   LEU H 141      30.196   7.353 -54.575  1.00  0.00      LH0  O  
ATOM   1293  CB  LEU H 141      33.030   8.782 -53.769  1.00  0.00      LH0  C  
ATOM   1294  CG  LEU H 141      34.181   9.764 -53.980  1.00  0.00      LH0  C  
ATOM   1295  CD1 LEU H 141      34.984   9.979 -52.703  1.00  0.00      LH0  C  
ATOM   1296  CD2 LEU H 141      35.099   9.321 -55.116  1.00  0.00      LH0  C  
ATOM   1297  H   LEU H 141      30.532   9.941 -54.484  1.00  0.00      LH0  H  
ATOM   1298  N   GLY H 142      32.025   6.250 -55.329  1.00  0.00      LH0  N  
ATOM   1299  CA  GLY H 142      31.277   5.009 -55.263  1.00  0.00      LH0  C  
ATOM   1300  C   GLY H 142      32.099   3.910 -54.647  1.00  0.00      LH0  C  
ATOM   1301  O   GLY H 142      33.323   3.925 -54.651  1.00  0.00      LH0  O  
ATOM   1302  H   GLY H 142      32.971   6.263 -55.664  1.00  0.00      LH0  H  
ATOM   1303  N   CYS H 143      31.359   2.930 -54.148  1.00  0.00      LH0  N  
ATOM   1304  CA  CYS H 143      31.990   1.672 -53.798  1.00  0.00      LH0  C  
ATOM   1305  C   CYS H 143      31.168   0.551 -54.353  1.00  0.00      LH0  C  
ATOM   1306  O   CYS H 143      30.004   0.363 -54.014  1.00  0.00      LH0  O  
ATOM   1307  CB  CYS H 143      32.129   1.501 -52.291  1.00  0.00      LH0  C  
ATOM   1308  SG  CYS H 143      33.528   2.431 -51.638  1.00  0.00      LH0  S  
ATOM   1309  H   CYS H 143      30.372   3.052 -54.046  1.00  0.00      LH0  H  
ATOM   1310  N   LEU H 144      31.835  -0.189 -55.237  1.00  0.00      LH0  N  
ATOM   1311  CA  LEU H 144      31.210  -1.418 -55.690  1.00  0.00      LH0  C  
ATOM   1312  C   LEU H 144      31.373  -2.484 -54.635  1.00  0.00      LH0  C  
ATOM   1313  O   LEU H 144      32.413  -3.115 -54.499  1.00  0.00      LH0  O  
ATOM   1314  CB  LEU H 144      31.828  -1.858 -57.013  1.00  0.00      LH0  C  
ATOM   1315  CG  LEU H 144      31.159  -3.085 -57.625  1.00  0.00      LH0  C  
ATOM   1316  CD1 LEU H 144      29.672  -2.866 -57.913  1.00  0.00      LH0  C  
ATOM   1317  CD2 LEU H 144      31.936  -3.558 -58.846  1.00  0.00      LH0  C  
ATOM   1318  H   LEU H 144      32.793   0.014 -55.448  1.00  0.00      LH0  H  
ATOM   1319  N   VAL H 145      30.299  -2.645 -53.870  1.00  0.00      LH0  N  
ATOM   1320  CA  VAL H 145      30.315  -3.747 -52.921  1.00  0.00      LH0  C  
ATOM   1321  C   VAL H 145      29.952  -5.032 -53.643  1.00  0.00      LH0  C  
ATOM   1322  O   VAL H 145      28.817  -5.492 -53.661  1.00  0.00      LH0  O  
ATOM   1323  CB  VAL H 145      29.380  -3.435 -51.748  1.00  0.00      LH0  C  
ATOM   1324  CG1 VAL H 145      29.494  -4.486 -50.647  1.00  0.00      LH0  C  
ATOM   1325  CG2 VAL H 145      29.655  -2.034 -51.193  1.00  0.00      LH0  C  
ATOM   1326  H   VAL H 145      29.458  -2.141 -54.079  1.00  0.00      LH0  H  
ATOM   1327  N   LYS H 146      30.983  -5.564 -54.304  1.00  0.00      LH0  N  
ATOM   1328  CA  LYS H 146      30.690  -6.717 -55.138  1.00  0.00      LH0  C  
ATOM   1329  C   LYS H 146      30.807  -8.018 -54.370  1.00  0.00      LH0  C  
ATOM   1330  O   LYS H 146      31.504  -8.111 -53.365  1.00  0.00      LH0  O  
ATOM   1331  CB  LYS H 146      31.595  -6.698 -56.374  1.00  0.00      LH0  C  
ATOM   1332  CG  LYS H 146      30.958  -7.382 -57.583  1.00  0.00      LH0  C  
ATOM   1333  CD  LYS H 146      31.897  -7.574 -58.770  1.00  0.00      LH0  C  
ATOM   1334  CE  LYS H 146      31.261  -8.466 -59.838  1.00  0.00      LH0  C  
ATOM   1335  NZ  LYS H 146      30.969  -9.788 -59.268  1.00  0.00      LH0  N1+
ATOM   1336  H   LYS H 146      31.913  -5.197 -54.222  1.00  0.00      LH0  H  
ATOM   1337  HZ1 LYS H 146      30.335 -10.356 -59.864  1.00  0.00      LH0  H  
ATOM   1338  HZ2 LYS H 146      31.814 -10.329 -58.980  1.00  0.00      LH0  H  
ATOM   1339  HZ3 LYS H 146      30.459  -9.727 -58.363  1.00  0.00      LH0  H  
ATOM   1340  N   ASP H 147      30.103  -9.025 -54.902  1.00  0.00      LH0  N  
ATOM   1341  CA  ASP H 147      30.312 -10.417 -54.508  1.00  0.00      LH0  C  
ATOM   1342  C   ASP H 147      30.329 -10.689 -53.021  1.00  0.00      LH0  C  
ATOM   1343  O   ASP H 147      31.358 -11.020 -52.437  1.00  0.00      LH0  O  
ATOM   1344  CB  ASP H 147      31.579 -10.997 -55.155  1.00  0.00      LH0  C  
ATOM   1345  CG  ASP H 147      31.507 -10.943 -56.666  1.00  0.00      LH0  C  
ATOM   1346  OD1 ASP H 147      30.467 -11.254 -57.231  1.00  0.00      LH0  O  
ATOM   1347  OD2 ASP H 147      32.481 -10.557 -57.299  1.00  0.00      LH0  O1-
ATOM   1348  H   ASP H 147      29.523  -8.813 -55.688  1.00  0.00      LH0  H  
ATOM   1349  N   TYR H 148      29.141 -10.555 -52.439  1.00  0.00      LH0  N  
ATOM   1350  CA  TYR H 148      29.025 -10.957 -51.043  1.00  0.00      LH0  C  
ATOM   1351  C   TYR H 148      27.804 -11.819 -50.854  1.00  0.00      LH0  C  
ATOM   1352  O   TYR H 148      26.973 -11.933 -51.750  1.00  0.00      LH0  O  
ATOM   1353  CB  TYR H 148      29.013  -9.750 -50.096  1.00  0.00      LH0  C  
ATOM   1354  CG  TYR H 148      27.883  -8.804 -50.417  1.00  0.00      LH0  C  
ATOM   1355  CD1 TYR H 148      26.661  -8.939 -49.728  1.00  0.00      LH0  C  
ATOM   1356  CD2 TYR H 148      28.086  -7.821 -51.404  1.00  0.00      LH0  C  
ATOM   1357  CE1 TYR H 148      25.602  -8.083 -50.059  1.00  0.00      LH0  C  
ATOM   1358  CE2 TYR H 148      27.023  -6.973 -51.738  1.00  0.00      LH0  C  
ATOM   1359  CZ  TYR H 148      25.794  -7.126 -51.075  1.00  0.00      LH0  C  
ATOM   1360  OH  TYR H 148      24.757  -6.316 -51.467  1.00  0.00      LH0  O  
ATOM   1361  H   TYR H 148      28.339 -10.251 -52.958  1.00  0.00      LH0  H  
ATOM   1362  HH  TYR H 148      24.102  -6.258 -50.763  1.00  0.00      LH0  H  
ATOM   1363  N   PHE H 149      27.737 -12.418 -49.663  1.00  0.00      LH0  N  
ATOM   1364  CA  PHE H 149      26.591 -13.272 -49.377  1.00  0.00      LH0  C  
ATOM   1365  C   PHE H 149      26.499 -13.547 -47.893  1.00  0.00      LH0  C  
ATOM   1366  O   PHE H 149      27.483 -13.975 -47.299  1.00  0.00      LH0  O  
ATOM   1367  CB  PHE H 149      26.712 -14.606 -50.138  1.00  0.00      LH0  C  
ATOM   1368  CG  PHE H 149      25.444 -15.423 -50.033  1.00  0.00      LH0  C  
ATOM   1369  CD1 PHE H 149      24.396 -15.190 -50.947  1.00  0.00      LH0  C  
ATOM   1370  CD2 PHE H 149      25.326 -16.396 -49.017  1.00  0.00      LH0  C  
ATOM   1371  CE1 PHE H 149      23.201 -15.925 -50.829  1.00  0.00      LH0  C  
ATOM   1372  CE2 PHE H 149      24.134 -17.134 -48.898  1.00  0.00      LH0  C  
ATOM   1373  CZ  PHE H 149      23.079 -16.880 -49.798  1.00  0.00      LH0  C  
ATOM   1374  H   PHE H 149      28.448 -12.261 -48.971  1.00  0.00      LH0  H  
ATOM   1375  N   PRO H 150      25.280 -13.366 -47.333  1.00  0.00      LH0  N  
ATOM   1376  CA  PRO H 150      24.162 -12.694 -48.007  1.00  0.00      LH0  C  
ATOM   1377  C   PRO H 150      24.160 -11.184 -47.770  1.00  0.00      LH0  C  
ATOM   1378  O   PRO H 150      25.112 -10.604 -47.272  1.00  0.00      LH0  O  
ATOM   1379  CB  PRO H 150      22.979 -13.411 -47.349  1.00  0.00      LH0  C  
ATOM   1380  CG  PRO H 150      23.420 -13.602 -45.897  1.00  0.00      LH0  C  
ATOM   1381  CD  PRO H 150      24.914 -13.882 -46.021  1.00  0.00      LH0  C  
ATOM   1382  N   GLU H 151      23.012 -10.590 -48.132  1.00  0.00      LH0  N  
ATOM   1383  CA  GLU H 151      22.689  -9.249 -47.635  1.00  0.00      LH0  C  
ATOM   1384  C   GLU H 151      22.333  -9.339 -46.153  1.00  0.00      LH0  C  
ATOM   1385  O   GLU H 151      22.020 -10.429 -45.682  1.00  0.00      LH0  O  
ATOM   1386  CB  GLU H 151      21.480  -8.742 -48.433  1.00  0.00      LH0  C  
ATOM   1387  CG  GLU H 151      21.811  -8.119 -49.790  1.00  0.00      LH0  C  
ATOM   1388  CD  GLU H 151      22.236  -6.667 -49.637  1.00  0.00      LH0  C  
ATOM   1389  OE1 GLU H 151      23.251  -6.397 -48.997  1.00  0.00      LH0  O  
ATOM   1390  OE2 GLU H 151      21.564  -5.804 -50.195  1.00  0.00      LH0  O1-
ATOM   1391  H   GLU H 151      22.285 -11.132 -48.542  1.00  0.00      LH0  H  
ATOM   1392  N   PRO H 152      22.334  -8.195 -45.423  1.00  0.00      LH0  N  
ATOM   1393  CA  PRO H 152      22.801  -6.889 -45.903  1.00  0.00      LH0  C  
ATOM   1394  C   PRO H 152      24.267  -6.612 -45.593  1.00  0.00      LH0  C  
ATOM   1395  O   PRO H 152      24.813  -7.017 -44.570  1.00  0.00      LH0  O  
ATOM   1396  CB  PRO H 152      21.860  -5.960 -45.136  1.00  0.00      LH0  C  
ATOM   1397  CG  PRO H 152      21.704  -6.625 -43.764  1.00  0.00      LH0  C  
ATOM   1398  CD  PRO H 152      21.778  -8.121 -44.076  1.00  0.00      LH0  C  
ATOM   1399  N   VAL H 153      24.872  -5.838 -46.499  1.00  0.00      LH0  N  
ATOM   1400  CA  VAL H 153      26.084  -5.167 -46.032  1.00  0.00      LH0  C  
ATOM   1401  C   VAL H 153      25.776  -3.840 -45.358  1.00  0.00      LH0  C  
ATOM   1402  O   VAL H 153      24.838  -3.133 -45.706  1.00  0.00      LH0  O  
ATOM   1403  CB  VAL H 153      27.110  -4.974 -47.155  1.00  0.00      LH0  C  
ATOM   1404  CG1 VAL H 153      27.762  -6.299 -47.535  1.00  0.00      LH0  C  
ATOM   1405  CG2 VAL H 153      26.515  -4.254 -48.362  1.00  0.00      LH0  C  
ATOM   1406  H   VAL H 153      24.389  -5.611 -47.350  1.00  0.00      LH0  H  
ATOM   1407  N   THR H 154      26.605  -3.514 -44.363  1.00  0.00      LH0  N  
ATOM   1408  CA  THR H 154      26.393  -2.190 -43.785  1.00  0.00      LH0  C  
ATOM   1409  C   THR H 154      27.333  -1.171 -44.411  1.00  0.00      LH0  C  
ATOM   1410  O   THR H 154      28.547  -1.298 -44.301  1.00  0.00      LH0  O  
ATOM   1411  CB  THR H 154      26.577  -2.219 -42.263  1.00  0.00      LH0  C  
ATOM   1412  CG2 THR H 154      25.886  -1.037 -41.581  1.00  0.00      LH0  C  
ATOM   1413  OG1 THR H 154      26.143  -3.471 -41.697  1.00  0.00      LH0  O  
ATOM   1414  H   THR H 154      27.403  -4.089 -44.177  1.00  0.00      LH0  H  
ATOM   1415  HG1 THR H 154      26.669  -4.134 -42.154  1.00  0.00      LH0  H  
ATOM   1416  N   VAL H 155      26.748  -0.167 -45.085  1.00  0.00      LH0  N  
ATOM   1417  CA  VAL H 155      27.643   0.856 -45.631  1.00  0.00      LH0  C  
ATOM   1418  C   VAL H 155      27.194   2.279 -45.340  1.00  0.00      LH0  C  
ATOM   1419  O   VAL H 155      26.211   2.762 -45.890  1.00  0.00      LH0  O  
ATOM   1420  CB  VAL H 155      27.874   0.710 -47.147  1.00  0.00      LH0  C  
ATOM   1421  CG1 VAL H 155      29.127   1.496 -47.542  1.00  0.00      LH0  C  
ATOM   1422  CG2 VAL H 155      27.959  -0.735 -47.644  1.00  0.00      LH0  C  
ATOM   1423  H   VAL H 155      25.760  -0.142 -45.237  1.00  0.00      LH0  H  
ATOM   1424  N   SER H 156      27.978   2.929 -44.470  1.00  0.00      LH0  N  
ATOM   1425  CA  SER H 156      27.919   4.388 -44.401  1.00  0.00      LH0  C  
ATOM   1426  C   SER H 156      29.095   4.950 -45.179  1.00  0.00      LH0  C  
ATOM   1427  O   SER H 156      29.912   4.186 -45.680  1.00  0.00      LH0  O  
ATOM   1428  CB  SER H 156      27.988   4.811 -42.933  1.00  0.00      LH0  C  
ATOM   1429  OG  SER H 156      29.039   4.089 -42.272  1.00  0.00      LH0  O  
ATOM   1430  H   SER H 156      28.723   2.470 -43.988  1.00  0.00      LH0  H  
ATOM   1431  HG  SER H 156      29.859   4.530 -42.492  1.00  0.00      LH0  H  
ATOM   1432  N   TRP H 157      29.194   6.285 -45.230  1.00  0.00      LH0  N  
ATOM   1433  CA  TRP H 157      30.491   6.789 -45.666  1.00  0.00      LH0  C  
ATOM   1434  C   TRP H 157      31.154   7.591 -44.562  1.00  0.00      LH0  C  
ATOM   1435  O   TRP H 157      30.547   7.952 -43.557  1.00  0.00      LH0  O  
ATOM   1436  CB  TRP H 157      30.384   7.602 -46.962  1.00  0.00      LH0  C  
ATOM   1437  CG  TRP H 157      30.195   6.711 -48.171  1.00  0.00      LH0  C  
ATOM   1438  CD1 TRP H 157      29.083   5.916 -48.480  1.00  0.00      LH0  C  
ATOM   1439  CD2 TRP H 157      31.103   6.514 -49.276  1.00  0.00      LH0  C  
ATOM   1440  CE2 TRP H 157      30.471   5.609 -50.196  1.00  0.00      LH0  C  
ATOM   1441  CE3 TRP H 157      32.387   7.022 -49.562  1.00  0.00      LH0  C  
ATOM   1442  NE1 TRP H 157      29.234   5.267 -49.662  1.00  0.00      LH0  N  
ATOM   1443  CZ2 TRP H 157      31.135   5.240 -51.384  1.00  0.00      LH0  C  
ATOM   1444  CZ3 TRP H 157      33.042   6.641 -50.751  1.00  0.00      LH0  C  
ATOM   1445  CH2 TRP H 157      32.418   5.758 -51.657  1.00  0.00      LH0  C  
ATOM   1446  H   TRP H 157      28.514   6.938 -44.890  1.00  0.00      LH0  H  
ATOM   1447  HE1 TRP H 157      28.573   4.645 -50.046  1.00  0.00      LH0  H  
ATOM   1448  N   ASN H 158      32.455   7.834 -44.799  1.00  0.00      LH0  N  
ATOM   1449  CA  ASN H 158      33.364   8.503 -43.859  1.00  0.00      LH0  C  
ATOM   1450  C   ASN H 158      33.027   8.406 -42.387  1.00  0.00      LH0  C  
ATOM   1451  O   ASN H 158      32.834   9.390 -41.683  1.00  0.00      LH0  O  
ATOM   1452  CB  ASN H 158      33.671   9.948 -44.263  1.00  0.00      LH0  C  
ATOM   1453  CG  ASN H 158      35.111  10.028 -44.732  1.00  0.00      LH0  C  
ATOM   1454  ND2 ASN H 158      35.520  11.257 -45.052  1.00  0.00      LH0  N  
ATOM   1455  OD1 ASN H 158      35.806   9.030 -44.883  1.00  0.00      LH0  O  
ATOM   1456  H   ASN H 158      32.811   7.415 -45.634  1.00  0.00      LH0  H  
ATOM   1457 HD21 ASN H 158      34.982  12.061 -44.809  1.00  0.00      LH0  H  
ATOM   1458 HD22 ASN H 158      36.369  11.376 -45.575  1.00  0.00      LH0  H  
ATOM   1459  N   SER H 159      32.949   7.134 -41.983  1.00  0.00      LH0  N  
ATOM   1460  CA  SER H 159      32.704   6.760 -40.594  1.00  0.00      LH0  C  
ATOM   1461  C   SER H 159      31.520   7.432 -39.930  1.00  0.00      LH0  C  
ATOM   1462  O   SER H 159      31.589   8.011 -38.854  1.00  0.00      LH0  O  
ATOM   1463  CB  SER H 159      34.013   6.851 -39.816  1.00  0.00      LH0  C  
ATOM   1464  OG  SER H 159      35.003   6.116 -40.557  1.00  0.00      LH0  O  
ATOM   1465  H   SER H 159      33.040   6.411 -42.666  1.00  0.00      LH0  H  
ATOM   1466  HG  SER H 159      35.781   6.103 -40.012  1.00  0.00      LH0  H  
ATOM   1467  N   GLY H 160      30.395   7.315 -40.647  1.00  0.00      LH0  N  
ATOM   1468  CA  GLY H 160      29.159   7.821 -40.060  1.00  0.00      LH0  C  
ATOM   1469  C   GLY H 160      28.896   9.269 -40.409  1.00  0.00      LH0  C  
ATOM   1470  O   GLY H 160      27.821   9.637 -40.870  1.00  0.00      LH0  O  
ATOM   1471  H   GLY H 160      30.450   7.013 -41.601  1.00  0.00      LH0  H  
ATOM   1472  N   ALA H 161      29.948  10.081 -40.200  1.00  0.00      LH0  N  
ATOM   1473  CA  ALA H 161      29.858  11.507 -40.520  1.00  0.00      LH0  C  
ATOM   1474  C   ALA H 161      29.324  11.798 -41.913  1.00  0.00      LH0  C  
ATOM   1475  O   ALA H 161      28.512  12.688 -42.138  1.00  0.00      LH0  O  
ATOM   1476  CB  ALA H 161      31.226  12.174 -40.367  1.00  0.00      LH0  C  
ATOM   1477  H   ALA H 161      30.768   9.698 -39.772  1.00  0.00      LH0  H  
ATOM   1478  N   LEU H 162      29.792  10.973 -42.858  1.00  0.00      LH0  N  
ATOM   1479  CA  LEU H 162      29.107  11.099 -44.134  1.00  0.00      LH0  C  
ATOM   1480  C   LEU H 162      27.962  10.116 -44.270  1.00  0.00      LH0  C  
ATOM   1481  O   LEU H 162      28.083   9.014 -44.789  1.00  0.00      LH0  O  
ATOM   1482  CB  LEU H 162      30.101  11.044 -45.292  1.00  0.00      LH0  C  
ATOM   1483  CG  LEU H 162      29.518  11.540 -46.616  1.00  0.00      LH0  C  
ATOM   1484  CD1 LEU H 162      28.952  12.958 -46.522  1.00  0.00      LH0  C  
ATOM   1485  CD2 LEU H 162      30.547  11.421 -47.733  1.00  0.00      LH0  C  
ATOM   1486  H   LEU H 162      30.393  10.203 -42.642  1.00  0.00      LH0  H  
ATOM   1487  N   THR H 163      26.824  10.596 -43.766  1.00  0.00      LH0  N  
ATOM   1488  CA  THR H 163      25.596   9.836 -43.972  1.00  0.00      LH0  C  
ATOM   1489  C   THR H 163      24.672  10.441 -45.018  1.00  0.00      LH0  C  
ATOM   1490  O   THR H 163      23.969   9.760 -45.755  1.00  0.00      LH0  O  
ATOM   1491  CB  THR H 163      24.877   9.663 -42.638  1.00  0.00      LH0  C  
ATOM   1492  CG2 THR H 163      25.078   8.255 -42.071  1.00  0.00      LH0  C  
ATOM   1493  OG1 THR H 163      25.332  10.656 -41.707  1.00  0.00      LH0  O  
ATOM   1494  H   THR H 163      26.832  11.428 -43.208  1.00  0.00      LH0  H  
ATOM   1495  HG1 THR H 163      26.157  10.328 -41.348  1.00  0.00      LH0  H  
ATOM   1496  N   SER H 164      24.710  11.781 -45.074  1.00  0.00      LH0  N  
ATOM   1497  CA  SER H 164      23.897  12.406 -46.114  1.00  0.00      LH0  C  
ATOM   1498  C   SER H 164      24.427  12.100 -47.504  1.00  0.00      LH0  C  
ATOM   1499  O   SER H 164      25.629  12.079 -47.738  1.00  0.00      LH0  O  
ATOM   1500  CB  SER H 164      23.791  13.915 -45.877  1.00  0.00      LH0  C  
ATOM   1501  OG  SER H 164      22.692  14.465 -46.614  1.00  0.00      LH0  O  
ATOM   1502  H   SER H 164      25.328  12.297 -44.486  1.00  0.00      LH0  H  
ATOM   1503  HG  SER H 164      23.025  15.252 -47.031  1.00  0.00      LH0  H  
ATOM   1504  N   GLY H 165      23.465  11.842 -48.401  1.00  0.00      LH0  N  
ATOM   1505  CA  GLY H 165      23.853  11.546 -49.778  1.00  0.00      LH0  C  
ATOM   1506  C   GLY H 165      24.373  10.138 -50.025  1.00  0.00      LH0  C  
ATOM   1507  O   GLY H 165      24.828   9.817 -51.116  1.00  0.00      LH0  O  
ATOM   1508  H   GLY H 165      22.510  11.824 -48.112  1.00  0.00      LH0  H  
ATOM   1509  N   VAL H 166      24.293   9.308 -48.969  1.00  0.00      LH0  N  
ATOM   1510  CA  VAL H 166      24.716   7.922 -49.152  1.00  0.00      LH0  C  
ATOM   1511  C   VAL H 166      23.620   7.069 -49.761  1.00  0.00      LH0  C  
ATOM   1512  O   VAL H 166      22.797   6.449 -49.097  1.00  0.00      LH0  O  
ATOM   1513  CB  VAL H 166      25.237   7.339 -47.829  1.00  0.00      LH0  C  
ATOM   1514  CG1 VAL H 166      25.638   5.862 -47.922  1.00  0.00      LH0  C  
ATOM   1515  CG2 VAL H 166      26.411   8.183 -47.343  1.00  0.00      LH0  C  
ATOM   1516  H   VAL H 166      23.892   9.590 -48.097  1.00  0.00      LH0  H  
ATOM   1517  N   HIS H 167      23.651   7.068 -51.092  1.00  0.00      LH0  N  
ATOM   1518  CA  HIS H 167      22.698   6.202 -51.772  1.00  0.00      LH0  C  
ATOM   1519  C   HIS H 167      23.227   4.785 -51.871  1.00  0.00      LH0  C  
ATOM   1520  O   HIS H 167      23.795   4.353 -52.868  1.00  0.00      LH0  O  
ATOM   1521  CB  HIS H 167      22.304   6.743 -53.152  1.00  0.00      LH0  C  
ATOM   1522  CG  HIS H 167      22.194   8.251 -53.138  1.00  0.00      LH0  C  
ATOM   1523  CD2 HIS H 167      23.060   9.148 -53.767  1.00  0.00      LH0  C  
ATOM   1524  ND1 HIS H 167      21.238   8.953 -52.500  1.00  0.00      LH0  N  
ATOM   1525  CE1 HIS H 167      21.492  10.278 -52.720  1.00  0.00      LH0  C  
ATOM   1526  NE2 HIS H 167      22.614  10.400 -53.501  1.00  0.00      LH0  N  
ATOM   1527  H   HIS H 167      24.411   7.534 -51.551  1.00  0.00      LH0  H  
ATOM   1528  HD1 HIS H 167      20.477   8.623 -51.961  1.00  0.00      LH0  H  
ATOM   1529  N   THR H 168      23.019   4.068 -50.765  1.00  0.00      LH0  N  
ATOM   1530  CA  THR H 168      23.295   2.639 -50.832  1.00  0.00      LH0  C  
ATOM   1531  C   THR H 168      22.159   1.881 -51.507  1.00  0.00      LH0  C  
ATOM   1532  O   THR H 168      21.074   1.685 -50.972  1.00  0.00      LH0  O  
ATOM   1533  CB  THR H 168      23.633   2.119 -49.426  1.00  0.00      LH0  C  
ATOM   1534  CG2 THR H 168      23.894   0.610 -49.377  1.00  0.00      LH0  C  
ATOM   1535  OG1 THR H 168      24.784   2.824 -48.930  1.00  0.00      LH0  O  
ATOM   1536  H   THR H 168      22.610   4.508 -49.963  1.00  0.00      LH0  H  
ATOM   1537  HG1 THR H 168      24.771   2.749 -47.977  1.00  0.00      LH0  H  
ATOM   1538  N   PHE H 169      22.469   1.493 -52.747  1.00  0.00      LH0  N  
ATOM   1539  CA  PHE H 169      21.541   0.683 -53.534  1.00  0.00      LH0  C  
ATOM   1540  C   PHE H 169      21.327  -0.680 -52.918  1.00  0.00      LH0  C  
ATOM   1541  O   PHE H 169      22.271  -1.287 -52.439  1.00  0.00      LH0  O  
ATOM   1542  CB  PHE H 169      22.092   0.490 -54.951  1.00  0.00      LH0  C  
ATOM   1543  CG  PHE H 169      22.027   1.791 -55.706  1.00  0.00      LH0  C  
ATOM   1544  CD1 PHE H 169      20.907   2.038 -56.524  1.00  0.00      LH0  C  
ATOM   1545  CD2 PHE H 169      23.065   2.739 -55.573  1.00  0.00      LH0  C  
ATOM   1546  CE1 PHE H 169      20.804   3.273 -57.185  1.00  0.00      LH0  C  
ATOM   1547  CE2 PHE H 169      22.960   3.974 -56.236  1.00  0.00      LH0  C  
ATOM   1548  CZ  PHE H 169      21.821   4.235 -57.022  1.00  0.00      LH0  C  
ATOM   1549  H   PHE H 169      23.383   1.708 -53.094  1.00  0.00      LH0  H  
ATOM   1550  N   PRO H 170      20.063  -1.161 -52.964  1.00  0.00      LH0  N  
ATOM   1551  CA  PRO H 170      19.827  -2.576 -52.653  1.00  0.00      LH0  C  
ATOM   1552  C   PRO H 170      20.562  -3.466 -53.644  1.00  0.00      LH0  C  
ATOM   1553  O   PRO H 170      20.715  -3.102 -54.809  1.00  0.00      LH0  O  
ATOM   1554  CB  PRO H 170      18.305  -2.702 -52.797  1.00  0.00      LH0  C  
ATOM   1555  CG  PRO H 170      17.747  -1.282 -52.695  1.00  0.00      LH0  C  
ATOM   1556  CD  PRO H 170      18.849  -0.437 -53.317  1.00  0.00      LH0  C  
ATOM   1557  N   ALA H 171      21.011  -4.627 -53.152  1.00  0.00      LH0  N  
ATOM   1558  CA  ALA H 171      21.773  -5.479 -54.061  1.00  0.00      LH0  C  
ATOM   1559  C   ALA H 171      21.043  -5.990 -55.285  1.00  0.00      LH0  C  
ATOM   1560  O   ALA H 171      19.880  -6.378 -55.256  1.00  0.00      LH0  O  
ATOM   1561  CB  ALA H 171      22.304  -6.703 -53.336  1.00  0.00      LH0  C  
ATOM   1562  H   ALA H 171      20.944  -4.866 -52.178  1.00  0.00      LH0  H  
ATOM   1563  N   VAL H 172      21.824  -6.030 -56.371  1.00  0.00      LH0  N  
ATOM   1564  CA  VAL H 172      21.434  -6.950 -57.430  1.00  0.00      LH0  C  
ATOM   1565  C   VAL H 172      21.900  -8.354 -57.093  1.00  0.00      LH0  C  
ATOM   1566  O   VAL H 172      22.885  -8.565 -56.391  1.00  0.00      LH0  O  
ATOM   1567  CB  VAL H 172      21.974  -6.509 -58.801  1.00  0.00      LH0  C  
ATOM   1568  CG1 VAL H 172      21.329  -5.193 -59.231  1.00  0.00      LH0  C  
ATOM   1569  CG2 VAL H 172      23.505  -6.442 -58.856  1.00  0.00      LH0  C  
ATOM   1570  H   VAL H 172      22.754  -5.671 -56.301  1.00  0.00      LH0  H  
ATOM   1571  N   LEU H 173      21.136  -9.311 -57.625  1.00  0.00      LH0  N  
ATOM   1572  CA  LEU H 173      21.625 -10.676 -57.508  1.00  0.00      LH0  C  
ATOM   1573  C   LEU H 173      22.287 -11.079 -58.805  1.00  0.00      LH0  C  
ATOM   1574  O   LEU H 173      21.704 -10.973 -59.878  1.00  0.00      LH0  O  
ATOM   1575  CB  LEU H 173      20.476 -11.620 -57.146  1.00  0.00      LH0  C  
ATOM   1576  CG  LEU H 173      20.932 -13.033 -56.771  1.00  0.00      LH0  C  
ATOM   1577  CD1 LEU H 173      21.841 -13.028 -55.543  1.00  0.00      LH0  C  
ATOM   1578  CD2 LEU H 173      19.751 -13.987 -56.595  1.00  0.00      LH0  C  
ATOM   1579  H   LEU H 173      20.365  -9.082 -58.216  1.00  0.00      LH0  H  
ATOM   1580  N   GLN H 174      23.538 -11.521 -58.666  1.00  0.00      LH0  N  
ATOM   1581  CA  GLN H 174      24.194 -12.026 -59.866  1.00  0.00      LH0  C  
ATOM   1582  C   GLN H 174      23.860 -13.485 -60.072  1.00  0.00      LH0  C  
ATOM   1583  O   GLN H 174      23.396 -14.166 -59.165  1.00  0.00      LH0  O  
ATOM   1584  CB  GLN H 174      25.702 -11.893 -59.738  1.00  0.00      LH0  C  
ATOM   1585  CG  GLN H 174      26.191 -10.476 -59.465  1.00  0.00      LH0  C  
ATOM   1586  CD  GLN H 174      27.600 -10.602 -58.949  1.00  0.00      LH0  C  
ATOM   1587  NE2 GLN H 174      27.641 -10.973 -57.670  1.00  0.00      LH0  N  
ATOM   1588  OE1 GLN H 174      28.591 -10.421 -59.649  1.00  0.00      LH0  O  
ATOM   1589  H   GLN H 174      23.938 -11.633 -57.755  1.00  0.00      LH0  H  
ATOM   1590 HE21 GLN H 174      26.788 -11.120 -57.166  1.00  0.00      LH0  H  
ATOM   1591 HE22 GLN H 174      28.525 -11.113 -57.223  1.00  0.00      LH0  H  
ATOM   1592  N   SER H 175      24.180 -13.955 -61.282  1.00  0.00      LH0  N  
ATOM   1593  CA  SER H 175      23.986 -15.370 -61.607  1.00  0.00      LH0  C  
ATOM   1594  C   SER H 175      24.690 -16.379 -60.702  1.00  0.00      LH0  C  
ATOM   1595  O   SER H 175      24.329 -17.543 -60.615  1.00  0.00      LH0  O  
ATOM   1596  CB  SER H 175      24.377 -15.584 -63.068  1.00  0.00      LH0  C  
ATOM   1597  OG  SER H 175      24.172 -14.358 -63.787  1.00  0.00      LH0  O  
ATOM   1598  H   SER H 175      24.446 -13.345 -62.030  1.00  0.00      LH0  H  
ATOM   1599  HG  SER H 175      24.149 -14.584 -64.710  1.00  0.00      LH0  H  
ATOM   1600  N   SER H 176      25.722 -15.869 -60.014  1.00  0.00      LH0  N  
ATOM   1601  CA  SER H 176      26.450 -16.698 -59.057  1.00  0.00      LH0  C  
ATOM   1602  C   SER H 176      25.694 -17.013 -57.771  1.00  0.00      LH0  C  
ATOM   1603  O   SER H 176      26.114 -17.821 -56.952  1.00  0.00      LH0  O  
ATOM   1604  CB  SER H 176      27.751 -15.967 -58.738  1.00  0.00      LH0  C  
ATOM   1605  OG  SER H 176      27.461 -14.567 -58.581  1.00  0.00      LH0  O  
ATOM   1606  H   SER H 176      25.976 -14.905 -60.067  1.00  0.00      LH0  H  
ATOM   1607  HG  SER H 176      28.296 -14.137 -58.416  1.00  0.00      LH0  H  
ATOM   1608  N   GLY H 177      24.579 -16.287 -57.594  1.00  0.00      LH0  N  
ATOM   1609  CA  GLY H 177      23.943 -16.317 -56.283  1.00  0.00      LH0  C  
ATOM   1610  C   GLY H 177      24.553 -15.334 -55.294  1.00  0.00      LH0  C  
ATOM   1611  O   GLY H 177      24.122 -15.230 -54.152  1.00  0.00      LH0  O  
ATOM   1612  H   GLY H 177      24.243 -15.659 -58.296  1.00  0.00      LH0  H  
ATOM   1613  N   LEU H 178      25.581 -14.613 -55.777  1.00  0.00      LH0  N  
ATOM   1614  CA  LEU H 178      26.170 -13.600 -54.908  1.00  0.00      LH0  C  
ATOM   1615  C   LEU H 178      25.501 -12.266 -55.131  1.00  0.00      LH0  C  
ATOM   1616  O   LEU H 178      25.202 -11.878 -56.258  1.00  0.00      LH0  O  
ATOM   1617  CB  LEU H 178      27.669 -13.459 -55.177  1.00  0.00      LH0  C  
ATOM   1618  CG  LEU H 178      28.491 -14.714 -54.881  1.00  0.00      LH0  C  
ATOM   1619  CD1 LEU H 178      29.894 -14.616 -55.480  1.00  0.00      LH0  C  
ATOM   1620  CD2 LEU H 178      28.539 -15.031 -53.387  1.00  0.00      LH0  C  
ATOM   1621  H   LEU H 178      25.842 -14.655 -56.740  1.00  0.00      LH0  H  
ATOM   1622  N   TYR H 179      25.286 -11.577 -54.012  1.00  0.00      LH0  N  
ATOM   1623  CA  TYR H 179      24.758 -10.223 -54.124  1.00  0.00      LH0  C  
ATOM   1624  C   TYR H 179      25.860  -9.254 -54.503  1.00  0.00      LH0  C  
ATOM   1625  O   TYR H 179      27.042  -9.547 -54.340  1.00  0.00      LH0  O  
ATOM   1626  CB  TYR H 179      24.133  -9.796 -52.798  1.00  0.00      LH0  C  
ATOM   1627  CG  TYR H 179      22.981 -10.687 -52.396  1.00  0.00      LH0  C  
ATOM   1628  CD1 TYR H 179      23.225 -11.746 -51.501  1.00  0.00      LH0  C  
ATOM   1629  CD2 TYR H 179      21.694 -10.424 -52.909  1.00  0.00      LH0  C  
ATOM   1630  CE1 TYR H 179      22.152 -12.555 -51.096  1.00  0.00      LH0  C  
ATOM   1631  CE2 TYR H 179      20.620 -11.233 -52.502  1.00  0.00      LH0  C  
ATOM   1632  CZ  TYR H 179      20.864 -12.287 -51.598  1.00  0.00      LH0  C  
ATOM   1633  OH  TYR H 179      19.817 -13.085 -51.181  1.00  0.00      LH0  O  
ATOM   1634  H   TYR H 179      25.652 -11.917 -53.145  1.00  0.00      LH0  H  
ATOM   1635  HH  TYR H 179      19.018 -12.809 -51.611  1.00  0.00      LH0  H  
ATOM   1636  N   SER H 180      25.437  -8.098 -55.023  1.00  0.00      LH0  N  
ATOM   1637  CA  SER H 180      26.365  -6.989 -55.240  1.00  0.00      LH0  C  
ATOM   1638  C   SER H 180      25.609  -5.679 -55.202  1.00  0.00      LH0  C  
ATOM   1639  O   SER H 180      24.572  -5.553 -55.842  1.00  0.00      LH0  O  
ATOM   1640  CB  SER H 180      27.072  -7.113 -56.594  1.00  0.00      LH0  C  
ATOM   1641  OG  SER H 180      27.935  -8.259 -56.606  1.00  0.00      LH0  O  
ATOM   1642  H   SER H 180      24.469  -7.979 -55.263  1.00  0.00      LH0  H  
ATOM   1643  HG  SER H 180      27.534  -8.890 -56.016  1.00  0.00      LH0  H  
ATOM   1644  N   LEU H 181      26.147  -4.714 -54.453  1.00  0.00      LH0  N  
ATOM   1645  CA  LEU H 181      25.473  -3.423 -54.507  1.00  0.00      LH0  C  
ATOM   1646  C   LEU H 181      26.409  -2.262 -54.738  1.00  0.00      LH0  C  
ATOM   1647  O   LEU H 181      27.622  -2.368 -54.598  1.00  0.00      LH0  O  
ATOM   1648  CB  LEU H 181      24.553  -3.208 -53.294  1.00  0.00      LH0  C  
ATOM   1649  CG  LEU H 181      25.125  -3.139 -51.869  1.00  0.00      LH0  C  
ATOM   1650  CD1 LEU H 181      25.868  -1.842 -51.547  1.00  0.00      LH0  C  
ATOM   1651  CD2 LEU H 181      24.006  -3.342 -50.847  1.00  0.00      LH0  C  
ATOM   1652  H   LEU H 181      26.981  -4.856 -53.916  1.00  0.00      LH0  H  
ATOM   1653  N   SER H 182      25.783  -1.135 -55.072  1.00  0.00      LH0  N  
ATOM   1654  CA  SER H 182      26.590   0.073 -55.132  1.00  0.00      LH0  C  
ATOM   1655  C   SER H 182      26.285   0.958 -53.948  1.00  0.00      LH0  C  
ATOM   1656  O   SER H 182      25.148   1.355 -53.734  1.00  0.00      LH0  O  
ATOM   1657  CB  SER H 182      26.300   0.833 -56.422  1.00  0.00      LH0  C  
ATOM   1658  OG  SER H 182      26.069  -0.094 -57.488  1.00  0.00      LH0  O  
ATOM   1659  H   SER H 182      24.793  -1.096 -55.189  1.00  0.00      LH0  H  
ATOM   1660  HG  SER H 182      25.221   0.139 -57.858  1.00  0.00      LH0  H  
ATOM   1661  N   SER H 183      27.327   1.269 -53.183  1.00  0.00      LH0  N  
ATOM   1662  CA  SER H 183      27.083   2.373 -52.266  1.00  0.00      LH0  C  
ATOM   1663  C   SER H 183      27.701   3.611 -52.860  1.00  0.00      LH0  C  
ATOM   1664  O   SER H 183      28.905   3.670 -53.074  1.00  0.00      LH0  O  
ATOM   1665  CB  SER H 183      27.654   2.064 -50.886  1.00  0.00      LH0  C  
ATOM   1666  OG  SER H 183      27.357   3.121 -49.965  1.00  0.00      LH0  O  
ATOM   1667  H   SER H 183      28.246   0.919 -53.374  1.00  0.00      LH0  H  
ATOM   1668  HG  SER H 183      26.443   3.013 -49.694  1.00  0.00      LH0  H  
ATOM   1669  N   VAL H 184      26.836   4.575 -53.168  1.00  0.00      LH0  N  
ATOM   1670  CA  VAL H 184      27.428   5.800 -53.690  1.00  0.00      LH0  C  
ATOM   1671  C   VAL H 184      27.154   6.960 -52.763  1.00  0.00      LH0  C  
ATOM   1672  O   VAL H 184      26.285   6.885 -51.902  1.00  0.00      LH0  O  
ATOM   1673  CB  VAL H 184      26.932   6.093 -55.111  1.00  0.00      LH0  C  
ATOM   1674  CG1 VAL H 184      27.398   5.019 -56.099  1.00  0.00      LH0  C  
ATOM   1675  CG2 VAL H 184      25.416   6.283 -55.147  1.00  0.00      LH0  C  
ATOM   1676  H   VAL H 184      25.856   4.510 -52.967  1.00  0.00      LH0  H  
ATOM   1677  N   VAL H 185      27.913   8.034 -52.988  1.00  0.00      LH0  N  
ATOM   1678  CA  VAL H 185      27.613   9.246 -52.244  1.00  0.00      LH0  C  
ATOM   1679  C   VAL H 185      27.745  10.478 -53.119  1.00  0.00      LH0  C  
ATOM   1680  O   VAL H 185      28.733  10.665 -53.825  1.00  0.00      LH0  O  
ATOM   1681  CB  VAL H 185      28.465   9.325 -50.965  1.00  0.00      LH0  C  
ATOM   1682  CG1 VAL H 185      29.970   9.373 -51.244  1.00  0.00      LH0  C  
ATOM   1683  CG2 VAL H 185      27.982  10.461 -50.064  1.00  0.00      LH0  C  
ATOM   1684  H   VAL H 185      28.662   8.000 -53.652  1.00  0.00      LH0  H  
ATOM   1685  N   THR H 186      26.691  11.298 -53.069  1.00  0.00      LH0  N  
ATOM   1686  CA  THR H 186      26.735  12.529 -53.853  1.00  0.00      LH0  C  
ATOM   1687  C   THR H 186      27.622  13.602 -53.246  1.00  0.00      LH0  C  
ATOM   1688  O   THR H 186      27.302  14.240 -52.251  1.00  0.00      LH0  O  
ATOM   1689  CB  THR H 186      25.315  13.045 -54.071  1.00  0.00      LH0  C  
ATOM   1690  CG2 THR H 186      24.801  12.638 -55.451  1.00  0.00      LH0  C  
ATOM   1691  OG1 THR H 186      24.436  12.573 -53.037  1.00  0.00      LH0  O  
ATOM   1692  H   THR H 186      25.939  11.132 -52.426  1.00  0.00      LH0  H  
ATOM   1693  HG1 THR H 186      24.071  11.741 -53.326  1.00  0.00      LH0  H  
ATOM   1694  N   VAL H 187      28.790  13.761 -53.877  1.00  0.00      LH0  N  
ATOM   1695  CA  VAL H 187      29.739  14.689 -53.273  1.00  0.00      LH0  C  
ATOM   1696  C   VAL H 187      30.277  15.720 -54.243  1.00  0.00      LH0  C  
ATOM   1697  O   VAL H 187      30.834  15.409 -55.289  1.00  0.00      LH0  O  
ATOM   1698  CB  VAL H 187      30.881  13.945 -52.560  1.00  0.00      LH0  C  
ATOM   1699  CG1 VAL H 187      30.369  13.308 -51.267  1.00  0.00      LH0  C  
ATOM   1700  CG2 VAL H 187      31.594  12.930 -53.461  1.00  0.00      LH0  C  
ATOM   1701  H   VAL H 187      28.989  13.293 -54.740  1.00  0.00      LH0  H  
ATOM   1702  N   PRO H 188      30.097  17.006 -53.854  1.00  0.00      LH0  N  
ATOM   1703  CA  PRO H 188      30.650  18.104 -54.656  1.00  0.00      LH0  C  
ATOM   1704  C   PRO H 188      32.099  17.881 -55.053  1.00  0.00      LH0  C  
ATOM   1705  O   PRO H 188      32.933  17.513 -54.229  1.00  0.00      LH0  O  
ATOM   1706  CB  PRO H 188      30.450  19.316 -53.744  1.00  0.00      LH0  C  
ATOM   1707  CG  PRO H 188      29.218  18.969 -52.909  1.00  0.00      LH0  C  
ATOM   1708  CD  PRO H 188      29.383  17.472 -52.670  1.00  0.00      LH0  C  
ATOM   1709  N   SER H 189      32.340  18.084 -56.354  1.00  0.00      LH0  N  
ATOM   1710  CA  SER H 189      33.584  17.683 -57.009  1.00  0.00      LH0  C  
ATOM   1711  C   SER H 189      34.882  18.054 -56.303  1.00  0.00      LH0  C  
ATOM   1712  O   SER H 189      35.861  17.316 -56.303  1.00  0.00      LH0  O  
ATOM   1713  CB  SER H 189      33.529  18.190 -58.452  1.00  0.00      LH0  C  
ATOM   1714  OG  SER H 189      32.203  17.962 -58.956  1.00  0.00      LH0  O  
ATOM   1715  H   SER H 189      31.611  18.423 -56.952  1.00  0.00      LH0  H  
ATOM   1716  HG  SER H 189      32.113  18.475 -59.761  1.00  0.00      LH0  H  
ATOM   1717  N   SER H 190      34.831  19.220 -55.642  1.00  0.00      LH0  N  
ATOM   1718  CA  SER H 190      35.955  19.680 -54.824  1.00  0.00      LH0  C  
ATOM   1719  C   SER H 190      36.547  18.636 -53.881  1.00  0.00      LH0  C  
ATOM   1720  O   SER H 190      37.758  18.524 -53.711  1.00  0.00      LH0  O  
ATOM   1721  CB  SER H 190      35.502  20.930 -54.069  1.00  0.00      LH0  C  
ATOM   1722  OG  SER H 190      34.077  20.875 -53.886  1.00  0.00      LH0  O  
ATOM   1723  H   SER H 190      33.985  19.752 -55.607  1.00  0.00      LH0  H  
ATOM   1724  HG  SER H 190      33.827  21.703 -53.492  1.00  0.00      LH0  H  
ATOM   1725  N   SER H 191      35.623  17.837 -53.312  1.00  0.00      LH0  N  
ATOM   1726  CA  SER H 191      35.997  16.725 -52.433  1.00  0.00      LH0  C  
ATOM   1727  C   SER H 191      37.182  15.889 -52.891  1.00  0.00      LH0  C  
ATOM   1728  O   SER H 191      38.033  15.497 -52.102  1.00  0.00      LH0  O  
ATOM   1729  CB  SER H 191      34.810  15.790 -52.203  1.00  0.00      LH0  C  
ATOM   1730  OG  SER H 191      33.668  16.513 -51.712  1.00  0.00      LH0  O  
ATOM   1731  H   SER H 191      34.662  18.041 -53.500  1.00  0.00      LH0  H  
ATOM   1732  HG  SER H 191      33.282  16.918 -52.489  1.00  0.00      LH0  H  
ATOM   1733  N   LEU H 192      37.211  15.652 -54.215  1.00  0.00      LH0  N  
ATOM   1734  CA  LEU H 192      38.234  14.768 -54.775  1.00  0.00      LH0  C  
ATOM   1735  C   LEU H 192      39.674  15.145 -54.461  1.00  0.00      LH0  C  
ATOM   1736  O   LEU H 192      40.545  14.295 -54.341  1.00  0.00      LH0  O  
ATOM   1737  CB  LEU H 192      38.044  14.627 -56.287  1.00  0.00      LH0  C  
ATOM   1738  CG  LEU H 192      36.655  14.121 -56.691  1.00  0.00      LH0  C  
ATOM   1739  CD1 LEU H 192      36.450  14.177 -58.205  1.00  0.00      LH0  C  
ATOM   1740  CD2 LEU H 192      36.356  12.735 -56.121  1.00  0.00      LH0  C  
ATOM   1741  H   LEU H 192      36.552  16.100 -54.822  1.00  0.00      LH0  H  
ATOM   1742  N   GLY H 193      39.886  16.462 -54.321  1.00  0.00      LH0  N  
ATOM   1743  CA  GLY H 193      41.248  16.867 -53.988  1.00  0.00      LH0  C  
ATOM   1744  C   GLY H 193      41.386  17.528 -52.629  1.00  0.00      LH0  C  
ATOM   1745  O   GLY H 193      42.300  18.303 -52.389  1.00  0.00      LH0  O  
ATOM   1746  H   GLY H 193      39.138  17.123 -54.402  1.00  0.00      LH0  H  
ATOM   1747  N   THR H 194      40.421  17.216 -51.752  1.00  0.00      LH0  N  
ATOM   1748  CA  THR H 194      40.445  17.873 -50.442  1.00  0.00      LH0  C  
ATOM   1749  C   THR H 194      40.019  16.947 -49.317  1.00  0.00      LH0  C  
ATOM   1750  O   THR H 194      40.675  16.769 -48.300  1.00  0.00      LH0  O  
ATOM   1751  CB  THR H 194      39.532  19.109 -50.443  1.00  0.00      LH0  C  
ATOM   1752  CG2 THR H 194      40.172  20.356 -51.057  1.00  0.00      LH0  C  
ATOM   1753  OG1 THR H 194      38.301  18.799 -51.112  1.00  0.00      LH0  O  
ATOM   1754  H   THR H 194      39.719  16.544 -51.988  1.00  0.00      LH0  H  
ATOM   1755  HG1 THR H 194      38.500  18.819 -52.045  1.00  0.00      LH0  H  
ATOM   1756  N   LYS H 195      38.832  16.385 -49.553  1.00  0.00      LH0  N  
ATOM   1757  CA  LYS H 195      38.097  15.719 -48.490  1.00  0.00      LH0  C  
ATOM   1758  C   LYS H 195      37.509  14.432 -49.029  1.00  0.00      LH0  C  
ATOM   1759  O   LYS H 195      36.335  14.329 -49.365  1.00  0.00      LH0  O  
ATOM   1760  CB  LYS H 195      37.062  16.729 -47.973  1.00  0.00      LH0  C  
ATOM   1761  CG  LYS H 195      36.038  16.275 -46.933  1.00  0.00      LH0  C  
ATOM   1762  CD  LYS H 195      35.219  17.472 -46.443  1.00  0.00      LH0  C  
ATOM   1763  CE  LYS H 195      33.815  17.104 -45.966  1.00  0.00      LH0  C  
ATOM   1764  NZ  LYS H 195      32.991  16.768 -47.135  1.00  0.00      LH0  N1+
ATOM   1765  H   LYS H 195      38.400  16.533 -50.442  1.00  0.00      LH0  H  
ATOM   1766  HZ1 LYS H 195      32.046  16.442 -46.860  1.00  0.00      LH0  H  
ATOM   1767  HZ2 LYS H 195      32.904  17.583 -47.772  1.00  0.00      LH0  H  
ATOM   1768  HZ3 LYS H 195      33.441  16.009 -47.692  1.00  0.00      LH0  H  
ATOM   1769  N   THR H 196      38.407  13.454 -49.124  1.00  0.00      LH0  N  
ATOM   1770  CA  THR H 196      38.002  12.179 -49.698  1.00  0.00      LH0  C  
ATOM   1771  C   THR H 196      37.342  11.251 -48.688  1.00  0.00      LH0  C  
ATOM   1772  O   THR H 196      37.331  11.509 -47.483  1.00  0.00      LH0  O  
ATOM   1773  CB  THR H 196      39.242  11.583 -50.340  1.00  0.00      LH0  C  
ATOM   1774  CG2 THR H 196      39.537  12.256 -51.682  1.00  0.00      LH0  C  
ATOM   1775  OG1 THR H 196      40.367  11.737 -49.457  1.00  0.00      LH0  O  
ATOM   1776  H   THR H 196      39.358  13.554 -48.833  1.00  0.00      LH0  H  
ATOM   1777  HG1 THR H 196      41.068  11.244 -49.902  1.00  0.00      LH0  H  
ATOM   1778  N   TYR H 197      36.726  10.185 -49.223  1.00  0.00      LH0  N  
ATOM   1779  CA  TYR H 197      35.802   9.475 -48.345  1.00  0.00      LH0  C  
ATOM   1780  C   TYR H 197      36.012   7.976 -48.314  1.00  0.00      LH0  C  
ATOM   1781  O   TYR H 197      36.481   7.356 -49.258  1.00  0.00      LH0  O  
ATOM   1782  CB  TYR H 197      34.338   9.783 -48.692  1.00  0.00      LH0  C  
ATOM   1783  CG  TYR H 197      34.063  11.267 -48.801  1.00  0.00      LH0  C  
ATOM   1784  CD1 TYR H 197      33.968  12.057 -47.637  1.00  0.00      LH0  C  
ATOM   1785  CD2 TYR H 197      33.891  11.821 -50.083  1.00  0.00      LH0  C  
ATOM   1786  CE1 TYR H 197      33.673  13.425 -47.760  1.00  0.00      LH0  C  
ATOM   1787  CE2 TYR H 197      33.610  13.188 -50.209  1.00  0.00      LH0  C  
ATOM   1788  CZ  TYR H 197      33.492  13.974 -49.047  1.00  0.00      LH0  C  
ATOM   1789  OH  TYR H 197      33.194  15.323 -49.165  1.00  0.00      LH0  O  
ATOM   1790  H   TYR H 197      36.891   9.865 -50.161  1.00  0.00      LH0  H  
ATOM   1791  HH  TYR H 197      33.295  15.566 -50.093  1.00  0.00      LH0  H  
ATOM   1792  N   THR H 198      35.635   7.423 -47.163  1.00  0.00      LH0  N  
ATOM   1793  CA  THR H 198      35.788   5.985 -46.979  1.00  0.00      LH0  C  
ATOM   1794  C   THR H 198      34.419   5.335 -46.955  1.00  0.00      LH0  C  
ATOM   1795  O   THR H 198      33.566   5.750 -46.180  1.00  0.00      LH0  O  
ATOM   1796  CB  THR H 198      36.513   5.742 -45.649  1.00  0.00      LH0  C  
ATOM   1797  CG2 THR H 198      37.204   4.379 -45.603  1.00  0.00      LH0  C  
ATOM   1798  OG1 THR H 198      37.436   6.811 -45.365  1.00  0.00      LH0  O  
ATOM   1799  H   THR H 198      35.252   7.982 -46.431  1.00  0.00      LH0  H  
ATOM   1800  HG1 THR H 198      36.883   7.552 -45.126  1.00  0.00      LH0  H  
ATOM   1801  N   CYS H 199      34.210   4.329 -47.807  1.00  0.00      LH0  N  
ATOM   1802  CA  CYS H 199      32.973   3.583 -47.598  1.00  0.00      LH0  C  
ATOM   1803  C   CYS H 199      33.155   2.537 -46.527  1.00  0.00      LH0  C  
ATOM   1804  O   CYS H 199      34.061   1.715 -46.570  1.00  0.00      LH0  O  
ATOM   1805  CB  CYS H 199      32.472   2.962 -48.896  1.00  0.00      LH0  C  
ATOM   1806  SG  CYS H 199      33.649   1.851 -49.695  1.00  0.00      LH0  S  
ATOM   1807  H   CYS H 199      34.930   3.984 -48.411  1.00  0.00      LH0  H  
ATOM   1808  N   ASN H 200      32.276   2.629 -45.530  1.00  0.00      LH0  N  
ATOM   1809  CA  ASN H 200      32.511   1.880 -44.297  1.00  0.00      LH0  C  
ATOM   1810  C   ASN H 200      32.092   0.429 -44.300  1.00  0.00      LH0  C  
ATOM   1811  O   ASN H 200      31.522  -0.052 -43.323  1.00  0.00      LH0  O  
ATOM   1812  CB  ASN H 200      31.817   2.523 -43.099  1.00  0.00      LH0  C  
ATOM   1813  CG  ASN H 200      32.389   3.877 -42.781  1.00  0.00      LH0  C  
ATOM   1814  ND2 ASN H 200      33.631   3.849 -42.278  1.00  0.00      LH0  N  
ATOM   1815  OD1 ASN H 200      31.716   4.891 -42.934  1.00  0.00      LH0  O  
ATOM   1816  H   ASN H 200      31.515   3.270 -45.620  1.00  0.00      LH0  H  
ATOM   1817 HD21 ASN H 200      34.129   2.975 -42.236  1.00  0.00      LH0  H  
ATOM   1818 HD22 ASN H 200      34.102   4.655 -41.912  1.00  0.00      LH0  H  
ATOM   1819  N   VAL H 201      32.352  -0.254 -45.422  1.00  0.00      LH0  N  
ATOM   1820  CA  VAL H 201      31.661  -1.525 -45.638  1.00  0.00      LH0  C  
ATOM   1821  C   VAL H 201      31.835  -2.531 -44.508  1.00  0.00      LH0  C  
ATOM   1822  O   VAL H 201      32.896  -2.691 -43.907  1.00  0.00      LH0  O  
ATOM   1823  CB  VAL H 201      32.024  -2.127 -47.007  1.00  0.00      LH0  C  
ATOM   1824  CG1 VAL H 201      31.152  -3.331 -47.373  1.00  0.00      LH0  C  
ATOM   1825  CG2 VAL H 201      31.956  -1.060 -48.101  1.00  0.00      LH0  C  
ATOM   1826  H   VAL H 201      33.041   0.102 -46.056  1.00  0.00      LH0  H  
ATOM   1827  N   ASP H 202      30.702  -3.158 -44.219  1.00  0.00      LH0  N  
ATOM   1828  CA  ASP H 202      30.619  -4.152 -43.165  1.00  0.00      LH0  C  
ATOM   1829  C   ASP H 202      29.895  -5.340 -43.750  1.00  0.00      LH0  C  
ATOM   1830  O   ASP H 202      28.944  -5.183 -44.506  1.00  0.00      LH0  O  
ATOM   1831  CB  ASP H 202      29.874  -3.475 -42.006  1.00  0.00      LH0  C  
ATOM   1832  CG  ASP H 202      29.173  -4.410 -41.037  1.00  0.00      LH0  C  
ATOM   1833  OD1 ASP H 202      29.422  -4.325 -39.843  1.00  0.00      LH0  O  
ATOM   1834  OD2 ASP H 202      28.274  -5.148 -41.437  1.00  0.00      LH0  O1-
ATOM   1835  H   ASP H 202      29.863  -2.893 -44.697  1.00  0.00      LH0  H  
ATOM   1836  N   HIS H 203      30.380  -6.518 -43.359  1.00  0.00      LH0  N  
ATOM   1837  CA  HIS H 203      29.646  -7.725 -43.709  1.00  0.00      LH0  C  
ATOM   1838  C   HIS H 203      29.566  -8.650 -42.520  1.00  0.00      LH0  C  
ATOM   1839  O   HIS H 203      30.258  -9.661 -42.431  1.00  0.00      LH0  O  
ATOM   1840  CB  HIS H 203      30.307  -8.402 -44.905  1.00  0.00      LH0  C  
ATOM   1841  CG  HIS H 203      29.518  -9.583 -45.424  1.00  0.00      LH0  C  
ATOM   1842  CD2 HIS H 203      28.304  -9.578 -46.116  1.00  0.00      LH0  C  
ATOM   1843  ND1 HIS H 203      29.936 -10.854 -45.305  1.00  0.00      LH0  N  
ATOM   1844  CE1 HIS H 203      29.009 -11.652 -45.913  1.00  0.00      LH0  C  
ATOM   1845  NE2 HIS H 203      28.007 -10.867 -46.412  1.00  0.00      LH0  N  
ATOM   1846  H   HIS H 203      31.252  -6.541 -42.871  1.00  0.00      LH0  H  
ATOM   1847  HD1 HIS H 203      30.758 -11.179 -44.882  1.00  0.00      LH0  H  
ATOM   1848  N   LYS H 204      28.669  -8.254 -41.604  1.00  0.00      LH0  N  
ATOM   1849  CA  LYS H 204      28.372  -9.088 -40.430  1.00  0.00      LH0  C  
ATOM   1850  C   LYS H 204      28.394 -10.615 -40.573  1.00  0.00      LH0  C  
ATOM   1851  O   LYS H 204      29.075 -11.268 -39.792  1.00  0.00      LH0  O  
ATOM   1852  CB  LYS H 204      27.102  -8.599 -39.719  1.00  0.00      LH0  C  
ATOM   1853  CG  LYS H 204      27.301  -7.213 -39.118  1.00  0.00      LH0  C  
ATOM   1854  CD  LYS H 204      25.999  -6.509 -38.732  1.00  0.00      LH0  C  
ATOM   1855  CE  LYS H 204      26.249  -5.073 -38.260  1.00  0.00      LH0  C  
ATOM   1856  NZ  LYS H 204      26.900  -4.310 -39.330  1.00  0.00      LH0  N1+
ATOM   1857  H   LYS H 204      28.287  -7.333 -41.715  1.00  0.00      LH0  H  
ATOM   1858  HZ1 LYS H 204      27.395  -3.467 -38.989  1.00  0.00      LH0  H  
ATOM   1859  HZ2 LYS H 204      27.672  -4.871 -39.760  1.00  0.00      LH0  H  
ATOM   1860  HZ3 LYS H 204      26.268  -4.053 -40.116  1.00  0.00      LH0  H  
ATOM   1861  N   PRO H 205      27.678 -11.199 -41.581  1.00  0.00      LH0  N  
ATOM   1862  CA  PRO H 205      27.739 -12.661 -41.741  1.00  0.00      LH0  C  
ATOM   1863  C   PRO H 205      29.119 -13.320 -41.742  1.00  0.00      LH0  C  
ATOM   1864  O   PRO H 205      29.284 -14.441 -41.279  1.00  0.00      LH0  O  
ATOM   1865  CB  PRO H 205      26.952 -12.903 -43.030  1.00  0.00      LH0  C  
ATOM   1866  CG  PRO H 205      25.952 -11.754 -43.094  1.00  0.00      LH0  C  
ATOM   1867  CD  PRO H 205      26.770 -10.592 -42.560  1.00  0.00      LH0  C  
ATOM   1868  N   SER H 206      30.114 -12.587 -42.263  1.00  0.00      LH0  N  
ATOM   1869  CA  SER H 206      31.458 -13.140 -42.110  1.00  0.00      LH0  C  
ATOM   1870  C   SER H 206      32.436 -12.163 -41.484  1.00  0.00      LH0  C  
ATOM   1871  O   SER H 206      33.615 -12.117 -41.819  1.00  0.00      LH0  O  
ATOM   1872  CB  SER H 206      31.959 -13.690 -43.450  1.00  0.00      LH0  C  
ATOM   1873  OG  SER H 206      31.779 -12.722 -44.492  1.00  0.00      LH0  O  
ATOM   1874  H   SER H 206      29.965 -11.693 -42.686  1.00  0.00      LH0  H  
ATOM   1875  HG  SER H 206      32.571 -12.185 -44.483  1.00  0.00      LH0  H  
ATOM   1876  N   ASN H 207      31.868 -11.336 -40.585  1.00  0.00      LH0  N  
ATOM   1877  CA  ASN H 207      32.586 -10.233 -39.928  1.00  0.00      LH0  C  
ATOM   1878  C   ASN H 207      33.574  -9.463 -40.799  1.00  0.00      LH0  C  
ATOM   1879  O   ASN H 207      34.680  -9.109 -40.408  1.00  0.00      LH0  O  
ATOM   1880  CB  ASN H 207      33.240 -10.708 -38.625  1.00  0.00      LH0  C  
ATOM   1881  CG  ASN H 207      33.582  -9.508 -37.761  1.00  0.00      LH0  C  
ATOM   1882  ND2 ASN H 207      34.840  -9.498 -37.313  1.00  0.00      LH0  N  
ATOM   1883  OD1 ASN H 207      32.764  -8.638 -37.506  1.00  0.00      LH0  O  
ATOM   1884  H   ASN H 207      30.916 -11.512 -40.332  1.00  0.00      LH0  H  
ATOM   1885 HD21 ASN H 207      35.488 -10.206 -37.582  1.00  0.00      LH0  H  
ATOM   1886 HD22 ASN H 207      35.114  -8.745 -36.719  1.00  0.00      LH0  H  
ATOM   1887  N   THR H 208      33.139  -9.247 -42.041  1.00  0.00      LH0  N  
ATOM   1888  CA  THR H 208      34.133  -8.694 -42.945  1.00  0.00      LH0  C  
ATOM   1889  C   THR H 208      34.081  -7.183 -43.038  1.00  0.00      LH0  C  
ATOM   1890  O   THR H 208      33.219  -6.585 -43.671  1.00  0.00      LH0  O  
ATOM   1891  CB  THR H 208      34.037  -9.386 -44.302  1.00  0.00      LH0  C  
ATOM   1892  CG2 THR H 208      35.374  -9.343 -45.044  1.00  0.00      LH0  C  
ATOM   1893  OG1 THR H 208      33.615 -10.748 -44.125  1.00  0.00      LH0  O  
ATOM   1894  H   THR H 208      32.217  -9.502 -42.335  1.00  0.00      LH0  H  
ATOM   1895  HG1 THR H 208      34.075 -11.066 -43.345  1.00  0.00      LH0  H  
ATOM   1896  N   LYS H 209      35.043  -6.593 -42.327  1.00  0.00      LH0  N  
ATOM   1897  CA  LYS H 209      35.089  -5.138 -42.307  1.00  0.00      LH0  C  
ATOM   1898  C   LYS H 209      35.940  -4.575 -43.434  1.00  0.00      LH0  C  
ATOM   1899  O   LYS H 209      37.162  -4.584 -43.386  1.00  0.00      LH0  O  
ATOM   1900  CB  LYS H 209      35.555  -4.684 -40.922  1.00  0.00      LH0  C  
ATOM   1901  CG  LYS H 209      35.026  -3.305 -40.544  1.00  0.00      LH0  C  
ATOM   1902  CD  LYS H 209      33.498  -3.265 -40.477  1.00  0.00      LH0  C  
ATOM   1903  CE  LYS H 209      32.931  -1.845 -40.454  1.00  0.00      LH0  C  
ATOM   1904  NZ  LYS H 209      33.255  -1.173 -41.716  1.00  0.00      LH0  N1+
ATOM   1905  H   LYS H 209      35.718  -7.144 -41.835  1.00  0.00      LH0  H  
ATOM   1906  HZ1 LYS H 209      34.149  -0.632 -41.644  1.00  0.00      LH0  H  
ATOM   1907  HZ2 LYS H 209      33.404  -1.847 -42.493  1.00  0.00      LH0  H  
ATOM   1908  HZ3 LYS H 209      32.518  -0.505 -42.012  1.00  0.00      LH0  H  
ATOM   1909  N   VAL H 210      35.235  -4.133 -44.483  1.00  0.00      LH0  N  
ATOM   1910  CA  VAL H 210      35.973  -3.657 -45.652  1.00  0.00      LH0  C  
ATOM   1911  C   VAL H 210      35.764  -2.174 -45.907  1.00  0.00      LH0  C  
ATOM   1912  O   VAL H 210      35.102  -1.757 -46.851  1.00  0.00      LH0  O  
ATOM   1913  CB  VAL H 210      35.639  -4.478 -46.913  1.00  0.00      LH0  C  
ATOM   1914  CG1 VAL H 210      36.674  -4.242 -48.018  1.00  0.00      LH0  C  
ATOM   1915  CG2 VAL H 210      35.513  -5.971 -46.619  1.00  0.00      LH0  C  
ATOM   1916  H   VAL H 210      34.237  -4.082 -44.430  1.00  0.00      LH0  H  
ATOM   1917  N   ASP H 211      36.364  -1.382 -45.018  1.00  0.00      LH0  N  
ATOM   1918  CA  ASP H 211      36.242   0.065 -45.189  1.00  0.00      LH0  C  
ATOM   1919  C   ASP H 211      37.130   0.587 -46.306  1.00  0.00      LH0  C  
ATOM   1920  O   ASP H 211      38.298   0.911 -46.129  1.00  0.00      LH0  O  
ATOM   1921  CB  ASP H 211      36.500   0.808 -43.868  1.00  0.00      LH0  C  
ATOM   1922  CG  ASP H 211      35.586   0.288 -42.769  1.00  0.00      LH0  C  
ATOM   1923  OD1 ASP H 211      35.757  -0.845 -42.339  1.00  0.00      LH0  O  
ATOM   1924  OD2 ASP H 211      34.675   0.987 -42.334  1.00  0.00      LH0  O1-
ATOM   1925  H   ASP H 211      36.817  -1.745 -44.202  1.00  0.00      LH0  H  
ATOM   1926  N   LYS H 212      36.535   0.609 -47.504  1.00  0.00      LH0  N  
ATOM   1927  CA  LYS H 212      37.364   0.969 -48.648  1.00  0.00      LH0  C  
ATOM   1928  C   LYS H 212      37.542   2.463 -48.809  1.00  0.00      LH0  C  
ATOM   1929  O   LYS H 212      36.597   3.241 -48.807  1.00  0.00      LH0  O  
ATOM   1930  CB  LYS H 212      36.834   0.327 -49.933  1.00  0.00      LH0  C  
ATOM   1931  CG  LYS H 212      37.943  -0.302 -50.783  1.00  0.00      LH0  C  
ATOM   1932  CD  LYS H 212      38.602  -1.488 -50.072  1.00  0.00      LH0  C  
ATOM   1933  CE  LYS H 212      39.749  -2.156 -50.840  1.00  0.00      LH0  C  
ATOM   1934  NZ  LYS H 212      39.278  -2.710 -52.111  1.00  0.00      LH0  N1+
ATOM   1935  H   LYS H 212      35.545   0.462 -47.549  1.00  0.00      LH0  H  
ATOM   1936  HZ1 LYS H 212      39.484  -2.089 -52.922  1.00  0.00      LH0  H  
ATOM   1937  HZ2 LYS H 212      39.811  -3.558 -52.404  1.00  0.00      LH0  H  
ATOM   1938  HZ3 LYS H 212      38.272  -2.956 -52.140  1.00  0.00      LH0  H  
ATOM   1939  N   ARG H 213      38.815   2.842 -48.934  1.00  0.00      LH0  N  
ATOM   1940  CA  ARG H 213      39.061   4.264 -49.133  1.00  0.00      LH0  C  
ATOM   1941  C   ARG H 213      39.017   4.634 -50.608  1.00  0.00      LH0  C  
ATOM   1942  O   ARG H 213      39.663   4.008 -51.441  1.00  0.00      LH0  O  
ATOM   1943  CB  ARG H 213      40.368   4.630 -48.412  1.00  0.00      LH0  C  
ATOM   1944  CG  ARG H 213      40.729   6.115 -48.424  1.00  0.00      LH0  C  
ATOM   1945  CD  ARG H 213      39.528   7.006 -48.103  1.00  0.00      LH0  C  
ATOM   1946  NE  ARG H 213      39.610   7.694 -46.821  1.00  0.00      LH0  N  
ATOM   1947  CZ  ARG H 213      39.981   8.991 -46.797  1.00  0.00      LH0  C  
ATOM   1948  NH1 ARG H 213      40.477   9.585 -47.876  1.00  0.00      LH0  N1+
ATOM   1949  NH2 ARG H 213      39.830   9.683 -45.673  1.00  0.00      LH0  N  
ATOM   1950  H   ARG H 213      39.551   2.170 -48.970  1.00  0.00      LH0  H  
ATOM   1951  HE  ARG H 213      39.232   7.200 -46.032  1.00  0.00      LH0  H  
ATOM   1952 HH11 ARG H 213      40.680  10.563 -47.959  1.00  0.00      LH0  H  
ATOM   1953 HH12 ARG H 213      40.675   9.069 -48.725  1.00  0.00      LH0  H  
ATOM   1954 HH21 ARG H 213      40.089  10.647 -45.632  1.00  0.00      LH0  H  
ATOM   1955 HH22 ARG H 213      39.449   9.240 -44.862  1.00  0.00      LH0  H  
ATOM   1956  N   VAL H 214      38.180   5.642 -50.892  1.00  0.00      LH0  N  
ATOM   1957  CA  VAL H 214      37.998   6.044 -52.281  1.00  0.00      LH0  C  
ATOM   1958  C   VAL H 214      38.445   7.474 -52.518  1.00  0.00      LH0  C  
ATOM   1959  O   VAL H 214      37.779   8.440 -52.152  1.00  0.00      LH0  O  
ATOM   1960  CB  VAL H 214      36.540   5.862 -52.724  1.00  0.00      LH0  C  
ATOM   1961  CG1 VAL H 214      36.421   5.949 -54.246  1.00  0.00      LH0  C  
ATOM   1962  CG2 VAL H 214      35.939   4.558 -52.204  1.00  0.00      LH0  C  
ATOM   1963  H   VAL H 214      37.696   6.148 -50.176  1.00  0.00      LH0  H  
ATOM   1964  N   GLU H 215      39.612   7.555 -53.166  1.00  0.00      LH0  N  
ATOM   1965  CA  GLU H 215      40.098   8.900 -53.461  1.00  0.00      LH0  C  
ATOM   1966  C   GLU H 215      39.634   9.410 -54.806  1.00  0.00      LH0  C  
ATOM   1967  O   GLU H 215      39.122   8.664 -55.635  1.00  0.00      LH0  O  
ATOM   1968  CB  GLU H 215      41.624   8.986 -53.316  1.00  0.00      LH0  C  
ATOM   1969  CG  GLU H 215      42.205   8.387 -52.021  1.00  0.00      LH0  C  
ATOM   1970  CD  GLU H 215      41.610   9.030 -50.779  1.00  0.00      LH0  C  
ATOM   1971  OE1 GLU H 215      42.285   9.795 -50.099  1.00  0.00      LH0  O  
ATOM   1972  OE2 GLU H 215      40.463   8.754 -50.459  1.00  0.00      LH0  O1-
ATOM   1973  H   GLU H 215      40.091   6.732 -53.460  1.00  0.00      LH0  H  
TER   
ATOM   1974  N   ASP L   1      -6.182 -19.667 -63.575  1.00  0.00      LL0  N  
ATOM   1975  CA  ASP L   1      -5.490 -18.632 -62.809  1.00  0.00      LL0  C  
ATOM   1976  C   ASP L   1      -6.493 -17.827 -62.004  1.00  0.00      LL0  C  
ATOM   1977  O   ASP L   1      -7.591 -17.522 -62.465  1.00  0.00      LL0  O  
ATOM   1978  CB  ASP L   1      -4.671 -17.744 -63.762  1.00  0.00      LL0  C  
ATOM   1979  CG  ASP L   1      -3.948 -16.601 -63.056  1.00  0.00      LL0  C  
ATOM   1980  OD1 ASP L   1      -3.661 -16.701 -61.864  1.00  0.00      LL0  O  
ATOM   1981  OD2 ASP L   1      -3.698 -15.590 -63.704  1.00  0.00      LL0  O1-
ATOM   1982  H   ASP L   1      -7.084 -19.401 -63.917  1.00  0.00      LL0  H  
ATOM   1983  N   ILE L   2      -6.081 -17.520 -60.769  1.00  0.00      LL0  N  
ATOM   1984  CA  ILE L   2      -6.936 -16.682 -59.935  1.00  0.00      LL0  C  
ATOM   1985  C   ILE L   2      -6.296 -15.318 -59.706  1.00  0.00      LL0  C  
ATOM   1986  O   ILE L   2      -6.251 -14.779 -58.604  1.00  0.00      LL0  O  
ATOM   1987  CB  ILE L   2      -7.311 -17.375 -58.611  1.00  0.00      LL0  C  
ATOM   1988  CG1 ILE L   2      -7.592 -18.869 -58.801  1.00  0.00      LL0  C  
ATOM   1989  CG2 ILE L   2      -8.519 -16.688 -57.963  1.00  0.00      LL0  C  
ATOM   1990  CD1 ILE L   2      -7.953 -19.574 -57.493  1.00  0.00      LL0  C  
ATOM   1991  H   ILE L   2      -5.107 -17.663 -60.581  1.00  0.00      LL0  H  
ATOM   1992  N   GLN L   3      -5.767 -14.783 -60.813  1.00  0.00      LL0  N  
ATOM   1993  CA  GLN L   3      -5.115 -13.479 -60.747  1.00  0.00      LL0  C  
ATOM   1994  C   GLN L   3      -5.895 -12.378 -60.057  1.00  0.00      LL0  C  
ATOM   1995  O   GLN L   3      -7.072 -12.149 -60.311  1.00  0.00      LL0  O  
ATOM   1996  CB  GLN L   3      -4.750 -13.013 -62.147  1.00  0.00      LL0  C  
ATOM   1997  CG  GLN L   3      -3.477 -12.171 -62.181  1.00  0.00      LL0  C  
ATOM   1998  CD  GLN L   3      -3.195 -11.761 -63.608  1.00  0.00      LL0  C  
ATOM   1999  NE2 GLN L   3      -2.992 -12.784 -64.441  1.00  0.00      LL0  N  
ATOM   2000  OE1 GLN L   3      -3.159 -10.582 -63.941  1.00  0.00      LL0  O  
ATOM   2001  H   GLN L   3      -5.645 -15.345 -61.632  1.00  0.00      LL0  H  
ATOM   2002 HE21 GLN L   3      -3.074 -13.737 -64.119  1.00  0.00      LL0  H  
ATOM   2003 HE22 GLN L   3      -2.776 -12.626 -65.399  1.00  0.00      LL0  H  
ATOM   2004  N   MET L   4      -5.144 -11.685 -59.194  1.00  0.00      LL0  N  
ATOM   2005  CA  MET L   4      -5.643 -10.398 -58.738  1.00  0.00      LL0  C  
ATOM   2006  C   MET L   4      -4.891  -9.284 -59.435  1.00  0.00      LL0  C  
ATOM   2007  O   MET L   4      -3.876  -8.769 -58.970  1.00  0.00      LL0  O  
ATOM   2008  CB  MET L   4      -5.531 -10.283 -57.220  1.00  0.00      LL0  C  
ATOM   2009  CG  MET L   4      -6.227 -11.409 -56.455  1.00  0.00      LL0  C  
ATOM   2010  SD  MET L   4      -8.000 -11.451 -56.733  1.00  0.00      LL0  S  
ATOM   2011  CE  MET L   4      -8.378  -9.793 -56.152  1.00  0.00      LL0  C  
ATOM   2012  H   MET L   4      -4.217 -11.985 -58.977  1.00  0.00      LL0  H  
ATOM   2013  N   THR L   5      -5.419  -8.957 -60.617  1.00  0.00      LL0  N  
ATOM   2014  CA  THR L   5      -4.811  -7.895 -61.406  1.00  0.00      LL0  C  
ATOM   2015  C   THR L   5      -4.958  -6.528 -60.753  1.00  0.00      LL0  C  
ATOM   2016  O   THR L   5      -5.984  -5.860 -60.831  1.00  0.00      LL0  O  
ATOM   2017  CB  THR L   5      -5.410  -7.921 -62.813  1.00  0.00      LL0  C  
ATOM   2018  CG2 THR L   5      -4.600  -7.085 -63.808  1.00  0.00      LL0  C  
ATOM   2019  OG1 THR L   5      -5.531  -9.276 -63.267  1.00  0.00      LL0  O  
ATOM   2020  H   THR L   5      -6.279  -9.377 -60.920  1.00  0.00      LL0  H  
ATOM   2021  HG1 THR L   5      -4.655  -9.566 -63.515  1.00  0.00      LL0  H  
ATOM   2022  N   GLN L   6      -3.871  -6.162 -60.066  1.00  0.00      LL0  N  
ATOM   2023  CA  GLN L   6      -3.886  -4.876 -59.386  1.00  0.00      LL0  C  
ATOM   2024  C   GLN L   6      -3.389  -3.766 -60.291  1.00  0.00      LL0  C  
ATOM   2025  O   GLN L   6      -2.668  -4.006 -61.252  1.00  0.00      LL0  O  
ATOM   2026  CB  GLN L   6      -3.086  -4.982 -58.091  1.00  0.00      LL0  C  
ATOM   2027  CG  GLN L   6      -3.606  -4.069 -56.983  1.00  0.00      LL0  C  
ATOM   2028  CD  GLN L   6      -2.807  -4.309 -55.725  1.00  0.00      LL0  C  
ATOM   2029  NE2 GLN L   6      -2.453  -3.187 -55.112  1.00  0.00      LL0  N  
ATOM   2030  OE1 GLN L   6      -2.513  -5.429 -55.324  1.00  0.00      LL0  O  
ATOM   2031  H   GLN L   6      -3.071  -6.759 -60.075  1.00  0.00      LL0  H  
ATOM   2032 HE21 GLN L   6      -2.624  -2.311 -55.571  1.00  0.00      LL0  H  
ATOM   2033 HE22 GLN L   6      -1.956  -3.185 -54.245  1.00  0.00      LL0  H  
ATOM   2034  N   SER L   7      -3.836  -2.551 -59.964  1.00  0.00      LL0  N  
ATOM   2035  CA  SER L   7      -3.608  -1.441 -60.875  1.00  0.00      LL0  C  
ATOM   2036  C   SER L   7      -3.682  -0.111 -60.143  1.00  0.00      LL0  C  
ATOM   2037  O   SER L   7      -4.559   0.099 -59.310  1.00  0.00      LL0  O  
ATOM   2038  CB  SER L   7      -4.627  -1.520 -62.023  1.00  0.00      LL0  C  
ATOM   2039  OG  SER L   7      -5.946  -1.767 -61.515  1.00  0.00      LL0  O  
ATOM   2040  H   SER L   7      -4.425  -2.407 -59.167  1.00  0.00      LL0  H  
ATOM   2041  HG  SER L   7      -5.858  -2.392 -60.800  1.00  0.00      LL0  H  
ATOM   2042  N   PRO L   8      -2.741   0.805 -60.478  1.00  0.00      LL0  N  
ATOM   2043  CA  PRO L   8      -1.576   0.514 -61.328  1.00  0.00      LL0  C  
ATOM   2044  C   PRO L   8      -0.479  -0.184 -60.528  1.00  0.00      LL0  C  
ATOM   2045  O   PRO L   8      -0.719  -0.692 -59.442  1.00  0.00      LL0  O  
ATOM   2046  CB  PRO L   8      -1.198   1.923 -61.794  1.00  0.00      LL0  C  
ATOM   2047  CG  PRO L   8      -1.529   2.823 -60.603  1.00  0.00      LL0  C  
ATOM   2048  CD  PRO L   8      -2.787   2.191 -60.026  1.00  0.00      LL0  C  
ATOM   2049  N   SER L   9       0.732  -0.168 -61.099  1.00  0.00      LL0  N  
ATOM   2050  CA  SER L   9       1.879  -0.681 -60.351  1.00  0.00      LL0  C  
ATOM   2051  C   SER L   9       2.292   0.247 -59.218  1.00  0.00      LL0  C  
ATOM   2052  O   SER L   9       2.485  -0.139 -58.070  1.00  0.00      LL0  O  
ATOM   2053  CB  SER L   9       3.019  -0.898 -61.343  1.00  0.00      LL0  C  
ATOM   2054  OG  SER L   9       2.888   0.059 -62.409  1.00  0.00      LL0  O  
ATOM   2055  H   SER L   9       0.923   0.249 -61.988  1.00  0.00      LL0  H  
ATOM   2056  HG  SER L   9       3.704   0.031 -62.896  1.00  0.00      LL0  H  
ATOM   2057  N   SER L  10       2.371   1.525 -59.595  1.00  0.00      LL0  N  
ATOM   2058  CA  SER L  10       2.512   2.524 -58.550  1.00  0.00      LL0  C  
ATOM   2059  C   SER L  10       1.794   3.801 -58.919  1.00  0.00      LL0  C  
ATOM   2060  O   SER L  10       1.481   4.042 -60.080  1.00  0.00      LL0  O  
ATOM   2061  CB  SER L  10       3.985   2.731 -58.179  1.00  0.00      LL0  C  
ATOM   2062  OG  SER L  10       4.811   2.937 -59.328  1.00  0.00      LL0  O  
ATOM   2063  H   SER L  10       2.348   1.819 -60.551  1.00  0.00      LL0  H  
ATOM   2064  HG  SER L  10       5.576   3.401 -58.983  1.00  0.00      LL0  H  
ATOM   2065  N   LEU L  11       1.496   4.585 -57.879  1.00  0.00      LL0  N  
ATOM   2066  CA  LEU L  11       0.705   5.784 -58.115  1.00  0.00      LL0  C  
ATOM   2067  C   LEU L  11       1.230   6.929 -57.279  1.00  0.00      LL0  C  
ATOM   2068  O   LEU L  11       1.328   6.826 -56.063  1.00  0.00      LL0  O  
ATOM   2069  CB  LEU L  11      -0.767   5.489 -57.804  1.00  0.00      LL0  C  
ATOM   2070  CG  LEU L  11      -1.754   6.595 -58.194  1.00  0.00      LL0  C  
ATOM   2071  CD1 LEU L  11      -1.692   6.927 -59.687  1.00  0.00      LL0  C  
ATOM   2072  CD2 LEU L  11      -3.178   6.256 -57.749  1.00  0.00      LL0  C  
ATOM   2073  H   LEU L  11       1.762   4.318 -56.952  1.00  0.00      LL0  H  
ATOM   2074  N   SER L  12       1.570   8.015 -57.981  1.00  0.00      LL0  N  
ATOM   2075  CA  SER L  12       2.076   9.192 -57.282  1.00  0.00      LL0  C  
ATOM   2076  C   SER L  12       1.047   9.958 -56.457  1.00  0.00      LL0  C  
ATOM   2077  O   SER L  12       0.445  10.938 -56.889  1.00  0.00      LL0  O  
ATOM   2078  CB  SER L  12       2.781  10.096 -58.291  1.00  0.00      LL0  C  
ATOM   2079  OG  SER L  12       3.772   9.346 -58.999  1.00  0.00      LL0  O  
ATOM   2080  H   SER L  12       1.561   8.007 -58.979  1.00  0.00      LL0  H  
ATOM   2081  HG  SER L  12       4.592   9.834 -58.908  1.00  0.00      LL0  H  
ATOM   2082  N   ALA L  13       0.872   9.471 -55.230  1.00  0.00      LL0  N  
ATOM   2083  CA  ALA L  13      -0.058  10.132 -54.327  1.00  0.00      LL0  C  
ATOM   2084  C   ALA L  13       0.577  11.269 -53.543  1.00  0.00      LL0  C  
ATOM   2085  O   ALA L  13       1.791  11.401 -53.447  1.00  0.00      LL0  O  
ATOM   2086  CB  ALA L  13      -0.643   9.102 -53.368  1.00  0.00      LL0  C  
ATOM   2087  H   ALA L  13       1.465   8.724 -54.919  1.00  0.00      LL0  H  
ATOM   2088  N   SER L  14      -0.299  12.108 -52.998  1.00  0.00      LL0  N  
ATOM   2089  CA  SER L  14       0.153  13.192 -52.136  1.00  0.00      LL0  C  
ATOM   2090  C   SER L  14      -0.810  13.301 -50.983  1.00  0.00      LL0  C  
ATOM   2091  O   SER L  14      -1.877  12.702 -50.999  1.00  0.00      LL0  O  
ATOM   2092  CB  SER L  14       0.159  14.520 -52.893  1.00  0.00      LL0  C  
ATOM   2093  OG  SER L  14       0.845  14.362 -54.140  1.00  0.00      LL0  O  
ATOM   2094  H   SER L  14      -1.287  12.010 -53.141  1.00  0.00      LL0  H  
ATOM   2095  HG  SER L  14       1.774  14.451 -53.930  1.00  0.00      LL0  H  
ATOM   2096  N   VAL L  15      -0.420  14.111 -49.990  1.00  0.00      LL0  N  
ATOM   2097  CA  VAL L  15      -1.428  14.416 -48.975  1.00  0.00      LL0  C  
ATOM   2098  C   VAL L  15      -2.575  15.182 -49.613  1.00  0.00      LL0  C  
ATOM   2099  O   VAL L  15      -2.372  16.226 -50.219  1.00  0.00      LL0  O  
ATOM   2100  CB  VAL L  15      -0.797  15.208 -47.824  1.00  0.00      LL0  C  
ATOM   2101  CG1 VAL L  15      -1.785  15.430 -46.674  1.00  0.00      LL0  C  
ATOM   2102  CG2 VAL L  15       0.491  14.531 -47.349  1.00  0.00      LL0  C  
ATOM   2103  H   VAL L  15       0.432  14.626 -50.041  1.00  0.00      LL0  H  
ATOM   2104  N   GLY L  16      -3.759  14.576 -49.513  1.00  0.00      LL0  N  
ATOM   2105  CA  GLY L  16      -4.872  15.132 -50.266  1.00  0.00      LL0  C  
ATOM   2106  C   GLY L  16      -5.507  14.121 -51.200  1.00  0.00      LL0  C  
ATOM   2107  O   GLY L  16      -6.725  13.999 -51.266  1.00  0.00      LL0  O  
ATOM   2108  H   GLY L  16      -3.843  13.734 -48.982  1.00  0.00      LL0  H  
ATOM   2109  N   ASP L  17      -4.629  13.397 -51.916  1.00  0.00      LL0  N  
ATOM   2110  CA  ASP L  17      -5.081  12.515 -52.997  1.00  0.00      LL0  C  
ATOM   2111  C   ASP L  17      -6.240  11.593 -52.660  1.00  0.00      LL0  C  
ATOM   2112  O   ASP L  17      -6.172  10.730 -51.790  1.00  0.00      LL0  O  
ATOM   2113  CB  ASP L  17      -3.932  11.651 -53.522  1.00  0.00      LL0  C  
ATOM   2114  CG  ASP L  17      -3.040  12.367 -54.522  1.00  0.00      LL0  C  
ATOM   2115  OD1 ASP L  17      -2.607  13.490 -54.287  1.00  0.00      LL0  O  
ATOM   2116  OD2 ASP L  17      -2.692  11.772 -55.534  1.00  0.00      LL0  O1-
ATOM   2117  H   ASP L  17      -3.644  13.505 -51.772  1.00  0.00      LL0  H  
ATOM   2118  N   ARG L  18      -7.317  11.800 -53.423  1.00  0.00      LL0  N  
ATOM   2119  CA  ARG L  18      -8.425  10.856 -53.320  1.00  0.00      LL0  C  
ATOM   2120  C   ARG L  18      -8.179   9.645 -54.209  1.00  0.00      LL0  C  
ATOM   2121  O   ARG L  18      -8.701   9.531 -55.317  1.00  0.00      LL0  O  
ATOM   2122  CB  ARG L  18      -9.743  11.565 -53.663  1.00  0.00      LL0  C  
ATOM   2123  CG  ARG L  18     -10.987  10.684 -53.501  1.00  0.00      LL0  C  
ATOM   2124  CD  ARG L  18     -11.819  10.667 -54.788  1.00  0.00      LL0  C  
ATOM   2125  NE  ARG L  18     -12.699   9.498 -54.848  1.00  0.00      LL0  N  
ATOM   2126  CZ  ARG L  18     -12.215   8.311 -55.284  1.00  0.00      LL0  C  
ATOM   2127  NH1 ARG L  18     -10.958   8.190 -55.691  1.00  0.00      LL0  N1+
ATOM   2128  NH2 ARG L  18     -12.992   7.232 -55.298  1.00  0.00      LL0  N  
ATOM   2129  H   ARG L  18      -7.290  12.531 -54.102  1.00  0.00      LL0  H  
ATOM   2130  HE  ARG L  18     -13.633   9.603 -54.504  1.00  0.00      LL0  H  
ATOM   2131 HH11 ARG L  18     -10.618   7.285 -55.967  1.00  0.00      LL0  H  
ATOM   2132 HH12 ARG L  18     -10.310   8.960 -55.712  1.00  0.00      LL0  H  
ATOM   2133 HH21 ARG L  18     -12.584   6.347 -55.554  1.00  0.00      LL0  H  
ATOM   2134 HH22 ARG L  18     -13.957   7.258 -55.043  1.00  0.00      LL0  H  
ATOM   2135  N   VAL L  19      -7.327   8.749 -53.704  1.00  0.00      LL0  N  
ATOM   2136  CA  VAL L  19      -6.989   7.631 -54.583  1.00  0.00      LL0  C  
ATOM   2137  C   VAL L  19      -8.023   6.520 -54.633  1.00  0.00      LL0  C  
ATOM   2138  O   VAL L  19      -8.802   6.295 -53.713  1.00  0.00      LL0  O  
ATOM   2139  CB  VAL L  19      -5.592   7.063 -54.287  1.00  0.00      LL0  C  
ATOM   2140  CG1 VAL L  19      -4.513   8.118 -54.524  1.00  0.00      LL0  C  
ATOM   2141  CG2 VAL L  19      -5.494   6.438 -52.896  1.00  0.00      LL0  C  
ATOM   2142  H   VAL L  19      -7.025   8.850 -52.753  1.00  0.00      LL0  H  
ATOM   2143  N   THR L  20      -7.970   5.821 -55.771  1.00  0.00      LL0  N  
ATOM   2144  CA  THR L  20      -8.667   4.545 -55.852  1.00  0.00      LL0  C  
ATOM   2145  C   THR L  20      -7.808   3.509 -56.550  1.00  0.00      LL0  C  
ATOM   2146  O   THR L  20      -7.578   3.549 -57.752  1.00  0.00      LL0  O  
ATOM   2147  CB  THR L  20     -10.046   4.701 -56.507  1.00  0.00      LL0  C  
ATOM   2148  CG2 THR L  20     -10.782   3.373 -56.667  1.00  0.00      LL0  C  
ATOM   2149  OG1 THR L  20     -10.857   5.587 -55.721  1.00  0.00      LL0  O  
ATOM   2150  H   THR L  20      -7.389   6.116 -56.529  1.00  0.00      LL0  H  
ATOM   2151  HG1 THR L  20     -10.952   5.140 -54.873  1.00  0.00      LL0  H  
ATOM   2152  N   ILE L  21      -7.315   2.587 -55.718  1.00  0.00      LL0  N  
ATOM   2153  CA  ILE L  21      -6.537   1.492 -56.292  1.00  0.00      LL0  C  
ATOM   2154  C   ILE L  21      -7.497   0.452 -56.842  1.00  0.00      LL0  C  
ATOM   2155  O   ILE L  21      -8.523   0.176 -56.233  1.00  0.00      LL0  O  
ATOM   2156  CB  ILE L  21      -5.603   0.895 -55.226  1.00  0.00      LL0  C  
ATOM   2157  CG1 ILE L  21      -4.855   1.983 -54.442  1.00  0.00      LL0  C  
ATOM   2158  CG2 ILE L  21      -4.641  -0.133 -55.829  1.00  0.00      LL0  C  
ATOM   2159  CD1 ILE L  21      -3.922   2.848 -55.296  1.00  0.00      LL0  C  
ATOM   2160  H   ILE L  21      -7.618   2.584 -54.764  1.00  0.00      LL0  H  
ATOM   2161  N   THR L  22      -7.157  -0.076 -58.018  1.00  0.00      LL0  N  
ATOM   2162  CA  THR L  22      -8.104  -0.996 -58.635  1.00  0.00      LL0  C  
ATOM   2163  C   THR L  22      -7.535  -2.404 -58.714  1.00  0.00      LL0  C  
ATOM   2164  O   THR L  22      -6.343  -2.600 -58.922  1.00  0.00      LL0  O  
ATOM   2165  CB  THR L  22      -8.497  -0.420 -60.001  1.00  0.00      LL0  C  
ATOM   2166  CG2 THR L  22      -9.590  -1.219 -60.718  1.00  0.00      LL0  C  
ATOM   2167  OG1 THR L  22      -8.911   0.945 -59.832  1.00  0.00      LL0  O  
ATOM   2168  H   THR L  22      -6.267   0.101 -58.442  1.00  0.00      LL0  H  
ATOM   2169  HG1 THR L  22      -8.147   1.430 -59.540  1.00  0.00      LL0  H  
ATOM   2170  N   CYS L  23      -8.421  -3.381 -58.506  1.00  0.00      LL0  N  
ATOM   2171  CA  CYS L  23      -7.972  -4.768 -58.527  1.00  0.00      LL0  C  
ATOM   2172  C   CYS L  23      -9.086  -5.678 -58.985  1.00  0.00      LL0  C  
ATOM   2173  O   CYS L  23     -10.164  -5.725 -58.405  1.00  0.00      LL0  O  
ATOM   2174  CB  CYS L  23      -7.456  -5.166 -57.143  1.00  0.00      LL0  C  
ATOM   2175  SG  CYS L  23      -6.839  -6.858 -56.971  1.00  0.00      LL0  S  
ATOM   2176  H   CYS L  23      -9.380  -3.182 -58.295  1.00  0.00      LL0  H  
ATOM   2177  N   LYS L  24      -8.786  -6.383 -60.077  1.00  0.00      LL0  N  
ATOM   2178  CA  LYS L  24      -9.782  -7.342 -60.533  1.00  0.00      LL0  C  
ATOM   2179  C   LYS L  24      -9.327  -8.755 -60.237  1.00  0.00      LL0  C  
ATOM   2180  O   LYS L  24      -8.170  -9.096 -60.440  1.00  0.00      LL0  O  
ATOM   2181  CB  LYS L  24     -10.051  -7.147 -62.029  1.00  0.00      LL0  C  
ATOM   2182  CG  LYS L  24     -11.278  -7.920 -62.516  1.00  0.00      LL0  C  
ATOM   2183  CD  LYS L  24     -11.541  -7.816 -64.019  1.00  0.00      LL0  C  
ATOM   2184  CE  LYS L  24     -12.806  -8.579 -64.428  1.00  0.00      LL0  C  
ATOM   2185  NZ  LYS L  24     -13.982  -7.981 -63.787  1.00  0.00      LL0  N1+
ATOM   2186  H   LYS L  24      -7.875  -6.333 -60.489  1.00  0.00      LL0  H  
ATOM   2187  HZ1 LYS L  24     -14.704  -8.674 -63.498  1.00  0.00      LL0  H  
ATOM   2188  HZ2 LYS L  24     -13.726  -7.475 -62.911  1.00  0.00      LL0  H  
ATOM   2189  HZ3 LYS L  24     -14.430  -7.210 -64.317  1.00  0.00      LL0  H  
ATOM   2190  N   ALA L  25     -10.282  -9.554 -59.754  1.00  0.00      LL0  N  
ATOM   2191  CA  ALA L  25     -10.050 -10.992 -59.746  1.00  0.00      LL0  C  
ATOM   2192  C   ALA L  25     -10.437 -11.574 -61.089  1.00  0.00      LL0  C  
ATOM   2193  O   ALA L  25     -11.332 -11.070 -61.760  1.00  0.00      LL0  O  
ATOM   2194  CB  ALA L  25     -10.895 -11.663 -58.663  1.00  0.00      LL0  C  
ATOM   2195  H   ALA L  25     -11.197  -9.180 -59.615  1.00  0.00      LL0  H  
ATOM   2196  N   SER L  26      -9.728 -12.645 -61.458  1.00  0.00      LL0  N  
ATOM   2197  CA  SER L  26     -10.082 -13.307 -62.710  1.00  0.00      LL0  C  
ATOM   2198  C   SER L  26     -11.403 -14.063 -62.639  1.00  0.00      LL0  C  
ATOM   2199  O   SER L  26     -12.348 -13.816 -63.379  1.00  0.00      LL0  O  
ATOM   2200  CB  SER L  26      -8.932 -14.230 -63.101  1.00  0.00      LL0  C  
ATOM   2201  OG  SER L  26      -8.571 -15.006 -61.953  1.00  0.00      LL0  O  
ATOM   2202  H   SER L  26      -8.944 -12.958 -60.917  1.00  0.00      LL0  H  
ATOM   2203  HG  SER L  26      -8.203 -15.820 -62.297  1.00  0.00      LL0  H  
ATOM   2204  N   GLN L  27     -11.419 -15.015 -61.694  1.00  0.00      LL0  N  
ATOM   2205  CA  GLN L  27     -12.690 -15.683 -61.432  1.00  0.00      LL0  C  
ATOM   2206  C   GLN L  27     -13.557 -14.846 -60.517  1.00  0.00      LL0  C  
ATOM   2207  O   GLN L  27     -13.078 -13.931 -59.858  1.00  0.00      LL0  O  
ATOM   2208  CB  GLN L  27     -12.486 -17.080 -60.828  1.00  0.00      LL0  C  
ATOM   2209  CG  GLN L  27     -11.878 -17.066 -59.421  1.00  0.00      LL0  C  
ATOM   2210  CD  GLN L  27     -12.046 -18.421 -58.767  1.00  0.00      LL0  C  
ATOM   2211  NE2 GLN L  27     -13.214 -18.582 -58.141  1.00  0.00      LL0  N  
ATOM   2212  OE1 GLN L  27     -11.182 -19.282 -58.801  1.00  0.00      LL0  O  
ATOM   2213  H   GLN L  27     -10.605 -15.116 -61.120  1.00  0.00      LL0  H  
ATOM   2214 HE21 GLN L  27     -13.877 -17.830 -58.087  1.00  0.00      LL0  H  
ATOM   2215 HE22 GLN L  27     -13.441 -19.463 -57.732  1.00  0.00      LL0  H  
ATOM   2216  N   ASP L  28     -14.842 -15.230 -60.469  1.00  0.00      LL0  N  
ATOM   2217  CA  ASP L  28     -15.661 -14.636 -59.415  1.00  0.00      LL0  C  
ATOM   2218  C   ASP L  28     -15.179 -15.065 -58.041  1.00  0.00      LL0  C  
ATOM   2219  O   ASP L  28     -14.766 -16.203 -57.830  1.00  0.00      LL0  O  
ATOM   2220  CB  ASP L  28     -17.145 -14.975 -59.618  1.00  0.00      LL0  C  
ATOM   2221  CG  ASP L  28     -17.959 -14.426 -58.460  1.00  0.00      LL0  C  
ATOM   2222  OD1 ASP L  28     -17.928 -13.221 -58.235  1.00  0.00      LL0  O  
ATOM   2223  OD2 ASP L  28     -18.522 -15.214 -57.707  1.00  0.00      LL0  O1-
ATOM   2224  H   ASP L  28     -15.181 -15.991 -61.015  1.00  0.00      LL0  H  
ATOM   2225  N   VAL L  29     -15.227 -14.092 -57.129  1.00  0.00      LL0  N  
ATOM   2226  CA  VAL L  29     -14.922 -14.445 -55.750  1.00  0.00      LL0  C  
ATOM   2227  C   VAL L  29     -16.025 -14.050 -54.787  1.00  0.00      LL0  C  
ATOM   2228  O   VAL L  29     -15.796 -13.890 -53.592  1.00  0.00      LL0  O  
ATOM   2229  CB  VAL L  29     -13.566 -13.871 -55.310  1.00  0.00      LL0  C  
ATOM   2230  CG1 VAL L  29     -12.419 -14.578 -56.034  1.00  0.00      LL0  C  
ATOM   2231  CG2 VAL L  29     -13.503 -12.349 -55.464  1.00  0.00      LL0  C  
ATOM   2232  H   VAL L  29     -15.605 -13.202 -57.398  1.00  0.00      LL0  H  
ATOM   2233  N   THR L  30     -17.233 -13.889 -55.355  1.00  0.00      LL0  N  
ATOM   2234  CA  THR L  30     -18.422 -13.349 -54.691  1.00  0.00      LL0  C  
ATOM   2235  C   THR L  30     -18.283 -11.921 -54.182  1.00  0.00      LL0  C  
ATOM   2236  O   THR L  30     -18.852 -10.970 -54.710  1.00  0.00      LL0  O  
ATOM   2237  CB  THR L  30     -18.999 -14.311 -53.629  1.00  0.00      LL0  C  
ATOM   2238  CG2 THR L  30     -19.405 -15.644 -54.259  1.00  0.00      LL0  C  
ATOM   2239  OG1 THR L  30     -18.088 -14.531 -52.541  1.00  0.00      LL0  O  
ATOM   2240  H   THR L  30     -17.357 -14.097 -56.332  1.00  0.00      LL0  H  
ATOM   2241  HG1 THR L  30     -17.276 -14.845 -52.926  1.00  0.00      LL0  H  
ATOM   2242  N   THR L  31     -17.475 -11.792 -53.127  1.00  0.00      LL0  N  
ATOM   2243  CA  THR L  31     -17.114 -10.456 -52.663  1.00  0.00      LL0  C  
ATOM   2244  C   THR L  31     -15.812 -10.415 -51.873  1.00  0.00      LL0  C  
ATOM   2245  O   THR L  31     -15.471  -9.454 -51.190  1.00  0.00      LL0  O  
ATOM   2246  CB  THR L  31     -18.266  -9.818 -51.875  1.00  0.00      LL0  C  
ATOM   2247  CG2 THR L  31     -18.635  -8.463 -52.474  1.00  0.00      LL0  C  
ATOM   2248  OG1 THR L  31     -19.424 -10.662 -51.871  1.00  0.00      LL0  O  
ATOM   2249  H   THR L  31     -17.207 -12.625 -52.639  1.00  0.00      LL0  H  
ATOM   2250  HG1 THR L  31     -19.739 -10.665 -52.771  1.00  0.00      LL0  H  
ATOM   2251  N   ALA L  32     -15.095 -11.545 -51.977  1.00  0.00      LL0  N  
ATOM   2252  CA  ALA L  32     -14.023 -11.806 -51.024  1.00  0.00      LL0  C  
ATOM   2253  C   ALA L  32     -12.659 -11.268 -51.386  1.00  0.00      LL0  C  
ATOM   2254  O   ALA L  32     -11.691 -12.008 -51.524  1.00  0.00      LL0  O  
ATOM   2255  CB  ALA L  32     -13.893 -13.305 -50.782  1.00  0.00      LL0  C  
ATOM   2256  H   ALA L  32     -15.307 -12.222 -52.683  1.00  0.00      LL0  H  
ATOM   2257  N   VAL L  33     -12.625  -9.942 -51.517  1.00  0.00      LL0  N  
ATOM   2258  CA  VAL L  33     -11.313  -9.329 -51.662  1.00  0.00      LL0  C  
ATOM   2259  C   VAL L  33     -10.985  -8.523 -50.425  1.00  0.00      LL0  C  
ATOM   2260  O   VAL L  33     -11.852  -7.905 -49.814  1.00  0.00      LL0  O  
ATOM   2261  CB  VAL L  33     -11.263  -8.501 -52.957  1.00  0.00      LL0  C  
ATOM   2262  CG1 VAL L  33     -10.006  -7.639 -53.135  1.00  0.00      LL0  C  
ATOM   2263  CG2 VAL L  33     -11.414  -9.464 -54.132  1.00  0.00      LL0  C  
ATOM   2264  H   VAL L  33     -13.445  -9.393 -51.353  1.00  0.00      LL0  H  
ATOM   2265  N   ALA L  34      -9.698  -8.584 -50.081  1.00  0.00      LL0  N  
ATOM   2266  CA  ALA L  34      -9.203  -7.730 -49.018  1.00  0.00      LL0  C  
ATOM   2267  C   ALA L  34      -8.122  -6.819 -49.545  1.00  0.00      LL0  C  
ATOM   2268  O   ALA L  34      -7.505  -7.082 -50.574  1.00  0.00      LL0  O  
ATOM   2269  CB  ALA L  34      -8.623  -8.562 -47.880  1.00  0.00      LL0  C  
ATOM   2270  H   ALA L  34      -9.069  -9.136 -50.628  1.00  0.00      LL0  H  
ATOM   2271  N   TRP L  35      -7.929  -5.740 -48.785  1.00  0.00      LL0  N  
ATOM   2272  CA  TRP L  35      -6.835  -4.826 -49.079  1.00  0.00      LL0  C  
ATOM   2273  C   TRP L  35      -5.840  -4.854 -47.942  1.00  0.00      LL0  C  
ATOM   2274  O   TRP L  35      -6.208  -5.058 -46.790  1.00  0.00      LL0  O  
ATOM   2275  CB  TRP L  35      -7.363  -3.406 -49.285  1.00  0.00      LL0  C  
ATOM   2276  CG  TRP L  35      -8.125  -3.309 -50.586  1.00  0.00      LL0  C  
ATOM   2277  CD1 TRP L  35      -9.517  -3.359 -50.760  1.00  0.00      LL0  C  
ATOM   2278  CD2 TRP L  35      -7.584  -3.125 -51.911  1.00  0.00      LL0  C  
ATOM   2279  CE2 TRP L  35      -8.693  -3.076 -52.821  1.00  0.00      LL0  C  
ATOM   2280  CE3 TRP L  35      -6.268  -2.982 -52.398  1.00  0.00      LL0  C  
ATOM   2281  NE1 TRP L  35      -9.857  -3.220 -52.071  1.00  0.00      LL0  N  
ATOM   2282  CZ2 TRP L  35      -8.460  -2.888 -54.200  1.00  0.00      LL0  C  
ATOM   2283  CZ3 TRP L  35      -6.048  -2.792 -53.778  1.00  0.00      LL0  C  
ATOM   2284  CH2 TRP L  35      -7.138  -2.745 -54.673  1.00  0.00      LL0  C  
ATOM   2285  H   TRP L  35      -8.470  -5.648 -47.949  1.00  0.00      LL0  H  
ATOM   2286  HE1 TRP L  35     -10.776  -3.176 -52.415  1.00  0.00      LL0  H  
ATOM   2287  N   TYR L  36      -4.575  -4.655 -48.324  1.00  0.00      LL0  N  
ATOM   2288  CA  TYR L  36      -3.474  -4.777 -47.376  1.00  0.00      LL0  C  
ATOM   2289  C   TYR L  36      -2.524  -3.608 -47.476  1.00  0.00      LL0  C  
ATOM   2290  O   TYR L  36      -2.452  -2.919 -48.488  1.00  0.00      LL0  O  
ATOM   2291  CB  TYR L  36      -2.695  -6.073 -47.601  1.00  0.00      LL0  C  
ATOM   2292  CG  TYR L  36      -3.576  -7.269 -47.353  1.00  0.00      LL0  C  
ATOM   2293  CD1 TYR L  36      -4.092  -7.961 -48.464  1.00  0.00      LL0  C  
ATOM   2294  CD2 TYR L  36      -3.865  -7.652 -46.027  1.00  0.00      LL0  C  
ATOM   2295  CE1 TYR L  36      -4.942  -9.050 -48.238  1.00  0.00      LL0  C  
ATOM   2296  CE2 TYR L  36      -4.713  -8.747 -45.807  1.00  0.00      LL0  C  
ATOM   2297  CZ  TYR L  36      -5.248  -9.425 -46.918  1.00  0.00      LL0  C  
ATOM   2298  OH  TYR L  36      -6.104 -10.487 -46.719  1.00  0.00      LL0  O  
ATOM   2299  H   TYR L  36      -4.387  -4.443 -49.282  1.00  0.00      LL0  H  
ATOM   2300  HH  TYR L  36      -5.775 -11.213 -47.245  1.00  0.00      LL0  H  
ATOM   2301  N   GLN L  37      -1.804  -3.419 -46.370  1.00  0.00      LL0  N  
ATOM   2302  CA  GLN L  37      -0.998  -2.219 -46.189  1.00  0.00      LL0  C  
ATOM   2303  C   GLN L  37       0.432  -2.581 -45.835  1.00  0.00      LL0  C  
ATOM   2304  O   GLN L  37       0.790  -2.725 -44.672  1.00  0.00      LL0  O  
ATOM   2305  CB  GLN L  37      -1.683  -1.396 -45.094  1.00  0.00      LL0  C  
ATOM   2306  CG  GLN L  37      -1.127  -0.013 -44.754  1.00  0.00      LL0  C  
ATOM   2307  CD  GLN L  37      -2.041   0.624 -43.721  1.00  0.00      LL0  C  
ATOM   2308  NE2 GLN L  37      -2.287   1.916 -43.948  1.00  0.00      LL0  N  
ATOM   2309  OE1 GLN L  37      -2.510   0.000 -42.769  1.00  0.00      LL0  O  
ATOM   2310  H   GLN L  37      -1.940  -4.056 -45.610  1.00  0.00      LL0  H  
ATOM   2311 HE21 GLN L  37      -1.980   2.363 -44.796  1.00  0.00      LL0  H  
ATOM   2312 HE22 GLN L  37      -2.801   2.460 -43.290  1.00  0.00      LL0  H  
ATOM   2313  N   GLN L  38       1.246  -2.748 -46.886  1.00  0.00      LL0  N  
ATOM   2314  CA  GLN L  38       2.630  -3.072 -46.558  1.00  0.00      LL0  C  
ATOM   2315  C   GLN L  38       3.506  -1.863 -46.327  1.00  0.00      LL0  C  
ATOM   2316  O   GLN L  38       3.874  -1.133 -47.240  1.00  0.00      LL0  O  
ATOM   2317  CB  GLN L  38       3.263  -4.002 -47.598  1.00  0.00      LL0  C  
ATOM   2318  CG  GLN L  38       4.685  -4.420 -47.214  1.00  0.00      LL0  C  
ATOM   2319  CD  GLN L  38       5.190  -5.553 -48.073  1.00  0.00      LL0  C  
ATOM   2320  NE2 GLN L  38       5.630  -6.586 -47.357  1.00  0.00      LL0  N  
ATOM   2321  OE1 GLN L  38       5.203  -5.507 -49.297  1.00  0.00      LL0  O  
ATOM   2322  H   GLN L  38       0.956  -2.595 -47.833  1.00  0.00      LL0  H  
ATOM   2323 HE21 GLN L  38       5.597  -6.579 -46.355  1.00  0.00      LL0  H  
ATOM   2324 HE22 GLN L  38       5.995  -7.408 -47.794  1.00  0.00      LL0  H  
ATOM   2325  N   LYS L  39       3.882  -1.719 -45.052  1.00  0.00      LL0  N  
ATOM   2326  CA  LYS L  39       5.107  -0.950 -44.838  1.00  0.00      LL0  C  
ATOM   2327  C   LYS L  39       6.290  -1.811 -45.244  1.00  0.00      LL0  C  
ATOM   2328  O   LYS L  39       6.377  -2.965 -44.847  1.00  0.00      LL0  O  
ATOM   2329  CB  LYS L  39       5.194  -0.483 -43.383  1.00  0.00      LL0  C  
ATOM   2330  CG  LYS L  39       4.039   0.459 -43.036  1.00  0.00      LL0  C  
ATOM   2331  CD  LYS L  39       4.011   1.694 -43.939  1.00  0.00      LL0  C  
ATOM   2332  CE  LYS L  39       2.757   2.541 -43.731  1.00  0.00      LL0  C  
ATOM   2333  NZ  LYS L  39       2.768   3.664 -44.673  1.00  0.00      LL0  N1+
ATOM   2334  H   LYS L  39       3.517  -2.350 -44.366  1.00  0.00      LL0  H  
ATOM   2335  HZ1 LYS L  39       1.951   3.621 -45.319  1.00  0.00      LL0  H  
ATOM   2336  HZ2 LYS L  39       2.678   4.564 -44.159  1.00  0.00      LL0  H  
ATOM   2337  HZ3 LYS L  39       3.619   3.707 -45.275  1.00  0.00      LL0  H  
ATOM   2338  N   PRO L  40       7.158  -1.247 -46.112  1.00  0.00      LL0  N  
ATOM   2339  CA  PRO L  40       8.175  -2.079 -46.767  1.00  0.00      LL0  C  
ATOM   2340  C   PRO L  40       9.030  -2.909 -45.821  1.00  0.00      LL0  C  
ATOM   2341  O   PRO L  40       9.616  -2.422 -44.864  1.00  0.00      LL0  O  
ATOM   2342  CB  PRO L  40       8.950  -1.066 -47.622  1.00  0.00      LL0  C  
ATOM   2343  CG  PRO L  40       8.625   0.315 -47.050  1.00  0.00      LL0  C  
ATOM   2344  CD  PRO L  40       7.202   0.147 -46.538  1.00  0.00      LL0  C  
ATOM   2345  N   GLY L  41       9.046  -4.214 -46.135  1.00  0.00      LL0  N  
ATOM   2346  CA  GLY L  41       9.821  -5.124 -45.291  1.00  0.00      LL0  C  
ATOM   2347  C   GLY L  41       9.100  -5.621 -44.046  1.00  0.00      LL0  C  
ATOM   2348  O   GLY L  41       9.632  -6.368 -43.227  1.00  0.00      LL0  O  
ATOM   2349  H   GLY L  41       8.475  -4.554 -46.881  1.00  0.00      LL0  H  
ATOM   2350  N   LYS L  42       7.849  -5.174 -43.912  1.00  0.00      LL0  N  
ATOM   2351  CA  LYS L  42       7.021  -5.639 -42.807  1.00  0.00      LL0  C  
ATOM   2352  C   LYS L  42       5.685  -6.088 -43.349  1.00  0.00      LL0  C  
ATOM   2353  O   LYS L  42       5.416  -5.969 -44.538  1.00  0.00      LL0  O  
ATOM   2354  CB  LYS L  42       6.901  -4.551 -41.730  1.00  0.00      LL0  C  
ATOM   2355  CG  LYS L  42       8.257  -4.194 -41.098  1.00  0.00      LL0  C  
ATOM   2356  CD  LYS L  42       8.664  -4.940 -39.815  1.00  0.00      LL0  C  
ATOM   2357  CE  LYS L  42       8.526  -6.469 -39.768  1.00  0.00      LL0  C  
ATOM   2358  NZ  LYS L  42       9.353  -7.181 -40.756  1.00  0.00      LL0  N1+
ATOM   2359  H   LYS L  42       7.426  -4.555 -44.575  1.00  0.00      LL0  H  
ATOM   2360  HZ1 LYS L  42       9.113  -8.197 -40.723  1.00  0.00      LL0  H  
ATOM   2361  HZ2 LYS L  42       9.157  -6.851 -41.721  1.00  0.00      LL0  H  
ATOM   2362  HZ3 LYS L  42      10.365  -7.067 -40.569  1.00  0.00      LL0  H  
ATOM   2363  N   ALA L  43       4.881  -6.659 -42.451  1.00  0.00      LL0  N  
ATOM   2364  CA  ALA L  43       3.716  -7.346 -42.993  1.00  0.00      LL0  C  
ATOM   2365  C   ALA L  43       2.608  -6.450 -43.514  1.00  0.00      LL0  C  
ATOM   2366  O   ALA L  43       2.223  -5.467 -42.890  1.00  0.00      LL0  O  
ATOM   2367  CB  ALA L  43       3.134  -8.271 -41.943  1.00  0.00      LL0  C  
ATOM   2368  H   ALA L  43       5.062  -6.643 -41.465  1.00  0.00      LL0  H  
ATOM   2369  N   PRO L  44       2.092  -6.844 -44.702  1.00  0.00      LL0  N  
ATOM   2370  CA  PRO L  44       0.904  -6.189 -45.259  1.00  0.00      LL0  C  
ATOM   2371  C   PRO L  44      -0.345  -6.354 -44.403  1.00  0.00      LL0  C  
ATOM   2372  O   PRO L  44      -1.153  -7.240 -44.634  1.00  0.00      LL0  O  
ATOM   2373  CB  PRO L  44       0.744  -6.878 -46.622  1.00  0.00      LL0  C  
ATOM   2374  CG  PRO L  44       2.084  -7.532 -46.942  1.00  0.00      LL0  C  
ATOM   2375  CD  PRO L  44       2.617  -7.895 -45.568  1.00  0.00      LL0  C  
ATOM   2376  N   LYS L  45      -0.489  -5.463 -43.413  1.00  0.00      LL0  N  
ATOM   2377  CA  LYS L  45      -1.659  -5.606 -42.541  1.00  0.00      LL0  C  
ATOM   2378  C   LYS L  45      -2.989  -5.383 -43.242  1.00  0.00      LL0  C  
ATOM   2379  O   LYS L  45      -3.078  -4.646 -44.216  1.00  0.00      LL0  O  
ATOM   2380  CB  LYS L  45      -1.563  -4.669 -41.334  1.00  0.00      LL0  C  
ATOM   2381  CG  LYS L  45      -1.444  -3.190 -41.717  1.00  0.00      LL0  C  
ATOM   2382  CD  LYS L  45      -1.681  -2.241 -40.544  1.00  0.00      LL0  C  
ATOM   2383  CE  LYS L  45      -3.142  -2.188 -40.084  1.00  0.00      LL0  C  
ATOM   2384  NZ  LYS L  45      -3.999  -1.591 -41.119  1.00  0.00      LL0  N1+
ATOM   2385  H   LYS L  45       0.235  -4.787 -43.265  1.00  0.00      LL0  H  
ATOM   2386  HZ1 LYS L  45      -4.747  -1.043 -40.642  1.00  0.00      LL0  H  
ATOM   2387  HZ2 LYS L  45      -3.445  -0.958 -41.736  1.00  0.00      LL0  H  
ATOM   2388  HZ3 LYS L  45      -4.447  -2.335 -41.696  1.00  0.00      LL0  H  
ATOM   2389  N   LEU L  46      -4.027  -6.011 -42.672  1.00  0.00      LL0  N  
ATOM   2390  CA  LEU L  46      -5.371  -5.798 -43.213  1.00  0.00      LL0  C  
ATOM   2391  C   LEU L  46      -5.827  -4.337 -43.236  1.00  0.00      LL0  C  
ATOM   2392  O   LEU L  46      -5.420  -3.504 -42.421  1.00  0.00      LL0  O  
ATOM   2393  CB  LEU L  46      -6.357  -6.684 -42.440  1.00  0.00      LL0  C  
ATOM   2394  CG  LEU L  46      -7.754  -6.823 -43.058  1.00  0.00      LL0  C  
ATOM   2395  CD1 LEU L  46      -7.726  -7.518 -44.417  1.00  0.00      LL0  C  
ATOM   2396  CD2 LEU L  46      -8.734  -7.499 -42.109  1.00  0.00      LL0  C  
ATOM   2397  H   LEU L  46      -3.875  -6.682 -41.946  1.00  0.00      LL0  H  
ATOM   2398  N   LEU L  47      -6.701  -4.080 -44.220  1.00  0.00      LL0  N  
ATOM   2399  CA  LEU L  47      -7.457  -2.835 -44.256  1.00  0.00      LL0  C  
ATOM   2400  C   LEU L  47      -8.945  -3.086 -44.387  1.00  0.00      LL0  C  
ATOM   2401  O   LEU L  47      -9.748  -2.893 -43.484  1.00  0.00      LL0  O  
ATOM   2402  CB  LEU L  47      -7.026  -1.956 -45.423  1.00  0.00      LL0  C  
ATOM   2403  CG  LEU L  47      -5.582  -1.508 -45.387  1.00  0.00      LL0  C  
ATOM   2404  CD1 LEU L  47      -5.137  -1.157 -46.796  1.00  0.00      LL0  C  
ATOM   2405  CD2 LEU L  47      -5.362  -0.372 -44.390  1.00  0.00      LL0  C  
ATOM   2406  H   LEU L  47      -6.839  -4.778 -44.926  1.00  0.00      LL0  H  
ATOM   2407  N   ILE L  48      -9.275  -3.500 -45.610  1.00  0.00      LL0  N  
ATOM   2408  CA  ILE L  48     -10.680  -3.695 -45.919  1.00  0.00      LL0  C  
ATOM   2409  C   ILE L  48     -10.828  -5.170 -46.159  1.00  0.00      LL0  C  
ATOM   2410  O   ILE L  48      -9.966  -5.774 -46.784  1.00  0.00      LL0  O  
ATOM   2411  CB  ILE L  48     -11.052  -2.889 -47.176  1.00  0.00      LL0  C  
ATOM   2412  CG1 ILE L  48     -10.763  -1.393 -46.998  1.00  0.00      LL0  C  
ATOM   2413  CG2 ILE L  48     -12.491  -3.146 -47.630  1.00  0.00      LL0  C  
ATOM   2414  CD1 ILE L  48     -11.619  -0.708 -45.931  1.00  0.00      LL0  C  
ATOM   2415  H   ILE L  48      -8.585  -3.815 -46.260  1.00  0.00      LL0  H  
ATOM   2416  N   TYR L  49     -11.915  -5.719 -45.638  1.00  0.00      LL0  N  
ATOM   2417  CA  TYR L  49     -12.232  -7.080 -46.027  1.00  0.00      LL0  C  
ATOM   2418  C   TYR L  49     -13.594  -7.050 -46.673  1.00  0.00      LL0  C  
ATOM   2419  O   TYR L  49     -14.443  -6.272 -46.260  1.00  0.00      LL0  O  
ATOM   2420  CB  TYR L  49     -12.186  -8.015 -44.804  1.00  0.00      LL0  C  
ATOM   2421  CG  TYR L  49     -13.101  -7.558 -43.681  1.00  0.00      LL0  C  
ATOM   2422  CD1 TYR L  49     -14.422  -8.049 -43.630  1.00  0.00      LL0  C  
ATOM   2423  CD2 TYR L  49     -12.608  -6.665 -42.706  1.00  0.00      LL0  C  
ATOM   2424  CE1 TYR L  49     -15.263  -7.648 -42.580  1.00  0.00      LL0  C  
ATOM   2425  CE2 TYR L  49     -13.451  -6.263 -41.656  1.00  0.00      LL0  C  
ATOM   2426  CZ  TYR L  49     -14.769  -6.759 -41.603  1.00  0.00      LL0  C  
ATOM   2427  OH  TYR L  49     -15.606  -6.368 -40.577  1.00  0.00      LL0  O  
ATOM   2428  H   TYR L  49     -12.588  -5.163 -45.144  1.00  0.00      LL0  H  
ATOM   2429  HH  TYR L  49     -15.086  -6.139 -39.804  1.00  0.00      LL0  H  
ATOM   2430  N   TRP L  50     -13.773  -7.926 -47.677  1.00  0.00      LL0  N  
ATOM   2431  CA  TRP L  50     -15.127  -8.151 -48.193  1.00  0.00      LL0  C  
ATOM   2432  C   TRP L  50     -15.845  -6.888 -48.672  1.00  0.00      LL0  C  
ATOM   2433  O   TRP L  50     -16.557  -6.224 -47.927  1.00  0.00      LL0  O  
ATOM   2434  CB  TRP L  50     -15.983  -8.858 -47.138  1.00  0.00      LL0  C  
ATOM   2435  CG  TRP L  50     -15.604 -10.299 -46.882  1.00  0.00      LL0  C  
ATOM   2436  CD1 TRP L  50     -14.855 -10.776 -45.797  1.00  0.00      LL0  C  
ATOM   2437  CD2 TRP L  50     -16.002 -11.478 -47.617  1.00  0.00      LL0  C  
ATOM   2438  CE2 TRP L  50     -15.469 -12.614 -46.918  1.00  0.00      LL0  C  
ATOM   2439  CE3 TRP L  50     -16.775 -11.673 -48.783  1.00  0.00      LL0  C  
ATOM   2440  NE1 TRP L  50     -14.771 -12.133 -45.810  1.00  0.00      LL0  N  
ATOM   2441  CZ2 TRP L  50     -15.732 -13.917 -47.397  1.00  0.00      LL0  C  
ATOM   2442  CZ3 TRP L  50     -17.033 -12.980 -49.247  1.00  0.00      LL0  C  
ATOM   2443  CH2 TRP L  50     -16.515 -14.098 -48.557  1.00  0.00      LL0  C  
ATOM   2444  H   TRP L  50     -12.969  -8.344 -48.104  1.00  0.00      LL0  H  
ATOM   2445  HE1 TRP L  50     -14.333 -12.664 -45.114  1.00  0.00      LL0  H  
ATOM   2446  N   ALA L  51     -15.621  -6.586 -49.959  1.00  0.00      LL0  N  
ATOM   2447  CA  ALA L  51     -16.180  -5.365 -50.558  1.00  0.00      LL0  C  
ATOM   2448  C   ALA L  51     -15.846  -4.052 -49.854  1.00  0.00      LL0  C  
ATOM   2449  O   ALA L  51     -14.798  -3.471 -50.107  1.00  0.00      LL0  O  
ATOM   2450  CB  ALA L  51     -17.692  -5.475 -50.793  1.00  0.00      LL0  C  
ATOM   2451  H   ALA L  51     -15.082  -7.236 -50.494  1.00  0.00      LL0  H  
ATOM   2452  N   SER L  52     -16.764  -3.582 -48.995  1.00  0.00      LL0  N  
ATOM   2453  CA  SER L  52     -16.497  -2.276 -48.403  1.00  0.00      LL0  C  
ATOM   2454  C   SER L  52     -15.960  -2.298 -46.984  1.00  0.00      LL0  C  
ATOM   2455  O   SER L  52     -15.454  -1.305 -46.468  1.00  0.00      LL0  O  
ATOM   2456  CB  SER L  52     -17.754  -1.410 -48.511  1.00  0.00      LL0  C  
ATOM   2457  OG  SER L  52     -18.898  -2.165 -48.101  1.00  0.00      LL0  O  
ATOM   2458  H   SER L  52     -17.606  -4.065 -48.743  1.00  0.00      LL0  H  
ATOM   2459  HG  SER L  52     -19.125  -1.840 -47.232  1.00  0.00      LL0  H  
ATOM   2460  N   THR L  53     -16.126  -3.473 -46.365  1.00  0.00      LL0  N  
ATOM   2461  CA  THR L  53     -16.025  -3.537 -44.911  1.00  0.00      LL0  C  
ATOM   2462  C   THR L  53     -14.697  -3.125 -44.275  1.00  0.00      LL0  C  
ATOM   2463  O   THR L  53     -13.643  -3.718 -44.477  1.00  0.00      LL0  O  
ATOM   2464  CB  THR L  53     -16.488  -4.920 -44.446  1.00  0.00      LL0  C  
ATOM   2465  CG2 THR L  53     -17.295  -4.812 -43.161  1.00  0.00      LL0  C  
ATOM   2466  OG1 THR L  53     -17.270  -5.569 -45.462  1.00  0.00      LL0  O  
ATOM   2467  H   THR L  53     -16.461  -4.275 -46.860  1.00  0.00      LL0  H  
ATOM   2468  HG1 THR L  53     -16.625  -5.958 -46.058  1.00  0.00      LL0  H  
ATOM   2469  N   ARG L  54     -14.806  -2.040 -43.494  1.00  0.00      LL0  N  
ATOM   2470  CA  ARG L  54     -13.621  -1.485 -42.838  1.00  0.00      LL0  C  
ATOM   2471  C   ARG L  54     -13.307  -2.203 -41.533  1.00  0.00      LL0  C  
ATOM   2472  O   ARG L  54     -14.160  -2.301 -40.662  1.00  0.00      LL0  O  
ATOM   2473  CB  ARG L  54     -13.861   0.012 -42.600  1.00  0.00      LL0  C  
ATOM   2474  CG  ARG L  54     -12.687   0.794 -42.002  1.00  0.00      LL0  C  
ATOM   2475  CD  ARG L  54     -13.057   2.238 -41.641  1.00  0.00      LL0  C  
ATOM   2476  NE  ARG L  54     -13.404   3.030 -42.823  1.00  0.00      LL0  N  
ATOM   2477  CZ  ARG L  54     -14.572   3.700 -42.933  1.00  0.00      LL0  C  
ATOM   2478  NH1 ARG L  54     -15.512   3.622 -41.985  1.00  0.00      LL0  N1+
ATOM   2479  NH2 ARG L  54     -14.759   4.446 -44.014  1.00  0.00      LL0  N  
ATOM   2480  H   ARG L  54     -15.717  -1.675 -43.313  1.00  0.00      LL0  H  
ATOM   2481  HE  ARG L  54     -12.733   3.114 -43.567  1.00  0.00      LL0  H  
ATOM   2482 HH11 ARG L  54     -16.380   4.126 -42.034  1.00  0.00      LL0  H  
ATOM   2483 HH12 ARG L  54     -15.368   3.043 -41.182  1.00  0.00      LL0  H  
ATOM   2484 HH21 ARG L  54     -15.605   4.949 -44.189  1.00  0.00      LL0  H  
ATOM   2485 HH22 ARG L  54     -14.001   4.517 -44.677  1.00  0.00      LL0  H  
ATOM   2486  N   HIS L  55     -12.059  -2.689 -41.445  1.00  0.00      LL0  N  
ATOM   2487  CA  HIS L  55     -11.647  -3.355 -40.208  1.00  0.00      LL0  C  
ATOM   2488  C   HIS L  55     -11.161  -2.366 -39.155  1.00  0.00      LL0  C  
ATOM   2489  O   HIS L  55     -10.825  -1.221 -39.443  1.00  0.00      LL0  O  
ATOM   2490  CB  HIS L  55     -10.563  -4.383 -40.574  1.00  0.00      LL0  C  
ATOM   2491  CG  HIS L  55     -10.198  -5.321 -39.442  1.00  0.00      LL0  C  
ATOM   2492  CD2 HIS L  55      -8.911  -5.678 -39.027  1.00  0.00      LL0  C  
ATOM   2493  ND1 HIS L  55     -11.088  -5.969 -38.670  1.00  0.00      LL0  N  
ATOM   2494  CE1 HIS L  55     -10.379  -6.731 -37.779  1.00  0.00      LL0  C  
ATOM   2495  NE2 HIS L  55      -9.039  -6.550 -37.998  1.00  0.00      LL0  N  
ATOM   2496  H   HIS L  55     -11.396  -2.543 -42.183  1.00  0.00      LL0  H  
ATOM   2497  HD1 HIS L  55     -12.074  -5.905 -38.694  1.00  0.00      LL0  H  
ATOM   2498  N   THR L  56     -11.088  -2.865 -37.916  1.00  0.00      LL0  N  
ATOM   2499  CA  THR L  56     -10.277  -2.183 -36.909  1.00  0.00      LL0  C  
ATOM   2500  C   THR L  56      -8.811  -2.020 -37.335  1.00  0.00      LL0  C  
ATOM   2501  O   THR L  56      -8.246  -2.820 -38.067  1.00  0.00      LL0  O  
ATOM   2502  CB  THR L  56     -10.450  -2.955 -35.590  1.00  0.00      LL0  C  
ATOM   2503  CG2 THR L  56      -9.492  -2.553 -34.462  1.00  0.00      LL0  C  
ATOM   2504  OG1 THR L  56     -11.803  -2.797 -35.145  1.00  0.00      LL0  O  
ATOM   2505  H   THR L  56     -11.539  -3.741 -37.725  1.00  0.00      LL0  H  
ATOM   2506  HG1 THR L  56     -12.342  -3.366 -35.701  1.00  0.00      LL0  H  
ATOM   2507  N   GLY L  57      -8.209  -0.912 -36.865  1.00  0.00      LL0  N  
ATOM   2508  CA  GLY L  57      -6.810  -0.689 -37.243  1.00  0.00      LL0  C  
ATOM   2509  C   GLY L  57      -6.647  -0.181 -38.666  1.00  0.00      LL0  C  
ATOM   2510  O   GLY L  57      -5.626  -0.346 -39.337  1.00  0.00      LL0  O  
ATOM   2511  H   GLY L  57      -8.736  -0.260 -36.323  1.00  0.00      LL0  H  
ATOM   2512  N   VAL L  58      -7.738   0.453 -39.106  1.00  0.00      LL0  N  
ATOM   2513  CA  VAL L  58      -7.772   1.015 -40.446  1.00  0.00      LL0  C  
ATOM   2514  C   VAL L  58      -8.326   2.419 -40.339  1.00  0.00      LL0  C  
ATOM   2515  O   VAL L  58      -9.432   2.629 -39.856  1.00  0.00      LL0  O  
ATOM   2516  CB  VAL L  58      -8.654   0.138 -41.343  1.00  0.00      LL0  C  
ATOM   2517  CG1 VAL L  58      -8.738   0.652 -42.779  1.00  0.00      LL0  C  
ATOM   2518  CG2 VAL L  58      -8.184  -1.313 -41.288  1.00  0.00      LL0  C  
ATOM   2519  H   VAL L  58      -8.579   0.507 -38.568  1.00  0.00      LL0  H  
ATOM   2520  N   PRO L  59      -7.499   3.397 -40.771  1.00  0.00      LL0  N  
ATOM   2521  CA  PRO L  59      -7.965   4.786 -40.756  1.00  0.00      LL0  C  
ATOM   2522  C   PRO L  59      -9.292   4.973 -41.474  1.00  0.00      LL0  C  
ATOM   2523  O   PRO L  59      -9.543   4.398 -42.526  1.00  0.00      LL0  O  
ATOM   2524  CB  PRO L  59      -6.807   5.534 -41.424  1.00  0.00      LL0  C  
ATOM   2525  CG  PRO L  59      -5.572   4.670 -41.173  1.00  0.00      LL0  C  
ATOM   2526  CD  PRO L  59      -6.130   3.255 -41.253  1.00  0.00      LL0  C  
ATOM   2527  N   SER L  60     -10.133   5.813 -40.861  1.00  0.00      LL0  N  
ATOM   2528  CA  SER L  60     -11.488   6.026 -41.376  1.00  0.00      LL0  C  
ATOM   2529  C   SER L  60     -11.586   6.419 -42.844  1.00  0.00      LL0  C  
ATOM   2530  O   SER L  60     -12.529   6.080 -43.550  1.00  0.00      LL0  O  
ATOM   2531  CB  SER L  60     -12.180   7.046 -40.473  1.00  0.00      LL0  C  
ATOM   2532  OG  SER L  60     -11.183   7.917 -39.917  1.00  0.00      LL0  O  
ATOM   2533  H   SER L  60      -9.879   6.294 -40.021  1.00  0.00      LL0  H  
ATOM   2534  HG  SER L  60     -11.646   8.520 -39.344  1.00  0.00      LL0  H  
ATOM   2535  N   ARG L  61     -10.529   7.126 -43.278  1.00  0.00      LL0  N  
ATOM   2536  CA  ARG L  61     -10.414   7.523 -44.682  1.00  0.00      LL0  C  
ATOM   2537  C   ARG L  61     -10.483   6.402 -45.720  1.00  0.00      LL0  C  
ATOM   2538  O   ARG L  61     -10.811   6.618 -46.880  1.00  0.00      LL0  O  
ATOM   2539  CB  ARG L  61      -9.154   8.380 -44.858  1.00  0.00      LL0  C  
ATOM   2540  CG  ARG L  61      -7.846   7.608 -44.670  1.00  0.00      LL0  C  
ATOM   2541  CD  ARG L  61      -6.618   8.512 -44.711  1.00  0.00      LL0  C  
ATOM   2542  NE  ARG L  61      -5.397   7.721 -44.831  1.00  0.00      LL0  N  
ATOM   2543  CZ  ARG L  61      -4.503   7.590 -43.833  1.00  0.00      LL0  C  
ATOM   2544  NH1 ARG L  61      -4.633   8.211 -42.670  1.00  0.00      LL0  N1+
ATOM   2545  NH2 ARG L  61      -3.446   6.829 -44.009  1.00  0.00      LL0  N  
ATOM   2546  H   ARG L  61      -9.849   7.403 -42.602  1.00  0.00      LL0  H  
ATOM   2547  HE  ARG L  61      -5.142   7.299 -45.712  1.00  0.00      LL0  H  
ATOM   2548 HH11 ARG L  61      -3.885   8.070 -42.001  1.00  0.00      LL0  H  
ATOM   2549 HH12 ARG L  61      -5.396   8.806 -42.447  1.00  0.00      LL0  H  
ATOM   2550 HH21 ARG L  61      -2.776   6.742 -43.264  1.00  0.00      LL0  H  
ATOM   2551 HH22 ARG L  61      -3.285   6.367 -44.889  1.00  0.00      LL0  H  
ATOM   2552  N   PHE L  62     -10.154   5.188 -45.253  1.00  0.00      LL0  N  
ATOM   2553  CA  PHE L  62     -10.254   4.050 -46.158  1.00  0.00      LL0  C  
ATOM   2554  C   PHE L  62     -11.686   3.615 -46.386  1.00  0.00      LL0  C  
ATOM   2555  O   PHE L  62     -12.560   3.717 -45.525  1.00  0.00      LL0  O  
ATOM   2556  CB  PHE L  62      -9.469   2.852 -45.626  1.00  0.00      LL0  C  
ATOM   2557  CG  PHE L  62      -7.974   3.039 -45.746  1.00  0.00      LL0  C  
ATOM   2558  CD1 PHE L  62      -7.286   2.331 -46.753  1.00  0.00      LL0  C  
ATOM   2559  CD2 PHE L  62      -7.287   3.889 -44.852  1.00  0.00      LL0  C  
ATOM   2560  CE1 PHE L  62      -5.889   2.460 -46.858  1.00  0.00      LL0  C  
ATOM   2561  CE2 PHE L  62      -5.889   4.022 -44.958  1.00  0.00      LL0  C  
ATOM   2562  CZ  PHE L  62      -5.204   3.297 -45.953  1.00  0.00      LL0  C  
ATOM   2563  H   PHE L  62      -9.953   5.043 -44.286  1.00  0.00      LL0  H  
ATOM   2564  N   SER L  63     -11.856   3.085 -47.595  1.00  0.00      LL0  N  
ATOM   2565  CA  SER L  63     -13.111   2.464 -47.984  1.00  0.00      LL0  C  
ATOM   2566  C   SER L  63     -12.796   1.421 -49.031  1.00  0.00      LL0  C  
ATOM   2567  O   SER L  63     -11.873   1.594 -49.819  1.00  0.00      LL0  O  
ATOM   2568  CB  SER L  63     -14.077   3.538 -48.506  1.00  0.00      LL0  C  
ATOM   2569  OG  SER L  63     -13.405   4.465 -49.375  1.00  0.00      LL0  O  
ATOM   2570  H   SER L  63     -11.125   3.132 -48.281  1.00  0.00      LL0  H  
ATOM   2571  HG  SER L  63     -12.510   4.562 -49.058  1.00  0.00      LL0  H  
ATOM   2572  N   GLY L  64     -13.562   0.332 -49.002  1.00  0.00      LL0  N  
ATOM   2573  CA  GLY L  64     -13.423  -0.558 -50.146  1.00  0.00      LL0  C  
ATOM   2574  C   GLY L  64     -14.675  -0.446 -50.976  1.00  0.00      LL0  C  
ATOM   2575  O   GLY L  64     -15.699   0.023 -50.490  1.00  0.00      LL0  O  
ATOM   2576  H   GLY L  64     -14.315   0.204 -48.357  1.00  0.00      LL0  H  
ATOM   2577  N   SER L  65     -14.558  -0.879 -52.231  1.00  0.00      LL0  N  
ATOM   2578  CA  SER L  65     -15.731  -0.755 -53.087  1.00  0.00      LL0  C  
ATOM   2579  C   SER L  65     -15.725  -1.785 -54.198  1.00  0.00      LL0  C  
ATOM   2580  O   SER L  65     -14.745  -1.933 -54.919  1.00  0.00      LL0  O  
ATOM   2581  CB  SER L  65     -15.828   0.689 -53.616  1.00  0.00      LL0  C  
ATOM   2582  OG  SER L  65     -14.530   1.311 -53.664  1.00  0.00      LL0  O  
ATOM   2583  H   SER L  65     -13.666  -1.158 -52.587  1.00  0.00      LL0  H  
ATOM   2584  HG  SER L  65     -14.081   0.900 -54.399  1.00  0.00      LL0  H  
ATOM   2585  N   GLY L  66     -16.848  -2.501 -54.320  1.00  0.00      LL0  N  
ATOM   2586  CA  GLY L  66     -16.907  -3.418 -55.454  1.00  0.00      LL0  C  
ATOM   2587  C   GLY L  66     -17.638  -4.699 -55.123  1.00  0.00      LL0  C  
ATOM   2588  O   GLY L  66     -18.195  -4.843 -54.041  1.00  0.00      LL0  O  
ATOM   2589  H   GLY L  66     -17.610  -2.453 -53.675  1.00  0.00      LL0  H  
ATOM   2590  N   SER L  67     -17.613  -5.606 -56.109  1.00  0.00      LL0  N  
ATOM   2591  CA  SER L  67     -18.420  -6.822 -56.028  1.00  0.00      LL0  C  
ATOM   2592  C   SER L  67     -18.000  -7.803 -57.104  1.00  0.00      LL0  C  
ATOM   2593  O   SER L  67     -17.487  -7.405 -58.145  1.00  0.00      LL0  O  
ATOM   2594  CB  SER L  67     -19.906  -6.469 -56.175  1.00  0.00      LL0  C  
ATOM   2595  OG  SER L  67     -20.060  -5.350 -57.063  1.00  0.00      LL0  O  
ATOM   2596  H   SER L  67     -17.049  -5.438 -56.922  1.00  0.00      LL0  H  
ATOM   2597  HG  SER L  67     -19.565  -5.553 -57.849  1.00  0.00      LL0  H  
ATOM   2598  N   GLY L  68     -18.252  -9.091 -56.833  1.00  0.00      LL0  N  
ATOM   2599  CA  GLY L  68     -17.988 -10.078 -57.878  1.00  0.00      LL0  C  
ATOM   2600  C   GLY L  68     -16.513 -10.249 -58.182  1.00  0.00      LL0  C  
ATOM   2601  O   GLY L  68     -15.732 -10.763 -57.388  1.00  0.00      LL0  O  
ATOM   2602  H   GLY L  68     -18.565  -9.416 -55.939  1.00  0.00      LL0  H  
ATOM   2603  N   THR L  69     -16.162  -9.739 -59.370  1.00  0.00      LL0  N  
ATOM   2604  CA  THR L  69     -14.741  -9.722 -59.694  1.00  0.00      LL0  C  
ATOM   2605  C   THR L  69     -14.037  -8.404 -59.409  1.00  0.00      LL0  C  
ATOM   2606  O   THR L  69     -12.822  -8.338 -59.285  1.00  0.00      LL0  O  
ATOM   2607  CB  THR L  69     -14.523 -10.136 -61.155  1.00  0.00      LL0  C  
ATOM   2608  CG2 THR L  69     -14.824 -11.614 -61.374  1.00  0.00      LL0  C  
ATOM   2609  OG1 THR L  69     -15.326  -9.354 -62.059  1.00  0.00      LL0  O  
ATOM   2610  H   THR L  69     -16.859  -9.337 -59.962  1.00  0.00      LL0  H  
ATOM   2611  HG1 THR L  69     -15.578  -8.546 -61.605  1.00  0.00      LL0  H  
ATOM   2612  N   ASP L  70     -14.841  -7.337 -59.374  1.00  0.00      LL0  N  
ATOM   2613  CA  ASP L  70     -14.184  -6.037 -59.488  1.00  0.00      LL0  C  
ATOM   2614  C   ASP L  70     -14.161  -5.298 -58.176  1.00  0.00      LL0  C  
ATOM   2615  O   ASP L  70     -15.195  -5.045 -57.566  1.00  0.00      LL0  O  
ATOM   2616  CB  ASP L  70     -14.846  -5.192 -60.582  1.00  0.00      LL0  C  
ATOM   2617  CG  ASP L  70     -14.744  -5.907 -61.916  1.00  0.00      LL0  C  
ATOM   2618  OD1 ASP L  70     -13.789  -5.688 -62.651  1.00  0.00      LL0  O  
ATOM   2619  OD2 ASP L  70     -15.596  -6.733 -62.226  1.00  0.00      LL0  O1-
ATOM   2620  H   ASP L  70     -15.837  -7.389 -59.283  1.00  0.00      LL0  H  
ATOM   2621  N   PHE L  71     -12.933  -4.993 -57.741  1.00  0.00      LL0  N  
ATOM   2622  CA  PHE L  71     -12.799  -4.376 -56.426  1.00  0.00      LL0  C  
ATOM   2623  C   PHE L  71     -11.851  -3.204 -56.447  1.00  0.00      LL0  C  
ATOM   2624  O   PHE L  71     -10.944  -3.110 -57.264  1.00  0.00      LL0  O  
ATOM   2625  CB  PHE L  71     -12.333  -5.395 -55.382  1.00  0.00      LL0  C  
ATOM   2626  CG  PHE L  71     -13.427  -6.396 -55.100  1.00  0.00      LL0  C  
ATOM   2627  CD1 PHE L  71     -13.576  -7.524 -55.939  1.00  0.00      LL0  C  
ATOM   2628  CD2 PHE L  71     -14.284  -6.184 -53.999  1.00  0.00      LL0  C  
ATOM   2629  CE1 PHE L  71     -14.601  -8.449 -55.679  1.00  0.00      LL0  C  
ATOM   2630  CE2 PHE L  71     -15.308  -7.112 -53.736  1.00  0.00      LL0  C  
ATOM   2631  CZ  PHE L  71     -15.456  -8.231 -54.582  1.00  0.00      LL0  C  
ATOM   2632  H   PHE L  71     -12.109  -5.226 -58.265  1.00  0.00      LL0  H  
ATOM   2633  N   THR L  72     -12.109  -2.293 -55.509  1.00  0.00      LL0  N  
ATOM   2634  CA  THR L  72     -11.313  -1.076 -55.459  1.00  0.00      LL0  C  
ATOM   2635  C   THR L  72     -11.065  -0.674 -54.017  1.00  0.00      LL0  C  
ATOM   2636  O   THR L  72     -11.751  -1.131 -53.107  1.00  0.00      LL0  O  
ATOM   2637  CB  THR L  72     -12.020   0.047 -56.232  1.00  0.00      LL0  C  
ATOM   2638  CG2 THR L  72     -11.898  -0.084 -57.752  1.00  0.00      LL0  C  
ATOM   2639  OG1 THR L  72     -13.401   0.115 -55.860  1.00  0.00      LL0  O  
ATOM   2640  H   THR L  72     -12.870  -2.410 -54.870  1.00  0.00      LL0  H  
ATOM   2641  HG1 THR L  72     -13.769  -0.751 -56.036  1.00  0.00      LL0  H  
ATOM   2642  N   LEU L  73     -10.061   0.194 -53.860  1.00  0.00      LL0  N  
ATOM   2643  CA  LEU L  73      -9.756   0.787 -52.564  1.00  0.00      LL0  C  
ATOM   2644  C   LEU L  73      -9.795   2.288 -52.711  1.00  0.00      LL0  C  
ATOM   2645  O   LEU L  73      -8.968   2.870 -53.400  1.00  0.00      LL0  O  
ATOM   2646  CB  LEU L  73      -8.357   0.360 -52.110  1.00  0.00      LL0  C  
ATOM   2647  CG  LEU L  73      -7.872   0.947 -50.779  1.00  0.00      LL0  C  
ATOM   2648  CD1 LEU L  73      -8.735   0.504 -49.598  1.00  0.00      LL0  C  
ATOM   2649  CD2 LEU L  73      -6.391   0.652 -50.544  1.00  0.00      LL0  C  
ATOM   2650  H   LEU L  73      -9.519   0.450 -54.662  1.00  0.00      LL0  H  
ATOM   2651  N   THR L  74     -10.780   2.892 -52.055  1.00  0.00      LL0  N  
ATOM   2652  CA  THR L  74     -10.727   4.344 -52.017  1.00  0.00      LL0  C  
ATOM   2653  C   THR L  74     -10.187   4.865 -50.699  1.00  0.00      LL0  C  
ATOM   2654  O   THR L  74     -10.682   4.567 -49.617  1.00  0.00      LL0  O  
ATOM   2655  CB  THR L  74     -12.105   4.922 -52.359  1.00  0.00      LL0  C  
ATOM   2656  CG2 THR L  74     -12.189   6.443 -52.185  1.00  0.00      LL0  C  
ATOM   2657  OG1 THR L  74     -12.449   4.551 -53.707  1.00  0.00      LL0  O  
ATOM   2658  H   THR L  74     -11.399   2.374 -51.464  1.00  0.00      LL0  H  
ATOM   2659  HG1 THR L  74     -12.857   3.690 -53.625  1.00  0.00      LL0  H  
ATOM   2660  N   ILE L  75      -9.141   5.681 -50.853  1.00  0.00      LL0  N  
ATOM   2661  CA  ILE L  75      -8.796   6.551 -49.738  1.00  0.00      LL0  C  
ATOM   2662  C   ILE L  75      -9.375   7.915 -50.059  1.00  0.00      LL0  C  
ATOM   2663  O   ILE L  75      -9.125   8.470 -51.122  1.00  0.00      LL0  O  
ATOM   2664  CB  ILE L  75      -7.273   6.600 -49.558  1.00  0.00      LL0  C  
ATOM   2665  CG1 ILE L  75      -6.725   5.191 -49.311  1.00  0.00      LL0  C  
ATOM   2666  CG2 ILE L  75      -6.847   7.572 -48.455  1.00  0.00      LL0  C  
ATOM   2667  CD1 ILE L  75      -5.197   5.127 -49.287  1.00  0.00      LL0  C  
ATOM   2668  H   ILE L  75      -8.793   5.875 -51.773  1.00  0.00      LL0  H  
ATOM   2669  N   SER L  76     -10.198   8.408 -49.125  1.00  0.00      LL0  N  
ATOM   2670  CA  SER L  76     -10.890   9.666 -49.403  1.00  0.00      LL0  C  
ATOM   2671  C   SER L  76      -9.972  10.868 -49.543  1.00  0.00      LL0  C  
ATOM   2672  O   SER L  76     -10.139  11.716 -50.409  1.00  0.00      LL0  O  
ATOM   2673  CB  SER L  76     -11.947   9.892 -48.327  1.00  0.00      LL0  C  
ATOM   2674  OG  SER L  76     -11.375   9.611 -47.043  1.00  0.00      LL0  O  
ATOM   2675  H   SER L  76     -10.372   7.924 -48.265  1.00  0.00      LL0  H  
ATOM   2676  HG  SER L  76     -12.111   9.486 -46.455  1.00  0.00      LL0  H  
ATOM   2677  N   SER L  77      -8.976  10.879 -48.650  1.00  0.00      LL0  N  
ATOM   2678  CA  SER L  77      -7.933  11.886 -48.770  1.00  0.00      LL0  C  
ATOM   2679  C   SER L  77      -6.670  11.385 -48.112  1.00  0.00      LL0  C  
ATOM   2680  O   SER L  77      -6.599  11.210 -46.899  1.00  0.00      LL0  O  
ATOM   2681  CB  SER L  77      -8.393  13.219 -48.171  1.00  0.00      LL0  C  
ATOM   2682  OG  SER L  77      -7.584  14.290 -48.664  1.00  0.00      LL0  O  
ATOM   2683  H   SER L  77      -8.982  10.225 -47.894  1.00  0.00      LL0  H  
ATOM   2684  HG  SER L  77      -7.676  14.277 -49.617  1.00  0.00      LL0  H  
ATOM   2685  N   LEU L  78      -5.690  11.125 -48.983  1.00  0.00      LL0  N  
ATOM   2686  CA  LEU L  78      -4.439  10.511 -48.544  1.00  0.00      LL0  C  
ATOM   2687  C   LEU L  78      -3.708  11.303 -47.477  1.00  0.00      LL0  C  
ATOM   2688  O   LEU L  78      -3.603  12.521 -47.554  1.00  0.00      LL0  O  
ATOM   2689  CB  LEU L  78      -3.558  10.306 -49.768  1.00  0.00      LL0  C  
ATOM   2690  CG  LEU L  78      -2.520   9.210 -49.594  1.00  0.00      LL0  C  
ATOM   2691  CD1 LEU L  78      -2.814   8.051 -50.538  1.00  0.00      LL0  C  
ATOM   2692  CD2 LEU L  78      -1.087   9.733 -49.686  1.00  0.00      LL0  C  
ATOM   2693  H   LEU L  78      -5.862  11.266 -49.959  1.00  0.00      LL0  H  
ATOM   2694  N   GLN L  79      -3.236  10.573 -46.466  1.00  0.00      LL0  N  
ATOM   2695  CA  GLN L  79      -2.567  11.276 -45.376  1.00  0.00      LL0  C  
ATOM   2696  C   GLN L  79      -1.104  10.870 -45.305  1.00  0.00      LL0  C  
ATOM   2697  O   GLN L  79      -0.729   9.846 -45.864  1.00  0.00      LL0  O  
ATOM   2698  CB  GLN L  79      -3.347  11.039 -44.074  1.00  0.00      LL0  C  
ATOM   2699  CG  GLN L  79      -4.750  11.661 -44.076  1.00  0.00      LL0  C  
ATOM   2700  CD  GLN L  79      -4.676  13.145 -44.383  1.00  0.00      LL0  C  
ATOM   2701  NE2 GLN L  79      -5.440  13.515 -45.412  1.00  0.00      LL0  N  
ATOM   2702  OE1 GLN L  79      -3.974  13.912 -43.740  1.00  0.00      LL0  O  
ATOM   2703  H   GLN L  79      -3.250   9.570 -46.516  1.00  0.00      LL0  H  
ATOM   2704 HE21 GLN L  79      -5.967  12.832 -45.919  1.00  0.00      LL0  H  
ATOM   2705 HE22 GLN L  79      -5.457  14.470 -45.699  1.00  0.00      LL0  H  
ATOM   2706  N   PRO L  80      -0.252  11.700 -44.637  1.00  0.00      LL0  N  
ATOM   2707  CA  PRO L  80       1.192  11.419 -44.634  1.00  0.00      LL0  C  
ATOM   2708  C   PRO L  80       1.627   9.984 -44.372  1.00  0.00      LL0  C  
ATOM   2709  O   PRO L  80       2.583   9.488 -44.955  1.00  0.00      LL0  O  
ATOM   2710  CB  PRO L  80       1.735  12.401 -43.592  1.00  0.00      LL0  C  
ATOM   2711  CG  PRO L  80       0.786  13.593 -43.656  1.00  0.00      LL0  C  
ATOM   2712  CD  PRO L  80      -0.563  12.935 -43.914  1.00  0.00      LL0  C  
ATOM   2713  N   GLU L  81       0.904   9.333 -43.450  1.00  0.00      LL0  N  
ATOM   2714  CA  GLU L  81       1.374   8.000 -43.110  1.00  0.00      LL0  C  
ATOM   2715  C   GLU L  81       1.048   6.906 -44.114  1.00  0.00      LL0  C  
ATOM   2716  O   GLU L  81       1.662   5.843 -44.082  1.00  0.00      LL0  O  
ATOM   2717  CB  GLU L  81       0.985   7.631 -41.667  1.00  0.00      LL0  C  
ATOM   2718  CG  GLU L  81      -0.273   6.776 -41.431  1.00  0.00      LL0  C  
ATOM   2719  CD  GLU L  81      -1.590   7.465 -41.756  1.00  0.00      LL0  C  
ATOM   2720  OE1 GLU L  81      -1.636   8.453 -42.484  1.00  0.00      LL0  O  
ATOM   2721  OE2 GLU L  81      -2.621   6.957 -41.331  1.00  0.00      LL0  O1-
ATOM   2722  H   GLU L  81       0.025   9.651 -43.088  1.00  0.00      LL0  H  
ATOM   2723  N   ASP L  82       0.090   7.196 -45.019  1.00  0.00      LL0  N  
ATOM   2724  CA  ASP L  82      -0.316   6.209 -46.029  1.00  0.00      LL0  C  
ATOM   2725  C   ASP L  82       0.812   5.468 -46.711  1.00  0.00      LL0  C  
ATOM   2726  O   ASP L  82       0.992   4.270 -46.513  1.00  0.00      LL0  O  
ATOM   2727  CB  ASP L  82      -1.209   6.816 -47.116  1.00  0.00      LL0  C  
ATOM   2728  CG  ASP L  82      -2.670   6.607 -46.796  1.00  0.00      LL0  C  
ATOM   2729  OD1 ASP L  82      -3.047   5.500 -46.424  1.00  0.00      LL0  O  
ATOM   2730  OD2 ASP L  82      -3.438   7.561 -46.851  1.00  0.00      LL0  O1-
ATOM   2731  H   ASP L  82      -0.404   8.065 -44.943  1.00  0.00      LL0  H  
ATOM   2732  N   PHE L  83       1.588   6.248 -47.493  1.00  0.00      LL0  N  
ATOM   2733  CA  PHE L  83       2.679   5.737 -48.338  1.00  0.00      LL0  C  
ATOM   2734  C   PHE L  83       3.238   4.367 -47.975  1.00  0.00      LL0  C  
ATOM   2735  O   PHE L  83       3.825   4.151 -46.915  1.00  0.00      LL0  O  
ATOM   2736  CB  PHE L  83       3.806   6.773 -48.434  1.00  0.00      LL0  C  
ATOM   2737  CG  PHE L  83       3.316   8.050 -49.084  1.00  0.00      LL0  C  
ATOM   2738  CD1 PHE L  83       3.018   8.058 -50.465  1.00  0.00      LL0  C  
ATOM   2739  CD2 PHE L  83       3.175   9.217 -48.302  1.00  0.00      LL0  C  
ATOM   2740  CE1 PHE L  83       2.586   9.251 -51.075  1.00  0.00      LL0  C  
ATOM   2741  CE2 PHE L  83       2.745  10.413 -48.911  1.00  0.00      LL0  C  
ATOM   2742  CZ  PHE L  83       2.462  10.419 -50.293  1.00  0.00      LL0  C  
ATOM   2743  H   PHE L  83       1.353   7.220 -47.525  1.00  0.00      LL0  H  
ATOM   2744  N   ALA L  84       2.949   3.437 -48.892  1.00  0.00      LL0  N  
ATOM   2745  CA  ALA L  84       3.194   2.020 -48.638  1.00  0.00      LL0  C  
ATOM   2746  C   ALA L  84       2.935   1.266 -49.918  1.00  0.00      LL0  C  
ATOM   2747  O   ALA L  84       2.421   1.832 -50.878  1.00  0.00      LL0  O  
ATOM   2748  CB  ALA L  84       2.219   1.473 -47.588  1.00  0.00      LL0  C  
ATOM   2749  H   ALA L  84       2.501   3.687 -49.751  1.00  0.00      LL0  H  
ATOM   2750  N   THR L  85       3.271  -0.023 -49.883  1.00  0.00      LL0  N  
ATOM   2751  CA  THR L  85       2.767  -0.844 -50.972  1.00  0.00      LL0  C  
ATOM   2752  C   THR L  85       1.451  -1.489 -50.584  1.00  0.00      LL0  C  
ATOM   2753  O   THR L  85       1.376  -2.395 -49.762  1.00  0.00      LL0  O  
ATOM   2754  CB  THR L  85       3.815  -1.876 -51.385  1.00  0.00      LL0  C  
ATOM   2755  CG2 THR L  85       3.477  -2.508 -52.738  1.00  0.00      LL0  C  
ATOM   2756  OG1 THR L  85       5.111  -1.263 -51.431  1.00  0.00      LL0  O  
ATOM   2757  H   THR L  85       3.724  -0.444 -49.096  1.00  0.00      LL0  H  
ATOM   2758  HG1 THR L  85       5.706  -1.935 -51.741  1.00  0.00      LL0  H  
ATOM   2759  N   TYR L  86       0.397  -0.941 -51.184  1.00  0.00      LL0  N  
ATOM   2760  CA  TYR L  86      -0.908  -1.544 -50.952  1.00  0.00      LL0  C  
ATOM   2761  C   TYR L  86      -1.098  -2.778 -51.814  1.00  0.00      LL0  C  
ATOM   2762  O   TYR L  86      -0.585  -2.864 -52.925  1.00  0.00      LL0  O  
ATOM   2763  CB  TYR L  86      -1.996  -0.488 -51.178  1.00  0.00      LL0  C  
ATOM   2764  CG  TYR L  86      -1.993   0.490 -50.021  1.00  0.00      LL0  C  
ATOM   2765  CD1 TYR L  86      -1.066   1.556 -49.979  1.00  0.00      LL0  C  
ATOM   2766  CD2 TYR L  86      -2.925   0.287 -48.988  1.00  0.00      LL0  C  
ATOM   2767  CE1 TYR L  86      -1.042   2.399 -48.851  1.00  0.00      LL0  C  
ATOM   2768  CE2 TYR L  86      -2.900   1.129 -47.866  1.00  0.00      LL0  C  
ATOM   2769  CZ  TYR L  86      -1.946   2.158 -47.797  1.00  0.00      LL0  C  
ATOM   2770  OH  TYR L  86      -1.894   2.927 -46.650  1.00  0.00      LL0  O  
ATOM   2771  H   TYR L  86       0.527  -0.232 -51.880  1.00  0.00      LL0  H  
ATOM   2772  HH  TYR L  86      -2.234   3.804 -46.846  1.00  0.00      LL0  H  
ATOM   2773  N   TYR L  87      -1.837  -3.741 -51.255  1.00  0.00      LL0  N  
ATOM   2774  CA  TYR L  87      -2.095  -4.971 -52.009  1.00  0.00      LL0  C  
ATOM   2775  C   TYR L  87      -3.568  -5.301 -51.981  1.00  0.00      LL0  C  
ATOM   2776  O   TYR L  87      -4.280  -4.873 -51.084  1.00  0.00      LL0  O  
ATOM   2777  CB  TYR L  87      -1.354  -6.179 -51.422  1.00  0.00      LL0  C  
ATOM   2778  CG  TYR L  87       0.145  -6.066 -51.558  1.00  0.00      LL0  C  
ATOM   2779  CD1 TYR L  87       0.763  -6.489 -52.752  1.00  0.00      LL0  C  
ATOM   2780  CD2 TYR L  87       0.885  -5.559 -50.473  1.00  0.00      LL0  C  
ATOM   2781  CE1 TYR L  87       2.162  -6.408 -52.862  1.00  0.00      LL0  C  
ATOM   2782  CE2 TYR L  87       2.280  -5.480 -50.584  1.00  0.00      LL0  C  
ATOM   2783  CZ  TYR L  87       2.903  -5.901 -51.775  1.00  0.00      LL0  C  
ATOM   2784  OH  TYR L  87       4.276  -5.805 -51.877  1.00  0.00      LL0  O  
ATOM   2785  H   TYR L  87      -2.232  -3.589 -50.347  1.00  0.00      LL0  H  
ATOM   2786  HH  TYR L  87       4.628  -5.520 -51.037  1.00  0.00      LL0  H  
ATOM   2787  N   CYS L  88      -3.988  -6.103 -52.961  1.00  0.00      LL0  N  
ATOM   2788  CA  CYS L  88      -5.260  -6.795 -52.766  1.00  0.00      LL0  C  
ATOM   2789  C   CYS L  88      -5.013  -8.269 -52.514  1.00  0.00      LL0  C  
ATOM   2790  O   CYS L  88      -3.877  -8.727 -52.577  1.00  0.00      LL0  O  
ATOM   2791  CB  CYS L  88      -6.190  -6.588 -53.967  1.00  0.00      LL0  C  
ATOM   2792  SG  CYS L  88      -5.357  -6.718 -55.572  1.00  0.00      LL0  S  
ATOM   2793  H   CYS L  88      -3.384  -6.337 -53.726  1.00  0.00      LL0  H  
ATOM   2794  N   GLN L  89      -6.111  -8.993 -52.258  1.00  0.00      LL0  N  
ATOM   2795  CA  GLN L  89      -6.049 -10.455 -52.231  1.00  0.00      LL0  C  
ATOM   2796  C   GLN L  89      -7.451 -10.997 -52.385  1.00  0.00      LL0  C  
ATOM   2797  O   GLN L  89      -8.387 -10.401 -51.869  1.00  0.00      LL0  O  
ATOM   2798  CB  GLN L  89      -5.509 -10.955 -50.890  1.00  0.00      LL0  C  
ATOM   2799  CG  GLN L  89      -5.212 -12.453 -50.833  1.00  0.00      LL0  C  
ATOM   2800  CD  GLN L  89      -5.347 -12.956 -49.419  1.00  0.00      LL0  C  
ATOM   2801  NE2 GLN L  89      -5.909 -14.162 -49.340  1.00  0.00      LL0  N  
ATOM   2802  OE1 GLN L  89      -4.987 -12.309 -48.447  1.00  0.00      LL0  O  
ATOM   2803  H   GLN L  89      -6.964  -8.528 -52.007  1.00  0.00      LL0  H  
ATOM   2804 HE21 GLN L  89      -6.257 -14.601 -50.171  1.00  0.00      LL0  H  
ATOM   2805 HE22 GLN L  89      -5.979 -14.605 -48.450  1.00  0.00      LL0  H  
ATOM   2806  N   GLN L  90      -7.572 -12.149 -53.056  1.00  0.00      LL0  N  
ATOM   2807  CA  GLN L  90      -8.813 -12.867 -52.791  1.00  0.00      LL0  C  
ATOM   2808  C   GLN L  90      -8.629 -13.899 -51.698  1.00  0.00      LL0  C  
ATOM   2809  O   GLN L  90      -7.614 -14.584 -51.608  1.00  0.00      LL0  O  
ATOM   2810  CB  GLN L  90      -9.435 -13.437 -54.072  1.00  0.00      LL0  C  
ATOM   2811  CG  GLN L  90      -8.686 -14.560 -54.798  1.00  0.00      LL0  C  
ATOM   2812  CD  GLN L  90      -8.909 -15.910 -54.140  1.00  0.00      LL0  C  
ATOM   2813  NE2 GLN L  90      -7.993 -16.818 -54.472  1.00  0.00      LL0  N  
ATOM   2814  OE1 GLN L  90      -9.846 -16.129 -53.378  1.00  0.00      LL0  O  
ATOM   2815  H   GLN L  90      -6.777 -12.577 -53.490  1.00  0.00      LL0  H  
ATOM   2816 HE21 GLN L  90      -7.246 -16.587 -55.103  1.00  0.00      LL0  H  
ATOM   2817 HE22 GLN L  90      -8.001 -17.761 -54.127  1.00  0.00      LL0  H  
ATOM   2818  N   HIS L  91      -9.649 -13.952 -50.843  1.00  0.00      LL0  N  
ATOM   2819  CA  HIS L  91      -9.569 -14.851 -49.696  1.00  0.00      LL0  C  
ATOM   2820  C   HIS L  91     -10.764 -15.777 -49.610  1.00  0.00      LL0  C  
ATOM   2821  O   HIS L  91     -11.401 -15.954 -48.570  1.00  0.00      LL0  O  
ATOM   2822  CB  HIS L  91      -9.357 -14.063 -48.401  1.00  0.00      LL0  C  
ATOM   2823  CG  HIS L  91     -10.377 -12.957 -48.276  1.00  0.00      LL0  C  
ATOM   2824  CD2 HIS L  91     -10.175 -11.598 -48.515  1.00  0.00      LL0  C  
ATOM   2825  ND1 HIS L  91     -11.651 -13.143 -47.894  1.00  0.00      LL0  N  
ATOM   2826  CE1 HIS L  91     -12.250 -11.913 -47.880  1.00  0.00      LL0  C  
ATOM   2827  NE2 HIS L  91     -11.345 -10.964 -48.262  1.00  0.00      LL0  N  
ATOM   2828  H   HIS L  91     -10.431 -13.346 -51.006  1.00  0.00      LL0  H  
ATOM   2829  HD1 HIS L  91     -12.091 -14.002 -47.735  1.00  0.00      LL0  H  
ATOM   2830  N   TYR L  92     -11.029 -16.337 -50.795  1.00  0.00      LL0  N  
ATOM   2831  CA  TYR L  92     -12.179 -17.198 -51.033  1.00  0.00      LL0  C  
ATOM   2832  C   TYR L  92     -11.710 -18.560 -51.523  1.00  0.00      LL0  C  
ATOM   2833  O   TYR L  92     -11.679 -19.545 -50.783  1.00  0.00      LL0  O  
ATOM   2834  CB  TYR L  92     -13.083 -16.480 -52.048  1.00  0.00      LL0  C  
ATOM   2835  CG  TYR L  92     -14.436 -17.123 -52.247  1.00  0.00      LL0  C  
ATOM   2836  CD1 TYR L  92     -15.328 -17.239 -51.161  1.00  0.00      LL0  C  
ATOM   2837  CD2 TYR L  92     -14.777 -17.560 -53.542  1.00  0.00      LL0  C  
ATOM   2838  CE1 TYR L  92     -16.597 -17.801 -51.383  1.00  0.00      LL0  C  
ATOM   2839  CE2 TYR L  92     -16.045 -18.118 -53.765  1.00  0.00      LL0  C  
ATOM   2840  CZ  TYR L  92     -16.937 -18.236 -52.680  1.00  0.00      LL0  C  
ATOM   2841  OH  TYR L  92     -18.178 -18.807 -52.890  1.00  0.00      LL0  O  
ATOM   2842  H   TYR L  92     -10.411 -16.135 -51.559  1.00  0.00      LL0  H  
ATOM   2843  HH  TYR L  92     -18.420 -18.701 -53.805  1.00  0.00      LL0  H  
ATOM   2844  N   THR L  93     -11.325 -18.558 -52.802  1.00  0.00      LL0  N  
ATOM   2845  CA  THR L  93     -10.977 -19.795 -53.488  1.00  0.00      LL0  C  
ATOM   2846  C   THR L  93      -9.554 -20.227 -53.195  1.00  0.00      LL0  C  
ATOM   2847  O   THR L  93      -8.643 -19.416 -53.149  1.00  0.00      LL0  O  
ATOM   2848  CB  THR L  93     -11.182 -19.567 -54.986  1.00  0.00      LL0  C  
ATOM   2849  CG2 THR L  93     -11.313 -20.876 -55.768  1.00  0.00      LL0  C  
ATOM   2850  OG1 THR L  93     -12.332 -18.734 -55.188  1.00  0.00      LL0  O  
ATOM   2851  H   THR L  93     -11.224 -17.706 -53.320  1.00  0.00      LL0  H  
ATOM   2852  HG1 THR L  93     -12.288 -18.439 -56.092  1.00  0.00      LL0  H  
ATOM   2853  N   ILE L  94      -9.397 -21.536 -52.974  1.00  0.00      LL0  N  
ATOM   2854  CA  ILE L  94      -8.027 -22.041 -52.888  1.00  0.00      LL0  C  
ATOM   2855  C   ILE L  94      -7.571 -22.351 -54.309  1.00  0.00      LL0  C  
ATOM   2856  O   ILE L  94      -8.346 -22.944 -55.048  1.00  0.00      LL0  O  
ATOM   2857  CB  ILE L  94      -8.024 -23.290 -51.983  1.00  0.00      LL0  C  
ATOM   2858  CG1 ILE L  94      -8.483 -22.925 -50.566  1.00  0.00      LL0  C  
ATOM   2859  CG2 ILE L  94      -6.690 -24.047 -51.965  1.00  0.00      LL0  C  
ATOM   2860  CD1 ILE L  94      -7.509 -22.011 -49.816  1.00  0.00      LL0  C  
ATOM   2861  H   ILE L  94     -10.149 -22.165 -53.161  1.00  0.00      LL0  H  
ATOM   2862  N   PRO L  95      -6.331 -21.947 -54.685  1.00  0.00      LL0  N  
ATOM   2863  CA  PRO L  95      -5.399 -21.185 -53.839  1.00  0.00      LL0  C  
ATOM   2864  C   PRO L  95      -5.752 -19.712 -53.693  1.00  0.00      LL0  C  
ATOM   2865  O   PRO L  95      -6.283 -19.074 -54.592  1.00  0.00      LL0  O  
ATOM   2866  CB  PRO L  95      -4.069 -21.401 -54.568  1.00  0.00      LL0  C  
ATOM   2867  CG  PRO L  95      -4.446 -21.507 -56.044  1.00  0.00      LL0  C  
ATOM   2868  CD  PRO L  95      -5.766 -22.265 -55.993  1.00  0.00      LL0  C  
ATOM   2869  N   TRP L  96      -5.425 -19.203 -52.493  1.00  0.00      LL0  N  
ATOM   2870  CA  TRP L  96      -5.588 -17.761 -52.325  1.00  0.00      LL0  C  
ATOM   2871  C   TRP L  96      -4.521 -17.014 -53.093  1.00  0.00      LL0  C  
ATOM   2872  O   TRP L  96      -3.393 -17.476 -53.220  1.00  0.00      LL0  O  
ATOM   2873  CB  TRP L  96      -5.549 -17.359 -50.846  1.00  0.00      LL0  C  
ATOM   2874  CG  TRP L  96      -6.775 -17.847 -50.105  1.00  0.00      LL0  C  
ATOM   2875  CD1 TRP L  96      -8.057 -18.062 -50.630  1.00  0.00      LL0  C  
ATOM   2876  CD2 TRP L  96      -6.888 -18.185 -48.708  1.00  0.00      LL0  C  
ATOM   2877  CE2 TRP L  96      -8.248 -18.588 -48.474  1.00  0.00      LL0  C  
ATOM   2878  CE3 TRP L  96      -5.964 -18.172 -47.642  1.00  0.00      LL0  C  
ATOM   2879  NE1 TRP L  96      -8.928 -18.500 -49.683  1.00  0.00      LL0  N  
ATOM   2880  CZ2 TRP L  96      -8.652 -18.979 -47.181  1.00  0.00      LL0  C  
ATOM   2881  CZ3 TRP L  96      -6.381 -18.562 -46.353  1.00  0.00      LL0  C  
ATOM   2882  CH2 TRP L  96      -7.715 -18.963 -46.127  1.00  0.00      LL0  C  
ATOM   2883  H   TRP L  96      -4.888 -19.740 -51.848  1.00  0.00      LL0  H  
ATOM   2884  HE1 TRP L  96      -9.871 -18.713 -49.851  1.00  0.00      LL0  H  
ATOM   2885  N   THR L  97      -4.927 -15.858 -53.609  1.00  0.00      LL0  N  
ATOM   2886  CA  THR L  97      -4.004 -15.155 -54.488  1.00  0.00      LL0  C  
ATOM   2887  C   THR L  97      -3.916 -13.694 -54.116  1.00  0.00      LL0  C  
ATOM   2888  O   THR L  97      -4.923 -13.029 -53.892  1.00  0.00      LL0  O  
ATOM   2889  CB  THR L  97      -4.474 -15.332 -55.931  1.00  0.00      LL0  C  
ATOM   2890  CG2 THR L  97      -3.853 -16.562 -56.596  1.00  0.00      LL0  C  
ATOM   2891  OG1 THR L  97      -5.904 -15.432 -55.962  1.00  0.00      LL0  O  
ATOM   2892  H   THR L  97      -5.867 -15.529 -53.526  1.00  0.00      LL0  H  
ATOM   2893  HG1 THR L  97      -6.149 -15.189 -56.855  1.00  0.00      LL0  H  
ATOM   2894  N   PHE L  98      -2.666 -13.226 -54.023  1.00  0.00      LL0  N  
ATOM   2895  CA  PHE L  98      -2.514 -11.801 -53.749  1.00  0.00      LL0  C  
ATOM   2896  C   PHE L  98      -2.514 -10.987 -55.022  1.00  0.00      LL0  C  
ATOM   2897  O   PHE L  98      -2.461 -11.516 -56.127  1.00  0.00      LL0  O  
ATOM   2898  CB  PHE L  98      -1.247 -11.528 -52.937  1.00  0.00      LL0  C  
ATOM   2899  CG  PHE L  98      -1.458 -11.882 -51.483  1.00  0.00      LL0  C  
ATOM   2900  CD1 PHE L  98      -1.421 -13.234 -51.072  1.00  0.00      LL0  C  
ATOM   2901  CD2 PHE L  98      -1.681 -10.842 -50.555  1.00  0.00      LL0  C  
ATOM   2902  CE1 PHE L  98      -1.603 -13.548 -49.713  1.00  0.00      LL0  C  
ATOM   2903  CE2 PHE L  98      -1.860 -11.155 -49.194  1.00  0.00      LL0  C  
ATOM   2904  CZ  PHE L  98      -1.816 -12.505 -48.787  1.00  0.00      LL0  C  
ATOM   2905  H   PHE L  98      -1.878 -13.787 -54.270  1.00  0.00      LL0  H  
ATOM   2906  N   GLY L  99      -2.588  -9.673 -54.803  1.00  0.00      LL0  N  
ATOM   2907  CA  GLY L  99      -2.545  -8.767 -55.936  1.00  0.00      LL0  C  
ATOM   2908  C   GLY L  99      -1.135  -8.464 -56.369  1.00  0.00      LL0  C  
ATOM   2909  O   GLY L  99      -0.167  -8.703 -55.654  1.00  0.00      LL0  O  
ATOM   2910  H   GLY L  99      -2.593  -9.323 -53.866  1.00  0.00      LL0  H  
ATOM   2911  N   GLY L 100      -1.079  -7.901 -57.583  1.00  0.00      LL0  N  
ATOM   2912  CA  GLY L 100       0.216  -7.492 -58.131  1.00  0.00      LL0  C  
ATOM   2913  C   GLY L 100       0.979  -6.448 -57.323  1.00  0.00      LL0  C  
ATOM   2914  O   GLY L 100       2.198  -6.348 -57.396  1.00  0.00      LL0  O  
ATOM   2915  H   GLY L 100      -1.935  -7.851 -58.100  1.00  0.00      LL0  H  
ATOM   2916  N   GLY L 101       0.204  -5.674 -56.549  1.00  0.00      LL0  N  
ATOM   2917  CA  GLY L 101       0.854  -4.604 -55.807  1.00  0.00      LL0  C  
ATOM   2918  C   GLY L 101       0.610  -3.239 -56.410  1.00  0.00      LL0  C  
ATOM   2919  O   GLY L 101       0.500  -3.061 -57.617  1.00  0.00      LL0  O  
ATOM   2920  H   GLY L 101      -0.786  -5.800 -56.502  1.00  0.00      LL0  H  
ATOM   2921  N   THR L 102       0.539  -2.279 -55.485  1.00  0.00      LL0  N  
ATOM   2922  CA  THR L 102       0.547  -0.880 -55.885  1.00  0.00      LL0  C  
ATOM   2923  C   THR L 102       1.248  -0.051 -54.835  1.00  0.00      LL0  C  
ATOM   2924  O   THR L 102       0.743   0.160 -53.738  1.00  0.00      LL0  O  
ATOM   2925  CB  THR L 102      -0.867  -0.345 -56.120  1.00  0.00      LL0  C  
ATOM   2926  CG2 THR L 102      -0.849   1.058 -56.737  1.00  0.00      LL0  C  
ATOM   2927  OG1 THR L 102      -1.622  -1.256 -56.931  1.00  0.00      LL0  O  
ATOM   2928  H   THR L 102       0.458  -2.522 -54.518  1.00  0.00      LL0  H  
ATOM   2929  HG1 THR L 102      -1.091  -1.395 -57.720  1.00  0.00      LL0  H  
ATOM   2930  N   LYS L 103       2.450   0.399 -55.195  1.00  0.00      LL0  N  
ATOM   2931  CA  LYS L 103       3.086   1.299 -54.239  1.00  0.00      LL0  C  
ATOM   2932  C   LYS L 103       2.583   2.715 -54.433  1.00  0.00      LL0  C  
ATOM   2933  O   LYS L 103       2.345   3.159 -55.548  1.00  0.00      LL0  O  
ATOM   2934  CB  LYS L 103       4.612   1.201 -54.357  1.00  0.00      LL0  C  
ATOM   2935  CG  LYS L 103       5.376   1.918 -53.237  1.00  0.00      LL0  C  
ATOM   2936  CD  LYS L 103       6.257   3.055 -53.757  1.00  0.00      LL0  C  
ATOM   2937  CE  LYS L 103       7.385   2.535 -54.645  1.00  0.00      LL0  C  
ATOM   2938  NZ  LYS L 103       8.165   3.654 -55.174  1.00  0.00      LL0  N1+
ATOM   2939  H   LYS L 103       2.763   0.266 -56.138  1.00  0.00      LL0  H  
ATOM   2940  HZ1 LYS L 103       9.069   3.322 -55.560  1.00  0.00      LL0  H  
ATOM   2941  HZ2 LYS L 103       7.665   4.172 -55.926  1.00  0.00      LL0  H  
ATOM   2942  HZ3 LYS L 103       8.464   4.337 -54.449  1.00  0.00      LL0  H  
ATOM   2943  N   LEU L 104       2.420   3.415 -53.313  1.00  0.00      LL0  N  
ATOM   2944  CA  LEU L 104       2.161   4.837 -53.493  1.00  0.00      LL0  C  
ATOM   2945  C   LEU L 104       3.453   5.620 -53.548  1.00  0.00      LL0  C  
ATOM   2946  O   LEU L 104       4.171   5.731 -52.563  1.00  0.00      LL0  O  
ATOM   2947  CB  LEU L 104       1.236   5.350 -52.395  1.00  0.00      LL0  C  
ATOM   2948  CG  LEU L 104      -0.140   4.686 -52.455  1.00  0.00      LL0  C  
ATOM   2949  CD1 LEU L 104      -0.964   5.000 -51.210  1.00  0.00      LL0  C  
ATOM   2950  CD2 LEU L 104      -0.894   5.029 -53.742  1.00  0.00      LL0  C  
ATOM   2951  H   LEU L 104       2.608   3.000 -52.422  1.00  0.00      LL0  H  
ATOM   2952  N   GLU L 105       3.722   6.126 -54.759  1.00  0.00      LL0  N  
ATOM   2953  CA  GLU L 105       4.859   7.032 -54.909  1.00  0.00      LL0  C  
ATOM   2954  C   GLU L 105       4.507   8.363 -54.288  1.00  0.00      LL0  C  
ATOM   2955  O   GLU L 105       3.358   8.784 -54.323  1.00  0.00      LL0  O  
ATOM   2956  CB  GLU L 105       5.172   7.322 -56.383  1.00  0.00      LL0  C  
ATOM   2957  CG  GLU L 105       5.362   6.140 -57.342  1.00  0.00      LL0  C  
ATOM   2958  CD  GLU L 105       6.639   5.365 -57.069  1.00  0.00      LL0  C  
ATOM   2959  OE1 GLU L 105       6.731   4.206 -57.459  1.00  0.00      LL0  O  
ATOM   2960  OE2 GLU L 105       7.555   5.877 -56.435  1.00  0.00      LL0  O1-
ATOM   2961  H   GLU L 105       3.010   6.067 -55.456  1.00  0.00      LL0  H  
ATOM   2962  N   ILE L 106       5.528   9.039 -53.766  1.00  0.00      LL0  N  
ATOM   2963  CA  ILE L 106       5.290  10.442 -53.448  1.00  0.00      LL0  C  
ATOM   2964  C   ILE L 106       5.296  11.261 -54.726  1.00  0.00      LL0  C  
ATOM   2965  O   ILE L 106       6.283  11.309 -55.454  1.00  0.00      LL0  O  
ATOM   2966  CB  ILE L 106       6.336  10.963 -52.451  1.00  0.00      LL0  C  
ATOM   2967  CG1 ILE L 106       6.434  10.041 -51.232  1.00  0.00      LL0  C  
ATOM   2968  CG2 ILE L 106       6.065  12.418 -52.049  1.00  0.00      LL0  C  
ATOM   2969  CD1 ILE L 106       7.636  10.356 -50.341  1.00  0.00      LL0  C  
ATOM   2970  H   ILE L 106       6.434   8.617 -53.743  1.00  0.00      LL0  H  
ATOM   2971  N   LYS L 107       4.138  11.882 -54.976  1.00  0.00      LL0  N  
ATOM   2972  CA  LYS L 107       4.010  12.804 -56.103  1.00  0.00      LL0  C  
ATOM   2973  C   LYS L 107       4.829  14.053 -55.874  1.00  0.00      LL0  C  
ATOM   2974  O   LYS L 107       4.545  14.839 -54.978  1.00  0.00      LL0  O  
ATOM   2975  CB  LYS L 107       2.545  13.196 -56.285  1.00  0.00      LL0  C  
ATOM   2976  CG  LYS L 107       2.169  14.001 -57.534  1.00  0.00      LL0  C  
ATOM   2977  CD  LYS L 107       0.843  14.782 -57.432  1.00  0.00      LL0  C  
ATOM   2978  CE  LYS L 107      -0.493  14.018 -57.367  1.00  0.00      LL0  C  
ATOM   2979  NZ  LYS L 107      -0.662  13.276 -56.114  1.00  0.00      LL0  N1+
ATOM   2980  H   LYS L 107       3.402  11.746 -54.312  1.00  0.00      LL0  H  
ATOM   2981  HZ1 LYS L 107      -0.348  12.294 -56.233  1.00  0.00      LL0  H  
ATOM   2982  HZ2 LYS L 107      -0.180  13.724 -55.311  1.00  0.00      LL0  H  
ATOM   2983  HZ3 LYS L 107      -1.671  13.207 -55.841  1.00  0.00      LL0  H  
ATOM   2984  N   ARG L 108       5.846  14.194 -56.723  1.00  0.00      LL0  N  
ATOM   2985  CA  ARG L 108       6.686  15.378 -56.610  1.00  0.00      LL0  C  
ATOM   2986  C   ARG L 108       7.184  15.800 -57.976  1.00  0.00      LL0  C  
ATOM   2987  O   ARG L 108       6.835  15.207 -58.987  1.00  0.00      LL0  O  
ATOM   2988  CB  ARG L 108       7.844  15.139 -55.634  1.00  0.00      LL0  C  
ATOM   2989  CG  ARG L 108       8.608  13.839 -55.884  1.00  0.00      LL0  C  
ATOM   2990  CD  ARG L 108      10.107  14.034 -55.699  1.00  0.00      LL0  C  
ATOM   2991  NE  ARG L 108      10.617  14.937 -56.728  1.00  0.00      LL0  N  
ATOM   2992  CZ  ARG L 108      11.812  15.537 -56.596  1.00  0.00      LL0  C  
ATOM   2993  NH1 ARG L 108      12.519  15.404 -55.483  1.00  0.00      LL0  N1+
ATOM   2994  NH2 ARG L 108      12.288  16.241 -57.615  1.00  0.00      LL0  N  
ATOM   2995  H   ARG L 108       6.020  13.505 -57.429  1.00  0.00      LL0  H  
ATOM   2996  HE  ARG L 108      10.139  15.016 -57.607  1.00  0.00      LL0  H  
ATOM   2997 HH11 ARG L 108      13.478  15.710 -55.420  1.00  0.00      LL0  H  
ATOM   2998 HH12 ARG L 108      12.152  14.960 -54.659  1.00  0.00      LL0  H  
ATOM   2999 HH21 ARG L 108      13.190  16.671 -57.575  1.00  0.00      LL0  H  
ATOM   3000 HH22 ARG L 108      11.728  16.332 -58.447  1.00  0.00      LL0  H  
ATOM   3001  N   THR L 109       8.017  16.847 -57.974  1.00  0.00      LL0  N  
ATOM   3002  CA  THR L 109       8.509  17.348 -59.252  1.00  0.00      LL0  C  
ATOM   3003  C   THR L 109       9.396  16.367 -59.999  1.00  0.00      LL0  C  
ATOM   3004  O   THR L 109      10.282  15.736 -59.425  1.00  0.00      LL0  O  
ATOM   3005  CB  THR L 109       9.250  18.653 -58.979  1.00  0.00      LL0  C  
ATOM   3006  CG2 THR L 109       8.279  19.831 -58.883  1.00  0.00      LL0  C  
ATOM   3007  OG1 THR L 109       9.994  18.532 -57.754  1.00  0.00      LL0  O  
ATOM   3008  H   THR L 109       8.359  17.283 -57.142  1.00  0.00      LL0  H  
ATOM   3009  HG1 THR L 109      10.378  19.388 -57.595  1.00  0.00      LL0  H  
ATOM   3010  N   VAL L 110       9.125  16.300 -61.312  1.00  0.00      LL0  N  
ATOM   3011  CA  VAL L 110      10.028  15.602 -62.231  1.00  0.00      LL0  C  
ATOM   3012  C   VAL L 110      11.437  16.176 -62.118  1.00  0.00      LL0  C  
ATOM   3013  O   VAL L 110      11.604  17.368 -61.887  1.00  0.00      LL0  O  
ATOM   3014  CB  VAL L 110       9.447  15.723 -63.654  1.00  0.00      LL0  C  
ATOM   3015  CG1 VAL L 110      10.351  15.186 -64.768  1.00  0.00      LL0  C  
ATOM   3016  CG2 VAL L 110       8.072  15.052 -63.705  1.00  0.00      LL0  C  
ATOM   3017  H   VAL L 110       8.346  16.811 -61.668  1.00  0.00      LL0  H  
ATOM   3018  N   ALA L 111      12.428  15.283 -62.224  1.00  0.00      LL0  N  
ATOM   3019  CA  ALA L 111      13.793  15.757 -62.025  1.00  0.00      LL0  C  
ATOM   3020  C   ALA L 111      14.758  15.040 -62.935  1.00  0.00      LL0  C  
ATOM   3021  O   ALA L 111      14.606  13.856 -63.209  1.00  0.00      LL0  O  
ATOM   3022  CB  ALA L 111      14.237  15.561 -60.576  1.00  0.00      LL0  C  
ATOM   3023  H   ALA L 111      12.233  14.330 -62.470  1.00  0.00      LL0  H  
ATOM   3024  N   ALA L 112      15.721  15.833 -63.420  1.00  0.00      LL0  N  
ATOM   3025  CA  ALA L 112      16.678  15.291 -64.379  1.00  0.00      LL0  C  
ATOM   3026  C   ALA L 112      17.890  14.701 -63.683  1.00  0.00      LL0  C  
ATOM   3027  O   ALA L 112      18.480  15.314 -62.801  1.00  0.00      LL0  O  
ATOM   3028  CB  ALA L 112      17.134  16.393 -65.340  1.00  0.00      LL0  C  
ATOM   3029  H   ALA L 112      15.863  16.738 -63.025  1.00  0.00      LL0  H  
ATOM   3030  N   PRO L 113      18.245  13.470 -64.113  1.00  0.00      LL0  N  
ATOM   3031  CA  PRO L 113      19.329  12.760 -63.435  1.00  0.00      LL0  C  
ATOM   3032  C   PRO L 113      20.690  13.417 -63.584  1.00  0.00      LL0  C  
ATOM   3033  O   PRO L 113      21.230  13.596 -64.670  1.00  0.00      LL0  O  
ATOM   3034  CB  PRO L 113      19.250  11.361 -64.055  1.00  0.00      LL0  C  
ATOM   3035  CG  PRO L 113      18.642  11.568 -65.440  1.00  0.00      LL0  C  
ATOM   3036  CD  PRO L 113      17.654  12.703 -65.203  1.00  0.00      LL0  C  
ATOM   3037  N   SER L 114      21.252  13.734 -62.415  1.00  0.00      LL0  N  
ATOM   3038  CA  SER L 114      22.674  14.054 -62.411  1.00  0.00      LL0  C  
ATOM   3039  C   SER L 114      23.510  12.798 -62.590  1.00  0.00      LL0  C  
ATOM   3040  O   SER L 114      23.573  11.934 -61.726  1.00  0.00      LL0  O  
ATOM   3041  CB  SER L 114      23.017  14.781 -61.115  1.00  0.00      LL0  C  
ATOM   3042  OG  SER L 114      22.237  15.980 -61.034  1.00  0.00      LL0  O  
ATOM   3043  H   SER L 114      20.746  13.520 -61.579  1.00  0.00      LL0  H  
ATOM   3044  HG  SER L 114      21.331  15.735 -61.196  1.00  0.00      LL0  H  
ATOM   3045  N   VAL L 115      24.118  12.713 -63.780  1.00  0.00      LL0  N  
ATOM   3046  CA  VAL L 115      24.809  11.459 -64.072  1.00  0.00      LL0  C  
ATOM   3047  C   VAL L 115      26.303  11.489 -63.790  1.00  0.00      LL0  C  
ATOM   3048  O   VAL L 115      27.004  12.483 -63.987  1.00  0.00      LL0  O  
ATOM   3049  CB  VAL L 115      24.465  10.995 -65.499  1.00  0.00      LL0  C  
ATOM   3050  CG1 VAL L 115      25.102   9.663 -65.910  1.00  0.00      LL0  C  
ATOM   3051  CG2 VAL L 115      22.948  10.884 -65.614  1.00  0.00      LL0  C  
ATOM   3052  H   VAL L 115      23.994  13.435 -64.458  1.00  0.00      LL0  H  
ATOM   3053  N   PHE L 116      26.760  10.340 -63.288  1.00  0.00      LL0  N  
ATOM   3054  CA  PHE L 116      28.167  10.084 -63.011  1.00  0.00      LL0  C  
ATOM   3055  C   PHE L 116      28.514   8.774 -63.692  1.00  0.00      LL0  C  
ATOM   3056  O   PHE L 116      27.627   7.973 -63.949  1.00  0.00      LL0  O  
ATOM   3057  CB  PHE L 116      28.406   9.958 -61.496  1.00  0.00      LL0  C  
ATOM   3058  CG  PHE L 116      27.661  11.018 -60.705  1.00  0.00      LL0  C  
ATOM   3059  CD1 PHE L 116      28.275  12.258 -60.435  1.00  0.00      LL0  C  
ATOM   3060  CD2 PHE L 116      26.354  10.749 -60.244  1.00  0.00      LL0  C  
ATOM   3061  CE1 PHE L 116      27.571  13.243 -59.715  1.00  0.00      LL0  C  
ATOM   3062  CE2 PHE L 116      25.652  11.726 -59.514  1.00  0.00      LL0  C  
ATOM   3063  CZ  PHE L 116      26.266  12.969 -59.261  1.00  0.00      LL0  C  
ATOM   3064  H   PHE L 116      26.103   9.591 -63.166  1.00  0.00      LL0  H  
ATOM   3065  N   ILE L 117      29.806   8.573 -63.966  1.00  0.00      LL0  N  
ATOM   3066  CA  ILE L 117      30.181   7.225 -64.386  1.00  0.00      LL0  C  
ATOM   3067  C   ILE L 117      31.476   6.862 -63.686  1.00  0.00      LL0  C  
ATOM   3068  O   ILE L 117      32.275   7.739 -63.375  1.00  0.00      LL0  O  
ATOM   3069  CB  ILE L 117      30.249   7.113 -65.929  1.00  0.00      LL0  C  
ATOM   3070  CG1 ILE L 117      30.353   5.659 -66.405  1.00  0.00      LL0  C  
ATOM   3071  CG2 ILE L 117      31.330   8.003 -66.540  1.00  0.00      LL0  C  
ATOM   3072  CD1 ILE L 117      30.379   5.531 -67.929  1.00  0.00      LL0  C  
ATOM   3073  H   ILE L 117      30.531   9.238 -63.796  1.00  0.00      LL0  H  
ATOM   3074  N   PHE L 118      31.616   5.566 -63.406  1.00  0.00      LL0  N  
ATOM   3075  CA  PHE L 118      32.728   5.095 -62.593  1.00  0.00      LL0  C  
ATOM   3076  C   PHE L 118      33.520   4.031 -63.323  1.00  0.00      LL0  C  
ATOM   3077  O   PHE L 118      33.029   2.935 -63.579  1.00  0.00      LL0  O  
ATOM   3078  CB  PHE L 118      32.222   4.489 -61.281  1.00  0.00      LL0  C  
ATOM   3079  CG  PHE L 118      31.464   5.485 -60.434  1.00  0.00      LL0  C  
ATOM   3080  CD1 PHE L 118      32.178   6.350 -59.579  1.00  0.00      LL0  C  
ATOM   3081  CD2 PHE L 118      30.053   5.519 -60.495  1.00  0.00      LL0  C  
ATOM   3082  CE1 PHE L 118      31.473   7.257 -58.765  1.00  0.00      LL0  C  
ATOM   3083  CE2 PHE L 118      29.347   6.426 -59.682  1.00  0.00      LL0  C  
ATOM   3084  CZ  PHE L 118      30.064   7.283 -58.822  1.00  0.00      LL0  C  
ATOM   3085  H   PHE L 118      30.915   4.917 -63.700  1.00  0.00      LL0  H  
ATOM   3086  N   PRO L 119      34.780   4.395 -63.652  1.00  0.00      LL0  N  
ATOM   3087  CA  PRO L 119      35.754   3.386 -64.081  1.00  0.00      LL0  C  
ATOM   3088  C   PRO L 119      35.902   2.251 -63.075  1.00  0.00      LL0  C  
ATOM   3089  O   PRO L 119      35.974   2.469 -61.870  1.00  0.00      LL0  O  
ATOM   3090  CB  PRO L 119      37.045   4.204 -64.223  1.00  0.00      LL0  C  
ATOM   3091  CG  PRO L 119      36.596   5.643 -64.464  1.00  0.00      LL0  C  
ATOM   3092  CD  PRO L 119      35.335   5.743 -63.619  1.00  0.00      LL0  C  
ATOM   3093  N   PRO L 120      35.958   1.014 -63.615  1.00  0.00      LL0  N  
ATOM   3094  CA  PRO L 120      36.202  -0.132 -62.736  1.00  0.00      LL0  C  
ATOM   3095  C   PRO L 120      37.591  -0.047 -62.133  1.00  0.00      LL0  C  
ATOM   3096  O   PRO L 120      38.569   0.300 -62.788  1.00  0.00      LL0  O  
ATOM   3097  CB  PRO L 120      36.020  -1.318 -63.684  1.00  0.00      LL0  C  
ATOM   3098  CG  PRO L 120      36.359  -0.783 -65.072  1.00  0.00      LL0  C  
ATOM   3099  CD  PRO L 120      35.843   0.649 -65.020  1.00  0.00      LL0  C  
ATOM   3100  N   SER L 121      37.630  -0.348 -60.835  1.00  0.00      LL0  N  
ATOM   3101  CA  SER L 121      38.887  -0.147 -60.129  1.00  0.00      LL0  C  
ATOM   3102  C   SER L 121      40.049  -0.977 -60.649  1.00  0.00      LL0  C  
ATOM   3103  O   SER L 121      39.912  -2.150 -60.975  1.00  0.00      LL0  O  
ATOM   3104  CB  SER L 121      38.657  -0.434 -58.651  1.00  0.00      LL0  C  
ATOM   3105  OG  SER L 121      37.326  -0.042 -58.296  1.00  0.00      LL0  O  
ATOM   3106  H   SER L 121      36.809  -0.609 -60.326  1.00  0.00      LL0  H  
ATOM   3107  HG  SER L 121      37.334   0.914 -58.251  1.00  0.00      LL0  H  
ATOM   3108  N   ASP L 122      41.225  -0.330 -60.636  1.00  0.00      LL0  N  
ATOM   3109  CA  ASP L 122      42.486  -1.029 -60.919  1.00  0.00      LL0  C  
ATOM   3110  C   ASP L 122      42.671  -2.355 -60.162  1.00  0.00      LL0  C  
ATOM   3111  O   ASP L 122      43.249  -3.333 -60.637  1.00  0.00      LL0  O  
ATOM   3112  CB  ASP L 122      43.624  -0.020 -60.679  1.00  0.00      LL0  C  
ATOM   3113  CG  ASP L 122      44.980  -0.690 -60.701  1.00  0.00      LL0  C  
ATOM   3114  OD1 ASP L 122      45.573  -0.840 -59.638  1.00  0.00      LL0  O  
ATOM   3115  OD2 ASP L 122      45.401  -1.180 -61.746  1.00  0.00      LL0  O1-
ATOM   3116  H   ASP L 122      41.223   0.659 -60.497  1.00  0.00      LL0  H  
ATOM   3117  N   GLU L 123      42.104  -2.345 -58.946  1.00  0.00      LL0  N  
ATOM   3118  CA  GLU L 123      41.938  -3.574 -58.169  1.00  0.00      LL0  C  
ATOM   3119  C   GLU L 123      41.163  -4.660 -58.914  1.00  0.00      LL0  C  
ATOM   3120  O   GLU L 123      41.672  -5.728 -59.234  1.00  0.00      LL0  O  
ATOM   3121  CB  GLU L 123      41.260  -3.190 -56.854  1.00  0.00      LL0  C  
ATOM   3122  CG  GLU L 123      41.228  -4.267 -55.767  1.00  0.00      LL0  C  
ATOM   3123  CD  GLU L 123      40.501  -3.729 -54.547  1.00  0.00      LL0  C  
ATOM   3124  OE1 GLU L 123      40.632  -2.547 -54.228  1.00  0.00      LL0  O  
ATOM   3125  OE2 GLU L 123      39.790  -4.486 -53.892  1.00  0.00      LL0  O1-
ATOM   3126  H   GLU L 123      41.805  -1.466 -58.580  1.00  0.00      LL0  H  
ATOM   3127  N   GLN L 124      39.903  -4.305 -59.224  1.00  0.00      LL0  N  
ATOM   3128  CA  GLN L 124      39.006  -5.239 -59.908  1.00  0.00      LL0  C  
ATOM   3129  C   GLN L 124      39.549  -5.815 -61.206  1.00  0.00      LL0  C  
ATOM   3130  O   GLN L 124      39.391  -6.991 -61.530  1.00  0.00      LL0  O  
ATOM   3131  CB  GLN L 124      37.654  -4.578 -60.161  1.00  0.00      LL0  C  
ATOM   3132  CG  GLN L 124      36.582  -5.626 -60.442  1.00  0.00      LL0  C  
ATOM   3133  CD  GLN L 124      35.302  -4.964 -60.885  1.00  0.00      LL0  C  
ATOM   3134  NE2 GLN L 124      34.226  -5.722 -60.670  1.00  0.00      LL0  N  
ATOM   3135  OE1 GLN L 124      35.274  -3.873 -61.436  1.00  0.00      LL0  O  
ATOM   3136  H   GLN L 124      39.594  -3.379 -59.021  1.00  0.00      LL0  H  
ATOM   3137 HE21 GLN L 124      34.296  -6.564 -60.140  1.00  0.00      LL0  H  
ATOM   3138 HE22 GLN L 124      33.339  -5.456 -61.053  1.00  0.00      LL0  H  
ATOM   3139  N   LEU L 125      40.245  -4.917 -61.915  1.00  0.00      LL0  N  
ATOM   3140  CA  LEU L 125      40.891  -5.319 -63.160  1.00  0.00      LL0  C  
ATOM   3141  C   LEU L 125      41.901  -6.444 -63.010  1.00  0.00      LL0  C  
ATOM   3142  O   LEU L 125      42.055  -7.290 -63.881  1.00  0.00      LL0  O  
ATOM   3143  CB  LEU L 125      41.529  -4.102 -63.828  1.00  0.00      LL0  C  
ATOM   3144  CG  LEU L 125      40.510  -3.002 -64.138  1.00  0.00      LL0  C  
ATOM   3145  CD1 LEU L 125      41.188  -1.720 -64.617  1.00  0.00      LL0  C  
ATOM   3146  CD2 LEU L 125      39.421  -3.483 -65.097  1.00  0.00      LL0  C  
ATOM   3147  H   LEU L 125      40.248  -3.966 -61.601  1.00  0.00      LL0  H  
ATOM   3148  N   LYS L 126      42.578  -6.433 -61.850  1.00  0.00      LL0  N  
ATOM   3149  CA  LYS L 126      43.467  -7.562 -61.570  1.00  0.00      LL0  C  
ATOM   3150  C   LYS L 126      42.721  -8.858 -61.341  1.00  0.00      LL0  C  
ATOM   3151  O   LYS L 126      43.105  -9.918 -61.813  1.00  0.00      LL0  O  
ATOM   3152  CB  LYS L 126      44.394  -7.246 -60.401  1.00  0.00      LL0  C  
ATOM   3153  CG  LYS L 126      45.265  -6.047 -60.752  1.00  0.00      LL0  C  
ATOM   3154  CD  LYS L 126      46.154  -5.568 -59.608  1.00  0.00      LL0  C  
ATOM   3155  CE  LYS L 126      46.892  -4.294 -60.012  1.00  0.00      LL0  C  
ATOM   3156  NZ  LYS L 126      45.909  -3.242 -60.276  1.00  0.00      LL0  N1+
ATOM   3157  H   LYS L 126      42.361  -5.757 -61.143  1.00  0.00      LL0  H  
ATOM   3158  HZ1 LYS L 126      46.231  -2.535 -60.976  1.00  0.00      LL0  H  
ATOM   3159  HZ2 LYS L 126      44.977  -3.566 -60.607  1.00  0.00      LL0  H  
ATOM   3160  HZ3 LYS L 126      45.744  -2.625 -59.453  1.00  0.00      LL0  H  
ATOM   3161  N   SER L 127      41.576  -8.717 -60.667  1.00  0.00      LL0  N  
ATOM   3162  CA  SER L 127      40.672  -9.863 -60.614  1.00  0.00      LL0  C  
ATOM   3163  C   SER L 127      39.819 -10.073 -61.866  1.00  0.00      LL0  C  
ATOM   3164  O   SER L 127      38.666 -10.479 -61.792  1.00  0.00      LL0  O  
ATOM   3165  CB  SER L 127      39.806  -9.735 -59.359  1.00  0.00      LL0  C  
ATOM   3166  OG  SER L 127      39.443  -8.361 -59.169  1.00  0.00      LL0  O  
ATOM   3167  H   SER L 127      41.303  -7.849 -60.245  1.00  0.00      LL0  H  
ATOM   3168  HG  SER L 127      39.059  -8.077 -59.994  1.00  0.00      LL0  H  
ATOM   3169  N   GLY L 128      40.413  -9.757 -63.032  1.00  0.00      LL0  N  
ATOM   3170  CA  GLY L 128      39.775 -10.080 -64.308  1.00  0.00      LL0  C  
ATOM   3171  C   GLY L 128      38.436  -9.433 -64.638  1.00  0.00      LL0  C  
ATOM   3172  O   GLY L 128      37.833  -9.735 -65.662  1.00  0.00      LL0  O  
ATOM   3173  H   GLY L 128      41.350  -9.412 -63.039  1.00  0.00      LL0  H  
ATOM   3174  N   THR L 129      37.986  -8.537 -63.755  1.00  0.00      LL0  N  
ATOM   3175  CA  THR L 129      36.614  -8.085 -63.939  1.00  0.00      LL0  C  
ATOM   3176  C   THR L 129      36.554  -6.582 -64.145  1.00  0.00      LL0  C  
ATOM   3177  O   THR L 129      37.338  -5.832 -63.578  1.00  0.00      LL0  O  
ATOM   3178  CB  THR L 129      35.779  -8.552 -62.736  1.00  0.00      LL0  C  
ATOM   3179  CG2 THR L 129      34.278  -8.310 -62.911  1.00  0.00      LL0  C  
ATOM   3180  OG1 THR L 129      36.005  -9.944 -62.483  1.00  0.00      LL0  O  
ATOM   3181  H   THR L 129      38.541  -8.190 -62.997  1.00  0.00      LL0  H  
ATOM   3182  HG1 THR L 129      36.928 -10.060 -62.271  1.00  0.00      LL0  H  
ATOM   3183  N   ALA L 130      35.604  -6.180 -64.995  1.00  0.00      LL0  N  
ATOM   3184  CA  ALA L 130      35.437  -4.758 -65.255  1.00  0.00      LL0  C  
ATOM   3185  C   ALA L 130      33.997  -4.325 -65.078  1.00  0.00      LL0  C  
ATOM   3186  O   ALA L 130      33.215  -4.274 -66.021  1.00  0.00      LL0  O  
ATOM   3187  CB  ALA L 130      35.882  -4.423 -66.678  1.00  0.00      LL0  C  
ATOM   3188  H   ALA L 130      35.015  -6.843 -65.462  1.00  0.00      LL0  H  
ATOM   3189  N   SER L 131      33.670  -4.015 -63.822  1.00  0.00      LL0  N  
ATOM   3190  CA  SER L 131      32.331  -3.479 -63.630  1.00  0.00      LL0  C  
ATOM   3191  C   SER L 131      32.278  -1.966 -63.665  1.00  0.00      LL0  C  
ATOM   3192  O   SER L 131      32.646  -1.262 -62.733  1.00  0.00      LL0  O  
ATOM   3193  CB  SER L 131      31.679  -4.035 -62.370  1.00  0.00      LL0  C  
ATOM   3194  OG  SER L 131      31.769  -5.470 -62.357  1.00  0.00      LL0  O  
ATOM   3195  H   SER L 131      34.340  -4.001 -63.081  1.00  0.00      LL0  H  
ATOM   3196  HG  SER L 131      31.043  -5.765 -62.912  1.00  0.00      LL0  H  
ATOM   3197  N   VAL L 132      31.822  -1.499 -64.827  1.00  0.00      LL0  N  
ATOM   3198  CA  VAL L 132      31.684  -0.063 -65.027  1.00  0.00      LL0  C  
ATOM   3199  C   VAL L 132      30.336   0.407 -64.513  1.00  0.00      LL0  C  
ATOM   3200  O   VAL L 132      29.297  -0.107 -64.908  1.00  0.00      LL0  O  
ATOM   3201  CB  VAL L 132      31.831   0.254 -66.517  1.00  0.00      LL0  C  
ATOM   3202  CG1 VAL L 132      31.954   1.757 -66.749  1.00  0.00      LL0  C  
ATOM   3203  CG2 VAL L 132      32.993  -0.520 -67.142  1.00  0.00      LL0  C  
ATOM   3204  H   VAL L 132      31.411  -2.163 -65.452  1.00  0.00      LL0  H  
ATOM   3205  N   VAL L 133      30.384   1.382 -63.601  1.00  0.00      LL0  N  
ATOM   3206  CA  VAL L 133      29.098   1.757 -63.016  1.00  0.00      LL0  C  
ATOM   3207  C   VAL L 133      28.624   3.128 -63.461  1.00  0.00      LL0  C  
ATOM   3208  O   VAL L 133      29.278   4.139 -63.245  1.00  0.00      LL0  O  
ATOM   3209  CB  VAL L 133      29.154   1.640 -61.483  1.00  0.00      LL0  C  
ATOM   3210  CG1 VAL L 133      27.809   1.956 -60.820  1.00  0.00      LL0  C  
ATOM   3211  CG2 VAL L 133      29.648   0.252 -61.067  1.00  0.00      LL0  C  
ATOM   3212  H   VAL L 133      31.253   1.816 -63.353  1.00  0.00      LL0  H  
ATOM   3213  N   CYS L 134      27.452   3.135 -64.099  1.00  0.00      LL0  N  
ATOM   3214  CA  CYS L 134      26.835   4.436 -64.353  1.00  0.00      LL0  C  
ATOM   3215  C   CYS L 134      25.938   4.804 -63.190  1.00  0.00      LL0  C  
ATOM   3216  O   CYS L 134      25.409   3.932 -62.510  1.00  0.00      LL0  O  
ATOM   3217  CB  CYS L 134      26.033   4.395 -65.653  1.00  0.00      LL0  C  
ATOM   3218  SG  CYS L 134      25.591   5.998 -66.373  1.00  0.00      LL0  S  
ATOM   3219  H   CYS L 134      26.965   2.268 -64.211  1.00  0.00      LL0  H  
ATOM   3220  N   LEU L 135      25.792   6.112 -62.984  1.00  0.00      LL0  N  
ATOM   3221  CA  LEU L 135      24.965   6.558 -61.872  1.00  0.00      LL0  C  
ATOM   3222  C   LEU L 135      24.055   7.690 -62.285  1.00  0.00      LL0  C  
ATOM   3223  O   LEU L 135      24.481   8.781 -62.638  1.00  0.00      LL0  O  
ATOM   3224  CB  LEU L 135      25.835   6.956 -60.677  1.00  0.00      LL0  C  
ATOM   3225  CG  LEU L 135      25.042   7.400 -59.443  1.00  0.00      LL0  C  
ATOM   3226  CD1 LEU L 135      24.116   6.307 -58.913  1.00  0.00      LL0  C  
ATOM   3227  CD2 LEU L 135      25.963   7.942 -58.356  1.00  0.00      LL0  C  
ATOM   3228  H   LEU L 135      26.250   6.772 -63.581  1.00  0.00      LL0  H  
ATOM   3229  N   LEU L 136      22.771   7.361 -62.227  1.00  0.00      LL0  N  
ATOM   3230  CA  LEU L 136      21.720   8.314 -62.541  1.00  0.00      LL0  C  
ATOM   3231  C   LEU L 136      21.151   8.798 -61.229  1.00  0.00      LL0  C  
ATOM   3232  O   LEU L 136      20.267   8.170 -60.661  1.00  0.00      LL0  O  
ATOM   3233  CB  LEU L 136      20.592   7.632 -63.324  1.00  0.00      LL0  C  
ATOM   3234  CG  LEU L 136      20.848   7.132 -64.752  1.00  0.00      LL0  C  
ATOM   3235  CD1 LEU L 136      21.915   6.041 -64.885  1.00  0.00      LL0  C  
ATOM   3236  CD2 LEU L 136      19.531   6.657 -65.362  1.00  0.00      LL0  C  
ATOM   3237  H   LEU L 136      22.536   6.449 -61.899  1.00  0.00      LL0  H  
ATOM   3238  N   ASN L 137      21.712   9.902 -60.738  1.00  0.00      LL0  N  
ATOM   3239  CA  ASN L 137      21.182  10.329 -59.447  1.00  0.00      LL0  C  
ATOM   3240  C   ASN L 137      20.035  11.300 -59.599  1.00  0.00      LL0  C  
ATOM   3241  O   ASN L 137      20.036  12.106 -60.521  1.00  0.00      LL0  O  
ATOM   3242  CB  ASN L 137      22.291  10.936 -58.594  1.00  0.00      LL0  C  
ATOM   3243  CG  ASN L 137      22.184  10.388 -57.190  1.00  0.00      LL0  C  
ATOM   3244  ND2 ASN L 137      21.805  11.276 -56.277  1.00  0.00      LL0  N  
ATOM   3245  OD1 ASN L 137      22.427   9.218 -56.932  1.00  0.00      LL0  O  
ATOM   3246  H   ASN L 137      22.392  10.437 -61.241  1.00  0.00      LL0  H  
ATOM   3247 HD21 ASN L 137      21.583  12.225 -56.509  1.00  0.00      LL0  H  
ATOM   3248 HD22 ASN L 137      21.749  11.005 -55.316  1.00  0.00      LL0  H  
ATOM   3249  N   ASN L 138      19.075  11.209 -58.667  1.00  0.00      LL0  N  
ATOM   3250  CA  ASN L 138      18.021  12.234 -58.574  1.00  0.00      LL0  C  
ATOM   3251  C   ASN L 138      17.090  12.389 -59.767  1.00  0.00      LL0  C  
ATOM   3252  O   ASN L 138      16.854  13.479 -60.276  1.00  0.00      LL0  O  
ATOM   3253  CB  ASN L 138      18.535  13.635 -58.190  1.00  0.00      LL0  C  
ATOM   3254  CG  ASN L 138      19.286  13.629 -56.879  1.00  0.00      LL0  C  
ATOM   3255  ND2 ASN L 138      18.521  13.557 -55.789  1.00  0.00      LL0  N  
ATOM   3256  OD1 ASN L 138      20.508  13.698 -56.847  1.00  0.00      LL0  O  
ATOM   3257  H   ASN L 138      19.072  10.421 -58.044  1.00  0.00      LL0  H  
ATOM   3258 HD21 ASN L 138      17.518  13.496 -55.826  1.00  0.00      LL0  H  
ATOM   3259 HD22 ASN L 138      18.913  13.566 -54.874  1.00  0.00      LL0  H  
ATOM   3260  N   PHE L 139      16.532  11.252 -60.193  1.00  0.00      LL0  N  
ATOM   3261  CA  PHE L 139      15.505  11.389 -61.223  1.00  0.00      LL0  C  
ATOM   3262  C   PHE L 139      14.104  11.116 -60.707  1.00  0.00      LL0  C  
ATOM   3263  O   PHE L 139      13.911  10.436 -59.707  1.00  0.00      LL0  O  
ATOM   3264  CB  PHE L 139      15.838  10.544 -62.460  1.00  0.00      LL0  C  
ATOM   3265  CG  PHE L 139      15.920   9.069 -62.145  1.00  0.00      LL0  C  
ATOM   3266  CD1 PHE L 139      14.757   8.275 -62.232  1.00  0.00      LL0  C  
ATOM   3267  CD2 PHE L 139      17.161   8.510 -61.776  1.00  0.00      LL0  C  
ATOM   3268  CE1 PHE L 139      14.829   6.901 -61.939  1.00  0.00      LL0  C  
ATOM   3269  CE2 PHE L 139      17.235   7.137 -61.483  1.00  0.00      LL0  C  
ATOM   3270  CZ  PHE L 139      16.070   6.347 -61.565  1.00  0.00      LL0  C  
ATOM   3271  H   PHE L 139      16.727  10.385 -59.732  1.00  0.00      LL0  H  
ATOM   3272  N   TYR L 140      13.132  11.687 -61.424  1.00  0.00      LL0  N  
ATOM   3273  CA  TYR L 140      11.726  11.427 -61.105  1.00  0.00      LL0  C  
ATOM   3274  C   TYR L 140      10.937  11.668 -62.373  1.00  0.00      LL0  C  
ATOM   3275  O   TYR L 140      11.162  12.700 -62.996  1.00  0.00      LL0  O  
ATOM   3276  CB  TYR L 140      11.231  12.372 -59.992  1.00  0.00      LL0  C  
ATOM   3277  CG  TYR L 140       9.842  12.011 -59.501  1.00  0.00      LL0  C  
ATOM   3278  CD1 TYR L 140       8.714  12.586 -60.124  1.00  0.00      LL0  C  
ATOM   3279  CD2 TYR L 140       9.712  11.105 -58.429  1.00  0.00      LL0  C  
ATOM   3280  CE1 TYR L 140       7.429  12.237 -59.674  1.00  0.00      LL0  C  
ATOM   3281  CE2 TYR L 140       8.428  10.762 -57.973  1.00  0.00      LL0  C  
ATOM   3282  CZ  TYR L 140       7.301  11.336 -58.597  1.00  0.00      LL0  C  
ATOM   3283  OH  TYR L 140       6.038  11.017 -58.132  1.00  0.00      LL0  O  
ATOM   3284  H   TYR L 140      13.377  12.240 -62.224  1.00  0.00      LL0  H  
ATOM   3285  HH  TYR L 140       6.143  10.699 -57.236  1.00  0.00      LL0  H  
ATOM   3286  N   PRO L 141      10.012  10.745 -62.741  1.00  0.00      LL0  N  
ATOM   3287  CA  PRO L 141       9.716   9.505 -62.004  1.00  0.00      LL0  C  
ATOM   3288  C   PRO L 141      10.729   8.408 -62.313  1.00  0.00      LL0  C  
ATOM   3289  O   PRO L 141      11.842   8.679 -62.733  1.00  0.00      LL0  O  
ATOM   3290  CB  PRO L 141       8.301   9.203 -62.510  1.00  0.00      LL0  C  
ATOM   3291  CG  PRO L 141       8.315   9.654 -63.970  1.00  0.00      LL0  C  
ATOM   3292  CD  PRO L 141       9.172  10.912 -63.923  1.00  0.00      LL0  C  
ATOM   3293  N   ARG L 142      10.303   7.146 -62.128  1.00  0.00      LL0  N  
ATOM   3294  CA  ARG L 142      11.214   6.042 -62.458  1.00  0.00      LL0  C  
ATOM   3295  C   ARG L 142      11.458   5.770 -63.943  1.00  0.00      LL0  C  
ATOM   3296  O   ARG L 142      11.859   4.676 -64.320  1.00  0.00      LL0  O  
ATOM   3297  CB  ARG L 142      10.745   4.745 -61.786  1.00  0.00      LL0  C  
ATOM   3298  CG  ARG L 142      11.203   4.566 -60.338  1.00  0.00      LL0  C  
ATOM   3299  CD  ARG L 142      10.694   3.263 -59.707  1.00  0.00      LL0  C  
ATOM   3300  NE  ARG L 142      11.282   3.031 -58.384  1.00  0.00      LL0  N  
ATOM   3301  CZ  ARG L 142      12.385   2.269 -58.222  1.00  0.00      LL0  C  
ATOM   3302  NH1 ARG L 142      12.919   1.627 -59.256  1.00  0.00      LL0  N1+
ATOM   3303  NH2 ARG L 142      12.936   2.161 -57.022  1.00  0.00      LL0  N  
ATOM   3304  H   ARG L 142       9.382   6.962 -61.786  1.00  0.00      LL0  H  
ATOM   3305  HE  ARG L 142      10.886   3.472 -57.570  1.00  0.00      LL0  H  
ATOM   3306 HH11 ARG L 142      13.736   1.063 -59.136  1.00  0.00      LL0  H  
ATOM   3307 HH12 ARG L 142      12.512   1.705 -60.166  1.00  0.00      LL0  H  
ATOM   3308 HH21 ARG L 142      13.832   1.734 -56.855  1.00  0.00      LL0  H  
ATOM   3309 HH22 ARG L 142      12.442   2.551 -56.233  1.00  0.00      LL0  H  
ATOM   3310  N   GLU L 143      11.175   6.776 -64.782  1.00  0.00      LL0  N  
ATOM   3311  CA  GLU L 143      11.201   6.502 -66.215  1.00  0.00      LL0  C  
ATOM   3312  C   GLU L 143      12.564   6.772 -66.825  1.00  0.00      LL0  C  
ATOM   3313  O   GLU L 143      12.802   7.730 -67.556  1.00  0.00      LL0  O  
ATOM   3314  CB  GLU L 143      10.079   7.282 -66.894  1.00  0.00      LL0  C  
ATOM   3315  CG  GLU L 143       9.687   6.736 -68.268  1.00  0.00      LL0  C  
ATOM   3316  CD  GLU L 143       8.491   7.516 -68.768  1.00  0.00      LL0  C  
ATOM   3317  OE1 GLU L 143       8.652   8.344 -69.660  1.00  0.00      LL0  O  
ATOM   3318  OE2 GLU L 143       7.399   7.330 -68.236  1.00  0.00      LL0  O1-
ATOM   3319  H   GLU L 143      11.102   7.716 -64.452  1.00  0.00      LL0  H  
ATOM   3320  N   ALA L 144      13.478   5.886 -66.424  1.00  0.00      LL0  N  
ATOM   3321  CA  ALA L 144      14.853   6.067 -66.861  1.00  0.00      LL0  C  
ATOM   3322  C   ALA L 144      15.258   5.023 -67.878  1.00  0.00      LL0  C  
ATOM   3323  O   ALA L 144      14.585   4.021 -68.081  1.00  0.00      LL0  O  
ATOM   3324  CB  ALA L 144      15.796   6.019 -65.659  1.00  0.00      LL0  C  
ATOM   3325  H   ALA L 144      13.184   5.077 -65.911  1.00  0.00      LL0  H  
ATOM   3326  N   LYS L 145      16.397   5.314 -68.512  1.00  0.00      LL0  N  
ATOM   3327  CA  LYS L 145      16.912   4.447 -69.562  1.00  0.00      LL0  C  
ATOM   3328  C   LYS L 145      18.422   4.524 -69.549  1.00  0.00      LL0  C  
ATOM   3329  O   LYS L 145      19.000   5.574 -69.815  1.00  0.00      LL0  O  
ATOM   3330  CB  LYS L 145      16.377   4.924 -70.924  1.00  0.00      LL0  C  
ATOM   3331  CG  LYS L 145      16.738   4.071 -72.151  1.00  0.00      LL0  C  
ATOM   3332  CD  LYS L 145      17.399   4.881 -73.278  1.00  0.00      LL0  C  
ATOM   3333  CE  LYS L 145      18.817   5.299 -72.890  1.00  0.00      LL0  C  
ATOM   3334  NZ  LYS L 145      19.464   6.169 -73.876  1.00  0.00      LL0  N1+
ATOM   3335  H   LYS L 145      16.844   6.192 -68.333  1.00  0.00      LL0  H  
ATOM   3336  HZ1 LYS L 145      20.424   6.404 -73.545  1.00  0.00      LL0  H  
ATOM   3337  HZ2 LYS L 145      19.604   5.744 -74.820  1.00  0.00      LL0  H  
ATOM   3338  HZ3 LYS L 145      18.963   7.075 -73.978  1.00  0.00      LL0  H  
ATOM   3339  N   VAL L 146      19.050   3.380 -69.275  1.00  0.00      LL0  N  
ATOM   3340  CA  VAL L 146      20.484   3.382 -69.540  1.00  0.00      LL0  C  
ATOM   3341  C   VAL L 146      20.761   2.695 -70.859  1.00  0.00      LL0  C  
ATOM   3342  O   VAL L 146      20.233   1.635 -71.158  1.00  0.00      LL0  O  
ATOM   3343  CB  VAL L 146      21.259   2.717 -68.396  1.00  0.00      LL0  C  
ATOM   3344  CG1 VAL L 146      22.775   2.882 -68.551  1.00  0.00      LL0  C  
ATOM   3345  CG2 VAL L 146      20.788   3.263 -67.052  1.00  0.00      LL0  C  
ATOM   3346  H   VAL L 146      18.580   2.538 -69.002  1.00  0.00      LL0  H  
ATOM   3347  N   GLN L 147      21.606   3.346 -71.664  1.00  0.00      LL0  N  
ATOM   3348  CA  GLN L 147      22.152   2.565 -72.766  1.00  0.00      LL0  C  
ATOM   3349  C   GLN L 147      23.652   2.606 -72.749  1.00  0.00      LL0  C  
ATOM   3350  O   GLN L 147      24.271   3.624 -73.028  1.00  0.00      LL0  O  
ATOM   3351  CB  GLN L 147      21.613   3.025 -74.118  1.00  0.00      LL0  C  
ATOM   3352  CG  GLN L 147      20.321   2.295 -74.490  1.00  0.00      LL0  C  
ATOM   3353  CD  GLN L 147      19.692   2.952 -75.699  1.00  0.00      LL0  C  
ATOM   3354  NE2 GLN L 147      18.912   2.139 -76.413  1.00  0.00      LL0  N  
ATOM   3355  OE1 GLN L 147      19.885   4.130 -75.978  1.00  0.00      LL0  O  
ATOM   3356  H   GLN L 147      21.927   4.272 -71.460  1.00  0.00      LL0  H  
ATOM   3357 HE21 GLN L 147      18.788   1.184 -76.142  1.00  0.00      LL0  H  
ATOM   3358 HE22 GLN L 147      18.429   2.474 -77.221  1.00  0.00      LL0  H  
ATOM   3359  N   TRP L 148      24.213   1.445 -72.410  1.00  0.00      LL0  N  
ATOM   3360  CA  TRP L 148      25.662   1.343 -72.536  1.00  0.00      LL0  C  
ATOM   3361  C   TRP L 148      26.076   1.215 -73.983  1.00  0.00      LL0  C  
ATOM   3362  O   TRP L 148      26.090   0.133 -74.553  1.00  0.00      LL0  O  
ATOM   3363  CB  TRP L 148      26.182   0.139 -71.768  1.00  0.00      LL0  C  
ATOM   3364  CG  TRP L 148      26.073   0.352 -70.284  1.00  0.00      LL0  C  
ATOM   3365  CD1 TRP L 148      25.057  -0.111 -69.439  1.00  0.00      LL0  C  
ATOM   3366  CD2 TRP L 148      27.007   1.037 -69.429  1.00  0.00      LL0  C  
ATOM   3367  CE2 TRP L 148      26.498   0.942 -68.092  1.00  0.00      LL0  C  
ATOM   3368  CE3 TRP L 148      28.221   1.710 -69.681  1.00  0.00      LL0  C  
ATOM   3369  NE1 TRP L 148      25.302   0.234 -68.148  1.00  0.00      LL0  N  
ATOM   3370  CZ2 TRP L 148      27.222   1.514 -67.028  1.00  0.00      LL0  C  
ATOM   3371  CZ3 TRP L 148      28.932   2.282 -68.607  1.00  0.00      LL0  C  
ATOM   3372  CH2 TRP L 148      28.437   2.182 -67.289  1.00  0.00      LL0  C  
ATOM   3373  H   TRP L 148      23.652   0.651 -72.180  1.00  0.00      LL0  H  
ATOM   3374  HE1 TRP L 148      24.720   0.009 -67.386  1.00  0.00      LL0  H  
ATOM   3375  N   LYS L 149      26.391   2.371 -74.562  1.00  0.00      LL0  N  
ATOM   3376  CA  LYS L 149      26.850   2.347 -75.945  1.00  0.00      LL0  C  
ATOM   3377  C   LYS L 149      28.360   2.315 -76.008  1.00  0.00      LL0  C  
ATOM   3378  O   LYS L 149      29.027   3.208 -76.517  1.00  0.00      LL0  O  
ATOM   3379  CB  LYS L 149      26.234   3.528 -76.693  1.00  0.00      LL0  C  
ATOM   3380  CG  LYS L 149      24.778   3.212 -77.036  1.00  0.00      LL0  C  
ATOM   3381  CD  LYS L 149      23.933   4.427 -77.415  1.00  0.00      LL0  C  
ATOM   3382  CE  LYS L 149      22.565   4.008 -77.960  1.00  0.00      LL0  C  
ATOM   3383  NZ  LYS L 149      21.612   5.115 -77.847  1.00  0.00      LL0  N1+
ATOM   3384  H   LYS L 149      26.442   3.196 -73.993  1.00  0.00      LL0  H  
ATOM   3385  HZ1 LYS L 149      21.210   5.174 -76.883  1.00  0.00      LL0  H  
ATOM   3386  HZ2 LYS L 149      22.087   6.037 -77.958  1.00  0.00      LL0  H  
ATOM   3387  HZ3 LYS L 149      20.825   5.063 -78.513  1.00  0.00      LL0  H  
ATOM   3388  N   VAL L 150      28.873   1.231 -75.415  1.00  0.00      LL0  N  
ATOM   3389  CA  VAL L 150      30.320   1.148 -75.241  1.00  0.00      LL0  C  
ATOM   3390  C   VAL L 150      31.008   0.900 -76.568  1.00  0.00      LL0  C  
ATOM   3391  O   VAL L 150      30.786  -0.106 -77.230  1.00  0.00      LL0  O  
ATOM   3392  CB  VAL L 150      30.647   0.080 -74.193  1.00  0.00      LL0  C  
ATOM   3393  CG1 VAL L 150      32.147  -0.082 -73.963  1.00  0.00      LL0  C  
ATOM   3394  CG2 VAL L 150      29.937   0.416 -72.881  1.00  0.00      LL0  C  
ATOM   3395  H   VAL L 150      28.278   0.437 -75.268  1.00  0.00      LL0  H  
ATOM   3396  N   ASP L 151      31.771   1.930 -76.965  1.00  0.00      LL0  N  
ATOM   3397  CA  ASP L 151      32.365   1.973 -78.306  1.00  0.00      LL0  C  
ATOM   3398  C   ASP L 151      31.329   1.807 -79.406  1.00  0.00      LL0  C  
ATOM   3399  O   ASP L 151      31.543   1.174 -80.433  1.00  0.00      LL0  O  
ATOM   3400  CB  ASP L 151      33.511   0.956 -78.471  1.00  0.00      LL0  C  
ATOM   3401  CG  ASP L 151      34.575   1.153 -77.407  1.00  0.00      LL0  C  
ATOM   3402  OD1 ASP L 151      35.673   1.594 -77.724  1.00  0.00      LL0  O  
ATOM   3403  OD2 ASP L 151      34.321   0.864 -76.242  1.00  0.00      LL0  O1-
ATOM   3404  H   ASP L 151      32.013   2.613 -76.276  1.00  0.00      LL0  H  
ATOM   3405  N   ASN L 152      30.154   2.404 -79.105  1.00  0.00      LL0  N  
ATOM   3406  CA  ASN L 152      28.901   2.252 -79.864  1.00  0.00      LL0  C  
ATOM   3407  C   ASN L 152      28.129   0.984 -79.553  1.00  0.00      LL0  C  
ATOM   3408  O   ASN L 152      26.904   0.962 -79.569  1.00  0.00      LL0  O  
ATOM   3409  CB  ASN L 152      29.014   2.379 -81.394  1.00  0.00      LL0  C  
ATOM   3410  CG  ASN L 152      29.669   3.681 -81.797  1.00  0.00      LL0  C  
ATOM   3411  ND2 ASN L 152      30.974   3.563 -82.057  1.00  0.00      LL0  N  
ATOM   3412  OD1 ASN L 152      29.049   4.729 -81.894  1.00  0.00      LL0  O  
ATOM   3413  H   ASN L 152      30.115   2.888 -78.228  1.00  0.00      LL0  H  
ATOM   3414 HD21 ASN L 152      31.428   2.679 -81.915  1.00  0.00      LL0  H  
ATOM   3415 HD22 ASN L 152      31.480   4.359 -82.380  1.00  0.00      LL0  H  
ATOM   3416  N   ALA L 153      28.883  -0.086 -79.261  1.00  0.00      LL0  N  
ATOM   3417  CA  ALA L 153      28.231  -1.367 -79.005  1.00  0.00      LL0  C  
ATOM   3418  C   ALA L 153      27.376  -1.385 -77.753  1.00  0.00      LL0  C  
ATOM   3419  O   ALA L 153      27.846  -1.362 -76.618  1.00  0.00      LL0  O  
ATOM   3420  CB  ALA L 153      29.263  -2.494 -78.921  1.00  0.00      LL0  C  
ATOM   3421  H   ALA L 153      29.871  -0.008 -79.122  1.00  0.00      LL0  H  
ATOM   3422  N   LEU L 154      26.068  -1.442 -78.041  1.00  0.00      LL0  N  
ATOM   3423  CA  LEU L 154      25.099  -1.584 -76.959  1.00  0.00      LL0  C  
ATOM   3424  C   LEU L 154      25.298  -2.865 -76.179  1.00  0.00      LL0  C  
ATOM   3425  O   LEU L 154      25.311  -3.964 -76.720  1.00  0.00      LL0  O  
ATOM   3426  CB  LEU L 154      23.652  -1.520 -77.459  1.00  0.00      LL0  C  
ATOM   3427  CG  LEU L 154      23.167  -0.148 -77.943  1.00  0.00      LL0  C  
ATOM   3428  CD1 LEU L 154      23.540   0.151 -79.398  1.00  0.00      LL0  C  
ATOM   3429  CD2 LEU L 154      21.664   0.009 -77.717  1.00  0.00      LL0  C  
ATOM   3430  H   LEU L 154      25.793  -1.399 -78.999  1.00  0.00      LL0  H  
ATOM   3431  N   GLN L 155      25.470  -2.655 -74.874  1.00  0.00      LL0  N  
ATOM   3432  CA  GLN L 155      25.573  -3.817 -74.004  1.00  0.00      LL0  C  
ATOM   3433  C   GLN L 155      24.213  -4.400 -73.675  1.00  0.00      LL0  C  
ATOM   3434  O   GLN L 155      23.178  -3.893 -74.092  1.00  0.00      LL0  O  
ATOM   3435  CB  GLN L 155      26.369  -3.445 -72.758  1.00  0.00      LL0  C  
ATOM   3436  CG  GLN L 155      27.757  -2.890 -73.098  1.00  0.00      LL0  C  
ATOM   3437  CD  GLN L 155      28.614  -3.971 -73.713  1.00  0.00      LL0  C  
ATOM   3438  NE2 GLN L 155      29.084  -3.659 -74.925  1.00  0.00      LL0  N  
ATOM   3439  OE1 GLN L 155      28.846  -5.019 -73.124  1.00  0.00      LL0  O  
ATOM   3440  H   GLN L 155      25.462  -1.715 -74.535  1.00  0.00      LL0  H  
ATOM   3441 HE21 GLN L 155      28.820  -2.809 -75.389  1.00  0.00      LL0  H  
ATOM   3442 HE22 GLN L 155      29.708  -4.293 -75.377  1.00  0.00      LL0  H  
ATOM   3443  N   SER L 156      24.265  -5.507 -72.934  1.00  0.00      LL0  N  
ATOM   3444  CA  SER L 156      23.042  -6.272 -72.757  1.00  0.00      LL0  C  
ATOM   3445  C   SER L 156      22.818  -6.573 -71.278  1.00  0.00      LL0  C  
ATOM   3446  O   SER L 156      23.184  -5.778 -70.418  1.00  0.00      LL0  O  
ATOM   3447  CB  SER L 156      23.144  -7.502 -73.672  1.00  0.00      LL0  C  
ATOM   3448  OG  SER L 156      21.879  -8.166 -73.766  1.00  0.00      LL0  O  
ATOM   3449  H   SER L 156      25.121  -5.827 -72.520  1.00  0.00      LL0  H  
ATOM   3450  HG  SER L 156      21.450  -7.803 -74.533  1.00  0.00      LL0  H  
ATOM   3451  N   GLY L 157      22.244  -7.762 -70.995  1.00  0.00      LL0  N  
ATOM   3452  CA  GLY L 157      21.979  -8.180 -69.613  1.00  0.00      LL0  C  
ATOM   3453  C   GLY L 157      23.166  -8.258 -68.655  1.00  0.00      LL0  C  
ATOM   3454  O   GLY L 157      23.015  -8.424 -67.453  1.00  0.00      LL0  O  
ATOM   3455  H   GLY L 157      21.903  -8.324 -71.751  1.00  0.00      LL0  H  
ATOM   3456  N   ASN L 158      24.367  -8.096 -69.233  1.00  0.00      LL0  N  
ATOM   3457  CA  ASN L 158      25.551  -7.875 -68.400  1.00  0.00      LL0  C  
ATOM   3458  C   ASN L 158      25.586  -6.543 -67.657  1.00  0.00      LL0  C  
ATOM   3459  O   ASN L 158      26.483  -6.273 -66.869  1.00  0.00      LL0  O  
ATOM   3460  CB  ASN L 158      26.846  -8.087 -69.208  1.00  0.00      LL0  C  
ATOM   3461  CG  ASN L 158      26.954  -7.147 -70.402  1.00  0.00      LL0  C  
ATOM   3462  ND2 ASN L 158      28.190  -6.704 -70.634  1.00  0.00      LL0  N  
ATOM   3463  OD1 ASN L 158      25.986  -6.871 -71.102  1.00  0.00      LL0  O  
ATOM   3464  H   ASN L 158      24.439  -7.923 -70.214  1.00  0.00      LL0  H  
ATOM   3465 HD21 ASN L 158      28.938  -6.929 -70.003  1.00  0.00      LL0  H  
ATOM   3466 HD22 ASN L 158      28.394  -6.146 -71.444  1.00  0.00      LL0  H  
ATOM   3467  N   SER L 159      24.566  -5.724 -67.928  1.00  0.00      LL0  N  
ATOM   3468  CA  SER L 159      24.396  -4.498 -67.161  1.00  0.00      LL0  C  
ATOM   3469  C   SER L 159      23.374  -4.679 -66.050  1.00  0.00      LL0  C  
ATOM   3470  O   SER L 159      22.175  -4.537 -66.249  1.00  0.00      LL0  O  
ATOM   3471  CB  SER L 159      23.978  -3.379 -68.115  1.00  0.00      LL0  C  
ATOM   3472  OG  SER L 159      24.652  -3.551 -69.373  1.00  0.00      LL0  O  
ATOM   3473  H   SER L 159      23.877  -5.955 -68.611  1.00  0.00      LL0  H  
ATOM   3474  HG  SER L 159      24.170  -4.237 -69.829  1.00  0.00      LL0  H  
ATOM   3475  N   GLN L 160      23.880  -5.032 -64.863  1.00  0.00      LL0  N  
ATOM   3476  CA  GLN L 160      22.898  -5.189 -63.792  1.00  0.00      LL0  C  
ATOM   3477  C   GLN L 160      22.631  -3.904 -63.036  1.00  0.00      LL0  C  
ATOM   3478  O   GLN L 160      23.447  -3.428 -62.255  1.00  0.00      LL0  O  
ATOM   3479  CB  GLN L 160      23.284  -6.308 -62.826  1.00  0.00      LL0  C  
ATOM   3480  CG  GLN L 160      23.323  -7.687 -63.485  1.00  0.00      LL0  C  
ATOM   3481  CD  GLN L 160      23.365  -8.742 -62.400  1.00  0.00      LL0  C  
ATOM   3482  NE2 GLN L 160      22.225  -9.426 -62.281  1.00  0.00      LL0  N  
ATOM   3483  OE1 GLN L 160      24.343  -8.923 -61.689  1.00  0.00      LL0  O  
ATOM   3484  H   GLN L 160      24.871  -5.062 -64.713  1.00  0.00      LL0  H  
ATOM   3485 HE21 GLN L 160      21.462  -9.280 -62.907  1.00  0.00      LL0  H  
ATOM   3486 HE22 GLN L 160      22.134 -10.095 -61.540  1.00  0.00      LL0  H  
ATOM   3487  N   GLU L 161      21.453  -3.343 -63.307  1.00  0.00      LL0  N  
ATOM   3488  CA  GLU L 161      21.175  -2.101 -62.596  1.00  0.00      LL0  C  
ATOM   3489  C   GLU L 161      20.258  -2.217 -61.398  1.00  0.00      LL0  C  
ATOM   3490  O   GLU L 161      19.397  -3.083 -61.307  1.00  0.00      LL0  O  
ATOM   3491  CB  GLU L 161      20.747  -1.005 -63.570  1.00  0.00      LL0  C  
ATOM   3492  CG  GLU L 161      19.654  -1.329 -64.586  1.00  0.00      LL0  C  
ATOM   3493  CD  GLU L 161      19.644  -0.217 -65.617  1.00  0.00      LL0  C  
ATOM   3494  OE1 GLU L 161      20.598  -0.122 -66.387  1.00  0.00      LL0  O  
ATOM   3495  OE2 GLU L 161      18.698   0.566 -65.639  1.00  0.00      LL0  O1-
ATOM   3496  H   GLU L 161      20.807  -3.744 -63.956  1.00  0.00      LL0  H  
ATOM   3497  N   SER L 162      20.513  -1.297 -60.460  1.00  0.00      LL0  N  
ATOM   3498  CA  SER L 162      19.652  -1.209 -59.287  1.00  0.00      LL0  C  
ATOM   3499  C   SER L 162      19.149   0.210 -59.157  1.00  0.00      LL0  C  
ATOM   3500  O   SER L 162      19.815   1.154 -59.565  1.00  0.00      LL0  O  
ATOM   3501  CB  SER L 162      20.400  -1.657 -58.026  1.00  0.00      LL0  C  
ATOM   3502  OG  SER L 162      19.501  -1.723 -56.912  1.00  0.00      LL0  O  
ATOM   3503  H   SER L 162      21.235  -0.623 -60.621  1.00  0.00      LL0  H  
ATOM   3504  HG  SER L 162      19.937  -2.270 -56.257  1.00  0.00      LL0  H  
ATOM   3505  N   VAL L 163      17.929   0.320 -58.612  1.00  0.00      LL0  N  
ATOM   3506  CA  VAL L 163      17.299   1.639 -58.564  1.00  0.00      LL0  C  
ATOM   3507  C   VAL L 163      16.697   1.891 -57.196  1.00  0.00      LL0  C  
ATOM   3508  O   VAL L 163      15.687   1.276 -56.849  1.00  0.00      LL0  O  
ATOM   3509  CB  VAL L 163      16.187   1.783 -59.619  1.00  0.00      LL0  C  
ATOM   3510  CG1 VAL L 163      15.816   3.255 -59.811  1.00  0.00      LL0  C  
ATOM   3511  CG2 VAL L 163      16.484   1.090 -60.950  1.00  0.00      LL0  C  
ATOM   3512  H   VAL L 163      17.505  -0.493 -58.214  1.00  0.00      LL0  H  
ATOM   3513  N   THR L 164      17.340   2.801 -56.440  1.00  0.00      LL0  N  
ATOM   3514  CA  THR L 164      16.847   3.082 -55.091  1.00  0.00      LL0  C  
ATOM   3515  C   THR L 164      15.393   3.501 -55.071  1.00  0.00      LL0  C  
ATOM   3516  O   THR L 164      14.809   3.890 -56.078  1.00  0.00      LL0  O  
ATOM   3517  CB  THR L 164      17.678   4.164 -54.383  1.00  0.00      LL0  C  
ATOM   3518  CG2 THR L 164      19.082   3.696 -54.009  1.00  0.00      LL0  C  
ATOM   3519  OG1 THR L 164      17.724   5.363 -55.162  1.00  0.00      LL0  O  
ATOM   3520  H   THR L 164      18.034   3.389 -56.858  1.00  0.00      LL0  H  
ATOM   3521  HG1 THR L 164      17.310   6.029 -54.615  1.00  0.00      LL0  H  
ATOM   3522  N   GLU L 165      14.831   3.398 -53.865  1.00  0.00      LL0  N  
ATOM   3523  CA  GLU L 165      13.558   4.083 -53.739  1.00  0.00      LL0  C  
ATOM   3524  C   GLU L 165      13.747   5.560 -53.494  1.00  0.00      LL0  C  
ATOM   3525  O   GLU L 165      14.873   6.047 -53.518  1.00  0.00      LL0  O  
ATOM   3526  CB  GLU L 165      12.686   3.404 -52.685  1.00  0.00      LL0  C  
ATOM   3527  CG  GLU L 165      11.685   2.470 -53.371  1.00  0.00      LL0  C  
ATOM   3528  CD  GLU L 165      10.876   3.255 -54.392  1.00  0.00      LL0  C  
ATOM   3529  OE1 GLU L 165      10.354   4.315 -54.065  1.00  0.00      LL0  O  
ATOM   3530  OE2 GLU L 165      10.753   2.813 -55.530  1.00  0.00      LL0  O1-
ATOM   3531  H   GLU L 165      15.352   3.122 -53.062  1.00  0.00      LL0  H  
ATOM   3532  N   GLN L 166      12.611   6.234 -53.263  1.00  0.00      LL0  N  
ATOM   3533  CA  GLN L 166      12.658   7.671 -53.004  1.00  0.00      LL0  C  
ATOM   3534  C   GLN L 166      13.563   8.104 -51.859  1.00  0.00      LL0  C  
ATOM   3535  O   GLN L 166      13.240   8.005 -50.682  1.00  0.00      LL0  O  
ATOM   3536  CB  GLN L 166      11.236   8.206 -52.857  1.00  0.00      LL0  C  
ATOM   3537  CG  GLN L 166      10.498   8.128 -54.191  1.00  0.00      LL0  C  
ATOM   3538  CD  GLN L 166       9.122   8.735 -54.067  1.00  0.00      LL0  C  
ATOM   3539  NE2 GLN L 166       9.006   9.938 -54.639  1.00  0.00      LL0  N  
ATOM   3540  OE1 GLN L 166       8.202   8.149 -53.518  1.00  0.00      LL0  O  
ATOM   3541  H   GLN L 166      11.739   5.741 -53.318  1.00  0.00      LL0  H  
ATOM   3542 HE21 GLN L 166       9.831  10.401 -54.970  1.00  0.00      LL0  H  
ATOM   3543 HE22 GLN L 166       8.115  10.380 -54.738  1.00  0.00      LL0  H  
ATOM   3544  N   ASP L 167      14.733   8.585 -52.295  1.00  0.00      LL0  N  
ATOM   3545  CA  ASP L 167      15.850   8.852 -51.397  1.00  0.00      LL0  C  
ATOM   3546  C   ASP L 167      15.598   9.832 -50.263  1.00  0.00      LL0  C  
ATOM   3547  O   ASP L 167      14.856  10.810 -50.338  1.00  0.00      LL0  O  
ATOM   3548  CB  ASP L 167      17.092   9.260 -52.217  1.00  0.00      LL0  C  
ATOM   3549  CG  ASP L 167      18.329   9.375 -51.333  1.00  0.00      LL0  C  
ATOM   3550  OD1 ASP L 167      18.800  10.485 -51.113  1.00  0.00      LL0  O  
ATOM   3551  OD2 ASP L 167      18.788   8.366 -50.809  1.00  0.00      LL0  O1-
ATOM   3552  H   ASP L 167      14.887   8.574 -53.282  1.00  0.00      LL0  H  
ATOM   3553  N   SER L 168      16.359   9.508 -49.214  1.00  0.00      LL0  N  
ATOM   3554  CA  SER L 168      16.718  10.347 -48.076  1.00  0.00      LL0  C  
ATOM   3555  C   SER L 168      16.729  11.857 -48.281  1.00  0.00      LL0  C  
ATOM   3556  O   SER L 168      16.341  12.648 -47.415  1.00  0.00      LL0  O  
ATOM   3557  CB  SER L 168      18.102   9.891 -47.602  1.00  0.00      LL0  C  
ATOM   3558  OG  SER L 168      18.311   8.515 -47.952  1.00  0.00      LL0  O  
ATOM   3559  H   SER L 168      16.843   8.636 -49.298  1.00  0.00      LL0  H  
ATOM   3560  HG  SER L 168      18.676   8.508 -48.843  1.00  0.00      LL0  H  
ATOM   3561  N   LYS L 169      17.237  12.273 -49.450  1.00  0.00      LL0  N  
ATOM   3562  CA  LYS L 169      17.265  13.717 -49.543  1.00  0.00      LL0  C  
ATOM   3563  C   LYS L 169      16.090  14.461 -50.110  1.00  0.00      LL0  C  
ATOM   3564  O   LYS L 169      15.531  15.278 -49.383  1.00  0.00      LL0  O  
ATOM   3565  CB  LYS L 169      18.606  14.330 -49.934  1.00  0.00      LL0  C  
ATOM   3566  CG  LYS L 169      19.615  14.319 -48.770  1.00  0.00      LL0  C  
ATOM   3567  CD  LYS L 169      19.098  14.493 -47.318  1.00  0.00      LL0  C  
ATOM   3568  CE  LYS L 169      18.179  15.675 -46.939  1.00  0.00      LL0  C  
ATOM   3569  NZ  LYS L 169      16.753  15.288 -47.013  1.00  0.00      LL0  N1+
ATOM   3570  H   LYS L 169      17.551  11.641 -50.165  1.00  0.00      LL0  H  
ATOM   3571  HZ1 LYS L 169      16.208  15.733 -46.253  1.00  0.00      LL0  H  
ATOM   3572  HZ2 LYS L 169      16.326  15.570 -47.923  1.00  0.00      LL0  H  
ATOM   3573  HZ3 LYS L 169      16.645  14.250 -46.938  1.00  0.00      LL0  H  
ATOM   3574  N   ASP L 170      15.755  14.172 -51.362  1.00  0.00      LL0  N  
ATOM   3575  CA  ASP L 170      14.634  14.893 -51.962  1.00  0.00      LL0  C  
ATOM   3576  C   ASP L 170      13.517  13.974 -52.436  1.00  0.00      LL0  C  
ATOM   3577  O   ASP L 170      12.536  14.394 -53.045  1.00  0.00      LL0  O  
ATOM   3578  CB  ASP L 170      15.142  15.765 -53.124  1.00  0.00      LL0  C  
ATOM   3579  CG  ASP L 170      15.529  14.910 -54.324  1.00  0.00      LL0  C  
ATOM   3580  OD1 ASP L 170      16.064  13.824 -54.132  1.00  0.00      LL0  O  
ATOM   3581  OD2 ASP L 170      15.227  15.290 -55.450  1.00  0.00      LL0  O1-
ATOM   3582  H   ASP L 170      16.276  13.545 -51.947  1.00  0.00      LL0  H  
ATOM   3583  N   SER L 171      13.752  12.678 -52.178  1.00  0.00      LL0  N  
ATOM   3584  CA  SER L 171      12.839  11.649 -52.652  1.00  0.00      LL0  C  
ATOM   3585  C   SER L 171      12.651  11.548 -54.161  1.00  0.00      LL0  C  
ATOM   3586  O   SER L 171      11.582  11.234 -54.676  1.00  0.00      LL0  O  
ATOM   3587  CB  SER L 171      11.542  11.718 -51.840  1.00  0.00      LL0  C  
ATOM   3588  OG  SER L 171      11.897  11.874 -50.456  1.00  0.00      LL0  O  
ATOM   3589  H   SER L 171      14.508  12.396 -51.589  1.00  0.00      LL0  H  
ATOM   3590  HG  SER L 171      12.646  11.301 -50.301  1.00  0.00      LL0  H  
ATOM   3591  N   THR L 172      13.770  11.786 -54.860  1.00  0.00      LL0  N  
ATOM   3592  CA  THR L 172      13.833  11.185 -56.190  1.00  0.00      LL0  C  
ATOM   3593  C   THR L 172      14.345   9.758 -56.090  1.00  0.00      LL0  C  
ATOM   3594  O   THR L 172      14.489   9.230 -54.995  1.00  0.00      LL0  O  
ATOM   3595  CB  THR L 172      14.714  12.025 -57.108  1.00  0.00      LL0  C  
ATOM   3596  CG2 THR L 172      13.953  13.190 -57.713  1.00  0.00      LL0  C  
ATOM   3597  OG1 THR L 172      15.873  12.498 -56.427  1.00  0.00      LL0  O  
ATOM   3598  H   THR L 172      14.614  12.119 -54.431  1.00  0.00      LL0  H  
ATOM   3599  HG1 THR L 172      15.602  13.250 -55.892  1.00  0.00      LL0  H  
ATOM   3600  N   TYR L 173      14.610   9.146 -57.246  1.00  0.00      LL0  N  
ATOM   3601  CA  TYR L 173      15.262   7.842 -57.189  1.00  0.00      LL0  C  
ATOM   3602  C   TYR L 173      16.640   7.978 -57.798  1.00  0.00      LL0  C  
ATOM   3603  O   TYR L 173      16.909   8.920 -58.535  1.00  0.00      LL0  O  
ATOM   3604  CB  TYR L 173      14.500   6.754 -57.966  1.00  0.00      LL0  C  
ATOM   3605  CG  TYR L 173      13.003   6.970 -58.002  1.00  0.00      LL0  C  
ATOM   3606  CD1 TYR L 173      12.488   7.857 -58.968  1.00  0.00      LL0  C  
ATOM   3607  CD2 TYR L 173      12.163   6.280 -57.103  1.00  0.00      LL0  C  
ATOM   3608  CE1 TYR L 173      11.106   8.066 -59.035  1.00  0.00      LL0  C  
ATOM   3609  CE2 TYR L 173      10.771   6.472 -57.189  1.00  0.00      LL0  C  
ATOM   3610  CZ  TYR L 173      10.261   7.364 -58.158  1.00  0.00      LL0  C  
ATOM   3611  OH  TYR L 173       8.904   7.571 -58.287  1.00  0.00      LL0  O  
ATOM   3612  H   TYR L 173      14.507   9.603 -58.130  1.00  0.00      LL0  H  
ATOM   3613  HH  TYR L 173       8.428   6.997 -57.684  1.00  0.00      LL0  H  
ATOM   3614  N   SER L 174      17.475   6.987 -57.496  1.00  0.00      LL0  N  
ATOM   3615  CA  SER L 174      18.758   6.945 -58.179  1.00  0.00      LL0  C  
ATOM   3616  C   SER L 174      18.981   5.568 -58.762  1.00  0.00      LL0  C  
ATOM   3617  O   SER L 174      18.350   4.602 -58.350  1.00  0.00      LL0  O  
ATOM   3618  CB  SER L 174      19.871   7.338 -57.215  1.00  0.00      LL0  C  
ATOM   3619  OG  SER L 174      19.713   8.707 -56.820  1.00  0.00      LL0  O  
ATOM   3620  H   SER L 174      17.245   6.253 -56.855  1.00  0.00      LL0  H  
ATOM   3621  HG  SER L 174      20.521   8.907 -56.350  1.00  0.00      LL0  H  
ATOM   3622  N   LEU L 175      19.883   5.509 -59.746  1.00  0.00      LL0  N  
ATOM   3623  CA  LEU L 175      20.070   4.252 -60.463  1.00  0.00      LL0  C  
ATOM   3624  C   LEU L 175      21.544   3.972 -60.667  1.00  0.00      LL0  C  
ATOM   3625  O   LEU L 175      22.252   4.766 -61.270  1.00  0.00      LL0  O  
ATOM   3626  CB  LEU L 175      19.306   4.359 -61.790  1.00  0.00      LL0  C  
ATOM   3627  CG  LEU L 175      19.110   3.112 -62.656  1.00  0.00      LL0  C  
ATOM   3628  CD1 LEU L 175      17.958   3.326 -63.638  1.00  0.00      LL0  C  
ATOM   3629  CD2 LEU L 175      20.369   2.689 -63.406  1.00  0.00      LL0  C  
ATOM   3630  H   LEU L 175      20.331   6.350 -60.053  1.00  0.00      LL0  H  
ATOM   3631  N   SER L 176      21.995   2.823 -60.161  1.00  0.00      LL0  N  
ATOM   3632  CA  SER L 176      23.351   2.456 -60.544  1.00  0.00      LL0  C  
ATOM   3633  C   SER L 176      23.345   1.320 -61.536  1.00  0.00      LL0  C  
ATOM   3634  O   SER L 176      22.967   0.201 -61.200  1.00  0.00      LL0  O  
ATOM   3635  CB  SER L 176      24.193   2.108 -59.317  1.00  0.00      LL0  C  
ATOM   3636  OG  SER L 176      23.621   1.006 -58.592  1.00  0.00      LL0  O  
ATOM   3637  H   SER L 176      21.393   2.199 -59.663  1.00  0.00      LL0  H  
ATOM   3638  HG  SER L 176      23.352   0.373 -59.257  1.00  0.00      LL0  H  
ATOM   3639  N   SER L 177      23.763   1.651 -62.758  1.00  0.00      LL0  N  
ATOM   3640  CA  SER L 177      23.884   0.583 -63.739  1.00  0.00      LL0  C  
ATOM   3641  C   SER L 177      25.239  -0.080 -63.658  1.00  0.00      LL0  C  
ATOM   3642  O   SER L 177      26.268   0.518 -63.946  1.00  0.00      LL0  O  
ATOM   3643  CB  SER L 177      23.595   1.116 -65.142  1.00  0.00      LL0  C  
ATOM   3644  OG  SER L 177      23.405   0.032 -66.056  1.00  0.00      LL0  O  
ATOM   3645  H   SER L 177      24.122   2.570 -62.917  1.00  0.00      LL0  H  
ATOM   3646  HG  SER L 177      22.450  -0.052 -66.167  1.00  0.00      LL0  H  
ATOM   3647  N   THR L 178      25.192  -1.339 -63.223  1.00  0.00      LL0  N  
ATOM   3648  CA  THR L 178      26.457  -2.045 -63.081  1.00  0.00      LL0  C  
ATOM   3649  C   THR L 178      26.799  -2.870 -64.305  1.00  0.00      LL0  C  
ATOM   3650  O   THR L 178      26.544  -4.068 -64.376  1.00  0.00      LL0  O  
ATOM   3651  CB  THR L 178      26.429  -2.923 -61.829  1.00  0.00      LL0  C  
ATOM   3652  CG2 THR L 178      27.833  -3.210 -61.296  1.00  0.00      LL0  C  
ATOM   3653  OG1 THR L 178      25.593  -2.330 -60.826  1.00  0.00      LL0  O  
ATOM   3654  H   THR L 178      24.325  -1.785 -63.003  1.00  0.00      LL0  H  
ATOM   3655  HG1 THR L 178      24.704  -2.580 -61.071  1.00  0.00      LL0  H  
ATOM   3656  N   LEU L 179      27.388  -2.176 -65.285  1.00  0.00      LL0  N  
ATOM   3657  CA  LEU L 179      27.901  -2.936 -66.423  1.00  0.00      LL0  C  
ATOM   3658  C   LEU L 179      29.034  -3.837 -65.982  1.00  0.00      LL0  C  
ATOM   3659  O   LEU L 179      29.916  -3.411 -65.254  1.00  0.00      LL0  O  
ATOM   3660  CB  LEU L 179      28.402  -1.978 -67.507  1.00  0.00      LL0  C  
ATOM   3661  CG  LEU L 179      29.036  -2.662 -68.721  1.00  0.00      LL0  C  
ATOM   3662  CD1 LEU L 179      28.029  -3.546 -69.448  1.00  0.00      LL0  C  
ATOM   3663  CD2 LEU L 179      29.732  -1.672 -69.651  1.00  0.00      LL0  C  
ATOM   3664  H   LEU L 179      27.653  -1.220 -65.130  1.00  0.00      LL0  H  
ATOM   3665  N   THR L 180      28.993  -5.080 -66.450  1.00  0.00      LL0  N  
ATOM   3666  CA  THR L 180      30.176  -5.895 -66.240  1.00  0.00      LL0  C  
ATOM   3667  C   THR L 180      30.676  -6.493 -67.540  1.00  0.00      LL0  C  
ATOM   3668  O   THR L 180      29.949  -7.130 -68.294  1.00  0.00      LL0  O  
ATOM   3669  CB  THR L 180      29.889  -6.943 -65.159  1.00  0.00      LL0  C  
ATOM   3670  CG2 THR L 180      31.084  -7.855 -64.870  1.00  0.00      LL0  C  
ATOM   3671  OG1 THR L 180      29.482  -6.276 -63.954  1.00  0.00      LL0  O  
ATOM   3672  H   THR L 180      28.196  -5.430 -66.945  1.00  0.00      LL0  H  
ATOM   3673  HG1 THR L 180      28.646  -5.864 -64.161  1.00  0.00      LL0  H  
ATOM   3674  N   LEU L 181      31.963  -6.225 -67.764  1.00  0.00      LL0  N  
ATOM   3675  CA  LEU L 181      32.700  -6.879 -68.838  1.00  0.00      LL0  C  
ATOM   3676  C   LEU L 181      33.879  -7.592 -68.209  1.00  0.00      LL0  C  
ATOM   3677  O   LEU L 181      34.111  -7.468 -67.010  1.00  0.00      LL0  O  
ATOM   3678  CB  LEU L 181      33.153  -5.831 -69.856  1.00  0.00      LL0  C  
ATOM   3679  CG  LEU L 181      32.023  -5.371 -70.782  1.00  0.00      LL0  C  
ATOM   3680  CD1 LEU L 181      32.427  -4.170 -71.637  1.00  0.00      LL0  C  
ATOM   3681  CD2 LEU L 181      31.506  -6.522 -71.646  1.00  0.00      LL0  C  
ATOM   3682  H   LEU L 181      32.466  -5.654 -67.113  1.00  0.00      LL0  H  
ATOM   3683  N   SER L 182      34.620  -8.338 -69.033  1.00  0.00      LL0  N  
ATOM   3684  CA  SER L 182      35.848  -8.878 -68.460  1.00  0.00      LL0  C  
ATOM   3685  C   SER L 182      36.968  -7.861 -68.570  1.00  0.00      LL0  C  
ATOM   3686  O   SER L 182      36.820  -6.829 -69.216  1.00  0.00      LL0  O  
ATOM   3687  CB  SER L 182      36.223 -10.191 -69.158  1.00  0.00      LL0  C  
ATOM   3688  OG  SER L 182      36.684  -9.934 -70.493  1.00  0.00      LL0  O  
ATOM   3689  H   SER L 182      34.425  -8.394 -70.015  1.00  0.00      LL0  H  
ATOM   3690  HG  SER L 182      35.898  -9.882 -71.049  1.00  0.00      LL0  H  
ATOM   3691  N   LYS L 183      38.128  -8.207 -67.990  1.00  0.00      LL0  N  
ATOM   3692  CA  LYS L 183      39.297  -7.395 -68.333  1.00  0.00      LL0  C  
ATOM   3693  C   LYS L 183      39.668  -7.502 -69.806  1.00  0.00      LL0  C  
ATOM   3694  O   LYS L 183      40.055  -6.545 -70.463  1.00  0.00      LL0  O  
ATOM   3695  CB  LYS L 183      40.511  -7.746 -67.475  1.00  0.00      LL0  C  
ATOM   3696  CG  LYS L 183      41.485  -6.568 -67.391  1.00  0.00      LL0  C  
ATOM   3697  CD  LYS L 183      42.911  -6.980 -67.025  1.00  0.00      LL0  C  
ATOM   3698  CE  LYS L 183      43.821  -5.789 -66.699  1.00  0.00      LL0  C  
ATOM   3699  NZ  LYS L 183      43.864  -4.833 -67.813  1.00  0.00      LL0  N1+
ATOM   3700  H   LYS L 183      38.166  -9.010 -67.394  1.00  0.00      LL0  H  
ATOM   3701  HZ1 LYS L 183      44.435  -3.994 -67.610  1.00  0.00      LL0  H  
ATOM   3702  HZ2 LYS L 183      44.226  -5.233 -68.703  1.00  0.00      LL0  H  
ATOM   3703  HZ3 LYS L 183      42.911  -4.497 -68.076  1.00  0.00      LL0  H  
ATOM   3704  N   ALA L 184      39.487  -8.731 -70.321  1.00  0.00      LL0  N  
ATOM   3705  CA  ALA L 184      39.745  -8.937 -71.747  1.00  0.00      LL0  C  
ATOM   3706  C   ALA L 184      38.820  -8.145 -72.658  1.00  0.00      LL0  C  
ATOM   3707  O   ALA L 184      39.089  -7.900 -73.832  1.00  0.00      LL0  O  
ATOM   3708  CB  ALA L 184      39.642 -10.421 -72.103  1.00  0.00      LL0  C  
ATOM   3709  H   ALA L 184      39.054  -9.451 -69.780  1.00  0.00      LL0  H  
ATOM   3710  N   ASP L 185      37.704  -7.713 -72.068  1.00  0.00      LL0  N  
ATOM   3711  CA  ASP L 185      36.907  -6.754 -72.817  1.00  0.00      LL0  C  
ATOM   3712  C   ASP L 185      37.366  -5.334 -72.611  1.00  0.00      LL0  C  
ATOM   3713  O   ASP L 185      37.590  -4.604 -73.567  1.00  0.00      LL0  O  
ATOM   3714  CB  ASP L 185      35.416  -6.942 -72.556  1.00  0.00      LL0  C  
ATOM   3715  CG  ASP L 185      35.045  -8.393 -72.797  1.00  0.00      LL0  C  
ATOM   3716  OD1 ASP L 185      35.396  -8.935 -73.843  1.00  0.00      LL0  O  
ATOM   3717  OD2 ASP L 185      34.452  -8.994 -71.912  1.00  0.00      LL0  O1-
ATOM   3718  H   ASP L 185      37.409  -8.056 -71.175  1.00  0.00      LL0  H  
ATOM   3719  N   TYR L 186      37.579  -5.013 -71.327  1.00  0.00      LL0  N  
ATOM   3720  CA  TYR L 186      38.074  -3.694 -70.929  1.00  0.00      LL0  C  
ATOM   3721  C   TYR L 186      39.295  -3.182 -71.677  1.00  0.00      LL0  C  
ATOM   3722  O   TYR L 186      39.470  -1.988 -71.894  1.00  0.00      LL0  O  
ATOM   3723  CB  TYR L 186      38.319  -3.677 -69.413  1.00  0.00      LL0  C  
ATOM   3724  CG  TYR L 186      38.452  -2.268 -68.874  1.00  0.00      LL0  C  
ATOM   3725  CD1 TYR L 186      37.348  -1.395 -68.944  1.00  0.00      LL0  C  
ATOM   3726  CD2 TYR L 186      39.678  -1.866 -68.308  1.00  0.00      LL0  C  
ATOM   3727  CE1 TYR L 186      37.474  -0.087 -68.449  1.00  0.00      LL0  C  
ATOM   3728  CE2 TYR L 186      39.803  -0.561 -67.803  1.00  0.00      LL0  C  
ATOM   3729  CZ  TYR L 186      38.698   0.310 -67.877  1.00  0.00      LL0  C  
ATOM   3730  OH  TYR L 186      38.811   1.590 -67.374  1.00  0.00      LL0  O  
ATOM   3731  H   TYR L 186      37.333  -5.683 -70.628  1.00  0.00      LL0  H  
ATOM   3732  HH  TYR L 186      39.508   1.625 -66.730  1.00  0.00      LL0  H  
ATOM   3733  N   GLU L 187      40.160  -4.131 -72.068  1.00  0.00      LL0  N  
ATOM   3734  CA  GLU L 187      41.304  -3.676 -72.855  1.00  0.00      LL0  C  
ATOM   3735  C   GLU L 187      40.967  -3.321 -74.293  1.00  0.00      LL0  C  
ATOM   3736  O   GLU L 187      41.463  -2.348 -74.859  1.00  0.00      LL0  O  
ATOM   3737  CB  GLU L 187      42.488  -4.647 -72.775  1.00  0.00      LL0  C  
ATOM   3738  CG  GLU L 187      42.813  -5.223 -71.386  1.00  0.00      LL0  C  
ATOM   3739  CD  GLU L 187      43.020  -4.155 -70.321  1.00  0.00      LL0  C  
ATOM   3740  OE1 GLU L 187      44.116  -3.630 -70.169  1.00  0.00      LL0  O  
ATOM   3741  OE2 GLU L 187      42.115  -3.898 -69.536  1.00  0.00      LL0  O1-
ATOM   3742  H   GLU L 187      40.046  -5.072 -71.744  1.00  0.00      LL0  H  
ATOM   3743  N   LYS L 188      40.068  -4.147 -74.861  1.00  0.00      LL0  N  
ATOM   3744  CA  LYS L 188      39.617  -3.862 -76.224  1.00  0.00      LL0  C  
ATOM   3745  C   LYS L 188      38.847  -2.556 -76.294  1.00  0.00      LL0  C  
ATOM   3746  O   LYS L 188      39.259  -1.585 -76.926  1.00  0.00      LL0  O  
ATOM   3747  CB  LYS L 188      38.751  -4.996 -76.790  1.00  0.00      LL0  C  
ATOM   3748  CG  LYS L 188      39.370  -6.395 -76.741  1.00  0.00      LL0  C  
ATOM   3749  CD  LYS L 188      38.510  -7.439 -77.469  1.00  0.00      LL0  C  
ATOM   3750  CE  LYS L 188      37.091  -7.610 -76.911  1.00  0.00      LL0  C  
ATOM   3751  NZ  LYS L 188      37.124  -8.288 -75.611  1.00  0.00      LL0  N1+
ATOM   3752  H   LYS L 188      39.599  -4.813 -74.282  1.00  0.00      LL0  H  
ATOM   3753  HZ1 LYS L 188      36.240  -8.109 -75.084  1.00  0.00      LL0  H  
ATOM   3754  HZ2 LYS L 188      37.181  -9.319 -75.695  1.00  0.00      LL0  H  
ATOM   3755  HZ3 LYS L 188      37.915  -7.958 -75.022  1.00  0.00      LL0  H  
ATOM   3756  N   HIS L 189      37.732  -2.572 -75.553  1.00  0.00      LL0  N  
ATOM   3757  CA  HIS L 189      36.881  -1.392 -75.448  1.00  0.00      LL0  C  
ATOM   3758  C   HIS L 189      37.616  -0.182 -74.914  1.00  0.00      LL0  C  
ATOM   3759  O   HIS L 189      38.685  -0.274 -74.314  1.00  0.00      LL0  O  
ATOM   3760  CB  HIS L 189      35.664  -1.713 -74.588  1.00  0.00      LL0  C  
ATOM   3761  CG  HIS L 189      34.688  -2.542 -75.382  1.00  0.00      LL0  C  
ATOM   3762  CD2 HIS L 189      34.492  -3.924 -75.332  1.00  0.00      LL0  C  
ATOM   3763  ND1 HIS L 189      33.849  -2.016 -76.288  1.00  0.00      LL0  N  
ATOM   3764  CE1 HIS L 189      33.120  -3.046 -76.816  1.00  0.00      LL0  C  
ATOM   3765  NE2 HIS L 189      33.518  -4.222 -76.227  1.00  0.00      LL0  N  
ATOM   3766  H   HIS L 189      37.521  -3.370 -74.991  1.00  0.00      LL0  H  
ATOM   3767  HD1 HIS L 189      33.776  -1.060 -76.521  1.00  0.00      LL0  H  
ATOM   3768  N   LYS L 190      37.037   0.970 -75.223  1.00  0.00      LL0  N  
ATOM   3769  CA  LYS L 190      37.739   2.213 -74.962  1.00  0.00      LL0  C  
ATOM   3770  C   LYS L 190      36.795   3.345 -74.598  1.00  0.00      LL0  C  
ATOM   3771  O   LYS L 190      37.069   4.142 -73.711  1.00  0.00      LL0  O  
ATOM   3772  CB  LYS L 190      38.609   2.551 -76.180  1.00  0.00      LL0  C  
ATOM   3773  CG  LYS L 190      39.935   3.244 -75.862  1.00  0.00      LL0  C  
ATOM   3774  CD  LYS L 190      40.972   2.401 -75.101  1.00  0.00      LL0  C  
ATOM   3775  CE  LYS L 190      41.594   1.203 -75.839  1.00  0.00      LL0  C  
ATOM   3776  NZ  LYS L 190      40.776  -0.007 -75.702  1.00  0.00      LL0  N1+
ATOM   3777  H   LYS L 190      36.205   0.954 -75.784  1.00  0.00      LL0  H  
ATOM   3778  HZ1 LYS L 190      40.061  -0.114 -76.453  1.00  0.00      LL0  H  
ATOM   3779  HZ2 LYS L 190      41.350  -0.875 -75.716  1.00  0.00      LL0  H  
ATOM   3780  HZ3 LYS L 190      40.258  -0.021 -74.798  1.00  0.00      LL0  H  
ATOM   3781  N   VAL L 191      35.669   3.381 -75.320  1.00  0.00      LL0  N  
ATOM   3782  CA  VAL L 191      34.681   4.425 -75.067  1.00  0.00      LL0  C  
ATOM   3783  C   VAL L 191      33.552   3.922 -74.184  1.00  0.00      LL0  C  
ATOM   3784  O   VAL L 191      32.486   3.508 -74.629  1.00  0.00      LL0  O  
ATOM   3785  CB  VAL L 191      34.137   4.985 -76.392  1.00  0.00      LL0  C  
ATOM   3786  CG1 VAL L 191      33.248   6.214 -76.170  1.00  0.00      LL0  C  
ATOM   3787  CG2 VAL L 191      35.268   5.286 -77.379  1.00  0.00      LL0  C  
ATOM   3788  H   VAL L 191      35.465   2.658 -75.987  1.00  0.00      LL0  H  
ATOM   3789  N   TYR L 192      33.825   3.976 -72.878  1.00  0.00      LL0  N  
ATOM   3790  CA  TYR L 192      32.755   3.543 -71.985  1.00  0.00      LL0  C  
ATOM   3791  C   TYR L 192      31.705   4.610 -71.779  1.00  0.00      LL0  C  
ATOM   3792  O   TYR L 192      31.852   5.512 -70.966  1.00  0.00      LL0  O  
ATOM   3793  CB  TYR L 192      33.325   3.059 -70.656  1.00  0.00      LL0  C  
ATOM   3794  CG  TYR L 192      33.899   1.674 -70.831  1.00  0.00      LL0  C  
ATOM   3795  CD1 TYR L 192      35.218   1.515 -71.305  1.00  0.00      LL0  C  
ATOM   3796  CD2 TYR L 192      33.079   0.573 -70.518  1.00  0.00      LL0  C  
ATOM   3797  CE1 TYR L 192      35.721   0.217 -71.484  1.00  0.00      LL0  C  
ATOM   3798  CE2 TYR L 192      33.585  -0.723 -70.691  1.00  0.00      LL0  C  
ATOM   3799  CZ  TYR L 192      34.897  -0.885 -71.173  1.00  0.00      LL0  C  
ATOM   3800  OH  TYR L 192      35.391  -2.163 -71.342  1.00  0.00      LL0  O  
ATOM   3801  H   TYR L 192      34.658   4.426 -72.544  1.00  0.00      LL0  H  
ATOM   3802  HH  TYR L 192      34.704  -2.793 -71.166  1.00  0.00      LL0  H  
ATOM   3803  N   ALA L 193      30.642   4.466 -72.578  1.00  0.00      LL0  N  
ATOM   3804  CA  ALA L 193      29.604   5.488 -72.548  1.00  0.00      LL0  C  
ATOM   3805  C   ALA L 193      28.262   4.985 -72.061  1.00  0.00      LL0  C  
ATOM   3806  O   ALA L 193      27.658   4.091 -72.646  1.00  0.00      LL0  O  
ATOM   3807  CB  ALA L 193      29.413   6.073 -73.948  1.00  0.00      LL0  C  
ATOM   3808  H   ALA L 193      30.628   3.720 -73.246  1.00  0.00      LL0  H  
ATOM   3809  N   CYS L 194      27.791   5.622 -70.983  1.00  0.00      LL0  N  
ATOM   3810  CA  CYS L 194      26.373   5.431 -70.704  1.00  0.00      LL0  C  
ATOM   3811  C   CYS L 194      25.524   6.576 -71.211  1.00  0.00      LL0  C  
ATOM   3812  O   CYS L 194      25.454   7.663 -70.648  1.00  0.00      LL0  O  
ATOM   3813  CB  CYS L 194      26.087   5.118 -69.230  1.00  0.00      LL0  C  
ATOM   3814  SG  CYS L 194      26.837   6.200 -67.983  1.00  0.00      LL0  S  
ATOM   3815  H   CYS L 194      28.322   6.334 -70.518  1.00  0.00      LL0  H  
ATOM   3816  N   GLU L 195      24.863   6.271 -72.334  1.00  0.00      LL0  N  
ATOM   3817  CA  GLU L 195      23.871   7.207 -72.855  1.00  0.00      LL0  C  
ATOM   3818  C   GLU L 195      22.586   7.165 -72.052  1.00  0.00      LL0  C  
ATOM   3819  O   GLU L 195      21.657   6.404 -72.324  1.00  0.00      LL0  O  
ATOM   3820  CB  GLU L 195      23.573   6.918 -74.324  1.00  0.00      LL0  C  
ATOM   3821  CG  GLU L 195      22.678   7.988 -74.956  1.00  0.00      LL0  C  
ATOM   3822  CD  GLU L 195      21.902   7.364 -76.089  1.00  0.00      LL0  C  
ATOM   3823  OE1 GLU L 195      22.236   7.584 -77.245  1.00  0.00      LL0  O  
ATOM   3824  OE2 GLU L 195      20.973   6.609 -75.825  1.00  0.00      LL0  O1-
ATOM   3825  H   GLU L 195      24.976   5.362 -72.736  1.00  0.00      LL0  H  
ATOM   3826  N   VAL L 196      22.581   8.018 -71.031  1.00  0.00      LL0  N  
ATOM   3827  CA  VAL L 196      21.401   8.088 -70.179  1.00  0.00      LL0  C  
ATOM   3828  C   VAL L 196      20.260   8.851 -70.833  1.00  0.00      LL0  C  
ATOM   3829  O   VAL L 196      20.448   9.841 -71.530  1.00  0.00      LL0  O  
ATOM   3830  CB  VAL L 196      21.821   8.698 -68.839  1.00  0.00      LL0  C  
ATOM   3831  CG1 VAL L 196      20.655   9.014 -67.900  1.00  0.00      LL0  C  
ATOM   3832  CG2 VAL L 196      22.852   7.775 -68.189  1.00  0.00      LL0  C  
ATOM   3833  H   VAL L 196      23.386   8.595 -70.870  1.00  0.00      LL0  H  
ATOM   3834  N   THR L 197      19.052   8.345 -70.588  1.00  0.00      LL0  N  
ATOM   3835  CA  THR L 197      17.881   9.127 -70.960  1.00  0.00      LL0  C  
ATOM   3836  C   THR L 197      16.814   8.904 -69.901  1.00  0.00      LL0  C  
ATOM   3837  O   THR L 197      16.884   7.929 -69.166  1.00  0.00      LL0  O  
ATOM   3838  CB  THR L 197      17.436   8.750 -72.381  1.00  0.00      LL0  C  
ATOM   3839  CG2 THR L 197      16.542   9.811 -73.028  1.00  0.00      LL0  C  
ATOM   3840  OG1 THR L 197      18.598   8.523 -73.202  1.00  0.00      LL0  O  
ATOM   3841  H   THR L 197      18.935   7.498 -70.064  1.00  0.00      LL0  H  
ATOM   3842  HG1 THR L 197      19.170   9.276 -73.035  1.00  0.00      LL0  H  
ATOM   3843  N   HIS L 198      15.877   9.852 -69.815  1.00  0.00      LL0  N  
ATOM   3844  CA  HIS L 198      14.875   9.832 -68.753  1.00  0.00      LL0  C  
ATOM   3845  C   HIS L 198      13.763  10.734 -69.236  1.00  0.00      LL0  C  
ATOM   3846  O   HIS L 198      14.052  11.662 -69.981  1.00  0.00      LL0  O  
ATOM   3847  CB  HIS L 198      15.532  10.360 -67.464  1.00  0.00      LL0  C  
ATOM   3848  CG  HIS L 198      14.536  10.725 -66.388  1.00  0.00      LL0  C  
ATOM   3849  CD2 HIS L 198      13.765   9.866 -65.600  1.00  0.00      LL0  C  
ATOM   3850  ND1 HIS L 198      14.258  11.996 -66.046  1.00  0.00      LL0  N  
ATOM   3851  CE1 HIS L 198      13.320  11.946 -65.052  1.00  0.00      LL0  C  
ATOM   3852  NE2 HIS L 198      13.017  10.640 -64.780  1.00  0.00      LL0  N  
ATOM   3853  H   HIS L 198      15.844  10.642 -70.430  1.00  0.00      LL0  H  
ATOM   3854  HD1 HIS L 198      14.665  12.818 -66.405  1.00  0.00      LL0  H  
ATOM   3855  N   GLN L 199      12.526  10.443 -68.795  1.00  0.00      LL0  N  
ATOM   3856  CA  GLN L 199      11.369  11.277 -69.156  1.00  0.00      LL0  C  
ATOM   3857  C   GLN L 199      11.645  12.777 -69.123  1.00  0.00      LL0  C  
ATOM   3858  O   GLN L 199      11.549  13.510 -70.098  1.00  0.00      LL0  O  
ATOM   3859  CB  GLN L 199      10.197  10.950 -68.227  1.00  0.00      LL0  C  
ATOM   3860  CG  GLN L 199       8.872  11.605 -68.631  1.00  0.00      LL0  C  
ATOM   3861  CD  GLN L 199       7.841  11.352 -67.552  1.00  0.00      LL0  C  
ATOM   3862  NE2 GLN L 199       7.257  10.159 -67.626  1.00  0.00      LL0  N  
ATOM   3863  OE1 GLN L 199       7.581  12.189 -66.696  1.00  0.00      LL0  O  
ATOM   3864  H   GLN L 199      12.396   9.584 -68.291  1.00  0.00      LL0  H  
ATOM   3865 HE21 GLN L 199       7.532   9.476 -68.319  1.00  0.00      LL0  H  
ATOM   3866 HE22 GLN L 199       6.551   9.850 -66.998  1.00  0.00      LL0  H  
ATOM   3867  N   GLY L 200      12.037  13.199 -67.916  1.00  0.00      LL0  N  
ATOM   3868  CA  GLY L 200      12.491  14.577 -67.817  1.00  0.00      LL0  C  
ATOM   3869  C   GLY L 200      13.949  14.700 -68.193  1.00  0.00      LL0  C  
ATOM   3870  O   GLY L 200      14.836  14.575 -67.355  1.00  0.00      LL0  O  
ATOM   3871  H   GLY L 200      12.138  12.539 -67.175  1.00  0.00      LL0  H  
ATOM   3872  N   LEU L 201      14.138  14.957 -69.489  1.00  0.00      LL0  N  
ATOM   3873  CA  LEU L 201      15.448  15.355 -69.990  1.00  0.00      LL0  C  
ATOM   3874  C   LEU L 201      15.280  16.215 -71.216  1.00  0.00      LL0  C  
ATOM   3875  O   LEU L 201      14.351  16.049 -71.992  1.00  0.00      LL0  O  
ATOM   3876  CB  LEU L 201      16.321  14.152 -70.360  1.00  0.00      LL0  C  
ATOM   3877  CG  LEU L 201      17.335  13.766 -69.283  1.00  0.00      LL0  C  
ATOM   3878  CD1 LEU L 201      18.137  12.537 -69.700  1.00  0.00      LL0  C  
ATOM   3879  CD2 LEU L 201      18.253  14.930 -68.905  1.00  0.00      LL0  C  
ATOM   3880  H   LEU L 201      13.368  14.860 -70.129  1.00  0.00      LL0  H  
ATOM   3881  N   SER L 202      16.237  17.134 -71.368  1.00  0.00      LL0  N  
ATOM   3882  CA  SER L 202      16.298  17.864 -72.630  1.00  0.00      LL0  C  
ATOM   3883  C   SER L 202      16.931  17.033 -73.735  1.00  0.00      LL0  C  
ATOM   3884  O   SER L 202      16.644  17.149 -74.919  1.00  0.00      LL0  O  
ATOM   3885  CB  SER L 202      17.119  19.125 -72.376  1.00  0.00      LL0  C  
ATOM   3886  OG  SER L 202      18.268  18.767 -71.590  1.00  0.00      LL0  O  
ATOM   3887  H   SER L 202      16.962  17.307 -70.701  1.00  0.00      LL0  H  
ATOM   3888  HG  SER L 202      18.975  18.595 -72.215  1.00  0.00      LL0  H  
ATOM   3889  N   SER L 203      17.858  16.195 -73.258  1.00  0.00      LL0  N  
ATOM   3890  CA  SER L 203      18.836  15.591 -74.148  1.00  0.00      LL0  C  
ATOM   3891  C   SER L 203      19.441  14.422 -73.404  1.00  0.00      LL0  C  
ATOM   3892  O   SER L 203      19.652  14.524 -72.200  1.00  0.00      LL0  O  
ATOM   3893  CB  SER L 203      19.901  16.655 -74.439  1.00  0.00      LL0  C  
ATOM   3894  OG  SER L 203      20.103  17.453 -73.256  1.00  0.00      LL0  O  
ATOM   3895  H   SER L 203      18.045  16.149 -72.278  1.00  0.00      LL0  H  
ATOM   3896  HG  SER L 203      20.588  16.897 -72.651  1.00  0.00      LL0  H  
ATOM   3897  N   PRO L 204      19.710  13.312 -74.132  1.00  0.00      LL0  N  
ATOM   3898  CA  PRO L 204      20.426  12.191 -73.514  1.00  0.00      LL0  C  
ATOM   3899  C   PRO L 204      21.704  12.614 -72.805  1.00  0.00      LL0  C  
ATOM   3900  O   PRO L 204      22.638  13.129 -73.409  1.00  0.00      LL0  O  
ATOM   3901  CB  PRO L 204      20.680  11.258 -74.701  1.00  0.00      LL0  C  
ATOM   3902  CG  PRO L 204      19.555  11.560 -75.688  1.00  0.00      LL0  C  
ATOM   3903  CD  PRO L 204      19.368  13.064 -75.529  1.00  0.00      LL0  C  
ATOM   3904  N   VAL L 205      21.692  12.414 -71.484  1.00  0.00      LL0  N  
ATOM   3905  CA  VAL L 205      22.866  12.876 -70.752  1.00  0.00      LL0  C  
ATOM   3906  C   VAL L 205      23.921  11.791 -70.609  1.00  0.00      LL0  C  
ATOM   3907  O   VAL L 205      24.155  11.177 -69.574  1.00  0.00      LL0  O  
ATOM   3908  CB  VAL L 205      22.467  13.576 -69.436  1.00  0.00      LL0  C  
ATOM   3909  CG1 VAL L 205      21.636  12.688 -68.511  1.00  0.00      LL0  C  
ATOM   3910  CG2 VAL L 205      23.670  14.223 -68.739  1.00  0.00      LL0  C  
ATOM   3911  H   VAL L 205      20.970  11.854 -71.079  1.00  0.00      LL0  H  
ATOM   3912  N   THR L 206      24.559  11.584 -71.759  1.00  0.00      LL0  N  
ATOM   3913  CA  THR L 206      25.659  10.632 -71.806  1.00  0.00      LL0  C  
ATOM   3914  C   THR L 206      26.845  11.039 -70.948  1.00  0.00      LL0  C  
ATOM   3915  O   THR L 206      27.410  12.119 -71.089  1.00  0.00      LL0  O  
ATOM   3916  CB  THR L 206      26.054  10.457 -73.271  1.00  0.00      LL0  C  
ATOM   3917  CG2 THR L 206      27.015   9.288 -73.506  1.00  0.00      LL0  C  
ATOM   3918  OG1 THR L 206      24.862  10.307 -74.054  1.00  0.00      LL0  O  
ATOM   3919  H   THR L 206      24.275  12.059 -72.594  1.00  0.00      LL0  H  
ATOM   3920  HG1 THR L 206      25.128  10.293 -74.966  1.00  0.00      LL0  H  
ATOM   3921  N   LYS L 207      27.201  10.122 -70.046  1.00  0.00      LL0  N  
ATOM   3922  CA  LYS L 207      28.508  10.311 -69.435  1.00  0.00      LL0  C  
ATOM   3923  C   LYS L 207      29.409   9.168 -69.821  1.00  0.00      LL0  C  
ATOM   3924  O   LYS L 207      28.984   8.024 -69.936  1.00  0.00      LL0  O  
ATOM   3925  CB  LYS L 207      28.410  10.477 -67.917  1.00  0.00      LL0  C  
ATOM   3926  CG  LYS L 207      27.806  11.827 -67.516  1.00  0.00      LL0  C  
ATOM   3927  CD  LYS L 207      28.685  13.038 -67.852  1.00  0.00      LL0  C  
ATOM   3928  CE  LYS L 207      27.939  14.348 -67.586  1.00  0.00      LL0  C  
ATOM   3929  NZ  LYS L 207      28.829  15.512 -67.699  1.00  0.00      LL0  N1+
ATOM   3930  H   LYS L 207      26.686   9.267 -69.946  1.00  0.00      LL0  H  
ATOM   3931  HZ1 LYS L 207      28.319  16.364 -67.371  1.00  0.00      LL0  H  
ATOM   3932  HZ2 LYS L 207      29.616  15.475 -67.014  1.00  0.00      LL0  H  
ATOM   3933  HZ3 LYS L 207      29.195  15.666 -68.655  1.00  0.00      LL0  H  
ATOM   3934  N   SER L 208      30.665   9.548 -70.045  1.00  0.00      LL0  N  
ATOM   3935  CA  SER L 208      31.563   8.566 -70.627  1.00  0.00      LL0  C  
ATOM   3936  C   SER L 208      32.940   8.694 -70.030  1.00  0.00      LL0  C  
ATOM   3937  O   SER L 208      33.327   9.765 -69.576  1.00  0.00      LL0  O  
ATOM   3938  CB  SER L 208      31.640   8.778 -72.141  1.00  0.00      LL0  C  
ATOM   3939  OG  SER L 208      30.331   9.041 -72.668  1.00  0.00      LL0  O  
ATOM   3940  H   SER L 208      30.981  10.486 -69.926  1.00  0.00      LL0  H  
ATOM   3941  HG  SER L 208      30.434   9.091 -73.610  1.00  0.00      LL0  H  
ATOM   3942  N   PHE L 209      33.676   7.583 -70.080  1.00  0.00      LL0  N  
ATOM   3943  CA  PHE L 209      35.115   7.770 -69.993  1.00  0.00      LL0  C  
ATOM   3944  C   PHE L 209      35.803   7.040 -71.120  1.00  0.00      LL0  C  
ATOM   3945  O   PHE L 209      35.513   5.889 -71.429  1.00  0.00      LL0  O  
ATOM   3946  CB  PHE L 209      35.685   7.421 -68.605  1.00  0.00      LL0  C  
ATOM   3947  CG  PHE L 209      35.580   5.950 -68.275  1.00  0.00      LL0  C  
ATOM   3948  CD1 PHE L 209      34.417   5.465 -67.642  1.00  0.00      LL0  C  
ATOM   3949  CD2 PHE L 209      36.653   5.090 -68.598  1.00  0.00      LL0  C  
ATOM   3950  CE1 PHE L 209      34.326   4.097 -67.332  1.00  0.00      LL0  C  
ATOM   3951  CE2 PHE L 209      36.559   3.719 -68.292  1.00  0.00      LL0  C  
ATOM   3952  CZ  PHE L 209      35.394   3.236 -67.663  1.00  0.00      LL0  C  
ATOM   3953  H   PHE L 209      33.278   6.702 -70.347  1.00  0.00      LL0  H  
ATOM   3954  N   ASN L 210      36.724   7.779 -71.737  1.00  0.00      LL0  N  
ATOM   3955  CA  ASN L 210      37.438   7.135 -72.831  1.00  0.00      LL0  C  
ATOM   3956  C   ASN L 210      38.756   6.606 -72.333  1.00  0.00      LL0  C  
ATOM   3957  O   ASN L 210      39.778   7.274 -72.388  1.00  0.00      LL0  O  
ATOM   3958  CB  ASN L 210      37.628   8.080 -74.019  1.00  0.00      LL0  C  
ATOM   3959  CG  ASN L 210      36.321   8.250 -74.767  1.00  0.00      LL0  C  
ATOM   3960  ND2 ASN L 210      36.472   8.370 -76.088  1.00  0.00      LL0  N  
ATOM   3961  OD1 ASN L 210      35.233   8.273 -74.208  1.00  0.00      LL0  O  
ATOM   3962  H   ASN L 210      36.948   8.700 -71.424  1.00  0.00      LL0  H  
ATOM   3963 HD21 ASN L 210      37.370   8.359 -76.521  1.00  0.00      LL0  H  
ATOM   3964 HD22 ASN L 210      35.644   8.470 -76.637  1.00  0.00      LL0  H  
ATOM   3965  N   ARG L 211      38.658   5.372 -71.815  1.00  0.00      LL0  N  
ATOM   3966  CA  ARG L 211      39.727   4.669 -71.096  1.00  0.00      LL0  C  
ATOM   3967  C   ARG L 211      41.178   5.064 -71.389  1.00  0.00      LL0  C  
ATOM   3968  O   ARG L 211      41.977   5.319 -70.498  1.00  0.00      LL0  O  
ATOM   3969  CB  ARG L 211      39.528   3.160 -71.298  1.00  0.00      LL0  C  
ATOM   3970  CG  ARG L 211      40.617   2.303 -70.654  1.00  0.00      LL0  C  
ATOM   3971  CD  ARG L 211      40.936   1.075 -71.500  1.00  0.00      LL0  C  
ATOM   3972  NE  ARG L 211      42.345   0.711 -71.344  1.00  0.00      LL0  N  
ATOM   3973  CZ  ARG L 211      42.678  -0.522 -70.919  1.00  0.00      LL0  C  
ATOM   3974  NH1 ARG L 211      41.730  -1.403 -70.663  1.00  0.00      LL0  N1+
ATOM   3975  NH2 ARG L 211      43.948  -0.877 -70.763  1.00  0.00      LL0  N  
ATOM   3976  H   ARG L 211      37.754   4.950 -71.925  1.00  0.00      LL0  H  
ATOM   3977  HE  ARG L 211      43.019   1.422 -71.571  1.00  0.00      LL0  H  
ATOM   3978 HH11 ARG L 211      41.951  -2.303 -70.272  1.00  0.00      LL0  H  
ATOM   3979 HH12 ARG L 211      40.763  -1.223 -70.874  1.00  0.00      LL0  H  
ATOM   3980 HH21 ARG L 211      44.165  -1.829 -70.502  1.00  0.00      LL0  H  
ATOM   3981 HH22 ARG L 211      44.698  -0.233 -70.906  1.00  0.00      LL0  H  
ATOM   3982  N   GLY L 212      41.506   5.045 -72.692  1.00  0.00      LL0  N  
ATOM   3983  CA  GLY L 212      42.907   5.284 -73.039  1.00  0.00      LL0  C  
ATOM   3984  C   GLY L 212      43.858   4.241 -72.468  1.00  0.00      LL0  C  
ATOM   3985  O   GLY L 212      43.591   3.038 -72.483  1.00  0.00      LL0  O  
ATOM   3986  H   GLY L 212      40.780   4.946 -73.367  1.00  0.00      LL0  H  
TER   
ATOM   3987  N   TRP C  32     -36.623   2.236 -35.113  1.00  0.00      RC0  N  
ATOM   3988  CA  TRP C  32     -36.231   1.673 -36.392  1.00  0.00      RC0  C  
ATOM   3989  C   TRP C  32     -36.702   0.228 -36.520  1.00  0.00      RC0  C  
ATOM   3990  O   TRP C  32     -36.855  -0.470 -35.520  1.00  0.00      RC0  O  
ATOM   3991  CB  TRP C  32     -34.714   1.807 -36.590  1.00  0.00      RC0  C  
ATOM   3992  CG  TRP C  32     -33.929   1.355 -35.373  1.00  0.00      RC0  C  
ATOM   3993  CD1 TRP C  32     -33.493   2.155 -34.304  1.00  0.00      RC0  C  
ATOM   3994  CD2 TRP C  32     -33.426   0.036 -35.070  1.00  0.00      RC0  C  
ATOM   3995  CE2 TRP C  32     -32.720   0.113 -33.847  1.00  0.00      RC0  C  
ATOM   3996  CE3 TRP C  32     -33.513  -1.183 -35.726  1.00  0.00      RC0  C  
ATOM   3997  NE1 TRP C  32     -32.780   1.426 -33.404  1.00  0.00      RC0  N  
ATOM   3998  CZ2 TRP C  32     -32.112  -1.020 -33.323  1.00  0.00      RC0  C  
ATOM   3999  CZ3 TRP C  32     -32.903  -2.311 -35.194  1.00  0.00      RC0  C  
ATOM   4000  CH2 TRP C  32     -32.201  -2.230 -33.997  1.00  0.00      RC0  C  
ATOM   4001  H   TRP C  32     -37.589   2.125 -34.876  1.00  0.00      RC0  H  
ATOM   4002  HE1 TRP C  32     -32.335   1.766 -32.596  1.00  0.00      RC0  H  
ATOM   4003  N   ASN C  33     -36.925  -0.219 -37.753  1.00  0.00      RC0  N  
ATOM   4004  CA  ASN C  33     -37.447  -1.559 -37.953  1.00  0.00      RC0  C  
ATOM   4005  C   ASN C  33     -36.355  -2.613 -37.781  1.00  0.00      RC0  C  
ATOM   4006  O   ASN C  33     -35.184  -2.363 -38.084  1.00  0.00      RC0  O  
ATOM   4007  CB  ASN C  33     -38.022  -1.630 -39.377  1.00  0.00      RC0  C  
ATOM   4008  CG  ASN C  33     -38.986  -2.788 -39.523  1.00  0.00      RC0  C  
ATOM   4009  ND2 ASN C  33     -38.648  -3.694 -40.455  1.00  0.00      RC0  N  
ATOM   4010  OD1 ASN C  33     -39.999  -2.845 -38.835  1.00  0.00      RC0  O  
ATOM   4011  H   ASN C  33     -36.604   0.305 -38.540  1.00  0.00      RC0  H  
ATOM   4012 HD21 ASN C  33     -37.795  -3.639 -40.976  1.00  0.00      RC0  H  
ATOM   4013 HD22 ASN C  33     -39.247  -4.473 -40.642  1.00  0.00      RC0  H  
ATOM   4014  N   PRO C  34     -36.717  -3.801 -37.312  1.00  0.00      RC0  N  
ATOM   4015  CA  PRO C  34     -35.733  -4.876 -37.131  1.00  0.00      RC0  C  
ATOM   4016  C   PRO C  34     -35.156  -5.313 -38.480  1.00  0.00      RC0  C  
ATOM   4017  O   PRO C  34     -35.817  -5.178 -39.511  1.00  0.00      RC0  O  
ATOM   4018  CB  PRO C  34     -36.559  -6.003 -36.492  1.00  0.00      RC0  C  
ATOM   4019  CG  PRO C  34     -37.755  -5.329 -35.835  1.00  0.00      RC0  C  
ATOM   4020  CD  PRO C  34     -38.026  -4.167 -36.776  1.00  0.00      RC0  C  
ATOM   4021  N   PRO C  35     -33.951  -5.869 -38.481  1.00  0.00      RC0  N  
ATOM   4022  CA  PRO C  35     -33.387  -6.349 -39.745  1.00  0.00      RC0  C  
ATOM   4023  C   PRO C  35     -34.162  -7.548 -40.255  1.00  0.00      RC0  C  
ATOM   4024  O   PRO C  35     -34.863  -8.240 -39.510  1.00  0.00      RC0  O  
ATOM   4025  CB  PRO C  35     -31.947  -6.689 -39.344  1.00  0.00      RC0  C  
ATOM   4026  CG  PRO C  35     -32.022  -7.059 -37.864  1.00  0.00      RC0  C  
ATOM   4027  CD  PRO C  35     -33.072  -6.089 -37.338  1.00  0.00      RC0  C  
ATOM   4028  N   THR C  36     -34.061  -7.767 -41.560  1.00  0.00      RC0  N  
ATOM   4029  CA  THR C  36     -34.571  -8.987 -42.167  1.00  0.00      RC0  C  
ATOM   4030  C   THR C  36     -33.408  -9.915 -42.482  1.00  0.00      RC0  C  
ATOM   4031  O   THR C  36     -32.263  -9.486 -42.602  1.00  0.00      RC0  O  
ATOM   4032  CB  THR C  36     -35.320  -8.471 -43.376  1.00  0.00      RC0  C  
ATOM   4033  CG2 THR C  36     -36.511  -9.350 -43.761  1.00  0.00      RC0  C  
ATOM   4034  OG1 THR C  36     -35.727  -7.125 -43.086  1.00  0.00      RC0  O  
ATOM   4035  H   THR C  36     -33.497  -7.173 -42.136  1.00  0.00      RC0  H  
ATOM   4036  HG1 THR C  36     -36.054  -7.124 -42.193  1.00  0.00      RC0  H  
ATOM   4037  N   PHE C  37     -33.721 -11.203 -42.612  1.00  0.00      RC0  N  
ATOM   4038  CA  PHE C  37     -32.713 -12.250 -42.742  1.00  0.00      RC0  C  
ATOM   4039  C   PHE C  37     -33.239 -13.266 -43.741  1.00  0.00      RC0  C  
ATOM   4040  O   PHE C  37     -34.264 -13.900 -43.481  1.00  0.00      RC0  O  
ATOM   4041  CB  PHE C  37     -32.490 -12.904 -41.381  1.00  0.00      RC0  C  
ATOM   4042  CG  PHE C  37     -31.227 -13.728 -41.352  1.00  0.00      RC0  C  
ATOM   4043  CD1 PHE C  37     -29.993 -13.114 -41.527  1.00  0.00      RC0  C  
ATOM   4044  CD2 PHE C  37     -31.299 -15.095 -41.119  1.00  0.00      RC0  C  
ATOM   4045  CE1 PHE C  37     -28.826 -13.860 -41.417  1.00  0.00      RC0  C  
ATOM   4046  CE2 PHE C  37     -30.132 -15.841 -41.013  1.00  0.00      RC0  C  
ATOM   4047  CZ  PHE C  37     -28.896 -15.219 -41.135  1.00  0.00      RC0  C  
ATOM   4048  H   PHE C  37     -34.659 -11.549 -42.579  1.00  0.00      RC0  H  
ATOM   4049  N   SER C  38     -32.564 -13.410 -44.874  1.00  0.00      RC0  N  
ATOM   4050  CA  SER C  38     -33.092 -14.196 -45.983  1.00  0.00      RC0  C  
ATOM   4051  C   SER C  38     -31.998 -15.059 -46.577  1.00  0.00      RC0  C  
ATOM   4052  O   SER C  38     -30.806 -14.760 -46.426  1.00  0.00      RC0  O  
ATOM   4053  CB  SER C  38     -33.706 -13.152 -46.914  1.00  0.00      RC0  C  
ATOM   4054  OG  SER C  38     -32.945 -11.937 -46.845  1.00  0.00      RC0  O  
ATOM   4055  H   SER C  38     -31.679 -12.966 -45.038  1.00  0.00      RC0  H  
ATOM   4056  HG  SER C  38     -32.889 -11.649 -45.943  1.00  0.00      RC0  H  
ATOM   4057  N   PRO C  39     -32.353 -16.181 -47.238  1.00  0.00      RC0  N  
ATOM   4058  CA  PRO C  39     -33.709 -16.711 -47.398  1.00  0.00      RC0  C  
ATOM   4059  C   PRO C  39     -34.176 -17.428 -46.147  1.00  0.00      RC0  C  
ATOM   4060  O   PRO C  39     -33.337 -17.783 -45.315  1.00  0.00      RC0  O  
ATOM   4061  CB  PRO C  39     -33.551 -17.648 -48.595  1.00  0.00      RC0  C  
ATOM   4062  CG  PRO C  39     -32.143 -18.211 -48.435  1.00  0.00      RC0  C  
ATOM   4063  CD  PRO C  39     -31.358 -17.018 -47.903  1.00  0.00      RC0  C  
ATOM   4064  N   ALA C  40     -35.488 -17.663 -46.033  1.00  0.00      RC0  N  
ATOM   4065  CA  ALA C  40     -36.010 -18.342 -44.854  1.00  0.00      RC0  C  
ATOM   4066  C   ALA C  40     -35.488 -19.766 -44.770  1.00  0.00      RC0  C  
ATOM   4067  O   ALA C  40     -35.359 -20.313 -43.672  1.00  0.00      RC0  O  
ATOM   4068  CB  ALA C  40     -37.538 -18.370 -44.877  1.00  0.00      RC0  C  
ATOM   4069  H   ALA C  40     -36.115 -17.392 -46.760  1.00  0.00      RC0  H  
ATOM   4070  N   LEU C  41     -35.190 -20.375 -45.915  1.00  0.00      RC0  N  
ATOM   4071  CA  LEU C  41     -34.625 -21.715 -45.986  1.00  0.00      RC0  C  
ATOM   4072  C   LEU C  41     -33.493 -21.698 -46.999  1.00  0.00      RC0  C  
ATOM   4073  O   LEU C  41     -33.717 -21.398 -48.176  1.00  0.00      RC0  O  
ATOM   4074  CB  LEU C  41     -35.701 -22.726 -46.380  1.00  0.00      RC0  C  
ATOM   4075  CG  LEU C  41     -35.161 -24.153 -46.483  1.00  0.00      RC0  C  
ATOM   4076  CD1 LEU C  41     -34.466 -24.586 -45.196  1.00  0.00      RC0  C  
ATOM   4077  CD2 LEU C  41     -36.242 -25.147 -46.908  1.00  0.00      RC0  C  
ATOM   4078  H   LEU C  41     -35.260 -19.917 -46.799  1.00  0.00      RC0  H  
ATOM   4079  N   LEU C  42     -32.289 -22.021 -46.546  1.00  0.00      RC0  N  
ATOM   4080  CA  LEU C  42     -31.111 -22.089 -47.402  1.00  0.00      RC0  C  
ATOM   4081  C   LEU C  42     -30.601 -23.521 -47.397  1.00  0.00      RC0  C  
ATOM   4082  O   LEU C  42     -30.275 -24.058 -46.336  1.00  0.00      RC0  O  
ATOM   4083  CB  LEU C  42     -30.055 -21.111 -46.896  1.00  0.00      RC0  C  
ATOM   4084  CG  LEU C  42     -28.801 -21.039 -47.766  1.00  0.00      RC0  C  
ATOM   4085  CD1 LEU C  42     -29.119 -20.745 -49.233  1.00  0.00      RC0  C  
ATOM   4086  CD2 LEU C  42     -27.805 -20.034 -47.193  1.00  0.00      RC0  C  
ATOM   4087  H   LEU C  42     -32.176 -22.304 -45.590  1.00  0.00      RC0  H  
ATOM   4088  N   VAL C  43     -30.524 -24.132 -48.574  1.00  0.00      RC0  N  
ATOM   4089  CA  VAL C  43     -30.031 -25.499 -48.719  1.00  0.00      RC0  C  
ATOM   4090  C   VAL C  43     -28.750 -25.468 -49.542  1.00  0.00      RC0  C  
ATOM   4091  O   VAL C  43     -28.730 -24.912 -50.645  1.00  0.00      RC0  O  
ATOM   4092  CB  VAL C  43     -31.082 -26.394 -49.378  1.00  0.00      RC0  C  
ATOM   4093  CG1 VAL C  43     -30.574 -27.832 -49.508  1.00  0.00      RC0  C  
ATOM   4094  CG2 VAL C  43     -32.412 -26.325 -48.624  1.00  0.00      RC0  C  
ATOM   4095  H   VAL C  43     -30.686 -23.633 -49.425  1.00  0.00      RC0  H  
ATOM   4096  N   VAL C  44     -27.682 -26.058 -49.003  1.00  0.00      RC0  N  
ATOM   4097  CA  VAL C  44     -26.399 -26.133 -49.686  1.00  0.00      RC0  C  
ATOM   4098  C   VAL C  44     -25.838 -27.536 -49.492  1.00  0.00      RC0  C  
ATOM   4099  O   VAL C  44     -26.321 -28.320 -48.671  1.00  0.00      RC0  O  
ATOM   4100  CB  VAL C  44     -25.404 -25.104 -49.143  1.00  0.00      RC0  C  
ATOM   4101  CG1 VAL C  44     -25.809 -23.676 -49.509  1.00  0.00      RC0  C  
ATOM   4102  CG2 VAL C  44     -25.190 -25.298 -47.641  1.00  0.00      RC0  C  
ATOM   4103  H   VAL C  44     -27.755 -26.552 -48.132  1.00  0.00      RC0  H  
ATOM   4104  N   THR C  45     -24.806 -27.845 -50.262  1.00  0.00      RC0  N  
ATOM   4105  CA  THR C  45     -24.119 -29.127 -50.179  1.00  0.00      RC0  C  
ATOM   4106  C   THR C  45     -22.866 -28.959 -49.330  1.00  0.00      RC0  C  
ATOM   4107  O   THR C  45     -22.171 -27.952 -49.439  1.00  0.00      RC0  O  
ATOM   4108  CB  THR C  45     -23.825 -29.450 -51.619  1.00  0.00      RC0  C  
ATOM   4109  CG2 THR C  45     -24.517 -30.729 -52.085  1.00  0.00      RC0  C  
ATOM   4110  OG1 THR C  45     -24.257 -28.328 -52.399  1.00  0.00      RC0  O  
ATOM   4111  H   THR C  45     -24.386 -27.202 -50.902  1.00  0.00      RC0  H  
ATOM   4112  HG1 THR C  45     -23.441 -27.921 -52.713  1.00  0.00      RC0  H  
ATOM   4113  N   GLU C  46     -22.586 -29.951 -48.480  1.00  0.00      RC0  N  
ATOM   4114  CA  GLU C  46     -21.389 -29.930 -47.645  1.00  0.00      RC0  C  
ATOM   4115  C   GLU C  46     -20.147 -29.651 -48.482  1.00  0.00      RC0  C  
ATOM   4116  O   GLU C  46     -19.956 -30.237 -49.553  1.00  0.00      RC0  O  
ATOM   4117  CB  GLU C  46     -21.243 -31.236 -46.855  1.00  0.00      RC0  C  
ATOM   4118  CG  GLU C  46     -20.005 -31.199 -45.955  1.00  0.00      RC0  C  
ATOM   4119  CD  GLU C  46     -20.000 -32.340 -44.967  1.00  0.00      RC0  C  
ATOM   4120  OE1 GLU C  46     -19.815 -32.082 -43.779  1.00  0.00      RC0  O  
ATOM   4121  OE2 GLU C  46     -20.193 -33.482 -45.376  1.00  0.00      RC0  O1-
ATOM   4122  H   GLU C  46     -23.153 -30.775 -48.460  1.00  0.00      RC0  H  
ATOM   4123  N   GLY C  47     -19.300 -28.752 -47.980  1.00  0.00      RC0  N  
ATOM   4124  CA  GLY C  47     -18.110 -28.319 -48.673  1.00  0.00      RC0  C  
ATOM   4125  C   GLY C  47     -18.296 -27.047 -49.472  1.00  0.00      RC0  C  
ATOM   4126  O   GLY C  47     -17.308 -26.378 -49.793  1.00  0.00      RC0  O  
ATOM   4127  H   GLY C  47     -19.566 -28.294 -47.135  1.00  0.00      RC0  H  
ATOM   4128  N   ASP C  48     -19.531 -26.700 -49.789  1.00  0.00      RC0  N  
ATOM   4129  CA  ASP C  48     -19.835 -25.469 -50.503  1.00  0.00      RC0  C  
ATOM   4130  C   ASP C  48     -20.123 -24.347 -49.514  1.00  0.00      RC0  C  
ATOM   4131  O   ASP C  48     -20.213 -24.556 -48.306  1.00  0.00      RC0  O  
ATOM   4132  CB  ASP C  48     -21.116 -25.586 -51.339  1.00  0.00      RC0  C  
ATOM   4133  CG  ASP C  48     -20.907 -26.286 -52.661  1.00  0.00      RC0  C  
ATOM   4134  OD1 ASP C  48     -19.975 -25.923 -53.375  1.00  0.00      RC0  O  
ATOM   4135  OD2 ASP C  48     -21.706 -27.162 -52.990  1.00  0.00      RC0  O1-
ATOM   4136  H   ASP C  48     -20.318 -27.260 -49.526  1.00  0.00      RC0  H  
ATOM   4137  N   ASN C  49     -20.252 -23.136 -50.042  1.00  0.00      RC0  N  
ATOM   4138  CA  ASN C  49     -20.485 -21.958 -49.222  1.00  0.00      RC0  C  
ATOM   4139  C   ASN C  49     -21.976 -21.683 -49.138  1.00  0.00      RC0  C  
ATOM   4140  O   ASN C  49     -22.733 -21.976 -50.068  1.00  0.00      RC0  O  
ATOM   4141  CB  ASN C  49     -19.710 -20.742 -49.738  1.00  0.00      RC0  C  
ATOM   4142  CG  ASN C  49     -18.228 -21.066 -49.784  1.00  0.00      RC0  C  
ATOM   4143  ND2 ASN C  49     -17.681 -20.870 -50.982  1.00  0.00      RC0  N  
ATOM   4144  OD1 ASN C  49     -17.609 -21.519 -48.829  1.00  0.00      RC0  O  
ATOM   4145  H   ASN C  49     -20.370 -23.079 -51.033  1.00  0.00      RC0  H  
ATOM   4146 HD21 ASN C  49     -18.183 -20.388 -51.705  1.00  0.00      RC0  H  
ATOM   4147 HD22 ASN C  49     -16.760 -21.201 -51.168  1.00  0.00      RC0  H  
ATOM   4148  N   ALA C  50     -22.395 -21.118 -48.010  1.00  0.00      RC0  N  
ATOM   4149  CA  ALA C  50     -23.799 -20.806 -47.788  1.00  0.00      RC0  C  
ATOM   4150  C   ALA C  50     -23.895 -19.346 -47.407  1.00  0.00      RC0  C  
ATOM   4151  O   ALA C  50     -23.247 -18.924 -46.452  1.00  0.00      RC0  O  
ATOM   4152  CB  ALA C  50     -24.335 -21.634 -46.622  1.00  0.00      RC0  C  
ATOM   4153  H   ALA C  50     -21.737 -20.864 -47.297  1.00  0.00      RC0  H  
ATOM   4154  N   THR C  51     -24.695 -18.574 -48.132  1.00  0.00      RC0  N  
ATOM   4155  CA  THR C  51     -24.736 -17.131 -47.904  1.00  0.00      RC0  C  
ATOM   4156  C   THR C  51     -26.154 -16.672 -47.600  1.00  0.00      RC0  C  
ATOM   4157  O   THR C  51     -27.036 -16.765 -48.459  1.00  0.00      RC0  O  
ATOM   4158  CB  THR C  51     -24.105 -16.497 -49.127  1.00  0.00      RC0  C  
ATOM   4159  CG2 THR C  51     -24.091 -14.976 -49.050  1.00  0.00      RC0  C  
ATOM   4160  OG1 THR C  51     -22.776 -17.024 -49.279  1.00  0.00      RC0  O  
ATOM   4161  H   THR C  51     -25.265 -18.923 -48.873  1.00  0.00      RC0  H  
ATOM   4162  HG1 THR C  51     -22.471 -16.727 -50.129  1.00  0.00      RC0  H  
ATOM   4163  N   PHE C  52     -26.363 -16.181 -46.378  1.00  0.00      RC0  N  
ATOM   4164  CA  PHE C  52     -27.559 -15.450 -45.982  1.00  0.00      RC0  C  
ATOM   4165  C   PHE C  52     -27.345 -13.957 -46.223  1.00  0.00      RC0  C  
ATOM   4166  O   PHE C  52     -26.218 -13.486 -46.346  1.00  0.00      RC0  O  
ATOM   4167  CB  PHE C  52     -27.854 -15.650 -44.499  1.00  0.00      RC0  C  
ATOM   4168  CG  PHE C  52     -28.318 -17.054 -44.194  1.00  0.00      RC0  C  
ATOM   4169  CD1 PHE C  52     -29.639 -17.412 -44.436  1.00  0.00      RC0  C  
ATOM   4170  CD2 PHE C  52     -27.435 -17.978 -43.647  1.00  0.00      RC0  C  
ATOM   4171  CE1 PHE C  52     -30.086 -18.684 -44.100  1.00  0.00      RC0  C  
ATOM   4172  CE2 PHE C  52     -27.882 -19.251 -43.312  1.00  0.00      RC0  C  
ATOM   4173  CZ  PHE C  52     -29.211 -19.599 -43.525  1.00  0.00      RC0  C  
ATOM   4174  H   PHE C  52     -25.575 -16.115 -45.767  1.00  0.00      RC0  H  
ATOM   4175  N   THR C  53     -28.443 -13.210 -46.263  1.00  0.00      RC0  N  
ATOM   4176  CA  THR C  53     -28.416 -11.752 -46.342  1.00  0.00      RC0  C  
ATOM   4177  C   THR C  53     -29.196 -11.176 -45.171  1.00  0.00      RC0  C  
ATOM   4178  O   THR C  53     -30.383 -11.477 -44.997  1.00  0.00      RC0  O  
ATOM   4179  CB  THR C  53     -28.951 -11.385 -47.710  1.00  0.00      RC0  C  
ATOM   4180  CG2 THR C  53     -28.708  -9.914 -48.052  1.00  0.00      RC0  C  
ATOM   4181  OG1 THR C  53     -28.339 -12.253 -48.676  1.00  0.00      RC0  O  
ATOM   4182  H   THR C  53     -29.348 -13.629 -46.222  1.00  0.00      RC0  H  
ATOM   4183  HG1 THR C  53     -28.853 -12.163 -49.468  1.00  0.00      RC0  H  
ATOM   4184  N   CYS C  54     -28.519 -10.360 -44.370  1.00  0.00      RC0  N  
ATOM   4185  CA  CYS C  54     -29.153  -9.527 -43.356  1.00  0.00      RC0  C  
ATOM   4186  C   CYS C  54     -29.304  -8.123 -43.934  1.00  0.00      RC0  C  
ATOM   4187  O   CYS C  54     -28.319  -7.525 -44.374  1.00  0.00      RC0  O  
ATOM   4188  CB  CYS C  54     -28.312  -9.537 -42.083  1.00  0.00      RC0  C  
ATOM   4189  SG  CYS C  54     -29.114  -8.774 -40.647  1.00  0.00      RC0  S  
ATOM   4190  H   CYS C  54     -27.570 -10.137 -44.600  1.00  0.00      RC0  H  
ATOM   4191  N   SER C  55     -30.531  -7.613 -43.955  1.00  0.00      RC0  N  
ATOM   4192  CA  SER C  55     -30.836  -6.297 -44.507  1.00  0.00      RC0  C  
ATOM   4193  C   SER C  55     -31.338  -5.393 -43.394  1.00  0.00      RC0  C  
ATOM   4194  O   SER C  55     -32.249  -5.768 -42.650  1.00  0.00      RC0  O  
ATOM   4195  CB  SER C  55     -31.871  -6.594 -45.568  1.00  0.00      RC0  C  
ATOM   4196  OG  SER C  55     -31.495  -7.834 -46.178  1.00  0.00      RC0  O  
ATOM   4197  H   SER C  55     -31.295  -8.138 -43.582  1.00  0.00      RC0  H  
ATOM   4198  HG  SER C  55     -30.791  -7.609 -46.789  1.00  0.00      RC0  H  
ATOM   4199  N   PHE C  56     -30.781  -4.186 -43.310  1.00  0.00      RC0  N  
ATOM   4200  CA  PHE C  56     -31.070  -3.304 -42.184  1.00  0.00      RC0  C  
ATOM   4201  C   PHE C  56     -30.968  -1.869 -42.657  1.00  0.00      RC0  C  
ATOM   4202  O   PHE C  56     -29.886  -1.431 -43.055  1.00  0.00      RC0  O  
ATOM   4203  CB  PHE C  56     -30.100  -3.559 -41.031  1.00  0.00      RC0  C  
ATOM   4204  CG  PHE C  56     -30.366  -2.529 -39.964  1.00  0.00      RC0  C  
ATOM   4205  CD1 PHE C  56     -31.651  -2.376 -39.458  1.00  0.00      RC0  C  
ATOM   4206  CD2 PHE C  56     -29.332  -1.721 -39.509  1.00  0.00      RC0  C  
ATOM   4207  CE1 PHE C  56     -31.908  -1.384 -38.523  1.00  0.00      RC0  C  
ATOM   4208  CE2 PHE C  56     -29.592  -0.735 -38.568  1.00  0.00      RC0  C  
ATOM   4209  CZ  PHE C  56     -30.882  -0.556 -38.086  1.00  0.00      RC0  C  
ATOM   4210  H   PHE C  56     -30.026  -3.919 -43.915  1.00  0.00      RC0  H  
ATOM   4211  N   SER C  57     -32.081  -1.141 -42.603  1.00  0.00      RC0  N  
ATOM   4212  CA  SER C  57     -32.083   0.266 -42.983  1.00  0.00      RC0  C  
ATOM   4213  C   SER C  57     -31.553   1.080 -41.810  1.00  0.00      RC0  C  
ATOM   4214  O   SER C  57     -32.214   1.195 -40.771  1.00  0.00      RC0  O  
ATOM   4215  CB  SER C  57     -33.526   0.471 -43.372  1.00  0.00      RC0  C  
ATOM   4216  OG  SER C  57     -33.914  -0.812 -43.887  1.00  0.00      RC0  O  
ATOM   4217  H   SER C  57     -32.938  -1.492 -42.226  1.00  0.00      RC0  H  
ATOM   4218  HG  SER C  57     -33.206  -1.068 -44.463  1.00  0.00      RC0  H  
ATOM   4219  N   ASN C  58     -30.354   1.632 -41.971  1.00  0.00      RC0  N  
ATOM   4220  CA  ASN C  58     -29.668   2.350 -40.905  1.00  0.00      RC0  C  
ATOM   4221  C   ASN C  58     -29.953   3.840 -41.035  1.00  0.00      RC0  C  
ATOM   4222  O   ASN C  58     -29.665   4.444 -42.074  1.00  0.00      RC0  O  
ATOM   4223  CB  ASN C  58     -28.167   2.038 -40.842  1.00  0.00      RC0  C  
ATOM   4224  CG  ASN C  58     -27.429   2.468 -42.096  1.00  0.00      RC0  C  
ATOM   4225  ND2 ASN C  58     -27.269   1.452 -42.972  1.00  0.00      RC0  N  
ATOM   4226  OD1 ASN C  58     -26.990   3.601 -42.251  1.00  0.00      RC0  O  
ATOM   4227  H   ASN C  58     -29.933   1.645 -42.877  1.00  0.00      RC0  H  
ATOM   4228 HD21 ASN C  58     -27.639   0.535 -42.811  1.00  0.00      RC0  H  
ATOM   4229 HD22 ASN C  58     -26.737   1.536 -43.818  1.00  0.00      RC0  H  
ATOM   4230  N   THR C  59     -30.522   4.423 -39.983  1.00  0.00      RC0  N  
ATOM   4231  CA  THR C  59     -30.731   5.858 -39.893  1.00  0.00      RC0  C  
ATOM   4232  C   THR C  59     -29.512   6.579 -39.336  1.00  0.00      RC0  C  
ATOM   4233  O   THR C  59     -29.563   7.796 -39.131  1.00  0.00      RC0  O  
ATOM   4234  CB  THR C  59     -31.953   5.950 -39.011  1.00  0.00      RC0  C  
ATOM   4235  CG2 THR C  59     -32.950   7.009 -39.484  1.00  0.00      RC0  C  
ATOM   4236  OG1 THR C  59     -32.547   4.642 -38.986  1.00  0.00      RC0  O  
ATOM   4237  H   THR C  59     -30.839   3.880 -39.207  1.00  0.00      RC0  H  
ATOM   4238  HG1 THR C  59     -33.384   4.740 -38.551  1.00  0.00      RC0  H  
ATOM   4239  N   SER C  60     -28.427   5.851 -39.081  1.00  0.00      RC0  N  
ATOM   4240  CA  SER C  60     -27.210   6.402 -38.501  1.00  0.00      RC0  C  
ATOM   4241  C   SER C  60     -26.083   5.413 -38.752  1.00  0.00      RC0  C  
ATOM   4242  O   SER C  60     -26.308   4.278 -39.177  1.00  0.00      RC0  O  
ATOM   4243  CB  SER C  60     -27.433   6.619 -36.998  1.00  0.00      RC0  C  
ATOM   4244  OG  SER C  60     -28.783   7.026 -36.744  1.00  0.00      RC0  O  
ATOM   4245  H   SER C  60     -28.331   4.883 -39.317  1.00  0.00      RC0  H  
ATOM   4246  HG  SER C  60     -28.968   7.731 -37.361  1.00  0.00      RC0  H  
ATOM   4247  N   GLU C  61     -24.863   5.862 -38.469  1.00  0.00      RC0  N  
ATOM   4248  CA  GLU C  61     -23.695   5.000 -38.517  1.00  0.00      RC0  C  
ATOM   4249  C   GLU C  61     -23.566   4.139 -37.263  1.00  0.00      RC0  C  
ATOM   4250  O   GLU C  61     -22.794   3.173 -37.266  1.00  0.00      RC0  O  
ATOM   4251  CB  GLU C  61     -22.397   5.747 -38.895  1.00  0.00      RC0  C  
ATOM   4252  CG  GLU C  61     -21.286   4.797 -39.406  1.00  0.00      RC0  C  
ATOM   4253  CD  GLU C  61     -20.080   5.571 -39.928  1.00  0.00      RC0  C  
ATOM   4254  OE1 GLU C  61     -19.946   6.747 -39.588  1.00  0.00      RC0  O  
ATOM   4255  OE2 GLU C  61     -19.279   4.999 -40.678  1.00  0.00      RC0  O1-
ATOM   4256  H   GLU C  61     -24.730   6.794 -38.136  1.00  0.00      RC0  H  
ATOM   4257  N   SER C  62     -24.342   4.434 -36.221  1.00  0.00      RC0  N  
ATOM   4258  CA  SER C  62     -24.119   3.930 -34.863  1.00  0.00      RC0  C  
ATOM   4259  C   SER C  62     -24.831   2.605 -34.579  1.00  0.00      RC0  C  
ATOM   4260  O   SER C  62     -25.559   2.490 -33.590  1.00  0.00      RC0  O  
ATOM   4261  CB  SER C  62     -24.555   5.134 -34.063  1.00  0.00      RC0  C  
ATOM   4262  OG  SER C  62     -24.370   6.235 -34.971  1.00  0.00      RC0  O  
ATOM   4263  H   SER C  62     -25.062   5.118 -36.300  1.00  0.00      RC0  H  
ATOM   4264  HG  SER C  62     -23.429   6.343 -35.056  1.00  0.00      RC0  H  
ATOM   4265  N   PHE C  63     -24.618   1.594 -35.425  1.00  0.00      RC0  N  
ATOM   4266  CA  PHE C  63     -25.202   0.268 -35.260  1.00  0.00      RC0  C  
ATOM   4267  C   PHE C  63     -24.113  -0.799 -35.319  1.00  0.00      RC0  C  
ATOM   4268  O   PHE C  63     -23.074  -0.618 -35.961  1.00  0.00      RC0  O  
ATOM   4269  CB  PHE C  63     -26.226  -0.028 -36.360  1.00  0.00      RC0  C  
ATOM   4270  CG  PHE C  63     -27.395   0.927 -36.313  1.00  0.00      RC0  C  
ATOM   4271  CD1 PHE C  63     -27.368   2.105 -37.050  1.00  0.00      RC0  C  
ATOM   4272  CD2 PHE C  63     -28.511   0.618 -35.546  1.00  0.00      RC0  C  
ATOM   4273  CE1 PHE C  63     -28.460   2.965 -37.032  1.00  0.00      RC0  C  
ATOM   4274  CE2 PHE C  63     -29.604   1.477 -35.531  1.00  0.00      RC0  C  
ATOM   4275  CZ  PHE C  63     -29.582   2.648 -36.277  1.00  0.00      RC0  C  
ATOM   4276  H   PHE C  63     -23.938   1.690 -36.161  1.00  0.00      RC0  H  
ATOM   4277  N   VAL C  64     -24.365  -1.916 -34.643  1.00  0.00      RC0  N  
ATOM   4278  CA  VAL C  64     -23.591  -3.143 -34.797  1.00  0.00      RC0  C  
ATOM   4279  C   VAL C  64     -24.533  -4.230 -35.294  1.00  0.00      RC0  C  
ATOM   4280  O   VAL C  64     -25.644  -4.378 -34.775  1.00  0.00      RC0  O  
ATOM   4281  CB  VAL C  64     -22.932  -3.565 -33.479  1.00  0.00      RC0  C  
ATOM   4282  CG1 VAL C  64     -22.177  -4.890 -33.619  1.00  0.00      RC0  C  
ATOM   4283  CG2 VAL C  64     -22.006  -2.467 -32.962  1.00  0.00      RC0  C  
ATOM   4284  H   VAL C  64     -25.202  -1.977 -34.096  1.00  0.00      RC0  H  
ATOM   4285  N   LEU C  65     -24.097  -4.994 -36.291  1.00  0.00      RC0  N  
ATOM   4286  CA  LEU C  65     -24.878  -6.098 -36.829  1.00  0.00      RC0  C  
ATOM   4287  C   LEU C  65     -24.253  -7.407 -36.373  1.00  0.00      RC0  C  
ATOM   4288  O   LEU C  65     -23.048  -7.620 -36.536  1.00  0.00      RC0  O  
ATOM   4289  CB  LEU C  65     -24.925  -6.046 -38.359  1.00  0.00      RC0  C  
ATOM   4290  CG  LEU C  65     -26.141  -5.317 -38.943  1.00  0.00      RC0  C  
ATOM   4291  CD1 LEU C  65     -27.447  -6.018 -38.565  1.00  0.00      RC0  C  
ATOM   4292  CD2 LEU C  65     -26.167  -3.821 -38.624  1.00  0.00      RC0  C  
ATOM   4293  H   LEU C  65     -23.171  -4.863 -36.647  1.00  0.00      RC0  H  
ATOM   4294  N   ASN C  66     -25.064  -8.265 -35.785  1.00  0.00      RC0  N  
ATOM   4295  CA  ASN C  66     -24.604  -9.526 -35.229  1.00  0.00      RC0  C  
ATOM   4296  C   ASN C  66     -25.257 -10.680 -35.974  1.00  0.00      RC0  C  
ATOM   4297  O   ASN C  66     -26.405 -10.580 -36.421  1.00  0.00      RC0  O  
ATOM   4298  CB  ASN C  66     -24.863  -9.605 -33.723  1.00  0.00      RC0  C  
ATOM   4299  CG  ASN C  66     -24.105  -8.532 -32.957  1.00  0.00      RC0  C  
ATOM   4300  ND2 ASN C  66     -24.734  -7.341 -32.951  1.00  0.00      RC0  N  
ATOM   4301  OD1 ASN C  66     -23.037  -8.754 -32.381  1.00  0.00      RC0  O  
ATOM   4302  H   ASN C  66     -26.051  -8.115 -35.850  1.00  0.00      RC0  H  
ATOM   4303 HD21 ASN C  66     -25.590  -7.223 -33.461  1.00  0.00      RC0  H  
ATOM   4304 HD22 ASN C  66     -24.398  -6.533 -32.467  1.00  0.00      RC0  H  
ATOM   4305  N   TRP C  67     -24.515 -11.782 -36.104  1.00  0.00      RC0  N  
ATOM   4306  CA  TRP C  67     -25.005 -13.005 -36.728  1.00  0.00      RC0  C  
ATOM   4307  C   TRP C  67     -24.972 -14.108 -35.687  1.00  0.00      RC0  C  
ATOM   4308  O   TRP C  67     -23.935 -14.317 -35.047  1.00  0.00      RC0  O  
ATOM   4309  CB  TRP C  67     -24.095 -13.339 -37.907  1.00  0.00      RC0  C  
ATOM   4310  CG  TRP C  67     -24.602 -14.510 -38.713  1.00  0.00      RC0  C  
ATOM   4311  CD1 TRP C  67     -25.911 -15.008 -38.780  1.00  0.00      RC0  C  
ATOM   4312  CD2 TRP C  67     -23.839 -15.348 -39.602  1.00  0.00      RC0  C  
ATOM   4313  CE2 TRP C  67     -24.724 -16.300 -40.159  1.00  0.00      RC0  C  
ATOM   4314  CE3 TRP C  67     -22.499 -15.349 -39.969  1.00  0.00      RC0  C  
ATOM   4315  NE1 TRP C  67     -25.988 -16.066 -39.629  1.00  0.00      RC0  N  
ATOM   4316  CZ2 TRP C  67     -24.241 -17.235 -41.067  1.00  0.00      RC0  C  
ATOM   4317  CZ3 TRP C  67     -22.031 -16.287 -40.879  1.00  0.00      RC0  C  
ATOM   4318  CH2 TRP C  67     -22.899 -17.224 -41.426  1.00  0.00      RC0  C  
ATOM   4319  H   TRP C  67     -23.587 -11.817 -35.725  1.00  0.00      RC0  H  
ATOM   4320  HE1 TRP C  67     -26.800 -16.575 -39.837  1.00  0.00      RC0  H  
ATOM   4321  N   TYR C  68     -26.105 -14.798 -35.497  1.00  0.00      RC0  N  
ATOM   4322  CA  TYR C  68     -26.266 -15.784 -34.442  1.00  0.00      RC0  C  
ATOM   4323  C   TYR C  68     -26.725 -17.114 -35.014  1.00  0.00      RC0  C  
ATOM   4324  O   TYR C  68     -27.431 -17.160 -36.025  1.00  0.00      RC0  O  
ATOM   4325  CB  TYR C  68     -27.334 -15.347 -33.453  1.00  0.00      RC0  C  
ATOM   4326  CG  TYR C  68     -27.040 -14.015 -32.810  1.00  0.00      RC0  C  
ATOM   4327  CD1 TYR C  68     -26.013 -13.901 -31.884  1.00  0.00      RC0  C  
ATOM   4328  CD2 TYR C  68     -27.828 -12.912 -33.115  1.00  0.00      RC0  C  
ATOM   4329  CE1 TYR C  68     -25.792 -12.690 -31.241  1.00  0.00      RC0  C  
ATOM   4330  CE2 TYR C  68     -27.616 -11.704 -32.464  1.00  0.00      RC0  C  
ATOM   4331  CZ  TYR C  68     -26.598 -11.595 -31.524  1.00  0.00      RC0  C  
ATOM   4332  OH  TYR C  68     -26.376 -10.393 -30.882  1.00  0.00      RC0  O  
ATOM   4333  H   TYR C  68     -26.876 -14.700 -36.129  1.00  0.00      RC0  H  
ATOM   4334  HH  TYR C  68     -27.205  -9.934 -30.801  1.00  0.00      RC0  H  
ATOM   4335  N   ARG C  69     -26.317 -18.182 -34.336  1.00  0.00      RC0  N  
ATOM   4336  CA  ARG C  69     -26.906 -19.505 -34.481  1.00  0.00      RC0  C  
ATOM   4337  C   ARG C  69     -27.664 -19.853 -33.204  1.00  0.00      RC0  C  
ATOM   4338  O   ARG C  69     -27.232 -19.514 -32.097  1.00  0.00      RC0  O  
ATOM   4339  CB  ARG C  69     -25.820 -20.545 -34.733  1.00  0.00      RC0  C  
ATOM   4340  CG  ARG C  69     -26.412 -21.935 -34.946  1.00  0.00      RC0  C  
ATOM   4341  CD  ARG C  69     -25.354 -23.016 -35.085  1.00  0.00      RC0  C  
ATOM   4342  NE  ARG C  69     -25.990 -24.321 -35.219  1.00  0.00      RC0  N  
ATOM   4343  CZ  ARG C  69     -25.389 -25.233 -36.034  1.00  0.00      RC0  C  
ATOM   4344  NH1 ARG C  69     -24.336 -24.845 -36.784  1.00  0.00      RC0  N1+
ATOM   4345  NH2 ARG C  69     -25.853 -26.498 -36.083  1.00  0.00      RC0  N  
ATOM   4346  H   ARG C  69     -25.720 -18.068 -33.536  1.00  0.00      RC0  H  
ATOM   4347  HE  ARG C  69     -26.781 -24.475 -34.614  1.00  0.00      RC0  H  
ATOM   4348 HH11 ARG C  69     -23.731 -25.494 -37.256  1.00  0.00      RC0  H  
ATOM   4349 HH12 ARG C  69     -24.134 -23.868 -36.938  1.00  0.00      RC0  H  
ATOM   4350 HH21 ARG C  69     -25.391 -27.216 -36.621  1.00  0.00      RC0  H  
ATOM   4351 HH22 ARG C  69     -26.692 -26.785 -35.615  1.00  0.00      RC0  H  
ATOM   4352  N   MET C  70     -28.805 -20.519 -33.352  1.00  0.00      RC0  N  
ATOM   4353  CA  MET C  70     -29.543 -21.002 -32.197  1.00  0.00      RC0  C  
ATOM   4354  C   MET C  70     -28.976 -22.348 -31.772  1.00  0.00      RC0  C  
ATOM   4355  O   MET C  70     -28.823 -23.252 -32.599  1.00  0.00      RC0  O  
ATOM   4356  CB  MET C  70     -31.041 -21.130 -32.462  1.00  0.00      RC0  C  
ATOM   4357  CG  MET C  70     -31.701 -19.798 -32.803  1.00  0.00      RC0  C  
ATOM   4358  SD  MET C  70     -31.333 -18.498 -31.612  1.00  0.00      RC0  S  
ATOM   4359  CE  MET C  70     -31.768 -19.349 -30.091  1.00  0.00      RC0  C  
ATOM   4360  H   MET C  70     -29.035 -20.875 -34.255  1.00  0.00      RC0  H  
ATOM   4361  N   SER C  71     -28.637 -22.463 -30.496  1.00  0.00      RC0  N  
ATOM   4362  CA  SER C  71     -28.137 -23.708 -29.936  1.00  0.00      RC0  C  
ATOM   4363  C   SER C  71     -29.300 -24.668 -29.713  1.00  0.00      RC0  C  
ATOM   4364  O   SER C  71     -30.467 -24.291 -29.839  1.00  0.00      RC0  O  
ATOM   4365  CB  SER C  71     -27.163 -23.441 -28.778  1.00  0.00      RC0  C  
ATOM   4366  OG  SER C  71     -27.723 -22.547 -27.840  1.00  0.00      RC0  O  
ATOM   4367  H   SER C  71     -28.911 -21.764 -29.862  1.00  0.00      RC0  H  
ATOM   4368  HG  SER C  71     -27.278 -21.726 -28.087  1.00  0.00      RC0  H  
ATOM   4369  N   PRO C  72     -29.018 -25.935 -29.390  1.00  0.00      RC0  N  
ATOM   4370  CA  PRO C  72     -30.126 -26.853 -29.063  1.00  0.00      RC0  C  
ATOM   4371  C   PRO C  72     -30.992 -26.380 -27.904  1.00  0.00      RC0  C  
ATOM   4372  O   PRO C  72     -32.214 -26.561 -27.938  1.00  0.00      RC0  O  
ATOM   4373  CB  PRO C  72     -29.406 -28.170 -28.751  1.00  0.00      RC0  C  
ATOM   4374  CG  PRO C  72     -28.100 -28.100 -29.534  1.00  0.00      RC0  C  
ATOM   4375  CD  PRO C  72     -27.732 -26.629 -29.411  1.00  0.00      RC0  C  
ATOM   4376  N   SER C  73     -30.398 -25.762 -26.884  1.00  0.00      RC0  N  
ATOM   4377  CA  SER C  73     -31.136 -25.265 -25.727  1.00  0.00      RC0  C  
ATOM   4378  C   SER C  73     -31.817 -23.928 -25.984  1.00  0.00      RC0  C  
ATOM   4379  O   SER C  73     -32.221 -23.263 -25.023  1.00  0.00      RC0  O  
ATOM   4380  CB  SER C  73     -30.077 -25.249 -24.644  1.00  0.00      RC0  C  
ATOM   4381  OG  SER C  73     -29.000 -26.073 -25.123  1.00  0.00      RC0  O  
ATOM   4382  H   SER C  73     -29.411 -25.614 -26.870  1.00  0.00      RC0  H  
ATOM   4383  HG  SER C  73     -28.279 -25.896 -24.529  1.00  0.00      RC0  H  
ATOM   4384  N   ASN C  74     -31.944 -23.528 -27.247  1.00  0.00      RC0  N  
ATOM   4385  CA  ASN C  74     -32.432 -22.201 -27.624  1.00  0.00      RC0  C  
ATOM   4386  C   ASN C  74     -31.642 -21.100 -26.916  1.00  0.00      RC0  C  
ATOM   4387  O   ASN C  74     -32.195 -20.129 -26.392  1.00  0.00      RC0  O  
ATOM   4388  CB  ASN C  74     -33.948 -22.057 -27.411  1.00  0.00      RC0  C  
ATOM   4389  CG  ASN C  74     -34.469 -20.666 -27.774  1.00  0.00      RC0  C  
ATOM   4390  ND2 ASN C  74     -34.946 -19.999 -26.705  1.00  0.00      RC0  N  
ATOM   4391  OD1 ASN C  74     -34.523 -20.240 -28.929  1.00  0.00      RC0  O  
ATOM   4392  H   ASN C  74     -31.658 -24.133 -27.991  1.00  0.00      RC0  H  
ATOM   4393 HD21 ASN C  74     -34.739 -20.368 -25.796  1.00  0.00      RC0  H  
ATOM   4394 HD22 ASN C  74     -35.459 -19.144 -26.759  1.00  0.00      RC0  H  
ATOM   4395  N   GLN C  75     -30.326 -21.268 -26.890  1.00  0.00      RC0  N  
ATOM   4396  CA  GLN C  75     -29.405 -20.184 -26.602  1.00  0.00      RC0  C  
ATOM   4397  C   GLN C  75     -28.844 -19.678 -27.922  1.00  0.00      RC0  C  
ATOM   4398  O   GLN C  75     -28.524 -20.470 -28.815  1.00  0.00      RC0  O  
ATOM   4399  CB  GLN C  75     -28.280 -20.532 -25.622  1.00  0.00      RC0  C  
ATOM   4400  CG  GLN C  75     -28.660 -20.322 -24.155  1.00  0.00      RC0  C  
ATOM   4401  CD  GLN C  75     -29.651 -21.377 -23.713  1.00  0.00      RC0  C  
ATOM   4402  NE2 GLN C  75     -30.935 -20.998 -23.837  1.00  0.00      RC0  N  
ATOM   4403  OE1 GLN C  75     -29.278 -22.464 -23.284  1.00  0.00      RC0  O  
ATOM   4404  H   GLN C  75     -29.874 -22.046 -27.332  1.00  0.00      RC0  H  
ATOM   4405 HE21 GLN C  75     -31.177 -20.096 -24.201  1.00  0.00      RC0  H  
ATOM   4406 HE22 GLN C  75     -31.695 -21.623 -23.639  1.00  0.00      RC0  H  
ATOM   4407  N   THR C  76     -28.746 -18.359 -28.050  1.00  0.00      RC0  N  
ATOM   4408  CA  THR C  76     -28.186 -17.739 -29.238  1.00  0.00      RC0  C  
ATOM   4409  C   THR C  76     -26.674 -17.625 -29.085  1.00  0.00      RC0  C  
ATOM   4410  O   THR C  76     -26.185 -17.143 -28.057  1.00  0.00      RC0  O  
ATOM   4411  CB  THR C  76     -28.914 -16.412 -29.205  1.00  0.00      RC0  C  
ATOM   4412  CG2 THR C  76     -29.341 -15.897 -30.572  1.00  0.00      RC0  C  
ATOM   4413  OG1 THR C  76     -30.062 -16.568 -28.352  1.00  0.00      RC0  O  
ATOM   4414  H   THR C  76     -28.965 -17.730 -27.309  1.00  0.00      RC0  H  
ATOM   4415  HG1 THR C  76     -30.479 -15.713 -28.331  1.00  0.00      RC0  H  
ATOM   4416  N   ASP C  77     -25.940 -18.070 -30.107  1.00  0.00      RC0  N  
ATOM   4417  CA  ASP C  77     -24.480 -18.048 -30.108  1.00  0.00      RC0  C  
ATOM   4418  C   ASP C  77     -23.999 -17.112 -31.211  1.00  0.00      RC0  C  
ATOM   4419  O   ASP C  77     -24.339 -17.304 -32.384  1.00  0.00      RC0  O  
ATOM   4420  CB  ASP C  77     -23.920 -19.465 -30.341  1.00  0.00      RC0  C  
ATOM   4421  CG  ASP C  77     -24.866 -20.577 -29.882  1.00  0.00      RC0  C  
ATOM   4422  OD1 ASP C  77     -25.300 -20.581 -28.727  1.00  0.00      RC0  O  
ATOM   4423  OD2 ASP C  77     -25.146 -21.467 -30.687  1.00  0.00      RC0  O1-
ATOM   4424  H   ASP C  77     -26.357 -18.578 -30.853  1.00  0.00      RC0  H  
ATOM   4425  N   LYS C  78     -23.211 -16.104 -30.840  1.00  0.00      RC0  N  
ATOM   4426  CA  LYS C  78     -22.750 -15.130 -31.820  1.00  0.00      RC0  C  
ATOM   4427  C   LYS C  78     -21.665 -15.749 -32.692  1.00  0.00      RC0  C  
ATOM   4428  O   LYS C  78     -20.663 -16.268 -32.187  1.00  0.00      RC0  O  
ATOM   4429  CB  LYS C  78     -22.190 -13.857 -31.177  1.00  0.00      RC0  C  
ATOM   4430  CG  LYS C  78     -21.949 -12.792 -32.253  1.00  0.00      RC0  C  
ATOM   4431  CD  LYS C  78     -21.105 -11.585 -31.834  1.00  0.00      RC0  C  
ATOM   4432  CE  LYS C  78     -21.616 -10.846 -30.596  1.00  0.00      RC0  C  
ATOM   4433  NZ  LYS C  78     -21.151  -9.452 -30.657  1.00  0.00      RC0  N1+
ATOM   4434  H   LYS C  78     -22.828 -16.132 -29.919  1.00  0.00      RC0  H  
ATOM   4435  HZ1 LYS C  78     -21.388  -8.951 -29.779  1.00  0.00      RC0  H  
ATOM   4436  HZ2 LYS C  78     -20.125  -9.404 -30.815  1.00  0.00      RC0  H  
ATOM   4437  HZ3 LYS C  78     -21.652  -8.989 -31.449  1.00  0.00      RC0  H  
ATOM   4438  N   LEU C  79     -21.885 -15.709 -34.003  1.00  0.00      RC0  N  
ATOM   4439  CA  LEU C  79     -20.947 -16.200 -35.001  1.00  0.00      RC0  C  
ATOM   4440  C   LEU C  79     -19.995 -15.120 -35.504  1.00  0.00      RC0  C  
ATOM   4441  O   LEU C  79     -18.843 -15.421 -35.834  1.00  0.00      RC0  O  
ATOM   4442  CB  LEU C  79     -21.698 -16.773 -36.195  1.00  0.00      RC0  C  
ATOM   4443  CG  LEU C  79     -22.731 -17.822 -35.806  1.00  0.00      RC0  C  
ATOM   4444  CD1 LEU C  79     -23.583 -18.193 -37.013  1.00  0.00      RC0  C  
ATOM   4445  CD2 LEU C  79     -22.104 -19.047 -35.138  1.00  0.00      RC0  C  
ATOM   4446  H   LEU C  79     -22.795 -15.411 -34.268  1.00  0.00      RC0  H  
ATOM   4447  N   ALA C  80     -20.473 -13.878 -35.619  1.00  0.00      RC0  N  
ATOM   4448  CA  ALA C  80     -19.707 -12.804 -36.241  1.00  0.00      RC0  C  
ATOM   4449  C   ALA C  80     -20.445 -11.496 -36.027  1.00  0.00      RC0  C  
ATOM   4450  O   ALA C  80     -21.638 -11.481 -35.713  1.00  0.00      RC0  O  
ATOM   4451  CB  ALA C  80     -19.542 -13.035 -37.747  1.00  0.00      RC0  C  
ATOM   4452  H   ALA C  80     -21.422 -13.700 -35.355  1.00  0.00      RC0  H  
ATOM   4453  N   ALA C  81     -19.725 -10.397 -36.226  1.00  0.00      RC0  N  
ATOM   4454  CA  ALA C  81     -20.309  -9.078 -36.011  1.00  0.00      RC0  C  
ATOM   4455  C   ALA C  81     -19.639  -8.101 -36.960  1.00  0.00      RC0  C  
ATOM   4456  O   ALA C  81     -18.465  -8.267 -37.304  1.00  0.00      RC0  O  
ATOM   4457  CB  ALA C  81     -20.085  -8.599 -34.574  1.00  0.00      RC0  C  
ATOM   4458  H   ALA C  81     -18.777 -10.439 -36.549  1.00  0.00      RC0  H  
ATOM   4459  N   PHE C  82     -20.391  -7.078 -37.369  1.00  0.00      RC0  N  
ATOM   4460  CA  PHE C  82     -19.840  -5.955 -38.122  1.00  0.00      RC0  C  
ATOM   4461  C   PHE C  82     -20.364  -4.644 -37.556  1.00  0.00      RC0  C  
ATOM   4462  O   PHE C  82     -21.586  -4.429 -37.538  1.00  0.00      RC0  O  
ATOM   4463  CB  PHE C  82     -20.176  -6.138 -39.619  1.00  0.00      RC0  C  
ATOM   4464  CG  PHE C  82     -20.262  -4.835 -40.397  1.00  0.00      RC0  C  
ATOM   4465  CD1 PHE C  82     -19.169  -3.939 -40.432  1.00  0.00      RC0  C  
ATOM   4466  CD2 PHE C  82     -21.468  -4.533 -41.066  1.00  0.00      RC0  C  
ATOM   4467  CE1 PHE C  82     -19.292  -2.716 -41.119  1.00  0.00      RC0  C  
ATOM   4468  CE2 PHE C  82     -21.594  -3.314 -41.758  1.00  0.00      RC0  C  
ATOM   4469  CZ  PHE C  82     -20.507  -2.414 -41.768  1.00  0.00      RC0  C  
ATOM   4470  H   PHE C  82     -21.346  -7.014 -37.087  1.00  0.00      RC0  H  
ATOM   4471  N   PRO C  83     -19.498  -3.717 -37.131  1.00  0.00      RC0  N  
ATOM   4472  CA  PRO C  83     -18.049  -3.896 -37.011  1.00  0.00      RC0  C  
ATOM   4473  C   PRO C  83     -17.707  -4.973 -35.981  1.00  0.00      RC0  C  
ATOM   4474  O   PRO C  83     -18.485  -5.219 -35.067  1.00  0.00      RC0  O  
ATOM   4475  CB  PRO C  83     -17.555  -2.512 -36.573  1.00  0.00      RC0  C  
ATOM   4476  CG  PRO C  83     -18.671  -1.536 -36.938  1.00  0.00      RC0  C  
ATOM   4477  CD  PRO C  83     -19.922  -2.379 -36.743  1.00  0.00      RC0  C  
ATOM   4478  N   GLU C  84     -16.557  -5.614 -36.161  1.00  0.00      RC0  N  
ATOM   4479  CA  GLU C  84     -16.172  -6.720 -35.309  1.00  0.00      RC0  C  
ATOM   4480  C   GLU C  84     -15.883  -6.234 -33.892  1.00  0.00      RC0  C  
ATOM   4481  O   GLU C  84     -15.600  -5.059 -33.649  1.00  0.00      RC0  O  
ATOM   4482  CB  GLU C  84     -14.988  -7.498 -35.904  1.00  0.00      RC0  C  
ATOM   4483  CG  GLU C  84     -13.647  -6.750 -36.005  1.00  0.00      RC0  C  
ATOM   4484  CD  GLU C  84     -13.655  -5.691 -37.098  1.00  0.00      RC0  C  
ATOM   4485  OE1 GLU C  84     -14.035  -5.991 -38.225  1.00  0.00      RC0  O  
ATOM   4486  OE2 GLU C  84     -13.244  -4.566 -36.839  1.00  0.00      RC0  O1-
ATOM   4487  H   GLU C  84     -15.906  -5.308 -36.861  1.00  0.00      RC0  H  
ATOM   4488  N   ASP C  85     -15.997  -7.160 -32.945  1.00  0.00      RC0  N  
ATOM   4489  CA  ASP C  85     -15.578  -6.926 -31.565  1.00  0.00      RC0  C  
ATOM   4490  C   ASP C  85     -14.057  -6.952 -31.502  1.00  0.00      RC0  C  
ATOM   4491  O   ASP C  85     -13.440  -8.015 -31.635  1.00  0.00      RC0  O  
ATOM   4492  CB  ASP C  85     -16.209  -7.958 -30.635  1.00  0.00      RC0  C  
ATOM   4493  CG  ASP C  85     -16.203  -7.420 -29.222  1.00  0.00      RC0  C  
ATOM   4494  OD1 ASP C  85     -15.281  -6.682 -28.874  1.00  0.00      RC0  O  
ATOM   4495  OD2 ASP C  85     -17.136  -7.720 -28.484  1.00  0.00      RC0  O1-
ATOM   4496  H   ASP C  85     -16.170  -8.094 -33.247  1.00  0.00      RC0  H  
ATOM   4497  N   ARG C  86     -13.450  -5.784 -31.273  1.00  0.00      RC0  N  
ATOM   4498  CA  ARG C  86     -12.000  -5.678 -31.220  1.00  0.00      RC0  C  
ATOM   4499  C   ARG C  86     -11.406  -6.437 -30.045  1.00  0.00      RC0  C  
ATOM   4500  O   ARG C  86     -10.201  -6.716 -30.050  1.00  0.00      RC0  O  
ATOM   4501  CB  ARG C  86     -11.607  -4.213 -31.068  1.00  0.00      RC0  C  
ATOM   4502  CG  ARG C  86     -12.328  -3.284 -32.040  1.00  0.00      RC0  C  
ATOM   4503  CD  ARG C  86     -12.196  -1.818 -31.628  1.00  0.00      RC0  C  
ATOM   4504  NE  ARG C  86     -12.826  -1.602 -30.324  1.00  0.00      RC0  N  
ATOM   4505  CZ  ARG C  86     -14.088  -1.127 -30.234  1.00  0.00      RC0  C  
ATOM   4506  NH1 ARG C  86     -14.743  -0.757 -31.342  1.00  0.00      RC0  N1+
ATOM   4507  NH2 ARG C  86     -14.655  -1.041 -29.028  1.00  0.00      RC0  N  
ATOM   4508  H   ARG C  86     -14.074  -5.017 -31.145  1.00  0.00      RC0  H  
ATOM   4509  HE  ARG C  86     -12.304  -1.901 -29.522  1.00  0.00      RC0  H  
ATOM   4510 HH11 ARG C  86     -15.674  -0.387 -31.350  1.00  0.00      RC0  H  
ATOM   4511 HH12 ARG C  86     -14.290  -0.861 -32.231  1.00  0.00      RC0  H  
ATOM   4512 HH21 ARG C  86     -15.583  -0.686 -28.905  1.00  0.00      RC0  H  
ATOM   4513 HH22 ARG C  86     -14.161  -1.345 -28.211  1.00  0.00      RC0  H  
ATOM   4514  N   SER C  87     -12.214  -6.753 -29.035  1.00  0.00      RC0  N  
ATOM   4515  CA  SER C  87     -11.743  -7.537 -27.906  1.00  0.00      RC0  C  
ATOM   4516  C   SER C  87     -11.772  -9.027 -28.189  1.00  0.00      RC0  C  
ATOM   4517  O   SER C  87     -11.366  -9.814 -27.325  1.00  0.00      RC0  O  
ATOM   4518  CB  SER C  87     -12.629  -7.060 -26.769  1.00  0.00      RC0  C  
ATOM   4519  OG  SER C  87     -13.207  -5.822 -27.220  1.00  0.00      RC0  O  
ATOM   4520  H   SER C  87     -13.195  -6.552 -29.055  1.00  0.00      RC0  H  
ATOM   4521  HG  SER C  87     -14.097  -6.055 -27.496  1.00  0.00      RC0  H  
ATOM   4522  N   GLN C  88     -12.234  -9.433 -29.371  1.00  0.00      RC0  N  
ATOM   4523  CA  GLN C  88     -12.205 -10.827 -29.805  1.00  0.00      RC0  C  
ATOM   4524  C   GLN C  88     -11.396 -10.958 -31.093  1.00  0.00      RC0  C  
ATOM   4525  O   GLN C  88     -11.958 -11.241 -32.161  1.00  0.00      RC0  O  
ATOM   4526  CB  GLN C  88     -13.633 -11.344 -29.980  1.00  0.00      RC0  C  
ATOM   4527  CG  GLN C  88     -14.356 -11.515 -28.643  1.00  0.00      RC0  C  
ATOM   4528  CD  GLN C  88     -13.725 -12.663 -27.877  1.00  0.00      RC0  C  
ATOM   4529  NE2 GLN C  88     -12.803 -12.301 -26.981  1.00  0.00      RC0  N  
ATOM   4530  OE1 GLN C  88     -14.062 -13.824 -28.058  1.00  0.00      RC0  O  
ATOM   4531  H   GLN C  88     -12.597  -8.764 -30.025  1.00  0.00      RC0  H  
ATOM   4532 HE21 GLN C  88     -12.491 -11.354 -26.887  1.00  0.00      RC0  H  
ATOM   4533 HE22 GLN C  88     -12.400 -13.005 -26.403  1.00  0.00      RC0  H  
ATOM   4534  N   PRO C  89     -10.077 -10.754 -31.036  1.00  0.00      RC0  N  
ATOM   4535  CA  PRO C  89      -9.247 -11.050 -32.210  1.00  0.00      RC0  C  
ATOM   4536  C   PRO C  89      -8.874 -12.526 -32.264  1.00  0.00      RC0  C  
ATOM   4537  O   PRO C  89      -8.564 -13.151 -31.246  1.00  0.00      RC0  O  
ATOM   4538  CB  PRO C  89      -8.054 -10.123 -31.971  1.00  0.00      RC0  C  
ATOM   4539  CG  PRO C  89      -7.849 -10.129 -30.458  1.00  0.00      RC0  C  
ATOM   4540  CD  PRO C  89      -9.267 -10.271 -29.915  1.00  0.00      RC0  C  
ATOM   4541  N   GLY C  90      -8.910 -13.082 -33.473  1.00  0.00      RC0  N  
ATOM   4542  CA  GLY C  90      -8.632 -14.495 -33.663  1.00  0.00      RC0  C  
ATOM   4543  C   GLY C  90      -9.901 -15.324 -33.637  1.00  0.00      RC0  C  
ATOM   4544  O   GLY C  90     -10.057 -16.211 -32.793  1.00  0.00      RC0  O  
ATOM   4545  H   GLY C  90      -9.211 -12.512 -34.237  1.00  0.00      RC0  H  
ATOM   4546  N   GLN C  91     -10.811 -15.043 -34.567  1.00  0.00      RC0  N  
ATOM   4547  CA  GLN C  91     -12.151 -15.604 -34.589  1.00  0.00      RC0  C  
ATOM   4548  C   GLN C  91     -12.190 -16.852 -35.475  1.00  0.00      RC0  C  
ATOM   4549  O   GLN C  91     -11.155 -17.377 -35.898  1.00  0.00      RC0  O  
ATOM   4550  CB  GLN C  91     -13.192 -14.552 -34.988  1.00  0.00      RC0  C  
ATOM   4551  CG  GLN C  91     -14.533 -14.672 -34.249  1.00  0.00      RC0  C  
ATOM   4552  CD  GLN C  91     -15.662 -14.149 -35.117  1.00  0.00      RC0  C  
ATOM   4553  NE2 GLN C  91     -16.139 -15.053 -35.977  1.00  0.00      RC0  N  
ATOM   4554  OE1 GLN C  91     -16.105 -13.011 -35.016  1.00  0.00      RC0  O  
ATOM   4555  H   GLN C  91     -10.511 -14.455 -35.315  1.00  0.00      RC0  H  
ATOM   4556 HE21 GLN C  91     -15.760 -15.946 -36.204  1.00  0.00      RC0  H  
ATOM   4557 HE22 GLN C  91     -17.008 -14.854 -36.437  1.00  0.00      RC0  H  
ATOM   4558  N   ASP C  92     -13.399 -17.344 -35.753  1.00  0.00      RC0  N  
ATOM   4559  CA  ASP C  92     -13.600 -18.467 -36.666  1.00  0.00      RC0  C  
ATOM   4560  C   ASP C  92     -13.769 -17.905 -38.072  1.00  0.00      RC0  C  
ATOM   4561  O   ASP C  92     -14.784 -17.270 -38.380  1.00  0.00      RC0  O  
ATOM   4562  CB  ASP C  92     -14.792 -19.405 -36.348  1.00  0.00      RC0  C  
ATOM   4563  CG  ASP C  92     -14.902 -20.553 -37.375  1.00  0.00      RC0  C  
ATOM   4564  OD1 ASP C  92     -13.927 -20.826 -38.076  1.00  0.00      RC0  O  
ATOM   4565  OD2 ASP C  92     -15.968 -21.159 -37.506  1.00  0.00      RC0  O1-
ATOM   4566  H   ASP C  92     -14.216 -16.937 -35.359  1.00  0.00      RC0  H  
ATOM   4567  N   CYS C  93     -12.763 -18.124 -38.914  1.00  0.00      RC0  N  
ATOM   4568  CA  CYS C  93     -12.777 -17.632 -40.283  1.00  0.00      RC0  C  
ATOM   4569  C   CYS C  93     -13.877 -18.261 -41.132  1.00  0.00      RC0  C  
ATOM   4570  O   CYS C  93     -14.120 -17.779 -42.242  1.00  0.00      RC0  O  
ATOM   4571  CB  CYS C  93     -11.420 -17.927 -40.901  1.00  0.00      RC0  C  
ATOM   4572  SG  CYS C  93     -10.830 -19.594 -40.497  1.00  0.00      RC0  S  
ATOM   4573  H   CYS C  93     -12.075 -18.775 -38.593  1.00  0.00      RC0  H  
ATOM   4574  N   ARG C  94     -14.531 -19.334 -40.664  1.00  0.00      RC0  N  
ATOM   4575  CA  ARG C  94     -15.580 -19.952 -41.468  1.00  0.00      RC0  C  
ATOM   4576  C   ARG C  94     -16.851 -19.110 -41.508  1.00  0.00      RC0  C  
ATOM   4577  O   ARG C  94     -17.706 -19.337 -42.370  1.00  0.00      RC0  O  
ATOM   4578  CB  ARG C  94     -15.972 -21.342 -41.021  1.00  0.00      RC0  C  
ATOM   4579  CG  ARG C  94     -14.880 -22.401 -41.023  1.00  0.00      RC0  C  
ATOM   4580  CD  ARG C  94     -15.578 -23.731 -40.771  1.00  0.00      RC0  C  
ATOM   4581  NE  ARG C  94     -16.717 -23.506 -39.881  1.00  0.00      RC0  N  
ATOM   4582  CZ  ARG C  94     -17.961 -23.951 -40.257  1.00  0.00      RC0  C  
ATOM   4583  NH1 ARG C  94     -18.142 -24.585 -41.439  1.00  0.00      RC0  N1+
ATOM   4584  NH2 ARG C  94     -19.010 -23.748 -39.434  1.00  0.00      RC0  N  
ATOM   4585  H   ARG C  94     -14.369 -19.692 -39.741  1.00  0.00      RC0  H  
ATOM   4586  HE  ARG C  94     -16.496 -22.969 -39.048  1.00  0.00      RC0  H  
ATOM   4587 HH11 ARG C  94     -19.044 -24.977 -41.669  1.00  0.00      RC0  H  
ATOM   4588 HH12 ARG C  94     -17.418 -24.686 -42.134  1.00  0.00      RC0  H  
ATOM   4589 HH21 ARG C  94     -19.921 -24.157 -39.628  1.00  0.00      RC0  H  
ATOM   4590 HH22 ARG C  94     -18.930 -23.181 -38.609  1.00  0.00      RC0  H  
ATOM   4591  N   PHE C  95     -17.006 -18.149 -40.605  1.00  0.00      RC0  N  
ATOM   4592  CA  PHE C  95     -18.212 -17.328 -40.570  1.00  0.00      RC0  C  
ATOM   4593  C   PHE C  95     -17.827 -15.890 -40.881  1.00  0.00      RC0  C  
ATOM   4594  O   PHE C  95     -17.167 -15.231 -40.069  1.00  0.00      RC0  O  
ATOM   4595  CB  PHE C  95     -18.875 -17.375 -39.190  1.00  0.00      RC0  C  
ATOM   4596  CG  PHE C  95     -19.446 -18.739 -38.882  1.00  0.00      RC0  C  
ATOM   4597  CD1 PHE C  95     -18.859 -19.527 -37.900  1.00  0.00      RC0  C  
ATOM   4598  CD2 PHE C  95     -20.570 -19.200 -39.560  1.00  0.00      RC0  C  
ATOM   4599  CE1 PHE C  95     -19.411 -20.760 -37.576  1.00  0.00      RC0  C  
ATOM   4600  CE2 PHE C  95     -21.122 -20.433 -39.236  1.00  0.00      RC0  C  
ATOM   4601  CZ  PHE C  95     -20.552 -21.206 -38.233  1.00  0.00      RC0  C  
ATOM   4602  H   PHE C  95     -16.286 -17.962 -39.933  1.00  0.00      RC0  H  
ATOM   4603  N   ARG C  96     -18.237 -15.403 -42.054  1.00  0.00      RC0  N  
ATOM   4604  CA  ARG C  96     -17.802 -14.099 -42.539  1.00  0.00      RC0  C  
ATOM   4605  C   ARG C  96     -18.987 -13.180 -42.807  1.00  0.00      RC0  C  
ATOM   4606  O   ARG C  96     -20.060 -13.629 -43.208  1.00  0.00      RC0  O  
ATOM   4607  CB  ARG C  96     -16.886 -14.305 -43.744  1.00  0.00      RC0  C  
ATOM   4608  CG  ARG C  96     -15.496 -14.736 -43.263  1.00  0.00      RC0  C  
ATOM   4609  CD  ARG C  96     -14.570 -15.256 -44.361  1.00  0.00      RC0  C  
ATOM   4610  NE  ARG C  96     -13.177 -15.179 -43.925  1.00  0.00      RC0  N  
ATOM   4611  CZ  ARG C  96     -12.142 -15.346 -44.771  1.00  0.00      RC0  C  
ATOM   4612  NH1 ARG C  96     -12.361 -15.737 -46.028  1.00  0.00      RC0  N1+
ATOM   4613  NH2 ARG C  96     -10.915 -15.103 -44.327  1.00  0.00      RC0  N  
ATOM   4614  H   ARG C  96     -18.848 -15.973 -42.607  1.00  0.00      RC0  H  
ATOM   4615  HE  ARG C  96     -12.998 -14.941 -42.963  1.00  0.00      RC0  H  
ATOM   4616 HH11 ARG C  96     -11.627 -15.865 -46.704  1.00  0.00      RC0  H  
ATOM   4617 HH12 ARG C  96     -13.296 -15.934 -46.322  1.00  0.00      RC0  H  
ATOM   4618 HH21 ARG C  96     -10.084 -15.067 -44.887  1.00  0.00      RC0  H  
ATOM   4619 HH22 ARG C  96     -10.765 -14.925 -43.344  1.00  0.00      RC0  H  
ATOM   4620  N   VAL C  97     -18.788 -11.881 -42.574  1.00  0.00      RC0  N  
ATOM   4621  CA  VAL C  97     -19.783 -10.855 -42.868  1.00  0.00      RC0  C  
ATOM   4622  C   VAL C  97     -19.172  -9.897 -43.878  1.00  0.00      RC0  C  
ATOM   4623  O   VAL C  97     -18.029  -9.454 -43.708  1.00  0.00      RC0  O  
ATOM   4624  CB  VAL C  97     -20.250 -10.114 -41.603  1.00  0.00      RC0  C  
ATOM   4625  CG1 VAL C  97     -21.294  -9.036 -41.917  1.00  0.00      RC0  C  
ATOM   4626  CG2 VAL C  97     -20.806 -11.093 -40.570  1.00  0.00      RC0  C  
ATOM   4627  H   VAL C  97     -17.936 -11.577 -42.143  1.00  0.00      RC0  H  
ATOM   4628  N   THR C  98     -19.926  -9.593 -44.933  1.00  0.00      RC0  N  
ATOM   4629  CA  THR C  98     -19.476  -8.708 -46.002  1.00  0.00      RC0  C  
ATOM   4630  C   THR C  98     -20.512  -7.609 -46.188  1.00  0.00      RC0  C  
ATOM   4631  O   THR C  98     -21.690  -7.902 -46.407  1.00  0.00      RC0  O  
ATOM   4632  CB  THR C  98     -19.568  -9.567 -47.260  1.00  0.00      RC0  C  
ATOM   4633  CG2 THR C  98     -19.184  -8.840 -48.552  1.00  0.00      RC0  C  
ATOM   4634  OG1 THR C  98     -18.874 -10.804 -47.070  1.00  0.00      RC0  O  
ATOM   4635  H   THR C  98     -20.820 -10.034 -45.002  1.00  0.00      RC0  H  
ATOM   4636  HG1 THR C  98     -19.179 -11.391 -47.751  1.00  0.00      RC0  H  
ATOM   4637  N   GLN C  99     -20.089  -6.352 -46.105  1.00  0.00      RC0  N  
ATOM   4638  CA  GLN C  99     -21.008  -5.254 -46.379  1.00  0.00      RC0  C  
ATOM   4639  C   GLN C  99     -21.142  -5.058 -47.879  1.00  0.00      RC0  C  
ATOM   4640  O   GLN C  99     -20.136  -4.943 -48.586  1.00  0.00      RC0  O  
ATOM   4641  CB  GLN C  99     -20.532  -3.971 -45.699  1.00  0.00      RC0  C  
ATOM   4642  CG  GLN C  99     -21.530  -2.816 -45.832  1.00  0.00      RC0  C  
ATOM   4643  CD  GLN C  99     -20.898  -1.541 -45.324  1.00  0.00      RC0  C  
ATOM   4644  NE2 GLN C  99     -21.721  -0.783 -44.594  1.00  0.00      RC0  N  
ATOM   4645  OE1 GLN C  99     -19.734  -1.249 -45.570  1.00  0.00      RC0  O  
ATOM   4646  H   GLN C  99     -19.111  -6.166 -45.974  1.00  0.00      RC0  H  
ATOM   4647 HE21 GLN C  99     -22.666  -1.054 -44.416  1.00  0.00      RC0  H  
ATOM   4648 HE22 GLN C  99     -21.375   0.078 -44.224  1.00  0.00      RC0  H  
ATOM   4649  N   LEU C 100     -22.395  -5.022 -48.369  1.00  0.00      RC0  N  
ATOM   4650  CA  LEU C 100     -22.674  -4.734 -49.770  1.00  0.00      RC0  C  
ATOM   4651  C   LEU C 100     -22.717  -3.227 -50.011  1.00  0.00      RC0  C  
ATOM   4652  O   LEU C 100     -22.919  -2.444 -49.077  1.00  0.00      RC0  O  
ATOM   4653  CB  LEU C 100     -23.964  -5.472 -50.156  1.00  0.00      RC0  C  
ATOM   4654  CG  LEU C 100     -23.803  -6.993 -50.044  1.00  0.00      RC0  C  
ATOM   4655  CD1 LEU C 100     -25.107  -7.723 -50.358  1.00  0.00      RC0  C  
ATOM   4656  CD2 LEU C 100     -22.640  -7.520 -50.892  1.00  0.00      RC0  C  
ATOM   4657  H   LEU C 100     -23.161  -5.085 -47.726  1.00  0.00      RC0  H  
ATOM   4658  N   PRO C 101     -22.538  -2.787 -51.259  1.00  0.00      RC0  N  
ATOM   4659  CA  PRO C 101     -22.337  -1.345 -51.516  1.00  0.00      RC0  C  
ATOM   4660  C   PRO C 101     -23.515  -0.441 -51.157  1.00  0.00      RC0  C  
ATOM   4661  O   PRO C 101     -23.298   0.758 -50.945  1.00  0.00      RC0  O  
ATOM   4662  CB  PRO C 101     -21.999  -1.298 -53.011  1.00  0.00      RC0  C  
ATOM   4663  CG  PRO C 101     -21.451  -2.682 -53.344  1.00  0.00      RC0  C  
ATOM   4664  CD  PRO C 101     -22.303  -3.584 -52.463  1.00  0.00      RC0  C  
ATOM   4665  N   ASN C 102     -24.752  -0.937 -51.118  1.00  0.00      RC0  N  
ATOM   4666  CA  ASN C 102     -25.847  -0.031 -50.777  1.00  0.00      RC0  C  
ATOM   4667  C   ASN C 102     -25.901   0.291 -49.286  1.00  0.00      RC0  C  
ATOM   4668  O   ASN C 102     -26.773   1.061 -48.863  1.00  0.00      RC0  O  
ATOM   4669  CB  ASN C 102     -27.200  -0.600 -51.195  1.00  0.00      RC0  C  
ATOM   4670  CG  ASN C 102     -27.582  -1.765 -50.298  1.00  0.00      RC0  C  
ATOM   4671  ND2 ASN C 102     -28.833  -2.197 -50.521  1.00  0.00      RC0  N  
ATOM   4672  OD1 ASN C 102     -26.798  -2.290 -49.510  1.00  0.00      RC0  O  
ATOM   4673  H   ASN C 102     -24.908  -1.924 -51.114  1.00  0.00      RC0  H  
ATOM   4674 HD21 ASN C 102     -29.459  -1.708 -51.128  1.00  0.00      RC0  H  
ATOM   4675 HD22 ASN C 102     -29.166  -3.054 -50.113  1.00  0.00      RC0  H  
ATOM   4676  N   GLY C 103     -24.983  -0.260 -48.490  1.00  0.00      RC0  N  
ATOM   4677  CA  GLY C 103     -24.908   0.004 -47.064  1.00  0.00      RC0  C  
ATOM   4678  C   GLY C 103     -26.038  -0.556 -46.232  1.00  0.00      RC0  C  
ATOM   4679  O   GLY C 103     -26.022  -0.390 -45.006  1.00  0.00      RC0  O  
ATOM   4680  H   GLY C 103     -24.353  -0.948 -48.853  1.00  0.00      RC0  H  
ATOM   4681  N   ARG C 104     -27.021  -1.199 -46.855  1.00  0.00      RC0  N  
ATOM   4682  CA  ARG C 104     -28.157  -1.804 -46.173  1.00  0.00      RC0  C  
ATOM   4683  C   ARG C 104     -28.057  -3.321 -46.071  1.00  0.00      RC0  C  
ATOM   4684  O   ARG C 104     -28.516  -3.895 -45.081  1.00  0.00      RC0  O  
ATOM   4685  CB  ARG C 104     -29.444  -1.472 -46.936  1.00  0.00      RC0  C  
ATOM   4686  CG  ARG C 104     -30.722  -1.869 -46.192  1.00  0.00      RC0  C  
ATOM   4687  CD  ARG C 104     -31.904  -2.200 -47.105  1.00  0.00      RC0  C  
ATOM   4688  NE  ARG C 104     -31.666  -3.458 -47.811  1.00  0.00      RC0  N  
ATOM   4689  CZ  ARG C 104     -32.692  -4.213 -48.297  1.00  0.00      RC0  C  
ATOM   4690  NH1 ARG C 104     -33.967  -3.809 -48.104  1.00  0.00      RC0  N1+
ATOM   4691  NH2 ARG C 104     -32.410  -5.355 -48.954  1.00  0.00      RC0  N  
ATOM   4692  H   ARG C 104     -26.922  -1.365 -47.834  1.00  0.00      RC0  H  
ATOM   4693  HE  ARG C 104     -30.714  -3.764 -47.973  1.00  0.00      RC0  H  
ATOM   4694 HH11 ARG C 104     -34.750  -4.341 -48.435  1.00  0.00      RC0  H  
ATOM   4695 HH12 ARG C 104     -34.171  -2.956 -47.617  1.00  0.00      RC0  H  
ATOM   4696 HH21 ARG C 104     -33.072  -5.992 -49.349  1.00  0.00      RC0  H  
ATOM   4697 HH22 ARG C 104     -31.429  -5.618 -49.054  1.00  0.00      RC0  H  
ATOM   4698  N   ASP C 105     -27.472  -3.977 -47.064  1.00  0.00      RC0  N  
ATOM   4699  CA  ASP C 105     -27.429  -5.430 -47.138  1.00  0.00      RC0  C  
ATOM   4700  C   ASP C 105     -26.054  -5.934 -46.732  1.00  0.00      RC0  C  
ATOM   4701  O   ASP C 105     -25.033  -5.337 -47.094  1.00  0.00      RC0  O  
ATOM   4702  CB  ASP C 105     -27.811  -5.901 -48.538  1.00  0.00      RC0  C  
ATOM   4703  CG  ASP C 105     -29.300  -5.723 -48.734  1.00  0.00      RC0  C  
ATOM   4704  OD1 ASP C 105     -30.068  -6.539 -48.242  1.00  0.00      RC0  O  
ATOM   4705  OD2 ASP C 105     -29.718  -4.769 -49.381  1.00  0.00      RC0  O1-
ATOM   4706  H   ASP C 105     -27.003  -3.490 -47.802  1.00  0.00      RC0  H  
ATOM   4707  N   PHE C 106     -26.039  -7.053 -46.008  1.00  0.00      RC0  N  
ATOM   4708  CA  PHE C 106     -24.826  -7.689 -45.521  1.00  0.00      RC0  C  
ATOM   4709  C   PHE C 106     -24.906  -9.176 -45.830  1.00  0.00      RC0  C  
ATOM   4710  O   PHE C 106     -25.867  -9.843 -45.437  1.00  0.00      RC0  O  
ATOM   4711  CB  PHE C 106     -24.671  -7.481 -44.010  1.00  0.00      RC0  C  
ATOM   4712  CG  PHE C 106     -24.998  -6.053 -43.639  1.00  0.00      RC0  C  
ATOM   4713  CD1 PHE C 106     -26.155  -5.775 -42.919  1.00  0.00      RC0  C  
ATOM   4714  CD2 PHE C 106     -24.159  -5.015 -44.027  1.00  0.00      RC0  C  
ATOM   4715  CE1 PHE C 106     -26.488  -4.461 -42.612  1.00  0.00      RC0  C  
ATOM   4716  CE2 PHE C 106     -24.494  -3.701 -43.723  1.00  0.00      RC0  C  
ATOM   4717  CZ  PHE C 106     -25.663  -3.422 -43.025  1.00  0.00      RC0  C  
ATOM   4718  H   PHE C 106     -26.908  -7.473 -45.737  1.00  0.00      RC0  H  
ATOM   4719  N   HIS C 107     -23.900  -9.691 -46.518  1.00  0.00      RC0  N  
ATOM   4720  CA  HIS C 107     -23.770 -11.135 -46.699  1.00  0.00      RC0  C  
ATOM   4721  C   HIS C 107     -23.226 -11.771 -45.423  1.00  0.00      RC0  C  
ATOM   4722  O   HIS C 107     -22.214 -11.326 -44.883  1.00  0.00      RC0  O  
ATOM   4723  CB  HIS C 107     -22.932 -11.476 -47.923  1.00  0.00      RC0  C  
ATOM   4724  CG  HIS C 107     -23.827 -11.447 -49.139  1.00  0.00      RC0  C  
ATOM   4725  CD2 HIS C 107     -23.445 -11.184 -50.457  1.00  0.00      RC0  C  
ATOM   4726  ND1 HIS C 107     -25.152 -11.703 -49.115  1.00  0.00      RC0  N  
ATOM   4727  CE1 HIS C 107     -25.605 -11.604 -50.402  1.00  0.00      RC0  C  
ATOM   4728  NE2 HIS C 107     -24.556 -11.285 -51.225  1.00  0.00      RC0  N  
ATOM   4729  H   HIS C 107     -23.143  -9.078 -46.744  1.00  0.00      RC0  H  
ATOM   4730  HD1 HIS C 107     -25.714 -11.947 -48.344  1.00  0.00      RC0  H  
ATOM   4731  N   MET C 108     -23.871 -12.825 -44.954  1.00  0.00      RC0  N  
ATOM   4732  CA  MET C 108     -23.380 -13.585 -43.813  1.00  0.00      RC0  C  
ATOM   4733  C   MET C 108     -23.184 -15.006 -44.314  1.00  0.00      RC0  C  
ATOM   4734  O   MET C 108     -24.157 -15.687 -44.650  1.00  0.00      RC0  O  
ATOM   4735  CB  MET C 108     -24.390 -13.486 -42.671  1.00  0.00      RC0  C  
ATOM   4736  CG  MET C 108     -24.417 -12.069 -42.092  1.00  0.00      RC0  C  
ATOM   4737  SD  MET C 108     -25.616 -11.831 -40.772  1.00  0.00      RC0  S  
ATOM   4738  CE  MET C 108     -25.028 -10.226 -40.203  1.00  0.00      RC0  C  
ATOM   4739  H   MET C 108     -24.650 -13.206 -45.448  1.00  0.00      RC0  H  
ATOM   4740  N   SER C 109     -21.925 -15.429 -44.414  1.00  0.00      RC0  N  
ATOM   4741  CA  SER C 109     -21.536 -16.604 -45.179  1.00  0.00      RC0  C  
ATOM   4742  C   SER C 109     -20.885 -17.639 -44.276  1.00  0.00      RC0  C  
ATOM   4743  O   SER C 109     -19.994 -17.295 -43.488  1.00  0.00      RC0  O  
ATOM   4744  CB  SER C 109     -20.622 -16.218 -46.339  1.00  0.00      RC0  C  
ATOM   4745  OG  SER C 109     -21.360 -15.440 -47.287  1.00  0.00      RC0  O  
ATOM   4746  H   SER C 109     -21.209 -14.851 -44.022  1.00  0.00      RC0  H  
ATOM   4747  HG  SER C 109     -21.848 -16.071 -47.814  1.00  0.00      RC0  H  
ATOM   4748  N   VAL C 110     -21.347 -18.893 -44.387  1.00  0.00      RC0  N  
ATOM   4749  CA  VAL C 110     -20.634 -20.067 -43.892  1.00  0.00      RC0  C  
ATOM   4750  C   VAL C 110     -19.722 -20.563 -45.008  1.00  0.00      RC0  C  
ATOM   4751  O   VAL C 110     -20.197 -20.985 -46.071  1.00  0.00      RC0  O  
ATOM   4752  CB  VAL C 110     -21.607 -21.175 -43.489  1.00  0.00      RC0  C  
ATOM   4753  CG1 VAL C 110     -20.859 -22.334 -42.826  1.00  0.00      RC0  C  
ATOM   4754  CG2 VAL C 110     -22.738 -20.636 -42.613  1.00  0.00      RC0  C  
ATOM   4755  H   VAL C 110     -22.092 -19.060 -45.031  1.00  0.00      RC0  H  
ATOM   4756  N   VAL C 111     -18.420 -20.525 -44.773  1.00  0.00      RC0  N  
ATOM   4757  CA  VAL C 111     -17.449 -21.000 -45.748  1.00  0.00      RC0  C  
ATOM   4758  C   VAL C 111     -17.184 -22.478 -45.489  1.00  0.00      RC0  C  
ATOM   4759  O   VAL C 111     -16.861 -22.870 -44.361  1.00  0.00      RC0  O  
ATOM   4760  CB  VAL C 111     -16.166 -20.158 -45.640  1.00  0.00      RC0  C  
ATOM   4761  CG1 VAL C 111     -15.116 -20.540 -46.687  1.00  0.00      RC0  C  
ATOM   4762  CG2 VAL C 111     -16.492 -18.662 -45.710  1.00  0.00      RC0  C  
ATOM   4763  H   VAL C 111     -18.104 -20.291 -43.857  1.00  0.00      RC0  H  
ATOM   4764  N   ARG C 112     -17.331 -23.297 -46.535  1.00  0.00      RC0  N  
ATOM   4765  CA  ARG C 112     -17.109 -24.742 -46.480  1.00  0.00      RC0  C  
ATOM   4766  C   ARG C 112     -18.008 -25.382 -45.414  1.00  0.00      RC0  C  
ATOM   4767  O   ARG C 112     -17.555 -25.928 -44.404  1.00  0.00      RC0  O  
ATOM   4768  CB  ARG C 112     -15.605 -25.042 -46.406  1.00  0.00      RC0  C  
ATOM   4769  CG  ARG C 112     -14.933 -24.300 -47.572  1.00  0.00      RC0  C  
ATOM   4770  CD  ARG C 112     -13.407 -24.262 -47.564  1.00  0.00      RC0  C  
ATOM   4771  NE  ARG C 112     -12.927 -23.205 -48.459  1.00  0.00      RC0  N  
ATOM   4772  CZ  ARG C 112     -11.772 -22.554 -48.195  1.00  0.00      RC0  C  
ATOM   4773  NH1 ARG C 112     -10.975 -22.973 -47.213  1.00  0.00      RC0  N1+
ATOM   4774  NH2 ARG C 112     -11.425 -21.486 -48.914  1.00  0.00      RC0  N  
ATOM   4775  H   ARG C 112     -17.641 -22.882 -47.394  1.00  0.00      RC0  H  
ATOM   4776  HE  ARG C 112     -13.529 -22.964 -49.224  1.00  0.00      RC0  H  
ATOM   4777 HH11 ARG C 112     -10.177 -22.456 -46.909  1.00  0.00      RC0  H  
ATOM   4778 HH12 ARG C 112     -11.155 -23.854 -46.752  1.00  0.00      RC0  H  
ATOM   4779 HH21 ARG C 112     -10.568 -21.001 -48.748  1.00  0.00      RC0  H  
ATOM   4780 HH22 ARG C 112     -11.999 -21.115 -49.654  1.00  0.00      RC0  H  
ATOM   4781  N   ALA C 113     -19.307 -25.307 -45.691  1.00  0.00      RC0  N  
ATOM   4782  CA  ALA C 113     -20.313 -25.774 -44.747  1.00  0.00      RC0  C  
ATOM   4783  C   ALA C 113     -20.152 -27.261 -44.454  1.00  0.00      RC0  C  
ATOM   4784  O   ALA C 113     -19.847 -28.067 -45.341  1.00  0.00      RC0  O  
ATOM   4785  CB  ALA C 113     -21.719 -25.512 -45.288  1.00  0.00      RC0  C  
ATOM   4786  H   ALA C 113     -19.596 -24.966 -46.586  1.00  0.00      RC0  H  
ATOM   4787  N   ARG C 114     -20.373 -27.616 -43.196  1.00  0.00      RC0  N  
ATOM   4788  CA  ARG C 114     -20.361 -28.988 -42.722  1.00  0.00      RC0  C  
ATOM   4789  C   ARG C 114     -21.784 -29.403 -42.368  1.00  0.00      RC0  C  
ATOM   4790  O   ARG C 114     -22.639 -28.565 -42.073  1.00  0.00      RC0  O  
ATOM   4791  CB  ARG C 114     -19.511 -29.086 -41.464  1.00  0.00      RC0  C  
ATOM   4792  CG  ARG C 114     -18.189 -28.335 -41.588  1.00  0.00      RC0  C  
ATOM   4793  CD  ARG C 114     -17.612 -28.050 -40.204  1.00  0.00      RC0  C  
ATOM   4794  NE  ARG C 114     -18.578 -27.289 -39.408  1.00  0.00      RC0  N  
ATOM   4795  CZ  ARG C 114     -18.347 -27.043 -38.091  1.00  0.00      RC0  C  
ATOM   4796  NH1 ARG C 114     -17.206 -27.496 -37.538  1.00  0.00      RC0  N1+
ATOM   4797  NH2 ARG C 114     -19.256 -26.355 -37.374  1.00  0.00      RC0  N  
ATOM   4798  H   ARG C 114     -20.745 -26.942 -42.555  1.00  0.00      RC0  H  
ATOM   4799  HE  ARG C 114     -19.405 -26.951 -39.884  1.00  0.00      RC0  H  
ATOM   4800 HH11 ARG C 114     -16.953 -27.349 -36.577  1.00  0.00      RC0  H  
ATOM   4801 HH12 ARG C 114     -16.560 -28.010 -38.105  1.00  0.00      RC0  H  
ATOM   4802 HH21 ARG C 114     -19.153 -26.127 -36.402  1.00  0.00      RC0  H  
ATOM   4803 HH22 ARG C 114     -20.107 -26.032 -37.821  1.00  0.00      RC0  H  
ATOM   4804  N   ARG C 115     -22.034 -30.717 -42.398  1.00  0.00      RC0  N  
ATOM   4805  CA  ARG C 115     -23.374 -31.205 -42.086  1.00  0.00      RC0  C  
ATOM   4806  C   ARG C 115     -23.859 -30.679 -40.738  1.00  0.00      RC0  C  
ATOM   4807  O   ARG C 115     -25.048 -30.366 -40.581  1.00  0.00      RC0  O  
ATOM   4808  CB  ARG C 115     -23.406 -32.727 -41.989  1.00  0.00      RC0  C  
ATOM   4809  CG  ARG C 115     -22.830 -33.415 -43.213  1.00  0.00      RC0  C  
ATOM   4810  CD  ARG C 115     -21.835 -34.510 -42.817  1.00  0.00      RC0  C  
ATOM   4811  NE  ARG C 115     -22.419 -35.838 -42.945  1.00  0.00      RC0  N  
ATOM   4812  CZ  ARG C 115     -22.324 -36.441 -44.165  1.00  0.00      RC0  C  
ATOM   4813  NH1 ARG C 115     -21.655 -35.839 -45.170  1.00  0.00      RC0  N1+
ATOM   4814  NH2 ARG C 115     -22.917 -37.636 -44.352  1.00  0.00      RC0  N  
ATOM   4815  H   ARG C 115     -21.311 -31.321 -42.750  1.00  0.00      RC0  H  
ATOM   4816  HE  ARG C 115     -22.908 -36.204 -42.152  1.00  0.00      RC0  H  
ATOM   4817 HH11 ARG C 115     -21.610 -36.282 -46.078  1.00  0.00      RC0  H  
ATOM   4818 HH12 ARG C 115     -21.180 -34.945 -45.087  1.00  0.00      RC0  H  
ATOM   4819 HH21 ARG C 115     -22.920 -38.061 -45.281  1.00  0.00      RC0  H  
ATOM   4820 HH22 ARG C 115     -23.399 -38.151 -43.647  1.00  0.00      RC0  H  
ATOM   4821  N   ASN C 116     -22.946 -30.526 -39.776  1.00  0.00      RC0  N  
ATOM   4822  CA  ASN C 116     -23.292 -30.047 -38.444  1.00  0.00      RC0  C  
ATOM   4823  C   ASN C 116     -23.645 -28.569 -38.404  1.00  0.00      RC0  C  
ATOM   4824  O   ASN C 116     -24.092 -28.102 -37.352  1.00  0.00      RC0  O  
ATOM   4825  CB  ASN C 116     -22.174 -30.259 -37.419  1.00  0.00      RC0  C  
ATOM   4826  CG  ASN C 116     -21.676 -31.683 -37.443  1.00  0.00      RC0  C  
ATOM   4827  ND2 ASN C 116     -22.035 -32.413 -36.374  1.00  0.00      RC0  N  
ATOM   4828  OD1 ASN C 116     -20.989 -32.090 -38.373  1.00  0.00      RC0  O  
ATOM   4829  H   ASN C 116     -22.010 -30.830 -39.967  1.00  0.00      RC0  H  
ATOM   4830 HD21 ASN C 116     -22.603 -32.029 -35.646  1.00  0.00      RC0  H  
ATOM   4831 HD22 ASN C 116     -21.740 -33.366 -36.284  1.00  0.00      RC0  H  
ATOM   4832  N   ASP C 117     -23.416 -27.812 -39.489  1.00  0.00      RC0  N  
ATOM   4833  CA  ASP C 117     -23.892 -26.438 -39.545  1.00  0.00      RC0  C  
ATOM   4834  C   ASP C 117     -25.393 -26.334 -39.791  1.00  0.00      RC0  C  
ATOM   4835  O   ASP C 117     -25.926 -25.227 -39.693  1.00  0.00      RC0  O  
ATOM   4836  CB  ASP C 117     -23.028 -25.609 -40.512  1.00  0.00      RC0  C  
ATOM   4837  CG  ASP C 117     -21.590 -25.521 -39.997  1.00  0.00      RC0  C  
ATOM   4838  OD1 ASP C 117     -21.380 -25.304 -38.806  1.00  0.00      RC0  O  
ATOM   4839  OD2 ASP C 117     -20.649 -25.653 -40.778  1.00  0.00      RC0  O1-
ATOM   4840  H   ASP C 117     -23.091 -28.218 -40.339  1.00  0.00      RC0  H  
ATOM   4841  N   SER C 118     -26.078 -27.430 -40.126  1.00  0.00      RC0  N  
ATOM   4842  CA  SER C 118     -27.530 -27.383 -40.282  1.00  0.00      RC0  C  
ATOM   4843  C   SER C 118     -28.172 -26.914 -38.982  1.00  0.00      RC0  C  
ATOM   4844  O   SER C 118     -27.794 -27.358 -37.894  1.00  0.00      RC0  O  
ATOM   4845  CB  SER C 118     -27.977 -28.749 -40.778  1.00  0.00      RC0  C  
ATOM   4846  OG  SER C 118     -27.122 -29.102 -41.872  1.00  0.00      RC0  O  
ATOM   4847  H   SER C 118     -25.647 -28.318 -40.282  1.00  0.00      RC0  H  
ATOM   4848  HG  SER C 118     -26.525 -29.771 -41.542  1.00  0.00      RC0  H  
ATOM   4849  N   GLY C 119     -29.111 -25.980 -39.083  1.00  0.00      RC0  N  
ATOM   4850  CA  GLY C 119     -29.735 -25.457 -37.883  1.00  0.00      RC0  C  
ATOM   4851  C   GLY C 119     -30.423 -24.136 -38.157  1.00  0.00      RC0  C  
ATOM   4852  O   GLY C 119     -30.800 -23.843 -39.289  1.00  0.00      RC0  O  
ATOM   4853  H   GLY C 119     -29.446 -25.640 -39.968  1.00  0.00      RC0  H  
ATOM   4854  N   THR C 120     -30.573 -23.349 -37.097  1.00  0.00      RC0  N  
ATOM   4855  CA  THR C 120     -31.368 -22.130 -37.114  1.00  0.00      RC0  C  
ATOM   4856  C   THR C 120     -30.461 -20.921 -36.927  1.00  0.00      RC0  C  
ATOM   4857  O   THR C 120     -29.624 -20.902 -36.024  1.00  0.00      RC0  O  
ATOM   4858  CB  THR C 120     -32.374 -22.358 -36.016  1.00  0.00      RC0  C  
ATOM   4859  CG2 THR C 120     -33.678 -21.586 -36.225  1.00  0.00      RC0  C  
ATOM   4860  OG1 THR C 120     -32.590 -23.775 -35.955  1.00  0.00      RC0  O  
ATOM   4861  H   THR C 120     -30.240 -23.608 -36.192  1.00  0.00      RC0  H  
ATOM   4862  HG1 THR C 120     -33.019 -24.009 -36.771  1.00  0.00      RC0  H  
ATOM   4863  N   TYR C 121     -30.633 -19.918 -37.777  1.00  0.00      RC0  N  
ATOM   4864  CA  TYR C 121     -29.757 -18.760 -37.817  1.00  0.00      RC0  C  
ATOM   4865  C   TYR C 121     -30.598 -17.493 -37.795  1.00  0.00      RC0  C  
ATOM   4866  O   TYR C 121     -31.772 -17.499 -38.179  1.00  0.00      RC0  O  
ATOM   4867  CB  TYR C 121     -28.888 -18.793 -39.078  1.00  0.00      RC0  C  
ATOM   4868  CG  TYR C 121     -27.856 -19.892 -38.982  1.00  0.00      RC0  C  
ATOM   4869  CD1 TYR C 121     -28.174 -21.200 -39.331  1.00  0.00      RC0  C  
ATOM   4870  CD2 TYR C 121     -26.578 -19.589 -38.533  1.00  0.00      RC0  C  
ATOM   4871  CE1 TYR C 121     -27.226 -22.207 -39.194  1.00  0.00      RC0  C  
ATOM   4872  CE2 TYR C 121     -25.627 -20.594 -38.410  1.00  0.00      RC0  C  
ATOM   4873  CZ  TYR C 121     -25.954 -21.905 -38.723  1.00  0.00      RC0  C  
ATOM   4874  OH  TYR C 121     -25.020 -22.910 -38.563  1.00  0.00      RC0  O  
ATOM   4875  H   TYR C 121     -31.397 -19.921 -38.426  1.00  0.00      RC0  H  
ATOM   4876  HH  TYR C 121     -25.296 -23.625 -39.134  1.00  0.00      RC0  H  
ATOM   4877  N   LEU C 122     -29.988 -16.401 -37.340  1.00  0.00      RC0  N  
ATOM   4878  CA  LEU C 122     -30.669 -15.110 -37.390  1.00  0.00      RC0  C  
ATOM   4879  C   LEU C 122     -29.626 -14.008 -37.315  1.00  0.00      RC0  C  
ATOM   4880  O   LEU C 122     -28.455 -14.258 -37.032  1.00  0.00      RC0  O  
ATOM   4881  CB  LEU C 122     -31.644 -14.942 -36.231  1.00  0.00      RC0  C  
ATOM   4882  CG  LEU C 122     -30.894 -14.934 -34.904  1.00  0.00      RC0  C  
ATOM   4883  CD1 LEU C 122     -31.204 -13.683 -34.094  1.00  0.00      RC0  C  
ATOM   4884  CD2 LEU C 122     -31.094 -16.221 -34.113  1.00  0.00      RC0  C  
ATOM   4885  H   LEU C 122     -29.042 -16.398 -36.998  1.00  0.00      RC0  H  
ATOM   4886  N   CYS C 123     -30.054 -12.782 -37.592  1.00  0.00      RC0  N  
ATOM   4887  CA  CYS C 123     -29.190 -11.639 -37.339  1.00  0.00      RC0  C  
ATOM   4888  C   CYS C 123     -29.880 -10.675 -36.382  1.00  0.00      RC0  C  
ATOM   4889  O   CYS C 123     -31.094 -10.712 -36.193  1.00  0.00      RC0  O  
ATOM   4890  CB  CYS C 123     -28.744 -10.976 -38.644  1.00  0.00      RC0  C  
ATOM   4891  SG  CYS C 123     -30.062 -10.309 -39.689  1.00  0.00      RC0  S  
ATOM   4892  H   CYS C 123     -31.008 -12.550 -37.789  1.00  0.00      RC0  H  
ATOM   4893  N   GLY C 124     -29.076  -9.848 -35.732  1.00  0.00      RC0  N  
ATOM   4894  CA  GLY C 124     -29.594  -8.854 -34.812  1.00  0.00      RC0  C  
ATOM   4895  C   GLY C 124     -28.891  -7.534 -35.034  1.00  0.00      RC0  C  
ATOM   4896  O   GLY C 124     -27.728  -7.485 -35.423  1.00  0.00      RC0  O  
ATOM   4897  H   GLY C 124     -28.097  -9.817 -35.938  1.00  0.00      RC0  H  
ATOM   4898  N   ALA C 125     -29.623  -6.456 -34.817  1.00  0.00      RC0  N  
ATOM   4899  CA  ALA C 125     -29.068  -5.118 -34.904  1.00  0.00      RC0  C  
ATOM   4900  C   ALA C 125     -29.062  -4.519 -33.505  1.00  0.00      RC0  C  
ATOM   4901  O   ALA C 125     -30.043  -4.641 -32.768  1.00  0.00      RC0  O  
ATOM   4902  CB  ALA C 125     -29.873  -4.235 -35.857  1.00  0.00      RC0  C  
ATOM   4903  H   ALA C 125     -30.552  -6.546 -34.456  1.00  0.00      RC0  H  
ATOM   4904  N   ILE C 126     -27.950  -3.904 -33.122  1.00  0.00      RC0  N  
ATOM   4905  CA  ILE C 126     -27.853  -3.220 -31.838  1.00  0.00      RC0  C  
ATOM   4906  C   ILE C 126     -27.484  -1.772 -32.125  1.00  0.00      RC0  C  
ATOM   4907  O   ILE C 126     -26.406  -1.493 -32.666  1.00  0.00      RC0  O  
ATOM   4908  CB  ILE C 126     -26.787  -3.864 -30.951  1.00  0.00      RC0  C  
ATOM   4909  CG1 ILE C 126     -27.030  -5.364 -30.785  1.00  0.00      RC0  C  
ATOM   4910  CG2 ILE C 126     -26.703  -3.140 -29.606  1.00  0.00      RC0  C  
ATOM   4911  CD1 ILE C 126     -25.975  -6.031 -29.900  1.00  0.00      RC0  C  
ATOM   4912  H   ILE C 126     -27.175  -3.817 -33.752  1.00  0.00      RC0  H  
ATOM   4913  N   SER C 127     -28.384  -0.851 -31.794  1.00  0.00      RC0  N  
ATOM   4914  CA  SER C 127     -28.035   0.558 -31.849  1.00  0.00      RC0  C  
ATOM   4915  C   SER C 127     -27.228   0.924 -30.613  1.00  0.00      RC0  C  
ATOM   4916  O   SER C 127     -27.514   0.447 -29.505  1.00  0.00      RC0  O  
ATOM   4917  CB  SER C 127     -29.303   1.395 -32.034  1.00  0.00      RC0  C  
ATOM   4918  OG  SER C 127     -30.320   1.000 -31.108  1.00  0.00      RC0  O  
ATOM   4919  H   SER C 127     -29.233  -1.090 -31.320  1.00  0.00      RC0  H  
ATOM   4920  HG  SER C 127     -30.323   1.688 -30.443  1.00  0.00      RC0  H  
ATOM   4921  N   LEU C 128     -26.221   1.784 -30.815  1.00  0.00      RC0  N  
ATOM   4922  CA  LEU C 128     -25.361   2.252 -29.730  1.00  0.00      RC0  C  
ATOM   4923  C   LEU C 128     -25.679   3.664 -29.260  1.00  0.00      RC0  C  
ATOM   4924  O   LEU C 128     -25.488   3.967 -28.073  1.00  0.00      RC0  O  
ATOM   4925  CB  LEU C 128     -23.904   2.202 -30.180  1.00  0.00      RC0  C  
ATOM   4926  CG  LEU C 128     -23.511   0.886 -30.850  1.00  0.00      RC0  C  
ATOM   4927  CD1 LEU C 128     -22.141   1.002 -31.519  1.00  0.00      RC0  C  
ATOM   4928  CD2 LEU C 128     -23.595  -0.307 -29.893  1.00  0.00      RC0  C  
ATOM   4929  H   LEU C 128     -26.055   2.111 -31.748  1.00  0.00      RC0  H  
ATOM   4930  N   ALA C 129     -26.113   4.543 -30.164  1.00  0.00      RC0  N  
ATOM   4931  CA  ALA C 129     -26.397   5.938 -29.842  1.00  0.00      RC0  C  
ATOM   4932  C   ALA C 129     -27.366   6.482 -30.883  1.00  0.00      RC0  C  
ATOM   4933  O   ALA C 129     -27.343   6.025 -32.031  1.00  0.00      RC0  O  
ATOM   4934  CB  ALA C 129     -25.105   6.761 -29.880  1.00  0.00      RC0  C  
ATOM   4935  H   ALA C 129     -26.279   4.302 -31.122  1.00  0.00      RC0  H  
ATOM   4936  N   PRO C 130     -28.250   7.435 -30.518  1.00  0.00      RC0  N  
ATOM   4937  CA  PRO C 130     -28.437   8.073 -29.208  1.00  0.00      RC0  C  
ATOM   4938  C   PRO C 130     -29.201   7.223 -28.184  1.00  0.00      RC0  C
[truncated: 13,782 more chars]
