# Supplementary material for: Integrative Computational Prediction Strategy for Antibody–Antigen Binding: A Case Study on Interleukin‑1 Beta
Source: J Chem Inf Model. 2026 May 27;66(11):6659–75. doi: 10.1021/acs.jcim.6c00781 (PMC13250912; doi:10.1021/acs.jcim.6c00781)
Supplement: Supplementary file 4 [file ci6c00781_si_004.zip › Cluspro_poses/EPIGUIDE/8Y31-Ave-Ep1+2.pdb]

ATOM      1  N   ALA A   1       9.128  28.431  42.732  1.00  0.00      LA0  N  
ATOM      2  CA  ALA A   1       8.614  27.092  42.449  1.00  0.00      LA0  C  
ATOM      3  C   ALA A   1       7.120  26.921  42.670  1.00  0.00      LA0  C  
ATOM      4  O   ALA A   1       6.646  26.623  43.763  1.00  0.00      LA0  O  
ATOM      5  CB  ALA A   1       9.372  26.045  43.266  1.00  0.00      LA0  C  
ATOM      6  H   ALA A   1      10.017  28.685  42.334  1.00  0.00      LA0  H  
ATOM      7  N   ILE A   2       6.387  27.103  41.565  1.00  0.00      LA0  N  
ATOM      8  CA  ILE A   2       4.972  26.741  41.603  1.00  0.00      LA0  C  
ATOM      9  C   ILE A   2       4.622  25.810  40.464  1.00  0.00      LA0  C  
ATOM     10  O   ILE A   2       5.371  25.636  39.512  1.00  0.00      LA0  O  
ATOM     11  CB  ILE A   2       4.041  27.962  41.586  1.00  0.00      LA0  C  
ATOM     12  CG1 ILE A   2       4.298  28.861  40.378  1.00  0.00      LA0  C  
ATOM     13  CG2 ILE A   2       4.091  28.724  42.907  1.00  0.00      LA0  C  
ATOM     14  CD1 ILE A   2       3.240  29.952  40.241  1.00  0.00      LA0  C  
ATOM     15  H   ILE A   2       6.832  27.352  40.700  1.00  0.00      LA0  H  
ATOM     16  N   GLN A   3       3.445  25.198  40.608  1.00  0.00      LA0  N  
ATOM     17  CA  GLN A   3       2.949  24.356  39.528  1.00  0.00      LA0  C  
ATOM     18  C   GLN A   3       1.535  24.790  39.231  1.00  0.00      LA0  C  
ATOM     19  O   GLN A   3       0.804  25.169  40.140  1.00  0.00      LA0  O  
ATOM     20  CB  GLN A   3       2.982  22.867  39.905  1.00  0.00      LA0  C  
ATOM     21  CG  GLN A   3       4.374  22.246  40.108  1.00  0.00      LA0  C  
ATOM     22  CD  GLN A   3       5.026  22.763  41.379  1.00  0.00      LA0  C  
ATOM     23  NE2 GLN A   3       6.295  23.149  41.224  1.00  0.00      LA0  N  
ATOM     24  OE1 GLN A   3       4.422  22.833  42.442  1.00  0.00      LA0  O  
ATOM     25  H   GLN A   3       2.882  25.345  41.423  1.00  0.00      LA0  H  
ATOM     26 HE21 GLN A   3       6.732  23.158  40.325  1.00  0.00      LA0  H  
ATOM     27 HE22 GLN A   3       6.808  23.459  42.022  1.00  0.00      LA0  H  
ATOM     28  N   MET A   4       1.198  24.762  37.934  1.00  0.00      LA0  N  
ATOM     29  CA  MET A   4      -0.099  25.328  37.580  1.00  0.00      LA0  C  
ATOM     30  C   MET A   4      -1.084  24.329  37.021  1.00  0.00      LA0  C  
ATOM     31  O   MET A   4      -1.048  23.949  35.855  1.00  0.00      LA0  O  
ATOM     32  CB  MET A   4       0.050  26.506  36.619  1.00  0.00      LA0  C  
ATOM     33  CG  MET A   4       1.013  27.579  37.123  1.00  0.00      LA0  C  
ATOM     34  SD  MET A   4       0.521  28.322  38.681  1.00  0.00      LA0  S  
ATOM     35  CE  MET A   4      -0.944  29.162  38.075  1.00  0.00      LA0  C  
ATOM     36  H   MET A   4       1.815  24.410  37.232  1.00  0.00      LA0  H  
ATOM     37  N   THR A   5      -1.990  23.922  37.911  1.00  0.00      LA0  N  
ATOM     38  CA  THR A   5      -3.023  22.983  37.494  1.00  0.00      LA0  C  
ATOM     39  C   THR A   5      -4.163  23.624  36.712  1.00  0.00      LA0  C  
ATOM     40  O   THR A   5      -5.263  23.852  37.214  1.00  0.00      LA0  O  
ATOM     41  CB  THR A   5      -3.543  22.221  38.714  1.00  0.00      LA0  C  
ATOM     42  CG2 THR A   5      -4.151  20.869  38.331  1.00  0.00      LA0  C  
ATOM     43  OG1 THR A   5      -2.494  22.060  39.680  1.00  0.00      LA0  O  
ATOM     44  H   THR A   5      -1.962  24.296  38.840  1.00  0.00      LA0  H  
ATOM     45  HG1 THR A   5      -2.773  21.382  40.281  1.00  0.00      LA0  H  
ATOM     46  N   GLN A   6      -3.830  23.910  35.446  1.00  0.00      LA0  N  
ATOM     47  CA  GLN A   6      -4.870  24.332  34.515  1.00  0.00      LA0  C  
ATOM     48  C   GLN A   6      -5.584  23.112  33.957  1.00  0.00      LA0  C  
ATOM     49  O   GLN A   6      -4.983  22.060  33.785  1.00  0.00      LA0  O  
ATOM     50  CB  GLN A   6      -4.259  25.203  33.410  1.00  0.00      LA0  C  
ATOM     51  CG  GLN A   6      -5.280  26.040  32.632  1.00  0.00      LA0  C  
ATOM     52  CD  GLN A   6      -4.587  26.858  31.561  1.00  0.00      LA0  C  
ATOM     53  NE2 GLN A   6      -5.357  27.107  30.507  1.00  0.00      LA0  N  
ATOM     54  OE1 GLN A   6      -3.427  27.238  31.650  1.00  0.00      LA0  O  
ATOM     55  H   GLN A   6      -2.910  23.666  35.135  1.00  0.00      LA0  H  
ATOM     56 HE21 GLN A   6      -6.277  26.716  30.419  1.00  0.00      LA0  H  
ATOM     57 HE22 GLN A   6      -5.006  27.666  29.758  1.00  0.00      LA0  H  
ATOM     58  N   SER A   7      -6.886  23.289  33.723  1.00  0.00      LA0  N  
ATOM     59  CA  SER A   7      -7.741  22.186  33.314  1.00  0.00      LA0  C  
ATOM     60  C   SER A   7      -9.042  22.754  32.766  1.00  0.00      LA0  C  
ATOM     61  O   SER A   7      -9.527  23.772  33.255  1.00  0.00      LA0  O  
ATOM     62  CB  SER A   7      -7.992  21.249  34.506  1.00  0.00      LA0  C  
ATOM     63  OG  SER A   7      -8.505  19.991  34.050  1.00  0.00      LA0  O  
ATOM     64  H   SER A   7      -7.317  24.178  33.877  1.00  0.00      LA0  H  
ATOM     65  HG  SER A   7      -8.389  19.376  34.764  1.00  0.00      LA0  H  
ATOM     66  N   PRO A   8      -9.598  22.080  31.728  1.00  0.00      LA0  N  
ATOM     67  CA  PRO A   8      -8.934  20.965  31.037  1.00  0.00      LA0  C  
ATOM     68  C   PRO A   8      -7.876  21.486  30.078  1.00  0.00      LA0  C  
ATOM     69  O   PRO A   8      -7.643  22.684  29.979  1.00  0.00      LA0  O  
ATOM     70  CB  PRO A   8     -10.117  20.299  30.329  1.00  0.00      LA0  C  
ATOM     71  CG  PRO A   8     -11.046  21.458  29.975  1.00  0.00      LA0  C  
ATOM     72  CD  PRO A   8     -10.911  22.390  31.174  1.00  0.00      LA0  C  
ATOM     73  N   SER A   9      -7.253  20.547  29.355  1.00  0.00      LA0  N  
ATOM     74  CA  SER A   9      -6.346  21.065  28.334  1.00  0.00      LA0  C  
ATOM     75  C   SER A   9      -7.027  21.404  27.015  1.00  0.00      LA0  C  
ATOM     76  O   SER A   9      -6.491  22.102  26.164  1.00  0.00      LA0  O  
ATOM     77  CB  SER A   9      -5.138  20.140  28.157  1.00  0.00      LA0  C  
ATOM     78  OG  SER A   9      -4.000  20.876  27.693  1.00  0.00      LA0  O  
ATOM     79  H   SER A   9      -7.434  19.573  29.472  1.00  0.00      LA0  H  
ATOM     80  HG  SER A   9      -4.127  21.789  27.950  1.00  0.00      LA0  H  
ATOM     81  N   SER A  10      -8.269  20.917  26.892  1.00  0.00      LA0  N  
ATOM     82  CA  SER A  10      -9.000  21.192  25.661  1.00  0.00      LA0  C  
ATOM     83  C   SER A  10     -10.482  21.074  25.922  1.00  0.00      LA0  C  
ATOM     84  O   SER A  10     -10.901  20.160  26.622  1.00  0.00      LA0  O  
ATOM     85  CB  SER A  10      -8.565  20.185  24.595  1.00  0.00      LA0  C  
ATOM     86  OG  SER A  10      -8.415  18.895  25.207  1.00  0.00      LA0  O  
ATOM     87  H   SER A  10      -8.674  20.279  27.542  1.00  0.00      LA0  H  
ATOM     88  HG  SER A  10      -9.280  18.639  25.509  1.00  0.00      LA0  H  
ATOM     89  N   LEU A  11     -11.245  22.004  25.338  1.00  0.00      LA0  N  
ATOM     90  CA  LEU A  11     -12.695  21.847  25.377  1.00  0.00      LA0  C  
ATOM     91  C   LEU A  11     -13.311  22.388  24.107  1.00  0.00      LA0  C  
ATOM     92  O   LEU A  11     -12.695  23.175  23.403  1.00  0.00      LA0  O  
ATOM     93  CB  LEU A  11     -13.306  22.459  26.655  1.00  0.00      LA0  C  
ATOM     94  CG  LEU A  11     -12.924  23.899  27.035  1.00  0.00      LA0  C  
ATOM     95  CD1 LEU A  11     -13.561  24.959  26.141  1.00  0.00      LA0  C  
ATOM     96  CD2 LEU A  11     -13.263  24.187  28.497  1.00  0.00      LA0  C  
ATOM     97  H   LEU A  11     -10.842  22.747  24.795  1.00  0.00      LA0  H  
ATOM     98  N   SER A  12     -14.538  21.930  23.843  1.00  0.00      LA0  N  
ATOM     99  CA  SER A  12     -15.222  22.465  22.672  1.00  0.00      LA0  C  
ATOM    100  C   SER A  12     -16.334  23.400  23.105  1.00  0.00      LA0  C  
ATOM    101  O   SER A  12     -17.407  22.983  23.536  1.00  0.00      LA0  O  
ATOM    102  CB  SER A  12     -15.719  21.299  21.805  1.00  0.00      LA0  C  
ATOM    103  OG  SER A  12     -16.549  21.753  20.735  1.00  0.00      LA0  O  
ATOM    104  H   SER A  12     -15.008  21.310  24.468  1.00  0.00      LA0  H  
ATOM    105  HG  SER A  12     -15.984  21.881  19.966  1.00  0.00      LA0  H  
ATOM    106  N   ALA A  13     -16.033  24.696  23.010  1.00  0.00      LA0  N  
ATOM    107  CA  ALA A  13     -17.081  25.655  23.329  1.00  0.00      LA0  C  
ATOM    108  C   ALA A  13     -17.814  26.091  22.082  1.00  0.00      LA0  C  
ATOM    109  O   ALA A  13     -17.230  26.338  21.039  1.00  0.00      LA0  O  
ATOM    110  CB  ALA A  13     -16.499  26.883  24.018  1.00  0.00      LA0  C  
ATOM    111  H   ALA A  13     -15.205  24.972  22.516  1.00  0.00      LA0  H  
ATOM    112  N   SER A  14     -19.137  26.135  22.218  1.00  0.00      LA0  N  
ATOM    113  CA  SER A  14     -19.917  26.661  21.105  1.00  0.00      LA0  C  
ATOM    114  C   SER A  14     -19.877  28.170  21.105  1.00  0.00      LA0  C  
ATOM    115  O   SER A  14     -19.399  28.791  22.050  1.00  0.00      LA0  O  
ATOM    116  CB  SER A  14     -21.370  26.183  21.192  1.00  0.00      LA0  C  
ATOM    117  OG  SER A  14     -21.466  25.076  22.100  1.00  0.00      LA0  O  
ATOM    118  H   SER A  14     -19.555  26.039  23.119  1.00  0.00      LA0  H  
ATOM    119  HG  SER A  14     -21.743  25.478  22.935  1.00  0.00      LA0  H  
ATOM    120  N   VAL A  15     -20.447  28.729  20.029  1.00  0.00      LA0  N  
ATOM    121  CA  VAL A  15     -20.691  30.170  20.042  1.00  0.00      LA0  C  
ATOM    122  C   VAL A  15     -21.674  30.555  21.143  1.00  0.00      LA0  C  
ATOM    123  O   VAL A  15     -22.885  30.472  20.985  1.00  0.00      LA0  O  
ATOM    124  CB  VAL A  15     -21.180  30.635  18.662  1.00  0.00      LA0  C  
ATOM    125  CG1 VAL A  15     -21.305  32.159  18.587  1.00  0.00      LA0  C  
ATOM    126  CG2 VAL A  15     -20.281  30.096  17.546  1.00  0.00      LA0  C  
ATOM    127  H   VAL A  15     -20.776  28.146  19.287  1.00  0.00      LA0  H  
ATOM    128  N   GLY A  16     -21.086  30.935  22.280  1.00  0.00      LA0  N  
ATOM    129  CA  GLY A  16     -21.936  31.251  23.419  1.00  0.00      LA0  C  
ATOM    130  C   GLY A  16     -21.600  30.539  24.718  1.00  0.00      LA0  C  
ATOM    131  O   GLY A  16     -22.038  30.956  25.786  1.00  0.00      LA0  O  
ATOM    132  H   GLY A  16     -20.086  30.988  22.293  1.00  0.00      LA0  H  
ATOM    133  N   ASP A  17     -20.816  29.451  24.611  1.00  0.00      LA0  N  
ATOM    134  CA  ASP A  17     -20.651  28.637  25.823  1.00  0.00      LA0  C  
ATOM    135  C   ASP A  17     -20.009  29.336  27.006  1.00  0.00      LA0  C  
ATOM    136  O   ASP A  17     -19.141  30.195  26.882  1.00  0.00      LA0  O  
ATOM    137  CB  ASP A  17     -19.899  27.322  25.565  1.00  0.00      LA0  C  
ATOM    138  CG  ASP A  17     -20.755  26.248  24.905  1.00  0.00      LA0  C  
ATOM    139  OD1 ASP A  17     -21.872  26.525  24.486  1.00  0.00      LA0  O  
ATOM    140  OD2 ASP A  17     -20.280  25.125  24.741  1.00  0.00      LA0  O1-
ATOM    141  H   ASP A  17     -20.462  29.142  23.728  1.00  0.00      LA0  H  
ATOM    142  N   ARG A  18     -20.515  28.900  28.171  1.00  0.00      LA0  N  
ATOM    143  CA  ARG A  18     -19.988  29.349  29.458  1.00  0.00      LA0  C  
ATOM    144  C   ARG A  18     -18.830  28.474  29.896  1.00  0.00      LA0  C  
ATOM    145  O   ARG A  18     -19.001  27.533  30.661  1.00  0.00      LA0  O  
ATOM    146  CB  ARG A  18     -21.086  29.266  30.523  1.00  0.00      LA0  C  
ATOM    147  CG  ARG A  18     -21.416  30.574  31.243  1.00  0.00      LA0  C  
ATOM    148  CD  ARG A  18     -22.716  31.215  30.753  1.00  0.00      LA0  C  
ATOM    149  NE  ARG A  18     -22.624  31.575  29.341  1.00  0.00      LA0  N  
ATOM    150  CZ  ARG A  18     -23.654  32.078  28.638  1.00  0.00      LA0  C  
ATOM    151  NH1 ARG A  18     -24.861  32.191  29.192  1.00  0.00      LA0  N1+
ATOM    152  NH2 ARG A  18     -23.444  32.458  27.384  1.00  0.00      LA0  N  
ATOM    153  H   ARG A  18     -21.157  28.137  28.122  1.00  0.00      LA0  H  
ATOM    154  HE  ARG A  18     -21.728  31.525  28.885  1.00  0.00      LA0  H  
ATOM    155 HH11 ARG A  18     -25.639  32.551  28.679  1.00  0.00      LA0  H  
ATOM    156 HH12 ARG A  18     -24.998  31.904  30.140  1.00  0.00      LA0  H  
ATOM    157 HH21 ARG A  18     -24.129  32.882  26.795  1.00  0.00      LA0  H  
ATOM    158 HH22 ARG A  18     -22.529  32.296  26.980  1.00  0.00      LA0  H  
ATOM    159  N   VAL A  19     -17.650  28.779  29.356  1.00  0.00      LA0  N  
ATOM    160  CA  VAL A  19     -16.578  27.845  29.687  1.00  0.00      LA0  C  
ATOM    161  C   VAL A  19     -15.588  28.322  30.728  1.00  0.00      LA0  C  
ATOM    162  O   VAL A  19     -14.909  29.335  30.598  1.00  0.00      LA0  O  
ATOM    163  CB  VAL A  19     -15.886  27.306  28.432  1.00  0.00      LA0  C  
ATOM    164  CG1 VAL A  19     -16.808  26.301  27.740  1.00  0.00      LA0  C  
ATOM    165  CG2 VAL A  19     -15.412  28.411  27.485  1.00  0.00      LA0  C  
ATOM    166  H   VAL A  19     -17.531  29.639  28.855  1.00  0.00      LA0  H  
ATOM    167  N   THR A  20     -15.547  27.519  31.790  1.00  0.00      LA0  N  
ATOM    168  CA  THR A  20     -14.612  27.793  32.872  1.00  0.00      LA0  C  
ATOM    169  C   THR A  20     -13.220  27.234  32.633  1.00  0.00      LA0  C  
ATOM    170  O   THR A  20     -12.884  26.101  32.964  1.00  0.00      LA0  O  
ATOM    171  CB  THR A  20     -15.217  27.259  34.167  1.00  0.00      LA0  C  
ATOM    172  CG2 THR A  20     -15.984  28.357  34.905  1.00  0.00      LA0  C  
ATOM    173  OG1 THR A  20     -16.096  26.159  33.879  1.00  0.00      LA0  O  
ATOM    174  H   THR A  20     -16.142  26.720  31.891  1.00  0.00      LA0  H  
ATOM    175  HG1 THR A  20     -16.297  25.758  34.716  1.00  0.00      LA0  H  
ATOM    176  N   ILE A  21     -12.393  28.102  32.042  1.00  0.00      LA0  N  
ATOM    177  CA  ILE A  21     -10.981  27.740  31.950  1.00  0.00      LA0  C  
ATOM    178  C   ILE A  21     -10.346  27.821  33.330  1.00  0.00      LA0  C  
ATOM    179  O   ILE A  21     -10.122  28.891  33.885  1.00  0.00      LA0  O  
ATOM    180  CB  ILE A  21     -10.248  28.647  30.951  1.00  0.00      LA0  C  
ATOM    181  CG1 ILE A  21     -11.048  28.868  29.661  1.00  0.00      LA0  C  
ATOM    182  CG2 ILE A  21      -8.836  28.128  30.672  1.00  0.00      LA0  C  
ATOM    183  CD1 ILE A  21     -11.283  27.607  28.827  1.00  0.00      LA0  C  
ATOM    184  H   ILE A  21     -12.718  29.036  31.882  1.00  0.00      LA0  H  
ATOM    185  N   THR A  22     -10.123  26.638  33.899  1.00  0.00      LA0  N  
ATOM    186  CA  THR A  22      -9.820  26.693  35.320  1.00  0.00      LA0  C  
ATOM    187  C   THR A  22      -8.354  26.421  35.610  1.00  0.00      LA0  C  
ATOM    188  O   THR A  22      -7.716  25.596  34.975  1.00  0.00      LA0  O  
ATOM    189  CB  THR A  22     -10.775  25.739  36.046  1.00  0.00      LA0  C  
ATOM    190  CG2 THR A  22     -10.714  25.890  37.567  1.00  0.00      LA0  C  
ATOM    191  OG1 THR A  22     -12.121  25.964  35.602  1.00  0.00      LA0  O  
ATOM    192  H   THR A  22     -10.178  25.765  33.409  1.00  0.00      LA0  H  
ATOM    193  HG1 THR A  22     -12.161  25.737  34.674  1.00  0.00      LA0  H  
ATOM    194  N   CYS A  23      -7.825  27.162  36.581  1.00  0.00      LA0  N  
ATOM    195  CA  CYS A  23      -6.407  27.020  36.897  1.00  0.00      LA0  C  
ATOM    196  C   CYS A  23      -6.215  26.682  38.364  1.00  0.00      LA0  C  
ATOM    197  O   CYS A  23      -7.177  26.421  39.093  1.00  0.00      LA0  O  
ATOM    198  CB  CYS A  23      -5.676  28.303  36.493  1.00  0.00      LA0  C  
ATOM    199  SG  CYS A  23      -3.867  28.213  36.467  1.00  0.00      LA0  S  
ATOM    200  H   CYS A  23      -8.394  27.822  37.070  1.00  0.00      LA0  H  
ATOM    201  N   GLN A  24      -4.939  26.693  38.775  1.00  0.00      LA0  N  
ATOM    202  CA  GLN A  24      -4.554  26.509  40.171  1.00  0.00      LA0  C  
ATOM    203  C   GLN A  24      -3.063  26.708  40.276  1.00  0.00      LA0  C  
ATOM    204  O   GLN A  24      -2.341  26.205  39.429  1.00  0.00      LA0  O  
ATOM    205  CB  GLN A  24      -4.896  25.090  40.618  1.00  0.00      LA0  C  
ATOM    206  CG  GLN A  24      -4.672  24.754  42.089  1.00  0.00      LA0  C  
ATOM    207  CD  GLN A  24      -5.245  23.380  42.330  1.00  0.00      LA0  C  
ATOM    208  NE2 GLN A  24      -4.595  22.672  43.254  1.00  0.00      LA0  N  
ATOM    209  OE1 GLN A  24      -6.223  22.982  41.701  1.00  0.00      LA0  O  
ATOM    210  H   GLN A  24      -4.187  26.798  38.121  1.00  0.00      LA0  H  
ATOM    211 HE21 GLN A  24      -3.810  23.079  43.724  1.00  0.00      LA0  H  
ATOM    212 HE22 GLN A  24      -4.885  21.746  43.490  1.00  0.00      LA0  H  
ATOM    213  N   ALA A  25      -2.641  27.422  41.319  1.00  0.00      LA0  N  
ATOM    214  CA  ALA A  25      -1.239  27.274  41.685  1.00  0.00      LA0  C  
ATOM    215  C   ALA A  25      -1.152  26.237  42.783  1.00  0.00      LA0  C  
ATOM    216  O   ALA A  25      -2.116  26.006  43.505  1.00  0.00      LA0  O  
ATOM    217  CB  ALA A  25      -0.667  28.598  42.189  1.00  0.00      LA0  C  
ATOM    218  H   ALA A  25      -3.292  27.804  41.975  1.00  0.00      LA0  H  
ATOM    219  N   SER A  26       0.021  25.605  42.877  1.00  0.00      LA0  N  
ATOM    220  CA  SER A  26       0.181  24.628  43.951  1.00  0.00      LA0  C  
ATOM    221  C   SER A  26       0.192  25.254  45.337  1.00  0.00      LA0  C  
ATOM    222  O   SER A  26      -0.619  24.955  46.206  1.00  0.00      LA0  O  
ATOM    223  CB  SER A  26       1.439  23.803  43.682  1.00  0.00      LA0  C  
ATOM    224  OG  SER A  26       2.498  24.662  43.232  1.00  0.00      LA0  O  
ATOM    225  H   SER A  26       0.739  25.748  42.195  1.00  0.00      LA0  H  
ATOM    226  HG  SER A  26       3.261  24.083  43.160  1.00  0.00      LA0  H  
ATOM    227  N   GLN A  27       1.162  26.162  45.492  1.00  0.00      LA0  N  
ATOM    228  CA  GLN A  27       1.152  26.958  46.713  1.00  0.00      LA0  C  
ATOM    229  C   GLN A  27       0.508  28.310  46.471  1.00  0.00      LA0  C  
ATOM    230  O   GLN A  27       0.108  28.627  45.358  1.00  0.00      LA0  O  
ATOM    231  CB  GLN A  27       2.562  27.071  47.302  1.00  0.00      LA0  C  
ATOM    232  CG  GLN A  27       3.630  27.608  46.347  1.00  0.00      LA0  C  
ATOM    233  CD  GLN A  27       4.906  27.842  47.124  1.00  0.00      LA0  C  
ATOM    234  NE2 GLN A  27       6.027  27.677  46.422  1.00  0.00      LA0  N  
ATOM    235  OE1 GLN A  27       4.883  28.174  48.301  1.00  0.00      LA0  O  
ATOM    236  H   GLN A  27       1.748  26.371  44.709  1.00  0.00      LA0  H  
ATOM    237 HE21 GLN A  27       6.057  27.323  45.484  1.00  0.00      LA0  H  
ATOM    238 HE22 GLN A  27       6.880  27.943  46.872  1.00  0.00      LA0  H  
ATOM    239  N   SER A  28       0.406  29.089  47.558  1.00  0.00      LA0  N  
ATOM    240  CA  SER A  28      -0.202  30.401  47.362  1.00  0.00      LA0  C  
ATOM    241  C   SER A  28       0.706  31.352  46.606  1.00  0.00      LA0  C  
ATOM    242  O   SER A  28       1.926  31.273  46.674  1.00  0.00      LA0  O  
ATOM    243  CB  SER A  28      -0.635  30.999  48.705  1.00  0.00      LA0  C  
ATOM    244  OG  SER A  28      -1.462  32.152  48.499  1.00  0.00      LA0  O  
ATOM    245  H   SER A  28       0.852  28.840  48.414  1.00  0.00      LA0  H  
ATOM    246  HG  SER A  28      -1.889  32.316  49.336  1.00  0.00      LA0  H  
ATOM    247  N   ILE A  29       0.030  32.250  45.883  1.00  0.00      LA0  N  
ATOM    248  CA  ILE A  29       0.744  33.292  45.149  1.00  0.00      LA0  C  
ATOM    249  C   ILE A  29       0.150  34.666  45.405  1.00  0.00      LA0  C  
ATOM    250  O   ILE A  29       0.269  35.578  44.595  1.00  0.00      LA0  O  
ATOM    251  CB  ILE A  29       0.747  33.000  43.640  1.00  0.00      LA0  C  
ATOM    252  CG1 ILE A  29      -0.676  32.756  43.119  1.00  0.00      LA0  C  
ATOM    253  CG2 ILE A  29       1.709  31.864  43.291  1.00  0.00      LA0  C  
ATOM    254  CD1 ILE A  29      -0.745  32.569  41.606  1.00  0.00      LA0  C  
ATOM    255  H   ILE A  29      -0.969  32.211  45.888  1.00  0.00      LA0  H  
ATOM    256  N   SER A  30      -0.554  34.773  46.550  1.00  0.00      LA0  N  
ATOM    257  CA  SER A  30      -1.342  35.989  46.781  1.00  0.00      LA0  C  
ATOM    258  C   SER A  30      -2.332  36.240  45.636  1.00  0.00      LA0  C  
ATOM    259  O   SER A  30      -2.835  35.289  45.051  1.00  0.00      LA0  O  
ATOM    260  CB  SER A  30      -0.396  37.163  47.093  1.00  0.00      LA0  C  
ATOM    261  OG  SER A  30       0.578  36.745  48.057  1.00  0.00      LA0  O  
ATOM    262  H   SER A  30      -0.564  34.028  47.217  1.00  0.00      LA0  H  
ATOM    263  HG  SER A  30       1.410  37.124  47.798  1.00  0.00      LA0  H  
ATOM    264  N   ASN A  31      -2.573  37.517  45.292  1.00  0.00      LA0  N  
ATOM    265  CA  ASN A  31      -3.461  37.730  44.141  1.00  0.00      LA0  C  
ATOM    266  C   ASN A  31      -2.782  37.618  42.773  1.00  0.00      LA0  C  
ATOM    267  O   ASN A  31      -3.328  38.012  41.751  1.00  0.00      LA0  O  
ATOM    268  CB  ASN A  31      -4.191  39.083  44.266  1.00  0.00      LA0  C  
ATOM    269  CG  ASN A  31      -5.210  39.058  45.397  1.00  0.00      LA0  C  
ATOM    270  ND2 ASN A  31      -5.137  40.087  46.252  1.00  0.00      LA0  N  
ATOM    271  OD1 ASN A  31      -6.009  38.143  45.534  1.00  0.00      LA0  O  
ATOM    272  H   ASN A  31      -2.151  38.296  45.749  1.00  0.00      LA0  H  
ATOM    273 HD21 ASN A  31      -4.569  40.903  46.136  1.00  0.00      LA0  H  
ATOM    274 HD22 ASN A  31      -5.711  40.063  47.076  1.00  0.00      LA0  H  
ATOM    275  N   GLN A  32      -1.535  37.109  42.782  1.00  0.00      LA0  N  
ATOM    276  CA  GLN A  32      -0.682  37.331  41.611  1.00  0.00      LA0  C  
ATOM    277  C   GLN A  32      -0.802  36.328  40.472  1.00  0.00      LA0  C  
ATOM    278  O   GLN A  32       0.113  35.564  40.177  1.00  0.00      LA0  O  
ATOM    279  CB  GLN A  32       0.784  37.489  42.030  1.00  0.00      LA0  C  
ATOM    280  CG  GLN A  32       0.966  38.412  43.239  1.00  0.00      LA0  C  
ATOM    281  CD  GLN A  32       2.399  38.894  43.368  1.00  0.00      LA0  C  
ATOM    282  NE2 GLN A  32       3.348  37.967  43.221  1.00  0.00      LA0  N  
ATOM    283  OE1 GLN A  32       2.640  40.074  43.582  1.00  0.00      LA0  O  
ATOM    284  H   GLN A  32      -1.194  36.554  43.542  1.00  0.00      LA0  H  
ATOM    285 HE21 GLN A  32       3.161  37.008  42.994  1.00  0.00      LA0  H  
ATOM    286 HE22 GLN A  32       4.302  38.253  43.306  1.00  0.00      LA0  H  
ATOM    287  N   LEU A  33      -1.976  36.379  39.833  1.00  0.00      LA0  N  
ATOM    288  CA  LEU A  33      -2.194  35.490  38.695  1.00  0.00      LA0  C  
ATOM    289  C   LEU A  33      -2.645  36.252  37.460  1.00  0.00      LA0  C  
ATOM    290  O   LEU A  33      -3.303  37.282  37.548  1.00  0.00      LA0  O  
ATOM    291  CB  LEU A  33      -3.194  34.393  39.095  1.00  0.00      LA0  C  
ATOM    292  CG  LEU A  33      -3.515  33.372  37.996  1.00  0.00      LA0  C  
ATOM    293  CD1 LEU A  33      -3.232  31.938  38.421  1.00  0.00      LA0  C  
ATOM    294  CD2 LEU A  33      -4.918  33.561  37.427  1.00  0.00      LA0  C  
ATOM    295  H   LEU A  33      -2.668  37.042  40.127  1.00  0.00      LA0  H  
ATOM    296  N   SER A  34      -2.287  35.688  36.305  1.00  0.00      LA0  N  
ATOM    297  CA  SER A  34      -2.792  36.243  35.060  1.00  0.00      LA0  C  
ATOM    298  C   SER A  34      -3.345  35.204  34.094  1.00  0.00      LA0  C  
ATOM    299  O   SER A  34      -3.186  34.003  34.282  1.00  0.00      LA0  O  
ATOM    300  CB  SER A  34      -1.702  37.101  34.430  1.00  0.00      LA0  C  
ATOM    301  OG  SER A  34      -0.390  36.616  34.758  1.00  0.00      LA0  O  
ATOM    302  H   SER A  34      -1.670  34.902  36.286  1.00  0.00      LA0  H  
ATOM    303  HG  SER A  34      -0.112  37.122  35.526  1.00  0.00      LA0  H  
ATOM    304  N   TRP A  35      -4.015  35.729  33.055  1.00  0.00      LA0  N  
ATOM    305  CA  TRP A  35      -4.602  34.904  32.000  1.00  0.00      LA0  C  
ATOM    306  C   TRP A  35      -4.215  35.461  30.648  1.00  0.00      LA0  C  
ATOM    307  O   TRP A  35      -4.098  36.672  30.490  1.00  0.00      LA0  O  
ATOM    308  CB  TRP A  35      -6.129  34.901  32.087  1.00  0.00      LA0  C  
ATOM    309  CG  TRP A  35      -6.610  34.036  33.226  1.00  0.00      LA0  C  
ATOM    310  CD1 TRP A  35      -7.053  34.462  34.487  1.00  0.00      LA0  C  
ATOM    311  CD2 TRP A  35      -6.732  32.600  33.245  1.00  0.00      LA0  C  
ATOM    312  CE2 TRP A  35      -7.247  32.234  34.533  1.00  0.00      LA0  C  
ATOM    313  CE3 TRP A  35      -6.462  31.603  32.283  1.00  0.00      LA0  C  
ATOM    314  NE1 TRP A  35      -7.430  33.407  35.260  1.00  0.00      LA0  N  
ATOM    315  CZ2 TRP A  35      -7.480  30.875  34.833  1.00  0.00      LA0  C  
ATOM    316  CZ3 TRP A  35      -6.700  30.249  32.594  1.00  0.00      LA0  C  
ATOM    317  CH2 TRP A  35      -7.206  29.889  33.860  1.00  0.00      LA0  C  
ATOM    318  H   TRP A  35      -4.079  36.724  32.979  1.00  0.00      LA0  H  
ATOM    319  HE1 TRP A  35      -7.778  33.469  36.174  1.00  0.00      LA0  H  
ATOM    320  N   TYR A  36      -4.020  34.545  29.689  1.00  0.00      LA0  N  
ATOM    321  CA  TYR A  36      -3.515  34.942  28.374  1.00  0.00      LA0  C  
ATOM    322  C   TYR A  36      -4.289  34.298  27.248  1.00  0.00      LA0  C  
ATOM    323  O   TYR A  36      -4.738  33.161  27.348  1.00  0.00      LA0  O  
ATOM    324  CB  TYR A  36      -2.041  34.559  28.196  1.00  0.00      LA0  C  
ATOM    325  CG  TYR A  36      -1.196  35.211  29.259  1.00  0.00      LA0  C  
ATOM    326  CD1 TYR A  36      -0.687  36.504  29.031  1.00  0.00      LA0  C  
ATOM    327  CD2 TYR A  36      -0.964  34.512  30.459  1.00  0.00      LA0  C  
ATOM    328  CE1 TYR A  36       0.026  37.140  30.058  1.00  0.00      LA0  C  
ATOM    329  CE2 TYR A  36      -0.270  35.158  31.489  1.00  0.00      LA0  C  
ATOM    330  CZ  TYR A  36       0.196  36.470  31.283  1.00  0.00      LA0  C  
ATOM    331  OH  TYR A  36       0.826  37.127  32.318  1.00  0.00      LA0  O  
ATOM    332  H   TYR A  36      -4.162  33.579  29.906  1.00  0.00      LA0  H  
ATOM    333  HH  TYR A  36       0.627  36.683  33.144  1.00  0.00      LA0  H  
ATOM    334  N   GLN A  37      -4.396  35.077  26.167  1.00  0.00      LA0  N  
ATOM    335  CA  GLN A  37      -4.971  34.545  24.939  1.00  0.00      LA0  C  
ATOM    336  C   GLN A  37      -3.907  34.346  23.883  1.00  0.00      LA0  C  
ATOM    337  O   GLN A  37      -3.413  35.290  23.278  1.00  0.00      LA0  O  
ATOM    338  CB  GLN A  37      -6.048  35.489  24.402  1.00  0.00      LA0  C  
ATOM    339  CG  GLN A  37      -6.757  34.937  23.166  1.00  0.00      LA0  C  
ATOM    340  CD  GLN A  37      -7.779  35.924  22.653  1.00  0.00      LA0  C  
ATOM    341  NE2 GLN A  37      -8.978  35.783  23.204  1.00  0.00      LA0  N  
ATOM    342  OE1 GLN A  37      -7.530  36.716  21.748  1.00  0.00      LA0  O  
ATOM    343  H   GLN A  37      -4.011  36.000  26.177  1.00  0.00      LA0  H  
ATOM    344 HE21 GLN A  37      -9.216  35.041  23.836  1.00  0.00      LA0  H  
ATOM    345 HE22 GLN A  37      -9.765  36.360  22.962  1.00  0.00      LA0  H  
ATOM    346  N   GLN A  38      -3.585  33.074  23.649  1.00  0.00      LA0  N  
ATOM    347  CA  GLN A  38      -2.789  32.880  22.448  1.00  0.00      LA0  C  
ATOM    348  C   GLN A  38      -3.633  32.587  21.231  1.00  0.00      LA0  C  
ATOM    349  O   GLN A  38      -4.117  31.478  21.020  1.00  0.00      LA0  O  
ATOM    350  CB  GLN A  38      -1.737  31.794  22.610  1.00  0.00      LA0  C  
ATOM    351  CG  GLN A  38      -0.723  31.870  21.471  1.00  0.00      LA0  C  
ATOM    352  CD  GLN A  38       0.143  30.640  21.465  1.00  0.00      LA0  C  
ATOM    353  NE2 GLN A  38       1.376  30.857  21.005  1.00  0.00      LA0  N  
ATOM    354  OE1 GLN A  38      -0.290  29.550  21.820  1.00  0.00      LA0  O  
ATOM    355  H   GLN A  38      -3.983  32.314  24.165  1.00  0.00      LA0  H  
ATOM    356 HE21 GLN A  38       1.674  31.792  20.792  1.00  0.00      LA0  H  
ATOM    357 HE22 GLN A  38       2.006  30.087  20.873  1.00  0.00      LA0  H  
ATOM    358  N   LYS A  39      -3.748  33.639  20.411  1.00  0.00      LA0  N  
ATOM    359  CA  LYS A  39      -4.217  33.396  19.047  1.00  0.00      LA0  C  
ATOM    360  C   LYS A  39      -3.209  32.529  18.296  1.00  0.00      LA0  C  
ATOM    361  O   LYS A  39      -2.007  32.687  18.474  1.00  0.00      LA0  O  
ATOM    362  CB  LYS A  39      -4.485  34.749  18.371  1.00  0.00      LA0  C  
ATOM    363  CG  LYS A  39      -5.767  35.387  18.918  1.00  0.00      LA0  C  
ATOM    364  CD  LYS A  39      -6.997  34.588  18.481  1.00  0.00      LA0  C  
ATOM    365  CE  LYS A  39      -8.111  34.500  19.524  1.00  0.00      LA0  C  
ATOM    366  NZ  LYS A  39      -8.811  35.775  19.718  1.00  0.00      LA0  N1+
ATOM    367  H   LYS A  39      -3.321  34.500  20.690  1.00  0.00      LA0  H  
ATOM    368  HZ1 LYS A  39      -9.547  35.662  20.447  1.00  0.00      LA0  H  
ATOM    369  HZ2 LYS A  39      -8.188  36.528  20.079  1.00  0.00      LA0  H  
ATOM    370  HZ3 LYS A  39      -9.338  36.051  18.862  1.00  0.00      LA0  H  
ATOM    371  N   PRO A  40      -3.732  31.561  17.497  1.00  0.00      LA0  N  
ATOM    372  CA  PRO A  40      -2.885  30.521  16.890  1.00  0.00      LA0  C  
ATOM    373  C   PRO A  40      -1.519  30.945  16.376  1.00  0.00      LA0  C  
ATOM    374  O   PRO A  40      -1.370  31.577  15.331  1.00  0.00      LA0  O  
ATOM    375  CB  PRO A  40      -3.796  29.940  15.809  1.00  0.00      LA0  C  
ATOM    376  CG  PRO A  40      -5.188  30.040  16.423  1.00  0.00      LA0  C  
ATOM    377  CD  PRO A  40      -5.143  31.367  17.171  1.00  0.00      LA0  C  
ATOM    378  N   GLY A  41      -0.514  30.560  17.179  1.00  0.00      LA0  N  
ATOM    379  CA  GLY A  41       0.864  30.913  16.841  1.00  0.00      LA0  C  
ATOM    380  C   GLY A  41       1.089  32.409  16.715  1.00  0.00      LA0  C  
ATOM    381  O   GLY A  41       1.449  32.921  15.658  1.00  0.00      LA0  O  
ATOM    382  H   GLY A  41      -0.725  30.079  18.029  1.00  0.00      LA0  H  
ATOM    383  N   LYS A  42       0.800  33.080  17.832  1.00  0.00      LA0  N  
ATOM    384  CA  LYS A  42       1.079  34.505  17.989  1.00  0.00      LA0  C  
ATOM    385  C   LYS A  42       1.394  34.763  19.445  1.00  0.00      LA0  C  
ATOM    386  O   LYS A  42       1.358  33.852  20.268  1.00  0.00      LA0  O  
ATOM    387  CB  LYS A  42      -0.107  35.390  17.572  1.00  0.00      LA0  C  
ATOM    388  CG  LYS A  42      -0.224  35.601  16.063  1.00  0.00      LA0  C  
ATOM    389  CD  LYS A  42      -1.439  34.907  15.445  1.00  0.00      LA0  C  
ATOM    390  CE  LYS A  42      -1.220  34.588  13.963  1.00  0.00      LA0  C  
ATOM    391  NZ  LYS A  42      -0.254  33.484  13.850  1.00  0.00      LA0  N1+
ATOM    392  H   LYS A  42       0.402  32.601  18.615  1.00  0.00      LA0  H  
ATOM    393  HZ1 LYS A  42      -0.001  33.300  12.862  1.00  0.00      LA0  H  
ATOM    394  HZ2 LYS A  42       0.608  33.680  14.407  1.00  0.00      LA0  H  
ATOM    395  HZ3 LYS A  42      -0.666  32.619  14.263  1.00  0.00      LA0  H  
ATOM    396  N   ALA A  43       1.648  36.049  19.725  1.00  0.00      LA0  N  
ATOM    397  CA  ALA A  43       1.783  36.495  21.110  1.00  0.00      LA0  C  
ATOM    398  C   ALA A  43       0.564  36.189  21.969  1.00  0.00      LA0  C  
ATOM    399  O   ALA A  43      -0.561  36.538  21.629  1.00  0.00      LA0  O  
ATOM    400  CB  ALA A  43       2.021  38.005  21.134  1.00  0.00      LA0  C  
ATOM    401  H   ALA A  43       1.787  36.691  18.974  1.00  0.00      LA0  H  
ATOM    402  N   PRO A  44       0.830  35.504  23.105  1.00  0.00      LA0  N  
ATOM    403  CA  PRO A  44      -0.222  35.242  24.095  1.00  0.00      LA0  C  
ATOM    404  C   PRO A  44      -0.691  36.495  24.821  1.00  0.00      LA0  C  
ATOM    405  O   PRO A  44      -0.324  36.764  25.957  1.00  0.00      LA0  O  
ATOM    406  CB  PRO A  44       0.447  34.242  25.046  1.00  0.00      LA0  C  
ATOM    407  CG  PRO A  44       1.684  33.717  24.316  1.00  0.00      LA0  C  
ATOM    408  CD  PRO A  44       2.105  34.902  23.467  1.00  0.00      LA0  C  
ATOM    409  N   LYS A  45      -1.518  37.268  24.114  1.00  0.00      LA0  N  
ATOM    410  CA  LYS A  45      -1.865  38.589  24.630  1.00  0.00      LA0  C  
ATOM    411  C   LYS A  45      -2.606  38.555  25.962  1.00  0.00      LA0  C  
ATOM    412  O   LYS A  45      -3.575  37.829  26.153  1.00  0.00      LA0  O  
ATOM    413  CB  LYS A  45      -2.603  39.356  23.518  1.00  0.00      LA0  C  
ATOM    414  CG  LYS A  45      -2.805  40.863  23.731  1.00  0.00      LA0  C  
ATOM    415  CD  LYS A  45      -4.041  41.198  24.566  1.00  0.00      LA0  C  
ATOM    416  CE  LYS A  45      -4.084  42.647  25.046  1.00  0.00      LA0  C  
ATOM    417  NZ  LYS A  45      -5.207  42.787  25.977  1.00  0.00      LA0  N1+
ATOM    418  H   LYS A  45      -1.859  36.921  23.237  1.00  0.00      LA0  H  
ATOM    419  HZ1 LYS A  45      -5.206  43.727  26.420  1.00  0.00      LA0  H  
ATOM    420  HZ2 LYS A  45      -6.110  42.681  25.471  1.00  0.00      LA0  H  
ATOM    421  HZ3 LYS A  45      -5.152  42.064  26.725  1.00  0.00      LA0  H  
ATOM    422  N   LEU A  46      -2.105  39.400  26.878  1.00  0.00      LA0  N  
ATOM    423  CA  LEU A  46      -2.731  39.508  28.198  1.00  0.00      LA0  C  
ATOM    424  C   LEU A  46      -4.232  39.765  28.195  1.00  0.00      LA0  C  
ATOM    425  O   LEU A  46      -4.727  40.754  27.657  1.00  0.00      LA0  O  
ATOM    426  CB  LEU A  46      -2.020  40.589  29.015  1.00  0.00      LA0  C  
ATOM    427  CG  LEU A  46      -2.534  40.773  30.447  1.00  0.00      LA0  C  
ATOM    428  CD1 LEU A  46      -2.464  39.481  31.258  1.00  0.00      LA0  C  
ATOM    429  CD2 LEU A  46      -1.841  41.937  31.151  1.00  0.00      LA0  C  
ATOM    430  H   LEU A  46      -1.241  39.863  26.679  1.00  0.00      LA0  H  
ATOM    431  N   LEU A  47      -4.916  38.834  28.865  1.00  0.00      LA0  N  
ATOM    432  CA  LEU A  47      -6.315  39.080  29.183  1.00  0.00      LA0  C  
ATOM    433  C   LEU A  47      -6.498  39.710  30.548  1.00  0.00      LA0  C  
ATOM    434  O   LEU A  47      -6.977  40.824  30.693  1.00  0.00      LA0  O  
ATOM    435  CB  LEU A  47      -7.137  37.795  29.118  1.00  0.00      LA0  C  
ATOM    436  CG  LEU A  47      -7.143  37.114  27.756  1.00  0.00      LA0  C  
ATOM    437  CD1 LEU A  47      -7.863  35.773  27.846  1.00  0.00      LA0  C  
ATOM    438  CD2 LEU A  47      -7.710  38.010  26.654  1.00  0.00      LA0  C  
ATOM    439  H   LEU A  47      -4.416  38.056  29.244  1.00  0.00      LA0  H  
ATOM    440  N   ILE A  48      -6.131  38.916  31.558  1.00  0.00      LA0  N  
ATOM    441  CA  ILE A  48      -6.549  39.284  32.909  1.00  0.00      LA0  C  
ATOM    442  C   ILE A  48      -5.363  39.243  33.847  1.00  0.00      LA0  C  
ATOM    443  O   ILE A  48      -4.467  38.430  33.671  1.00  0.00      LA0  O  
ATOM    444  CB  ILE A  48      -7.703  38.347  33.332  1.00  0.00      LA0  C  
ATOM    445  CG1 ILE A  48      -8.988  38.851  32.672  1.00  0.00      LA0  C  
ATOM    446  CG2 ILE A  48      -7.893  38.149  34.839  1.00  0.00      LA0  C  
ATOM    447  CD1 ILE A  48     -10.212  37.995  32.970  1.00  0.00      LA0  C  
ATOM    448  H   ILE A  48      -5.584  38.094  31.395  1.00  0.00      LA0  H  
ATOM    449  N   TYR A  49      -5.388  40.152  34.823  1.00  0.00      LA0  N  
ATOM    450  CA  TYR A  49      -4.353  40.176  35.848  1.00  0.00      LA0  C  
ATOM    451  C   TYR A  49      -4.997  40.176  37.223  1.00  0.00      LA0  C  
ATOM    452  O   TYR A  49      -6.222  40.182  37.312  1.00  0.00      LA0  O  
ATOM    453  CB  TYR A  49      -3.420  41.366  35.603  1.00  0.00      LA0  C  
ATOM    454  CG  TYR A  49      -4.115  42.705  35.736  1.00  0.00      LA0  C  
ATOM    455  CD1 TYR A  49      -4.792  43.254  34.628  1.00  0.00      LA0  C  
ATOM    456  CD2 TYR A  49      -4.046  43.375  36.973  1.00  0.00      LA0  C  
ATOM    457  CE1 TYR A  49      -5.412  44.507  34.763  1.00  0.00      LA0  C  
ATOM    458  CE2 TYR A  49      -4.664  44.627  37.108  1.00  0.00      LA0  C  
ATOM    459  CZ  TYR A  49      -5.339  45.177  36.000  1.00  0.00      LA0  C  
ATOM    460  OH  TYR A  49      -5.945  46.410  36.129  1.00  0.00      LA0  O  
ATOM    461  H   TYR A  49      -6.177  40.762  34.908  1.00  0.00      LA0  H  
ATOM    462  HH  TYR A  49      -5.901  46.694  37.032  1.00  0.00      LA0  H  
ATOM    463  N   ASP A  50      -4.159  40.141  38.280  1.00  0.00      LA0  N  
ATOM    464  CA  ASP A  50      -4.684  40.082  39.657  1.00  0.00      LA0  C  
ATOM    465  C   ASP A  50      -5.722  38.999  39.922  1.00  0.00      LA0  C  
ATOM    466  O   ASP A  50      -6.644  39.150  40.719  1.00  0.00      LA0  O  
ATOM    467  CB  ASP A  50      -5.279  41.423  40.093  1.00  0.00      LA0  C  
ATOM    468  CG  ASP A  50      -4.242  42.336  40.704  1.00  0.00      LA0  C  
ATOM    469  OD1 ASP A  50      -3.717  42.033  41.775  1.00  0.00      LA0  O  
ATOM    470  OD2 ASP A  50      -4.050  43.438  40.197  1.00  0.00      LA0  O1-
ATOM    471  H   ASP A  50      -3.172  40.239  38.136  1.00  0.00      LA0  H  
ATOM    472  N   ALA A  51      -5.580  37.911  39.145  1.00  0.00      LA0  N  
ATOM    473  CA  ALA A  51      -6.557  36.818  39.138  1.00  0.00      LA0  C  
ATOM    474  C   ALA A  51      -8.016  37.192  38.877  1.00  0.00      LA0  C  
ATOM    475  O   ALA A  51      -8.923  36.409  39.127  1.00  0.00      LA0  O  
ATOM    476  CB  ALA A  51      -6.481  36.008  40.437  1.00  0.00      LA0  C  
ATOM    477  H   ALA A  51      -4.752  37.878  38.587  1.00  0.00      LA0  H  
ATOM    478  N   SER A  52      -8.215  38.413  38.365  1.00  0.00      LA0  N  
ATOM    479  CA  SER A  52      -9.582  38.925  38.322  1.00  0.00      LA0  C  
ATOM    480  C   SER A  52      -9.835  39.901  37.187  1.00  0.00      LA0  C  
ATOM    481  O   SER A  52     -10.762  39.788  36.393  1.00  0.00      LA0  O  
ATOM    482  CB  SER A  52      -9.909  39.592  39.663  1.00  0.00      LA0  C  
ATOM    483  OG  SER A  52      -8.884  40.552  39.979  1.00  0.00      LA0  O  
ATOM    484  H   SER A  52      -7.438  39.007  38.169  1.00  0.00      LA0  H  
ATOM    485  HG  SER A  52      -8.221  40.074  40.479  1.00  0.00      LA0  H  
ATOM    486  N   SER A  53      -8.959  40.908  37.190  1.00  0.00      LA0  N  
ATOM    487  CA  SER A  53      -9.278  42.141  36.492  1.00  0.00      LA0  C  
ATOM    488  C   SER A  53      -8.865  42.139  35.035  1.00  0.00      LA0  C  
ATOM    489  O   SER A  53      -7.795  41.672  34.663  1.00  0.00      LA0  O  
ATOM    490  CB  SER A  53      -8.646  43.286  37.280  1.00  0.00      LA0  C  
ATOM    491  OG  SER A  53      -9.066  43.211  38.654  1.00  0.00      LA0  O  
ATOM    492  H   SER A  53      -8.104  40.828  37.705  1.00  0.00      LA0  H  
ATOM    493  HG  SER A  53      -8.916  42.321  38.972  1.00  0.00      LA0  H  
ATOM    494  N   LEU A  54      -9.778  42.673  34.215  1.00  0.00      LA0  N  
ATOM    495  CA  LEU A  54      -9.462  42.732  32.790  1.00  0.00      LA0  C  
ATOM    496  C   LEU A  54      -8.444  43.817  32.504  1.00  0.00      LA0  C  
ATOM    497  O   LEU A  54      -8.496  44.907  33.058  1.00  0.00      LA0  O  
ATOM    498  CB  LEU A  54     -10.721  42.955  31.939  1.00  0.00      LA0  C  
ATOM    499  CG  LEU A  54     -11.673  41.757  31.788  1.00  0.00      LA0  C  
ATOM    500  CD1 LEU A  54     -12.462  41.412  33.056  1.00  0.00      LA0  C  
ATOM    501  CD2 LEU A  54     -12.621  41.969  30.608  1.00  0.00      LA0  C  
ATOM    502  H   LEU A  54     -10.594  43.110  34.587  1.00  0.00      LA0  H  
ATOM    503  N   ALA A  55      -7.503  43.453  31.633  1.00  0.00      LA0  N  
ATOM    504  CA  ALA A  55      -6.498  44.435  31.252  1.00  0.00      LA0  C  
ATOM    505  C   ALA A  55      -6.958  45.268  30.072  1.00  0.00      LA0  C  
ATOM    506  O   ALA A  55      -8.036  45.077  29.521  1.00  0.00      LA0  O  
ATOM    507  CB  ALA A  55      -5.187  43.732  30.897  1.00  0.00      LA0  C  
ATOM    508  H   ALA A  55      -7.563  42.558  31.191  1.00  0.00      LA0  H  
ATOM    509  N   SER A  56      -6.074  46.196  29.672  1.00  0.00      LA0  N  
ATOM    510  CA  SER A  56      -6.422  46.968  28.483  1.00  0.00      LA0  C  
ATOM    511  C   SER A  56      -6.581  46.109  27.235  1.00  0.00      LA0  C  
ATOM    512  O   SER A  56      -5.891  45.109  27.028  1.00  0.00      LA0  O  
ATOM    513  CB  SER A  56      -5.412  48.099  28.270  1.00  0.00      LA0  C  
ATOM    514  OG  SER A  56      -5.943  49.051  27.343  1.00  0.00      LA0  O  
ATOM    515  H   SER A  56      -5.214  46.327  30.162  1.00  0.00      LA0  H  
ATOM    516  HG  SER A  56      -5.363  49.805  27.369  1.00  0.00      LA0  H  
ATOM    517  N   GLY A  57      -7.564  46.532  26.425  1.00  0.00      LA0  N  
ATOM    518  CA  GLY A  57      -7.901  45.794  25.208  1.00  0.00      LA0  C  
ATOM    519  C   GLY A  57      -8.195  44.320  25.436  1.00  0.00      LA0  C  
ATOM    520  O   GLY A  57      -7.507  43.436  24.933  1.00  0.00      LA0  O  
ATOM    521  H   GLY A  57      -7.995  47.405  26.657  1.00  0.00      LA0  H  
ATOM    522  N   VAL A  58      -9.231  44.096  26.251  1.00  0.00      LA0  N  
ATOM    523  CA  VAL A  58      -9.707  42.732  26.472  1.00  0.00      LA0  C  
ATOM    524  C   VAL A  58     -11.213  42.736  26.309  1.00  0.00      LA0  C  
ATOM    525  O   VAL A  58     -11.905  43.534  26.928  1.00  0.00      LA0  O  
ATOM    526  CB  VAL A  58      -9.304  42.236  27.875  1.00  0.00      LA0  C  
ATOM    527  CG1 VAL A  58      -9.870  40.853  28.219  1.00  0.00      LA0  C  
ATOM    528  CG2 VAL A  58      -7.786  42.232  28.020  1.00  0.00      LA0  C  
ATOM    529  H   VAL A  58      -9.714  44.845  26.707  1.00  0.00      LA0  H  
ATOM    530  N   PRO A  59     -11.712  41.841  25.428  1.00  0.00      LA0  N  
ATOM    531  CA  PRO A  59     -13.166  41.756  25.278  1.00  0.00      LA0  C  
ATOM    532  C   PRO A  59     -13.841  41.254  26.546  1.00  0.00      LA0  C  
ATOM    533  O   PRO A  59     -13.456  40.254  27.144  1.00  0.00      LA0  O  
ATOM    534  CB  PRO A  59     -13.315  40.818  24.073  1.00  0.00      LA0  C  
ATOM    535  CG  PRO A  59     -12.052  39.957  24.060  1.00  0.00      LA0  C  
ATOM    536  CD  PRO A  59     -10.980  40.910  24.574  1.00  0.00      LA0  C  
ATOM    537  N   SER A  60     -14.902  41.983  26.910  1.00  0.00      LA0  N  
ATOM    538  CA  SER A  60     -15.614  41.746  28.170  1.00  0.00      LA0  C  
ATOM    539  C   SER A  60     -16.279  40.391  28.405  1.00  0.00      LA0  C  
ATOM    540  O   SER A  60     -16.959  40.171  29.396  1.00  0.00      LA0  O  
ATOM    541  CB  SER A  60     -16.625  42.876  28.366  1.00  0.00      LA0  C  
ATOM    542  OG  SER A  60     -16.182  44.033  27.639  1.00  0.00      LA0  O  
ATOM    543  H   SER A  60     -15.121  42.838  26.438  1.00  0.00      LA0  H  
ATOM    544  HG  SER A  60     -16.489  44.788  28.127  1.00  0.00      LA0  H  
ATOM    545  N   ARG A  61     -16.064  39.479  27.445  1.00  0.00      LA0  N  
ATOM    546  CA  ARG A  61     -16.523  38.113  27.673  1.00  0.00      LA0  C  
ATOM    547  C   ARG A  61     -15.683  37.338  28.679  1.00  0.00      LA0  C  
ATOM    548  O   ARG A  61     -16.128  36.348  29.251  1.00  0.00      LA0  O  
ATOM    549  CB  ARG A  61     -16.665  37.378  26.332  1.00  0.00      LA0  C  
ATOM    550  CG  ARG A  61     -15.422  37.436  25.437  1.00  0.00      LA0  C  
ATOM    551  CD  ARG A  61     -15.697  36.946  24.014  1.00  0.00      LA0  C  
ATOM    552  NE  ARG A  61     -14.533  37.161  23.160  1.00  0.00      LA0  N  
ATOM    553  CZ  ARG A  61     -14.644  37.584  21.884  1.00  0.00      LA0  C  
ATOM    554  NH1 ARG A  61     -15.822  37.816  21.325  1.00  0.00      LA0  N1+
ATOM    555  NH2 ARG A  61     -13.563  37.768  21.154  1.00  0.00      LA0  N  
ATOM    556  H   ARG A  61     -15.433  39.694  26.708  1.00  0.00      LA0  H  
ATOM    557  HE  ARG A  61     -13.612  36.906  23.479  1.00  0.00      LA0  H  
ATOM    558 HH11 ARG A  61     -15.827  38.034  20.335  1.00  0.00      LA0  H  
ATOM    559 HH12 ARG A  61     -16.678  37.755  21.829  1.00  0.00      LA0  H  
ATOM    560 HH21 ARG A  61     -13.657  38.107  20.211  1.00  0.00      LA0  H  
ATOM    561 HH22 ARG A  61     -12.644  37.523  21.496  1.00  0.00      LA0  H  
ATOM    562  N   PHE A  62     -14.450  37.827  28.881  1.00  0.00      LA0  N  
ATOM    563  CA  PHE A  62     -13.636  37.177  29.903  1.00  0.00      LA0  C  
ATOM    564  C   PHE A  62     -13.920  37.704  31.293  1.00  0.00      LA0  C  
ATOM    565  O   PHE A  62     -14.162  38.887  31.491  1.00  0.00      LA0  O  
ATOM    566  CB  PHE A  62     -12.147  37.341  29.592  1.00  0.00      LA0  C  
ATOM    567  CG  PHE A  62     -11.813  36.699  28.269  1.00  0.00      LA0  C  
ATOM    568  CD1 PHE A  62     -11.735  35.293  28.180  1.00  0.00      LA0  C  
ATOM    569  CD2 PHE A  62     -11.586  37.519  27.143  1.00  0.00      LA0  C  
ATOM    570  CE1 PHE A  62     -11.433  34.696  26.943  1.00  0.00      LA0  C  
ATOM    571  CE2 PHE A  62     -11.283  36.921  25.906  1.00  0.00      LA0  C  
ATOM    572  CZ  PHE A  62     -11.214  35.515  25.818  1.00  0.00      LA0  C  
ATOM    573  H   PHE A  62     -14.142  38.678  28.451  1.00  0.00      LA0  H  
ATOM    574  N   SER A  63     -13.850  36.775  32.249  1.00  0.00      LA0  N  
ATOM    575  CA  SER A  63     -13.924  37.190  33.646  1.00  0.00      LA0  C  
ATOM    576  C   SER A  63     -12.960  36.345  34.455  1.00  0.00      LA0  C  
ATOM    577  O   SER A  63     -12.632  35.238  34.044  1.00  0.00      LA0  O  
ATOM    578  CB  SER A  63     -15.370  37.062  34.134  1.00  0.00      LA0  C  
ATOM    579  OG  SER A  63     -15.901  35.773  33.796  1.00  0.00      LA0  O  
ATOM    580  H   SER A  63     -13.745  35.803  32.031  1.00  0.00      LA0  H  
ATOM    581  HG  SER A  63     -15.735  35.634  32.866  1.00  0.00      LA0  H  
ATOM    582  N   GLY A  64     -12.499  36.886  35.587  1.00  0.00      LA0  N  
ATOM    583  CA  GLY A  64     -11.581  36.067  36.371  1.00  0.00      LA0  C  
ATOM    584  C   GLY A  64     -11.873  36.201  37.845  1.00  0.00      LA0  C  
ATOM    585  O   GLY A  64     -12.345  37.239  38.294  1.00  0.00      LA0  O  
ATOM    586  H   GLY A  64     -12.722  37.808  35.909  1.00  0.00      LA0  H  
ATOM    587  N   SER A  65     -11.584  35.116  38.572  1.00  0.00      LA0  N  
ATOM    588  CA  SER A  65     -11.691  35.237  40.021  1.00  0.00      LA0  C  
ATOM    589  C   SER A  65     -10.651  34.408  40.750  1.00  0.00      LA0  C  
ATOM    590  O   SER A  65     -10.108  33.438  40.229  1.00  0.00      LA0  O  
ATOM    591  CB  SER A  65     -13.109  34.895  40.490  1.00  0.00      LA0  C  
ATOM    592  OG  SER A  65     -13.313  35.387  41.820  1.00  0.00      LA0  O  
ATOM    593  H   SER A  65     -11.270  34.272  38.135  1.00  0.00      LA0  H  
ATOM    594  HG  SER A  65     -14.187  35.121  42.077  1.00  0.00      LA0  H  
ATOM    595  N   ARG A  66     -10.415  34.837  41.999  1.00  0.00      LA0  N  
ATOM    596  CA  ARG A  66      -9.597  34.030  42.900  1.00  0.00      LA0  C  
ATOM    597  C   ARG A  66     -10.466  32.942  43.504  1.00  0.00      LA0  C  
ATOM    598  O   ARG A  66     -11.653  33.121  43.747  1.00  0.00      LA0  O  
ATOM    599  CB  ARG A  66      -8.946  34.959  43.943  1.00  0.00      LA0  C  
ATOM    600  CG  ARG A  66      -8.244  34.354  45.173  1.00  0.00      LA0  C  
ATOM    601  CD  ARG A  66      -7.413  35.427  45.887  1.00  0.00      LA0  C  
ATOM    602  NE  ARG A  66      -7.077  35.108  47.279  1.00  0.00      LA0  N  
ATOM    603  CZ  ARG A  66      -7.066  36.117  48.190  1.00  0.00      LA0  C  
ATOM    604  NH1 ARG A  66      -6.875  35.880  49.484  1.00  0.00      LA0  N1+
ATOM    605  NH2 ARG A  66      -7.245  37.374  47.808  1.00  0.00      LA0  N  
ATOM    606  H   ARG A  66     -11.029  35.548  42.342  1.00  0.00      LA0  H  
ATOM    607  HE  ARG A  66      -6.861  34.163  47.526  1.00  0.00      LA0  H  
ATOM    608 HH11 ARG A  66      -6.977  36.657  50.125  1.00  0.00      LA0  H  
ATOM    609 HH12 ARG A  66      -6.634  34.999  49.888  1.00  0.00      LA0  H  
ATOM    610 HH21 ARG A  66      -7.380  38.093  48.512  1.00  0.00      LA0  H  
ATOM    611 HH22 ARG A  66      -7.222  37.650  46.843  1.00  0.00      LA0  H  
ATOM    612  N   SER A  67      -9.844  31.782  43.704  1.00  0.00      LA0  N  
ATOM    613  CA  SER A  67     -10.626  30.661  44.212  1.00  0.00      LA0  C  
ATOM    614  C   SER A  67      -9.773  29.795  45.126  1.00  0.00      LA0  C  
ATOM    615  O   SER A  67      -9.572  28.600  44.938  1.00  0.00      LA0  O  
ATOM    616  CB  SER A  67     -11.227  29.872  43.035  1.00  0.00      LA0  C  
ATOM    617  OG  SER A  67     -11.757  30.775  42.045  1.00  0.00      LA0  O  
ATOM    618  H   SER A  67      -8.903  31.629  43.394  1.00  0.00      LA0  H  
ATOM    619  HG  SER A  67     -12.135  31.502  42.539  1.00  0.00      LA0  H  
ATOM    620  N   GLY A  68      -9.235  30.490  46.141  1.00  0.00      LA0  N  
ATOM    621  CA  GLY A  68      -8.222  29.825  46.959  1.00  0.00      LA0  C  
ATOM    622  C   GLY A  68      -6.916  29.759  46.195  1.00  0.00      LA0  C  
ATOM    623  O   GLY A  68      -6.482  30.744  45.613  1.00  0.00      LA0  O  
ATOM    624  H   GLY A  68      -9.372  31.477  46.179  1.00  0.00      LA0  H  
ATOM    625  N   THR A  69      -6.346  28.549  46.178  1.00  0.00      LA0  N  
ATOM    626  CA  THR A  69      -5.250  28.328  45.240  1.00  0.00      LA0  C  
ATOM    627  C   THR A  69      -5.713  28.055  43.819  1.00  0.00      LA0  C  
ATOM    628  O   THR A  69      -4.941  28.081  42.868  1.00  0.00      LA0  O  
ATOM    629  CB  THR A  69      -4.378  27.188  45.755  1.00  0.00      LA0  C  
ATOM    630  CG2 THR A  69      -3.290  27.699  46.699  1.00  0.00      LA0  C  
ATOM    631  OG1 THR A  69      -5.200  26.220  46.426  1.00  0.00      LA0  O  
ATOM    632  H   THR A  69      -6.682  27.763  46.696  1.00  0.00      LA0  H  
ATOM    633  HG1 THR A  69      -4.597  25.555  46.742  1.00  0.00      LA0  H  
ATOM    634  N   LYS A  70      -7.022  27.784  43.686  1.00  0.00      LA0  N  
ATOM    635  CA  LYS A  70      -7.501  27.764  42.311  1.00  0.00      LA0  C  
ATOM    636  C   LYS A  70      -7.792  29.171  41.854  1.00  0.00      LA0  C  
ATOM    637  O   LYS A  70      -7.968  30.072  42.663  1.00  0.00      LA0  O  
ATOM    638  CB  LYS A  70      -8.720  26.856  42.145  1.00  0.00      LA0  C  
ATOM    639  CG  LYS A  70      -8.421  25.442  42.642  1.00  0.00      LA0  C  
ATOM    640  CD  LYS A  70      -9.382  24.366  42.134  1.00  0.00      LA0  C  
ATOM    641  CE  LYS A  70      -9.394  24.216  40.607  1.00  0.00      LA0  C  
ATOM    642  NZ  LYS A  70      -8.028  24.096  40.078  1.00  0.00      LA0  N1+
ATOM    643  H   LYS A  70      -7.669  27.865  44.444  1.00  0.00      LA0  H  
ATOM    644  HZ1 LYS A  70      -8.026  23.674  39.131  1.00  0.00      LA0  H  
ATOM    645  HZ2 LYS A  70      -7.609  25.048  40.001  1.00  0.00      LA0  H  
ATOM    646  HZ3 LYS A  70      -7.438  23.518  40.714  1.00  0.00      LA0  H  
ATOM    647  N   PHE A  71      -7.805  29.323  40.532  1.00  0.00      LA0  N  
ATOM    648  CA  PHE A  71      -8.107  30.638  39.977  1.00  0.00      LA0  C  
ATOM    649  C   PHE A  71      -8.842  30.386  38.688  1.00  0.00      LA0  C  
ATOM    650  O   PHE A  71      -8.553  29.404  38.013  1.00  0.00      LA0  O  
ATOM    651  CB  PHE A  71      -6.829  31.433  39.696  1.00  0.00      LA0  C  
ATOM    652  CG  PHE A  71      -6.011  31.666  40.949  1.00  0.00      LA0  C  
ATOM    653  CD1 PHE A  71      -4.910  30.824  41.225  1.00  0.00      LA0  C  
ATOM    654  CD2 PHE A  71      -6.357  32.719  41.822  1.00  0.00      LA0  C  
ATOM    655  CE1 PHE A  71      -4.144  31.042  42.386  1.00  0.00      LA0  C  
ATOM    656  CE2 PHE A  71      -5.592  32.938  42.984  1.00  0.00      LA0  C  
ATOM    657  CZ  PHE A  71      -4.492  32.097  43.254  1.00  0.00      LA0  C  
ATOM    658  H   PHE A  71      -7.675  28.551  39.908  1.00  0.00      LA0  H  
ATOM    659  N   THR A  72      -9.806  31.251  38.386  1.00  0.00      LA0  N  
ATOM    660  CA  THR A  72     -10.765  30.772  37.401  1.00  0.00      LA0  C  
ATOM    661  C   THR A  72     -11.121  31.788  36.332  1.00  0.00      LA0  C  
ATOM    662  O   THR A  72     -11.633  32.863  36.624  1.00  0.00      LA0  O  
ATOM    663  CB  THR A  72     -12.003  30.262  38.152  1.00  0.00      LA0  C  
ATOM    664  CG2 THR A  72     -12.872  29.367  37.264  1.00  0.00      LA0  C  
ATOM    665  OG1 THR A  72     -11.608  29.562  39.348  1.00  0.00      LA0  O  
ATOM    666  H   THR A  72      -9.973  32.063  38.945  1.00  0.00      LA0  H  
ATOM    667  HG1 THR A  72     -11.728  30.157  40.090  1.00  0.00      LA0  H  
ATOM    668  N   LEU A  73     -10.819  31.403  35.082  1.00  0.00      LA0  N  
ATOM    669  CA  LEU A  73     -11.253  32.214  33.946  1.00  0.00      LA0  C  
ATOM    670  C   LEU A  73     -12.614  31.757  33.472  1.00  0.00      LA0  C  
ATOM    671  O   LEU A  73     -12.779  30.674  32.927  1.00  0.00      LA0  O  
ATOM    672  CB  LEU A  73     -10.256  32.102  32.788  1.00  0.00      LA0  C  
ATOM    673  CG  LEU A  73     -10.538  32.959  31.547  1.00  0.00      LA0  C  
ATOM    674  CD1 LEU A  73     -10.407  34.451  31.835  1.00  0.00      LA0  C  
ATOM    675  CD2 LEU A  73      -9.659  32.553  30.364  1.00  0.00      LA0  C  
ATOM    676  H   LEU A  73     -10.438  30.493  34.905  1.00  0.00      LA0  H  
ATOM    677  N   THR A  74     -13.590  32.629  33.691  1.00  0.00      LA0  N  
ATOM    678  CA  THR A  74     -14.856  32.295  33.061  1.00  0.00      LA0  C  
ATOM    679  C   THR A  74     -15.027  33.027  31.745  1.00  0.00      LA0  C  
ATOM    680  O   THR A  74     -15.141  34.248  31.686  1.00  0.00      LA0  O  
ATOM    681  CB  THR A  74     -16.004  32.565  34.032  1.00  0.00      LA0  C  
ATOM    682  CG2 THR A  74     -17.336  32.001  33.525  1.00  0.00      LA0  C  
ATOM    683  OG1 THR A  74     -15.680  32.018  35.318  1.00  0.00      LA0  O  
ATOM    684  H   THR A  74     -13.397  33.526  34.087  1.00  0.00      LA0  H  
ATOM    685  HG1 THR A  74     -14.929  32.509  35.626  1.00  0.00      LA0  H  
ATOM    686  N   ILE A  75     -15.038  32.221  30.678  1.00  0.00      LA0  N  
ATOM    687  CA  ILE A  75     -15.517  32.801  29.430  1.00  0.00      LA0  C  
ATOM    688  C   ILE A  75     -17.028  32.702  29.401  1.00  0.00      LA0  C  
ATOM    689  O   ILE A  75     -17.610  31.628  29.465  1.00  0.00      LA0  O  
ATOM    690  CB  ILE A  75     -14.903  32.115  28.202  1.00  0.00      LA0  C  
ATOM    691  CG1 ILE A  75     -13.387  31.955  28.348  1.00  0.00      LA0  C  
ATOM    692  CG2 ILE A  75     -15.280  32.860  26.915  1.00  0.00      LA0  C  
ATOM    693  CD1 ILE A  75     -12.738  31.255  27.151  1.00  0.00      LA0  C  
ATOM    694  H   ILE A  75     -14.920  31.232  30.782  1.00  0.00      LA0  H  
ATOM    695  N   SER A  76     -17.638  33.885  29.343  1.00  0.00      LA0  N  
ATOM    696  CA  SER A  76     -19.095  33.911  29.354  1.00  0.00      LA0  C  
ATOM    697  C   SER A  76     -19.711  33.515  28.022  1.00  0.00      LA0  C  
ATOM    698  O   SER A  76     -20.739  32.852  27.944  1.00  0.00      LA0  O  
ATOM    699  CB  SER A  76     -19.549  35.302  29.788  1.00  0.00      LA0  C  
ATOM    700  OG  SER A  76     -18.803  36.278  29.053  1.00  0.00      LA0  O  
ATOM    701  H   SER A  76     -17.097  34.723  29.270  1.00  0.00      LA0  H  
ATOM    702  HG  SER A  76     -18.043  36.505  29.587  1.00  0.00      LA0  H  
ATOM    703  N   SER A  77     -19.024  33.963  26.969  1.00  0.00      LA0  N  
ATOM    704  CA  SER A  77     -19.553  33.683  25.644  1.00  0.00      LA0  C  
ATOM    705  C   SER A  77     -18.425  33.553  24.650  1.00  0.00      LA0  C  
ATOM    706  O   SER A  77     -17.848  34.540  24.208  1.00  0.00      LA0  O  
ATOM    707  CB  SER A  77     -20.535  34.793  25.249  1.00  0.00      LA0  C  
ATOM    708  OG  SER A  77     -21.611  34.262  24.469  1.00  0.00      LA0  O  
ATOM    709  H   SER A  77     -18.244  34.574  27.100  1.00  0.00      LA0  H  
ATOM    710  HG  SER A  77     -21.306  34.285  23.560  1.00  0.00      LA0  H  
ATOM    711  N   LEU A  78     -18.105  32.291  24.328  1.00  0.00      LA0  N  
ATOM    712  CA  LEU A  78     -17.096  32.151  23.280  1.00  0.00      LA0  C  
ATOM    713  C   LEU A  78     -17.635  32.517  21.909  1.00  0.00      LA0  C  
ATOM    714  O   LEU A  78     -18.633  31.986  21.445  1.00  0.00      LA0  O  
ATOM    715  CB  LEU A  78     -16.510  30.742  23.239  1.00  0.00      LA0  C  
ATOM    716  CG  LEU A  78     -15.318  30.672  22.279  1.00  0.00      LA0  C  
ATOM    717  CD1 LEU A  78     -13.999  31.042  22.959  1.00  0.00      LA0  C  
ATOM    718  CD2 LEU A  78     -15.271  29.353  21.517  1.00  0.00      LA0  C  
ATOM    719  H   LEU A  78     -18.575  31.511  24.743  1.00  0.00      LA0  H  
ATOM    720  N   GLN A  79     -16.928  33.458  21.285  1.00  0.00      LA0  N  
ATOM    721  CA  GLN A  79     -17.314  33.790  19.921  1.00  0.00      LA0  C  
ATOM    722  C   GLN A  79     -16.173  33.367  18.998  1.00  0.00      LA0  C  
ATOM    723  O   GLN A  79     -15.049  33.223  19.465  1.00  0.00      LA0  O  
ATOM    724  CB  GLN A  79     -17.667  35.285  19.860  1.00  0.00      LA0  C  
ATOM    725  CG  GLN A  79     -18.584  35.808  20.982  1.00  0.00      LA0  C  
ATOM    726  CD  GLN A  79     -19.938  35.120  20.998  1.00  0.00      LA0  C  
ATOM    727  NE2 GLN A  79     -20.645  35.287  19.877  1.00  0.00      LA0  N  
ATOM    728  OE1 GLN A  79     -20.352  34.507  21.973  1.00  0.00      LA0  O  
ATOM    729  H   GLN A  79     -16.079  33.814  21.672  1.00  0.00      LA0  H  
ATOM    730 HE21 GLN A  79     -20.293  35.806  19.100  1.00  0.00      LA0  H  
ATOM    731 HE22 GLN A  79     -21.551  34.870  19.837  1.00  0.00      LA0  H  
ATOM    732  N   PRO A  80     -16.485  33.111  17.697  1.00  0.00      LA0  N  
ATOM    733  CA  PRO A  80     -15.476  32.566  16.770  1.00  0.00      LA0  C  
ATOM    734  C   PRO A  80     -14.086  33.192  16.775  1.00  0.00      LA0  C  
ATOM    735  O   PRO A  80     -13.061  32.517  16.720  1.00  0.00      LA0  O  
ATOM    736  CB  PRO A  80     -16.180  32.646  15.414  1.00  0.00      LA0  C  
ATOM    737  CG  PRO A  80     -17.657  32.475  15.745  1.00  0.00      LA0  C  
ATOM    738  CD  PRO A  80     -17.790  33.245  17.053  1.00  0.00      LA0  C  
ATOM    739  N   GLU A  81     -14.077  34.529  16.867  1.00  0.00      LA0  N  
ATOM    740  CA  GLU A  81     -12.784  35.203  16.800  1.00  0.00      LA0  C  
ATOM    741  C   GLU A  81     -11.840  34.957  17.975  1.00  0.00      LA0  C  
ATOM    742  O   GLU A  81     -10.661  35.315  17.951  1.00  0.00      LA0  O  
ATOM    743  CB  GLU A  81     -12.979  36.695  16.482  1.00  0.00      LA0  C  
ATOM    744  CG  GLU A  81     -13.164  37.687  17.644  1.00  0.00      LA0  C  
ATOM    745  CD  GLU A  81     -14.490  37.581  18.390  1.00  0.00      LA0  C  
ATOM    746  OE1 GLU A  81     -14.976  36.491  18.664  1.00  0.00      LA0  O  
ATOM    747  OE2 GLU A  81     -14.992  38.612  18.826  1.00  0.00      LA0  O1-
ATOM    748  H   GLU A  81     -14.894  35.064  17.086  1.00  0.00      LA0  H  
ATOM    749  N   ASP A  82     -12.395  34.289  19.000  1.00  0.00      LA0  N  
ATOM    750  CA  ASP A  82     -11.552  33.883  20.116  1.00  0.00      LA0  C  
ATOM    751  C   ASP A  82     -11.117  32.429  20.190  1.00  0.00      LA0  C  
ATOM    752  O   ASP A  82     -10.753  31.930  21.251  1.00  0.00      LA0  O  
ATOM    753  CB  ASP A  82     -12.117  34.380  21.449  1.00  0.00      LA0  C  
ATOM    754  CG  ASP A  82     -11.613  35.784  21.761  1.00  0.00      LA0  C  
ATOM    755  OD1 ASP A  82     -11.852  36.277  22.854  1.00  0.00      LA0  O  
ATOM    756  OD2 ASP A  82     -11.010  36.444  20.921  1.00  0.00      LA0  O1-
ATOM    757  H   ASP A  82     -13.379  34.106  19.003  1.00  0.00      LA0  H  
ATOM    758  N   PHE A  83     -11.085  31.783  19.007  1.00  0.00      LA0  N  
ATOM    759  CA  PHE A  83     -10.346  30.514  18.918  1.00  0.00      LA0  C  
ATOM    760  C   PHE A  83      -8.894  30.665  19.361  1.00  0.00      LA0  C  
ATOM    761  O   PHE A  83      -8.138  31.445  18.791  1.00  0.00      LA0  O  
ATOM    762  CB  PHE A  83     -10.408  29.964  17.482  1.00  0.00      LA0  C  
ATOM    763  CG  PHE A  83      -9.679  28.641  17.370  1.00  0.00      LA0  C  
ATOM    764  CD1 PHE A  83      -8.441  28.589  16.696  1.00  0.00      LA0  C  
ATOM    765  CD2 PHE A  83     -10.234  27.484  17.956  1.00  0.00      LA0  C  
ATOM    766  CE1 PHE A  83      -7.729  27.375  16.640  1.00  0.00      LA0  C  
ATOM    767  CE2 PHE A  83      -9.525  26.267  17.904  1.00  0.00      LA0  C  
ATOM    768  CZ  PHE A  83      -8.272  26.229  17.259  1.00  0.00      LA0  C  
ATOM    769  H   PHE A  83     -11.534  32.174  18.201  1.00  0.00      LA0  H  
ATOM    770  N   ALA A  84      -8.540  29.913  20.415  1.00  0.00      LA0  N  
ATOM    771  CA  ALA A  84      -7.223  30.153  21.003  1.00  0.00      LA0  C  
ATOM    772  C   ALA A  84      -6.758  29.031  21.906  1.00  0.00      LA0  C  
ATOM    773  O   ALA A  84      -7.504  28.116  22.239  1.00  0.00      LA0  O  
ATOM    774  CB  ALA A  84      -7.238  31.438  21.840  1.00  0.00      LA0  C  
ATOM    775  H   ALA A  84      -9.193  29.283  20.837  1.00  0.00      LA0  H  
ATOM    776  N   THR A  85      -5.488  29.167  22.324  1.00  0.00      LA0  N  
ATOM    777  CA  THR A  85      -5.138  28.482  23.564  1.00  0.00      LA0  C  
ATOM    778  C   THR A  85      -5.089  29.497  24.695  1.00  0.00      LA0  C  
ATOM    779  O   THR A  85      -4.409  30.510  24.593  1.00  0.00      LA0  O  
ATOM    780  CB  THR A  85      -3.787  27.761  23.462  1.00  0.00      LA0  C  
ATOM    781  CG2 THR A  85      -3.603  26.790  24.632  1.00  0.00      LA0  C  
ATOM    782  OG1 THR A  85      -3.645  27.055  22.215  1.00  0.00      LA0  O  
ATOM    783  H   THR A  85      -4.929  29.926  21.980  1.00  0.00      LA0  H  
ATOM    784  HG1 THR A  85      -3.915  27.690  21.554  1.00  0.00      LA0  H  
ATOM    785  N   TYR A  86      -5.836  29.204  25.759  1.00  0.00      LA0  N  
ATOM    786  CA  TYR A  86      -5.759  30.085  26.921  1.00  0.00      LA0  C  
ATOM    787  C   TYR A  86      -4.744  29.581  27.920  1.00  0.00      LA0  C  
ATOM    788  O   TYR A  86      -4.541  28.378  28.039  1.00  0.00      LA0  O  
ATOM    789  CB  TYR A  86      -7.147  30.224  27.551  1.00  0.00      LA0  C  
ATOM    790  CG  TYR A  86      -8.017  30.982  26.579  1.00  0.00      LA0  C  
ATOM    791  CD1 TYR A  86      -8.844  30.281  25.676  1.00  0.00      LA0  C  
ATOM    792  CD2 TYR A  86      -7.935  32.386  26.580  1.00  0.00      LA0  C  
ATOM    793  CE1 TYR A  86      -9.539  31.001  24.690  1.00  0.00      LA0  C  
ATOM    794  CE2 TYR A  86      -8.630  33.103  25.599  1.00  0.00      LA0  C  
ATOM    795  CZ  TYR A  86      -9.387  32.402  24.644  1.00  0.00      LA0  C  
ATOM    796  OH  TYR A  86      -9.967  33.133  23.631  1.00  0.00      LA0  O  
ATOM    797  H   TYR A  86      -6.383  28.368  25.780  1.00  0.00      LA0  H  
ATOM    798  HH  TYR A  86     -10.398  32.552  23.003  1.00  0.00      LA0  H  
ATOM    799  N   TYR A  87      -4.112  30.530  28.618  1.00  0.00      LA0  N  
ATOM    800  CA  TYR A  87      -3.117  30.127  29.616  1.00  0.00      LA0  C  
ATOM    801  C   TYR A  87      -3.329  30.876  30.907  1.00  0.00      LA0  C  
ATOM    802  O   TYR A  87      -3.739  32.030  30.884  1.00  0.00      LA0  O  
ATOM    803  CB  TYR A  87      -1.686  30.440  29.166  1.00  0.00      LA0  C  
ATOM    804  CG  TYR A  87      -1.366  29.820  27.830  1.00  0.00      LA0  C  
ATOM    805  CD1 TYR A  87      -0.977  28.468  27.780  1.00  0.00      LA0  C  
ATOM    806  CD2 TYR A  87      -1.462  30.617  26.672  1.00  0.00      LA0  C  
ATOM    807  CE1 TYR A  87      -0.698  27.891  26.532  1.00  0.00      LA0  C  
ATOM    808  CE2 TYR A  87      -1.174  30.037  25.428  1.00  0.00      LA0  C  
ATOM    809  CZ  TYR A  87      -0.811  28.679  25.371  1.00  0.00      LA0  C  
ATOM    810  OH  TYR A  87      -0.580  28.090  24.145  1.00  0.00      LA0  O  
ATOM    811  H   TYR A  87      -4.318  31.497  28.449  1.00  0.00      LA0  H  
ATOM    812  HH  TYR A  87      -0.467  28.768  23.482  1.00  0.00      LA0  H  
ATOM    813  N   CYS A  88      -3.009  30.209  32.018  1.00  0.00      LA0  N  
ATOM    814  CA  CYS A  88      -2.791  31.037  33.202  1.00  0.00      LA0  C  
ATOM    815  C   CYS A  88      -1.317  31.295  33.432  1.00  0.00      LA0  C  
ATOM    816  O   CYS A  88      -0.469  30.730  32.753  1.00  0.00      LA0  O  
ATOM    817  CB  CYS A  88      -3.452  30.431  34.443  1.00  0.00      LA0  C  
ATOM    818  SG  CYS A  88      -3.356  28.625  34.538  1.00  0.00      LA0  S  
ATOM    819  H   CYS A  88      -2.761  29.238  31.997  1.00  0.00      LA0  H  
ATOM    820  N   LEU A  89      -1.051  32.148  34.425  1.00  0.00      LA0  N  
ATOM    821  CA  LEU A  89       0.316  32.351  34.894  1.00  0.00      LA0  C  
ATOM    822  C   LEU A  89       0.247  32.671  36.366  1.00  0.00      LA0  C  
ATOM    823  O   LEU A  89      -0.613  33.432  36.786  1.00  0.00      LA0  O  
ATOM    824  CB  LEU A  89       0.960  33.524  34.149  1.00  0.00      LA0  C  
ATOM    825  CG  LEU A  89       2.339  33.975  34.652  1.00  0.00      LA0  C  
ATOM    826  CD1 LEU A  89       3.369  32.856  34.554  1.00  0.00      LA0  C  
ATOM    827  CD2 LEU A  89       2.833  35.248  33.963  1.00  0.00      LA0  C  
ATOM    828  H   LEU A  89      -1.785  32.696  34.833  1.00  0.00      LA0  H  
ATOM    829  N   GLY A  90       1.164  32.081  37.127  1.00  0.00      LA0  N  
ATOM    830  CA  GLY A  90       1.313  32.628  38.467  1.00  0.00      LA0  C  
ATOM    831  C   GLY A  90       2.684  33.244  38.602  1.00  0.00      LA0  C  
ATOM    832  O   GLY A  90       3.673  32.659  38.176  1.00  0.00      LA0  O  
ATOM    833  H   GLY A  90       1.826  31.428  36.748  1.00  0.00      LA0  H  
ATOM    834  N   ILE A  91       2.709  34.442  39.201  1.00  0.00      LA0  N  
ATOM    835  CA  ILE A  91       4.039  34.935  39.540  1.00  0.00      LA0  C  
ATOM    836  C   ILE A  91       4.302  34.805  41.025  1.00  0.00      LA0  C  
ATOM    837  O   ILE A  91       3.809  35.545  41.870  1.00  0.00      LA0  O  
ATOM    838  CB  ILE A  91       4.301  36.362  39.032  1.00  0.00      LA0  C  
ATOM    839  CG1 ILE A  91       4.033  36.451  37.525  1.00  0.00      LA0  C  
ATOM    840  CG2 ILE A  91       5.736  36.806  39.360  1.00  0.00      LA0  C  
ATOM    841  CD1 ILE A  91       4.399  37.805  36.912  1.00  0.00      LA0  C  
ATOM    842  H   ILE A  91       1.869  34.885  39.527  1.00  0.00      LA0  H  
ATOM    843  N   TYR A  92       5.112  33.788  41.306  1.00  0.00      LA0  N  
ATOM    844  CA  TYR A  92       5.496  33.563  42.691  1.00  0.00      LA0  C  
ATOM    845  C   TYR A  92       6.597  34.504  43.150  1.00  0.00      LA0  C  
ATOM    846  O   TYR A  92       7.767  34.332  42.835  1.00  0.00      LA0  O  
ATOM    847  CB  TYR A  92       5.863  32.084  42.823  1.00  0.00      LA0  C  
ATOM    848  CG  TYR A  92       6.230  31.656  44.222  1.00  0.00      LA0  C  
ATOM    849  CD1 TYR A  92       5.360  31.910  45.302  1.00  0.00      LA0  C  
ATOM    850  CD2 TYR A  92       7.450  30.974  44.387  1.00  0.00      LA0  C  
ATOM    851  CE1 TYR A  92       5.714  31.442  46.577  1.00  0.00      LA0  C  
ATOM    852  CE2 TYR A  92       7.805  30.508  45.660  1.00  0.00      LA0  C  
ATOM    853  CZ  TYR A  92       6.923  30.734  46.732  1.00  0.00      LA0  C  
ATOM    854  OH  TYR A  92       7.257  30.223  47.966  1.00  0.00      LA0  O  
ATOM    855  H   TYR A  92       5.467  33.212  40.565  1.00  0.00      LA0  H  
ATOM    856  HH  TYR A  92       6.586  30.507  48.584  1.00  0.00      LA0  H  
ATOM    857  N   GLY A  93       6.155  35.509  43.922  1.00  0.00      LA0  N  
ATOM    858  CA  GLY A  93       7.116  36.423  44.543  1.00  0.00      LA0  C  
ATOM    859  C   GLY A  93       7.946  37.204  43.546  1.00  0.00      LA0  C  
ATOM    860  O   GLY A  93       7.448  37.654  42.522  1.00  0.00      LA0  O  
ATOM    861  H   GLY A  93       5.169  35.649  43.979  1.00  0.00      LA0  H  
ATOM    862  N   ASP A  94       9.236  37.302  43.887  1.00  0.00      LA0  N  
ATOM    863  CA  ASP A  94      10.192  38.052  43.069  1.00  0.00      LA0  C  
ATOM    864  C   ASP A  94      10.746  37.333  41.850  1.00  0.00      LA0  C  
ATOM    865  O   ASP A  94      11.866  37.563  41.398  1.00  0.00      LA0  O  
ATOM    866  CB  ASP A  94      11.358  38.528  43.931  1.00  0.00      LA0  C  
ATOM    867  CG  ASP A  94      11.086  39.939  44.389  1.00  0.00      LA0  C  
ATOM    868  OD1 ASP A  94      10.998  40.816  43.533  1.00  0.00      LA0  O  
ATOM    869  OD2 ASP A  94      10.971  40.155  45.594  1.00  0.00      LA0  O1-
ATOM    870  H   ASP A  94       9.587  36.768  44.652  1.00  0.00      LA0  H  
ATOM    871  N   GLY A  95       9.909  36.432  41.319  1.00  0.00      LA0  N  
ATOM    872  CA  GLY A  95      10.263  35.833  40.039  1.00  0.00      LA0  C  
ATOM    873  C   GLY A  95      11.327  34.750  40.054  1.00  0.00      LA0  C  
ATOM    874  O   GLY A  95      11.685  34.203  39.018  1.00  0.00      LA0  O  
ATOM    875  H   GLY A  95       9.047  36.213  41.775  1.00  0.00      LA0  H  
ATOM    876  N   ALA A  96      11.829  34.448  41.264  1.00  0.00      LA0  N  
ATOM    877  CA  ALA A  96      12.887  33.443  41.329  1.00  0.00      LA0  C  
ATOM    878  C   ALA A  96      12.457  32.072  40.843  1.00  0.00      LA0  C  
ATOM    879  O   ALA A  96      11.272  31.773  40.735  1.00  0.00      LA0  O  
ATOM    880  CB  ALA A  96      13.470  33.340  42.742  1.00  0.00      LA0  C  
ATOM    881  H   ALA A  96      11.463  34.901  42.078  1.00  0.00      LA0  H  
ATOM    882  N   ASP A  97      13.503  31.287  40.551  1.00  0.00      LA0  N  
ATOM    883  CA  ASP A  97      13.407  30.034  39.802  1.00  0.00      LA0  C  
ATOM    884  C   ASP A  97      12.168  29.178  39.984  1.00  0.00      LA0  C  
ATOM    885  O   ASP A  97      11.660  28.953  41.081  1.00  0.00      LA0  O  
ATOM    886  CB  ASP A  97      14.699  29.238  39.992  1.00  0.00      LA0  C  
ATOM    887  CG  ASP A  97      15.863  30.062  39.468  1.00  0.00      LA0  C  
ATOM    888  OD1 ASP A  97      16.017  30.167  38.260  1.00  0.00      LA0  O  
ATOM    889  OD2 ASP A  97      16.626  30.623  40.252  1.00  0.00      LA0  O1-
ATOM    890  H   ASP A  97      14.432  31.614  40.722  1.00  0.00      LA0  H  
ATOM    891  N   ASP A  98      11.663  28.794  38.801  1.00  0.00      LA0  N  
ATOM    892  CA  ASP A  98      10.407  28.053  38.638  1.00  0.00      LA0  C  
ATOM    893  C   ASP A  98       9.164  28.675  39.269  1.00  0.00      LA0  C  
ATOM    894  O   ASP A  98       8.111  28.061  39.404  1.00  0.00      LA0  O  
ATOM    895  CB  ASP A  98      10.572  26.568  39.010  1.00  0.00      LA0  C  
ATOM    896  CG  ASP A  98      11.576  25.889  38.088  1.00  0.00      LA0  C  
ATOM    897  OD1 ASP A  98      12.770  26.142  38.209  1.00  0.00      LA0  O  
ATOM    898  OD2 ASP A  98      11.181  25.094  37.239  1.00  0.00      LA0  O1-
ATOM    899  H   ASP A  98      12.271  28.892  38.011  1.00  0.00      LA0  H  
ATOM    900  N   GLY A  99       9.308  29.959  39.637  1.00  0.00      LA0  N  
ATOM    901  CA  GLY A  99       8.175  30.630  40.265  1.00  0.00      LA0  C  
ATOM    902  C   GLY A  99       7.191  31.258  39.301  1.00  0.00      LA0  C  
ATOM    903  O   GLY A  99       6.065  31.583  39.649  1.00  0.00      LA0  O  
ATOM    904  H   GLY A  99      10.191  30.425  39.577  1.00  0.00      LA0  H  
ATOM    905  N   ILE A 100       7.665  31.440  38.065  1.00  0.00      LA0  N  
ATOM    906  CA  ILE A 100       6.774  32.044  37.078  1.00  0.00      LA0  C  
ATOM    907  C   ILE A 100       6.224  30.978  36.150  1.00  0.00      LA0  C  
ATOM    908  O   ILE A 100       6.561  30.845  34.979  1.00  0.00      LA0  O  
ATOM    909  CB  ILE A 100       7.519  33.166  36.349  1.00  0.00      LA0  C  
ATOM    910  CG1 ILE A 100       8.063  34.115  37.408  1.00  0.00      LA0  C  
ATOM    911  CG2 ILE A 100       6.684  33.936  35.321  1.00  0.00      LA0  C  
ATOM    912  CD1 ILE A 100       8.942  35.187  36.798  1.00  0.00      LA0  C  
ATOM    913  H   ILE A 100       8.583  31.138  37.816  1.00  0.00      LA0  H  
ATOM    914  N   ALA A 101       5.376  30.153  36.769  1.00  0.00      LA0  N  
ATOM    915  CA  ALA A 101       4.908  29.042  35.953  1.00  0.00      LA0  C  
ATOM    916  C   ALA A 101       3.636  29.386  35.214  1.00  0.00      LA0  C  
ATOM    917  O   ALA A 101       2.686  29.936  35.762  1.00  0.00      LA0  O  
ATOM    918  CB  ALA A 101       4.710  27.782  36.794  1.00  0.00      LA0  C  
ATOM    919  H   ALA A 101       4.998  30.407  37.663  1.00  0.00      LA0  H  
ATOM    920  N   PHE A 102       3.677  29.050  33.921  1.00  0.00      LA0  N  
ATOM    921  CA  PHE A 102       2.443  29.173  33.155  1.00  0.00      LA0  C  
ATOM    922  C   PHE A 102       1.598  27.930  33.315  1.00  0.00      LA0  C  
ATOM    923  O   PHE A 102       2.049  26.905  33.815  1.00  0.00      LA0  O  
ATOM    924  CB  PHE A 102       2.734  29.410  31.673  1.00  0.00      LA0  C  
ATOM    925  CG  PHE A 102       3.260  30.804  31.426  1.00  0.00      LA0  C  
ATOM    926  CD1 PHE A 102       2.357  31.822  31.047  1.00  0.00      LA0  C  
ATOM    927  CD2 PHE A 102       4.641  31.066  31.559  1.00  0.00      LA0  C  
ATOM    928  CE1 PHE A 102       2.843  33.117  30.784  1.00  0.00      LA0  C  
ATOM    929  CE2 PHE A 102       5.128  32.361  31.303  1.00  0.00      LA0  C  
ATOM    930  CZ  PHE A 102       4.225  33.372  30.910  1.00  0.00      LA0  C  
ATOM    931  H   PHE A 102       4.474  28.576  33.554  1.00  0.00      LA0  H  
ATOM    932  N   GLY A 103       0.350  28.072  32.871  1.00  0.00      LA0  N  
ATOM    933  CA  GLY A 103      -0.515  26.904  32.885  1.00  0.00      LA0  C  
ATOM    934  C   GLY A 103      -0.335  26.056  31.646  1.00  0.00      LA0  C  
ATOM    935  O   GLY A 103       0.188  26.489  30.624  1.00  0.00      LA0  O  
ATOM    936  H   GLY A 103       0.084  28.930  32.434  1.00  0.00      LA0  H  
ATOM    937  N   GLY A 104      -0.815  24.811  31.794  1.00  0.00      LA0  N  
ATOM    938  CA  GLY A 104      -0.708  23.848  30.696  1.00  0.00      LA0  C  
ATOM    939  C   GLY A 104      -1.381  24.257  29.394  1.00  0.00      LA0  C  
ATOM    940  O   GLY A 104      -1.000  23.838  28.308  1.00  0.00      LA0  O  
ATOM    941  H   GLY A 104      -1.174  24.547  32.688  1.00  0.00      LA0  H  
ATOM    942  N   GLY A 105      -2.400  25.111  29.552  1.00  0.00      LA0  N  
ATOM    943  CA  GLY A 105      -3.071  25.551  28.339  1.00  0.00      LA0  C  
ATOM    944  C   GLY A 105      -4.369  24.827  28.068  1.00  0.00      LA0  C  
ATOM    945  O   GLY A 105      -4.509  23.625  28.261  1.00  0.00      LA0  O  
ATOM    946  H   GLY A 105      -2.679  25.436  30.454  1.00  0.00      LA0  H  
ATOM    947  N   THR A 106      -5.314  25.638  27.589  1.00  0.00      LA0  N  
ATOM    948  CA  THR A 106      -6.581  25.077  27.148  1.00  0.00      LA0  C  
ATOM    949  C   THR A 106      -6.889  25.514  25.730  1.00  0.00      LA0  C  
ATOM    950  O   THR A 106      -7.139  26.682  25.465  1.00  0.00      LA0  O  
ATOM    951  CB  THR A 106      -7.702  25.502  28.097  1.00  0.00      LA0  C  
ATOM    952  CG2 THR A 106      -8.998  24.726  27.840  1.00  0.00      LA0  C  
ATOM    953  OG1 THR A 106      -7.278  25.364  29.462  1.00  0.00      LA0  O  
ATOM    954  H   THR A 106      -5.148  26.623  27.557  1.00  0.00      LA0  H  
ATOM    955  HG1 THR A 106      -7.235  24.422  29.625  1.00  0.00      LA0  H  
ATOM    956  N   LYS A 107      -6.834  24.539  24.820  1.00  0.00      LA0  N  
ATOM    957  CA  LYS A 107      -7.315  24.827  23.475  1.00  0.00      LA0  C  
ATOM    958  C   LYS A 107      -8.821  24.749  23.419  1.00  0.00      LA0  C  
ATOM    959  O   LYS A 107      -9.436  23.809  23.913  1.00  0.00      LA0  O  
ATOM    960  CB  LYS A 107      -6.655  23.876  22.479  1.00  0.00      LA0  C  
ATOM    961  CG  LYS A 107      -5.234  24.357  22.206  1.00  0.00      LA0  C  
ATOM    962  CD  LYS A 107      -4.312  23.369  21.495  1.00  0.00      LA0  C  
ATOM    963  CE  LYS A 107      -2.959  23.993  21.123  1.00  0.00      LA0  C  
ATOM    964  NZ  LYS A 107      -2.341  24.650  22.287  1.00  0.00      LA0  N1+
ATOM    965  H   LYS A 107      -6.653  23.600  25.111  1.00  0.00      LA0  H  
ATOM    966  HZ1 LYS A 107      -1.302  24.652  22.189  1.00  0.00      LA0  H  
ATOM    967  HZ2 LYS A 107      -2.692  25.631  22.367  1.00  0.00      LA0  H  
ATOM    968  HZ3 LYS A 107      -2.558  24.126  23.154  1.00  0.00      LA0  H  
ATOM    969  N   VAL A 108      -9.377  25.807  22.830  1.00  0.00      LA0  N  
ATOM    970  CA  VAL A 108     -10.830  25.860  22.759  1.00  0.00      LA0  C  
ATOM    971  C   VAL A 108     -11.304  25.692  21.330  1.00  0.00      LA0  C  
ATOM    972  O   VAL A 108     -11.238  26.621  20.538  1.00  0.00      LA0  O  
ATOM    973  CB  VAL A 108     -11.328  27.177  23.367  1.00  0.00      LA0  C  
ATOM    974  CG1 VAL A 108     -12.852  27.267  23.348  1.00  0.00      LA0  C  
ATOM    975  CG2 VAL A 108     -10.788  27.370  24.786  1.00  0.00      LA0  C  
ATOM    976  H   VAL A 108      -8.815  26.544  22.448  1.00  0.00      LA0  H  
ATOM    977  N   GLU A 109     -11.759  24.464  21.049  1.00  0.00      LA0  N  
ATOM    978  CA  GLU A 109     -12.388  24.192  19.755  1.00  0.00      LA0  C  
ATOM    979  C   GLU A 109     -13.776  24.802  19.750  1.00  0.00      LA0  C  
ATOM    980  O   GLU A 109     -14.424  24.881  20.790  1.00  0.00      LA0  O  
ATOM    981  CB  GLU A 109     -12.421  22.671  19.543  1.00  0.00      LA0  C  
ATOM    982  CG  GLU A 109     -12.657  22.133  18.119  1.00  0.00      LA0  C  
ATOM    983  CD  GLU A 109     -14.074  22.359  17.611  1.00  0.00      LA0  C  
ATOM    984  OE1 GLU A 109     -14.235  22.677  16.437  1.00  0.00      LA0  O  
ATOM    985  OE2 GLU A 109     -15.020  22.216  18.379  1.00  0.00      LA0  O1-
ATOM    986  H   GLU A 109     -11.870  23.821  21.805  1.00  0.00      LA0  H  
ATOM    987  N   ILE A 110     -14.180  25.276  18.575  1.00  0.00      LA0  N  
ATOM    988  CA  ILE A 110     -15.483  25.915  18.505  1.00  0.00      LA0  C  
ATOM    989  C   ILE A 110     -16.543  24.990  17.952  1.00  0.00      LA0  C  
ATOM    990  O   ILE A 110     -16.682  24.790  16.751  1.00  0.00      LA0  O  
ATOM    991  CB  ILE A 110     -15.416  27.230  17.721  1.00  0.00      LA0  C  
ATOM    992  CG1 ILE A 110     -14.235  28.066  18.216  1.00  0.00      LA0  C  
ATOM    993  CG2 ILE A 110     -16.738  28.006  17.791  1.00  0.00      LA0  C  
ATOM    994  CD1 ILE A 110     -14.036  29.348  17.420  1.00  0.00      LA0  C  
ATOM    995  H   ILE A 110     -13.647  25.061  17.755  1.00  0.00      LA0  H  
ATOM    996  N   LYS A 111     -17.314  24.473  18.917  1.00  0.00      LA0  N  
ATOM    997  CA  LYS A 111     -18.467  23.622  18.629  1.00  0.00      LA0  C  
ATOM    998  C   LYS A 111     -19.471  24.291  17.702  1.00  0.00      LA0  C  
ATOM    999  O   LYS A 111     -20.215  25.182  18.106  1.00  0.00      LA0  O  
ATOM   1000  CB  LYS A 111     -19.154  23.261  19.949  1.00  0.00      LA0  C  
ATOM   1001  CG  LYS A 111     -20.088  22.049  19.931  1.00  0.00      LA0  C  
ATOM   1002  CD  LYS A 111     -21.044  21.935  21.135  1.00  0.00      LA0  C  
ATOM   1003  CE  LYS A 111     -20.439  21.885  22.551  1.00  0.00      LA0  C  
ATOM   1004  NZ  LYS A 111     -20.004  23.214  22.997  1.00  0.00      LA0  N1+
ATOM   1005  H   LYS A 111     -17.041  24.726  19.845  1.00  0.00      LA0  H  
ATOM   1006  HZ1 LYS A 111     -18.975  23.240  23.122  1.00  0.00      LA0  H  
ATOM   1007  HZ2 LYS A 111     -20.286  23.933  22.301  1.00  0.00      LA0  H  
ATOM   1008  HZ3 LYS A 111     -20.431  23.529  23.897  1.00  0.00      LA0  H  
ATOM   1009  N   ARG A 112     -19.469  23.820  16.452  1.00  0.00      LA0  N  
ATOM   1010  CA  ARG A 112     -20.395  24.419  15.493  1.00  0.00      LA0  C  
ATOM   1011  C   ARG A 112     -20.965  23.426  14.493  1.00  0.00      LA0  C  
ATOM   1012  O   ARG A 112     -20.806  22.218  14.602  1.00  0.00      LA0  O  
ATOM   1013  CB  ARG A 112     -19.753  25.616  14.779  1.00  0.00      LA0  C  
ATOM   1014  CG  ARG A 112     -18.390  25.295  14.176  1.00  0.00      LA0  C  
ATOM   1015  CD  ARG A 112     -18.155  25.987  12.845  1.00  0.00      LA0  C  
ATOM   1016  NE  ARG A 112     -18.935  25.353  11.785  1.00  0.00      LA0  N  
ATOM   1017  CZ  ARG A 112     -18.954  25.872  10.545  1.00  0.00      LA0  C  
ATOM   1018  NH1 ARG A 112     -19.557  25.191   9.579  1.00  0.00      LA0  N1+
ATOM   1019  NH2 ARG A 112     -18.372  27.037  10.296  1.00  0.00      LA0  N  
ATOM   1020  H   ARG A 112     -18.768  23.145  16.199  1.00  0.00      LA0  H  
ATOM   1021  HE  ARG A 112     -19.365  24.463  11.957  1.00  0.00      LA0  H  
ATOM   1022 HH11 ARG A 112     -19.584  25.523   8.637  1.00  0.00      LA0  H  
ATOM   1023 HH12 ARG A 112     -19.994  24.314   9.814  1.00  0.00      LA0  H  
ATOM   1024 HH21 ARG A 112     -18.248  27.438   9.379  1.00  0.00      LA0  H  
ATOM   1025 HH22 ARG A 112     -18.003  27.584  11.053  1.00  0.00      LA0  H  
ATOM   1026  N   THR A 113     -21.654  23.985  13.488  1.00  0.00      LA0  N  
ATOM   1027  CA  THR A 113     -22.262  23.119  12.485  1.00  0.00      LA0  C  
ATOM   1028  C   THR A 113     -21.260  22.420  11.581  1.00  0.00      LA0  C  
ATOM   1029  O   THR A 113     -20.331  23.025  11.048  1.00  0.00      LA0  O  
ATOM   1030  CB  THR A 113     -23.230  23.974  11.672  1.00  0.00      LA0  C  
ATOM   1031  CG2 THR A 113     -24.582  24.097  12.378  1.00  0.00      LA0  C  
ATOM   1032  OG1 THR A 113     -22.665  25.280  11.473  1.00  0.00      LA0  O  
ATOM   1033  H   THR A 113     -21.748  24.971  13.355  1.00  0.00      LA0  H  
ATOM   1034  HG1 THR A 113     -23.326  25.788  11.014  1.00  0.00      LA0  H  
ATOM   1035  N   VAL A 114     -21.519  21.115  11.409  1.00  0.00      LA0  N  
ATOM   1036  CA  VAL A 114     -20.797  20.342  10.394  1.00  0.00      LA0  C  
ATOM   1037  C   VAL A 114     -20.934  20.995   9.023  1.00  0.00      LA0  C  
ATOM   1038  O   VAL A 114     -21.973  21.555   8.695  1.00  0.00      LA0  O  
ATOM   1039  CB  VAL A 114     -21.327  18.894  10.416  1.00  0.00      LA0  C  
ATOM   1040  CG1 VAL A 114     -20.781  17.991   9.303  1.00  0.00      LA0  C  
ATOM   1041  CG2 VAL A 114     -21.064  18.278  11.793  1.00  0.00      LA0  C  
ATOM   1042  H   VAL A 114     -22.256  20.703  11.941  1.00  0.00      LA0  H  
ATOM   1043  N   ALA A 115     -19.833  20.954   8.268  1.00  0.00      LA0  N  
ATOM   1044  CA  ALA A 115     -19.893  21.572   6.951  1.00  0.00      LA0  C  
ATOM   1045  C   ALA A 115     -19.397  20.589   5.925  1.00  0.00      LA0  C  
ATOM   1046  O   ALA A 115     -18.535  19.768   6.212  1.00  0.00      LA0  O  
ATOM   1047  CB  ALA A 115     -19.036  22.836   6.895  1.00  0.00      LA0  C  
ATOM   1048  H   ALA A 115     -19.038  20.405   8.538  1.00  0.00      LA0  H  
ATOM   1049  N   ALA A 116     -20.011  20.690   4.739  1.00  0.00      LA0  N  
ATOM   1050  CA  ALA A 116     -19.644  19.768   3.668  1.00  0.00      LA0  C  
ATOM   1051  C   ALA A 116     -18.277  20.097   3.098  1.00  0.00      LA0  C  
ATOM   1052  O   ALA A 116     -17.930  21.257   2.919  1.00  0.00      LA0  O  
ATOM   1053  CB  ALA A 116     -20.688  19.831   2.549  1.00  0.00      LA0  C  
ATOM   1054  H   ALA A 116     -20.601  21.473   4.557  1.00  0.00      LA0  H  
ATOM   1055  N   PRO A 117     -17.492  19.035   2.828  1.00  0.00      LA0  N  
ATOM   1056  CA  PRO A 117     -16.150  19.279   2.307  1.00  0.00      LA0  C  
ATOM   1057  C   PRO A 117     -16.183  19.740   0.862  1.00  0.00      LA0  C  
ATOM   1058  O   PRO A 117     -16.676  19.065  -0.036  1.00  0.00      LA0  O  
ATOM   1059  CB  PRO A 117     -15.478  17.919   2.512  1.00  0.00      LA0  C  
ATOM   1060  CG  PRO A 117     -16.606  16.895   2.391  1.00  0.00      LA0  C  
ATOM   1061  CD  PRO A 117     -17.799  17.619   3.002  1.00  0.00      LA0  C  
ATOM   1062  N   SER A 118     -15.599  20.922   0.658  1.00  0.00      LA0  N  
ATOM   1063  CA  SER A 118     -15.435  21.324  -0.735  1.00  0.00      LA0  C  
ATOM   1064  C   SER A 118     -14.304  20.561  -1.405  1.00  0.00      LA0  C  
ATOM   1065  O   SER A 118     -13.152  20.977  -1.374  1.00  0.00      LA0  O  
ATOM   1066  CB  SER A 118     -15.209  22.833  -0.820  1.00  0.00      LA0  C  
ATOM   1067  OG  SER A 118     -16.098  23.511   0.074  1.00  0.00      LA0  O  
ATOM   1068  H   SER A 118     -15.283  21.487   1.423  1.00  0.00      LA0  H  
ATOM   1069  HG  SER A 118     -15.746  23.408   0.956  1.00  0.00      LA0  H  
ATOM   1070  N   VAL A 119     -14.674  19.401  -1.974  1.00  0.00      LA0  N  
ATOM   1071  CA  VAL A 119     -13.602  18.538  -2.469  1.00  0.00      LA0  C  
ATOM   1072  C   VAL A 119     -13.044  18.907  -3.833  1.00  0.00      LA0  C  
ATOM   1073  O   VAL A 119     -13.662  18.789  -4.894  1.00  0.00      LA0  O  
ATOM   1074  CB  VAL A 119     -13.958  17.046  -2.397  1.00  0.00      LA0  C  
ATOM   1075  CG1 VAL A 119     -12.705  16.184  -2.585  1.00  0.00      LA0  C  
ATOM   1076  CG2 VAL A 119     -14.625  16.688  -1.071  1.00  0.00      LA0  C  
ATOM   1077  H   VAL A 119     -15.627  19.106  -1.890  1.00  0.00      LA0  H  
ATOM   1078  N   PHE A 120     -11.805  19.375  -3.748  1.00  0.00      LA0  N  
ATOM   1079  CA  PHE A 120     -11.050  19.643  -4.961  1.00  0.00      LA0  C  
ATOM   1080  C   PHE A 120      -9.963  18.598  -5.091  1.00  0.00      LA0  C  
ATOM   1081  O   PHE A 120      -9.672  17.895  -4.134  1.00  0.00      LA0  O  
ATOM   1082  CB  PHE A 120     -10.464  21.053  -4.888  1.00  0.00      LA0  C  
ATOM   1083  CG  PHE A 120     -11.538  22.074  -4.571  1.00  0.00      LA0  C  
ATOM   1084  CD1 PHE A 120     -12.511  22.401  -5.539  1.00  0.00      LA0  C  
ATOM   1085  CD2 PHE A 120     -11.535  22.703  -3.307  1.00  0.00      LA0  C  
ATOM   1086  CE1 PHE A 120     -13.462  23.402  -5.262  1.00  0.00      LA0  C  
ATOM   1087  CE2 PHE A 120     -12.486  23.703  -3.026  1.00  0.00      LA0  C  
ATOM   1088  CZ  PHE A 120     -13.430  24.054  -4.012  1.00  0.00      LA0  C  
ATOM   1089  H   PHE A 120     -11.377  19.405  -2.841  1.00  0.00      LA0  H  
ATOM   1090  N   ILE A 121      -9.380  18.511  -6.292  1.00  0.00      LA0  N  
ATOM   1091  CA  ILE A 121      -8.247  17.598  -6.396  1.00  0.00      LA0  C  
ATOM   1092  C   ILE A 121      -7.225  18.149  -7.370  1.00  0.00      LA0  C  
ATOM   1093  O   ILE A 121      -7.579  18.851  -8.312  1.00  0.00      LA0  O  
ATOM   1094  CB  ILE A 121      -8.728  16.180  -6.761  1.00  0.00      LA0  C  
ATOM   1095  CG1 ILE A 121      -7.785  15.101  -6.238  1.00  0.00      LA0  C  
ATOM   1096  CG2 ILE A 121      -9.034  16.015  -8.249  1.00  0.00      LA0  C  
ATOM   1097  CD1 ILE A 121      -8.426  13.721  -6.354  1.00  0.00      LA0  C  
ATOM   1098  H   ILE A 121      -9.634  19.052  -7.091  1.00  0.00      LA0  H  
ATOM   1099  N   PHE A 122      -5.964  17.829  -7.079  1.00  0.00      LA0  N  
ATOM   1100  CA  PHE A 122      -4.866  18.397  -7.846  1.00  0.00      LA0  C  
ATOM   1101  C   PHE A 122      -3.908  17.327  -8.320  1.00  0.00      LA0  C  
ATOM   1102  O   PHE A 122      -3.151  16.760  -7.540  1.00  0.00      LA0  O  
ATOM   1103  CB  PHE A 122      -4.051  19.386  -7.009  1.00  0.00      LA0  C  
ATOM   1104  CG  PHE A 122      -4.889  20.489  -6.407  1.00  0.00      LA0  C  
ATOM   1105  CD1 PHE A 122      -5.192  21.630  -7.180  1.00  0.00      LA0  C  
ATOM   1106  CD2 PHE A 122      -5.321  20.374  -5.068  1.00  0.00      LA0  C  
ATOM   1107  CE1 PHE A 122      -5.902  22.692  -6.589  1.00  0.00      LA0  C  
ATOM   1108  CE2 PHE A 122      -6.038  21.433  -4.480  1.00  0.00      LA0  C  
ATOM   1109  CZ  PHE A 122      -6.309  22.587  -5.242  1.00  0.00      LA0  C  
ATOM   1110  H   PHE A 122      -5.769  17.250  -6.287  1.00  0.00      LA0  H  
ATOM   1111  N   PRO A 123      -3.944  17.083  -9.649  1.00  0.00      LA0  N  
ATOM   1112  CA  PRO A 123      -2.835  16.388 -10.310  1.00  0.00      LA0  C  
ATOM   1113  C   PRO A 123      -1.485  16.990  -9.946  1.00  0.00      LA0  C  
ATOM   1114  O   PRO A 123      -1.330  18.205  -9.885  1.00  0.00      LA0  O  
ATOM   1115  CB  PRO A 123      -3.159  16.584 -11.796  1.00  0.00      LA0  C  
ATOM   1116  CG  PRO A 123      -4.674  16.745 -11.861  1.00  0.00      LA0  C  
ATOM   1117  CD  PRO A 123      -4.996  17.482 -10.570  1.00  0.00      LA0  C  
ATOM   1118  N   PRO A 124      -0.511  16.087  -9.705  1.00  0.00      LA0  N  
ATOM   1119  CA  PRO A 124       0.843  16.560  -9.407  1.00  0.00      LA0  C  
ATOM   1120  C   PRO A 124       1.425  17.315 -10.586  1.00  0.00      LA0  C  
ATOM   1121  O   PRO A 124       1.217  16.976 -11.746  1.00  0.00      LA0  O  
ATOM   1122  CB  PRO A 124       1.579  15.260  -9.088  1.00  0.00      LA0  C  
ATOM   1123  CG  PRO A 124       0.813  14.160  -9.819  1.00  0.00      LA0  C  
ATOM   1124  CD  PRO A 124      -0.626  14.635  -9.736  1.00  0.00      LA0  C  
ATOM   1125  N   SER A 125       2.137  18.388 -10.237  1.00  0.00      LA0  N  
ATOM   1126  CA  SER A 125       2.567  19.272 -11.309  1.00  0.00      LA0  C  
ATOM   1127  C   SER A 125       3.560  18.675 -12.294  1.00  0.00      LA0  C  
ATOM   1128  O   SER A 125       4.412  17.855 -11.963  1.00  0.00      LA0  O  
ATOM   1129  CB  SER A 125       3.120  20.550 -10.694  1.00  0.00      LA0  C  
ATOM   1130  OG  SER A 125       2.358  20.889  -9.527  1.00  0.00      LA0  O  
ATOM   1131  H   SER A 125       2.276  18.649  -9.282  1.00  0.00      LA0  H  
ATOM   1132  HG  SER A 125       1.543  21.292  -9.826  1.00  0.00      LA0  H  
ATOM   1133  N   ASP A 126       3.431  19.193 -13.525  1.00  0.00      LA0  N  
ATOM   1134  CA  ASP A 126       4.339  18.876 -14.634  1.00  0.00      LA0  C  
ATOM   1135  C   ASP A 126       5.825  18.776 -14.271  1.00  0.00      LA0  C  
ATOM   1136  O   ASP A 126       6.562  17.897 -14.720  1.00  0.00      LA0  O  
ATOM   1137  CB  ASP A 126       4.069  19.904 -15.747  1.00  0.00      LA0  C  
ATOM   1138  CG  ASP A 126       5.021  19.715 -16.907  1.00  0.00      LA0  C  
ATOM   1139  OD1 ASP A 126       4.879  18.753 -17.656  1.00  0.00      LA0  O  
ATOM   1140  OD2 ASP A 126       5.988  20.464 -17.001  1.00  0.00      LA0  O1-
ATOM   1141  H   ASP A 126       2.627  19.756 -13.708  1.00  0.00      LA0  H  
ATOM   1142  N   GLU A 127       6.228  19.724 -13.409  1.00  0.00      LA0  N  
ATOM   1143  CA  GLU A 127       7.579  19.679 -12.847  1.00  0.00      LA0  C  
ATOM   1144  C   GLU A 127       7.857  18.421 -12.044  1.00  0.00      LA0  C  
ATOM   1145  O   GLU A 127       8.761  17.651 -12.338  1.00  0.00      LA0  O  
ATOM   1146  CB  GLU A 127       7.808  20.900 -11.966  1.00  0.00      LA0  C  
ATOM   1147  CG  GLU A 127       7.688  22.219 -12.723  1.00  0.00      LA0  C  
ATOM   1148  CD  GLU A 127       7.534  23.334 -11.717  1.00  0.00      LA0  C  
ATOM   1149  OE1 GLU A 127       8.493  23.666 -11.024  1.00  0.00      LA0  O  
ATOM   1150  OE2 GLU A 127       6.440  23.877 -11.607  1.00  0.00      LA0  O1-
ATOM   1151  H   GLU A 127       5.606  20.475 -13.197  1.00  0.00      LA0  H  
ATOM   1152  N   GLN A 128       7.012  18.237 -11.014  1.00  0.00      LA0  N  
ATOM   1153  CA  GLN A 128       7.219  17.147 -10.058  1.00  0.00      LA0  C  
ATOM   1154  C   GLN A 128       7.391  15.774 -10.687  1.00  0.00      LA0  C  
ATOM   1155  O   GLN A 128       8.241  14.973 -10.311  1.00  0.00      LA0  O  
ATOM   1156  CB  GLN A 128       6.078  17.119  -9.043  1.00  0.00      LA0  C  
ATOM   1157  CG  GLN A 128       6.507  16.399  -7.768  1.00  0.00      LA0  C  
ATOM   1158  CD  GLN A 128       5.321  16.144  -6.869  1.00  0.00      LA0  C  
ATOM   1159  NE2 GLN A 128       5.644  15.489  -5.753  1.00  0.00      LA0  N  
ATOM   1160  OE1 GLN A 128       4.181  16.488  -7.149  1.00  0.00      LA0  O  
ATOM   1161  H   GLN A 128       6.209  18.825 -10.946  1.00  0.00      LA0  H  
ATOM   1162 HE21 GLN A 128       6.574  15.167  -5.592  1.00  0.00      LA0  H  
ATOM   1163 HE22 GLN A 128       4.956  15.297  -5.049  1.00  0.00      LA0  H  
ATOM   1164  N   LEU A 129       6.553  15.577 -11.716  1.00  0.00      LA0  N  
ATOM   1165  CA  LEU A 129       6.642  14.341 -12.491  1.00  0.00      LA0  C  
ATOM   1166  C   LEU A 129       8.025  14.066 -13.062  1.00  0.00      LA0  C  
ATOM   1167  O   LEU A 129       8.548  12.959 -13.019  1.00  0.00      LA0  O  
ATOM   1168  CB  LEU A 129       5.585  14.351 -13.597  1.00  0.00      LA0  C  
ATOM   1169  CG  LEU A 129       4.167  14.508 -13.042  1.00  0.00      LA0  C  
ATOM   1170  CD1 LEU A 129       3.134  14.724 -14.148  1.00  0.00      LA0  C  
ATOM   1171  CD2 LEU A 129       3.792  13.352 -12.116  1.00  0.00      LA0  C  
ATOM   1172  H   LEU A 129       5.855  16.272 -11.900  1.00  0.00      LA0  H  
ATOM   1173  N   LYS A 130       8.618  15.150 -13.586  1.00  0.00      LA0  N  
ATOM   1174  CA  LYS A 130       9.998  15.019 -14.057  1.00  0.00      LA0  C  
ATOM   1175  C   LYS A 130      10.982  14.779 -12.927  1.00  0.00      LA0  C  
ATOM   1176  O   LYS A 130      11.896  13.971 -13.022  1.00  0.00      LA0  O  
ATOM   1177  CB  LYS A 130      10.401  16.239 -14.883  1.00  0.00      LA0  C  
ATOM   1178  CG  LYS A 130       9.409  16.488 -16.017  1.00  0.00      LA0  C  
ATOM   1179  CD  LYS A 130       9.734  17.727 -16.849  1.00  0.00      LA0  C  
ATOM   1180  CE  LYS A 130       8.641  18.000 -17.883  1.00  0.00      LA0  C  
ATOM   1181  NZ  LYS A 130       7.400  18.350 -17.191  1.00  0.00      LA0  N1+
ATOM   1182  H   LYS A 130       8.193  16.049 -13.471  1.00  0.00      LA0  H  
ATOM   1183  HZ1 LYS A 130       6.554  18.277 -17.799  1.00  0.00      LA0  H  
ATOM   1184  HZ2 LYS A 130       7.203  17.808 -16.325  1.00  0.00      LA0  H  
ATOM   1185  HZ3 LYS A 130       7.367  19.358 -16.927  1.00  0.00      LA0  H  
ATOM   1186  N   SER A 131      10.698  15.473 -11.820  1.00  0.00      LA0  N  
ATOM   1187  CA  SER A 131      11.456  15.245 -10.593  1.00  0.00      LA0  C  
ATOM   1188  C   SER A 131      11.181  13.941  -9.845  1.00  0.00      LA0  C  
ATOM   1189  O   SER A 131      11.523  13.791  -8.678  1.00  0.00      LA0  O  
ATOM   1190  CB  SER A 131      11.263  16.447  -9.670  1.00  0.00      LA0  C  
ATOM   1191  OG  SER A 131      11.233  17.645 -10.458  1.00  0.00      LA0  O  
ATOM   1192  H   SER A 131      10.011  16.201 -11.824  1.00  0.00      LA0  H  
ATOM   1193  HG  SER A 131      11.327  18.371  -9.856  1.00  0.00      LA0  H  
ATOM   1194  N   GLY A 132      10.561  12.982 -10.551  1.00  0.00      LA0  N  
ATOM   1195  CA  GLY A 132      10.554  11.636  -9.989  1.00  0.00      LA0  C  
ATOM   1196  C   GLY A 132       9.458  11.324  -8.985  1.00  0.00      LA0  C  
ATOM   1197  O   GLY A 132       9.383  10.221  -8.452  1.00  0.00      LA0  O  
ATOM   1198  H   GLY A 132      10.152  13.170 -11.444  1.00  0.00      LA0  H  
ATOM   1199  N   THR A 133       8.590  12.312  -8.747  1.00  0.00      LA0  N  
ATOM   1200  CA  THR A 133       7.582  12.056  -7.725  1.00  0.00      LA0  C  
ATOM   1201  C   THR A 133       6.262  12.710  -8.088  1.00  0.00      LA0  C  
ATOM   1202  O   THR A 133       6.170  13.481  -9.035  1.00  0.00      LA0  O  
ATOM   1203  CB  THR A 133       8.141  12.438  -6.333  1.00  0.00      LA0  C  
ATOM   1204  CG2 THR A 133       8.739  13.846  -6.297  1.00  0.00      LA0  C  
ATOM   1205  OG1 THR A 133       7.174  12.256  -5.287  1.00  0.00      LA0  O  
ATOM   1206  H   THR A 133       8.606  13.188  -9.238  1.00  0.00      LA0  H  
ATOM   1207  HG1 THR A 133       6.935  11.328  -5.285  1.00  0.00      LA0  H  
ATOM   1208  N   ALA A 134       5.232  12.328  -7.329  1.00  0.00      LA0  N  
ATOM   1209  CA  ALA A 134       3.884  12.665  -7.755  1.00  0.00      LA0  C  
ATOM   1210  C   ALA A 134       2.951  12.822  -6.578  1.00  0.00      LA0  C  
ATOM   1211  O   ALA A 134       2.301  11.881  -6.146  1.00  0.00      LA0  O  
ATOM   1212  CB  ALA A 134       3.336  11.566  -8.661  1.00  0.00      LA0  C  
ATOM   1213  H   ALA A 134       5.379  11.742  -6.532  1.00  0.00      LA0  H  
ATOM   1214  N   SER A 135       2.914  14.051  -6.064  1.00  0.00      LA0  N  
ATOM   1215  CA  SER A 135       1.994  14.268  -4.959  1.00  0.00      LA0  C  
ATOM   1216  C   SER A 135       0.645  14.758  -5.429  1.00  0.00      LA0  C  
ATOM   1217  O   SER A 135       0.415  15.942  -5.635  1.00  0.00      LA0  O  
ATOM   1218  CB  SER A 135       2.599  15.224  -3.939  1.00  0.00      LA0  C  
ATOM   1219  OG  SER A 135       3.885  14.739  -3.524  1.00  0.00      LA0  O  
ATOM   1220  H   SER A 135       3.373  14.824  -6.501  1.00  0.00      LA0  H  
ATOM   1221  HG  SER A 135       3.717  14.262  -2.709  1.00  0.00      LA0  H  
ATOM   1222  N   VAL A 136      -0.245  13.780  -5.608  1.00  0.00      LA0  N  
ATOM   1223  CA  VAL A 136      -1.605  14.206  -5.913  1.00  0.00      LA0  C  
ATOM   1224  C   VAL A 136      -2.339  14.646  -4.653  1.00  0.00      LA0  C  
ATOM   1225  O   VAL A 136      -2.392  13.951  -3.643  1.00  0.00      LA0  O  
ATOM   1226  CB  VAL A 136      -2.335  13.125  -6.733  1.00  0.00      LA0  C  
ATOM   1227  CG1 VAL A 136      -2.340  11.759  -6.049  1.00  0.00      LA0  C  
ATOM   1228  CG2 VAL A 136      -3.722  13.584  -7.180  1.00  0.00      LA0  C  
ATOM   1229  H   VAL A 136       0.002  12.851  -5.322  1.00  0.00      LA0  H  
ATOM   1230  N   VAL A 137      -2.841  15.882  -4.746  1.00  0.00      LA0  N  
ATOM   1231  CA  VAL A 137      -3.399  16.493  -3.544  1.00  0.00      LA0  C  
ATOM   1232  C   VAL A 137      -4.915  16.513  -3.565  1.00  0.00      LA0  C  
ATOM   1233  O   VAL A 137      -5.543  17.076  -4.453  1.00  0.00      LA0  O  
ATOM   1234  CB  VAL A 137      -2.820  17.907  -3.356  1.00  0.00      LA0  C  
ATOM   1235  CG1 VAL A 137      -3.356  18.613  -2.105  1.00  0.00      LA0  C  
ATOM   1236  CG2 VAL A 137      -1.292  17.862  -3.342  1.00  0.00      LA0  C  
ATOM   1237  H   VAL A 137      -2.811  16.361  -5.625  1.00  0.00      LA0  H  
ATOM   1238  N   CYS A 138      -5.487  15.873  -2.546  1.00  0.00      LA0  N  
ATOM   1239  CA  CYS A 138      -6.925  16.040  -2.366  1.00  0.00      LA0  C  
ATOM   1240  C   CYS A 138      -7.181  17.207  -1.439  1.00  0.00      LA0  C  
ATOM   1241  O   CYS A 138      -6.395  17.482  -0.539  1.00  0.00      LA0  O  
ATOM   1242  CB  CYS A 138      -7.521  14.756  -1.799  1.00  0.00      LA0  C  
ATOM   1243  SG  CYS A 138      -9.324  14.710  -1.669  1.00  0.00      LA0  S  
ATOM   1244  H   CYS A 138      -4.893  15.503  -1.831  1.00  0.00      LA0  H  
ATOM   1245  N   LEU A 139      -8.294  17.893  -1.693  1.00  0.00      LA0  N  
ATOM   1246  CA  LEU A 139      -8.554  19.057  -0.862  1.00  0.00      LA0  C  
ATOM   1247  C   LEU A 139      -9.960  19.058  -0.312  1.00  0.00      LA0  C  
ATOM   1248  O   LEU A 139     -10.941  18.941  -1.032  1.00  0.00      LA0  O  
ATOM   1249  CB  LEU A 139      -8.272  20.345  -1.638  1.00  0.00      LA0  C  
ATOM   1250  CG  LEU A 139      -8.332  21.605  -0.770  1.00  0.00      LA0  C  
ATOM   1251  CD1 LEU A 139      -7.277  21.593   0.335  1.00  0.00      LA0  C  
ATOM   1252  CD2 LEU A 139      -8.259  22.875  -1.610  1.00  0.00      LA0  C  
ATOM   1253  H   LEU A 139      -8.923  17.620  -2.422  1.00  0.00      LA0  H  
ATOM   1254  N   LEU A 140      -9.997  19.214   1.007  1.00  0.00      LA0  N  
ATOM   1255  CA  LEU A 140     -11.255  19.416   1.708  1.00  0.00      LA0  C  
ATOM   1256  C   LEU A 140     -11.299  20.863   2.127  1.00  0.00      LA0  C  
ATOM   1257  O   LEU A 140     -10.751  21.223   3.160  1.00  0.00      LA0  O  
ATOM   1258  CB  LEU A 140     -11.316  18.601   3.000  1.00  0.00      LA0  C  
ATOM   1259  CG  LEU A 140     -11.357  17.075   2.952  1.00  0.00      LA0  C  
ATOM   1260  CD1 LEU A 140     -10.094  16.410   2.396  1.00  0.00      LA0  C  
ATOM   1261  CD2 LEU A 140     -11.675  16.556   4.353  1.00  0.00      LA0  C  
ATOM   1262  H   LEU A 140      -9.131  19.271   1.502  1.00  0.00      LA0  H  
ATOM   1263  N   ASN A 141     -11.929  21.694   1.297  1.00  0.00      LA0  N  
ATOM   1264  CA  ASN A 141     -11.933  23.076   1.769  1.00  0.00      LA0  C  
ATOM   1265  C   ASN A 141     -13.169  23.437   2.577  1.00  0.00      LA0  C  
ATOM   1266  O   ASN A 141     -14.283  23.070   2.215  1.00  0.00      LA0  O  
ATOM   1267  CB  ASN A 141     -11.696  24.042   0.607  1.00  0.00      LA0  C  
ATOM   1268  CG  ASN A 141     -11.312  25.393   1.167  1.00  0.00      LA0  C  
ATOM   1269  ND2 ASN A 141     -12.207  26.345   0.915  1.00  0.00      LA0  N  
ATOM   1270  OD1 ASN A 141     -10.302  25.550   1.840  1.00  0.00      LA0  O  
ATOM   1271  H   ASN A 141     -12.370  21.385   0.452  1.00  0.00      LA0  H  
ATOM   1272 HD21 ASN A 141     -12.984  26.233   0.300  1.00  0.00      LA0  H  
ATOM   1273 HD22 ASN A 141     -12.139  27.222   1.398  1.00  0.00      LA0  H  
ATOM   1274  N   ASN A 142     -12.908  24.164   3.677  1.00  0.00      LA0  N  
ATOM   1275  CA  ASN A 142     -13.943  24.720   4.560  1.00  0.00      LA0  C  
ATOM   1276  C   ASN A 142     -14.998  23.750   5.059  1.00  0.00      LA0  C  
ATOM   1277  O   ASN A 142     -16.195  24.009   5.066  1.00  0.00      LA0  O  
ATOM   1278  CB  ASN A 142     -14.583  26.004   4.006  1.00  0.00      LA0  C  
ATOM   1279  CG  ASN A 142     -13.586  27.152   4.024  1.00  0.00      LA0  C  
ATOM   1280  ND2 ASN A 142     -13.070  27.436   5.222  1.00  0.00      LA0  N  
ATOM   1281  OD1 ASN A 142     -13.250  27.730   2.999  1.00  0.00      LA0  O  
ATOM   1282  H   ASN A 142     -11.949  24.314   3.931  1.00  0.00      LA0  H  
ATOM   1283 HD21 ASN A 142     -13.474  27.114   6.081  1.00  0.00      LA0  H  
ATOM   1284 HD22 ASN A 142     -12.240  27.992   5.265  1.00  0.00      LA0  H  
ATOM   1285  N   PHE A 143     -14.478  22.603   5.503  1.00  0.00      LA0  N  
ATOM   1286  CA  PHE A 143     -15.365  21.631   6.128  1.00  0.00      LA0  C  
ATOM   1287  C   PHE A 143     -15.395  21.768   7.643  1.00  0.00      LA0  C  
ATOM   1288  O   PHE A 143     -14.729  22.616   8.223  1.00  0.00      LA0  O  
ATOM   1289  CB  PHE A 143     -15.016  20.207   5.661  1.00  0.00      LA0  C  
ATOM   1290  CG  PHE A 143     -13.754  19.651   6.288  1.00  0.00      LA0  C  
ATOM   1291  CD1 PHE A 143     -13.856  18.499   7.098  1.00  0.00      LA0  C  
ATOM   1292  CD2 PHE A 143     -12.505  20.268   6.057  1.00  0.00      LA0  C  
ATOM   1293  CE1 PHE A 143     -12.697  17.955   7.683  1.00  0.00      LA0  C  
ATOM   1294  CE2 PHE A 143     -11.347  19.733   6.648  1.00  0.00      LA0  C  
ATOM   1295  CZ  PHE A 143     -11.455  18.582   7.453  1.00  0.00      LA0  C  
ATOM   1296  H   PHE A 143     -13.482  22.540   5.578  1.00  0.00      LA0  H  
ATOM   1297  N   TYR A 144     -16.197  20.893   8.257  1.00  0.00      LA0  N  
ATOM   1298  CA  TYR A 144     -16.212  20.756   9.715  1.00  0.00      LA0  C  
ATOM   1299  C   TYR A 144     -16.792  19.374   9.941  1.00  0.00      LA0  C  
ATOM   1300  O   TYR A 144     -17.730  19.037   9.223  1.00  0.00      LA0  O  
ATOM   1301  CB  TYR A 144     -17.082  21.869  10.335  1.00  0.00      LA0  C  
ATOM   1302  CG  TYR A 144     -17.048  21.875  11.849  1.00  0.00      LA0  C  
ATOM   1303  CD1 TYR A 144     -18.035  21.163  12.561  1.00  0.00      LA0  C  
ATOM   1304  CD2 TYR A 144     -16.038  22.599  12.514  1.00  0.00      LA0  C  
ATOM   1305  CE1 TYR A 144     -18.022  21.191  13.965  1.00  0.00      LA0  C  
ATOM   1306  CE2 TYR A 144     -16.026  22.627  13.920  1.00  0.00      LA0  C  
ATOM   1307  CZ  TYR A 144     -17.029  21.937  14.631  1.00  0.00      LA0  C  
ATOM   1308  OH  TYR A 144     -17.075  21.993  16.010  1.00  0.00      LA0  O  
ATOM   1309  H   TYR A 144     -16.747  20.260   7.706  1.00  0.00      LA0  H  
ATOM   1310  HH  TYR A 144     -16.227  22.295  16.367  1.00  0.00      LA0  H  
ATOM   1311  N   PRO A 145     -16.266  18.562  10.896  1.00  0.00      LA0  N  
ATOM   1312  CA  PRO A 145     -15.249  18.930  11.898  1.00  0.00      LA0  C  
ATOM   1313  C   PRO A 145     -13.810  18.963  11.380  1.00  0.00      LA0  C  
ATOM   1314  O   PRO A 145     -13.567  19.345  10.246  1.00  0.00      LA0  O  
ATOM   1315  CB  PRO A 145     -15.526  17.876  12.979  1.00  0.00      LA0  C  
ATOM   1316  CG  PRO A 145     -15.902  16.620  12.196  1.00  0.00      LA0  C  
ATOM   1317  CD  PRO A 145     -16.737  17.190  11.059  1.00  0.00      LA0  C  
ATOM   1318  N   ARG A 146     -12.875  18.588  12.273  1.00  0.00      LA0  N  
ATOM   1319  CA  ARG A 146     -11.461  18.749  11.943  1.00  0.00      LA0  C  
ATOM   1320  C   ARG A 146     -10.845  17.539  11.251  1.00  0.00      LA0  C  
ATOM   1321  O   ARG A 146     -10.550  17.563  10.064  1.00  0.00      LA0  O  
ATOM   1322  CB  ARG A 146     -10.733  19.155  13.225  1.00  0.00      LA0  C  
ATOM   1323  CG  ARG A 146      -9.313  19.697  13.064  1.00  0.00      LA0  C  
ATOM   1324  CD  ARG A 146      -8.733  20.048  14.441  1.00  0.00      LA0  C  
ATOM   1325  NE  ARG A 146      -7.346  20.508  14.374  1.00  0.00      LA0  N  
ATOM   1326  CZ  ARG A 146      -6.320  19.649  14.215  1.00  0.00      LA0  C  
ATOM   1327  NH1 ARG A 146      -6.527  18.340  14.088  1.00  0.00      LA0  N1+
ATOM   1328  NH2 ARG A 146      -5.089  20.139  14.194  1.00  0.00      LA0  N  
ATOM   1329  H   ARG A 146     -13.106  18.206  13.165  1.00  0.00      LA0  H  
ATOM   1330  HE  ARG A 146      -7.127  21.487  14.469  1.00  0.00      LA0  H  
ATOM   1331 HH11 ARG A 146      -5.817  17.658  13.924  1.00  0.00      LA0  H  
ATOM   1332 HH12 ARG A 146      -7.452  17.930  14.142  1.00  0.00      LA0  H  
ATOM   1333 HH21 ARG A 146      -4.276  19.592  14.023  1.00  0.00      LA0  H  
ATOM   1334 HH22 ARG A 146      -4.943  21.130  14.370  1.00  0.00      LA0  H  
ATOM   1335  N   GLU A 147     -10.680  16.455  12.024  1.00  0.00      LA0  N  
ATOM   1336  CA  GLU A 147     -10.201  15.263  11.322  1.00  0.00      LA0  C  
ATOM   1337  C   GLU A 147     -11.301  14.544  10.564  1.00  0.00      LA0  C  
ATOM   1338  O   GLU A 147     -12.481  14.635  10.886  1.00  0.00      LA0  O  
ATOM   1339  CB  GLU A 147      -9.459  14.252  12.217  1.00  0.00      LA0  C  
ATOM   1340  CG  GLU A 147      -9.214  14.578  13.698  1.00  0.00      LA0  C  
ATOM   1341  CD  GLU A 147      -8.337  15.803  13.870  1.00  0.00      LA0  C  
ATOM   1342  OE1 GLU A 147      -8.799  16.761  14.478  1.00  0.00      LA0  O  
ATOM   1343  OE2 GLU A 147      -7.200  15.814  13.406  1.00  0.00      LA0  O1-
ATOM   1344  H   GLU A 147     -10.790  16.482  13.016  1.00  0.00      LA0  H  
ATOM   1345  N   ALA A 148     -10.851  13.803   9.542  1.00  0.00      LA0  N  
ATOM   1346  CA  ALA A 148     -11.780  12.996   8.758  1.00  0.00      LA0  C  
ATOM   1347  C   ALA A 148     -11.039  11.791   8.224  1.00  0.00      LA0  C  
ATOM   1348  O   ALA A 148      -9.819  11.810   8.119  1.00  0.00      LA0  O  
ATOM   1349  CB  ALA A 148     -12.327  13.801   7.576  1.00  0.00      LA0  C  
ATOM   1350  H   ALA A 148      -9.877  13.787   9.314  1.00  0.00      LA0  H  
ATOM   1351  N   LYS A 149     -11.803  10.740   7.886  1.00  0.00      LA0  N  
ATOM   1352  CA  LYS A 149     -11.134   9.589   7.281  1.00  0.00      LA0  C  
ATOM   1353  C   LYS A 149     -10.920   9.767   5.786  1.00  0.00      LA0  C  
ATOM   1354  O   LYS A 149     -11.520   9.091   4.949  1.00  0.00      LA0  O  
ATOM   1355  CB  LYS A 149     -11.886   8.278   7.554  1.00  0.00      LA0  C  
ATOM   1356  CG  LYS A 149     -11.044   7.052   7.165  1.00  0.00      LA0  C  
ATOM   1357  CD  LYS A 149     -11.847   5.784   6.861  1.00  0.00      LA0  C  
ATOM   1358  CE  LYS A 149     -12.888   5.925   5.738  1.00  0.00      LA0  C  
ATOM   1359  NZ  LYS A 149     -12.333   6.476   4.489  1.00  0.00      LA0  N1+
ATOM   1360  H   LYS A 149     -12.800  10.822   7.885  1.00  0.00      LA0  H  
ATOM   1361  HZ1 LYS A 149     -13.088   6.526   3.765  1.00  0.00      LA0  H  
ATOM   1362  HZ2 LYS A 149     -11.982   7.449   4.607  1.00  0.00      LA0  H  
ATOM   1363  HZ3 LYS A 149     -11.588   5.861   4.101  1.00  0.00      LA0  H  
ATOM   1364  N   VAL A 150     -10.029  10.718   5.494  1.00  0.00      LA0  N  
ATOM   1365  CA  VAL A 150      -9.629  10.873   4.102  1.00  0.00      LA0  C  
ATOM   1366  C   VAL A 150      -8.639   9.785   3.760  1.00  0.00      LA0  C  
ATOM   1367  O   VAL A 150      -7.753   9.473   4.542  1.00  0.00      LA0  O  
ATOM   1368  CB  VAL A 150      -9.026  12.259   3.857  1.00  0.00      LA0  C  
ATOM   1369  CG1 VAL A 150      -8.855  12.547   2.362  1.00  0.00      LA0  C  
ATOM   1370  CG2 VAL A 150      -9.864  13.335   4.543  1.00  0.00      LA0  C  
ATOM   1371  H   VAL A 150      -9.503  11.141   6.235  1.00  0.00      LA0  H  
ATOM   1372  N   GLN A 151      -8.876   9.186   2.594  1.00  0.00      LA0  N  
ATOM   1373  CA  GLN A 151      -7.998   8.134   2.101  1.00  0.00      LA0  C  
ATOM   1374  C   GLN A 151      -7.998   8.218   0.599  1.00  0.00      LA0  C  
ATOM   1375  O   GLN A 151      -8.796   8.936   0.006  1.00  0.00      LA0  O  
ATOM   1376  CB  GLN A 151      -8.509   6.754   2.519  1.00  0.00      LA0  C  
ATOM   1377  CG  GLN A 151      -8.322   6.451   4.003  1.00  0.00      LA0  C  
ATOM   1378  CD  GLN A 151      -8.947   5.120   4.319  1.00  0.00      LA0  C  
ATOM   1379  NE2 GLN A 151      -8.069   4.191   4.698  1.00  0.00      LA0  N  
ATOM   1380  OE1 GLN A 151     -10.159   4.944   4.242  1.00  0.00      LA0  O  
ATOM   1381  H   GLN A 151      -9.655   9.480   2.036  1.00  0.00      LA0  H  
ATOM   1382 HE21 GLN A 151      -7.087   4.409   4.687  1.00  0.00      LA0  H  
ATOM   1383 HE22 GLN A 151      -8.366   3.282   4.978  1.00  0.00      LA0  H  
ATOM   1384  N   TRP A 152      -7.107   7.437  -0.005  1.00  0.00      LA0  N  
ATOM   1385  CA  TRP A 152      -7.237   7.332  -1.450  1.00  0.00      LA0  C  
ATOM   1386  C   TRP A 152      -7.743   5.970  -1.828  1.00  0.00      LA0  C  
ATOM   1387  O   TRP A 152      -7.496   4.982  -1.152  1.00  0.00      LA0  O  
ATOM   1388  CB  TRP A 152      -5.913   7.614  -2.152  1.00  0.00      LA0  C  
ATOM   1389  CG  TRP A 152      -5.579   9.077  -2.026  1.00  0.00      LA0  C  
ATOM   1390  CD1 TRP A 152      -5.127   9.748  -0.881  1.00  0.00      LA0  C  
ATOM   1391  CD2 TRP A 152      -5.672  10.087  -3.048  1.00  0.00      LA0  C  
ATOM   1392  CE2 TRP A 152      -5.265  11.327  -2.453  1.00  0.00      LA0  C  
ATOM   1393  CE3 TRP A 152      -6.064  10.048  -4.403  1.00  0.00      LA0  C  
ATOM   1394  NE1 TRP A 152      -4.943  11.069  -1.127  1.00  0.00      LA0  N  
ATOM   1395  CZ2 TRP A 152      -5.257  12.505  -3.223  1.00  0.00      LA0  C  
ATOM   1396  CZ3 TRP A 152      -6.053  11.235  -5.162  1.00  0.00      LA0  C  
ATOM   1397  CH2 TRP A 152      -5.652  12.454  -4.574  1.00  0.00      LA0  C  
ATOM   1398  H   TRP A 152      -6.461   6.877   0.515  1.00  0.00      LA0  H  
ATOM   1399  HE1 TRP A 152      -4.664  11.730  -0.453  1.00  0.00      LA0  H  
ATOM   1400  N   LYS A 153      -8.461   5.967  -2.944  1.00  0.00      LA0  N  
ATOM   1401  CA  LYS A 153      -8.853   4.706  -3.550  1.00  0.00      LA0  C  
ATOM   1402  C   LYS A 153      -8.477   4.756  -5.008  1.00  0.00      LA0  C  
ATOM   1403  O   LYS A 153      -9.308   4.788  -5.906  1.00  0.00      LA0  O  
ATOM   1404  CB  LYS A 153     -10.347   4.456  -3.331  1.00  0.00      LA0  C  
ATOM   1405  CG  LYS A 153     -10.578   3.758  -1.991  1.00  0.00      LA0  C  
ATOM   1406  CD  LYS A 153     -12.022   3.795  -1.493  1.00  0.00      LA0  C  
ATOM   1407  CE  LYS A 153     -12.157   2.990  -0.200  1.00  0.00      LA0  C  
ATOM   1408  NZ  LYS A 153     -13.403   3.327   0.495  1.00  0.00      LA0  N1+
ATOM   1409  H   LYS A 153      -8.659   6.832  -3.407  1.00  0.00      LA0  H  
ATOM   1410  HZ1 LYS A 153     -13.196   3.871   1.365  1.00  0.00      LA0  H  
ATOM   1411  HZ2 LYS A 153     -13.987   4.019  -0.022  1.00  0.00      LA0  H  
ATOM   1412  HZ3 LYS A 153     -13.981   2.506   0.740  1.00  0.00      LA0  H  
ATOM   1413  N   VAL A 154      -7.152   4.810  -5.197  1.00  0.00      LA0  N  
ATOM   1414  CA  VAL A 154      -6.693   4.976  -6.571  1.00  0.00      LA0  C  
ATOM   1415  C   VAL A 154      -6.845   3.687  -7.364  1.00  0.00      LA0  C  
ATOM   1416  O   VAL A 154      -6.259   2.660  -7.049  1.00  0.00      LA0  O  
ATOM   1417  CB  VAL A 154      -5.280   5.585  -6.604  1.00  0.00      LA0  C  
ATOM   1418  CG1 VAL A 154      -4.208   4.706  -5.958  1.00  0.00      LA0  C  
ATOM   1419  CG2 VAL A 154      -4.913   6.016  -8.019  1.00  0.00      LA0  C  
ATOM   1420  H   VAL A 154      -6.537   4.545  -4.453  1.00  0.00      LA0  H  
ATOM   1421  N   ASP A 155      -7.778   3.767  -8.327  1.00  0.00      LA0  N  
ATOM   1422  CA  ASP A 155      -8.317   2.555  -8.968  1.00  0.00      LA0  C  
ATOM   1423  C   ASP A 155      -8.803   1.529  -7.948  1.00  0.00      LA0  C  
ATOM   1424  O   ASP A 155      -8.581   0.329  -8.033  1.00  0.00      LA0  O  
ATOM   1425  CB  ASP A 155      -7.336   1.906  -9.965  1.00  0.00      LA0  C  
ATOM   1426  CG  ASP A 155      -6.785   2.924 -10.944  1.00  0.00      LA0  C  
ATOM   1427  OD1 ASP A 155      -5.841   3.620 -10.590  1.00  0.00      LA0  O  
ATOM   1428  OD2 ASP A 155      -7.289   3.037 -12.058  1.00  0.00      LA0  O1-
ATOM   1429  H   ASP A 155      -8.089   4.685  -8.578  1.00  0.00      LA0  H  
ATOM   1430  N   ASN A 156      -9.446   2.110  -6.915  1.00  0.00      LA0  N  
ATOM   1431  CA  ASN A 156      -9.884   1.397  -5.706  1.00  0.00      LA0  C  
ATOM   1432  C   ASN A 156      -8.792   0.899  -4.758  1.00  0.00      LA0  C  
ATOM   1433  O   ASN A 156      -9.060   0.511  -3.627  1.00  0.00      LA0  O  
ATOM   1434  CB  ASN A 156     -10.931   0.312  -6.014  1.00  0.00      LA0  C  
ATOM   1435  CG  ASN A 156     -11.649  -0.126  -4.748  1.00  0.00      LA0  C  
ATOM   1436  ND2 ASN A 156     -11.538  -1.435  -4.499  1.00  0.00      LA0  N  
ATOM   1437  OD1 ASN A 156     -12.280   0.649  -4.042  1.00  0.00      LA0  O  
ATOM   1438  H   ASN A 156      -9.568   3.103  -6.966  1.00  0.00      LA0  H  
ATOM   1439 HD21 ASN A 156     -10.997  -2.032  -5.089  1.00  0.00      LA0  H  
ATOM   1440 HD22 ASN A 156     -12.005  -1.797  -3.697  1.00  0.00      LA0  H  
ATOM   1441  N   ALA A 157      -7.534   0.951  -5.222  1.00  0.00      LA0  N  
ATOM   1442  CA  ALA A 157      -6.458   0.615  -4.295  1.00  0.00      LA0  C  
ATOM   1443  C   ALA A 157      -6.292   1.649  -3.199  1.00  0.00      LA0  C  
ATOM   1444  O   ALA A 157      -5.920   2.800  -3.417  1.00  0.00      LA0  O  
ATOM   1445  CB  ALA A 157      -5.129   0.433  -5.031  1.00  0.00      LA0  C  
ATOM   1446  H   ALA A 157      -7.311   1.274  -6.142  1.00  0.00      LA0  H  
ATOM   1447  N   LEU A 158      -6.611   1.160  -1.998  1.00  0.00      LA0  N  
ATOM   1448  CA  LEU A 158      -6.545   1.996  -0.804  1.00  0.00      LA0  C  
ATOM   1449  C   LEU A 158      -5.143   2.493  -0.489  1.00  0.00      LA0  C  
ATOM   1450  O   LEU A 158      -4.195   1.723  -0.420  1.00  0.00      LA0  O  
ATOM   1451  CB  LEU A 158      -7.126   1.212   0.375  1.00  0.00      LA0  C  
ATOM   1452  CG  LEU A 158      -7.435   2.053   1.615  1.00  0.00      LA0  C  
ATOM   1453  CD1 LEU A 158      -8.530   3.081   1.339  1.00  0.00      LA0  C  
ATOM   1454  CD2 LEU A 158      -7.774   1.174   2.819  1.00  0.00      LA0  C  
ATOM   1455  H   LEU A 158      -6.944   0.220  -1.956  1.00  0.00      LA0  H  
ATOM   1456  N   GLN A 159      -5.063   3.814  -0.305  1.00  0.00      LA0  N  
ATOM   1457  CA  GLN A 159      -3.808   4.416   0.131  1.00  0.00      LA0  C  
ATOM   1458  C   GLN A 159      -4.080   5.251   1.363  1.00  0.00      LA0  C  
ATOM   1459  O   GLN A 159      -5.144   5.855   1.477  1.00  0.00      LA0  O  
ATOM   1460  CB  GLN A 159      -3.221   5.330  -0.946  1.00  0.00      LA0  C  
ATOM   1461  CG  GLN A 159      -3.238   4.801  -2.383  1.00  0.00      LA0  C  
ATOM   1462  CD  GLN A 159      -2.363   3.577  -2.532  1.00  0.00      LA0  C  
ATOM   1463  NE2 GLN A 159      -2.958   2.572  -3.171  1.00  0.00      LA0  N  
ATOM   1464  OE1 GLN A 159      -1.214   3.538  -2.114  1.00  0.00      LA0  O  
ATOM   1465  H   GLN A 159      -5.890   4.369  -0.386  1.00  0.00      LA0  H  
ATOM   1466 HE21 GLN A 159      -3.901   2.673  -3.493  1.00  0.00      LA0  H  
ATOM   1467 HE22 GLN A 159      -2.455   1.722  -3.306  1.00  0.00      LA0  H  
ATOM   1468  N   SER A 160      -3.099   5.251   2.269  1.00  0.00      LA0  N  
ATOM   1469  CA  SER A 160      -3.177   6.051   3.491  1.00  0.00      LA0  C  
ATOM   1470  C   SER A 160      -1.777   6.170   4.058  1.00  0.00      LA0  C  
ATOM   1471  O   SER A 160      -1.025   5.203   4.035  1.00  0.00      LA0  O  
ATOM   1472  CB  SER A 160      -4.079   5.395   4.549  1.00  0.00      LA0  C  
ATOM   1473  OG  SER A 160      -5.383   5.110   4.021  1.00  0.00      LA0  O  
ATOM   1474  H   SER A 160      -2.240   4.770   2.082  1.00  0.00      LA0  H  
ATOM   1475  HG  SER A 160      -5.487   5.700   3.276  1.00  0.00      LA0  H  
ATOM   1476  N   GLY A 161      -1.427   7.363   4.562  1.00  0.00      LA0  N  
ATOM   1477  CA  GLY A 161      -0.112   7.446   5.207  1.00  0.00      LA0  C  
ATOM   1478  C   GLY A 161       1.002   7.800   4.237  1.00  0.00      LA0  C  
ATOM   1479  O   GLY A 161       1.763   8.741   4.412  1.00  0.00      LA0  O  
ATOM   1480  H   GLY A 161      -1.967   8.188   4.372  1.00  0.00      LA0  H  
ATOM   1481  N   ASN A 162       1.026   7.016   3.149  1.00  0.00      LA0  N  
ATOM   1482  CA  ASN A 162       1.701   7.506   1.944  1.00  0.00      LA0  C  
ATOM   1483  C   ASN A 162       0.997   8.710   1.329  1.00  0.00      LA0  C  
ATOM   1484  O   ASN A 162       1.576   9.539   0.636  1.00  0.00      LA0  O  
ATOM   1485  CB  ASN A 162       1.901   6.379   0.918  1.00  0.00      LA0  C  
ATOM   1486  CG  ASN A 162       0.584   5.794   0.434  1.00  0.00      LA0  C  
ATOM   1487  ND2 ASN A 162       0.710   5.074  -0.679  1.00  0.00      LA0  N  
ATOM   1488  OD1 ASN A 162      -0.476   5.962   1.028  1.00  0.00      LA0  O  
ATOM   1489  H   ASN A 162       0.418   6.221   3.110  1.00  0.00      LA0  H  
ATOM   1490 HD21 ASN A 162       1.579   4.968  -1.158  1.00  0.00      LA0  H  
ATOM   1491 HD22 ASN A 162      -0.086   4.602  -1.063  1.00  0.00      LA0  H  
ATOM   1492  N   SER A 163      -0.292   8.797   1.675  1.00  0.00      LA0  N  
ATOM   1493  CA  SER A 163      -0.898  10.116   1.688  1.00  0.00      LA0  C  
ATOM   1494  C   SER A 163      -0.508  10.843   2.967  1.00  0.00      LA0  C  
ATOM   1495  O   SER A 163      -0.826  10.420   4.073  1.00  0.00      LA0  O  
ATOM   1496  CB  SER A 163      -2.406   9.937   1.521  1.00  0.00      LA0  C  
ATOM   1497  OG  SER A 163      -2.936   9.098   2.557  1.00  0.00      LA0  O  
ATOM   1498  H   SER A 163      -0.782   8.039   2.102  1.00  0.00      LA0  H  
ATOM   1499  HG  SER A 163      -3.455   9.722   3.079  1.00  0.00      LA0  H  
ATOM   1500  N   GLN A 164       0.264  11.919   2.773  1.00  0.00      LA0  N  
ATOM   1501  CA  GLN A 164       0.611  12.665   3.975  1.00  0.00      LA0  C  
ATOM   1502  C   GLN A 164      -0.279  13.868   4.171  1.00  0.00      LA0  C  
ATOM   1503  O   GLN A 164      -0.243  14.844   3.430  1.00  0.00      LA0  O  
ATOM   1504  CB  GLN A 164       2.094  13.032   4.005  1.00  0.00      LA0  C  
ATOM   1505  CG  GLN A 164       2.971  11.777   4.018  1.00  0.00      LA0  C  
ATOM   1506  CD  GLN A 164       4.329  12.101   4.602  1.00  0.00      LA0  C  
ATOM   1507  NE2 GLN A 164       4.274  12.476   5.886  1.00  0.00      LA0  N  
ATOM   1508  OE1 GLN A 164       5.364  12.035   3.949  1.00  0.00      LA0  O  
ATOM   1509  H   GLN A 164       0.494  12.240   1.855  1.00  0.00      LA0  H  
ATOM   1510 HE21 GLN A 164       3.408  12.452   6.381  1.00  0.00      LA0  H  
ATOM   1511 HE22 GLN A 164       5.078  12.791   6.393  1.00  0.00      LA0  H  
ATOM   1512  N   GLU A 165      -1.113  13.729   5.198  1.00  0.00      LA0  N  
ATOM   1513  CA  GLU A 165      -2.197  14.698   5.286  1.00  0.00      LA0  C  
ATOM   1514  C   GLU A 165      -1.876  15.842   6.222  1.00  0.00      LA0  C  
ATOM   1515  O   GLU A 165      -1.098  15.703   7.159  1.00  0.00      LA0  O  
ATOM   1516  CB  GLU A 165      -3.508  14.002   5.687  1.00  0.00      LA0  C  
ATOM   1517  CG  GLU A 165      -3.624  12.496   5.372  1.00  0.00      LA0  C  
ATOM   1518  CD  GLU A 165      -3.708  12.168   3.886  1.00  0.00      LA0  C  
ATOM   1519  OE1 GLU A 165      -4.543  11.353   3.514  1.00  0.00      LA0  O  
ATOM   1520  OE2 GLU A 165      -2.944  12.693   3.080  1.00  0.00      LA0  O1-
ATOM   1521  H   GLU A 165      -1.063  12.930   5.792  1.00  0.00      LA0  H  
ATOM   1522  N   SER A 166      -2.519  16.977   5.937  1.00  0.00      LA0  N  
ATOM   1523  CA  SER A 166      -2.426  18.087   6.877  1.00  0.00      LA0  C  
ATOM   1524  C   SER A 166      -3.764  18.787   6.954  1.00  0.00      LA0  C  
ATOM   1525  O   SER A 166      -4.540  18.770   6.005  1.00  0.00      LA0  O  
ATOM   1526  CB  SER A 166      -1.293  19.043   6.480  1.00  0.00      LA0  C  
ATOM   1527  OG  SER A 166      -1.104  20.030   7.502  1.00  0.00      LA0  O  
ATOM   1528  H   SER A 166      -3.084  17.049   5.113  1.00  0.00      LA0  H  
ATOM   1529  HG  SER A 166      -0.249  20.432   7.348  1.00  0.00      LA0  H  
ATOM   1530  N   VAL A 167      -4.015  19.367   8.129  1.00  0.00      LA0  N  
ATOM   1531  CA  VAL A 167      -5.302  20.014   8.368  1.00  0.00      LA0  C  
ATOM   1532  C   VAL A 167      -5.022  21.345   9.035  1.00  0.00      LA0  C  
ATOM   1533  O   VAL A 167      -4.029  21.482   9.739  1.00  0.00      LA0  O  
ATOM   1534  CB  VAL A 167      -6.204  19.089   9.218  1.00  0.00      LA0  C  
ATOM   1535  CG1 VAL A 167      -5.561  18.716  10.558  1.00  0.00      LA0  C  
ATOM   1536  CG2 VAL A 167      -7.631  19.622   9.385  1.00  0.00      LA0  C  
ATOM   1537  H   VAL A 167      -3.285  19.464   8.807  1.00  0.00      LA0  H  
ATOM   1538  N   THR A 168      -5.886  22.328   8.765  1.00  0.00      LA0  N  
ATOM   1539  CA  THR A 168      -5.683  23.581   9.479  1.00  0.00      LA0  C  
ATOM   1540  C   THR A 168      -6.118  23.459  10.926  1.00  0.00      LA0  C  
ATOM   1541  O   THR A 168      -6.845  22.545  11.303  1.00  0.00      LA0  O  
ATOM   1542  CB  THR A 168      -6.440  24.720   8.778  1.00  0.00      LA0  C  
ATOM   1543  CG2 THR A 168      -5.908  24.977   7.368  1.00  0.00      LA0  C  
ATOM   1544  OG1 THR A 168      -7.851  24.461   8.747  1.00  0.00      LA0  O  
ATOM   1545  H   THR A 168      -6.727  22.156   8.251  1.00  0.00      LA0  H  
ATOM   1546  HG1 THR A 168      -8.175  24.769   9.598  1.00  0.00      LA0  H  
ATOM   1547  N   GLU A 169      -5.692  24.463  11.702  1.00  0.00      LA0  N  
ATOM   1548  CA  GLU A 169      -6.484  24.674  12.906  1.00  0.00      LA0  C  
ATOM   1549  C   GLU A 169      -7.747  25.437  12.557  1.00  0.00      LA0  C  
ATOM   1550  O   GLU A 169      -8.050  25.636  11.382  1.00  0.00      LA0  O  
ATOM   1551  CB  GLU A 169      -5.660  25.356  14.005  1.00  0.00      LA0  C  
ATOM   1552  CG  GLU A 169      -4.355  24.630  14.372  1.00  0.00      LA0  C  
ATOM   1553  CD  GLU A 169      -4.558  23.165  14.746  1.00  0.00      LA0  C  
ATOM   1554  OE1 GLU A 169      -3.620  22.392  14.586  1.00  0.00      LA0  O  
ATOM   1555  OE2 GLU A 169      -5.640  22.765  15.176  1.00  0.00      LA0  O1-
ATOM   1556  H   GLU A 169      -5.049  25.146  11.369  1.00  0.00      LA0  H  
ATOM   1557  N   GLN A 170      -8.480  25.837  13.599  1.00  0.00      LA0  N  
ATOM   1558  CA  GLN A 170      -9.769  26.437  13.286  1.00  0.00      LA0  C  
ATOM   1559  C   GLN A 170      -9.717  27.866  12.791  1.00  0.00      LA0  C  
ATOM   1560  O   GLN A 170      -8.977  28.712  13.280  1.00  0.00      LA0  O  
ATOM   1561  CB  GLN A 170     -10.701  26.271  14.477  1.00  0.00      LA0  C  
ATOM   1562  CG  GLN A 170     -12.176  26.222  14.100  1.00  0.00      LA0  C  
ATOM   1563  CD  GLN A 170     -12.959  25.720  15.288  1.00  0.00      LA0  C  
ATOM   1564  NE2 GLN A 170     -14.133  25.172  14.968  1.00  0.00      LA0  N  
ATOM   1565  OE1 GLN A 170     -12.513  25.785  16.424  1.00  0.00      LA0  O  
ATOM   1566  H   GLN A 170      -8.181  25.702  14.542  1.00  0.00      LA0  H  
ATOM   1567 HE21 GLN A 170     -14.506  25.224  14.041  1.00  0.00      LA0  H  
ATOM   1568 HE22 GLN A 170     -14.648  24.663  15.666  1.00  0.00      LA0  H  
ATOM   1569  N   ASP A 171     -10.569  28.072  11.783  1.00  0.00      LA0  N  
ATOM   1570  CA  ASP A 171     -10.851  29.409  11.274  1.00  0.00      LA0  C  
ATOM   1571  C   ASP A 171     -11.532  30.283  12.330  1.00  0.00      LA0  C  
ATOM   1572  O   ASP A 171     -12.116  29.794  13.293  1.00  0.00      LA0  O  
ATOM   1573  CB  ASP A 171     -11.682  29.193  10.003  1.00  0.00      LA0  C  
ATOM   1574  CG  ASP A 171     -12.209  30.476   9.412  1.00  0.00      LA0  C  
ATOM   1575  OD1 ASP A 171     -11.613  30.997   8.480  1.00  0.00      LA0  O  
ATOM   1576  OD2 ASP A 171     -13.248  30.947   9.859  1.00  0.00      LA0  O1-
ATOM   1577  H   ASP A 171     -11.063  27.281  11.416  1.00  0.00      LA0  H  
ATOM   1578  N   SER A 172     -11.421  31.598  12.120  1.00  0.00      LA0  N  
ATOM   1579  CA  SER A 172     -11.927  32.496  13.153  1.00  0.00      LA0  C  
ATOM   1580  C   SER A 172     -13.151  33.333  12.806  1.00  0.00      LA0  C  
ATOM   1581  O   SER A 172     -13.713  34.004  13.661  1.00  0.00      LA0  O  
ATOM   1582  CB  SER A 172     -10.770  33.364  13.636  1.00  0.00      LA0  C  
ATOM   1583  OG  SER A 172      -9.948  33.719  12.513  1.00  0.00      LA0  O  
ATOM   1584  H   SER A 172     -10.946  31.955  11.316  1.00  0.00      LA0  H  
ATOM   1585  HG  SER A 172      -9.212  34.199  12.867  1.00  0.00      LA0  H  
ATOM   1586  N   LYS A 173     -13.556  33.289  11.523  1.00  0.00      LA0  N  
ATOM   1587  CA  LYS A 173     -14.826  33.970  11.250  1.00  0.00      LA0  C  
ATOM   1588  C   LYS A 173     -16.020  33.052  11.406  1.00  0.00      LA0  C  
ATOM   1589  O   LYS A 173     -16.980  33.318  12.116  1.00  0.00      LA0  O  
ATOM   1590  CB  LYS A 173     -14.954  34.643   9.867  1.00  0.00      LA0  C  
ATOM   1591  CG  LYS A 173     -13.726  34.972   9.010  1.00  0.00      LA0  C  
ATOM   1592  CD  LYS A 173     -13.167  33.758   8.264  1.00  0.00      LA0  C  
ATOM   1593  CE  LYS A 173     -14.171  33.026   7.358  1.00  0.00      LA0  C  
ATOM   1594  NZ  LYS A 173     -13.848  31.593   7.345  1.00  0.00      LA0  N1+
ATOM   1595  H   LYS A 173     -13.095  32.669  10.887  1.00  0.00      LA0  H  
ATOM   1596  HZ1 LYS A 173     -14.030  31.193   8.292  1.00  0.00      LA0  H  
ATOM   1597  HZ2 LYS A 173     -14.454  31.001   6.744  1.00  0.00      LA0  H  
ATOM   1598  HZ3 LYS A 173     -12.832  31.395   7.223  1.00  0.00      LA0  H  
ATOM   1599  N   ASP A 174     -15.911  31.947  10.662  1.00  0.00      LA0  N  
ATOM   1600  CA  ASP A 174     -16.985  30.965  10.727  1.00  0.00      LA0  C  
ATOM   1601  C   ASP A 174     -16.582  29.700  11.462  1.00  0.00      LA0  C  
ATOM   1602  O   ASP A 174     -17.418  28.920  11.905  1.00  0.00      LA0  O  
ATOM   1603  CB  ASP A 174     -17.550  30.667   9.324  1.00  0.00      LA0  C  
ATOM   1604  CG  ASP A 174     -16.709  29.658   8.554  1.00  0.00      LA0  C  
ATOM   1605  OD1 ASP A 174     -15.604  29.983   8.139  1.00  0.00      LA0  O  
ATOM   1606  OD2 ASP A 174     -17.151  28.528   8.399  1.00  0.00      LA0  O1-
ATOM   1607  H   ASP A 174     -15.078  31.748  10.149  1.00  0.00      LA0  H  
ATOM   1608  N   SER A 175     -15.251  29.530  11.547  1.00  0.00      LA0  N  
ATOM   1609  CA  SER A 175     -14.653  28.414  12.270  1.00  0.00      LA0  C  
ATOM   1610  C   SER A 175     -14.762  27.049  11.615  1.00  0.00      LA0  C  
ATOM   1611  O   SER A 175     -14.995  26.021  12.242  1.00  0.00      LA0  O  
ATOM   1612  CB  SER A 175     -15.070  28.458  13.744  1.00  0.00      LA0  C  
ATOM   1613  OG  SER A 175     -14.769  29.769  14.238  1.00  0.00      LA0  O  
ATOM   1614  H   SER A 175     -14.643  30.170  11.082  1.00  0.00      LA0  H  
ATOM   1615  HG  SER A 175     -13.818  29.853  14.176  1.00  0.00      LA0  H  
ATOM   1616  N   THR A 176     -14.548  27.087  10.294  1.00  0.00      LA0  N  
ATOM   1617  CA  THR A 176     -14.327  25.818   9.606  1.00  0.00      LA0  C  
ATOM   1618  C   THR A 176     -12.875  25.347   9.682  1.00  0.00      LA0  C  
ATOM   1619  O   THR A 176     -12.062  25.900  10.418  1.00  0.00      LA0  O  
ATOM   1620  CB  THR A 176     -14.810  25.938   8.160  1.00  0.00      LA0  C  
ATOM   1621  CG2 THR A 176     -16.268  25.510   8.018  1.00  0.00      LA0  C  
ATOM   1622  OG1 THR A 176     -14.597  27.262   7.645  1.00  0.00      LA0  O  
ATOM   1623  H   THR A 176     -14.371  27.947   9.812  1.00  0.00      LA0  H  
ATOM   1624  HG1 THR A 176     -15.343  27.815   7.911  1.00  0.00      LA0  H  
ATOM   1625  N   TYR A 177     -12.594  24.303   8.888  1.00  0.00      LA0  N  
ATOM   1626  CA  TYR A 177     -11.249  23.756   8.740  1.00  0.00      LA0  C  
ATOM   1627  C   TYR A 177     -11.032  23.446   7.273  1.00  0.00      LA0  C  
ATOM   1628  O   TYR A 177     -11.993  23.312   6.524  1.00  0.00      LA0  O  
ATOM   1629  CB  TYR A 177     -11.114  22.430   9.495  1.00  0.00      LA0  C  
ATOM   1630  CG  TYR A 177     -11.285  22.590  10.986  1.00  0.00      LA0  C  
ATOM   1631  CD1 TYR A 177     -12.546  22.346  11.570  1.00  0.00      LA0  C  
ATOM   1632  CD2 TYR A 177     -10.164  22.953  11.754  1.00  0.00      LA0  C  
ATOM   1633  CE1 TYR A 177     -12.678  22.431  12.967  1.00  0.00      LA0  C  
ATOM   1634  CE2 TYR A 177     -10.297  23.030  13.147  1.00  0.00      LA0  C  
ATOM   1635  CZ  TYR A 177     -11.546  22.759  13.738  1.00  0.00      LA0  C  
ATOM   1636  OH  TYR A 177     -11.637  22.824  15.112  1.00  0.00      LA0  O  
ATOM   1637  H   TYR A 177     -13.309  23.850   8.355  1.00  0.00      LA0  H  
ATOM   1638  HH  TYR A 177     -12.548  22.776  15.416  1.00  0.00      LA0  H  
ATOM   1639  N   SER A 178      -9.760  23.281   6.907  1.00  0.00      LA0  N  
ATOM   1640  CA  SER A 178      -9.498  22.668   5.610  1.00  0.00      LA0  C  
ATOM   1641  C   SER A 178      -8.459  21.572   5.758  1.00  0.00      LA0  C  
ATOM   1642  O   SER A 178      -7.689  21.576   6.710  1.00  0.00      LA0  O  
ATOM   1643  CB  SER A 178      -9.077  23.729   4.588  1.00  0.00      LA0  C  
ATOM   1644  OG  SER A 178     -10.138  24.676   4.402  1.00  0.00      LA0  O  
ATOM   1645  H   SER A 178      -9.003  23.501   7.526  1.00  0.00      LA0  H  
ATOM   1646  HG  SER A 178      -9.891  25.228   3.659  1.00  0.00      LA0  H  
ATOM   1647  N   LEU A 179      -8.457  20.635   4.799  1.00  0.00      LA0  N  
ATOM   1648  CA  LEU A 179      -7.505  19.526   4.887  1.00  0.00      LA0  C  
ATOM   1649  C   LEU A 179      -6.908  19.228   3.523  1.00  0.00      LA0  C  
ATOM   1650  O   LEU A 179      -7.635  19.025   2.559  1.00  0.00      LA0  O  
ATOM   1651  CB  LEU A 179      -8.225  18.307   5.488  1.00  0.00      LA0  C  
ATOM   1652  CG  LEU A 179      -7.396  17.125   6.016  1.00  0.00      LA0  C  
ATOM   1653  CD1 LEU A 179      -8.196  16.328   7.048  1.00  0.00      LA0  C  
ATOM   1654  CD2 LEU A 179      -6.864  16.197   4.922  1.00  0.00      LA0  C  
ATOM   1655  H   LEU A 179      -9.145  20.670   4.072  1.00  0.00      LA0  H  
ATOM   1656  N   SER A 180      -5.573  19.210   3.459  1.00  0.00      LA0  N  
ATOM   1657  CA  SER A 180      -4.987  18.703   2.224  1.00  0.00      LA0  C  
ATOM   1658  C   SER A 180      -4.401  17.324   2.414  1.00  0.00      LA0  C  
ATOM   1659  O   SER A 180      -3.470  17.137   3.191  1.00  0.00      LA0  O  
ATOM   1660  CB  SER A 180      -3.930  19.660   1.669  1.00  0.00      LA0  C  
ATOM   1661  OG  SER A 180      -2.889  19.900   2.631  1.00  0.00      LA0  O  
ATOM   1662  H   SER A 180      -5.010  19.380   4.268  1.00  0.00      LA0  H  
ATOM   1663  HG  SER A 180      -2.646  19.034   2.960  1.00  0.00      LA0  H  
ATOM   1664  N   SER A 181      -4.990  16.383   1.679  1.00  0.00      LA0  N  
ATOM   1665  CA  SER A 181      -4.385  15.061   1.608  1.00  0.00      LA0  C  
ATOM   1666  C   SER A 181      -3.309  15.067   0.540  1.00  0.00      LA0  C  
ATOM   1667  O   SER A 181      -3.503  15.624  -0.534  1.00  0.00      LA0  O  
ATOM   1668  CB  SER A 181      -5.488  14.046   1.305  1.00  0.00      LA0  C  
ATOM   1669  OG  SER A 181      -4.957  12.741   1.066  1.00  0.00      LA0  O  
ATOM   1670  H   SER A 181      -5.688  16.663   1.019  1.00  0.00      LA0  H  
ATOM   1671  HG  SER A 181      -4.624  12.431   1.918  1.00  0.00      LA0  H  
ATOM   1672  N   THR A 182      -2.172  14.454   0.872  1.00  0.00      LA0  N  
ATOM   1673  CA  THR A 182      -1.071  14.594  -0.072  1.00  0.00      LA0  C  
ATOM   1674  C   THR A 182      -0.452  13.270  -0.479  1.00  0.00      LA0  C  
ATOM   1675  O   THR A 182       0.606  12.864  -0.002  1.00  0.00      LA0  O  
ATOM   1676  CB  THR A 182      -0.022  15.555   0.496  1.00  0.00      LA0  C  
ATOM   1677  CG2 THR A 182       0.846  16.178  -0.596  1.00  0.00      LA0  C  
ATOM   1678  OG1 THR A 182      -0.652  16.565   1.297  1.00  0.00      LA0  O  
ATOM   1679  H   THR A 182      -2.098  13.985   1.756  1.00  0.00      LA0  H  
ATOM   1680  HG1 THR A 182      -0.777  16.150   2.150  1.00  0.00      LA0  H  
ATOM   1681  N   LEU A 183      -1.170  12.582  -1.382  1.00  0.00      LA0  N  
ATOM   1682  CA  LEU A 183      -0.660  11.276  -1.801  1.00  0.00      LA0  C  
ATOM   1683  C   LEU A 183       0.623  11.390  -2.598  1.00  0.00      LA0  C  
ATOM   1684  O   LEU A 183       0.637  11.822  -3.741  1.00  0.00      LA0  O  
ATOM   1685  CB  LEU A 183      -1.728  10.506  -2.583  1.00  0.00      LA0  C  
ATOM   1686  CG  LEU A 183      -1.307   9.107  -3.053  1.00  0.00      LA0  C  
ATOM   1687  CD1 LEU A 183      -0.916   8.197  -1.891  1.00  0.00      LA0  C  
ATOM   1688  CD2 LEU A 183      -2.362   8.463  -3.952  1.00  0.00      LA0  C  
ATOM   1689  H   LEU A 183      -1.930  13.027  -1.863  1.00  0.00      LA0  H  
ATOM   1690  N   THR A 184       1.706  11.001  -1.927  1.00  0.00      LA0  N  
ATOM   1691  CA  THR A 184       2.986  11.165  -2.595  1.00  0.00      LA0  C  
ATOM   1692  C   THR A 184       3.522   9.882  -3.201  1.00  0.00      LA0  C  
ATOM   1693  O   THR A 184       4.183   9.060  -2.578  1.00  0.00      LA0  O  
ATOM   1694  CB  THR A 184       3.950  11.856  -1.632  1.00  0.00      LA0  C  
ATOM   1695  CG2 THR A 184       5.340  12.099  -2.232  1.00  0.00      LA0  C  
ATOM   1696  OG1 THR A 184       3.360  13.105  -1.227  1.00  0.00      LA0  O  
ATOM   1697  H   THR A 184       1.636  10.601  -1.010  1.00  0.00      LA0  H  
ATOM   1698  HG1 THR A 184       2.588  12.879  -0.705  1.00  0.00      LA0  H  
ATOM   1699  N   LEU A 185       3.172   9.759  -4.482  1.00  0.00      LA0  N  
ATOM   1700  CA  LEU A 185       3.662   8.632  -5.263  1.00  0.00      LA0  C  
ATOM   1701  C   LEU A 185       5.034   8.891  -5.868  1.00  0.00      LA0  C  
ATOM   1702  O   LEU A 185       5.605   9.976  -5.763  1.00  0.00      LA0  O  
ATOM   1703  CB  LEU A 185       2.641   8.306  -6.354  1.00  0.00      LA0  C  
ATOM   1704  CG  LEU A 185       1.286   7.831  -5.828  1.00  0.00      LA0  C  
ATOM   1705  CD1 LEU A 185       0.297   7.618  -6.974  1.00  0.00      LA0  C  
ATOM   1706  CD2 LEU A 185       1.404   6.584  -4.946  1.00  0.00      LA0  C  
ATOM   1707  H   LEU A 185       2.636  10.490  -4.908  1.00  0.00      LA0  H  
ATOM   1708  N   SER A 186       5.540   7.842  -6.531  1.00  0.00      LA0  N  
ATOM   1709  CA  SER A 186       6.692   8.089  -7.391  1.00  0.00      LA0  C  
ATOM   1710  C   SER A 186       6.221   8.529  -8.769  1.00  0.00      LA0  C  
ATOM   1711  O   SER A 186       5.031   8.497  -9.064  1.00  0.00      LA0  O  
ATOM   1712  CB  SER A 186       7.573   6.831  -7.462  1.00  0.00      LA0  C  
ATOM   1713  OG  SER A 186       6.968   5.830  -8.295  1.00  0.00      LA0  O  
ATOM   1714  H   SER A 186       5.034   6.983  -6.593  1.00  0.00      LA0  H  
ATOM   1715  HG  SER A 186       6.587   5.147  -7.735  1.00  0.00      LA0  H  
ATOM   1716  N   LYS A 187       7.196   8.890  -9.621  1.00  0.00      LA0  N  
ATOM   1717  CA  LYS A 187       6.869   9.107 -11.034  1.00  0.00      LA0  C  
ATOM   1718  C   LYS A 187       6.214   7.884 -11.655  1.00  0.00      LA0  C  
ATOM   1719  O   LYS A 187       5.113   7.927 -12.185  1.00  0.00      LA0  O  
ATOM   1720  CB  LYS A 187       8.136   9.468 -11.811  1.00  0.00      LA0  C  
ATOM   1721  CG  LYS A 187       7.923   9.762 -13.297  1.00  0.00      LA0  C  
ATOM   1722  CD  LYS A 187       9.255   9.849 -14.045  1.00  0.00      LA0  C  
ATOM   1723  CE  LYS A 187       9.106  10.065 -15.553  1.00  0.00      LA0  C  
ATOM   1724  NZ  LYS A 187       8.336   8.967 -16.147  1.00  0.00      LA0  N1+
ATOM   1725  H   LYS A 187       8.129   8.990  -9.273  1.00  0.00      LA0  H  
ATOM   1726  HZ1 LYS A 187       8.556   8.747 -17.133  1.00  0.00      LA0  H  
ATOM   1727  HZ2 LYS A 187       8.349   8.079 -15.599  1.00  0.00      LA0  H  
ATOM   1728  HZ3 LYS A 187       7.309   9.159 -16.143  1.00  0.00      LA0  H  
ATOM   1729  N   ALA A 188       6.948   6.766 -11.511  1.00  0.00      LA0  N  
ATOM   1730  CA  ALA A 188       6.453   5.512 -12.076  1.00  0.00      LA0  C  
ATOM   1731  C   ALA A 188       5.089   5.120 -11.544  1.00  0.00      LA0  C  
ATOM   1732  O   ALA A 188       4.228   4.606 -12.243  1.00  0.00      LA0  O  
ATOM   1733  CB  ALA A 188       7.437   4.375 -11.802  1.00  0.00      LA0  C  
ATOM   1734  H   ALA A 188       7.800   6.794 -10.992  1.00  0.00      LA0  H  
ATOM   1735  N   ASP A 189       4.909   5.433 -10.256  1.00  0.00      LA0  N  
ATOM   1736  CA  ASP A 189       3.602   5.187  -9.659  1.00  0.00      LA0  C  
ATOM   1737  C   ASP A 189       2.467   5.958 -10.287  1.00  0.00      LA0  C  
ATOM   1738  O   ASP A 189       1.425   5.395 -10.599  1.00  0.00      LA0  O  
ATOM   1739  CB  ASP A 189       3.652   5.364  -8.146  1.00  0.00      LA0  C  
ATOM   1740  CG  ASP A 189       4.185   4.098  -7.512  1.00  0.00      LA0  C  
ATOM   1741  OD1 ASP A 189       3.484   3.504  -6.703  1.00  0.00      LA0  O  
ATOM   1742  OD2 ASP A 189       5.243   3.611  -7.903  1.00  0.00      LA0  O1-
ATOM   1743  H   ASP A 189       5.668   5.783  -9.708  1.00  0.00      LA0  H  
ATOM   1744  N   TYR A 190       2.747   7.248 -10.533  1.00  0.00      LA0  N  
ATOM   1745  CA  TYR A 190       1.805   8.042 -11.324  1.00  0.00      LA0  C  
ATOM   1746  C   TYR A 190       1.513   7.446 -12.695  1.00  0.00      LA0  C  
ATOM   1747  O   TYR A 190       0.389   7.407 -13.185  1.00  0.00      LA0  O  
ATOM   1748  CB  TYR A 190       2.324   9.479 -11.454  1.00  0.00      LA0  C  
ATOM   1749  CG  TYR A 190       1.343  10.366 -12.188  1.00  0.00      LA0  C  
ATOM   1750  CD1 TYR A 190       0.183  10.807 -11.522  1.00  0.00      LA0  C  
ATOM   1751  CD2 TYR A 190       1.621  10.726 -13.523  1.00  0.00      LA0  C  
ATOM   1752  CE1 TYR A 190      -0.728  11.620 -12.212  1.00  0.00      LA0  C  
ATOM   1753  CE2 TYR A 190       0.713  11.546 -14.210  1.00  0.00      LA0  C  
ATOM   1754  CZ  TYR A 190      -0.452  11.981 -13.546  1.00  0.00      LA0  C  
ATOM   1755  OH  TYR A 190      -1.353  12.781 -14.221  1.00  0.00      LA0  O  
ATOM   1756  H   TYR A 190       3.619   7.639 -10.230  1.00  0.00      LA0  H  
ATOM   1757  HH  TYR A 190      -0.901  13.261 -14.903  1.00  0.00      LA0  H  
ATOM   1758  N   GLU A 191       2.607   6.965 -13.298  1.00  0.00      LA0  N  
ATOM   1759  CA  GLU A 191       2.482   6.360 -14.619  1.00  0.00      LA0  C  
ATOM   1760  C   GLU A 191       1.683   5.065 -14.651  1.00  0.00      LA0  C  
ATOM   1761  O   GLU A 191       1.001   4.766 -15.629  1.00  0.00      LA0  O  
ATOM   1762  CB  GLU A 191       3.863   6.247 -15.266  1.00  0.00      LA0  C  
ATOM   1763  CG  GLU A 191       4.453   7.655 -15.391  1.00  0.00      LA0  C  
ATOM   1764  CD  GLU A 191       5.871   7.637 -15.917  1.00  0.00      LA0  C  
ATOM   1765  OE1 GLU A 191       6.106   8.156 -17.006  1.00  0.00      LA0  O  
ATOM   1766  OE2 GLU A 191       6.783   7.205 -15.213  1.00  0.00      LA0  O1-
ATOM   1767  H   GLU A 191       3.499   7.054 -12.850  1.00  0.00      LA0  H  
ATOM   1768  N   LYS A 192       1.728   4.353 -13.512  1.00  0.00      LA0  N  
ATOM   1769  CA  LYS A 192       0.780   3.255 -13.330  1.00  0.00      LA0  C  
ATOM   1770  C   LYS A 192      -0.638   3.764 -13.104  1.00  0.00      LA0  C  
ATOM   1771  O   LYS A 192      -1.480   3.747 -13.996  1.00  0.00      LA0  O  
ATOM   1772  CB  LYS A 192       1.192   2.330 -12.171  1.00  0.00      LA0  C  
ATOM   1773  CG  LYS A 192       2.656   1.879 -12.163  1.00  0.00      LA0  C  
ATOM   1774  CD  LYS A 192       3.076   1.126 -10.891  1.00  0.00      LA0  C  
ATOM   1775  CE  LYS A 192       2.571   1.798  -9.609  1.00  0.00      LA0  C  
ATOM   1776  NZ  LYS A 192       3.508   1.616  -8.490  1.00  0.00      LA0  N1+
ATOM   1777  H   LYS A 192       2.345   4.652 -12.783  1.00  0.00      LA0  H  
ATOM   1778  HZ1 LYS A 192       3.105   2.053  -7.629  1.00  0.00      LA0  H  
ATOM   1779  HZ2 LYS A 192       3.765   0.634  -8.298  1.00  0.00      LA0  H  
ATOM   1780  HZ3 LYS A 192       4.366   2.202  -8.619  1.00  0.00      LA0  H  
ATOM   1781  N   HIS A 193      -0.857   4.215 -11.859  1.00  0.00      LA0  N  
ATOM   1782  CA  HIS A 193      -2.213   4.478 -11.383  1.00  0.00      LA0  C  
ATOM   1783  C   HIS A 193      -2.936   5.605 -12.088  1.00  0.00      LA0  C  
ATOM   1784  O   HIS A 193      -2.348   6.445 -12.757  1.00  0.00      LA0  O  
ATOM   1785  CB  HIS A 193      -2.195   4.692  -9.876  1.00  0.00      LA0  C  
ATOM   1786  CG  HIS A 193      -2.309   3.356  -9.185  1.00  0.00      LA0  C  
ATOM   1787  CD2 HIS A 193      -1.293   2.641  -8.548  1.00  0.00      LA0  C  
ATOM   1788  ND1 HIS A 193      -3.456   2.657  -9.094  1.00  0.00      LA0  N  
ATOM   1789  CE1 HIS A 193      -3.176   1.508  -8.407  1.00  0.00      LA0  C  
ATOM   1790  NE2 HIS A 193      -1.844   1.498  -8.072  1.00  0.00      LA0  N  
ATOM   1791  H   HIS A 193      -0.078   4.451 -11.278  1.00  0.00      LA0  H  
ATOM   1792  HD1 HIS A 193      -4.342   2.902  -9.454  1.00  0.00      LA0  H  
ATOM   1793  N   LYS A 194      -4.259   5.555 -11.957  1.00  0.00      LA0  N  
ATOM   1794  CA  LYS A 194      -5.061   6.157 -13.010  1.00  0.00      LA0  C  
ATOM   1795  C   LYS A 194      -6.340   6.823 -12.520  1.00  0.00      LA0  C  
ATOM   1796  O   LYS A 194      -6.577   7.994 -12.796  1.00  0.00      LA0  O  
ATOM   1797  CB  LYS A 194      -5.293   5.067 -14.056  1.00  0.00      LA0  C  
ATOM   1798  CG  LYS A 194      -6.032   5.477 -15.324  1.00  0.00      LA0  C  
ATOM   1799  CD  LYS A 194      -6.408   4.257 -16.172  1.00  0.00      LA0  C  
ATOM   1800  CE  LYS A 194      -7.061   3.125 -15.362  1.00  0.00      LA0  C  
ATOM   1801  NZ  LYS A 194      -8.187   3.619 -14.559  1.00  0.00      LA0  N1+
ATOM   1802  H   LYS A 194      -4.668   4.921 -11.302  1.00  0.00      LA0  H  
ATOM   1803  HZ1 LYS A 194      -8.101   3.319 -13.565  1.00  0.00      LA0  H  
ATOM   1804  HZ2 LYS A 194      -8.254   4.658 -14.594  1.00  0.00      LA0  H  
ATOM   1805  HZ3 LYS A 194      -9.108   3.341 -14.959  1.00  0.00      LA0  H  
ATOM   1806  N   VAL A 195      -7.149   6.057 -11.769  1.00  0.00      LA0  N  
ATOM   1807  CA  VAL A 195      -8.285   6.719 -11.120  1.00  0.00      LA0  C  
ATOM   1808  C   VAL A 195      -7.856   7.315  -9.794  1.00  0.00      LA0  C  
ATOM   1809  O   VAL A 195      -7.954   6.690  -8.744  1.00  0.00      LA0  O  
ATOM   1810  CB  VAL A 195      -9.479   5.772 -10.883  1.00  0.00      LA0  C  
ATOM   1811  CG1 VAL A 195     -10.692   6.524 -10.320  1.00  0.00      LA0  C  
ATOM   1812  CG2 VAL A 195      -9.881   4.995 -12.131  1.00  0.00      LA0  C  
ATOM   1813  H   VAL A 195      -6.897   5.110 -11.543  1.00  0.00      LA0  H  
ATOM   1814  N   TYR A 196      -7.364   8.552  -9.872  1.00  0.00      LA0  N  
ATOM   1815  CA  TYR A 196      -6.959   9.197  -8.625  1.00  0.00      LA0  C  
ATOM   1816  C   TYR A 196      -8.133   9.749  -7.847  1.00  0.00      LA0  C  
ATOM   1817  O   TYR A 196      -8.452  10.928  -7.916  1.00  0.00      LA0  O  
ATOM   1818  CB  TYR A 196      -5.938  10.304  -8.887  1.00  0.00      LA0  C  
ATOM   1819  CG  TYR A 196      -4.654   9.723  -9.423  1.00  0.00      LA0  C  
ATOM   1820  CD1 TYR A 196      -3.640   9.376  -8.510  1.00  0.00      LA0  C  
ATOM   1821  CD2 TYR A 196      -4.504   9.542 -10.813  1.00  0.00      LA0  C  
ATOM   1822  CE1 TYR A 196      -2.456   8.805  -8.997  1.00  0.00      LA0  C  
ATOM   1823  CE2 TYR A 196      -3.318   8.973 -11.299  1.00  0.00      LA0  C  
ATOM   1824  CZ  TYR A 196      -2.317   8.595 -10.382  1.00  0.00      LA0  C  
ATOM   1825  OH  TYR A 196      -1.165   7.992 -10.838  1.00  0.00      LA0  O  
ATOM   1826  H   TYR A 196      -7.394   9.054 -10.741  1.00  0.00      LA0  H  
ATOM   1827  HH  TYR A 196      -1.260   7.717 -11.750  1.00  0.00      LA0  H  
ATOM   1828  N   ALA A 197      -8.773   8.835  -7.112  1.00  0.00      LA0  N  
ATOM   1829  CA  ALA A 197      -9.915   9.265  -6.317  1.00  0.00      LA0  C  
ATOM   1830  C   ALA A 197      -9.585   9.364  -4.847  1.00  0.00      LA0  C  
ATOM   1831  O   ALA A 197      -8.986   8.463  -4.268  1.00  0.00      LA0  O  
ATOM   1832  CB  ALA A 197     -11.073   8.281  -6.487  1.00  0.00      LA0  C  
ATOM   1833  H   ALA A 197      -8.456   7.884  -7.116  1.00  0.00      LA0  H  
ATOM   1834  N   CYS A 198     -10.013  10.479  -4.250  1.00  0.00      LA0  N  
ATOM   1835  CA  CYS A 198      -9.914  10.490  -2.795  1.00  0.00      LA0  C  
ATOM   1836  C   CYS A 198     -11.237  10.237  -2.112  1.00  0.00      LA0  C  
ATOM   1837  O   CYS A 198     -12.234  10.918  -2.328  1.00  0.00      LA0  O  
ATOM   1838  CB  CYS A 198      -9.269  11.771  -2.269  1.00  0.00      LA0  C  
ATOM   1839  SG  CYS A 198      -9.844  13.302  -3.048  1.00  0.00      LA0  S  
ATOM   1840  H   CYS A 198     -10.479  11.206  -4.760  1.00  0.00      LA0  H  
ATOM   1841  N   GLU A 199     -11.197   9.199  -1.268  1.00  0.00      LA0  N  
ATOM   1842  CA  GLU A 199     -12.323   8.989  -0.371  1.00  0.00      LA0  C  
ATOM   1843  C   GLU A 199     -12.259   9.919   0.826  1.00  0.00      LA0  C  
ATOM   1844  O   GLU A 199     -11.595   9.680   1.829  1.00  0.00      LA0  O  
ATOM   1845  CB  GLU A 199     -12.417   7.532   0.085  1.00  0.00      LA0  C  
ATOM   1846  CG  GLU A 199     -13.690   7.339   0.911  1.00  0.00      LA0  C  
ATOM   1847  CD  GLU A 199     -13.824   5.934   1.454  1.00  0.00      LA0  C  
ATOM   1848  OE1 GLU A 199     -14.822   5.286   1.165  1.00  0.00      LA0  O  
ATOM   1849  OE2 GLU A 199     -12.937   5.451   2.153  1.00  0.00      LA0  O1-
ATOM   1850  H   GLU A 199     -10.319   8.752  -1.103  1.00  0.00      LA0  H  
ATOM   1851  N   VAL A 200     -13.002  11.007   0.665  1.00  0.00      LA0  N  
ATOM   1852  CA  VAL A 200     -13.173  11.921   1.782  1.00  0.00      LA0  C  
ATOM   1853  C   VAL A 200     -14.303  11.464   2.691  1.00  0.00      LA0  C  
ATOM   1854  O   VAL A 200     -15.435  11.922   2.607  1.00  0.00      LA0  O  
ATOM   1855  CB  VAL A 200     -13.410  13.330   1.224  1.00  0.00      LA0  C  
ATOM   1856  CG1 VAL A 200     -13.657  14.368   2.316  1.00  0.00      LA0  C  
ATOM   1857  CG2 VAL A 200     -12.249  13.733   0.315  1.00  0.00      LA0  C  
ATOM   1858  H   VAL A 200     -13.526  11.129  -0.181  1.00  0.00      LA0  H  
ATOM   1859  N   THR A 201     -13.963  10.528   3.580  1.00  0.00      LA0  N  
ATOM   1860  CA  THR A 201     -15.017  10.187   4.530  1.00  0.00      LA0  C  
ATOM   1861  C   THR A 201     -15.051  11.106   5.736  1.00  0.00      LA0  C  
ATOM   1862  O   THR A 201     -14.337  10.900   6.714  1.00  0.00      LA0  O  
ATOM   1863  CB  THR A 201     -14.887   8.739   4.993  1.00  0.00      LA0  C  
ATOM   1864  CG2 THR A 201     -16.184   8.208   5.607  1.00  0.00      LA0  C  
ATOM   1865  OG1 THR A 201     -14.441   7.894   3.922  1.00  0.00      LA0  O  
ATOM   1866  H   THR A 201     -13.049  10.115   3.615  1.00  0.00      LA0  H  
ATOM   1867  HG1 THR A 201     -15.207   7.786   3.353  1.00  0.00      LA0  H  
ATOM   1868  N   GLN A 202     -15.908  12.129   5.659  1.00  0.00      LA0  N  
ATOM   1869  CA  GLN A 202     -16.069  12.807   6.940  1.00  0.00      LA0  C  
ATOM   1870  C   GLN A 202     -17.191  12.222   7.768  1.00  0.00      LA0  C  
ATOM   1871  O   GLN A 202     -18.366  12.245   7.417  1.00  0.00      LA0  O  
ATOM   1872  CB  GLN A 202     -16.118  14.334   6.826  1.00  0.00      LA0  C  
ATOM   1873  CG  GLN A 202     -17.322  14.962   6.132  1.00  0.00      LA0  C  
ATOM   1874  CD  GLN A 202     -17.181  16.460   6.274  1.00  0.00      LA0  C  
ATOM   1875  NE2 GLN A 202     -18.157  17.033   6.978  1.00  0.00      LA0  N  
ATOM   1876  OE1 GLN A 202     -16.242  17.069   5.788  1.00  0.00      LA0  O  
ATOM   1877  H   GLN A 202     -16.505  12.245   4.859  1.00  0.00      LA0  H  
ATOM   1878 HE21 GLN A 202     -18.906  16.517   7.382  1.00  0.00      LA0  H  
ATOM   1879 HE22 GLN A 202     -18.114  18.029   7.097  1.00  0.00      LA0  H  
ATOM   1880  N   GLY A 203     -16.752  11.638   8.891  1.00  0.00      LA0  N  
ATOM   1881  CA  GLY A 203     -17.716  10.897   9.700  1.00  0.00      LA0  C  
ATOM   1882  C   GLY A 203     -18.255   9.693   8.952  1.00  0.00      LA0  C  
ATOM   1883  O   GLY A 203     -17.528   8.781   8.585  1.00  0.00      LA0  O  
ATOM   1884  H   GLY A 203     -15.769  11.578   9.055  1.00  0.00      LA0  H  
ATOM   1885  N   THR A 204     -19.565   9.764   8.709  1.00  0.00      LA0  N  
ATOM   1886  CA  THR A 204     -20.214   8.725   7.916  1.00  0.00      LA0  C  
ATOM   1887  C   THR A 204     -19.913   8.809   6.429  1.00  0.00      LA0  C  
ATOM   1888  O   THR A 204     -19.943   7.839   5.682  1.00  0.00      LA0  O  
ATOM   1889  CB  THR A 204     -21.714   8.865   8.149  1.00  0.00      LA0  C  
ATOM   1890  CG2 THR A 204     -22.127   8.239   9.483  1.00  0.00      LA0  C  
ATOM   1891  OG1 THR A 204     -22.068  10.259   8.135  1.00  0.00      LA0  O  
ATOM   1892  H   THR A 204     -20.113  10.559   8.973  1.00  0.00      LA0  H  
ATOM   1893  HG1 THR A 204     -22.042  10.548   7.222  1.00  0.00      LA0  H  
ATOM   1894  N   THR A 205     -19.693  10.055   6.013  1.00  0.00      LA0  N  
ATOM   1895  CA  THR A 205     -19.974  10.297   4.611  1.00  0.00      LA0  C  
ATOM   1896  C   THR A 205     -18.750  10.366   3.725  1.00  0.00      LA0  C  
ATOM   1897  O   THR A 205     -17.998  11.333   3.737  1.00  0.00      LA0  O  
ATOM   1898  CB  THR A 205     -20.839  11.553   4.532  1.00  0.00      LA0  C  
ATOM   1899  CG2 THR A 205     -21.508  11.721   3.164  1.00  0.00      LA0  C  
ATOM   1900  OG1 THR A 205     -21.823  11.518   5.584  1.00  0.00      LA0  O  
ATOM   1901  H   THR A 205     -19.520  10.822   6.632  1.00  0.00      LA0  H  
ATOM   1902  HG1 THR A 205     -22.314  12.328   5.507  1.00  0.00      LA0  H  
ATOM   1903  N   SER A 206     -18.602   9.292   2.939  1.00  0.00      LA0  N  
ATOM   1904  CA  SER A 206     -17.623   9.344   1.858  1.00  0.00      LA0  C  
ATOM   1905  C   SER A 206     -18.049  10.214   0.690  1.00  0.00      LA0  C  
ATOM   1906  O   SER A 206     -18.788   9.805  -0.195  1.00  0.00      LA0  O  
ATOM   1907  CB  SER A 206     -17.294   7.936   1.365  1.00  0.00      LA0  C  
ATOM   1908  OG  SER A 206     -16.660   7.191   2.414  1.00  0.00      LA0  O  
ATOM   1909  H   SER A 206     -19.187   8.491   3.064  1.00  0.00      LA0  H  
ATOM   1910  HG  SER A 206     -16.270   6.424   1.985  1.00  0.00      LA0  H  
ATOM   1911  N   VAL A 207     -17.531  11.442   0.726  1.00  0.00      LA0  N  
ATOM   1912  CA  VAL A 207     -17.566  12.236  -0.498  1.00  0.00      LA0  C  
ATOM   1913  C   VAL A 207     -16.339  11.864  -1.324  1.00  0.00      LA0  C  
ATOM   1914  O   VAL A 207     -15.350  11.379  -0.783  1.00  0.00      LA0  O  
ATOM   1915  CB  VAL A 207     -17.608  13.730  -0.132  1.00  0.00      LA0  C  
ATOM   1916  CG1 VAL A 207     -17.866  14.637  -1.339  1.00  0.00      LA0  C  
ATOM   1917  CG2 VAL A 207     -18.658  13.981   0.955  1.00  0.00      LA0  C  
ATOM   1918  H   VAL A 207     -16.970  11.709   1.511  1.00  0.00      LA0  H  
ATOM   1919  N   THR A 208     -16.426  12.059  -2.644  1.00  0.00      LA0  N  
ATOM   1920  CA  THR A 208     -15.277  11.659  -3.452  1.00  0.00      LA0  C  
ATOM   1921  C   THR A 208     -15.115  12.555  -4.667  1.00  0.00      LA0  C  
ATOM   1922  O   THR A 208     -16.084  12.965  -5.293  1.00  0.00      LA0  O  
ATOM   1923  CB  THR A 208     -15.421  10.173  -3.836  1.00  0.00      LA0  C  
ATOM   1924  CG2 THR A 208     -14.209   9.598  -4.576  1.00  0.00      LA0  C  
ATOM   1925  OG1 THR A 208     -15.681   9.400  -2.658  1.00  0.00      LA0  O  
ATOM   1926  H   THR A 208     -17.255  12.392  -3.090  1.00  0.00      LA0  H  
ATOM   1927  HG1 THR A 208     -15.184   9.815  -1.958  1.00  0.00      LA0  H  
ATOM   1928  N   LYS A 209     -13.845  12.850  -4.962  1.00  0.00      LA0  N  
ATOM   1929  CA  LYS A 209     -13.521  13.500  -6.227  1.00  0.00      LA0  C  
ATOM   1930  C   LYS A 209     -12.375  12.708  -6.820  1.00  0.00      LA0  C  
ATOM   1931  O   LYS A 209     -11.547  12.183  -6.083  1.00  0.00      LA0  O  
ATOM   1932  CB  LYS A 209     -13.142  14.968  -5.958  1.00  0.00      LA0  C  
ATOM   1933  CG  LYS A 209     -12.560  15.799  -7.111  1.00  0.00      LA0  C  
ATOM   1934  CD  LYS A 209     -13.524  16.166  -8.243  1.00  0.00      LA0  C  
ATOM   1935  CE  LYS A 209     -14.498  17.301  -7.906  1.00  0.00      LA0  C  
ATOM   1936  NZ  LYS A 209     -13.766  18.545  -7.628  1.00  0.00      LA0  N1+
ATOM   1937  H   LYS A 209     -13.098  12.521  -4.380  1.00  0.00      LA0  H  
ATOM   1938  HZ1 LYS A 209     -13.470  18.568  -6.631  1.00  0.00      LA0  H  
ATOM   1939  HZ2 LYS A 209     -12.955  18.663  -8.273  1.00  0.00      LA0  H  
ATOM   1940  HZ3 LYS A 209     -14.405  19.364  -7.765  1.00  0.00      LA0  H  
ATOM   1941  N   SER A 210     -12.359  12.631  -8.151  1.00  0.00      LA0  N  
ATOM   1942  CA  SER A 210     -11.158  12.071  -8.745  1.00  0.00      LA0  C  
ATOM   1943  C   SER A 210     -10.529  13.050  -9.707  1.00  0.00      LA0  C  
ATOM   1944  O   SER A 210     -11.154  14.013 -10.142  1.00  0.00      LA0  O  
ATOM   1945  CB  SER A 210     -11.484  10.745  -9.438  1.00  0.00      LA0  C  
ATOM   1946  OG  SER A 210     -12.567  10.915 -10.358  1.00  0.00      LA0  O  
ATOM   1947  H   SER A 210     -13.074  12.961  -8.765  1.00  0.00      LA0  H  
ATOM   1948  HG  SER A 210     -12.241  10.587 -11.199  1.00  0.00      LA0  H  
ATOM   1949  N   PHE A 211      -9.282  12.735 -10.062  1.00  0.00      LA0  N  
ATOM   1950  CA  PHE A 211      -8.971  12.995 -11.458  1.00  0.00      LA0  C  
ATOM   1951  C   PHE A 211      -8.626  11.670 -12.095  1.00  0.00      LA0  C  
ATOM   1952  O   PHE A 211      -8.236  10.734 -11.407  1.00  0.00      LA0  O  
ATOM   1953  CB  PHE A 211      -7.910  14.101 -11.638  1.00  0.00      LA0  C  
ATOM   1954  CG  PHE A 211      -6.482  13.602 -11.695  1.00  0.00      LA0  C  
ATOM   1955  CD1 PHE A 211      -5.727  13.495 -10.509  1.00  0.00      LA0  C  
ATOM   1956  CD2 PHE A 211      -5.924  13.275 -12.952  1.00  0.00      LA0  C  
ATOM   1957  CE1 PHE A 211      -4.388  13.066 -10.585  1.00  0.00      LA0  C  
ATOM   1958  CE2 PHE A 211      -4.588  12.842 -13.027  1.00  0.00      LA0  C  
ATOM   1959  CZ  PHE A 211      -3.832  12.749 -11.841  1.00  0.00      LA0  C  
ATOM   1960  H   PHE A 211      -8.760  12.053  -9.545  1.00  0.00      LA0  H  
ATOM   1961  N   ASN A 212      -8.799  11.617 -13.413  1.00  0.00      LA0  N  
ATOM   1962  CA  ASN A 212      -8.517  10.332 -14.035  1.00  0.00      LA0  C  
ATOM   1963  C   ASN A 212      -7.526  10.528 -15.146  1.00  0.00      LA0  C  
ATOM   1964  O   ASN A 212      -7.579  11.505 -15.886  1.00  0.00      LA0  O  
ATOM   1965  CB  ASN A 212      -9.783   9.687 -14.594  1.00  0.00      LA0  C  
ATOM   1966  CG  ASN A 212     -10.701   9.203 -13.490  1.00  0.00      LA0  C  
ATOM   1967  ND2 ASN A 212     -10.967   7.898 -13.552  1.00  0.00      LA0  N  
ATOM   1968  OD1 ASN A 212     -11.175   9.953 -12.643  1.00  0.00      LA0  O  
ATOM   1969  H   ASN A 212      -9.076  12.400 -13.966  1.00  0.00      LA0  H  
ATOM   1970 HD21 ASN A 212     -10.526   7.297 -14.228  1.00  0.00      LA0  H  
ATOM   1971 HD22 ASN A 212     -11.608   7.488 -12.909  1.00  0.00      LA0  H  
ATOM   1972  N   ARG A 213      -6.606   9.567 -15.240  1.00  0.00      LA0  N  
ATOM   1973  CA  ARG A 213      -5.692   9.641 -16.375  1.00  0.00      LA0  C  
ATOM   1974  C   ARG A 213      -6.341   9.187 -17.666  1.00  0.00      LA0  C  
ATOM   1975  O   ARG A 213      -6.336   8.019 -18.027  1.00  0.00      LA0  O  
ATOM   1976  CB  ARG A 213      -4.406   8.862 -16.106  1.00  0.00      LA0  C  
ATOM   1977  CG  ARG A 213      -3.426   9.636 -15.226  1.00  0.00      LA0  C  
ATOM   1978  CD  ARG A 213      -2.179   8.826 -14.869  1.00  0.00      LA0  C  
ATOM   1979  NE  ARG A 213      -1.432   8.377 -16.047  1.00  0.00      LA0  N  
ATOM   1980  CZ  ARG A 213      -0.969   7.105 -16.096  1.00  0.00      LA0  C  
ATOM   1981  NH1 ARG A 213      -1.286   6.231 -15.155  1.00  0.00      LA0  N1+
ATOM   1982  NH2 ARG A 213      -0.175   6.710 -17.085  1.00  0.00      LA0  N  
ATOM   1983  H   ARG A 213      -6.643   8.794 -14.603  1.00  0.00      LA0  H  
ATOM   1984  HE  ARG A 213      -1.207   9.061 -16.740  1.00  0.00      LA0  H  
ATOM   1985 HH11 ARG A 213      -1.013   5.262 -15.188  1.00  0.00      LA0  H  
ATOM   1986 HH12 ARG A 213      -1.791   6.518 -14.337  1.00  0.00      LA0  H  
ATOM   1987 HH21 ARG A 213       0.232   5.790 -17.024  1.00  0.00      LA0  H  
ATOM   1988 HH22 ARG A 213       0.051   7.293 -17.863  1.00  0.00      LA0  H  
ATOM   1989  N   GLY A 214      -6.906  10.183 -18.354  1.00  0.00      LA0  N  
ATOM   1990  CA  GLY A 214      -7.467   9.877 -19.667  1.00  0.00      LA0  C  
ATOM   1991  C   GLY A 214      -8.941   9.524 -19.626  1.00  0.00      LA0  C  
ATOM   1992  O   GLY A 214      -9.749  10.023 -20.398  1.00  0.00      LA0  O  
ATOM   1993  H   GLY A 214      -7.052  11.060 -17.891  1.00  0.00      LA0  H  
ATOM   1994  N   GLU A 215      -9.264   8.645 -18.666  1.00  0.00      LA0  N  
ATOM   1995  CA  GLU A 215     -10.673   8.287 -18.467  1.00  0.00      LA0  C  
ATOM   1996  C   GLU A 215     -11.591   9.487 -18.280  1.00  0.00      LA0  C  
ATOM   1997  O   GLU A 215     -11.305  10.403 -17.514  1.00  0.00      LA0  O  
ATOM   1998  CB  GLU A 215     -10.814   7.359 -17.265  1.00  0.00      LA0  C  
ATOM   1999  CG  GLU A 215      -9.917   6.125 -17.335  1.00  0.00      LA0  C  
ATOM   2000  CD  GLU A 215      -9.810   5.514 -15.956  1.00  0.00      LA0  C  
ATOM   2001  OE1 GLU A 215      -9.165   6.101 -15.092  1.00  0.00      LA0  O  
ATOM   2002  OE2 GLU A 215     -10.310   4.415 -15.742  1.00  0.00      LA0  O1-
ATOM   2003  H   GLU A 215      -8.528   8.223 -18.135  1.00  0.00      LA0  H  
TER   
ATOM   2004  N   GLU B   1       4.856  52.618  19.830  1.00  0.00      LB0  N  
ATOM   2005  CA  GLU B   1       6.306  52.465  19.698  1.00  0.00      LB0  C  
ATOM   2006  C   GLU B   1       6.860  51.298  20.487  1.00  0.00      LB0  C  
ATOM   2007  O   GLU B   1       7.824  50.642  20.099  1.00  0.00      LB0  O  
ATOM   2008  CB  GLU B   1       7.023  53.740  20.127  1.00  0.00      LB0  C  
ATOM   2009  CG  GLU B   1       6.658  54.949  19.269  1.00  0.00      LB0  C  
ATOM   2010  CD  GLU B   1       7.315  56.173  19.861  1.00  0.00      LB0  C  
ATOM   2011  OE1 GLU B   1       6.709  56.795  20.731  1.00  0.00      LB0  O  
ATOM   2012  OE2 GLU B   1       8.430  56.495  19.455  1.00  0.00      LB0  O1-
ATOM   2013  H   GLU B   1       4.439  53.485  19.551  1.00  0.00      LB0  H  
ATOM   2014  N   VAL B   2       6.190  51.070  21.626  1.00  0.00      LB0  N  
ATOM   2015  CA  VAL B   2       6.613  49.973  22.492  1.00  0.00      LB0  C  
ATOM   2016  C   VAL B   2       6.383  48.605  21.875  1.00  0.00      LB0  C  
ATOM   2017  O   VAL B   2       5.272  48.223  21.532  1.00  0.00      LB0  O  
ATOM   2018  CB  VAL B   2       5.979  50.088  23.890  1.00  0.00      LB0  C  
ATOM   2019  CG1 VAL B   2       6.503  51.332  24.605  1.00  0.00      LB0  C  
ATOM   2020  CG2 VAL B   2       4.445  50.073  23.873  1.00  0.00      LB0  C  
ATOM   2021  H   VAL B   2       5.357  51.599  21.782  1.00  0.00      LB0  H  
ATOM   2022  N   GLN B   3       7.506  47.894  21.729  1.00  0.00      LB0  N  
ATOM   2023  CA  GLN B   3       7.433  46.562  21.132  1.00  0.00      LB0  C  
ATOM   2024  C   GLN B   3       8.679  45.785  21.477  1.00  0.00      LB0  C  
ATOM   2025  O   GLN B   3       9.706  46.368  21.808  1.00  0.00      LB0  O  
ATOM   2026  CB  GLN B   3       7.223  46.648  19.612  1.00  0.00      LB0  C  
ATOM   2027  CG  GLN B   3       8.368  47.338  18.870  1.00  0.00      LB0  C  
ATOM   2028  CD  GLN B   3       7.886  47.835  17.527  1.00  0.00      LB0  C  
ATOM   2029  NE2 GLN B   3       7.598  49.138  17.522  1.00  0.00      LB0  N  
ATOM   2030  OE1 GLN B   3       7.785  47.112  16.549  1.00  0.00      LB0  O  
ATOM   2031  H   GLN B   3       8.386  48.270  22.031  1.00  0.00      LB0  H  
ATOM   2032 HE21 GLN B   3       7.696  49.687  18.354  1.00  0.00      LB0  H  
ATOM   2033 HE22 GLN B   3       7.286  49.550  16.669  1.00  0.00      LB0  H  
ATOM   2034  N   LEU B   4       8.544  44.461  21.392  1.00  0.00      LB0  N  
ATOM   2035  CA  LEU B   4       9.734  43.646  21.592  1.00  0.00      LB0  C  
ATOM   2036  C   LEU B   4      10.070  42.922  20.314  1.00  0.00      LB0  C  
ATOM   2037  O   LEU B   4       9.263  42.177  19.781  1.00  0.00      LB0  O  
ATOM   2038  CB  LEU B   4       9.491  42.654  22.723  1.00  0.00      LB0  C  
ATOM   2039  CG  LEU B   4       9.377  43.337  24.082  1.00  0.00      LB0  C  
ATOM   2040  CD1 LEU B   4       8.662  42.459  25.102  1.00  0.00      LB0  C  
ATOM   2041  CD2 LEU B   4      10.741  43.802  24.582  1.00  0.00      LB0  C  
ATOM   2042  H   LEU B   4       7.690  44.019  21.113  1.00  0.00      LB0  H  
ATOM   2043  N   VAL B   5      11.285  43.198  19.837  1.00  0.00      LB0  N  
ATOM   2044  CA  VAL B   5      11.704  42.495  18.632  1.00  0.00      LB0  C  
ATOM   2045  C   VAL B   5      12.723  41.428  18.975  1.00  0.00      LB0  C  
ATOM   2046  O   VAL B   5      13.934  41.658  19.003  1.00  0.00      LB0  O  
ATOM   2047  CB  VAL B   5      12.256  43.480  17.589  1.00  0.00      LB0  C  
ATOM   2048  CG1 VAL B   5      12.553  42.784  16.256  1.00  0.00      LB0  C  
ATOM   2049  CG2 VAL B   5      11.310  44.670  17.396  1.00  0.00      LB0  C  
ATOM   2050  H   VAL B   5      11.888  43.839  20.312  1.00  0.00      LB0  H  
ATOM   2051  N   GLU B   6      12.191  40.240  19.272  1.00  0.00      LB0  N  
ATOM   2052  CA  GLU B   6      13.149  39.165  19.483  1.00  0.00      LB0  C  
ATOM   2053  C   GLU B   6      13.765  38.676  18.191  1.00  0.00      LB0  C  
ATOM   2054  O   GLU B   6      13.187  38.732  17.113  1.00  0.00      LB0  O  
ATOM   2055  CB  GLU B   6      12.635  38.031  20.387  1.00  0.00      LB0  C  
ATOM   2056  CG  GLU B   6      11.586  37.052  19.860  1.00  0.00      LB0  C  
ATOM   2057  CD  GLU B   6      10.203  37.652  19.892  1.00  0.00      LB0  C  
ATOM   2058  OE1 GLU B   6       9.937  38.571  19.138  1.00  0.00      LB0  O  
ATOM   2059  OE2 GLU B   6       9.364  37.179  20.644  1.00  0.00      LB0  O1-
ATOM   2060  H   GLU B   6      11.210  40.064  19.149  1.00  0.00      LB0  H  
ATOM   2061  N   SER B   7      15.027  38.282  18.345  1.00  0.00      LB0  N  
ATOM   2062  CA  SER B   7      15.903  38.318  17.186  1.00  0.00      LB0  C  
ATOM   2063  C   SER B   7      17.030  37.313  17.315  1.00  0.00      LB0  C  
ATOM   2064  O   SER B   7      17.796  37.305  18.274  1.00  0.00      LB0  O  
ATOM   2065  CB  SER B   7      16.421  39.756  17.024  1.00  0.00      LB0  C  
ATOM   2066  OG  SER B   7      16.433  40.427  18.297  1.00  0.00      LB0  O  
ATOM   2067  H   SER B   7      15.410  38.227  19.263  1.00  0.00      LB0  H  
ATOM   2068  HG  SER B   7      15.576  40.844  18.388  1.00  0.00      LB0  H  
ATOM   2069  N   GLY B   8      17.093  36.445  16.306  1.00  0.00      LB0  N  
ATOM   2070  CA  GLY B   8      18.070  35.369  16.394  1.00  0.00      LB0  C  
ATOM   2071  C   GLY B   8      17.343  34.068  16.177  1.00  0.00      LB0  C  
ATOM   2072  O   GLY B   8      16.302  34.042  15.530  1.00  0.00      LB0  O  
ATOM   2073  H   GLY B   8      16.405  36.416  15.580  1.00  0.00      LB0  H  
ATOM   2074  N   GLY B   9      17.907  33.004  16.757  1.00  0.00      LB0  N  
ATOM   2075  CA  GLY B   9      17.290  31.718  16.450  1.00  0.00      LB0  C  
ATOM   2076  C   GLY B   9      17.765  31.174  15.118  1.00  0.00      LB0  C  
ATOM   2077  O   GLY B   9      18.866  31.471  14.669  1.00  0.00      LB0  O  
ATOM   2078  H   GLY B   9      18.775  33.086  17.249  1.00  0.00      LB0  H  
ATOM   2079  N   GLY B  10      16.891  30.368  14.509  1.00  0.00      LB0  N  
ATOM   2080  CA  GLY B  10      17.317  29.709  13.281  1.00  0.00      LB0  C  
ATOM   2081  C   GLY B  10      17.584  28.236  13.502  1.00  0.00      LB0  C  
ATOM   2082  O   GLY B  10      17.197  27.653  14.509  1.00  0.00      LB0  O  
ATOM   2083  H   GLY B  10      16.003  30.160  14.920  1.00  0.00      LB0  H  
ATOM   2084  N   LEU B  11      18.244  27.656  12.492  1.00  0.00      LB0  N  
ATOM   2085  CA  LEU B  11      18.564  26.233  12.571  1.00  0.00      LB0  C  
ATOM   2086  C   LEU B  11      19.839  26.015  13.365  1.00  0.00      LB0  C  
ATOM   2087  O   LEU B  11      20.847  26.668  13.130  1.00  0.00      LB0  O  
ATOM   2088  CB  LEU B  11      18.688  25.678  11.146  1.00  0.00      LB0  C  
ATOM   2089  CG  LEU B  11      18.928  24.169  11.015  1.00  0.00      LB0  C  
ATOM   2090  CD1 LEU B  11      17.750  23.342  11.526  1.00  0.00      LB0  C  
ATOM   2091  CD2 LEU B  11      19.296  23.787   9.580  1.00  0.00      LB0  C  
ATOM   2092  H   LEU B  11      18.654  28.228  11.784  1.00  0.00      LB0  H  
ATOM   2093  N   VAL B  12      19.749  25.076  14.311  1.00  0.00      LB0  N  
ATOM   2094  CA  VAL B  12      20.936  24.753  15.093  1.00  0.00      LB0  C  
ATOM   2095  C   VAL B  12      21.026  23.257  15.323  1.00  0.00      LB0  C  
ATOM   2096  O   VAL B  12      20.048  22.590  15.636  1.00  0.00      LB0  O  
ATOM   2097  CB  VAL B  12      20.944  25.558  16.410  1.00  0.00      LB0  C  
ATOM   2098  CG1 VAL B  12      19.651  25.366  17.203  1.00  0.00      LB0  C  
ATOM   2099  CG2 VAL B  12      22.198  25.320  17.258  1.00  0.00      LB0  C  
ATOM   2100  H   VAL B  12      18.884  24.601  14.479  1.00  0.00      LB0  H  
ATOM   2101  N   GLN B  13      22.250  22.752  15.133  1.00  0.00      LB0  N  
ATOM   2102  CA  GLN B  13      22.431  21.327  15.389  1.00  0.00      LB0  C  
ATOM   2103  C   GLN B  13      22.553  21.037  16.878  1.00  0.00      LB0  C  
ATOM   2104  O   GLN B  13      23.240  21.747  17.608  1.00  0.00      LB0  O  
ATOM   2105  CB  GLN B  13      23.630  20.809  14.589  1.00  0.00      LB0  C  
ATOM   2106  CG  GLN B  13      23.458  21.055  13.085  1.00  0.00      LB0  C  
ATOM   2107  CD  GLN B  13      24.614  20.443  12.323  1.00  0.00      LB0  C  
ATOM   2108  NE2 GLN B  13      24.262  19.837  11.186  1.00  0.00      LB0  N  
ATOM   2109  OE1 GLN B  13      25.766  20.498  12.729  1.00  0.00      LB0  O  
ATOM   2110  H   GLN B  13      23.022  23.360  14.961  1.00  0.00      LB0  H  
ATOM   2111 HE21 GLN B  13      23.319  19.779  10.849  1.00  0.00      LB0  H  
ATOM   2112 HE22 GLN B  13      24.986  19.420  10.641  1.00  0.00      LB0  H  
ATOM   2113  N   PRO B  14      21.828  19.977  17.319  1.00  0.00      LB0  N  
ATOM   2114  CA  PRO B  14      21.838  19.604  18.739  1.00  0.00      LB0  C  
ATOM   2115  C   PRO B  14      23.225  19.498  19.347  1.00  0.00      LB0  C  
ATOM   2116  O   PRO B  14      24.159  18.982  18.747  1.00  0.00      LB0  O  
ATOM   2117  CB  PRO B  14      21.072  18.277  18.749  1.00  0.00      LB0  C  
ATOM   2118  CG  PRO B  14      20.128  18.362  17.552  1.00  0.00      LB0  C  
ATOM   2119  CD  PRO B  14      20.962  19.113  16.523  1.00  0.00      LB0  C  
ATOM   2120  N   GLY B  15      23.318  20.037  20.566  1.00  0.00      LB0  N  
ATOM   2121  CA  GLY B  15      24.627  20.093  21.204  1.00  0.00      LB0  C  
ATOM   2122  C   GLY B  15      25.228  21.482  21.155  1.00  0.00      LB0  C  
ATOM   2123  O   GLY B  15      25.783  21.980  22.131  1.00  0.00      LB0  O  
ATOM   2124  H   GLY B  15      22.514  20.474  20.967  1.00  0.00      LB0  H  
ATOM   2125  N   GLY B  16      25.081  22.095  19.971  1.00  0.00      LB0  N  
ATOM   2126  CA  GLY B  16      25.622  23.440  19.821  1.00  0.00      LB0  C  
ATOM   2127  C   GLY B  16      24.823  24.497  20.556  1.00  0.00      LB0  C  
ATOM   2128  O   GLY B  16      23.700  24.284  21.006  1.00  0.00      LB0  O  
ATOM   2129  H   GLY B  16      24.541  21.682  19.235  1.00  0.00      LB0  H  
ATOM   2130  N   SER B  17      25.479  25.655  20.651  1.00  0.00      LB0  N  
ATOM   2131  CA  SER B  17      24.792  26.809  21.209  1.00  0.00      LB0  C  
ATOM   2132  C   SER B  17      24.344  27.758  20.117  1.00  0.00      LB0  C  
ATOM   2133  O   SER B  17      24.855  27.732  19.005  1.00  0.00      LB0  O  
ATOM   2134  CB  SER B  17      25.717  27.530  22.187  1.00  0.00      LB0  C  
ATOM   2135  OG  SER B  17      26.095  26.647  23.251  1.00  0.00      LB0  O  
ATOM   2136  H   SER B  17      26.379  25.764  20.236  1.00  0.00      LB0  H  
ATOM   2137  HG  SER B  17      26.455  27.216  23.931  1.00  0.00      LB0  H  
ATOM   2138  N   LEU B  18      23.383  28.605  20.493  1.00  0.00      LB0  N  
ATOM   2139  CA  LEU B  18      22.896  29.632  19.581  1.00  0.00      LB0  C  
ATOM   2140  C   LEU B  18      22.557  30.855  20.417  1.00  0.00      LB0  C  
ATOM   2141  O   LEU B  18      22.691  30.806  21.635  1.00  0.00      LB0  O  
ATOM   2142  CB  LEU B  18      21.690  29.072  18.818  1.00  0.00      LB0  C  
ATOM   2143  CG  LEU B  18      21.383  29.742  17.477  1.00  0.00      LB0  C  
ATOM   2144  CD1 LEU B  18      22.558  29.657  16.502  1.00  0.00      LB0  C  
ATOM   2145  CD2 LEU B  18      20.101  29.182  16.867  1.00  0.00      LB0  C  
ATOM   2146  H   LEU B  18      22.982  28.533  21.409  1.00  0.00      LB0  H  
ATOM   2147  N   ARG B  19      22.121  31.941  19.763  1.00  0.00      LB0  N  
ATOM   2148  CA  ARG B  19      21.691  33.059  20.597  1.00  0.00      LB0  C  
ATOM   2149  C   ARG B  19      20.366  33.643  20.149  1.00  0.00      LB0  C  
ATOM   2150  O   ARG B  19      20.028  33.659  18.970  1.00  0.00      LB0  O  
ATOM   2151  CB  ARG B  19      22.748  34.169  20.662  1.00  0.00      LB0  C  
ATOM   2152  CG  ARG B  19      22.760  34.869  22.027  1.00  0.00      LB0  C  
ATOM   2153  CD  ARG B  19      23.456  36.228  22.054  1.00  0.00      LB0  C  
ATOM   2154  NE  ARG B  19      22.666  37.230  21.337  1.00  0.00      LB0  N  
ATOM   2155  CZ  ARG B  19      23.203  38.409  20.963  1.00  0.00      LB0  C  
ATOM   2156  NH1 ARG B  19      24.463  38.711  21.278  1.00  0.00      LB0  N1+
ATOM   2157  NH2 ARG B  19      22.460  39.273  20.281  1.00  0.00      LB0  N  
ATOM   2158  H   ARG B  19      22.032  31.983  18.768  1.00  0.00      LB0  H  
ATOM   2159  HE  ARG B  19      21.686  37.043  21.205  1.00  0.00      LB0  H  
ATOM   2160 HH11 ARG B  19      24.871  39.593  21.038  1.00  0.00      LB0  H  
ATOM   2161 HH12 ARG B  19      25.026  38.049  21.775  1.00  0.00      LB0  H  
ATOM   2162 HH21 ARG B  19      22.796  40.171  19.998  1.00  0.00      LB0  H  
ATOM   2163 HH22 ARG B  19      21.512  39.031  20.034  1.00  0.00      LB0  H  
ATOM   2164  N   LEU B  20      19.653  34.146  21.158  1.00  0.00      LB0  N  
ATOM   2165  CA  LEU B  20      18.555  35.065  20.899  1.00  0.00      LB0  C  
ATOM   2166  C   LEU B  20      18.910  36.451  21.390  1.00  0.00      LB0  C  
ATOM   2167  O   LEU B  20      19.890  36.660  22.102  1.00  0.00      LB0  O  
ATOM   2168  CB  LEU B  20      17.289  34.588  21.598  1.00  0.00      LB0  C  
ATOM   2169  CG  LEU B  20      16.509  33.542  20.813  1.00  0.00      LB0  C  
ATOM   2170  CD1 LEU B  20      15.501  32.837  21.710  1.00  0.00      LB0  C  
ATOM   2171  CD2 LEU B  20      15.842  34.141  19.575  1.00  0.00      LB0  C  
ATOM   2172  H   LEU B  20      19.970  33.994  22.095  1.00  0.00      LB0  H  
ATOM   2173  N   SER B  21      18.052  37.378  20.975  1.00  0.00      LB0  N  
ATOM   2174  CA  SER B  21      18.151  38.779  21.363  1.00  0.00      LB0  C  
ATOM   2175  C   SER B  21      16.734  39.307  21.425  1.00  0.00      LB0  C  
ATOM   2176  O   SER B  21      15.821  38.596  21.027  1.00  0.00      LB0  O  
ATOM   2177  CB  SER B  21      18.965  39.556  20.325  1.00  0.00      LB0  C  
ATOM   2178  OG  SER B  21      19.899  38.675  19.672  1.00  0.00      LB0  O  
ATOM   2179  H   SER B  21      17.320  37.131  20.337  1.00  0.00      LB0  H  
ATOM   2180  HG  SER B  21      19.335  38.140  19.105  1.00  0.00      LB0  H  
ATOM   2181  N   CYS B  22      16.574  40.539  21.910  1.00  0.00      LB0  N  
ATOM   2182  CA  CYS B  22      15.247  41.149  21.934  1.00  0.00      LB0  C  
ATOM   2183  C   CYS B  22      15.383  42.636  22.130  1.00  0.00      LB0  C  
ATOM   2184  O   CYS B  22      15.613  43.111  23.234  1.00  0.00      LB0  O  
ATOM   2185  CB  CYS B  22      14.382  40.549  23.048  1.00  0.00      LB0  C  
ATOM   2186  SG  CYS B  22      12.786  41.371  23.272  1.00  0.00      LB0  S  
ATOM   2187  H   CYS B  22      17.343  40.992  22.364  1.00  0.00      LB0  H  
ATOM   2188  N   ALA B  23      15.274  43.359  21.013  1.00  0.00      LB0  N  
ATOM   2189  CA  ALA B  23      15.399  44.803  21.180  1.00  0.00      LB0  C  
ATOM   2190  C   ALA B  23      14.084  45.409  21.612  1.00  0.00      LB0  C  
ATOM   2191  O   ALA B  23      13.056  45.192  20.979  1.00  0.00      LB0  O  
ATOM   2192  CB  ALA B  23      15.849  45.458  19.875  1.00  0.00      LB0  C  
ATOM   2193  H   ALA B  23      14.971  42.937  20.157  1.00  0.00      LB0  H  
ATOM   2194  N   ALA B  24      14.141  46.161  22.716  1.00  0.00      LB0  N  
ATOM   2195  CA  ALA B  24      12.898  46.836  23.063  1.00  0.00      LB0  C  
ATOM   2196  C   ALA B  24      12.822  48.220  22.474  1.00  0.00      LB0  C  
ATOM   2197  O   ALA B  24      13.654  49.086  22.717  1.00  0.00      LB0  O  
ATOM   2198  CB  ALA B  24      12.711  46.962  24.569  1.00  0.00      LB0  C  
ATOM   2199  H   ALA B  24      15.001  46.333  23.204  1.00  0.00      LB0  H  
ATOM   2200  N   SER B  25      11.763  48.392  21.689  1.00  0.00      LB0  N  
ATOM   2201  CA  SER B  25      11.466  49.755  21.288  1.00  0.00      LB0  C  
ATOM   2202  C   SER B  25      10.556  50.401  22.314  1.00  0.00      LB0  C  
ATOM   2203  O   SER B  25       9.755  49.746  22.979  1.00  0.00      LB0  O  
ATOM   2204  CB  SER B  25      10.878  49.746  19.876  1.00  0.00      LB0  C  
ATOM   2205  OG  SER B  25      10.551  51.068  19.440  1.00  0.00      LB0  O  
ATOM   2206  H   SER B  25      11.115  47.638  21.574  1.00  0.00      LB0  H  
ATOM   2207  HG  SER B  25       9.605  51.154  19.544  1.00  0.00      LB0  H  
ATOM   2208  N   GLY B  26      10.738  51.722  22.429  1.00  0.00      LB0  N  
ATOM   2209  CA  GLY B  26       9.948  52.475  23.397  1.00  0.00      LB0  C  
ATOM   2210  C   GLY B  26      10.405  52.333  24.839  1.00  0.00      LB0  C  
ATOM   2211  O   GLY B  26      11.076  53.189  25.400  1.00  0.00      LB0  O  
ATOM   2212  H   GLY B  26      11.412  52.172  21.843  1.00  0.00      LB0  H  
ATOM   2213  N   PHE B  27       9.973  51.220  25.445  1.00  0.00      LB0  N  
ATOM   2214  CA  PHE B  27      10.197  51.149  26.886  1.00  0.00      LB0  C  
ATOM   2215  C   PHE B  27      11.594  50.710  27.287  1.00  0.00      LB0  C  
ATOM   2216  O   PHE B  27      12.273  49.975  26.581  1.00  0.00      LB0  O  
ATOM   2217  CB  PHE B  27       9.104  50.315  27.579  1.00  0.00      LB0  C  
ATOM   2218  CG  PHE B  27       9.339  48.826  27.438  1.00  0.00      LB0  C  
ATOM   2219  CD1 PHE B  27       9.056  48.176  26.217  1.00  0.00      LB0  C  
ATOM   2220  CD2 PHE B  27       9.849  48.113  28.546  1.00  0.00      LB0  C  
ATOM   2221  CE1 PHE B  27       9.296  46.795  26.101  1.00  0.00      LB0  C  
ATOM   2222  CE2 PHE B  27      10.088  46.731  28.431  1.00  0.00      LB0  C  
ATOM   2223  CZ  PHE B  27       9.809  46.087  27.208  1.00  0.00      LB0  C  
ATOM   2224  H   PHE B  27       9.618  50.466  24.890  1.00  0.00      LB0  H  
ATOM   2225  N   SER B  28      11.979  51.177  28.481  1.00  0.00      LB0  N  
ATOM   2226  CA  SER B  28      13.273  50.748  29.000  1.00  0.00      LB0  C  
ATOM   2227  C   SER B  28      13.249  49.341  29.582  1.00  0.00      LB0  C  
ATOM   2228  O   SER B  28      12.940  49.092  30.746  1.00  0.00      LB0  O  
ATOM   2229  CB  SER B  28      13.802  51.801  29.981  1.00  0.00      LB0  C  
ATOM   2230  OG  SER B  28      15.051  51.402  30.556  1.00  0.00      LB0  O  
ATOM   2231  H   SER B  28      11.370  51.758  29.016  1.00  0.00      LB0  H  
ATOM   2232  HG  SER B  28      14.881  51.341  31.496  1.00  0.00      LB0  H  
ATOM   2233  N   LEU B  29      13.633  48.427  28.683  1.00  0.00      LB0  N  
ATOM   2234  CA  LEU B  29      13.937  47.037  29.020  1.00  0.00      LB0  C  
ATOM   2235  C   LEU B  29      14.966  46.933  30.136  1.00  0.00      LB0  C  
ATOM   2236  O   LEU B  29      14.869  46.127  31.055  1.00  0.00      LB0  O  
ATOM   2237  CB  LEU B  29      14.385  46.364  27.717  1.00  0.00      LB0  C  
ATOM   2238  CG  LEU B  29      14.855  44.910  27.712  1.00  0.00      LB0  C  
ATOM   2239  CD1 LEU B  29      14.513  44.252  26.378  1.00  0.00      LB0  C  
ATOM   2240  CD2 LEU B  29      16.345  44.766  28.021  1.00  0.00      LB0  C  
ATOM   2241  H   LEU B  29      13.875  48.780  27.777  1.00  0.00      LB0  H  
ATOM   2242  N   SER B  30      15.943  47.845  30.045  1.00  0.00      LB0  N  
ATOM   2243  CA  SER B  30      16.958  47.897  31.094  1.00  0.00      LB0  C  
ATOM   2244  C   SER B  30      16.493  48.201  32.519  1.00  0.00      LB0  C  
ATOM   2245  O   SER B  30      17.273  48.138  33.460  1.00  0.00      LB0  O  
ATOM   2246  CB  SER B  30      18.084  48.827  30.644  1.00  0.00      LB0  C  
ATOM   2247  OG  SER B  30      18.553  48.393  29.359  1.00  0.00      LB0  O  
ATOM   2248  H   SER B  30      16.030  48.432  29.234  1.00  0.00      LB0  H  
ATOM   2249  HG  SER B  30      19.198  49.041  29.080  1.00  0.00      LB0  H  
ATOM   2250  N   SER B  31      15.195  48.496  32.661  1.00  0.00      LB0  N  
ATOM   2251  CA  SER B  31      14.689  48.693  34.018  1.00  0.00      LB0  C  
ATOM   2252  C   SER B  31      13.684  47.657  34.504  1.00  0.00      LB0  C  
ATOM   2253  O   SER B  31      13.029  47.835  35.524  1.00  0.00      LB0  O  
ATOM   2254  CB  SER B  31      14.118  50.108  34.142  1.00  0.00      LB0  C  
ATOM   2255  OG  SER B  31      13.801  50.620  32.836  1.00  0.00      LB0  O  
ATOM   2256  H   SER B  31      14.591  48.612  31.873  1.00  0.00      LB0  H  
ATOM   2257  HG  SER B  31      13.145  50.034  32.462  1.00  0.00      LB0  H  
ATOM   2258  N   TYR B  32      13.547  46.575  33.723  1.00  0.00      LB0  N  
ATOM   2259  CA  TYR B  32      12.457  45.670  34.078  1.00  0.00      LB0  C  
ATOM   2260  C   TYR B  32      12.899  44.249  34.371  1.00  0.00      LB0  C  
ATOM   2261  O   TYR B  32      14.051  43.877  34.172  1.00  0.00      LB0  O  
ATOM   2262  CB  TYR B  32      11.389  45.692  32.980  1.00  0.00      LB0  C  
ATOM   2263  CG  TYR B  32      10.079  46.225  33.514  1.00  0.00      LB0  C  
ATOM   2264  CD1 TYR B  32       9.247  45.385  34.284  1.00  0.00      LB0  C  
ATOM   2265  CD2 TYR B  32       9.717  47.552  33.213  1.00  0.00      LB0  C  
ATOM   2266  CE1 TYR B  32       8.008  45.871  34.736  1.00  0.00      LB0  C  
ATOM   2267  CE2 TYR B  32       8.477  48.037  33.660  1.00  0.00      LB0  C  
ATOM   2268  CZ  TYR B  32       7.630  47.183  34.396  1.00  0.00      LB0  C  
ATOM   2269  OH  TYR B  32       6.384  47.658  34.756  1.00  0.00      LB0  O  
ATOM   2270  H   TYR B  32      14.133  46.390  32.932  1.00  0.00      LB0  H  
ATOM   2271  HH  TYR B  32       5.916  47.042  35.325  1.00  0.00      LB0  H  
ATOM   2272  N   TYR B  33      11.903  43.473  34.838  1.00  0.00      LB0  N  
ATOM   2273  CA  TYR B  33      11.991  42.020  34.696  1.00  0.00      LB0  C  
ATOM   2274  C   TYR B  33      11.680  41.709  33.244  1.00  0.00      LB0  C  
ATOM   2275  O   TYR B  33      10.672  42.157  32.704  1.00  0.00      LB0  O  
ATOM   2276  CB  TYR B  33      10.964  41.312  35.597  1.00  0.00      LB0  C  
ATOM   2277  CG  TYR B  33      11.384  41.170  37.050  1.00  0.00      LB0  C  
ATOM   2278  CD1 TYR B  33      11.201  39.920  37.683  1.00  0.00      LB0  C  
ATOM   2279  CD2 TYR B  33      11.917  42.271  37.751  1.00  0.00      LB0  C  
ATOM   2280  CE1 TYR B  33      11.573  39.762  39.032  1.00  0.00      LB0  C  
ATOM   2281  CE2 TYR B  33      12.302  42.109  39.092  1.00  0.00      LB0  C  
ATOM   2282  CZ  TYR B  33      12.148  40.855  39.713  1.00  0.00      LB0  C  
ATOM   2283  OH  TYR B  33      12.626  40.708  41.003  1.00  0.00      LB0  O  
ATOM   2284  H   TYR B  33      10.999  43.866  34.990  1.00  0.00      LB0  H  
ATOM   2285  HH  TYR B  33      11.914  40.608  41.644  1.00  0.00      LB0  H  
ATOM   2286  N   MET B  34      12.623  41.003  32.618  1.00  0.00      LB0  N  
ATOM   2287  CA  MET B  34      12.445  40.746  31.195  1.00  0.00      LB0  C  
ATOM   2288  C   MET B  34      12.570  39.278  30.890  1.00  0.00      LB0  C  
ATOM   2289  O   MET B  34      13.477  38.600  31.364  1.00  0.00      LB0  O  
ATOM   2290  CB  MET B  34      13.437  41.554  30.357  1.00  0.00      LB0  C  
ATOM   2291  CG  MET B  34      13.277  43.071  30.479  1.00  0.00      LB0  C  
ATOM   2292  SD  MET B  34      11.644  43.670  30.003  1.00  0.00      LB0  S  
ATOM   2293  CE  MET B  34      11.583  43.004  28.332  1.00  0.00      LB0  C  
ATOM   2294  H   MET B  34      13.397  40.633  33.133  1.00  0.00      LB0  H  
ATOM   2295  N   THR B  35      11.608  38.819  30.097  1.00  0.00      LB0  N  
ATOM   2296  CA  THR B  35      11.326  37.395  30.174  1.00  0.00      LB0  C  
ATOM   2297  C   THR B  35      11.402  36.689  28.834  1.00  0.00      LB0  C  
ATOM   2298  O   THR B  35      10.996  37.210  27.800  1.00  0.00      LB0  O  
ATOM   2299  CB  THR B  35       9.951  37.269  30.841  1.00  0.00      LB0  C  
ATOM   2300  CG2 THR B  35       9.559  35.856  31.263  1.00  0.00      LB0  C  
ATOM   2301  OG1 THR B  35       9.919  38.163  31.954  1.00  0.00      LB0  O  
ATOM   2302  H   THR B  35      10.936  39.443  29.700  1.00  0.00      LB0  H  
ATOM   2303  HG1 THR B  35       9.406  37.746  32.656  1.00  0.00      LB0  H  
ATOM   2304  N   TRP B  36      11.950  35.470  28.907  1.00  0.00      LB0  N  
ATOM   2305  CA  TRP B  36      11.820  34.566  27.772  1.00  0.00      LB0  C  
ATOM   2306  C   TRP B  36      10.812  33.487  28.085  1.00  0.00      LB0  C  
ATOM   2307  O   TRP B  36      10.965  32.702  29.016  1.00  0.00      LB0  O  
ATOM   2308  CB  TRP B  36      13.147  33.895  27.432  1.00  0.00      LB0  C  
ATOM   2309  CG  TRP B  36      14.105  34.874  26.806  1.00  0.00      LB0  C  
ATOM   2310  CD1 TRP B  36      15.222  35.454  27.418  1.00  0.00      LB0  C  
ATOM   2311  CD2 TRP B  36      14.104  35.384  25.459  1.00  0.00      LB0  C  
ATOM   2312  CE2 TRP B  36      15.237  36.260  25.337  1.00  0.00      LB0  C  
ATOM   2313  CE3 TRP B  36      13.248  35.177  24.357  1.00  0.00      LB0  C  
ATOM   2314  NE1 TRP B  36      15.896  36.267  26.564  1.00  0.00      LB0  N  
ATOM   2315  CZ2 TRP B  36      15.496  36.903  24.109  1.00  0.00      LB0  C  
ATOM   2316  CZ3 TRP B  36      13.517  35.826  23.136  1.00  0.00      LB0  C  
ATOM   2317  CH2 TRP B  36      14.631  36.684  23.017  1.00  0.00      LB0  C  
ATOM   2318  H   TRP B  36      12.266  35.123  29.791  1.00  0.00      LB0  H  
ATOM   2319  HE1 TRP B  36      16.720  36.757  26.789  1.00  0.00      LB0  H  
ATOM   2320  N   VAL B  37       9.768  33.475  27.261  1.00  0.00      LB0  N  
ATOM   2321  CA  VAL B  37       8.832  32.362  27.349  1.00  0.00      LB0  C  
ATOM   2322  C   VAL B  37       8.853  31.678  26.002  1.00  0.00      LB0  C  
ATOM   2323  O   VAL B  37       9.026  32.336  24.988  1.00  0.00      LB0  O  
ATOM   2324  CB  VAL B  37       7.420  32.869  27.679  1.00  0.00      LB0  C  
ATOM   2325  CG1 VAL B  37       6.431  31.725  27.913  1.00  0.00      LB0  C  
ATOM   2326  CG2 VAL B  37       7.432  33.831  28.867  1.00  0.00      LB0  C  
ATOM   2327  H   VAL B  37       9.711  34.123  26.497  1.00  0.00      LB0  H  
ATOM   2328  N   ARG B  38       8.691  30.358  26.000  1.00  0.00      LB0  N  
ATOM   2329  CA  ARG B  38       8.559  29.778  24.674  1.00  0.00      LB0  C  
ATOM   2330  C   ARG B  38       7.300  28.950  24.559  1.00  0.00      LB0  C  
ATOM   2331  O   ARG B  38       6.615  28.672  25.536  1.00  0.00      LB0  O  
ATOM   2332  CB  ARG B  38       9.817  28.980  24.308  1.00  0.00      LB0  C  
ATOM   2333  CG  ARG B  38       9.911  27.634  25.021  1.00  0.00      LB0  C  
ATOM   2334  CD  ARG B  38      11.198  26.876  24.748  1.00  0.00      LB0  C  
ATOM   2335  NE  ARG B  38      11.046  25.493  25.172  1.00  0.00      LB0  N  
ATOM   2336  CZ  ARG B  38      12.057  24.615  25.107  1.00  0.00      LB0  C  
ATOM   2337  NH1 ARG B  38      11.837  23.357  25.465  1.00  0.00      LB0  N1+
ATOM   2338  NH2 ARG B  38      13.258  24.997  24.690  1.00  0.00      LB0  N  
ATOM   2339  H   ARG B  38       8.592  29.795  26.821  1.00  0.00      LB0  H  
ATOM   2340  HE  ARG B  38      10.141  25.177  25.470  1.00  0.00      LB0  H  
ATOM   2341 HH11 ARG B  38      12.509  22.636  25.275  1.00  0.00      LB0  H  
ATOM   2342 HH12 ARG B  38      10.970  23.100  25.913  1.00  0.00      LB0  H  
ATOM   2343 HH21 ARG B  38      14.038  24.363  24.745  1.00  0.00      LB0  H  
ATOM   2344 HH22 ARG B  38      13.442  25.912  24.317  1.00  0.00      LB0  H  
ATOM   2345  N   GLN B  39       7.057  28.530  23.322  1.00  0.00      LB0  N  
ATOM   2346  CA  GLN B  39       6.107  27.458  23.105  1.00  0.00      LB0  C  
ATOM   2347  C   GLN B  39       6.734  26.478  22.144  1.00  0.00      LB0  C  
ATOM   2348  O   GLN B  39       6.913  26.766  20.966  1.00  0.00      LB0  O  
ATOM   2349  CB  GLN B  39       4.803  28.015  22.535  1.00  0.00      LB0  C  
ATOM   2350  CG  GLN B  39       3.738  26.944  22.294  1.00  0.00      LB0  C  
ATOM   2351  CD  GLN B  39       2.545  27.578  21.619  1.00  0.00      LB0  C  
ATOM   2352  NE2 GLN B  39       1.401  27.388  22.266  1.00  0.00      LB0  N  
ATOM   2353  OE1 GLN B  39       2.635  28.219  20.580  1.00  0.00      LB0  O  
ATOM   2354  H   GLN B  39       7.567  28.914  22.552  1.00  0.00      LB0  H  
ATOM   2355 HE21 GLN B  39       1.339  26.844  23.106  1.00  0.00      LB0  H  
ATOM   2356 HE22 GLN B  39       0.576  27.838  21.929  1.00  0.00      LB0  H  
ATOM   2357  N   ALA B  40       7.056  25.288  22.671  1.00  0.00      LB0  N  
ATOM   2358  CA  ALA B  40       7.293  24.238  21.681  1.00  0.00      LB0  C  
ATOM   2359  C   ALA B  40       5.962  23.900  21.031  1.00  0.00      LB0  C  
ATOM   2360  O   ALA B  40       4.965  23.737  21.727  1.00  0.00      LB0  O  
ATOM   2361  CB  ALA B  40       7.923  23.004  22.329  1.00  0.00      LB0  C  
ATOM   2362  H   ALA B  40       6.923  25.103  23.643  1.00  0.00      LB0  H  
ATOM   2363  N   PRO B  41       5.958  23.900  19.675  1.00  0.00      LB0  N  
ATOM   2364  CA  PRO B  41       4.701  23.937  18.918  1.00  0.00      LB0  C  
ATOM   2365  C   PRO B  41       3.529  23.152  19.486  1.00  0.00      LB0  C  
ATOM   2366  O   PRO B  41       3.556  21.939  19.637  1.00  0.00      LB0  O  
ATOM   2367  CB  PRO B  41       5.155  23.509  17.521  1.00  0.00      LB0  C  
ATOM   2368  CG  PRO B  41       6.555  24.110  17.401  1.00  0.00      LB0  C  
ATOM   2369  CD  PRO B  41       7.129  23.924  18.802  1.00  0.00      LB0  C  
ATOM   2370  N   GLY B  42       2.487  23.928  19.815  1.00  0.00      LB0  N  
ATOM   2371  CA  GLY B  42       1.290  23.261  20.317  1.00  0.00      LB0  C  
ATOM   2372  C   GLY B  42       1.112  23.309  21.824  1.00  0.00      LB0  C  
ATOM   2373  O   GLY B  42       0.012  23.562  22.316  1.00  0.00      LB0  O  
ATOM   2374  H   GLY B  42       2.564  24.922  19.758  1.00  0.00      LB0  H  
ATOM   2375  N   LYS B  43       2.234  23.050  22.520  1.00  0.00      LB0  N  
ATOM   2376  CA  LYS B  43       2.238  22.964  23.984  1.00  0.00      LB0  C  
ATOM   2377  C   LYS B  43       1.743  24.212  24.699  1.00  0.00      LB0  C  
ATOM   2378  O   LYS B  43       1.435  25.231  24.092  1.00  0.00      LB0  O  
ATOM   2379  CB  LYS B  43       3.651  22.628  24.476  1.00  0.00      LB0  C  
ATOM   2380  CG  LYS B  43       4.121  21.206  24.160  1.00  0.00      LB0  C  
ATOM   2381  CD  LYS B  43       5.632  21.037  24.356  1.00  0.00      LB0  C  
ATOM   2382  CE  LYS B  43       6.153  21.358  25.761  1.00  0.00      LB0  C  
ATOM   2383  NZ  LYS B  43       7.621  21.419  25.729  1.00  0.00      LB0  N1+
ATOM   2384  H   LYS B  43       3.093  22.948  22.014  1.00  0.00      LB0  H  
ATOM   2385  HZ1 LYS B  43       8.030  21.612  26.671  1.00  0.00      LB0  H  
ATOM   2386  HZ2 LYS B  43       8.074  20.577  25.334  1.00  0.00      LB0  H  
ATOM   2387  HZ3 LYS B  43       7.939  22.261  25.201  1.00  0.00      LB0  H  
ATOM   2388  N   GLY B  44       1.705  24.079  26.034  1.00  0.00      LB0  N  
ATOM   2389  CA  GLY B  44       1.506  25.275  26.846  1.00  0.00      LB0  C  
ATOM   2390  C   GLY B  44       2.731  26.167  26.848  1.00  0.00      LB0  C  
ATOM   2391  O   GLY B  44       3.722  25.896  26.176  1.00  0.00      LB0  O  
ATOM   2392  H   GLY B  44       1.913  23.208  26.471  1.00  0.00      LB0  H  
ATOM   2393  N   LEU B  45       2.620  27.248  27.630  1.00  0.00      LB0  N  
ATOM   2394  CA  LEU B  45       3.753  28.168  27.620  1.00  0.00      LB0  C  
ATOM   2395  C   LEU B  45       4.920  27.709  28.467  1.00  0.00      LB0  C  
ATOM   2396  O   LEU B  45       4.952  27.789  29.689  1.00  0.00      LB0  O  
ATOM   2397  CB  LEU B  45       3.329  29.585  27.988  1.00  0.00      LB0  C  
ATOM   2398  CG  LEU B  45       2.414  30.242  26.959  1.00  0.00      LB0  C  
ATOM   2399  CD1 LEU B  45       1.999  31.635  27.425  1.00  0.00      LB0  C  
ATOM   2400  CD2 LEU B  45       3.026  30.261  25.555  1.00  0.00      LB0  C  
ATOM   2401  H   LEU B  45       1.860  27.338  28.274  1.00  0.00      LB0  H  
ATOM   2402  N   GLU B  46       5.893  27.197  27.722  1.00  0.00      LB0  N  
ATOM   2403  CA  GLU B  46       7.106  26.675  28.326  1.00  0.00      LB0  C  
ATOM   2404  C   GLU B  46       8.060  27.801  28.697  1.00  0.00      LB0  C  
ATOM   2405  O   GLU B  46       8.924  28.223  27.940  1.00  0.00      LB0  O  
ATOM   2406  CB  GLU B  46       7.669  25.663  27.329  1.00  0.00      LB0  C  
ATOM   2407  CG  GLU B  46       8.739  24.683  27.817  1.00  0.00      LB0  C  
ATOM   2408  CD  GLU B  46       9.002  23.638  26.737  1.00  0.00      LB0  C  
ATOM   2409  OE1 GLU B  46       9.529  22.574  27.036  1.00  0.00      LB0  O  
ATOM   2410  OE2 GLU B  46       8.662  23.834  25.573  1.00  0.00      LB0  O1-
ATOM   2411  H   GLU B  46       5.813  27.291  26.728  1.00  0.00      LB0  H  
ATOM   2412  N   TRP B  47       7.832  28.304  29.918  1.00  0.00      LB0  N  
ATOM   2413  CA  TRP B  47       8.685  29.378  30.431  1.00  0.00      LB0  C  
ATOM   2414  C   TRP B  47      10.166  29.014  30.449  1.00  0.00      LB0  C  
ATOM   2415  O   TRP B  47      10.557  27.942  30.896  1.00  0.00      LB0  O  
ATOM   2416  CB  TRP B  47       8.161  29.795  31.813  1.00  0.00      LB0  C  
ATOM   2417  CG  TRP B  47       9.001  30.887  32.438  1.00  0.00      LB0  C  
ATOM   2418  CD1 TRP B  47       9.385  32.109  31.863  1.00  0.00      LB0  C  
ATOM   2419  CD2 TRP B  47       9.594  30.884  33.752  1.00  0.00      LB0  C  
ATOM   2420  CE2 TRP B  47      10.316  32.115  33.895  1.00  0.00      LB0  C  
ATOM   2421  CE3 TRP B  47       9.571  29.954  34.813  1.00  0.00      LB0  C  
ATOM   2422  NE1 TRP B  47      10.161  32.832  32.714  1.00  0.00      LB0  N  
ATOM   2423  CZ2 TRP B  47      10.998  32.390  35.098  1.00  0.00      LB0  C  
ATOM   2424  CZ3 TRP B  47      10.256  30.247  36.009  1.00  0.00      LB0  C  
ATOM   2425  CH2 TRP B  47      10.966  31.457  36.154  1.00  0.00      LB0  C  
ATOM   2426  H   TRP B  47       7.046  27.953  30.429  1.00  0.00      LB0  H  
ATOM   2427  HE1 TRP B  47      10.544  33.719  32.525  1.00  0.00      LB0  H  
ATOM   2428  N   VAL B  48      10.957  29.959  29.915  1.00  0.00      LB0  N  
ATOM   2429  CA  VAL B  48      12.399  29.735  29.882  1.00  0.00      LB0  C  
ATOM   2430  C   VAL B  48      13.100  30.396  31.055  1.00  0.00      LB0  C  
ATOM   2431  O   VAL B  48      13.761  29.750  31.862  1.00  0.00      LB0  O  
ATOM   2432  CB  VAL B  48      13.005  30.226  28.553  1.00  0.00      LB0  C  
ATOM   2433  CG1 VAL B  48      14.469  29.803  28.399  1.00  0.00      LB0  C  
ATOM   2434  CG2 VAL B  48      12.167  29.798  27.350  1.00  0.00      LB0  C  
ATOM   2435  H   VAL B  48      10.578  30.841  29.634  1.00  0.00      LB0  H  
ATOM   2436  N   SER B  49      12.935  31.725  31.103  1.00  0.00      LB0  N  
ATOM   2437  CA  SER B  49      13.768  32.500  32.018  1.00  0.00      LB0  C  
ATOM   2438  C   SER B  49      13.220  33.894  32.231  1.00  0.00      LB0  C  
ATOM   2439  O   SER B  49      12.337  34.338  31.507  1.00  0.00      LB0  O  
ATOM   2440  CB  SER B  49      15.196  32.564  31.465  1.00  0.00      LB0  C  
ATOM   2441  OG  SER B  49      15.173  32.720  30.039  1.00  0.00      LB0  O  
ATOM   2442  H   SER B  49      12.367  32.217  30.440  1.00  0.00      LB0  H  
ATOM   2443  HG  SER B  49      16.068  32.876  29.769  1.00  0.00      LB0  H  
ATOM   2444  N   VAL B  50      13.797  34.571  33.232  1.00  0.00      LB0  N  
ATOM   2445  CA  VAL B  50      13.559  36.002  33.396  1.00  0.00      LB0  C  
ATOM   2446  C   VAL B  50      14.765  36.619  34.079  1.00  0.00      LB0  C  
ATOM   2447  O   VAL B  50      15.340  36.064  35.008  1.00  0.00      LB0  O  
ATOM   2448  CB  VAL B  50      12.248  36.285  34.154  1.00  0.00      LB0  C  
ATOM   2449  CG1 VAL B  50      12.197  35.541  35.478  1.00  0.00      LB0  C  
ATOM   2450  CG2 VAL B  50      11.984  37.778  34.353  1.00  0.00      LB0  C  
ATOM   2451  H   VAL B  50      14.455  34.136  33.850  1.00  0.00      LB0  H  
ATOM   2452  N   ILE B  51      15.155  37.779  33.551  1.00  0.00      LB0  N  
ATOM   2453  CA  ILE B  51      16.194  38.506  34.258  1.00  0.00      LB0  C  
ATOM   2454  C   ILE B  51      15.548  39.622  35.050  1.00  0.00      LB0  C  
ATOM   2455  O   ILE B  51      14.683  40.338  34.557  1.00  0.00      LB0  O  
ATOM   2456  CB  ILE B  51      17.274  38.992  33.273  1.00  0.00      LB0  C  
ATOM   2457  CG1 ILE B  51      18.529  39.463  34.005  1.00  0.00      LB0  C  
ATOM   2458  CG2 ILE B  51      16.749  40.018  32.264  1.00  0.00      LB0  C  
ATOM   2459  CD1 ILE B  51      19.695  39.739  33.054  1.00  0.00      LB0  C  
ATOM   2460  H   ILE B  51      14.620  38.191  32.812  1.00  0.00      LB0  H  
ATOM   2461  N   ASN B  52      15.969  39.724  36.313  1.00  0.00      LB0  N  
ATOM   2462  CA  ASN B  52      15.335  40.775  37.099  1.00  0.00      LB0  C  
ATOM   2463  C   ASN B  52      15.771  42.187  36.741  1.00  0.00      LB0  C  
ATOM   2464  O   ASN B  52      16.600  42.410  35.862  1.00  0.00      LB0  O  
ATOM   2465  CB  ASN B  52      15.366  40.457  38.608  1.00  0.00      LB0  C  
ATOM   2466  CG  ASN B  52      16.631  40.843  39.352  1.00  0.00      LB0  C  
ATOM   2467  ND2 ASN B  52      16.681  40.340  40.585  1.00  0.00      LB0  N  
ATOM   2468  OD1 ASN B  52      17.508  41.553  38.872  1.00  0.00      LB0  O  
ATOM   2469  H   ASN B  52      16.646  39.073  36.657  1.00  0.00      LB0  H  
ATOM   2470 HD21 ASN B  52      15.936  39.744  40.910  1.00  0.00      LB0  H  
ATOM   2471 HD22 ASN B  52      17.427  40.532  41.217  1.00  0.00      LB0  H  
ATOM   2472  N   VAL B  53      15.187  43.146  37.482  1.00  0.00      LB0  N  
ATOM   2473  CA  VAL B  53      15.498  44.553  37.217  1.00  0.00      LB0  C  
ATOM   2474  C   VAL B  53      16.965  44.912  37.068  1.00  0.00      LB0  C  
ATOM   2475  O   VAL B  53      17.314  45.778  36.280  1.00  0.00      LB0  O  
ATOM   2476  CB  VAL B  53      14.826  45.485  38.228  1.00  0.00      LB0  C  
ATOM   2477  CG1 VAL B  53      13.337  45.600  37.920  1.00  0.00      LB0  C  
ATOM   2478  CG2 VAL B  53      15.109  45.083  39.679  1.00  0.00      LB0  C  
ATOM   2479  H   VAL B  53      14.487  42.890  38.146  1.00  0.00      LB0  H  
ATOM   2480  N   TYR B  54      17.817  44.200  37.814  1.00  0.00      LB0  N  
ATOM   2481  CA  TYR B  54      19.229  44.439  37.550  1.00  0.00      LB0  C  
ATOM   2482  C   TYR B  54      19.878  43.331  36.745  1.00  0.00      LB0  C  
ATOM   2483  O   TYR B  54      20.321  43.539  35.622  1.00  0.00      LB0  O  
ATOM   2484  CB  TYR B  54      19.978  44.760  38.852  1.00  0.00      LB0  C  
ATOM   2485  CG  TYR B  54      19.297  45.925  39.541  1.00  0.00      LB0  C  
ATOM   2486  CD1 TYR B  54      18.713  45.719  40.808  1.00  0.00      LB0  C  
ATOM   2487  CD2 TYR B  54      19.238  47.176  38.889  1.00  0.00      LB0  C  
ATOM   2488  CE1 TYR B  54      18.008  46.773  41.413  1.00  0.00      LB0  C  
ATOM   2489  CE2 TYR B  54      18.526  48.226  39.489  1.00  0.00      LB0  C  
ATOM   2490  CZ  TYR B  54      17.903  48.004  40.734  1.00  0.00      LB0  C  
ATOM   2491  OH  TYR B  54      17.156  49.018  41.300  1.00  0.00      LB0  O  
ATOM   2492  H   TYR B  54      17.503  43.455  38.402  1.00  0.00      LB0  H  
ATOM   2493  HH  TYR B  54      16.950  49.650  40.609  1.00  0.00      LB0  H  
ATOM   2494  N   GLY B  55      19.903  42.142  37.363  1.00  0.00      LB0  N  
ATOM   2495  CA  GLY B  55      20.627  41.066  36.689  1.00  0.00      LB0  C  
ATOM   2496  C   GLY B  55      20.490  39.690  37.317  1.00  0.00      LB0  C  
ATOM   2497  O   GLY B  55      21.324  38.813  37.148  1.00  0.00      LB0  O  
ATOM   2498  H   GLY B  55      19.442  42.019  38.243  1.00  0.00      LB0  H  
ATOM   2499  N   GLY B  56      19.392  39.530  38.066  1.00  0.00      LB0  N  
ATOM   2500  CA  GLY B  56      19.172  38.217  38.669  1.00  0.00      LB0  C  
ATOM   2501  C   GLY B  56      18.652  37.226  37.650  1.00  0.00      LB0  C  
ATOM   2502  O   GLY B  56      17.623  37.444  37.024  1.00  0.00      LB0  O  
ATOM   2503  H   GLY B  56      18.696  40.245  38.083  1.00  0.00      LB0  H  
ATOM   2504  N   THR B  57      19.428  36.153  37.493  1.00  0.00      LB0  N  
ATOM   2505  CA  THR B  57      19.114  35.186  36.450  1.00  0.00      LB0  C  
ATOM   2506  C   THR B  57      18.169  34.077  36.890  1.00  0.00      LB0  C  
ATOM   2507  O   THR B  57      18.563  32.994  37.328  1.00  0.00      LB0  O  
ATOM   2508  CB  THR B  57      20.444  34.647  35.929  1.00  0.00      LB0  C  
ATOM   2509  CG2 THR B  57      21.065  35.614  34.920  1.00  0.00      LB0  C  
ATOM   2510  OG1 THR B  57      21.353  34.460  37.026  1.00  0.00      LB0  O  
ATOM   2511  H   THR B  57      20.271  36.008  38.012  1.00  0.00      LB0  H  
ATOM   2512  HG1 THR B  57      22.195  34.262  36.635  1.00  0.00      LB0  H  
ATOM   2513  N   TYR B  58      16.878  34.400  36.756  1.00  0.00      LB0  N  
ATOM   2514  CA  TYR B  58      15.916  33.337  37.023  1.00  0.00      LB0  C  
ATOM   2515  C   TYR B  58      15.590  32.575  35.753  1.00  0.00      LB0  C  
ATOM   2516  O   TYR B  58      15.835  33.037  34.643  1.00  0.00      LB0  O  
ATOM   2517  CB  TYR B  58      14.615  33.845  37.643  1.00  0.00      LB0  C  
ATOM   2518  CG  TYR B  58      14.770  35.037  38.564  1.00  0.00      LB0  C  
ATOM   2519  CD1 TYR B  58      15.596  34.983  39.708  1.00  0.00      LB0  C  
ATOM   2520  CD2 TYR B  58      14.017  36.183  38.250  1.00  0.00      LB0  C  
ATOM   2521  CE1 TYR B  58      15.610  36.082  40.587  1.00  0.00      LB0  C  
ATOM   2522  CE2 TYR B  58      14.019  37.271  39.130  1.00  0.00      LB0  C  
ATOM   2523  CZ  TYR B  58      14.799  37.200  40.298  1.00  0.00      LB0  C  
ATOM   2524  OH  TYR B  58      14.759  38.264  41.176  1.00  0.00      LB0  O  
ATOM   2525  H   TYR B  58      16.585  35.257  36.324  1.00  0.00      LB0  H  
ATOM   2526  HH  TYR B  58      13.832  38.468  41.341  1.00  0.00      LB0  H  
ATOM   2527  N   TYR B  59      15.060  31.373  35.964  1.00  0.00      LB0  N  
ATOM   2528  CA  TYR B  59      14.823  30.422  34.884  1.00  0.00      LB0  C  
ATOM   2529  C   TYR B  59      13.735  29.483  35.349  1.00  0.00      LB0  C  
ATOM   2530  O   TYR B  59      13.308  29.538  36.495  1.00  0.00      LB0  O  
ATOM   2531  CB  TYR B  59      16.049  29.540  34.613  1.00  0.00      LB0  C  
ATOM   2532  CG  TYR B  59      17.254  30.257  34.051  1.00  0.00      LB0  C  
ATOM   2533  CD1 TYR B  59      17.477  30.224  32.661  1.00  0.00      LB0  C  
ATOM   2534  CD2 TYR B  59      18.149  30.896  34.931  1.00  0.00      LB0  C  
ATOM   2535  CE1 TYR B  59      18.643  30.809  32.147  1.00  0.00      LB0  C  
ATOM   2536  CE2 TYR B  59      19.316  31.481  34.421  1.00  0.00      LB0  C  
ATOM   2537  CZ  TYR B  59      19.554  31.410  33.037  1.00  0.00      LB0  C  
ATOM   2538  OH  TYR B  59      20.722  31.937  32.536  1.00  0.00      LB0  O  
ATOM   2539  H   TYR B  59      14.857  31.056  36.896  1.00  0.00      LB0  H  
ATOM   2540  HH  TYR B  59      21.281  31.188  32.321  1.00  0.00      LB0  H  
ATOM   2541  N   ALA B  60      13.355  28.585  34.437  1.00  0.00      LB0  N  
ATOM   2542  CA  ALA B  60      12.809  27.334  34.944  1.00  0.00      LB0  C  
ATOM   2543  C   ALA B  60      13.906  26.287  34.900  1.00  0.00      LB0  C  
ATOM   2544  O   ALA B  60      14.879  26.423  34.160  1.00  0.00      LB0  O  
ATOM   2545  CB  ALA B  60      11.625  26.881  34.091  1.00  0.00      LB0  C  
ATOM   2546  H   ALA B  60      13.658  28.668  33.487  1.00  0.00      LB0  H  
ATOM   2547  N   SER B  61      13.724  25.231  35.696  1.00  0.00      LB0  N  
ATOM   2548  CA  SER B  61      14.768  24.222  35.881  1.00  0.00      LB0  C  
ATOM   2549  C   SER B  61      15.436  23.697  34.613  1.00  0.00      LB0  C  
ATOM   2550  O   SER B  61      16.653  23.624  34.496  1.00  0.00      LB0  O  
ATOM   2551  CB  SER B  61      14.214  23.075  36.728  1.00  0.00      LB0  C  
ATOM   2552  OG  SER B  61      13.913  23.530  38.051  1.00  0.00      LB0  O  
ATOM   2553  H   SER B  61      12.943  25.282  36.328  1.00  0.00      LB0  H  
ATOM   2554  HG  SER B  61      13.296  24.268  37.990  1.00  0.00      LB0  H  
ATOM   2555  N   TRP B  62      14.578  23.373  33.628  1.00  0.00      LB0  N  
ATOM   2556  CA  TRP B  62      15.096  22.839  32.359  1.00  0.00      LB0  C  
ATOM   2557  C   TRP B  62      16.082  23.741  31.607  1.00  0.00      LB0  C  
ATOM   2558  O   TRP B  62      16.891  23.318  30.781  1.00  0.00      LB0  O  
ATOM   2559  CB  TRP B  62      13.922  22.417  31.455  1.00  0.00      LB0  C  
ATOM   2560  CG  TRP B  62      13.165  23.626  30.945  1.00  0.00      LB0  C  
ATOM   2561  CD1 TRP B  62      12.077  24.274  31.553  1.00  0.00      LB0  C  
ATOM   2562  CD2 TRP B  62      13.442  24.392  29.754  1.00  0.00      LB0  C  
ATOM   2563  CE2 TRP B  62      12.502  25.473  29.715  1.00  0.00      LB0  C  
ATOM   2564  CE3 TRP B  62      14.410  24.264  28.735  1.00  0.00      LB0  C  
ATOM   2565  NE1 TRP B  62      11.688  25.362  30.834  1.00  0.00      LB0  N  
ATOM   2566  CZ2 TRP B  62      12.548  26.406  28.661  1.00  0.00      LB0  C  
ATOM   2567  CZ3 TRP B  62      14.447  25.206  27.689  1.00  0.00      LB0  C  
ATOM   2568  CH2 TRP B  62      13.524  26.272  27.652  1.00  0.00      LB0  C  
ATOM   2569  H   TRP B  62      13.601  23.506  33.789  1.00  0.00      LB0  H  
ATOM   2570  HE1 TRP B  62      10.978  26.007  31.066  1.00  0.00      LB0  H  
ATOM   2571  N   ALA B  63      15.936  25.035  31.920  1.00  0.00      LB0  N  
ATOM   2572  CA  ALA B  63      16.805  26.022  31.305  1.00  0.00      LB0  C  
ATOM   2573  C   ALA B  63      18.017  26.360  32.148  1.00  0.00      LB0  C  
ATOM   2574  O   ALA B  63      19.107  26.533  31.619  1.00  0.00      LB0  O  
ATOM   2575  CB  ALA B  63      16.019  27.299  31.008  1.00  0.00      LB0  C  
ATOM   2576  H   ALA B  63      15.276  25.314  32.618  1.00  0.00      LB0  H  
ATOM   2577  N   LYS B  64      17.782  26.445  33.475  1.00  0.00      LB0  N  
ATOM   2578  CA  LYS B  64      18.727  27.033  34.439  1.00  0.00      LB0  C  
ATOM   2579  C   LYS B  64      20.187  27.224  34.042  1.00  0.00      LB0  C  
ATOM   2580  O   LYS B  64      20.671  28.343  33.937  1.00  0.00      LB0  O  
ATOM   2581  CB  LYS B  64      18.625  26.341  35.811  1.00  0.00      LB0  C  
ATOM   2582  CG  LYS B  64      19.308  27.119  36.952  1.00  0.00      LB0  C  
ATOM   2583  CD  LYS B  64      18.609  28.446  37.260  1.00  0.00      LB0  C  
ATOM   2584  CE  LYS B  64      19.362  29.414  38.185  1.00  0.00      LB0  C  
ATOM   2585  NZ  LYS B  64      18.528  30.605  38.398  1.00  0.00      LB0  N1+
ATOM   2586  H   LYS B  64      16.858  26.217  33.788  1.00  0.00      LB0  H  
ATOM   2587  HZ1 LYS B  64      18.957  31.520  38.151  1.00  0.00      LB0  H  
ATOM   2588  HZ2 LYS B  64      17.654  30.512  37.840  1.00  0.00      LB0  H  
ATOM   2589  HZ3 LYS B  64      18.136  30.635  39.365  1.00  0.00      LB0  H  
ATOM   2590  N   GLY B  65      20.868  26.082  33.860  1.00  0.00      LB0  N  
ATOM   2591  CA  GLY B  65      22.303  26.190  33.598  1.00  0.00      LB0  C  
ATOM   2592  C   GLY B  65      22.698  26.272  32.133  1.00  0.00      LB0  C  
ATOM   2593  O   GLY B  65      23.780  26.717  31.781  1.00  0.00      LB0  O  
ATOM   2594  H   GLY B  65      20.381  25.211  33.874  1.00  0.00      LB0  H  
ATOM   2595  N   ARG B  66      21.781  25.783  31.285  1.00  0.00      LB0  N  
ATOM   2596  CA  ARG B  66      22.117  25.782  29.862  1.00  0.00      LB0  C  
ATOM   2597  C   ARG B  66      21.944  27.145  29.230  1.00  0.00      LB0  C  
ATOM   2598  O   ARG B  66      22.752  27.645  28.458  1.00  0.00      LB0  O  
ATOM   2599  CB  ARG B  66      21.261  24.774  29.096  1.00  0.00      LB0  C  
ATOM   2600  CG  ARG B  66      21.269  23.366  29.690  1.00  0.00      LB0  C  
ATOM   2601  CD  ARG B  66      20.498  22.367  28.824  1.00  0.00      LB0  C  
ATOM   2602  NE  ARG B  66      19.085  22.723  28.686  1.00  0.00      LB0  N  
ATOM   2603  CZ  ARG B  66      18.541  22.831  27.453  1.00  0.00      LB0  C  
ATOM   2604  NH1 ARG B  66      17.230  22.997  27.333  1.00  0.00      LB0  N1+
ATOM   2605  NH2 ARG B  66      19.291  22.769  26.355  1.00  0.00      LB0  N  
ATOM   2606  H   ARG B  66      20.853  25.606  31.608  1.00  0.00      LB0  H  
ATOM   2607  HE  ARG B  66      18.511  22.819  29.507  1.00  0.00      LB0  H  
ATOM   2608 HH11 ARG B  66      16.806  23.045  26.410  1.00  0.00      LB0  H  
ATOM   2609 HH12 ARG B  66      16.632  23.075  28.129  1.00  0.00      LB0  H  
ATOM   2610 HH21 ARG B  66      18.824  22.836  25.466  1.00  0.00      LB0  H  
ATOM   2611 HH22 ARG B  66      20.291  22.664  26.341  1.00  0.00      LB0  H  
ATOM   2612  N   PHE B  67      20.803  27.733  29.585  1.00  0.00      LB0  N  
ATOM   2613  CA  PHE B  67      20.544  29.040  29.009  1.00  0.00      LB0  C  
ATOM   2614  C   PHE B  67      21.258  30.105  29.809  1.00  0.00      LB0  C  
ATOM   2615  O   PHE B  67      21.601  29.930  30.973  1.00  0.00      LB0  O  
ATOM   2616  CB  PHE B  67      19.034  29.298  28.936  1.00  0.00      LB0  C  
ATOM   2617  CG  PHE B  67      18.361  28.431  27.892  1.00  0.00      LB0  C  
ATOM   2618  CD1 PHE B  67      17.813  29.051  26.749  1.00  0.00      LB0  C  
ATOM   2619  CD2 PHE B  67      18.267  27.031  28.068  1.00  0.00      LB0  C  
ATOM   2620  CE1 PHE B  67      17.150  28.272  25.780  1.00  0.00      LB0  C  
ATOM   2621  CE2 PHE B  67      17.613  26.249  27.098  1.00  0.00      LB0  C  
ATOM   2622  CZ  PHE B  67      17.052  26.878  25.968  1.00  0.00      LB0  C  
ATOM   2623  H   PHE B  67      20.255  27.364  30.333  1.00  0.00      LB0  H  
ATOM   2624  N   THR B  68      21.468  31.229  29.140  1.00  0.00      LB0  N  
ATOM   2625  CA  THR B  68      22.110  32.319  29.850  1.00  0.00      LB0  C  
ATOM   2626  C   THR B  68      21.393  33.617  29.568  1.00  0.00      LB0  C  
ATOM   2627  O   THR B  68      21.701  34.359  28.636  1.00  0.00      LB0  O  
ATOM   2628  CB  THR B  68      23.600  32.370  29.502  1.00  0.00      LB0  C  
ATOM   2629  CG2 THR B  68      24.390  33.209  30.508  1.00  0.00      LB0  C  
ATOM   2630  OG1 THR B  68      24.132  31.038  29.415  1.00  0.00      LB0  O  
ATOM   2631  H   THR B  68      21.314  31.256  28.155  1.00  0.00      LB0  H  
ATOM   2632  HG1 THR B  68      23.833  30.576  30.195  1.00  0.00      LB0  H  
ATOM   2633  N   ILE B  69      20.362  33.837  30.396  1.00  0.00      LB0  N  
ATOM   2634  CA  ILE B  69      19.634  35.080  30.182  1.00  0.00      LB0  C  
ATOM   2635  C   ILE B  69      20.462  36.273  30.608  1.00  0.00      LB0  C  
ATOM   2636  O   ILE B  69      21.025  36.342  31.692  1.00  0.00      LB0  O  
ATOM   2637  CB  ILE B  69      18.228  35.059  30.808  1.00  0.00      LB0  C  
ATOM   2638  CG1 ILE B  69      17.436  36.277  30.326  1.00  0.00      LB0  C  
ATOM   2639  CG2 ILE B  69      18.229  34.902  32.333  1.00  0.00      LB0  C  
ATOM   2640  CD1 ILE B  69      15.956  36.232  30.681  1.00  0.00      LB0  C  
ATOM   2641  H   ILE B  69      20.269  33.284  31.227  1.00  0.00      LB0  H  
ATOM   2642  N   SER B  70      20.567  37.175  29.647  1.00  0.00      LB0  N  
ATOM   2643  CA  SER B  70      21.481  38.284  29.836  1.00  0.00      LB0  C  
ATOM   2644  C   SER B  70      20.811  39.471  29.198  1.00  0.00      LB0  C  
ATOM   2645  O   SER B  70      19.825  39.297  28.494  1.00  0.00      LB0  O  
ATOM   2646  CB  SER B  70      22.818  37.915  29.181  1.00  0.00      LB0  C  
ATOM   2647  OG  SER B  70      22.597  37.050  28.054  1.00  0.00      LB0  O  
ATOM   2648  H   SER B  70      20.048  37.120  28.790  1.00  0.00      LB0  H  
ATOM   2649  HG  SER B  70      22.370  36.191  28.406  1.00  0.00      LB0  H  
ATOM   2650  N   ARG B  71      21.344  40.670  29.448  1.00  0.00      LB0  N  
ATOM   2651  CA  ARG B  71      20.803  41.754  28.642  1.00  0.00      LB0  C  
ATOM   2652  C   ARG B  71      21.808  42.852  28.412  1.00  0.00      LB0  C  
ATOM   2653  O   ARG B  71      22.529  43.289  29.305  1.00  0.00      LB0  O  
ATOM   2654  CB  ARG B  71      19.474  42.298  29.196  1.00  0.00      LB0  C  
ATOM   2655  CG  ARG B  71      19.567  43.011  30.540  1.00  0.00      LB0  C  
ATOM   2656  CD  ARG B  71      18.227  43.570  31.011  1.00  0.00      LB0  C  
ATOM   2657  NE  ARG B  71      18.495  44.685  31.907  1.00  0.00      LB0  N  
ATOM   2658  CZ  ARG B  71      18.023  44.770  33.161  1.00  0.00      LB0  C  
ATOM   2659  NH1 ARG B  71      17.118  43.905  33.617  1.00  0.00      LB0  N1+
ATOM   2660  NH2 ARG B  71      18.495  45.754  33.910  1.00  0.00      LB0  N  
ATOM   2661  H   ARG B  71      22.099  40.825  30.084  1.00  0.00      LB0  H  
ATOM   2662  HE  ARG B  71      19.111  45.412  31.596  1.00  0.00      LB0  H  
ATOM   2663 HH11 ARG B  71      16.818  43.889  34.575  1.00  0.00      LB0  H  
ATOM   2664 HH12 ARG B  71      16.697  43.232  33.013  1.00  0.00      LB0  H  
ATOM   2665 HH21 ARG B  71      18.155  45.932  34.837  1.00  0.00      LB0  H  
ATOM   2666 HH22 ARG B  71      19.203  46.369  33.544  1.00  0.00      LB0  H  
ATOM   2667  N   ASP B  72      21.812  43.283  27.151  1.00  0.00      LB0  N  
ATOM   2668  CA  ASP B  72      22.552  44.489  26.822  1.00  0.00      LB0  C  
ATOM   2669  C   ASP B  72      21.868  45.725  27.354  1.00  0.00      LB0  C  
ATOM   2670  O   ASP B  72      21.077  46.397  26.698  1.00  0.00      LB0  O  
ATOM   2671  CB  ASP B  72      22.761  44.620  25.320  1.00  0.00      LB0  C  
ATOM   2672  CG  ASP B  72      24.002  45.444  25.060  1.00  0.00      LB0  C  
ATOM   2673  OD1 ASP B  72      24.847  45.013  24.283  1.00  0.00      LB0  O  
ATOM   2674  OD2 ASP B  72      24.144  46.529  25.620  1.00  0.00      LB0  O1-
ATOM   2675  H   ASP B  72      21.174  42.889  26.491  1.00  0.00      LB0  H  
ATOM   2676  N   ASN B  73      22.239  45.995  28.611  1.00  0.00      LB0  N  
ATOM   2677  CA  ASN B  73      21.684  47.157  29.306  1.00  0.00      LB0  C  
ATOM   2678  C   ASN B  73      21.886  48.464  28.563  1.00  0.00      LB0  C  
ATOM   2679  O   ASN B  73      21.033  49.342  28.560  1.00  0.00      LB0  O  
ATOM   2680  CB  ASN B  73      22.248  47.268  30.725  1.00  0.00      LB0  C  
ATOM   2681  CG  ASN B  73      21.531  46.313  31.660  1.00  0.00      LB0  C  
ATOM   2682  ND2 ASN B  73      22.139  45.133  31.823  1.00  0.00      LB0  N  
ATOM   2683  OD1 ASN B  73      20.491  46.613  32.233  1.00  0.00      LB0  O  
ATOM   2684  H   ASN B  73      22.813  45.303  29.051  1.00  0.00      LB0  H  
ATOM   2685 HD21 ASN B  73      22.935  44.843  31.292  1.00  0.00      LB0  H  
ATOM   2686 HD22 ASN B  73      21.782  44.500  32.509  1.00  0.00      LB0  H  
ATOM   2687  N   SER B  74      23.059  48.545  27.905  1.00  0.00      LB0  N  
ATOM   2688  CA  SER B  74      23.325  49.784  27.173  1.00  0.00      LB0  C  
ATOM   2689  C   SER B  74      22.475  49.977  25.928  1.00  0.00      LB0  C  
ATOM   2690  O   SER B  74      22.145  51.084  25.530  1.00  0.00      LB0  O  
ATOM   2691  CB  SER B  74      24.825  49.936  26.865  1.00  0.00      LB0  C  
ATOM   2692  OG  SER B  74      25.328  48.837  26.080  1.00  0.00      LB0  O  
ATOM   2693  H   SER B  74      23.639  47.737  27.838  1.00  0.00      LB0  H  
ATOM   2694  HG  SER B  74      24.947  48.045  26.458  1.00  0.00      LB0  H  
ATOM   2695  N   LYS B  75      22.139  48.831  25.317  1.00  0.00      LB0  N  
ATOM   2696  CA  LYS B  75      21.391  48.947  24.069  1.00  0.00      LB0  C  
ATOM   2697  C   LYS B  75      19.952  48.493  24.182  1.00  0.00      LB0  C  
ATOM   2698  O   LYS B  75      19.313  48.148  23.197  1.00  0.00      LB0  O  
ATOM   2699  CB  LYS B  75      22.122  48.192  22.958  1.00  0.00      LB0  C  
ATOM   2700  CG  LYS B  75      23.579  48.642  22.870  1.00  0.00      LB0  C  
ATOM   2701  CD  LYS B  75      24.459  47.700  22.055  1.00  0.00      LB0  C  
ATOM   2702  CE  LYS B  75      25.918  47.781  22.512  1.00  0.00      LB0  C  
ATOM   2703  NZ  LYS B  75      25.989  47.437  23.938  1.00  0.00      LB0  N1+
ATOM   2704  H   LYS B  75      22.382  47.929  25.680  1.00  0.00      LB0  H  
ATOM   2705  HZ1 LYS B  75      26.913  47.067  24.214  1.00  0.00      LB0  H  
ATOM   2706  HZ2 LYS B  75      25.727  48.235  24.552  1.00  0.00      LB0  H  
ATOM   2707  HZ3 LYS B  75      25.292  46.686  24.149  1.00  0.00      LB0  H  
ATOM   2708  N   ASN B  76      19.466  48.482  25.438  1.00  0.00      LB0  N  
ATOM   2709  CA  ASN B  76      18.054  48.168  25.695  1.00  0.00      LB0  C  
ATOM   2710  C   ASN B  76      17.553  46.865  25.073  1.00  0.00      LB0  C  
ATOM   2711  O   ASN B  76      16.430  46.745  24.594  1.00  0.00      LB0  O  
ATOM   2712  CB  ASN B  76      17.184  49.366  25.297  1.00  0.00      LB0  C  
ATOM   2713  CG  ASN B  76      15.871  49.345  26.044  1.00  0.00      LB0  C  
ATOM   2714  ND2 ASN B  76      14.805  49.521  25.264  1.00  0.00      LB0  N  
ATOM   2715  OD1 ASN B  76      15.816  49.224  27.262  1.00  0.00      LB0  O  
ATOM   2716  H   ASN B  76      20.061  48.744  26.196  1.00  0.00      LB0  H  
ATOM   2717 HD21 ASN B  76      14.866  49.528  24.263  1.00  0.00      LB0  H  
ATOM   2718 HD22 ASN B  76      13.891  49.638  25.650  1.00  0.00      LB0  H  
ATOM   2719  N   THR B  77      18.476  45.893  25.076  1.00  0.00      LB0  N  
ATOM   2720  CA  THR B  77      18.193  44.658  24.352  1.00  0.00      LB0  C  
ATOM   2721  C   THR B  77      18.430  43.423  25.206  1.00  0.00      LB0  C  
ATOM   2722  O   THR B  77      19.515  43.182  25.718  1.00  0.00      LB0  O  
ATOM   2723  CB  THR B  77      19.021  44.640  23.053  1.00  0.00      LB0  C  
ATOM   2724  CG2 THR B  77      18.986  43.307  22.299  1.00  0.00      LB0  C  
ATOM   2725  OG1 THR B  77      18.575  45.683  22.179  1.00  0.00      LB0  O  
ATOM   2726  H   THR B  77      19.356  46.035  25.534  1.00  0.00      LB0  H  
ATOM   2727  HG1 THR B  77      18.740  46.518  22.610  1.00  0.00      LB0  H  
ATOM   2728  N   LEU B  78      17.357  42.640  25.347  1.00  0.00      LB0  N  
ATOM   2729  CA  LEU B  78      17.469  41.355  26.033  1.00  0.00      LB0  C  
ATOM   2730  C   LEU B  78      18.275  40.370  25.200  1.00  0.00      LB0  C  
ATOM   2731  O   LEU B  78      18.311  40.455  23.978  1.00  0.00      LB0  O  
ATOM   2732  CB  LEU B  78      16.046  40.861  26.324  1.00  0.00      LB0  C  
ATOM   2733  CG  LEU B  78      15.864  39.619  27.197  1.00  0.00      LB0  C  
ATOM   2734  CD1 LEU B  78      16.517  39.771  28.568  1.00  0.00      LB0  C  
ATOM   2735  CD2 LEU B  78      14.385  39.252  27.321  1.00  0.00      LB0  C  
ATOM   2736  H   LEU B  78      16.520  42.903  24.866  1.00  0.00      LB0  H  
ATOM   2737  N   TYR B  79      18.932  39.450  25.902  1.00  0.00      LB0  N  
ATOM   2738  CA  TYR B  79      19.667  38.394  25.219  1.00  0.00      LB0  C  
ATOM   2739  C   TYR B  79      19.254  37.057  25.788  1.00  0.00      LB0  C  
ATOM   2740  O   TYR B  79      18.707  36.960  26.883  1.00  0.00      LB0  O  
ATOM   2741  CB  TYR B  79      21.184  38.521  25.418  1.00  0.00      LB0  C  
ATOM   2742  CG  TYR B  79      21.836  39.693  24.714  1.00  0.00      LB0  C  
ATOM   2743  CD1 TYR B  79      21.348  40.159  23.475  1.00  0.00      LB0  C  
ATOM   2744  CD2 TYR B  79      22.972  40.263  25.322  1.00  0.00      LB0  C  
ATOM   2745  CE1 TYR B  79      22.040  41.184  22.810  1.00  0.00      LB0  C  
ATOM   2746  CE2 TYR B  79      23.674  41.279  24.651  1.00  0.00      LB0  C  
ATOM   2747  CZ  TYR B  79      23.211  41.710  23.392  1.00  0.00      LB0  C  
ATOM   2748  OH  TYR B  79      23.925  42.659  22.689  1.00  0.00      LB0  O  
ATOM   2749  H   TYR B  79      18.859  39.414  26.899  1.00  0.00      LB0  H  
ATOM   2750  HH  TYR B  79      24.261  43.329  23.290  1.00  0.00      LB0  H  
ATOM   2751  N   LEU B  80      19.572  36.025  25.003  1.00  0.00      LB0  N  
ATOM   2752  CA  LEU B  80      19.464  34.679  25.549  1.00  0.00      LB0  C  
ATOM   2753  C   LEU B  80      20.538  33.807  24.955  1.00  0.00      LB0  C  
ATOM   2754  O   LEU B  80      20.439  33.363  23.817  1.00  0.00      LB0  O  
ATOM   2755  CB  LEU B  80      18.081  34.082  25.278  1.00  0.00      LB0  C  
ATOM   2756  CG  LEU B  80      17.796  32.752  25.982  1.00  0.00      LB0  C  
ATOM   2757  CD1 LEU B  80      17.963  32.842  27.500  1.00  0.00      LB0  C  
ATOM   2758  CD2 LEU B  80      16.423  32.204  25.592  1.00  0.00      LB0  C  
ATOM   2759  H   LEU B  80      19.906  36.182  24.071  1.00  0.00      LB0  H  
ATOM   2760  N   GLN B  81      21.580  33.585  25.760  1.00  0.00      LB0  N  
ATOM   2761  CA  GLN B  81      22.567  32.636  25.263  1.00  0.00      LB0  C  
ATOM   2762  C   GLN B  81      22.078  31.208  25.419  1.00  0.00      LB0  C  
ATOM   2763  O   GLN B  81      21.988  30.655  26.505  1.00  0.00      LB0  O  
ATOM   2764  CB  GLN B  81      23.933  32.910  25.908  1.00  0.00      LB0  C  
ATOM   2765  CG  GLN B  81      25.094  32.029  25.427  1.00  0.00      LB0  C  
ATOM   2766  CD  GLN B  81      25.140  32.005  23.913  1.00  0.00      LB0  C  
ATOM   2767  NE2 GLN B  81      25.054  30.775  23.410  1.00  0.00      LB0  N  
ATOM   2768  OE1 GLN B  81      25.149  33.024  23.236  1.00  0.00      LB0  O  
ATOM   2769  H   GLN B  81      21.616  33.960  26.688  1.00  0.00      LB0  H  
ATOM   2770 HE21 GLN B  81      25.230  29.981  23.997  1.00  0.00      LB0  H  
ATOM   2771 HE22 GLN B  81      24.799  30.675  22.450  1.00  0.00      LB0  H  
ATOM   2772  N   MET B  82      21.691  30.656  24.274  1.00  0.00      LB0  N  
ATOM   2773  CA  MET B  82      21.071  29.340  24.327  1.00  0.00      LB0  C  
ATOM   2774  C   MET B  82      22.101  28.243  24.193  1.00  0.00      LB0  C  
ATOM   2775  O   MET B  82      22.441  27.822  23.094  1.00  0.00      LB0  O  
ATOM   2776  CB  MET B  82      20.020  29.222  23.226  1.00  0.00      LB0  C  
ATOM   2777  CG  MET B  82      18.917  30.274  23.302  1.00  0.00      LB0  C  
ATOM   2778  SD  MET B  82      17.628  30.006  22.077  1.00  0.00      LB0  S  
ATOM   2779  CE  MET B  82      18.614  30.325  20.609  1.00  0.00      LB0  C  
ATOM   2780  H   MET B  82      21.892  31.102  23.400  1.00  0.00      LB0  H  
ATOM   2781  N   ASN B  83      22.622  27.816  25.349  1.00  0.00      LB0  N  
ATOM   2782  CA  ASN B  83      23.688  26.825  25.212  1.00  0.00      LB0  C  
ATOM   2783  C   ASN B  83      23.189  25.410  25.123  1.00  0.00      LB0  C  
ATOM   2784  O   ASN B  83      22.187  25.045  25.729  1.00  0.00      LB0  O  
ATOM   2785  CB  ASN B  83      24.747  26.931  26.307  1.00  0.00      LB0  C  
ATOM   2786  CG  ASN B  83      25.338  28.318  26.281  1.00  0.00      LB0  C  
ATOM   2787  ND2 ASN B  83      25.041  29.041  27.364  1.00  0.00      LB0  N  
ATOM   2788  OD1 ASN B  83      25.996  28.720  25.326  1.00  0.00      LB0  O  
ATOM   2789  H   ASN B  83      22.294  28.123  26.245  1.00  0.00      LB0  H  
ATOM   2790 HD21 ASN B  83      24.432  28.647  28.059  1.00  0.00      LB0  H  
ATOM   2791 HD22 ASN B  83      25.358  29.971  27.539  1.00  0.00      LB0  H  
ATOM   2792  N   SER B  84      23.941  24.641  24.320  1.00  0.00      LB0  N  
ATOM   2793  CA  SER B  84      23.656  23.218  24.136  1.00  0.00      LB0  C  
ATOM   2794  C   SER B  84      22.195  22.825  24.036  1.00  0.00      LB0  C  
ATOM   2795  O   SER B  84      21.571  22.238  24.920  1.00  0.00      LB0  O  
ATOM   2796  CB  SER B  84      24.438  22.398  25.156  1.00  0.00      LB0  C  
ATOM   2797  OG  SER B  84      25.831  22.674  24.961  1.00  0.00      LB0  O  
ATOM   2798  H   SER B  84      24.757  25.046  23.901  1.00  0.00      LB0  H  
ATOM   2799  HG  SER B  84      26.012  22.481  24.041  1.00  0.00      LB0  H  
ATOM   2800  N   LEU B  85      21.675  23.219  22.872  1.00  0.00      LB0  N  
ATOM   2801  CA  LEU B  85      20.268  22.954  22.623  1.00  0.00      LB0  C  
ATOM   2802  C   LEU B  85      20.005  21.514  22.255  1.00  0.00      LB0  C  
ATOM   2803  O   LEU B  85      20.803  20.845  21.608  1.00  0.00      LB0  O  
ATOM   2804  CB  LEU B  85      19.745  23.913  21.560  1.00  0.00      LB0  C  
ATOM   2805  CG  LEU B  85      19.867  25.372  21.993  1.00  0.00      LB0  C  
ATOM   2806  CD1 LEU B  85      19.448  26.325  20.877  1.00  0.00      LB0  C  
ATOM   2807  CD2 LEU B  85      19.115  25.640  23.297  1.00  0.00      LB0  C  
ATOM   2808  H   LEU B  85      22.267  23.639  22.180  1.00  0.00      LB0  H  
ATOM   2809  N   ARG B  86      18.856  21.057  22.737  1.00  0.00      LB0  N  
ATOM   2810  CA  ARG B  86      18.450  19.693  22.450  1.00  0.00      LB0  C  
ATOM   2811  C   ARG B  86      17.330  19.735  21.441  1.00  0.00      LB0  C  
ATOM   2812  O   ARG B  86      16.822  20.801  21.124  1.00  0.00      LB0  O  
ATOM   2813  CB  ARG B  86      17.980  19.039  23.741  1.00  0.00      LB0  C  
ATOM   2814  CG  ARG B  86      19.112  18.718  24.718  1.00  0.00      LB0  C  
ATOM   2815  CD  ARG B  86      18.580  18.052  25.989  1.00  0.00      LB0  C  
ATOM   2816  NE  ARG B  86      17.647  16.981  25.641  1.00  0.00      LB0  N  
ATOM   2817  CZ  ARG B  86      17.986  15.686  25.525  1.00  0.00      LB0  C  
ATOM   2818  NH1 ARG B  86      19.202  15.267  25.871  1.00  0.00      LB0  N1+
ATOM   2819  NH2 ARG B  86      17.079  14.843  25.051  1.00  0.00      LB0  N  
ATOM   2820  H   ARG B  86      18.205  21.692  23.155  1.00  0.00      LB0  H  
ATOM   2821  HE  ARG B  86      16.698  17.211  25.376  1.00  0.00      LB0  H  
ATOM   2822 HH11 ARG B  86      19.470  14.309  25.787  1.00  0.00      LB0  H  
ATOM   2823 HH12 ARG B  86      19.862  15.928  26.227  1.00  0.00      LB0  H  
ATOM   2824 HH21 ARG B  86      17.200  13.861  24.939  1.00  0.00      LB0  H  
ATOM   2825 HH22 ARG B  86      16.188  15.255  24.784  1.00  0.00      LB0  H  
ATOM   2826  N   ALA B  87      16.931  18.546  20.962  1.00  0.00      LB0  N  
ATOM   2827  CA  ALA B  87      15.811  18.548  20.015  1.00  0.00      LB0  C  
ATOM   2828  C   ALA B  87      14.547  19.161  20.602  1.00  0.00      LB0  C  
ATOM   2829  O   ALA B  87      13.810  19.912  19.972  1.00  0.00      LB0  O  
ATOM   2830  CB  ALA B  87      15.510  17.126  19.539  1.00  0.00      LB0  C  
ATOM   2831  H   ALA B  87      17.306  17.697  21.328  1.00  0.00      LB0  H  
ATOM   2832  N   GLU B  88      14.387  18.855  21.898  1.00  0.00      LB0  N  
ATOM   2833  CA  GLU B  88      13.279  19.398  22.681  1.00  0.00      LB0  C  
ATOM   2834  C   GLU B  88      13.340  20.891  22.988  1.00  0.00      LB0  C  
ATOM   2835  O   GLU B  88      12.486  21.448  23.671  1.00  0.00      LB0  O  
ATOM   2836  CB  GLU B  88      13.095  18.607  23.982  1.00  0.00      LB0  C  
ATOM   2837  CG  GLU B  88      13.266  17.087  23.845  1.00  0.00      LB0  C  
ATOM   2838  CD  GLU B  88      14.670  16.680  24.260  1.00  0.00      LB0  C  
ATOM   2839  OE1 GLU B  88      15.586  16.654  23.439  1.00  0.00      LB0  O  
ATOM   2840  OE2 GLU B  88      14.866  16.365  25.425  1.00  0.00      LB0  O1-
ATOM   2841  H   GLU B  88      15.029  18.216  22.325  1.00  0.00      LB0  H  
ATOM   2842  N   ASP B  89      14.382  21.532  22.445  1.00  0.00      LB0  N  
ATOM   2843  CA  ASP B  89      14.397  22.985  22.526  1.00  0.00      LB0  C  
ATOM   2844  C   ASP B  89      13.841  23.687  21.301  1.00  0.00      LB0  C  
ATOM   2845  O   ASP B  89      13.729  24.909  21.267  1.00  0.00      LB0  O  
ATOM   2846  CB  ASP B  89      15.789  23.518  22.883  1.00  0.00      LB0  C  
ATOM   2847  CG  ASP B  89      16.173  23.155  24.310  1.00  0.00      LB0  C  
ATOM   2848  OD1 ASP B  89      17.305  22.750  24.528  1.00  0.00      LB0  O  
ATOM   2849  OD2 ASP B  89      15.365  23.287  25.224  1.00  0.00      LB0  O1-
ATOM   2850  H   ASP B  89      15.102  21.065  21.936  1.00  0.00      LB0  H  
ATOM   2851  N   THR B  90      13.469  22.865  20.303  1.00  0.00      LB0  N  
ATOM   2852  CA  THR B  90      12.790  23.425  19.135  1.00  0.00      LB0  C  
ATOM   2853  C   THR B  90      11.455  24.063  19.482  1.00  0.00      LB0  C  
ATOM   2854  O   THR B  90      10.525  23.403  19.936  1.00  0.00      LB0  O  
ATOM   2855  CB  THR B  90      12.616  22.335  18.073  1.00  0.00      LB0  C  
ATOM   2856  CG2 THR B  90      12.000  22.856  16.771  1.00  0.00      LB0  C  
ATOM   2857  OG1 THR B  90      13.881  21.714  17.811  1.00  0.00      LB0  O  
ATOM   2858  H   THR B  90      13.598  21.877  20.373  1.00  0.00      LB0  H  
ATOM   2859  HG1 THR B  90      13.967  21.010  18.452  1.00  0.00      LB0  H  
ATOM   2860  N   ALA B  91      11.413  25.385  19.272  1.00  0.00      LB0  N  
ATOM   2861  CA  ALA B  91      10.242  26.110  19.746  1.00  0.00      LB0  C  
ATOM   2862  C   ALA B  91      10.125  27.483  19.137  1.00  0.00      LB0  C  
ATOM   2863  O   ALA B  91      11.079  28.042  18.607  1.00  0.00      LB0  O  
ATOM   2864  CB  ALA B  91      10.297  26.288  21.263  1.00  0.00      LB0  C  
ATOM   2865  H   ALA B  91      12.193  25.858  18.854  1.00  0.00      LB0  H  
ATOM   2866  N   VAL B  92       8.902  28.009  19.270  1.00  0.00      LB0  N  
ATOM   2867  CA  VAL B  92       8.726  29.433  19.015  1.00  0.00      LB0  C  
ATOM   2868  C   VAL B  92       9.041  30.201  20.286  1.00  0.00      LB0  C  
ATOM   2869  O   VAL B  92       8.402  30.014  21.314  1.00  0.00      LB0  O  
ATOM   2870  CB  VAL B  92       7.293  29.717  18.540  1.00  0.00      LB0  C  
ATOM   2871  CG1 VAL B  92       7.104  31.185  18.148  1.00  0.00      LB0  C  
ATOM   2872  CG2 VAL B  92       6.897  28.779  17.396  1.00  0.00      LB0  C  
ATOM   2873  H   VAL B  92       8.175  27.490  19.720  1.00  0.00      LB0  H  
ATOM   2874  N   TYR B  93      10.082  31.029  20.201  1.00  0.00      LB0  N  
ATOM   2875  CA  TYR B  93      10.425  31.785  21.401  1.00  0.00      LB0  C  
ATOM   2876  C   TYR B  93       9.781  33.150  21.374  1.00  0.00      LB0  C  
ATOM   2877  O   TYR B  93       9.526  33.706  20.311  1.00  0.00      LB0  O  
ATOM   2878  CB  TYR B  93      11.943  31.907  21.569  1.00  0.00      LB0  C  
ATOM   2879  CG  TYR B  93      12.576  30.587  21.961  1.00  0.00      LB0  C  
ATOM   2880  CD1 TYR B  93      13.120  30.449  23.255  1.00  0.00      LB0  C  
ATOM   2881  CD2 TYR B  93      12.616  29.531  21.028  1.00  0.00      LB0  C  
ATOM   2882  CE1 TYR B  93      13.699  29.222  23.628  1.00  0.00      LB0  C  
ATOM   2883  CE2 TYR B  93      13.187  28.305  21.401  1.00  0.00      LB0  C  
ATOM   2884  CZ  TYR B  93      13.703  28.159  22.702  1.00  0.00      LB0  C  
ATOM   2885  OH  TYR B  93      14.203  26.928  23.083  1.00  0.00      LB0  O  
ATOM   2886  H   TYR B  93      10.494  31.215  19.309  1.00  0.00      LB0  H  
ATOM   2887  HH  TYR B  93      14.266  26.374  22.301  1.00  0.00      LB0  H  
ATOM   2888  N   TYR B  94       9.525  33.632  22.594  1.00  0.00      LB0  N  
ATOM   2889  CA  TYR B  94       8.869  34.916  22.791  1.00  0.00      LB0  C  
ATOM   2890  C   TYR B  94       9.571  35.730  23.854  1.00  0.00      LB0  C  
ATOM   2891  O   TYR B  94       9.939  35.242  24.918  1.00  0.00      LB0  O  
ATOM   2892  CB  TYR B  94       7.402  34.725  23.191  1.00  0.00      LB0  C  
ATOM   2893  CG  TYR B  94       6.516  34.738  21.970  1.00  0.00      LB0  C  
ATOM   2894  CD1 TYR B  94       6.094  33.520  21.397  1.00  0.00      LB0  C  
ATOM   2895  CD2 TYR B  94       6.136  35.985  21.436  1.00  0.00      LB0  C  
ATOM   2896  CE1 TYR B  94       5.296  33.553  20.241  1.00  0.00      LB0  C  
ATOM   2897  CE2 TYR B  94       5.342  36.014  20.281  1.00  0.00      LB0  C  
ATOM   2898  CZ  TYR B  94       4.952  34.801  19.683  1.00  0.00      LB0  C  
ATOM   2899  OH  TYR B  94       4.225  34.843  18.509  1.00  0.00      LB0  O  
ATOM   2900  H   TYR B  94       9.753  33.102  23.411  1.00  0.00      LB0  H  
ATOM   2901  HH  TYR B  94       4.641  35.486  17.932  1.00  0.00      LB0  H  
ATOM   2902  N   CYS B  95       9.730  37.006  23.510  1.00  0.00      LB0  N  
ATOM   2903  CA  CYS B  95      10.209  37.978  24.484  1.00  0.00      LB0  C  
ATOM   2904  C   CYS B  95       9.028  38.552  25.242  1.00  0.00      LB0  C  
ATOM   2905  O   CYS B  95       7.904  38.513  24.753  1.00  0.00      LB0  O  
ATOM   2906  CB  CYS B  95      10.976  39.050  23.718  1.00  0.00      LB0  C  
ATOM   2907  SG  CYS B  95      11.863  40.268  24.717  1.00  0.00      LB0  S  
ATOM   2908  H   CYS B  95       9.410  37.290  22.602  1.00  0.00      LB0  H  
ATOM   2909  N   ALA B  96       9.309  39.066  26.449  1.00  0.00      LB0  N  
ATOM   2910  CA  ALA B  96       8.182  39.472  27.284  1.00  0.00      LB0  C  
ATOM   2911  C   ALA B  96       8.532  40.576  28.269  1.00  0.00      LB0  C  
ATOM   2912  O   ALA B  96       9.587  40.550  28.892  1.00  0.00      LB0  O  
ATOM   2913  CB  ALA B  96       7.687  38.251  28.057  1.00  0.00      LB0  C  
ATOM   2914  H   ALA B  96      10.224  38.970  26.844  1.00  0.00      LB0  H  
ATOM   2915  N   ARG B  97       7.606  41.546  28.390  1.00  0.00      LB0  N  
ATOM   2916  CA  ARG B  97       7.715  42.517  29.482  1.00  0.00      LB0  C  
ATOM   2917  C   ARG B  97       7.037  41.972  30.718  1.00  0.00      LB0  C  
ATOM   2918  O   ARG B  97       5.818  41.851  30.766  1.00  0.00      LB0  O  
ATOM   2919  CB  ARG B  97       7.062  43.871  29.141  1.00  0.00      LB0  C  
ATOM   2920  CG  ARG B  97       7.257  44.914  30.261  1.00  0.00      LB0  C  
ATOM   2921  CD  ARG B  97       6.457  46.222  30.139  1.00  0.00      LB0  C  
ATOM   2922  NE  ARG B  97       5.021  46.030  30.363  1.00  0.00      LB0  N  
ATOM   2923  CZ  ARG B  97       4.406  46.330  31.531  1.00  0.00      LB0  C  
ATOM   2924  NH1 ARG B  97       3.114  46.103  31.671  1.00  0.00      LB0  N1+
ATOM   2925  NH2 ARG B  97       5.060  46.848  32.561  1.00  0.00      LB0  N  
ATOM   2926  H   ARG B  97       6.771  41.483  27.843  1.00  0.00      LB0  H  
ATOM   2927  HE  ARG B  97       4.437  45.604  29.662  1.00  0.00      LB0  H  
ATOM   2928 HH11 ARG B  97       2.671  46.245  32.564  1.00  0.00      LB0  H  
ATOM   2929 HH12 ARG B  97       2.560  45.777  30.886  1.00  0.00      LB0  H  
ATOM   2930 HH21 ARG B  97       4.580  46.971  33.443  1.00  0.00      LB0  H  
ATOM   2931 HH22 ARG B  97       6.018  47.119  32.522  1.00  0.00      LB0  H  
ATOM   2932  N   GLU B  98       7.858  41.653  31.716  1.00  0.00      LB0  N  
ATOM   2933  CA  GLU B  98       7.186  41.115  32.886  1.00  0.00      LB0  C  
ATOM   2934  C   GLU B  98       6.789  42.164  33.894  1.00  0.00      LB0  C  
ATOM   2935  O   GLU B  98       7.596  42.760  34.601  1.00  0.00      LB0  O  
ATOM   2936  CB  GLU B  98       8.041  40.041  33.510  1.00  0.00      LB0  C  
ATOM   2937  CG  GLU B  98       7.264  39.095  34.408  1.00  0.00      LB0  C  
ATOM   2938  CD  GLU B  98       8.245  38.050  34.852  1.00  0.00      LB0  C  
ATOM   2939  OE1 GLU B  98       8.883  38.254  35.879  1.00  0.00      LB0  O  
ATOM   2940  OE2 GLU B  98       8.396  37.055  34.145  1.00  0.00      LB0  O1-
ATOM   2941  H   GLU B  98       8.854  41.781  31.709  1.00  0.00      LB0  H  
ATOM   2942  N   ASP B  99       5.474  42.384  33.926  1.00  0.00      LB0  N  
ATOM   2943  CA  ASP B  99       5.009  43.375  34.884  1.00  0.00      LB0  C  
ATOM   2944  C   ASP B  99       4.834  42.864  36.297  1.00  0.00      LB0  C  
ATOM   2945  O   ASP B  99       3.736  42.623  36.788  1.00  0.00      LB0  O  
ATOM   2946  CB  ASP B  99       3.738  44.077  34.412  1.00  0.00      LB0  C  
ATOM   2947  CG  ASP B  99       3.676  45.495  34.962  1.00  0.00      LB0  C  
ATOM   2948  OD1 ASP B  99       4.446  45.841  35.855  1.00  0.00      LB0  O  
ATOM   2949  OD2 ASP B  99       2.885  46.281  34.452  1.00  0.00      LB0  O1-
ATOM   2950  H   ASP B  99       4.849  41.856  33.348  1.00  0.00      LB0  H  
ATOM   2951  N   VAL B 100       5.991  42.758  36.959  1.00  0.00      LB0  N  
ATOM   2952  CA  VAL B 100       5.953  42.495  38.397  1.00  0.00      LB0  C  
ATOM   2953  C   VAL B 100       5.550  43.694  39.251  1.00  0.00      LB0  C  
ATOM   2954  O   VAL B 100       5.389  43.622  40.466  1.00  0.00      LB0  O  
ATOM   2955  CB  VAL B 100       7.291  41.920  38.872  1.00  0.00      LB0  C  
ATOM   2956  CG1 VAL B 100       7.528  40.537  38.261  1.00  0.00      LB0  C  
ATOM   2957  CG2 VAL B 100       8.445  42.886  38.596  1.00  0.00      LB0  C  
ATOM   2958  H   VAL B 100       6.842  42.898  36.446  1.00  0.00      LB0  H  
ATOM   2959  N   ALA B 101       5.404  44.831  38.555  1.00  0.00      LB0  N  
ATOM   2960  CA  ALA B 101       5.015  46.021  39.289  1.00  0.00      LB0  C  
ATOM   2961  C   ALA B 101       3.515  46.104  39.479  1.00  0.00      LB0  C  
ATOM   2962  O   ALA B 101       2.986  45.933  40.581  1.00  0.00      LB0  O  
ATOM   2963  CB  ALA B 101       5.548  47.263  38.575  1.00  0.00      LB0  C  
ATOM   2964  H   ALA B 101       5.426  44.856  37.555  1.00  0.00      LB0  H  
ATOM   2965  N   VAL B 102       2.842  46.362  38.349  1.00  0.00      LB0  N  
ATOM   2966  CA  VAL B 102       1.391  46.415  38.445  1.00  0.00      LB0  C  
ATOM   2967  C   VAL B 102       0.794  45.021  38.395  1.00  0.00      LB0  C  
ATOM   2968  O   VAL B 102       0.475  44.425  39.420  1.00  0.00      LB0  O  
ATOM   2969  CB  VAL B 102       0.771  47.326  37.366  1.00  0.00      LB0  C  
ATOM   2970  CG1 VAL B 102      -0.689  47.652  37.697  1.00  0.00      LB0  C  
ATOM   2971  CG2 VAL B 102       1.588  48.594  37.121  1.00  0.00      LB0  C  
ATOM   2972  H   VAL B 102       3.310  46.413  37.460  1.00  0.00      LB0  H  
ATOM   2973  N   TYR B 103       0.667  44.552  37.141  1.00  0.00      LB0  N  
ATOM   2974  CA  TYR B 103      -0.308  43.504  36.837  1.00  0.00      LB0  C  
ATOM   2975  C   TYR B 103      -0.098  42.157  37.500  1.00  0.00      LB0  C  
ATOM   2976  O   TYR B 103      -1.033  41.418  37.785  1.00  0.00      LB0  O  
ATOM   2977  CB  TYR B 103      -0.337  43.168  35.353  1.00  0.00      LB0  C  
ATOM   2978  CG  TYR B 103      -0.510  44.295  34.372  1.00  0.00      LB0  C  
ATOM   2979  CD1 TYR B 103      -1.516  45.275  34.510  1.00  0.00      LB0  C  
ATOM   2980  CD2 TYR B 103       0.359  44.264  33.270  1.00  0.00      LB0  C  
ATOM   2981  CE1 TYR B 103      -1.694  46.208  33.470  1.00  0.00      LB0  C  
ATOM   2982  CE2 TYR B 103       0.177  45.189  32.242  1.00  0.00      LB0  C  
ATOM   2983  CZ  TYR B 103      -0.859  46.134  32.334  1.00  0.00      LB0  C  
ATOM   2984  OH  TYR B 103      -1.051  46.990  31.268  1.00  0.00      LB0  O  
ATOM   2985  H   TYR B 103       1.158  45.016  36.400  1.00  0.00      LB0  H  
ATOM   2986  HH  TYR B 103      -0.382  46.799  30.604  1.00  0.00      LB0  H  
ATOM   2987  N   MET B 104       1.204  41.845  37.620  1.00  0.00      LB0  N  
ATOM   2988  CA  MET B 104       1.665  40.462  37.767  1.00  0.00      LB0  C  
ATOM   2989  C   MET B 104       1.334  39.608  36.555  1.00  0.00      LB0  C  
ATOM   2990  O   MET B 104       0.693  38.560  36.600  1.00  0.00      LB0  O  
ATOM   2991  CB  MET B 104       1.253  39.832  39.102  1.00  0.00      LB0  C  
ATOM   2992  CG  MET B 104       1.449  40.791  40.282  1.00  0.00      LB0  C  
ATOM   2993  SD  MET B 104       3.075  41.564  40.347  1.00  0.00      LB0  S  
ATOM   2994  CE  MET B 104       4.087  40.087  40.528  1.00  0.00      LB0  C  
ATOM   2995  H   MET B 104       1.886  42.549  37.420  1.00  0.00      LB0  H  
ATOM   2996  N   ALA B 105       1.800  40.173  35.431  1.00  0.00      LB0  N  
ATOM   2997  CA  ALA B 105       1.415  39.637  34.132  1.00  0.00      LB0  C  
ATOM   2998  C   ALA B 105       2.293  40.179  33.033  1.00  0.00      LB0  C  
ATOM   2999  O   ALA B 105       3.077  41.092  33.251  1.00  0.00      LB0  O  
ATOM   3000  CB  ALA B 105      -0.007  40.052  33.790  1.00  0.00      LB0  C  
ATOM   3001  H   ALA B 105       2.380  40.990  35.472  1.00  0.00      LB0  H  
ATOM   3002  N   ILE B 106       2.104  39.598  31.844  1.00  0.00      LB0  N  
ATOM   3003  CA  ILE B 106       2.833  40.082  30.680  1.00  0.00      LB0  C  
ATOM   3004  C   ILE B 106       1.885  40.579  29.602  1.00  0.00      LB0  C  
ATOM   3005  O   ILE B 106       1.172  39.817  28.955  1.00  0.00      LB0  O  
ATOM   3006  CB  ILE B 106       3.741  38.977  30.133  1.00  0.00      LB0  C  
ATOM   3007  CG1 ILE B 106       4.634  38.380  31.228  1.00  0.00      LB0  C  
ATOM   3008  CG2 ILE B 106       4.545  39.498  28.943  1.00  0.00      LB0  C  
ATOM   3009  CD1 ILE B 106       5.356  37.099  30.806  1.00  0.00      LB0  C  
ATOM   3010  H   ILE B 106       1.481  38.818  31.761  1.00  0.00      LB0  H  
ATOM   3011  N   ASP B 107       1.905  41.905  29.439  1.00  0.00      LB0  N  
ATOM   3012  CA  ASP B 107       1.109  42.484  28.359  1.00  0.00      LB0  C  
ATOM   3013  C   ASP B 107       1.807  42.504  27.013  1.00  0.00      LB0  C  
ATOM   3014  O   ASP B 107       1.275  42.067  25.997  1.00  0.00      LB0  O  
ATOM   3015  CB  ASP B 107       0.553  43.875  28.735  1.00  0.00      LB0  C  
ATOM   3016  CG  ASP B 107       1.586  44.873  29.260  1.00  0.00      LB0  C  
ATOM   3017  OD1 ASP B 107       1.207  45.993  29.584  1.00  0.00      LB0  O  
ATOM   3018  OD2 ASP B 107       2.761  44.547  29.406  1.00  0.00      LB0  O1-
ATOM   3019  H   ASP B 107       2.530  42.494  29.955  1.00  0.00      LB0  H  
ATOM   3020  N   LEU B 108       3.035  43.024  27.054  1.00  0.00      LB0  N  
ATOM   3021  CA  LEU B 108       3.801  43.140  25.824  1.00  0.00      LB0  C  
ATOM   3022  C   LEU B 108       4.688  41.937  25.603  1.00  0.00      LB0  C  
ATOM   3023  O   LEU B 108       5.558  41.613  26.402  1.00  0.00      LB0  O  
ATOM   3024  CB  LEU B 108       4.601  44.443  25.845  1.00  0.00      LB0  C  
ATOM   3025  CG  LEU B 108       5.307  44.787  24.531  1.00  0.00      LB0  C  
ATOM   3026  CD1 LEU B 108       4.340  44.897  23.350  1.00  0.00      LB0  C  
ATOM   3027  CD2 LEU B 108       6.153  46.047  24.684  1.00  0.00      LB0  C  
ATOM   3028  H   LEU B 108       3.386  43.339  27.936  1.00  0.00      LB0  H  
ATOM   3029  N   TRP B 109       4.408  41.289  24.474  1.00  0.00      LB0  N  
ATOM   3030  CA  TRP B 109       5.252  40.171  24.079  1.00  0.00      LB0  C  
ATOM   3031  C   TRP B 109       6.066  40.586  22.868  1.00  0.00      LB0  C  
ATOM   3032  O   TRP B 109       5.914  41.697  22.368  1.00  0.00      LB0  O  
ATOM   3033  CB  TRP B 109       4.393  38.941  23.764  1.00  0.00      LB0  C  
ATOM   3034  CG  TRP B 109       3.645  38.435  24.980  1.00  0.00      LB0  C  
ATOM   3035  CD1 TRP B 109       2.526  39.014  25.603  1.00  0.00      LB0  C  
ATOM   3036  CD2 TRP B 109       3.912  37.236  25.736  1.00  0.00      LB0  C  
ATOM   3037  CE2 TRP B 109       2.931  37.160  26.781  1.00  0.00      LB0  C  
ATOM   3038  CE3 TRP B 109       4.891  36.227  25.616  1.00  0.00      LB0  C  
ATOM   3039  NE1 TRP B 109       2.105  38.272  26.661  1.00  0.00      LB0  N  
ATOM   3040  CZ2 TRP B 109       2.943  36.073  27.681  1.00  0.00      LB0  C  
ATOM   3041  CZ3 TRP B 109       4.892  35.146  26.522  1.00  0.00      LB0  C  
ATOM   3042  CH2 TRP B 109       3.925  35.070  27.548  1.00  0.00      LB0  C  
ATOM   3043  H   TRP B 109       3.721  41.649  23.847  1.00  0.00      LB0  H  
ATOM   3044  HE1 TRP B 109       1.357  38.494  27.261  1.00  0.00      LB0  H  
ATOM   3045  N   GLY B 110       6.914  39.656  22.419  1.00  0.00      LB0  N  
ATOM   3046  CA  GLY B 110       7.557  39.883  21.129  1.00  0.00      LB0  C  
ATOM   3047  C   GLY B 110       6.699  39.418  19.971  1.00  0.00      LB0  C  
ATOM   3048  O   GLY B 110       5.538  39.054  20.142  1.00  0.00      LB0  O  
ATOM   3049  H   GLY B 110       7.032  38.800  22.921  1.00  0.00      LB0  H  
ATOM   3050  N   GLN B 111       7.314  39.439  18.781  1.00  0.00      LB0  N  
ATOM   3051  CA  GLN B 111       6.599  38.870  17.644  1.00  0.00      LB0  C  
ATOM   3052  C   GLN B 111       6.670  37.352  17.529  1.00  0.00      LB0  C  
ATOM   3053  O   GLN B 111       5.755  36.696  17.037  1.00  0.00      LB0  O  
ATOM   3054  CB  GLN B 111       6.957  39.581  16.323  1.00  0.00      LB0  C  
ATOM   3055  CG  GLN B 111       8.188  39.117  15.525  1.00  0.00      LB0  C  
ATOM   3056  CD  GLN B 111       9.496  39.495  16.192  1.00  0.00      LB0  C  
ATOM   3057  NE2 GLN B 111      10.358  38.482  16.270  1.00  0.00      LB0  N  
ATOM   3058  OE1 GLN B 111       9.733  40.631  16.581  1.00  0.00      LB0  O  
ATOM   3059  H   GLN B 111       8.290  39.674  18.758  1.00  0.00      LB0  H  
ATOM   3060 HE21 GLN B 111      10.129  37.563  15.946  1.00  0.00      LB0  H  
ATOM   3061 HE22 GLN B 111      11.244  38.639  16.710  1.00  0.00      LB0  H  
ATOM   3062  N   GLY B 112       7.792  36.814  18.020  1.00  0.00      LB0  N  
ATOM   3063  CA  GLY B 112       8.028  35.386  17.864  1.00  0.00      LB0  C  
ATOM   3064  C   GLY B 112       9.247  35.094  17.019  1.00  0.00      LB0  C  
ATOM   3065  O   GLY B 112       9.494  35.711  15.988  1.00  0.00      LB0  O  
ATOM   3066  H   GLY B 112       8.472  37.385  18.488  1.00  0.00      LB0  H  
ATOM   3067  N   THR B 113      10.001  34.106  17.503  1.00  0.00      LB0  N  
ATOM   3068  CA  THR B 113      11.123  33.603  16.719  1.00  0.00      LB0  C  
ATOM   3069  C   THR B 113      11.031  32.098  16.621  1.00  0.00      LB0  C  
ATOM   3070  O   THR B 113      10.343  31.464  17.409  1.00  0.00      LB0  O  
ATOM   3071  CB  THR B 113      12.447  34.007  17.369  1.00  0.00      LB0  C  
ATOM   3072  CG2 THR B 113      12.943  35.367  16.877  1.00  0.00      LB0  C  
ATOM   3073  OG1 THR B 113      12.338  33.965  18.800  1.00  0.00      LB0  O  
ATOM   3074  H   THR B 113       9.749  33.663  18.366  1.00  0.00      LB0  H  
ATOM   3075  HG1 THR B 113      11.609  34.532  19.042  1.00  0.00      LB0  H  
ATOM   3076  N   LEU B 114      11.743  31.540  15.636  1.00  0.00      LB0  N  
ATOM   3077  CA  LEU B 114      11.761  30.083  15.619  1.00  0.00      LB0  C  
ATOM   3078  C   LEU B 114      13.170  29.575  15.826  1.00  0.00      LB0  C  
ATOM   3079  O   LEU B 114      14.096  29.957  15.120  1.00  0.00      LB0  O  
ATOM   3080  CB  LEU B 114      11.148  29.560  14.314  1.00  0.00      LB0  C  
ATOM   3081  CG  LEU B 114      11.018  28.034  14.220  1.00  0.00      LB0  C  
ATOM   3082  CD1 LEU B 114      10.137  27.442  15.323  1.00  0.00      LB0  C  
ATOM   3083  CD2 LEU B 114      10.554  27.603  12.829  1.00  0.00      LB0  C  
ATOM   3084  H   LEU B 114      12.309  32.074  15.009  1.00  0.00      LB0  H  
ATOM   3085  N   VAL B 115      13.296  28.713  16.836  1.00  0.00      LB0  N  
ATOM   3086  CA  VAL B 115      14.559  27.997  16.958  1.00  0.00      LB0  C  
ATOM   3087  C   VAL B 115      14.328  26.539  16.627  1.00  0.00      LB0  C  
ATOM   3088  O   VAL B 115      13.579  25.840  17.300  1.00  0.00      LB0  O  
ATOM   3089  CB  VAL B 115      15.155  28.165  18.363  1.00  0.00      LB0  C  
ATOM   3090  CG1 VAL B 115      16.503  27.453  18.502  1.00  0.00      LB0  C  
ATOM   3091  CG2 VAL B 115      15.277  29.645  18.728  1.00  0.00      LB0  C  
ATOM   3092  H   VAL B 115      12.506  28.466  17.401  1.00  0.00      LB0  H  
ATOM   3093  N   THR B 116      14.988  26.129  15.546  1.00  0.00      LB0  N  
ATOM   3094  CA  THR B 116      14.802  24.758  15.098  1.00  0.00      LB0  C  
ATOM   3095  C   THR B 116      16.043  23.929  15.348  1.00  0.00      LB0  C  
ATOM   3096  O   THR B 116      17.045  24.031  14.648  1.00  0.00      LB0  O  
ATOM   3097  CB  THR B 116      14.419  24.761  13.619  1.00  0.00      LB0  C  
ATOM   3098  CG2 THR B 116      13.868  23.403  13.173  1.00  0.00      LB0  C  
ATOM   3099  OG1 THR B 116      13.470  25.806  13.361  1.00  0.00      LB0  O  
ATOM   3100  H   THR B 116      15.611  26.743  15.062  1.00  0.00      LB0  H  
ATOM   3101  HG1 THR B 116      13.331  25.834  12.422  1.00  0.00      LB0  H  
ATOM   3102  N   VAL B 117      15.949  23.114  16.402  1.00  0.00      LB0  N  
ATOM   3103  CA  VAL B 117      17.149  22.367  16.756  1.00  0.00      LB0  C  
ATOM   3104  C   VAL B 117      17.248  21.039  16.030  1.00  0.00      LB0  C  
ATOM   3105  O   VAL B 117      16.880  19.979  16.522  1.00  0.00      LB0  O  
ATOM   3106  CB  VAL B 117      17.271  22.196  18.273  1.00  0.00      LB0  C  
ATOM   3107  CG1 VAL B 117      18.693  21.776  18.647  1.00  0.00      LB0  C  
ATOM   3108  CG2 VAL B 117      16.856  23.466  19.022  1.00  0.00      LB0  C  
ATOM   3109  H   VAL B 117      15.085  22.948  16.881  1.00  0.00      LB0  H  
ATOM   3110  N   SER B 118      17.751  21.157  14.801  1.00  0.00      LB0  N  
ATOM   3111  CA  SER B 118      17.900  19.953  14.002  1.00  0.00      LB0  C  
ATOM   3112  C   SER B 118      19.260  19.911  13.350  1.00  0.00      LB0  C  
ATOM   3113  O   SER B 118      19.900  20.920  13.083  1.00  0.00      LB0  O  
ATOM   3114  CB  SER B 118      16.775  19.849  12.967  1.00  0.00      LB0  C  
ATOM   3115  OG  SER B 118      16.886  18.632  12.211  1.00  0.00      LB0  O  
ATOM   3116  H   SER B 118      18.133  22.035  14.505  1.00  0.00      LB0  H  
ATOM   3117  HG  SER B 118      16.038  18.499  11.802  1.00  0.00      LB0  H  
ATOM   3118  N   SER B 119      19.675  18.668  13.109  1.00  0.00      LB0  N  
ATOM   3119  CA  SER B 119      20.922  18.472  12.390  1.00  0.00      LB0  C  
ATOM   3120  C   SER B 119      20.786  18.514  10.879  1.00  0.00      LB0  C  
ATOM   3121  O   SER B 119      21.766  18.691  10.164  1.00  0.00      LB0  O  
ATOM   3122  CB  SER B 119      21.556  17.163  12.864  1.00  0.00      LB0  C  
ATOM   3123  OG  SER B 119      20.536  16.311  13.410  1.00  0.00      LB0  O  
ATOM   3124  H   SER B 119      19.120  17.868  13.343  1.00  0.00      LB0  H  
ATOM   3125  HG  SER B 119      20.973  15.518  13.696  1.00  0.00      LB0  H  
ATOM   3126  N   ALA B 120      19.537  18.316  10.421  1.00  0.00      LB0  N  
ATOM   3127  CA  ALA B 120      19.358  18.173   8.978  1.00  0.00      LB0  C  
ATOM   3128  C   ALA B 120      19.566  19.457   8.198  1.00  0.00      LB0  C  
ATOM   3129  O   ALA B 120      19.192  20.545   8.616  1.00  0.00      LB0  O  
ATOM   3130  CB  ALA B 120      17.975  17.603   8.659  1.00  0.00      LB0  C  
ATOM   3131  H   ALA B 120      18.754  18.329  11.044  1.00  0.00      LB0  H  
ATOM   3132  N   SER B 121      20.205  19.261   7.042  1.00  0.00      LB0  N  
ATOM   3133  CA  SER B 121      20.584  20.392   6.204  1.00  0.00      LB0  C  
ATOM   3134  C   SER B 121      19.435  21.192   5.614  1.00  0.00      LB0  C  
ATOM   3135  O   SER B 121      18.362  20.679   5.315  1.00  0.00      LB0  O  
ATOM   3136  CB  SER B 121      21.494  19.872   5.093  1.00  0.00      LB0  C  
ATOM   3137  OG  SER B 121      22.278  18.780   5.597  1.00  0.00      LB0  O  
ATOM   3138  H   SER B 121      20.553  18.360   6.785  1.00  0.00      LB0  H  
ATOM   3139  HG  SER B 121      22.921  18.577   4.929  1.00  0.00      LB0  H  
ATOM   3140  N   THR B 122      19.742  22.479   5.416  1.00  0.00      LB0  N  
ATOM   3141  CA  THR B 122      18.806  23.372   4.744  1.00  0.00      LB0  C  
ATOM   3142  C   THR B 122      18.428  22.964   3.323  1.00  0.00      LB0  C  
ATOM   3143  O   THR B 122      19.191  23.099   2.373  1.00  0.00      LB0  O  
ATOM   3144  CB  THR B 122      19.394  24.780   4.775  1.00  0.00      LB0  C  
ATOM   3145  CG2 THR B 122      18.314  25.854   4.660  1.00  0.00      LB0  C  
ATOM   3146  OG1 THR B 122      20.176  24.955   5.969  1.00  0.00      LB0  O  
ATOM   3147  H   THR B 122      20.562  22.897   5.806  1.00  0.00      LB0  H  
ATOM   3148  HG1 THR B 122      20.387  25.880   6.011  1.00  0.00      LB0  H  
ATOM   3149  N   LYS B 123      17.206  22.443   3.216  1.00  0.00      LB0  N  
ATOM   3150  CA  LYS B 123      16.730  22.065   1.892  1.00  0.00      LB0  C  
ATOM   3151  C   LYS B 123      15.862  23.155   1.300  1.00  0.00      LB0  C  
ATOM   3152  O   LYS B 123      14.749  23.404   1.744  1.00  0.00      LB0  O  
ATOM   3153  CB  LYS B 123      16.010  20.709   1.980  1.00  0.00      LB0  C  
ATOM   3154  CG  LYS B 123      15.165  20.244   0.782  1.00  0.00      LB0  C  
ATOM   3155  CD  LYS B 123      15.894  20.025  -0.550  1.00  0.00      LB0  C  
ATOM   3156  CE  LYS B 123      14.959  19.515  -1.662  1.00  0.00      LB0  C  
ATOM   3157  NZ  LYS B 123      13.890  20.488  -1.926  1.00  0.00      LB0  N1+
ATOM   3158  H   LYS B 123      16.627  22.444   4.033  1.00  0.00      LB0  H  
ATOM   3159  HZ1 LYS B 123      13.163  20.154  -2.595  1.00  0.00      LB0  H  
ATOM   3160  HZ2 LYS B 123      13.392  20.720  -1.045  1.00  0.00      LB0  H  
ATOM   3161  HZ3 LYS B 123      14.263  21.401  -2.258  1.00  0.00      LB0  H  
ATOM   3162  N   GLY B 124      16.416  23.768   0.240  1.00  0.00      LB0  N  
ATOM   3163  CA  GLY B 124      15.608  24.702  -0.550  1.00  0.00      LB0  C  
ATOM   3164  C   GLY B 124      14.329  24.061  -1.076  1.00  0.00      LB0  C  
ATOM   3165  O   GLY B 124      14.291  22.868  -1.368  1.00  0.00      LB0  O  
ATOM   3166  H   GLY B 124      17.374  23.576   0.029  1.00  0.00      LB0  H  
ATOM   3167  N   PRO B 125      13.268  24.889  -1.159  1.00  0.00      LB0  N  
ATOM   3168  CA  PRO B 125      11.925  24.341  -1.364  1.00  0.00      LB0  C  
ATOM   3169  C   PRO B 125      11.710  23.768  -2.750  1.00  0.00      LB0  C  
ATOM   3170  O   PRO B 125      12.441  24.032  -3.697  1.00  0.00      LB0  O  
ATOM   3171  CB  PRO B 125      11.037  25.549  -1.055  1.00  0.00      LB0  C  
ATOM   3172  CG  PRO B 125      11.878  26.758  -1.453  1.00  0.00      LB0  C  
ATOM   3173  CD  PRO B 125      13.282  26.341  -1.037  1.00  0.00      LB0  C  
ATOM   3174  N   SER B 126      10.647  22.969  -2.818  1.00  0.00      LB0  N  
ATOM   3175  CA  SER B 126      10.301  22.356  -4.093  1.00  0.00      LB0  C  
ATOM   3176  C   SER B 126       8.831  22.611  -4.377  1.00  0.00      LB0  C  
ATOM   3177  O   SER B 126       7.944  21.864  -3.989  1.00  0.00      LB0  O  
ATOM   3178  CB  SER B 126      10.659  20.862  -4.052  1.00  0.00      LB0  C  
ATOM   3179  OG  SER B 126      11.558  20.605  -2.953  1.00  0.00      LB0  O  
ATOM   3180  H   SER B 126      10.119  22.733  -2.001  1.00  0.00      LB0  H  
ATOM   3181  HG  SER B 126      10.987  20.679  -2.183  1.00  0.00      LB0  H  
ATOM   3182  N   VAL B 127       8.608  23.773  -5.003  1.00  0.00      LB0  N  
ATOM   3183  CA  VAL B 127       7.230  24.261  -5.023  1.00  0.00      LB0  C  
ATOM   3184  C   VAL B 127       6.479  23.930  -6.296  1.00  0.00      LB0  C  
ATOM   3185  O   VAL B 127       6.787  24.426  -7.377  1.00  0.00      LB0  O  
ATOM   3186  CB  VAL B 127       7.199  25.768  -4.747  1.00  0.00      LB0  C  
ATOM   3187  CG1 VAL B 127       5.767  26.295  -4.641  1.00  0.00      LB0  C  
ATOM   3188  CG2 VAL B 127       8.018  26.102  -3.501  1.00  0.00      LB0  C  
ATOM   3189  H   VAL B 127       9.359  24.281  -5.421  1.00  0.00      LB0  H  
ATOM   3190  N   PHE B 128       5.472  23.077  -6.110  1.00  0.00      LB0  N  
ATOM   3191  CA  PHE B 128       4.690  22.620  -7.252  1.00  0.00      LB0  C  
ATOM   3192  C   PHE B 128       3.320  23.279  -7.319  1.00  0.00      LB0  C  
ATOM   3193  O   PHE B 128       2.558  23.277  -6.358  1.00  0.00      LB0  O  
ATOM   3194  CB  PHE B 128       4.600  21.089  -7.202  1.00  0.00      LB0  C  
ATOM   3195  CG  PHE B 128       5.990  20.497  -7.099  1.00  0.00      LB0  C  
ATOM   3196  CD1 PHE B 128       6.919  20.695  -8.146  1.00  0.00      LB0  C  
ATOM   3197  CD2 PHE B 128       6.338  19.767  -5.942  1.00  0.00      LB0  C  
ATOM   3198  CE1 PHE B 128       8.221  20.174  -8.024  1.00  0.00      LB0  C  
ATOM   3199  CE2 PHE B 128       7.640  19.243  -5.821  1.00  0.00      LB0  C  
ATOM   3200  CZ  PHE B 128       8.570  19.457  -6.860  1.00  0.00      LB0  C  
ATOM   3201  H   PHE B 128       5.263  22.754  -5.185  1.00  0.00      LB0  H  
ATOM   3202  N   PRO B 129       3.036  23.897  -8.489  1.00  0.00      LB0  N  
ATOM   3203  CA  PRO B 129       1.740  24.558  -8.668  1.00  0.00      LB0  C  
ATOM   3204  C   PRO B 129       0.576  23.582  -8.735  1.00  0.00      LB0  C  
ATOM   3205  O   PRO B 129       0.406  22.797  -9.666  1.00  0.00      LB0  O  
ATOM   3206  CB  PRO B 129       1.952  25.354  -9.960  1.00  0.00      LB0  C  
ATOM   3207  CG  PRO B 129       2.995  24.567 -10.751  1.00  0.00      LB0  C  
ATOM   3208  CD  PRO B 129       3.901  24.017  -9.655  1.00  0.00      LB0  C  
ATOM   3209  N   LEU B 130      -0.245  23.687  -7.690  1.00  0.00      LB0  N  
ATOM   3210  CA  LEU B 130      -1.489  22.927  -7.678  1.00  0.00      LB0  C  
ATOM   3211  C   LEU B 130      -2.552  23.607  -8.519  1.00  0.00      LB0  C  
ATOM   3212  O   LEU B 130      -3.317  24.456  -8.076  1.00  0.00      LB0  O  
ATOM   3213  CB  LEU B 130      -1.971  22.712  -6.244  1.00  0.00      LB0  C  
ATOM   3214  CG  LEU B 130      -0.956  22.022  -5.332  1.00  0.00      LB0  C  
ATOM   3215  CD1 LEU B 130      -1.491  21.916  -3.903  1.00  0.00      LB0  C  
ATOM   3216  CD2 LEU B 130      -0.490  20.672  -5.885  1.00  0.00      LB0  C  
ATOM   3217  H   LEU B 130      -0.068  24.398  -7.010  1.00  0.00      LB0  H  
ATOM   3218  N   ALA B 131      -2.526  23.193  -9.790  1.00  0.00      LB0  N  
ATOM   3219  CA  ALA B 131      -3.372  23.811 -10.809  1.00  0.00      LB0  C  
ATOM   3220  C   ALA B 131      -4.869  23.823 -10.524  1.00  0.00      LB0  C  
ATOM   3221  O   ALA B 131      -5.483  22.795 -10.246  1.00  0.00      LB0  O  
ATOM   3222  CB  ALA B 131      -3.152  23.100 -12.141  1.00  0.00      LB0  C  
ATOM   3223  H   ALA B 131      -1.814  22.531 -10.030  1.00  0.00      LB0  H  
ATOM   3224  N   PRO B 132      -5.454  25.038 -10.636  1.00  0.00      LB0  N  
ATOM   3225  CA  PRO B 132      -6.909  25.154 -10.552  1.00  0.00      LB0  C  
ATOM   3226  C   PRO B 132      -7.619  24.525 -11.734  1.00  0.00      LB0  C  
ATOM   3227  O   PRO B 132      -7.095  24.395 -12.837  1.00  0.00      LB0  O  
ATOM   3228  CB  PRO B 132      -7.130  26.663 -10.461  1.00  0.00      LB0  C  
ATOM   3229  CG  PRO B 132      -5.921  27.298 -11.142  1.00  0.00      LB0  C  
ATOM   3230  CD  PRO B 132      -4.793  26.320 -10.840  1.00  0.00      LB0  C  
ATOM   3231  N   SER B 133      -8.859  24.121 -11.421  1.00  0.00      LB0  N  
ATOM   3232  CA  SER B 133      -9.735  23.448 -12.379  1.00  0.00      LB0  C  
ATOM   3233  C   SER B 133      -9.153  22.239 -13.094  1.00  0.00      LB0  C  
ATOM   3234  O   SER B 133      -9.577  21.869 -14.184  1.00  0.00      LB0  O  
ATOM   3235  CB  SER B 133     -10.349  24.438 -13.375  1.00  0.00      LB0  C  
ATOM   3236  OG  SER B 133     -11.514  23.857 -13.976  1.00  0.00      LB0  O  
ATOM   3237  H   SER B 133      -9.126  24.210 -10.462  1.00  0.00      LB0  H  
ATOM   3238  HG  SER B 133     -11.172  23.177 -14.555  1.00  0.00      LB0  H  
ATOM   3239  N   SER B 134      -8.170  21.624 -12.430  1.00  0.00      LB0  N  
ATOM   3240  CA  SER B 134      -7.565  20.450 -13.039  1.00  0.00      LB0  C  
ATOM   3241  C   SER B 134      -8.496  19.252 -12.941  1.00  0.00      LB0  C  
ATOM   3242  O   SER B 134      -8.978  18.734 -13.944  1.00  0.00      LB0  O  
ATOM   3243  CB  SER B 134      -6.208  20.259 -12.386  1.00  0.00      LB0  C  
ATOM   3244  OG  SER B 134      -6.394  20.334 -10.968  1.00  0.00      LB0  O  
ATOM   3245  H   SER B 134      -7.873  21.919 -11.520  1.00  0.00      LB0  H  
ATOM   3246  HG  SER B 134      -5.811  21.022 -10.654  1.00  0.00      LB0  H  
ATOM   3247  N   LYS B 135      -8.817  18.922 -11.675  1.00  0.00      LB0  N  
ATOM   3248  CA  LYS B 135     -10.210  18.636 -11.302  1.00  0.00      LB0  C  
ATOM   3249  C   LYS B 135     -10.565  19.288  -9.970  1.00  0.00      LB0  C  
ATOM   3250  O   LYS B 135     -11.461  18.905  -9.214  1.00  0.00      LB0  O  
ATOM   3251  CB  LYS B 135     -10.575  17.145 -11.315  1.00  0.00      LB0  C  
ATOM   3252  CG  LYS B 135     -10.748  16.556 -12.720  1.00  0.00      LB0  C  
ATOM   3253  CD  LYS B 135     -11.836  17.264 -13.542  1.00  0.00      LB0  C  
ATOM   3254  CE  LYS B 135     -11.730  16.981 -15.047  1.00  0.00      LB0  C  
ATOM   3255  NZ  LYS B 135     -10.511  17.598 -15.594  1.00  0.00      LB0  N1+
ATOM   3256  H   LYS B 135      -8.134  19.110 -10.961  1.00  0.00      LB0  H  
ATOM   3257  HZ1 LYS B 135     -10.205  17.143 -16.473  1.00  0.00      LB0  H  
ATOM   3258  HZ2 LYS B 135     -10.634  18.614 -15.799  1.00  0.00      LB0  H  
ATOM   3259  HZ3 LYS B 135      -9.736  17.564 -14.899  1.00  0.00      LB0  H  
ATOM   3260  N   SER B 136      -9.814  20.373  -9.745  1.00  0.00      LB0  N  
ATOM   3261  CA  SER B 136     -10.036  21.251  -8.607  1.00  0.00      LB0  C  
ATOM   3262  C   SER B 136     -11.211  22.202  -8.742  1.00  0.00      LB0  C  
ATOM   3263  O   SER B 136     -11.319  23.194  -8.036  1.00  0.00      LB0  O  
ATOM   3264  CB  SER B 136      -8.737  22.004  -8.350  1.00  0.00      LB0  C  
ATOM   3265  OG  SER B 136      -8.060  22.214  -9.597  1.00  0.00      LB0  O  
ATOM   3266  H   SER B 136      -9.045  20.631 -10.329  1.00  0.00      LB0  H  
ATOM   3267  HG  SER B 136      -7.141  22.363  -9.366  1.00  0.00      LB0  H  
ATOM   3268  N   THR B 137     -12.099  21.850  -9.669  1.00  0.00      LB0  N  
ATOM   3269  CA  THR B 137     -13.363  22.558  -9.733  1.00  0.00      LB0  C  
ATOM   3270  C   THR B 137     -14.428  21.780  -8.986  1.00  0.00      LB0  C  
ATOM   3271  O   THR B 137     -14.487  20.554  -9.062  1.00  0.00      LB0  O  
ATOM   3272  CB  THR B 137     -13.741  22.732 -11.204  1.00  0.00      LB0  C  
ATOM   3273  CG2 THR B 137     -14.133  24.178 -11.513  1.00  0.00      LB0  C  
ATOM   3274  OG1 THR B 137     -12.662  22.291 -12.049  1.00  0.00      LB0  O  
ATOM   3275  H   THR B 137     -11.972  21.117 -10.332  1.00  0.00      LB0  H  
ATOM   3276  HG1 THR B 137     -12.630  22.906 -12.783  1.00  0.00      LB0  H  
ATOM   3277  N   SER B 138     -15.253  22.543  -8.268  1.00  0.00      LB0  N  
ATOM   3278  CA  SER B 138     -16.470  22.030  -7.650  1.00  0.00      LB0  C  
ATOM   3279  C   SER B 138     -17.383  23.224  -7.450  1.00  0.00      LB0  C  
ATOM   3280  O   SER B 138     -16.920  24.283  -7.054  1.00  0.00      LB0  O  
ATOM   3281  CB  SER B 138     -16.171  21.362  -6.300  1.00  0.00      LB0  C  
ATOM   3282  OG  SER B 138     -15.196  20.314  -6.448  1.00  0.00      LB0  O  
ATOM   3283  H   SER B 138     -15.034  23.513  -8.133  1.00  0.00      LB0  H  
ATOM   3284  HG  SER B 138     -14.979  20.046  -5.555  1.00  0.00      LB0  H  
ATOM   3285  N   GLY B 139     -18.674  23.039  -7.779  1.00  0.00      LB0  N  
ATOM   3286  CA  GLY B 139     -19.655  24.111  -7.545  1.00  0.00      LB0  C  
ATOM   3287  C   GLY B 139     -19.241  25.527  -7.940  1.00  0.00      LB0  C  
ATOM   3288  O   GLY B 139     -19.186  26.442  -7.129  1.00  0.00      LB0  O  
ATOM   3289  H   GLY B 139     -18.974  22.136  -8.082  1.00  0.00      LB0  H  
ATOM   3290  N   GLY B 140     -18.916  25.656  -9.239  1.00  0.00      LB0  N  
ATOM   3291  CA  GLY B 140     -18.556  26.980  -9.765  1.00  0.00      LB0  C  
ATOM   3292  C   GLY B 140     -17.323  27.650  -9.164  1.00  0.00      LB0  C  
ATOM   3293  O   GLY B 140     -17.049  28.826  -9.379  1.00  0.00      LB0  O  
ATOM   3294  H   GLY B 140     -18.968  24.862  -9.839  1.00  0.00      LB0  H  
ATOM   3295  N   THR B 141     -16.588  26.839  -8.400  1.00  0.00      LB0  N  
ATOM   3296  CA  THR B 141     -15.427  27.366  -7.712  1.00  0.00      LB0  C  
ATOM   3297  C   THR B 141     -14.246  26.479  -8.042  1.00  0.00      LB0  C  
ATOM   3298  O   THR B 141     -14.372  25.265  -8.160  1.00  0.00      LB0  O  
ATOM   3299  CB  THR B 141     -15.738  27.382  -6.210  1.00  0.00      LB0  C  
ATOM   3300  CG2 THR B 141     -14.647  28.060  -5.373  1.00  0.00      LB0  C  
ATOM   3301  OG1 THR B 141     -17.005  28.015  -5.984  1.00  0.00      LB0  O  
ATOM   3302  H   THR B 141     -16.822  25.882  -8.238  1.00  0.00      LB0  H  
ATOM   3303  HG1 THR B 141     -17.680  27.441  -6.343  1.00  0.00      LB0  H  
ATOM   3304  N   ALA B 142     -13.094  27.123  -8.220  1.00  0.00      LB0  N  
ATOM   3305  CA  ALA B 142     -11.903  26.302  -8.315  1.00  0.00      LB0  C  
ATOM   3306  C   ALA B 142     -10.956  26.631  -7.191  1.00  0.00      LB0  C  
ATOM   3307  O   ALA B 142     -10.690  27.784  -6.870  1.00  0.00      LB0  O  
ATOM   3308  CB  ALA B 142     -11.191  26.514  -9.647  1.00  0.00      LB0  C  
ATOM   3309  H   ALA B 142     -13.012  28.113  -8.110  1.00  0.00      LB0  H  
ATOM   3310  N   ALA B 143     -10.452  25.554  -6.593  1.00  0.00      LB0  N  
ATOM   3311  CA  ALA B 143      -9.312  25.825  -5.738  1.00  0.00      LB0  C  
ATOM   3312  C   ALA B 143      -8.044  25.719  -6.535  1.00  0.00      LB0  C  
ATOM   3313  O   ALA B 143      -7.987  25.078  -7.580  1.00  0.00      LB0  O  
ATOM   3314  CB  ALA B 143      -9.218  24.837  -4.588  1.00  0.00      LB0  C  
ATOM   3315  H   ALA B 143     -10.680  24.639  -6.927  1.00  0.00      LB0  H  
ATOM   3316  N   LEU B 144      -7.037  26.365  -5.968  1.00  0.00      LB0  N  
ATOM   3317  CA  LEU B 144      -5.690  26.250  -6.492  1.00  0.00      LB0  C  
ATOM   3318  C   LEU B 144      -4.761  26.233  -5.315  1.00  0.00      LB0  C  
ATOM   3319  O   LEU B 144      -5.190  26.400  -4.179  1.00  0.00      LB0  O  
ATOM   3320  CB  LEU B 144      -5.340  27.409  -7.423  1.00  0.00      LB0  C  
ATOM   3321  CG  LEU B 144      -5.622  28.821  -6.916  1.00  0.00      LB0  C  
ATOM   3322  CD1 LEU B 144      -4.538  29.770  -7.397  1.00  0.00      LB0  C  
ATOM   3323  CD2 LEU B 144      -7.011  29.335  -7.296  1.00  0.00      LB0  C  
ATOM   3324  H   LEU B 144      -7.185  26.916  -5.143  1.00  0.00      LB0  H  
ATOM   3325  N   GLY B 145      -3.481  26.057  -5.622  1.00  0.00      LB0  N  
ATOM   3326  CA  GLY B 145      -2.560  26.210  -4.515  1.00  0.00      LB0  C  
ATOM   3327  C   GLY B 145      -1.139  26.040  -4.959  1.00  0.00      LB0  C  
ATOM   3328  O   GLY B 145      -0.843  25.884  -6.137  1.00  0.00      LB0  O  
ATOM   3329  H   GLY B 145      -3.162  25.828  -6.545  1.00  0.00      LB0  H  
ATOM   3330  N   CYS B 146      -0.276  26.029  -3.950  1.00  0.00      LB0  N  
ATOM   3331  CA  CYS B 146       1.076  25.566  -4.201  1.00  0.00      LB0  C  
ATOM   3332  C   CYS B 146       1.465  24.591  -3.128  1.00  0.00      LB0  C  
ATOM   3333  O   CYS B 146       1.384  24.879  -1.939  1.00  0.00      LB0  O  
ATOM   3334  CB  CYS B 146       2.061  26.729  -4.237  1.00  0.00      LB0  C  
ATOM   3335  SG  CYS B 146       1.891  27.723  -5.735  1.00  0.00      LB0  S  
ATOM   3336  H   CYS B 146      -0.581  26.292  -3.033  1.00  0.00      LB0  H  
ATOM   3337  N   LEU B 147       1.883  23.417  -3.598  1.00  0.00      LB0  N  
ATOM   3338  CA  LEU B 147       2.504  22.509  -2.650  1.00  0.00      LB0  C  
ATOM   3339  C   LEU B 147       3.952  22.894  -2.465  1.00  0.00      LB0  C  
ATOM   3340  O   LEU B 147       4.786  22.762  -3.353  1.00  0.00      LB0  O  
ATOM   3341  CB  LEU B 147       2.376  21.066  -3.132  1.00  0.00      LB0  C  
ATOM   3342  CG  LEU B 147       2.915  20.035  -2.139  1.00  0.00      LB0  C  
ATOM   3343  CD1 LEU B 147       2.166  20.048  -0.804  1.00  0.00      LB0  C  
ATOM   3344  CD2 LEU B 147       2.953  18.648  -2.767  1.00  0.00      LB0  C  
ATOM   3345  H   LEU B 147       1.936  23.245  -4.582  1.00  0.00      LB0  H  
ATOM   3346  N   VAL B 148       4.213  23.402  -1.267  1.00  0.00      LB0  N  
ATOM   3347  CA  VAL B 148       5.610  23.626  -0.936  1.00  0.00      LB0  C  
ATOM   3348  C   VAL B 148       6.203  22.337  -0.406  1.00  0.00      LB0  C  
ATOM   3349  O   VAL B 148       6.190  22.053   0.785  1.00  0.00      LB0  O  
ATOM   3350  CB  VAL B 148       5.748  24.776   0.065  1.00  0.00      LB0  C  
ATOM   3351  CG1 VAL B 148       7.208  25.206   0.192  1.00  0.00      LB0  C  
ATOM   3352  CG2 VAL B 148       4.852  25.956  -0.321  1.00  0.00      LB0  C  
ATOM   3353  H   VAL B 148       3.494  23.450  -0.572  1.00  0.00      LB0  H  
ATOM   3354  N   LYS B 149       6.673  21.540  -1.370  1.00  0.00      LB0  N  
ATOM   3355  CA  LYS B 149       7.180  20.233  -0.981  1.00  0.00      LB0  C  
ATOM   3356  C   LYS B 149       8.670  20.268  -0.673  1.00  0.00      LB0  C  
ATOM   3357  O   LYS B 149       9.408  21.111  -1.174  1.00  0.00      LB0  O  
ATOM   3358  CB  LYS B 149       6.756  19.213  -2.053  1.00  0.00      LB0  C  
ATOM   3359  CG  LYS B 149       7.291  17.798  -1.847  1.00  0.00      LB0  C  
ATOM   3360  CD  LYS B 149       6.602  16.670  -2.607  1.00  0.00      LB0  C  
ATOM   3361  CE  LYS B 149       7.452  15.390  -2.648  1.00  0.00      LB0  C  
ATOM   3362  NZ  LYS B 149       8.135  15.156  -1.368  1.00  0.00      LB0  N1+
ATOM   3363  H   LYS B 149       6.714  21.844  -2.325  1.00  0.00      LB0  H  
ATOM   3364  HZ1 LYS B 149       8.549  14.212  -1.311  1.00  0.00      LB0  H  
ATOM   3365  HZ2 LYS B 149       8.932  15.824  -1.254  1.00  0.00      LB0  H  
ATOM   3366  HZ3 LYS B 149       7.494  15.309  -0.566  1.00  0.00      LB0  H  
ATOM   3367  N   ASP B 150       9.080  19.324   0.192  1.00  0.00      LB0  N  
ATOM   3368  CA  ASP B 150      10.489  19.096   0.524  1.00  0.00      LB0  C  
ATOM   3369  C   ASP B 150      11.307  20.346   0.777  1.00  0.00      LB0  C  
ATOM   3370  O   ASP B 150      12.084  20.784  -0.068  1.00  0.00      LB0  O  
ATOM   3371  CB  ASP B 150      11.224  18.243  -0.526  1.00  0.00      LB0  C  
ATOM   3372  CG  ASP B 150      10.559  16.909  -0.811  1.00  0.00      LB0  C  
ATOM   3373  OD1 ASP B 150      10.220  16.163   0.102  1.00  0.00      LB0  O  
ATOM   3374  OD2 ASP B 150      10.345  16.601  -1.975  1.00  0.00      LB0  O1-
ATOM   3375  H   ASP B 150       8.375  18.701   0.534  1.00  0.00      LB0  H  
ATOM   3376  N   TYR B 151      11.122  20.890   1.978  1.00  0.00      LB0  N  
ATOM   3377  CA  TYR B 151      12.014  21.970   2.387  1.00  0.00      LB0  C  
ATOM   3378  C   TYR B 151      12.438  21.762   3.820  1.00  0.00      LB0  C  
ATOM   3379  O   TYR B 151      11.832  20.969   4.534  1.00  0.00      LB0  O  
ATOM   3380  CB  TYR B 151      11.373  23.350   2.181  1.00  0.00      LB0  C  
ATOM   3381  CG  TYR B 151      10.101  23.484   2.981  1.00  0.00      LB0  C  
ATOM   3382  CD1 TYR B 151       8.887  23.090   2.389  1.00  0.00      LB0  C  
ATOM   3383  CD2 TYR B 151      10.169  23.986   4.295  1.00  0.00      LB0  C  
ATOM   3384  CE1 TYR B 151       7.709  23.178   3.142  1.00  0.00      LB0  C  
ATOM   3385  CE2 TYR B 151       8.990  24.064   5.048  1.00  0.00      LB0  C  
ATOM   3386  CZ  TYR B 151       7.776  23.648   4.464  1.00  0.00      LB0  C  
ATOM   3387  OH  TYR B 151       6.613  23.683   5.198  1.00  0.00      LB0  O  
ATOM   3388  H   TYR B 151      10.427  20.545   2.614  1.00  0.00      LB0  H  
ATOM   3389  HH  TYR B 151       6.680  24.405   5.829  1.00  0.00      LB0  H  
ATOM   3390  N   PHE B 152      13.490  22.486   4.209  1.00  0.00      LB0  N  
ATOM   3391  CA  PHE B 152      13.967  22.299   5.573  1.00  0.00      LB0  C  
ATOM   3392  C   PHE B 152      14.853  23.441   6.019  1.00  0.00      LB0  C  
ATOM   3393  O   PHE B 152      15.786  23.800   5.312  1.00  0.00      LB0  O  
ATOM   3394  CB  PHE B 152      14.750  20.981   5.695  1.00  0.00      LB0  C  
ATOM   3395  CG  PHE B 152      14.800  20.509   7.129  1.00  0.00      LB0  C  
ATOM   3396  CD1 PHE B 152      15.876  20.897   7.957  1.00  0.00      LB0  C  
ATOM   3397  CD2 PHE B 152      13.756  19.694   7.617  1.00  0.00      LB0  C  
ATOM   3398  CE1 PHE B 152      15.894  20.486   9.303  1.00  0.00      LB0  C  
ATOM   3399  CE2 PHE B 152      13.777  19.276   8.961  1.00  0.00      LB0  C  
ATOM   3400  CZ  PHE B 152      14.840  19.686   9.792  1.00  0.00      LB0  C  
ATOM   3401  H   PHE B 152      13.945  23.125   3.581  1.00  0.00      LB0  H  
ATOM   3402  N   PRO B 153      14.580  23.950   7.242  1.00  0.00      LB0  N  
ATOM   3403  CA  PRO B 153      13.309  23.730   7.944  1.00  0.00      LB0  C  
ATOM   3404  C   PRO B 153      12.234  24.735   7.528  1.00  0.00      LB0  C  
ATOM   3405  O   PRO B 153      12.344  25.429   6.526  1.00  0.00      LB0  O  
ATOM   3406  CB  PRO B 153      13.768  23.895   9.396  1.00  0.00      LB0  C  
ATOM   3407  CG  PRO B 153      14.822  25.001   9.342  1.00  0.00      LB0  C  
ATOM   3408  CD  PRO B 153      15.537  24.722   8.025  1.00  0.00      LB0  C  
ATOM   3409  N   GLU B 154      11.203  24.788   8.387  1.00  0.00      LB0  N  
ATOM   3410  CA  GLU B 154      10.271  25.921   8.400  1.00  0.00      LB0  C  
ATOM   3411  C   GLU B 154      10.998  27.182   8.874  1.00  0.00      LB0  C  
ATOM   3412  O   GLU B 154      12.103  27.067   9.397  1.00  0.00      LB0  O  
ATOM   3413  CB  GLU B 154       9.146  25.542   9.373  1.00  0.00      LB0  C  
ATOM   3414  CG  GLU B 154       7.923  24.904   8.713  1.00  0.00      LB0  C  
ATOM   3415  CD  GLU B 154       7.204  25.943   7.875  1.00  0.00      LB0  C  
ATOM   3416  OE1 GLU B 154       7.391  25.958   6.666  1.00  0.00      LB0  O  
ATOM   3417  OE2 GLU B 154       6.488  26.767   8.429  1.00  0.00      LB0  O1-
ATOM   3418  H   GLU B 154      11.169  24.145   9.146  1.00  0.00      LB0  H  
ATOM   3419  N   PRO B 155      10.376  28.387   8.747  1.00  0.00      LB0  N  
ATOM   3420  CA  PRO B 155       9.096  28.634   8.070  1.00  0.00      LB0  C  
ATOM   3421  C   PRO B 155       9.186  29.037   6.602  1.00  0.00      LB0  C  
ATOM   3422  O   PRO B 155      10.081  29.755   6.155  1.00  0.00      LB0  O  
ATOM   3423  CB  PRO B 155       8.519  29.741   8.953  1.00  0.00      LB0  C  
ATOM   3424  CG  PRO B 155       9.731  30.586   9.353  1.00  0.00      LB0  C  
ATOM   3425  CD  PRO B 155      10.885  29.585   9.404  1.00  0.00      LB0  C  
ATOM   3426  N   VAL B 156       8.169  28.596   5.859  1.00  0.00      LB0  N  
ATOM   3427  CA  VAL B 156       8.003  29.206   4.544  1.00  0.00      LB0  C  
ATOM   3428  C   VAL B 156       6.918  30.269   4.525  1.00  0.00      LB0  C  
ATOM   3429  O   VAL B 156       5.722  30.016   4.592  1.00  0.00      LB0  O  
ATOM   3430  CB  VAL B 156       7.810  28.157   3.434  1.00  0.00      LB0  C  
ATOM   3431  CG1 VAL B 156       9.093  27.354   3.249  1.00  0.00      LB0  C  
ATOM   3432  CG2 VAL B 156       6.620  27.224   3.656  1.00  0.00      LB0  C  
ATOM   3433  H   VAL B 156       7.517  27.933   6.251  1.00  0.00      LB0  H  
ATOM   3434  N   THR B 157       7.380  31.524   4.431  1.00  0.00      LB0  N  
ATOM   3435  CA  THR B 157       6.334  32.543   4.396  1.00  0.00      LB0  C  
ATOM   3436  C   THR B 157       5.736  32.694   3.010  1.00  0.00      LB0  C  
ATOM   3437  O   THR B 157       6.246  33.453   2.194  1.00  0.00      LB0  O  
ATOM   3438  CB  THR B 157       6.860  33.880   4.933  1.00  0.00      LB0  C  
ATOM   3439  CG2 THR B 157       7.249  33.763   6.408  1.00  0.00      LB0  C  
ATOM   3440  OG1 THR B 157       7.968  34.356   4.148  1.00  0.00      LB0  O  
ATOM   3441  H   THR B 157       8.348  31.742   4.308  1.00  0.00      LB0  H  
ATOM   3442  HG1 THR B 157       7.596  34.390   3.262  1.00  0.00      LB0  H  
ATOM   3443  N   VAL B 158       4.671  31.921   2.776  1.00  0.00      LB0  N  
ATOM   3444  CA  VAL B 158       4.013  32.017   1.476  1.00  0.00      LB0  C  
ATOM   3445  C   VAL B 158       2.949  33.098   1.465  1.00  0.00      LB0  C  
ATOM   3446  O   VAL B 158       1.967  33.027   2.192  1.00  0.00      LB0  O  
ATOM   3447  CB  VAL B 158       3.393  30.669   1.074  1.00  0.00      LB0  C  
ATOM   3448  CG1 VAL B 158       2.883  30.685  -0.371  1.00  0.00      LB0  C  
ATOM   3449  CG2 VAL B 158       4.361  29.510   1.315  1.00  0.00      LB0  C  
ATOM   3450  H   VAL B 158       4.333  31.313   3.498  1.00  0.00      LB0  H  
ATOM   3451  N   SER B 159       3.172  34.093   0.604  1.00  0.00      LB0  N  
ATOM   3452  CA  SER B 159       2.022  34.941   0.317  1.00  0.00      LB0  C  
ATOM   3453  C   SER B 159       1.399  34.533  -1.005  1.00  0.00      LB0  C  
ATOM   3454  O   SER B 159       1.935  33.687  -1.712  1.00  0.00      LB0  O  
ATOM   3455  CB  SER B 159       2.442  36.414   0.349  1.00  0.00      LB0  C  
ATOM   3456  OG  SER B 159       3.594  36.630  -0.474  1.00  0.00      LB0  O  
ATOM   3457  H   SER B 159       4.016  34.151   0.067  1.00  0.00      LB0  H  
ATOM   3458  HG  SER B 159       3.295  36.565  -1.378  1.00  0.00      LB0  H  
ATOM   3459  N   TRP B 160       0.270  35.169  -1.328  1.00  0.00      LB0  N  
ATOM   3460  CA  TRP B 160      -0.221  34.976  -2.687  1.00  0.00      LB0  C  
ATOM   3461  C   TRP B 160      -0.345  36.308  -3.380  1.00  0.00      LB0  C  
ATOM   3462  O   TRP B 160      -0.729  37.304  -2.775  1.00  0.00      LB0  O  
ATOM   3463  CB  TRP B 160      -1.568  34.267  -2.679  1.00  0.00      LB0  C  
ATOM   3464  CG  TRP B 160      -1.385  32.778  -2.579  1.00  0.00      LB0  C  
ATOM   3465  CD1 TRP B 160      -1.192  32.020  -1.416  1.00  0.00      LB0  C  
ATOM   3466  CD2 TRP B 160      -1.389  31.828  -3.660  1.00  0.00      LB0  C  
ATOM   3467  CE2 TRP B 160      -1.201  30.529  -3.080  1.00  0.00      LB0  C  
ATOM   3468  CE3 TRP B 160      -1.534  31.968  -5.057  1.00  0.00      LB0  C  
ATOM   3469  NE1 TRP B 160      -1.084  30.697  -1.703  1.00  0.00      LB0  N  
ATOM   3470  CZ2 TRP B 160      -1.167  29.394  -3.914  1.00  0.00      LB0  C  
ATOM   3471  CZ3 TRP B 160      -1.494  30.824  -5.878  1.00  0.00      LB0  C  
ATOM   3472  CH2 TRP B 160      -1.315  29.544  -5.310  1.00  0.00      LB0  C  
ATOM   3473  H   TRP B 160      -0.206  35.798  -0.715  1.00  0.00      LB0  H  
ATOM   3474  HE1 TRP B 160      -0.954  29.991  -1.029  1.00  0.00      LB0  H  
ATOM   3475  N   ASN B 161       0.023  36.296  -4.671  1.00  0.00      LB0  N  
ATOM   3476  CA  ASN B 161      -0.012  37.500  -5.512  1.00  0.00      LB0  C  
ATOM   3477  C   ASN B 161       0.535  38.741  -4.831  1.00  0.00      LB0  C  
ATOM   3478  O   ASN B 161      -0.118  39.770  -4.712  1.00  0.00      LB0  O  
ATOM   3479  CB  ASN B 161      -1.414  37.785  -6.069  1.00  0.00      LB0  C  
ATOM   3480  CG  ASN B 161      -1.855  36.717  -7.051  1.00  0.00      LB0  C  
ATOM   3481  ND2 ASN B 161      -2.712  37.160  -7.970  1.00  0.00      LB0  N  
ATOM   3482  OD1 ASN B 161      -1.454  35.562  -7.005  1.00  0.00      LB0  O  
ATOM   3483  H   ASN B 161       0.276  35.416  -5.077  1.00  0.00      LB0  H  
ATOM   3484 HD21 ASN B 161      -3.053  38.098  -7.979  1.00  0.00      LB0  H  
ATOM   3485 HD22 ASN B 161      -3.015  36.521  -8.680  1.00  0.00      LB0  H  
ATOM   3486  N   SER B 162       1.769  38.560  -4.338  1.00  0.00      LB0  N  
ATOM   3487  CA  SER B 162       2.463  39.623  -3.609  1.00  0.00      LB0  C  
ATOM   3488  C   SER B 162       1.696  40.207  -2.431  1.00  0.00      LB0  C  
ATOM   3489  O   SER B 162       1.727  41.396  -2.145  1.00  0.00      LB0  O  
ATOM   3490  CB  SER B 162       2.941  40.700  -4.586  1.00  0.00      LB0  C  
ATOM   3491  OG  SER B 162       3.652  40.065  -5.660  1.00  0.00      LB0  O  
ATOM   3492  H   SER B 162       2.218  37.675  -4.457  1.00  0.00      LB0  H  
ATOM   3493  HG  SER B 162       3.673  40.699  -6.367  1.00  0.00      LB0  H  
ATOM   3494  N   GLY B 163       0.993  39.290  -1.752  1.00  0.00      LB0  N  
ATOM   3495  CA  GLY B 163       0.220  39.731  -0.598  1.00  0.00      LB0  C  
ATOM   3496  C   GLY B 163      -1.260  39.909  -0.882  1.00  0.00      LB0  C  
ATOM   3497  O   GLY B 163      -2.106  39.679  -0.029  1.00  0.00      LB0  O  
ATOM   3498  H   GLY B 163       0.893  38.364  -2.114  1.00  0.00      LB0  H  
ATOM   3499  N   ALA B 164      -1.548  40.336  -2.122  1.00  0.00      LB0  N  
ATOM   3500  CA  ALA B 164      -2.930  40.716  -2.410  1.00  0.00      LB0  C  
ATOM   3501  C   ALA B 164      -3.945  39.587  -2.330  1.00  0.00      LB0  C  
ATOM   3502  O   ALA B 164      -5.041  39.725  -1.795  1.00  0.00      LB0  O  
ATOM   3503  CB  ALA B 164      -3.027  41.366  -3.791  1.00  0.00      LB0  C  
ATOM   3504  H   ALA B 164      -0.832  40.419  -2.817  1.00  0.00      LB0  H  
ATOM   3505  N   LEU B 165      -3.543  38.447  -2.912  1.00  0.00      LB0  N  
ATOM   3506  CA  LEU B 165      -4.530  37.373  -2.980  1.00  0.00      LB0  C  
ATOM   3507  C   LEU B 165      -4.732  36.694  -1.641  1.00  0.00      LB0  C  
ATOM   3508  O   LEU B 165      -3.966  35.848  -1.206  1.00  0.00      LB0  O  
ATOM   3509  CB  LEU B 165      -4.171  36.372  -4.078  1.00  0.00      LB0  C  
ATOM   3510  CG  LEU B 165      -5.256  35.339  -4.387  1.00  0.00      LB0  C  
ATOM   3511  CD1 LEU B 165      -6.496  35.974  -5.018  1.00  0.00      LB0  C  
ATOM   3512  CD2 LEU B 165      -4.704  34.196  -5.236  1.00  0.00      LB0  C  
ATOM   3513  H   LEU B 165      -2.572  38.307  -3.114  1.00  0.00      LB0  H  
ATOM   3514  N   THR B 166      -5.815  37.132  -1.005  1.00  0.00      LB0  N  
ATOM   3515  CA  THR B 166      -6.047  36.684   0.361  1.00  0.00      LB0  C  
ATOM   3516  C   THR B 166      -7.286  35.817   0.540  1.00  0.00      LB0  C  
ATOM   3517  O   THR B 166      -7.587  35.314   1.617  1.00  0.00      LB0  O  
ATOM   3518  CB  THR B 166      -6.084  37.930   1.244  1.00  0.00      LB0  C  
ATOM   3519  CG2 THR B 166      -4.693  38.284   1.774  1.00  0.00      LB0  C  
ATOM   3520  OG1 THR B 166      -6.622  39.036   0.498  1.00  0.00      LB0  O  
ATOM   3521  H   THR B 166      -6.347  37.894  -1.378  1.00  0.00      LB0  H  
ATOM   3522  HG1 THR B 166      -5.914  39.381  -0.047  1.00  0.00      LB0  H  
ATOM   3523  N   SER B 167      -8.012  35.661  -0.578  1.00  0.00      LB0  N  
ATOM   3524  CA  SER B 167      -9.325  35.021  -0.538  1.00  0.00      LB0  C  
ATOM   3525  C   SER B 167      -9.326  33.537  -0.202  1.00  0.00      LB0  C  
ATOM   3526  O   SER B 167      -9.341  32.672  -1.069  1.00  0.00      LB0  O  
ATOM   3527  CB  SER B 167     -10.001  35.292  -1.880  1.00  0.00      LB0  C  
ATOM   3528  OG  SER B 167      -9.027  35.132  -2.919  1.00  0.00      LB0  O  
ATOM   3529  H   SER B 167      -7.690  35.976  -1.470  1.00  0.00      LB0  H  
ATOM   3530  HG  SER B 167      -8.980  34.191  -3.065  1.00  0.00      LB0  H  
ATOM   3531  N   GLY B 168      -9.331  33.282   1.112  1.00  0.00      LB0  N  
ATOM   3532  CA  GLY B 168      -9.378  31.885   1.532  1.00  0.00      LB0  C  
ATOM   3533  C   GLY B 168      -8.062  31.157   1.338  1.00  0.00      LB0  C  
ATOM   3534  O   GLY B 168      -8.010  30.018   0.886  1.00  0.00      LB0  O  
ATOM   3535  H   GLY B 168      -9.146  34.037   1.743  1.00  0.00      LB0  H  
ATOM   3536  N   VAL B 169      -6.992  31.878   1.717  1.00  0.00      LB0  N  
ATOM   3537  CA  VAL B 169      -5.693  31.208   1.708  1.00  0.00      LB0  C  
ATOM   3538  C   VAL B 169      -5.528  30.262   2.885  1.00  0.00      LB0  C  
ATOM   3539  O   VAL B 169      -5.052  30.600   3.964  1.00  0.00      LB0  O  
ATOM   3540  CB  VAL B 169      -4.534  32.212   1.625  1.00  0.00      LB0  C  
ATOM   3541  CG1 VAL B 169      -3.174  31.510   1.535  1.00  0.00      LB0  C  
ATOM   3542  CG2 VAL B 169      -4.728  33.151   0.438  1.00  0.00      LB0  C  
ATOM   3543  H   VAL B 169      -7.103  32.795   2.097  1.00  0.00      LB0  H  
ATOM   3544  N   HIS B 170      -5.971  29.036   2.620  1.00  0.00      LB0  N  
ATOM   3545  CA  HIS B 170      -5.785  28.008   3.630  1.00  0.00      LB0  C  
ATOM   3546  C   HIS B 170      -4.402  27.397   3.527  1.00  0.00      LB0  C  
ATOM   3547  O   HIS B 170      -4.168  26.377   2.888  1.00  0.00      LB0  O  
ATOM   3548  CB  HIS B 170      -6.891  26.953   3.542  1.00  0.00      LB0  C  
ATOM   3549  CG  HIS B 170      -8.246  27.590   3.760  1.00  0.00      LB0  C  
ATOM   3550  CD2 HIS B 170      -8.957  27.694   4.960  1.00  0.00      LB0  C  
ATOM   3551  ND1 HIS B 170      -8.974  28.157   2.780  1.00  0.00      LB0  N  
ATOM   3552  CE1 HIS B 170     -10.134  28.612   3.345  1.00  0.00      LB0  C  
ATOM   3553  NE2 HIS B 170     -10.124  28.330   4.686  1.00  0.00      LB0  N  
ATOM   3554  H   HIS B 170      -6.253  28.842   1.677  1.00  0.00      LB0  H  
ATOM   3555  HD1 HIS B 170      -8.726  28.255   1.834  1.00  0.00      LB0  H  
ATOM   3556  N   THR B 171      -3.480  28.091   4.197  1.00  0.00      LB0  N  
ATOM   3557  CA  THR B 171      -2.170  27.477   4.369  1.00  0.00      LB0  C  
ATOM   3558  C   THR B 171      -2.171  26.486   5.523  1.00  0.00      LB0  C  
ATOM   3559  O   THR B 171      -2.514  26.794   6.658  1.00  0.00      LB0  O  
ATOM   3560  CB  THR B 171      -1.111  28.572   4.531  1.00  0.00      LB0  C  
ATOM   3561  CG2 THR B 171       0.312  28.024   4.673  1.00  0.00      LB0  C  
ATOM   3562  OG1 THR B 171      -1.180  29.471   3.413  1.00  0.00      LB0  O  
ATOM   3563  H   THR B 171      -3.729  28.959   4.627  1.00  0.00      LB0  H  
ATOM   3564  HG1 THR B 171      -0.776  30.283   3.702  1.00  0.00      LB0  H  
ATOM   3565  N   PHE B 172      -1.804  25.261   5.151  1.00  0.00      LB0  N  
ATOM   3566  CA  PHE B 172      -1.745  24.176   6.122  1.00  0.00      LB0  C  
ATOM   3567  C   PHE B 172      -0.448  24.219   6.899  1.00  0.00      LB0  C  
ATOM   3568  O   PHE B 172       0.581  24.612   6.368  1.00  0.00      LB0  O  
ATOM   3569  CB  PHE B 172      -1.870  22.835   5.387  1.00  0.00      LB0  C  
ATOM   3570  CG  PHE B 172      -3.188  22.785   4.658  1.00  0.00      LB0  C  
ATOM   3571  CD1 PHE B 172      -3.245  23.160   3.299  1.00  0.00      LB0  C  
ATOM   3572  CD2 PHE B 172      -4.345  22.387   5.355  1.00  0.00      LB0  C  
ATOM   3573  CE1 PHE B 172      -4.482  23.171   2.631  1.00  0.00      LB0  C  
ATOM   3574  CE2 PHE B 172      -5.580  22.403   4.687  1.00  0.00      LB0  C  
ATOM   3575  CZ  PHE B 172      -5.643  22.806   3.339  1.00  0.00      LB0  C  
ATOM   3576  H   PHE B 172      -1.484  25.125   4.214  1.00  0.00      LB0  H  
ATOM   3577  N   PRO B 173      -0.518  23.795   8.182  1.00  0.00      LB0  N  
ATOM   3578  CA  PRO B 173       0.718  23.530   8.924  1.00  0.00      LB0  C  
ATOM   3579  C   PRO B 173       1.617  22.534   8.205  1.00  0.00      LB0  C  
ATOM   3580  O   PRO B 173       1.152  21.628   7.518  1.00  0.00      LB0  O  
ATOM   3581  CB  PRO B 173       0.198  22.986  10.260  1.00  0.00      LB0  C  
ATOM   3582  CG  PRO B 173      -1.218  23.541  10.404  1.00  0.00      LB0  C  
ATOM   3583  CD  PRO B 173      -1.720  23.543   8.967  1.00  0.00      LB0  C  
ATOM   3584  N   ALA B 174       2.925  22.745   8.392  1.00  0.00      LB0  N  
ATOM   3585  CA  ALA B 174       3.864  21.847   7.728  1.00  0.00      LB0  C  
ATOM   3586  C   ALA B 174       3.842  20.426   8.255  1.00  0.00      LB0  C  
ATOM   3587  O   ALA B 174       4.198  20.144   9.394  1.00  0.00      LB0  O  
ATOM   3588  CB  ALA B 174       5.287  22.380   7.850  1.00  0.00      LB0  C  
ATOM   3589  H   ALA B 174       3.252  23.503   8.953  1.00  0.00      LB0  H  
ATOM   3590  N   VAL B 175       3.417  19.529   7.362  1.00  0.00      LB0  N  
ATOM   3591  CA  VAL B 175       3.583  18.120   7.694  1.00  0.00      LB0  C  
ATOM   3592  C   VAL B 175       5.038  17.703   7.523  1.00  0.00      LB0  C  
ATOM   3593  O   VAL B 175       5.725  18.099   6.586  1.00  0.00      LB0  O  
ATOM   3594  CB  VAL B 175       2.598  17.257   6.870  1.00  0.00      LB0  C  
ATOM   3595  CG1 VAL B 175       2.837  17.345   5.358  1.00  0.00      LB0  C  
ATOM   3596  CG2 VAL B 175       2.543  15.809   7.364  1.00  0.00      LB0  C  
ATOM   3597  H   VAL B 175       3.205  19.847   6.437  1.00  0.00      LB0  H  
ATOM   3598  N   LEU B 176       5.497  16.895   8.487  1.00  0.00      LB0  N  
ATOM   3599  CA  LEU B 176       6.806  16.301   8.248  1.00  0.00      LB0  C  
ATOM   3600  C   LEU B 176       6.663  15.097   7.341  1.00  0.00      LB0  C  
ATOM   3601  O   LEU B 176       5.884  14.185   7.592  1.00  0.00      LB0  O  
ATOM   3602  CB  LEU B 176       7.487  15.937   9.570  1.00  0.00      LB0  C  
ATOM   3603  CG  LEU B 176       8.952  15.509   9.415  1.00  0.00      LB0  C  
ATOM   3604  CD1 LEU B 176       9.821  16.621   8.824  1.00  0.00      LB0  C  
ATOM   3605  CD2 LEU B 176       9.529  14.977  10.726  1.00  0.00      LB0  C  
ATOM   3606  H   LEU B 176       4.888  16.578   9.211  1.00  0.00      LB0  H  
ATOM   3607  N   GLN B 177       7.421  15.156   6.248  1.00  0.00      LB0  N  
ATOM   3608  CA  GLN B 177       7.334  14.026   5.338  1.00  0.00      LB0  C  
ATOM   3609  C   GLN B 177       8.309  12.933   5.687  1.00  0.00      LB0  C  
ATOM   3610  O   GLN B 177       9.279  13.136   6.407  1.00  0.00      LB0  O  
ATOM   3611  CB  GLN B 177       7.628  14.452   3.914  1.00  0.00      LB0  C  
ATOM   3612  CG  GLN B 177       6.732  15.535   3.335  1.00  0.00      LB0  C  
ATOM   3613  CD  GLN B 177       7.439  15.982   2.084  1.00  0.00      LB0  C  
ATOM   3614  NE2 GLN B 177       8.556  16.663   2.345  1.00  0.00      LB0  N  
ATOM   3615  OE1 GLN B 177       7.066  15.673   0.957  1.00  0.00      LB0  O  
ATOM   3616  H   GLN B 177       8.082  15.895   6.115  1.00  0.00      LB0  H  
ATOM   3617 HE21 GLN B 177       8.775  16.918   3.286  1.00  0.00      LB0  H  
ATOM   3618 HE22 GLN B 177       9.178  16.895   1.599  1.00  0.00      LB0  H  
ATOM   3619  N   SER B 178       8.050  11.782   5.060  1.00  0.00      LB0  N  
ATOM   3620  CA  SER B 178       8.992  10.667   5.121  1.00  0.00      LB0  C  
ATOM   3621  C   SER B 178      10.400  10.953   4.601  1.00  0.00      LB0  C  
ATOM   3622  O   SER B 178      11.356  10.255   4.908  1.00  0.00      LB0  O  
ATOM   3623  CB  SER B 178       8.356   9.476   4.408  1.00  0.00      LB0  C  
ATOM   3624  OG  SER B 178       6.983   9.388   4.813  1.00  0.00      LB0  O  
ATOM   3625  H   SER B 178       7.164  11.649   4.609  1.00  0.00      LB0  H  
ATOM   3626  HG  SER B 178       6.465   9.232   4.032  1.00  0.00      LB0  H  
ATOM   3627  N   SER B 179      10.503  12.039   3.817  1.00  0.00      LB0  N  
ATOM   3628  CA  SER B 179      11.828  12.486   3.393  1.00  0.00      LB0  C  
ATOM   3629  C   SER B 179      12.652  13.195   4.466  1.00  0.00      LB0  C  
ATOM   3630  O   SER B 179      13.771  13.628   4.228  1.00  0.00      LB0  O  
ATOM   3631  CB  SER B 179      11.663  13.373   2.156  1.00  0.00      LB0  C  
ATOM   3632  OG  SER B 179      10.470  14.164   2.287  1.00  0.00      LB0  O  
ATOM   3633  H   SER B 179       9.724  12.607   3.553  1.00  0.00      LB0  H  
ATOM   3634  HG  SER B 179      10.495  14.803   1.571  1.00  0.00      LB0  H  
ATOM   3635  N   GLY B 180      12.038  13.339   5.655  1.00  0.00      LB0  N  
ATOM   3636  CA  GLY B 180      12.695  14.130   6.694  1.00  0.00      LB0  C  
ATOM   3637  C   GLY B 180      12.531  15.632   6.520  1.00  0.00      LB0  C  
ATOM   3638  O   GLY B 180      13.060  16.438   7.274  1.00  0.00      LB0  O  
ATOM   3639  H   GLY B 180      11.120  12.982   5.818  1.00  0.00      LB0  H  
ATOM   3640  N   LEU B 181      11.772  15.982   5.473  1.00  0.00      LB0  N  
ATOM   3641  CA  LEU B 181      11.669  17.395   5.134  1.00  0.00      LB0  C  
ATOM   3642  C   LEU B 181      10.238  17.837   5.323  1.00  0.00      LB0  C  
ATOM   3643  O   LEU B 181       9.318  17.042   5.169  1.00  0.00      LB0  O  
ATOM   3644  CB  LEU B 181      12.118  17.600   3.685  1.00  0.00      LB0  C  
ATOM   3645  CG  LEU B 181      13.474  16.953   3.371  1.00  0.00      LB0  C  
ATOM   3646  CD1 LEU B 181      13.737  16.862   1.871  1.00  0.00      LB0  C  
ATOM   3647  CD2 LEU B 181      14.633  17.610   4.119  1.00  0.00      LB0  C  
ATOM   3648  H   LEU B 181      11.252  15.306   4.956  1.00  0.00      LB0  H  
ATOM   3649  N   TYR B 182      10.067  19.113   5.673  1.00  0.00      LB0  N  
ATOM   3650  CA  TYR B 182       8.689  19.579   5.812  1.00  0.00      LB0  C  
ATOM   3651  C   TYR B 182       8.035  19.802   4.464  1.00  0.00      LB0  C  
ATOM   3652  O   TYR B 182       8.707  19.957   3.446  1.00  0.00      LB0  O  
ATOM   3653  CB  TYR B 182       8.618  20.885   6.605  1.00  0.00      LB0  C  
ATOM   3654  CG  TYR B 182       9.181  20.753   7.998  1.00  0.00      LB0  C  
ATOM   3655  CD1 TYR B 182      10.458  21.287   8.259  1.00  0.00      LB0  C  
ATOM   3656  CD2 TYR B 182       8.413  20.124   8.999  1.00  0.00      LB0  C  
ATOM   3657  CE1 TYR B 182      10.975  21.206   9.561  1.00  0.00      LB0  C  
ATOM   3658  CE2 TYR B 182       8.933  20.041  10.301  1.00  0.00      LB0  C  
ATOM   3659  CZ  TYR B 182      10.207  20.586  10.565  1.00  0.00      LB0  C  
ATOM   3660  OH  TYR B 182      10.727  20.516  11.842  1.00  0.00      LB0  O  
ATOM   3661  H   TYR B 182      10.840  19.749   5.641  1.00  0.00      LB0  H  
ATOM   3662  HH  TYR B 182      10.105  20.090  12.418  1.00  0.00      LB0  H  
ATOM   3663  N   SER B 183       6.700  19.828   4.508  1.00  0.00      LB0  N  
ATOM   3664  CA  SER B 183       5.919  20.317   3.378  1.00  0.00      LB0  C  
ATOM   3665  C   SER B 183       4.613  20.898   3.843  1.00  0.00      LB0  C  
ATOM   3666  O   SER B 183       4.020  20.419   4.801  1.00  0.00      LB0  O  
ATOM   3667  CB  SER B 183       5.633  19.211   2.366  1.00  0.00      LB0  C  
ATOM   3668  OG  SER B 183       6.864  18.817   1.760  1.00  0.00      LB0  O  
ATOM   3669  H   SER B 183       6.211  19.541   5.335  1.00  0.00      LB0  H  
ATOM   3670  HG  SER B 183       7.530  19.342   2.197  1.00  0.00      LB0  H  
ATOM   3671  N   LEU B 184       4.174  21.924   3.114  1.00  0.00      LB0  N  
ATOM   3672  CA  LEU B 184       2.816  22.372   3.381  1.00  0.00      LB0  C  
ATOM   3673  C   LEU B 184       2.104  22.745   2.110  1.00  0.00      LB0  C  
ATOM   3674  O   LEU B 184       2.719  23.039   1.091  1.00  0.00      LB0  O  
ATOM   3675  CB  LEU B 184       2.780  23.489   4.437  1.00  0.00      LB0  C  
ATOM   3676  CG  LEU B 184       3.601  24.768   4.219  1.00  0.00      LB0  C  
ATOM   3677  CD1 LEU B 184       3.016  25.718   3.170  1.00  0.00      LB0  C  
ATOM   3678  CD2 LEU B 184       3.796  25.498   5.549  1.00  0.00      LB0  C  
ATOM   3679  H   LEU B 184       4.724  22.318   2.373  1.00  0.00      LB0  H  
ATOM   3680  N   SER B 185       0.779  22.732   2.211  1.00  0.00      LB0  N  
ATOM   3681  CA  SER B 185       0.054  23.246   1.062  1.00  0.00      LB0  C  
ATOM   3682  C   SER B 185      -0.433  24.644   1.364  1.00  0.00      LB0  C  
ATOM   3683  O   SER B 185      -0.958  24.914   2.434  1.00  0.00      LB0  O  
ATOM   3684  CB  SER B 185      -1.112  22.317   0.731  1.00  0.00      LB0  C  
ATOM   3685  OG  SER B 185      -0.731  20.960   0.986  1.00  0.00      LB0  O  
ATOM   3686  H   SER B 185       0.307  22.477   3.052  1.00  0.00      LB0  H  
ATOM   3687  HG  SER B 185      -1.417  20.583   1.535  1.00  0.00      LB0  H  
ATOM   3688  N   SER B 186      -0.242  25.530   0.395  1.00  0.00      LB0  N  
ATOM   3689  CA  SER B 186      -0.934  26.800   0.556  1.00  0.00      LB0  C  
ATOM   3690  C   SER B 186      -2.009  26.870  -0.500  1.00  0.00      LB0  C  
ATOM   3691  O   SER B 186      -1.715  27.047  -1.676  1.00  0.00      LB0  O  
ATOM   3692  CB  SER B 186       0.073  27.948   0.451  1.00  0.00      LB0  C  
ATOM   3693  OG  SER B 186      -0.558  29.209   0.698  1.00  0.00      LB0  O  
ATOM   3694  H   SER B 186       0.267  25.302  -0.437  1.00  0.00      LB0  H  
ATOM   3695  HG  SER B 186      -0.822  29.213   1.619  1.00  0.00      LB0  H  
ATOM   3696  N   VAL B 187      -3.252  26.653  -0.054  1.00  0.00      LB0  N  
ATOM   3697  CA  VAL B 187      -4.302  26.705  -1.068  1.00  0.00      LB0  C  
ATOM   3698  C   VAL B 187      -5.126  27.969  -0.964  1.00  0.00      LB0  C  
ATOM   3699  O   VAL B 187      -5.093  28.659   0.047  1.00  0.00      LB0  O  
ATOM   3700  CB  VAL B 187      -5.191  25.452  -1.032  1.00  0.00      LB0  C  
ATOM   3701  CG1 VAL B 187      -4.367  24.191  -1.308  1.00  0.00      LB0  C  
ATOM   3702  CG2 VAL B 187      -6.010  25.351   0.255  1.00  0.00      LB0  C  
ATOM   3703  H   VAL B 187      -3.466  26.574   0.922  1.00  0.00      LB0  H  
ATOM   3704  N   VAL B 188      -5.862  28.236  -2.047  1.00  0.00      LB0  N  
ATOM   3705  CA  VAL B 188      -6.728  29.410  -2.095  1.00  0.00      LB0  C  
ATOM   3706  C   VAL B 188      -7.888  29.113  -3.033  1.00  0.00      LB0  C  
ATOM   3707  O   VAL B 188      -7.737  28.400  -4.020  1.00  0.00      LB0  O  
ATOM   3708  CB  VAL B 188      -5.896  30.653  -2.495  1.00  0.00      LB0  C  
ATOM   3709  CG1 VAL B 188      -5.008  30.389  -3.708  1.00  0.00      LB0  C  
ATOM   3710  CG2 VAL B 188      -6.727  31.927  -2.657  1.00  0.00      LB0  C  
ATOM   3711  H   VAL B 188      -5.807  27.638  -2.849  1.00  0.00      LB0  H  
ATOM   3712  N   THR B 189      -9.063  29.630  -2.662  1.00  0.00      LB0  N  
ATOM   3713  CA  THR B 189     -10.244  29.260  -3.437  1.00  0.00      LB0  C  
ATOM   3714  C   THR B 189     -10.876  30.452  -4.120  1.00  0.00      LB0  C  
ATOM   3715  O   THR B 189     -11.324  31.381  -3.458  1.00  0.00      LB0  O  
ATOM   3716  CB  THR B 189     -11.250  28.608  -2.494  1.00  0.00      LB0  C  
ATOM   3717  CG2 THR B 189     -10.854  27.173  -2.149  1.00  0.00      LB0  C  
ATOM   3718  OG1 THR B 189     -11.362  29.390  -1.297  1.00  0.00      LB0  O  
ATOM   3719  H   THR B 189      -9.156  30.216  -1.855  1.00  0.00      LB0  H  
ATOM   3720  HG1 THR B 189     -11.542  30.283  -1.585  1.00  0.00      LB0  H  
ATOM   3721  N   VAL B 190     -10.906  30.395  -5.456  1.00  0.00      LB0  N  
ATOM   3722  CA  VAL B 190     -11.572  31.490  -6.157  1.00  0.00      LB0  C  
ATOM   3723  C   VAL B 190     -12.691  30.950  -7.034  1.00  0.00      LB0  C  
ATOM   3724  O   VAL B 190     -12.640  29.814  -7.487  1.00  0.00      LB0  O  
ATOM   3725  CB  VAL B 190     -10.564  32.314  -6.985  1.00  0.00      LB0  C  
ATOM   3726  CG1 VAL B 190      -9.525  33.000  -6.093  1.00  0.00      LB0  C  
ATOM   3727  CG2 VAL B 190      -9.913  31.486  -8.093  1.00  0.00      LB0  C  
ATOM   3728  H   VAL B 190     -10.594  29.586  -5.964  1.00  0.00      LB0  H  
ATOM   3729  N   PRO B 191     -13.730  31.783  -7.277  1.00  0.00      LB0  N  
ATOM   3730  CA  PRO B 191     -14.722  31.391  -8.288  1.00  0.00      LB0  C  
ATOM   3731  C   PRO B 191     -14.067  31.088  -9.627  1.00  0.00      LB0  C  
ATOM   3732  O   PRO B 191     -13.095  31.726 -10.014  1.00  0.00      LB0  O  
ATOM   3733  CB  PRO B 191     -15.639  32.616  -8.353  1.00  0.00      LB0  C  
ATOM   3734  CG  PRO B 191     -15.487  33.306  -6.998  1.00  0.00      LB0  C  
ATOM   3735  CD  PRO B 191     -14.020  33.071  -6.659  1.00  0.00      LB0  C  
ATOM   3736  N   SER B 192     -14.621  30.092 -10.327  1.00  0.00      LB0  N  
ATOM   3737  CA  SER B 192     -13.989  29.699 -11.586  1.00  0.00      LB0  C  
ATOM   3738  C   SER B 192     -13.848  30.800 -12.635  1.00  0.00      LB0  C  
ATOM   3739  O   SER B 192     -12.912  30.830 -13.421  1.00  0.00      LB0  O  
ATOM   3740  CB  SER B 192     -14.695  28.460 -12.130  1.00  0.00      LB0  C  
ATOM   3741  OG  SER B 192     -14.771  27.483 -11.081  1.00  0.00      LB0  O  
ATOM   3742  H   SER B 192     -15.418  29.592  -9.982  1.00  0.00      LB0  H  
ATOM   3743  HG  SER B 192     -13.873  27.240 -10.887  1.00  0.00      LB0  H  
ATOM   3744  N   SER B 193     -14.789  31.751 -12.566  1.00  0.00      LB0  N  
ATOM   3745  CA  SER B 193     -14.711  32.937 -13.423  1.00  0.00      LB0  C  
ATOM   3746  C   SER B 193     -13.415  33.744 -13.347  1.00  0.00      LB0  C  
ATOM   3747  O   SER B 193     -13.011  34.441 -14.272  1.00  0.00      LB0  O  
ATOM   3748  CB  SER B 193     -15.915  33.823 -13.109  1.00  0.00      LB0  C  
ATOM   3749  OG  SER B 193     -16.998  32.991 -12.659  1.00  0.00      LB0  O  
ATOM   3750  H   SER B 193     -15.598  31.659 -11.985  1.00  0.00      LB0  H  
ATOM   3751  HG  SER B 193     -17.779  33.532 -12.677  1.00  0.00      LB0  H  
ATOM   3752  N   SER B 194     -12.770  33.617 -12.183  1.00  0.00      LB0  N  
ATOM   3753  CA  SER B 194     -11.532  34.357 -11.989  1.00  0.00      LB0  C  
ATOM   3754  C   SER B 194     -10.279  33.702 -12.550  1.00  0.00      LB0  C  
ATOM   3755  O   SER B 194      -9.196  34.275 -12.520  1.00  0.00      LB0  O  
ATOM   3756  CB  SER B 194     -11.376  34.658 -10.500  1.00  0.00      LB0  C  
ATOM   3757  OG  SER B 194     -12.647  35.065  -9.969  1.00  0.00      LB0  O  
ATOM   3758  H   SER B 194     -13.114  33.058 -11.429  1.00  0.00      LB0  H  
ATOM   3759  HG  SER B 194     -12.488  35.292  -9.062  1.00  0.00      LB0  H  
ATOM   3760  N   LEU B 195     -10.436  32.467 -13.048  1.00  0.00      LB0  N  
ATOM   3761  CA  LEU B 195      -9.225  31.769 -13.479  1.00  0.00      LB0  C  
ATOM   3762  C   LEU B 195      -8.586  32.366 -14.713  1.00  0.00      LB0  C  
ATOM   3763  O   LEU B 195      -9.178  32.426 -15.781  1.00  0.00      LB0  O  
ATOM   3764  CB  LEU B 195      -9.509  30.292 -13.726  1.00  0.00      LB0  C  
ATOM   3765  CG  LEU B 195     -10.087  29.564 -12.517  1.00  0.00      LB0  C  
ATOM   3766  CD1 LEU B 195     -10.452  28.129 -12.881  1.00  0.00      LB0  C  
ATOM   3767  CD2 LEU B 195      -9.180  29.647 -11.291  1.00  0.00      LB0  C  
ATOM   3768  H   LEU B 195     -11.340  32.060 -13.187  1.00  0.00      LB0  H  
ATOM   3769  N   GLY B 196      -7.339  32.816 -14.528  1.00  0.00      LB0  N  
ATOM   3770  CA  GLY B 196      -6.712  33.451 -15.684  1.00  0.00      LB0  C  
ATOM   3771  C   GLY B 196      -6.957  34.944 -15.670  1.00  0.00      LB0  C  
ATOM   3772  O   GLY B 196      -6.031  35.743 -15.630  1.00  0.00      LB0  O  
ATOM   3773  H   GLY B 196      -6.959  32.926 -13.609  1.00  0.00      LB0  H  
ATOM   3774  N   THR B 197      -8.260  35.271 -15.629  1.00  0.00      LB0  N  
ATOM   3775  CA  THR B 197      -8.735  36.637 -15.389  1.00  0.00      LB0  C  
ATOM   3776  C   THR B 197      -7.946  37.384 -14.316  1.00  0.00      LB0  C  
ATOM   3777  O   THR B 197      -7.479  38.503 -14.480  1.00  0.00      LB0  O  
ATOM   3778  CB  THR B 197     -10.218  36.545 -15.019  1.00  0.00      LB0  C  
ATOM   3779  CG2 THR B 197     -10.981  37.844 -15.285  1.00  0.00      LB0  C  
ATOM   3780  OG1 THR B 197     -10.815  35.435 -15.706  1.00  0.00      LB0  O  
ATOM   3781  H   THR B 197      -8.958  34.571 -15.804  1.00  0.00      LB0  H  
ATOM   3782  HG1 THR B 197     -11.674  35.275 -15.314  1.00  0.00      LB0  H  
ATOM   3783  N   GLN B 198      -7.781  36.649 -13.211  1.00  0.00      LB0  N  
ATOM   3784  CA  GLN B 198      -6.667  36.948 -12.330  1.00  0.00      LB0  C  
ATOM   3785  C   GLN B 198      -5.641  35.851 -12.527  1.00  0.00      LB0  C  
ATOM   3786  O   GLN B 198      -5.945  34.664 -12.445  1.00  0.00      LB0  O  
ATOM   3787  CB  GLN B 198      -7.154  37.020 -10.876  1.00  0.00      LB0  C  
ATOM   3788  CG  GLN B 198      -6.073  37.259  -9.810  1.00  0.00      LB0  C  
ATOM   3789  CD  GLN B 198      -5.384  38.594 -10.020  1.00  0.00      LB0  C  
ATOM   3790  NE2 GLN B 198      -4.150  38.503 -10.524  1.00  0.00      LB0  N  
ATOM   3791  OE1 GLN B 198      -5.919  39.656  -9.743  1.00  0.00      LB0  O  
ATOM   3792  H   GLN B 198      -8.230  35.760 -13.137  1.00  0.00      LB0  H  
ATOM   3793 HE21 GLN B 198      -3.710  37.618 -10.692  1.00  0.00      LB0  H  
ATOM   3794 HE22 GLN B 198      -3.668  39.349 -10.742  1.00  0.00      LB0  H  
ATOM   3795  N   THR B 199      -4.413  36.297 -12.792  1.00  0.00      LB0  N  
ATOM   3796  CA  THR B 199      -3.306  35.349 -12.802  1.00  0.00      LB0  C  
ATOM   3797  C   THR B 199      -2.896  35.008 -11.381  1.00  0.00      LB0  C  
ATOM   3798  O   THR B 199      -3.162  35.768 -10.453  1.00  0.00      LB0  O  
ATOM   3799  CB  THR B 199      -2.169  35.997 -13.583  1.00  0.00      LB0  C  
ATOM   3800  CG2 THR B 199      -2.377  35.834 -15.090  1.00  0.00      LB0  C  
ATOM   3801  OG1 THR B 199      -2.092  37.393 -13.249  1.00  0.00      LB0  O  
ATOM   3802  H   THR B 199      -4.212  37.270 -12.907  1.00  0.00      LB0  H  
ATOM   3803  HG1 THR B 199      -1.463  37.780 -13.846  1.00  0.00      LB0  H  
ATOM   3804  N   TYR B 200      -2.266  33.837 -11.229  1.00  0.00      LB0  N  
ATOM   3805  CA  TYR B 200      -1.925  33.463  -9.861  1.00  0.00      LB0  C  
ATOM   3806  C   TYR B 200      -0.446  33.222  -9.706  1.00  0.00      LB0  C  
ATOM   3807  O   TYR B 200       0.195  32.643 -10.575  1.00  0.00      LB0  O  
ATOM   3808  CB  TYR B 200      -2.720  32.231  -9.429  1.00  0.00      LB0  C  
ATOM   3809  CG  TYR B 200      -4.201  32.492  -9.581  1.00  0.00      LB0  C  
ATOM   3810  CD1 TYR B 200      -4.835  33.368  -8.677  1.00  0.00      LB0  C  
ATOM   3811  CD2 TYR B 200      -4.903  31.862 -10.629  1.00  0.00      LB0  C  
ATOM   3812  CE1 TYR B 200      -6.196  33.658  -8.851  1.00  0.00      LB0  C  
ATOM   3813  CE2 TYR B 200      -6.265  32.154 -10.805  1.00  0.00      LB0  C  
ATOM   3814  CZ  TYR B 200      -6.883  33.069  -9.930  1.00  0.00      LB0  C  
ATOM   3815  OH  TYR B 200      -8.197  33.419 -10.146  1.00  0.00      LB0  O  
ATOM   3816  H   TYR B 200      -2.034  33.218 -11.980  1.00  0.00      LB0  H  
ATOM   3817  HH  TYR B 200      -8.253  33.786 -11.023  1.00  0.00      LB0  H  
ATOM   3818  N   ILE B 201       0.071  33.716  -8.577  1.00  0.00      LB0  N  
ATOM   3819  CA  ILE B 201       1.487  33.536  -8.270  1.00  0.00      LB0  C  
ATOM   3820  C   ILE B 201       1.643  33.308  -6.778  1.00  0.00      LB0  C  
ATOM   3821  O   ILE B 201       1.470  34.228  -5.984  1.00  0.00      LB0  O  
ATOM   3822  CB  ILE B 201       2.334  34.763  -8.673  1.00  0.00      LB0  C  
ATOM   3823  CG1 ILE B 201       2.054  35.295 -10.083  1.00  0.00      LB0  C  
ATOM   3824  CG2 ILE B 201       3.820  34.448  -8.501  1.00  0.00      LB0  C  
ATOM   3825  CD1 ILE B 201       2.767  36.615 -10.379  1.00  0.00      LB0  C  
ATOM   3826  H   ILE B 201      -0.513  34.220  -7.938  1.00  0.00      LB0  H  
ATOM   3827  N   CYS B 202       1.974  32.065  -6.411  1.00  0.00      LB0  N  
ATOM   3828  CA  CYS B 202       2.327  31.909  -5.002  1.00  0.00      LB0  C  
ATOM   3829  C   CYS B 202       3.719  32.431  -4.735  1.00  0.00      LB0  C  
ATOM   3830  O   CYS B 202       4.569  32.444  -5.614  1.00  0.00      LB0  O  
ATOM   3831  CB  CYS B 202       2.189  30.461  -4.542  1.00  0.00      LB0  C  
ATOM   3832  SG  CYS B 202       3.185  29.271  -5.469  1.00  0.00      LB0  S  
ATOM   3833  H   CYS B 202       2.200  31.373  -7.100  1.00  0.00      LB0  H  
ATOM   3834  N   ASN B 203       3.906  32.902  -3.504  1.00  0.00      LB0  N  
ATOM   3835  CA  ASN B 203       5.158  33.600  -3.231  1.00  0.00      LB0  C  
ATOM   3836  C   ASN B 203       5.836  32.966  -2.049  1.00  0.00      LB0  C  
ATOM   3837  O   ASN B 203       5.712  33.399  -0.909  1.00  0.00      LB0  O  
ATOM   3838  CB  ASN B 203       4.974  35.098  -2.939  1.00  0.00      LB0  C  
ATOM   3839  CG  ASN B 203       3.860  35.734  -3.748  1.00  0.00      LB0  C  
ATOM   3840  ND2 ASN B 203       3.985  35.616  -5.072  1.00  0.00      LB0  N  
ATOM   3841  OD1 ASN B 203       2.907  36.278  -3.198  1.00  0.00      LB0  O  
ATOM   3842  H   ASN B 203       3.176  32.852  -2.821  1.00  0.00      LB0  H  
ATOM   3843 HD21 ASN B 203       4.846  35.281  -5.470  1.00  0.00      LB0  H  
ATOM   3844 HD22 ASN B 203       3.225  35.812  -5.689  1.00  0.00      LB0  H  
ATOM   3845  N   VAL B 204       6.534  31.875  -2.359  1.00  0.00      LB0  N  
ATOM   3846  CA  VAL B 204       7.105  31.110  -1.256  1.00  0.00      LB0  C  
ATOM   3847  C   VAL B 204       8.400  31.699  -0.734  1.00  0.00      LB0  C  
ATOM   3848  O   VAL B 204       9.482  31.431  -1.241  1.00  0.00      LB0  O  
ATOM   3849  CB  VAL B 204       7.284  29.648  -1.671  1.00  0.00      LB0  C  
ATOM   3850  CG1 VAL B 204       7.795  28.782  -0.516  1.00  0.00      LB0  C  
ATOM   3851  CG2 VAL B 204       5.978  29.110  -2.257  1.00  0.00      LB0  C  
ATOM   3852  H   VAL B 204       6.663  31.622  -3.321  1.00  0.00      LB0  H  
ATOM   3853  N   ASN B 205       8.246  32.518   0.313  1.00  0.00      LB0  N  
ATOM   3854  CA  ASN B 205       9.460  33.112   0.864  1.00  0.00      LB0  C  
ATOM   3855  C   ASN B 205      10.101  32.337   2.013  1.00  0.00      LB0  C  
ATOM   3856  O   ASN B 205       9.985  32.653   3.197  1.00  0.00      LB0  O  
ATOM   3857  CB  ASN B 205       9.237  34.605   1.128  1.00  0.00      LB0  C  
ATOM   3858  CG  ASN B 205      10.536  35.323   1.446  1.00  0.00      LB0  C  
ATOM   3859  ND2 ASN B 205      11.545  35.074   0.609  1.00  0.00      LB0  N  
ATOM   3860  OD1 ASN B 205      10.625  36.057   2.422  1.00  0.00      LB0  O  
ATOM   3861  H   ASN B 205       7.325  32.745   0.645  1.00  0.00      LB0  H  
ATOM   3862 HD21 ASN B 205      11.458  34.445  -0.165  1.00  0.00      LB0  H  
ATOM   3863 HD22 ASN B 205      12.452  35.481   0.738  1.00  0.00      LB0  H  
ATOM   3864  N   HIS B 206      10.781  31.272   1.566  1.00  0.00      LB0  N  
ATOM   3865  CA  HIS B 206      11.449  30.263   2.397  1.00  0.00      LB0  C  
ATOM   3866  C   HIS B 206      12.536  30.807   3.315  1.00  0.00      LB0  C  
ATOM   3867  O   HIS B 206      13.683  30.978   2.919  1.00  0.00      LB0  O  
ATOM   3868  CB  HIS B 206      11.974  29.204   1.416  1.00  0.00      LB0  C  
ATOM   3869  CG  HIS B 206      12.943  28.199   2.003  1.00  0.00      LB0  C  
ATOM   3870  CD2 HIS B 206      12.668  27.102   2.823  1.00  0.00      LB0  C  
ATOM   3871  ND1 HIS B 206      14.263  28.223   1.742  1.00  0.00      LB0  N  
ATOM   3872  CE1 HIS B 206      14.828  27.153   2.384  1.00  0.00      LB0  C  
ATOM   3873  NE2 HIS B 206      13.844  26.468   3.045  1.00  0.00      LB0  N  
ATOM   3874  H   HIS B 206      10.873  31.241   0.565  1.00  0.00      LB0  H  
ATOM   3875  HD1 HIS B 206      14.736  28.867   1.167  1.00  0.00      LB0  H  
ATOM   3876  N   LYS B 207      12.129  31.071   4.567  1.00  0.00      LB0  N  
ATOM   3877  CA  LYS B 207      13.025  31.769   5.498  1.00  0.00      LB0  C  
ATOM   3878  C   LYS B 207      14.477  31.329   5.670  1.00  0.00      LB0  C  
ATOM   3879  O   LYS B 207      15.363  32.169   5.566  1.00  0.00      LB0  O  
ATOM   3880  CB  LYS B 207      12.366  31.984   6.863  1.00  0.00      LB0  C  
ATOM   3881  CG  LYS B 207      11.243  33.008   6.778  1.00  0.00      LB0  C  
ATOM   3882  CD  LYS B 207      11.790  34.413   6.542  1.00  0.00      LB0  C  
ATOM   3883  CE  LYS B 207      10.731  35.317   5.928  1.00  0.00      LB0  C  
ATOM   3884  NZ  LYS B 207      10.443  34.831   4.575  1.00  0.00      LB0  N1+
ATOM   3885  H   LYS B 207      11.226  30.754   4.867  1.00  0.00      LB0  H  
ATOM   3886  HZ1 LYS B 207       9.516  35.174   4.252  1.00  0.00      LB0  H  
ATOM   3887  HZ2 LYS B 207      11.165  35.172   3.899  1.00  0.00      LB0  H  
ATOM   3888  HZ3 LYS B 207      10.407  33.795   4.499  1.00  0.00      LB0  H  
ATOM   3889  N   PRO B 208      14.748  30.021   5.930  1.00  0.00      LB0  N  
ATOM   3890  CA  PRO B 208      16.151  29.655   6.178  1.00  0.00      LB0  C  
ATOM   3891  C   PRO B 208      17.121  29.826   5.008  1.00  0.00      LB0  C  
ATOM   3892  O   PRO B 208      18.327  29.663   5.151  1.00  0.00      LB0  O  
ATOM   3893  CB  PRO B 208      16.042  28.219   6.691  1.00  0.00      LB0  C  
ATOM   3894  CG  PRO B 208      14.768  27.676   6.057  1.00  0.00      LB0  C  
ATOM   3895  CD  PRO B 208      13.844  28.879   6.068  1.00  0.00      LB0  C  
ATOM   3896  N   SER B 209      16.575  30.191   3.840  1.00  0.00      LB0  N  
ATOM   3897  CA  SER B 209      17.487  30.696   2.816  1.00  0.00      LB0  C  
ATOM   3898  C   SER B 209      16.878  31.865   2.065  1.00  0.00      LB0  C  
ATOM   3899  O   SER B 209      17.010  31.995   0.854  1.00  0.00      LB0  O  
ATOM   3900  CB  SER B 209      17.898  29.561   1.875  1.00  0.00      LB0  C  
ATOM   3901  OG  SER B 209      18.226  28.403   2.651  1.00  0.00      LB0  O  
ATOM   3902  H   SER B 209      15.587  30.173   3.682  1.00  0.00      LB0  H  
ATOM   3903  HG  SER B 209      18.645  28.725   3.447  1.00  0.00      LB0  H  
ATOM   3904  N   ASN B 210      16.129  32.653   2.865  1.00  0.00      LB0  N  
ATOM   3905  CA  ASN B 210      15.042  33.551   2.441  1.00  0.00      LB0  C  
ATOM   3906  C   ASN B 210      14.585  33.568   0.988  1.00  0.00      LB0  C  
ATOM   3907  O   ASN B 210      14.435  34.604   0.350  1.00  0.00      LB0  O  
ATOM   3908  CB  ASN B 210      15.218  34.960   3.008  1.00  0.00      LB0  C  
ATOM   3909  CG  ASN B 210      13.838  35.571   3.182  1.00  0.00      LB0  C  
ATOM   3910  ND2 ASN B 210      13.790  36.887   2.960  1.00  0.00      LB0  N  
ATOM   3911  OD1 ASN B 210      12.855  34.898   3.480  1.00  0.00      LB0  O  
ATOM   3912  H   ASN B 210      16.247  32.516   3.849  1.00  0.00      LB0  H  
ATOM   3913 HD21 ASN B 210      14.623  37.400   2.753  1.00  0.00      LB0  H  
ATOM   3914 HD22 ASN B 210      12.914  37.368   2.990  1.00  0.00      LB0  H  
ATOM   3915  N   THR B 211      14.364  32.346   0.499  1.00  0.00      LB0  N  
ATOM   3916  CA  THR B 211      14.214  32.139  -0.934  1.00  0.00      LB0  C  
ATOM   3917  C   THR B 211      12.868  32.641  -1.403  1.00  0.00      LB0  C  
ATOM   3918  O   THR B 211      11.905  32.581  -0.653  1.00  0.00      LB0  O  
ATOM   3919  CB  THR B 211      14.392  30.642  -1.188  1.00  0.00      LB0  C  
ATOM   3920  CG2 THR B 211      14.837  30.331  -2.618  1.00  0.00      LB0  C  
ATOM   3921  OG1 THR B 211      15.318  30.104  -0.227  1.00  0.00      LB0  O  
ATOM   3922  H   THR B 211      14.380  31.560   1.117  1.00  0.00      LB0  H  
ATOM   3923  HG1 THR B 211      16.075  30.693  -0.243  1.00  0.00      LB0  H  
ATOM   3924  N   LYS B 212      12.820  33.164  -2.631  1.00  0.00      LB0  N  
ATOM   3925  CA  LYS B 212      11.505  33.625  -3.061  1.00  0.00      LB0  C  
ATOM   3926  C   LYS B 212      11.024  32.880  -4.284  1.00  0.00      LB0  C  
ATOM   3927  O   LYS B 212      11.277  33.250  -5.421  1.00  0.00      LB0  O  
ATOM   3928  CB  LYS B 212      11.516  35.144  -3.256  1.00  0.00      LB0  C  
ATOM   3929  CG  LYS B 212      10.125  35.784  -3.288  1.00  0.00      LB0  C  
ATOM   3930  CD  LYS B 212      10.218  37.307  -3.438  1.00  0.00      LB0  C  
ATOM   3931  CE  LYS B 212       8.865  38.023  -3.515  1.00  0.00      LB0  C  
ATOM   3932  NZ  LYS B 212       8.138  37.594  -4.711  1.00  0.00      LB0  N1+
ATOM   3933  H   LYS B 212      13.615  33.221  -3.233  1.00  0.00      LB0  H  
ATOM   3934  HZ1 LYS B 212       7.912  36.574  -4.682  1.00  0.00      LB0  H  
ATOM   3935  HZ2 LYS B 212       7.245  38.085  -4.892  1.00  0.00      LB0  H  
ATOM   3936  HZ3 LYS B 212       8.718  37.605  -5.579  1.00  0.00      LB0  H  
ATOM   3937  N   VAL B 213      10.334  31.773  -3.998  1.00  0.00      LB0  N  
ATOM   3938  CA  VAL B 213       9.804  31.042  -5.142  1.00  0.00      LB0  C  
ATOM   3939  C   VAL B 213       8.442  31.563  -5.549  1.00  0.00      LB0  C  
ATOM   3940  O   VAL B 213       7.407  31.141  -5.043  1.00  0.00      LB0  O  
ATOM   3941  CB  VAL B 213       9.776  29.529  -4.882  1.00  0.00      LB0  C  
ATOM   3942  CG1 VAL B 213       9.379  28.747  -6.141  1.00  0.00      LB0  C  
ATOM   3943  CG2 VAL B 213      11.124  29.049  -4.344  1.00  0.00      LB0  C  
ATOM   3944  H   VAL B 213      10.105  31.539  -3.052  1.00  0.00      LB0  H  
ATOM   3945  N   ASP B 214       8.506  32.506  -6.490  1.00  0.00      LB0  N  
ATOM   3946  CA  ASP B 214       7.259  32.985  -7.077  1.00  0.00      LB0  C  
ATOM   3947  C   ASP B 214       6.731  32.046  -8.144  1.00  0.00      LB0  C  
ATOM   3948  O   ASP B 214       7.057  32.124  -9.323  1.00  0.00      LB0  O  
ATOM   3949  CB  ASP B 214       7.425  34.404  -7.626  1.00  0.00      LB0  C  
ATOM   3950  CG  ASP B 214       7.699  35.380  -6.500  1.00  0.00      LB0  C  
ATOM   3951  OD1 ASP B 214       6.861  35.548  -5.616  1.00  0.00      LB0  O  
ATOM   3952  OD2 ASP B 214       8.755  36.003  -6.497  1.00  0.00      LB0  O1-
ATOM   3953  H   ASP B 214       9.389  32.873  -6.787  1.00  0.00      LB0  H  
ATOM   3954  N   LYS B 215       5.916  31.099  -7.673  1.00  0.00      LB0  N  
ATOM   3955  CA  LYS B 215       5.425  30.140  -8.651  1.00  0.00      LB0  C  
ATOM   3956  C   LYS B 215       4.120  30.544  -9.316  1.00  0.00      LB0  C  
ATOM   3957  O   LYS B 215       3.079  30.724  -8.696  1.00  0.00      LB0  O  
ATOM   3958  CB  LYS B 215       5.391  28.726  -8.053  1.00  0.00      LB0  C  
ATOM   3959  CG  LYS B 215       5.117  27.628  -9.087  1.00  0.00      LB0  C  
ATOM   3960  CD  LYS B 215       6.142  27.579 -10.228  1.00  0.00      LB0  C  
ATOM   3961  CE  LYS B 215       7.491  26.953  -9.866  1.00  0.00      LB0  C  
ATOM   3962  NZ  LYS B 215       7.329  25.505  -9.729  1.00  0.00      LB0  N1+
ATOM   3963  H   LYS B 215       5.594  31.165  -6.726  1.00  0.00      LB0  H  
ATOM   3964  HZ1 LYS B 215       6.925  25.196  -8.828  1.00  0.00      LB0  H  
ATOM   3965  HZ2 LYS B 215       6.740  25.128 -10.500  1.00  0.00      LB0  H  
ATOM   3966  HZ3 LYS B 215       8.218  24.985  -9.890  1.00  0.00      LB0  H  
ATOM   3967  N   LYS B 216       4.247  30.659 -10.644  1.00  0.00      LB0  N  
ATOM   3968  CA  LYS B 216       3.088  30.834 -11.519  1.00  0.00      LB0  C  
ATOM   3969  C   LYS B 216       2.148  29.633 -11.490  1.00  0.00      LB0  C  
ATOM   3970  O   LYS B 216       2.524  28.514 -11.818  1.00  0.00      LB0  O  
ATOM   3971  CB  LYS B 216       3.637  31.129 -12.922  1.00  0.00      LB0  C  
ATOM   3972  CG  LYS B 216       2.680  31.084 -14.118  1.00  0.00      LB0  C  
ATOM   3973  CD  LYS B 216       3.404  31.506 -15.403  1.00  0.00      LB0  C  
ATOM   3974  CE  LYS B 216       2.603  31.288 -16.690  1.00  0.00      LB0  C  
ATOM   3975  NZ  LYS B 216       2.591  29.862 -17.047  1.00  0.00      LB0  N1+
ATOM   3976  H   LYS B 216       5.166  30.565 -11.020  1.00  0.00      LB0  H  
ATOM   3977  HZ1 LYS B 216       1.769  29.636 -17.656  1.00  0.00      LB0  H  
ATOM   3978  HZ2 LYS B 216       3.463  29.553 -17.510  1.00  0.00      LB0  H  
ATOM   3979  HZ3 LYS B 216       2.419  29.256 -16.213  1.00  0.00      LB0  H  
ATOM   3980  N   VAL B 217       0.910  29.925 -11.078  1.00  0.00      LB0  N  
ATOM   3981  CA  VAL B 217      -0.120  28.891 -11.033  1.00  0.00      LB0  C  
ATOM   3982  C   VAL B 217      -1.192  29.195 -12.068  1.00  0.00      LB0  C  
ATOM   3983  O   VAL B 217      -1.651  30.323 -12.204  1.00  0.00      LB0  O  
ATOM   3984  CB  VAL B 217      -0.723  28.795  -9.620  1.00  0.00      LB0  C  
ATOM   3985  CG1 VAL B 217      -1.597  27.550  -9.451  1.00  0.00      LB0  C  
ATOM   3986  CG2 VAL B 217       0.360  28.829  -8.543  1.00  0.00      LB0  C  
ATOM   3987  H   VAL B 217       0.682  30.872 -10.854  1.00  0.00      LB0  H  
ATOM   3988  N   GLU B 218      -1.542  28.145 -12.825  1.00  0.00      LB0  N  
ATOM   3989  CA  GLU B 218      -2.443  28.350 -13.961  1.00  0.00      LB0  C  
ATOM   3990  C   GLU B 218      -3.503  27.274 -13.991  1.00  0.00      LB0  C  
ATOM   3991  O   GLU B 218      -3.224  26.132 -13.641  1.00  0.00      LB0  O  
ATOM   3992  CB  GLU B 218      -1.686  28.209 -15.274  1.00  0.00      LB0  C  
ATOM   3993  CG  GLU B 218      -0.446  29.069 -15.438  1.00  0.00      LB0  C  
ATOM   3994  CD  GLU B 218       0.426  28.395 -16.470  1.00  0.00      LB0  C  
ATOM   3995  OE1 GLU B 218       1.379  27.718 -16.114  1.00  0.00      LB0  O  
ATOM   3996  OE2 GLU B 218       0.214  28.547 -17.663  1.00  0.00      LB0  O1-
ATOM   3997  H   GLU B 218      -1.175  27.236 -12.635  1.00  0.00      LB0  H  
ATOM   3998  N   PRO B 219      -4.721  27.647 -14.451  1.00  0.00      LB0  N  
ATOM   3999  CA  PRO B 219      -5.735  26.612 -14.681  1.00  0.00      LB0  C  
ATOM   4000  C   PRO B 219      -5.296  25.600 -15.725  1.00  0.00      LB0  C  
ATOM   4001  O   PRO B 219      -4.827  25.946 -16.803  1.00  0.00      LB0  O  
ATOM   4002  CB  PRO B 219      -6.965  27.434 -15.084  1.00  0.00      LB0  C  
ATOM   4003  CG  PRO B 219      -6.416  28.743 -15.652  1.00  0.00      LB0  C  
ATOM   4004  CD  PRO B 219      -5.181  28.989 -14.797  1.00  0.00      LB0  C  
ATOM   4005  N   LYS B 220      -5.448  24.326 -15.346  1.00  0.00      LB0  N  
ATOM   4006  CA  LYS B 220      -5.147  23.279 -16.320  1.00  0.00      LB0  C  
ATOM   4007  C   LYS B 220      -6.273  22.262 -16.349  1.00  0.00      LB0  C  
ATOM   4008  O   LYS B 220      -6.208  21.214 -15.720  1.00  0.00      LB0  O  
ATOM   4009  CB  LYS B 220      -3.822  22.551 -16.032  1.00  0.00      LB0  C  
ATOM   4010  CG  LYS B 220      -2.551  23.376 -15.774  1.00  0.00      LB0  C  
ATOM   4011  CD  LYS B 220      -2.007  24.244 -16.915  1.00  0.00      LB0  C  
ATOM   4012  CE  LYS B 220      -0.692  24.896 -16.473  1.00  0.00      LB0  C  
ATOM   4013  NZ  LYS B 220      -0.197  25.877 -17.452  1.00  0.00      LB0  N1+
ATOM   4014  H   LYS B 220      -5.815  24.124 -14.435  1.00  0.00      LB0  H  
ATOM   4015  HZ1 LYS B 220       0.653  26.347 -17.062  1.00  0.00      LB0  H  
ATOM   4016  HZ2 LYS B 220       0.033  25.449 -18.365  1.00  0.00      LB0  H  
ATOM   4017  HZ3 LYS B 220      -0.857  26.671 -17.588  1.00  0.00      LB0  H  
ATOM   4018  N   SER B 221      -7.329  22.633 -17.089  1.00  0.00      LB0  N  
ATOM   4019  CA  SER B 221      -8.573  21.855 -17.189  1.00  0.00      LB0  C  
ATOM   4020  C   SER B 221      -8.650  20.462 -16.559  1.00  0.00      LB0  C  
ATOM   4021  O   SER B 221      -9.575  19.662 -16.739  1.00  0.00      LB0  O  
ATOM   4022  CB  SER B 221      -8.986  21.836 -18.656  1.00  0.00      LB0  C  
ATOM   4023  OG  SER B 221      -8.668  23.116 -19.223  1.00  0.00      LB0  O  
ATOM   4024  H   SER B 221      -7.287  23.468 -17.640  1.00  0.00      LB0  H  
ATOM   4025  HG  SER B 221      -9.060  23.139 -20.089  1.00  0.00      LB0  H  
TER   
ATOM   4026  N   GLU E 228     -11.817  58.664  57.199  1.00  0.00      RE0  N  
ATOM   4027  CA  GLU E 228     -10.526  59.278  57.484  1.00  0.00      RE0  C  
ATOM   4028  C   GLU E 228     -10.060  58.895  58.896  1.00  0.00      RE0  C  
ATOM   4029  O   GLU E 228      -9.804  59.755  59.739  1.00  0.00      RE0  O  
ATOM   4030  CB  GLU E 228     -10.612  60.792  57.265  1.00  0.00      RE0  C  
ATOM   4031  CG  GLU E 228      -9.240  61.449  57.106  1.00  0.00      RE0  C  
ATOM   4032  CD  GLU E 228      -9.389  62.909  56.727  1.00  0.00      RE0  C  
ATOM   4033  OE1 GLU E 228     -10.516  63.353  56.511  1.00  0.00      RE0  O  
ATOM   4034  OE2 GLU E 228      -8.372  63.598  56.640  1.00  0.00      RE0  O1-
ATOM   4035  H   GLU E 228     -12.584  58.862  57.812  1.00  0.00      RE0  H  
ATOM   4036  N   LEU E 229      -9.979  57.589  59.151  1.00  0.00      RE0  N  
ATOM   4037  CA  LEU E 229      -9.540  57.087  60.447  1.00  0.00      RE0  C  
ATOM   4038  C   LEU E 229      -8.042  57.296  60.648  1.00  0.00      RE0  C  
ATOM   4039  O   LEU E 229      -7.293  57.517  59.692  1.00  0.00      RE0  O  
ATOM   4040  CB  LEU E 229      -9.945  55.609  60.529  1.00  0.00      RE0  C  
ATOM   4041  CG  LEU E 229     -11.219  55.278  61.309  1.00  0.00      RE0  C  
ATOM   4042  CD1 LEU E 229     -12.410  56.167  60.950  1.00  0.00      RE0  C  
ATOM   4043  CD2 LEU E 229     -11.552  53.792  61.164  1.00  0.00      RE0  C  
ATOM   4044  H   LEU E 229     -10.129  56.983  58.367  1.00  0.00      RE0  H  
ATOM   4045  N   PRO E 230      -7.589  57.256  61.903  1.00  0.00      RE0  N  
ATOM   4046  CA  PRO E 230      -6.159  57.388  62.169  1.00  0.00      RE0  C  
ATOM   4047  C   PRO E 230      -5.401  56.151  61.714  1.00  0.00      RE0  C  
ATOM   4048  O   PRO E 230      -5.957  55.039  61.686  1.00  0.00      RE0  O  
ATOM   4049  CB  PRO E 230      -6.112  57.551  63.698  1.00  0.00      RE0  C  
ATOM   4050  CG  PRO E 230      -7.517  57.957  64.128  1.00  0.00      RE0  C  
ATOM   4051  CD  PRO E 230      -8.381  57.212  63.126  1.00  0.00      RE0  C  
ATOM   4052  N   PRO E 231      -4.125  56.293  61.368  1.00  0.00      RE0  N  
ATOM   4053  CA  PRO E 231      -3.356  55.158  60.839  1.00  0.00      RE0  C  
ATOM   4054  C   PRO E 231      -2.846  54.254  61.946  1.00  0.00      RE0  C  
ATOM   4055  O   PRO E 231      -2.582  54.718  63.065  1.00  0.00      RE0  O  
ATOM   4056  CB  PRO E 231      -2.231  55.875  60.085  1.00  0.00      RE0  C  
ATOM   4057  CG  PRO E 231      -1.972  57.143  60.896  1.00  0.00      RE0  C  
ATOM   4058  CD  PRO E 231      -3.370  57.542  61.356  1.00  0.00      RE0  C  
ATOM   4059  N   PRO E 232      -2.702  52.954  61.671  1.00  0.00      RE0  N  
ATOM   4060  CA  PRO E 232      -2.097  52.049  62.654  1.00  0.00      RE0  C  
ATOM   4061  C   PRO E 232      -0.643  52.415  62.905  1.00  0.00      RE0  C  
ATOM   4062  O   PRO E 232       0.005  53.094  62.105  1.00  0.00      RE0  O  
ATOM   4063  CB  PRO E 232      -2.247  50.674  61.988  1.00  0.00      RE0  C  
ATOM   4064  CG  PRO E 232      -3.331  50.836  60.920  1.00  0.00      RE0  C  
ATOM   4065  CD  PRO E 232      -3.140  52.274  60.459  1.00  0.00      RE0  C  
ATOM   4066  N   GLU E 233      -0.122  51.942  64.032  1.00  0.00      RE0  N  
ATOM   4067  CA  GLU E 233       1.173  52.400  64.509  1.00  0.00      RE0  C  
ATOM   4068  C   GLU E 233       1.963  51.253  65.137  1.00  0.00      RE0  C  
ATOM   4069  O   GLU E 233       1.415  50.199  65.472  1.00  0.00      RE0  O  
ATOM   4070  CB  GLU E 233       0.930  53.532  65.518  1.00  0.00      RE0  C  
ATOM   4071  CG  GLU E 233      -0.009  53.097  66.654  1.00  0.00      RE0  C  
ATOM   4072  CD  GLU E 233      -0.466  54.280  67.490  1.00  0.00      RE0  C  
ATOM   4073  OE1 GLU E 233      -1.565  54.221  68.050  1.00  0.00      RE0  O  
ATOM   4074  OE2 GLU E 233       0.273  55.259  67.576  1.00  0.00      RE0  O1-
ATOM   4075  H   GLU E 233      -0.636  51.367  64.676  1.00  0.00      RE0  H  
ATOM   4076  N   ASN E 234       3.275  51.482  65.279  1.00  0.00      RE0  N  
ATOM   4077  CA  ASN E 234       4.218  50.546  65.901  1.00  0.00      RE0  C  
ATOM   4078  C   ASN E 234       4.252  49.209  65.156  1.00  0.00      RE0  C  
ATOM   4079  O   ASN E 234       4.002  48.139  65.716  1.00  0.00      RE0  O  
ATOM   4080  CB  ASN E 234       3.880  50.171  67.354  1.00  0.00      RE0  C  
ATOM   4081  CG  ASN E 234       3.844  51.369  68.268  1.00  0.00      RE0  C  
ATOM   4082  ND2 ASN E 234       2.902  51.276  69.224  1.00  0.00      RE0  N  
ATOM   4083  OD1 ASN E 234       4.590  52.331  68.098  1.00  0.00      RE0  O  
ATOM   4084  H   ASN E 234       3.614  52.381  65.006  1.00  0.00      RE0  H  
ATOM   4085 HD21 ASN E 234       2.386  50.417  69.362  1.00  0.00      RE0  H  
ATOM   4086 HD22 ASN E 234       2.641  52.024  69.832  1.00  0.00      RE0  H  
ATOM   4087  N   ILE E 235       4.594  49.291  63.875  1.00  0.00      RE0  N  
ATOM   4088  CA  ILE E 235       4.599  48.126  62.996  1.00  0.00      RE0  C  
ATOM   4089  C   ILE E 235       5.894  47.348  63.194  1.00  0.00      RE0  C  
ATOM   4090  O   ILE E 235       6.989  47.917  63.102  1.00  0.00      RE0  O  
ATOM   4091  CB  ILE E 235       4.357  48.529  61.537  1.00  0.00      RE0  C  
ATOM   4092  CG1 ILE E 235       3.551  49.824  61.414  1.00  0.00      RE0  C  
ATOM   4093  CG2 ILE E 235       3.625  47.402  60.809  1.00  0.00      RE0  C  
ATOM   4094  CD1 ILE E 235       2.081  49.632  61.790  1.00  0.00      RE0  C  
ATOM   4095  H   ILE E 235       5.023  50.135  63.558  1.00  0.00      RE0  H  
ATOM   4096  N   GLU E 236       5.779  46.042  63.456  1.00  0.00      RE0  N  
ATOM   4097  CA  GLU E 236       6.953  45.201  63.671  1.00  0.00      RE0  C  
ATOM   4098  C   GLU E 236       6.759  43.821  63.058  1.00  0.00      RE0  C  
ATOM   4099  O   GLU E 236       5.655  43.273  63.082  1.00  0.00      RE0  O  
ATOM   4100  CB  GLU E 236       7.151  44.823  65.128  1.00  0.00      RE0  C  
ATOM   4101  CG  GLU E 236       7.947  45.689  66.086  1.00  0.00      RE0  C  
ATOM   4102  CD  GLU E 236       8.236  44.764  67.251  1.00  0.00      RE0  C  
ATOM   4103  OE1 GLU E 236       8.079  43.552  67.075  1.00  0.00      RE0  O  
ATOM   4104  OE2 GLU E 236       8.608  45.241  68.319  1.00  0.00      RE0  O1-
ATOM   4105  H   GLU E 236       4.877  45.623  63.586  1.00  0.00      RE0  H  
ATOM   4106  N   VAL E 237       7.833  43.271  62.486  1.00  0.00      RE0  N  
ATOM   4107  CA  VAL E 237       7.834  41.913  61.948  1.00  0.00      RE0  C  
ATOM   4108  C   VAL E 237       8.689  41.034  62.844  1.00  0.00      RE0  C  
ATOM   4109  O   VAL E 237       9.711  41.478  63.377  1.00  0.00      RE0  O  
ATOM   4110  CB  VAL E 237       8.427  41.852  60.530  1.00  0.00      RE0  C  
ATOM   4111  CG1 VAL E 237       8.216  40.485  59.871  1.00  0.00      RE0  C  
ATOM   4112  CG2 VAL E 237       7.895  42.963  59.641  1.00  0.00      RE0  C  
ATOM   4113  H   VAL E 237       8.725  43.700  62.628  1.00  0.00      RE0  H  
ATOM   4114  N   SER E 238       8.276  39.781  62.997  1.00  0.00      RE0  N  
ATOM   4115  CA  SER E 238       9.053  38.796  63.729  1.00  0.00      RE0  C  
ATOM   4116  C   SER E 238       8.873  37.446  63.052  1.00  0.00      RE0  C  
ATOM   4117  O   SER E 238       8.024  37.280  62.175  1.00  0.00      RE0  O  
ATOM   4118  CB  SER E 238       8.517  38.837  65.160  1.00  0.00      RE0  C  
ATOM   4119  OG  SER E 238       7.662  39.984  65.307  1.00  0.00      RE0  O  
ATOM   4120  H   SER E 238       7.379  39.483  62.667  1.00  0.00      RE0  H  
ATOM   4121  HG  SER E 238       8.245  40.745  65.283  1.00  0.00      RE0  H  
ATOM   4122  N   VAL E 239       9.684  36.473  63.455  1.00  0.00      RE0  N  
ATOM   4123  CA  VAL E 239       9.609  35.119  62.920  1.00  0.00      RE0  C  
ATOM   4124  C   VAL E 239       9.168  34.186  64.038  1.00  0.00      RE0  C  
ATOM   4125  O   VAL E 239       9.683  34.267  65.159  1.00  0.00      RE0  O  
ATOM   4126  CB  VAL E 239      10.987  34.711  62.390  1.00  0.00      RE0  C  
ATOM   4127  CG1 VAL E 239      11.014  33.259  61.910  1.00  0.00      RE0  C  
ATOM   4128  CG2 VAL E 239      11.464  35.685  61.311  1.00  0.00      RE0  C  
ATOM   4129  H   VAL E 239      10.295  36.589  64.238  1.00  0.00      RE0  H  
ATOM   4130  N   GLN E 240       8.218  33.300  63.734  1.00  0.00      RE0  N  
ATOM   4131  CA  GLN E 240       7.759  32.281  64.675  1.00  0.00      RE0  C  
ATOM   4132  C   GLN E 240       7.534  30.991  63.898  1.00  0.00      RE0  C  
ATOM   4133  O   GLN E 240       6.603  30.901  63.088  1.00  0.00      RE0  O  
ATOM   4134  CB  GLN E 240       6.498  32.715  65.423  1.00  0.00      RE0  C  
ATOM   4135  CG  GLN E 240       6.780  33.782  66.487  1.00  0.00      RE0  C  
ATOM   4136  CD  GLN E 240       5.505  34.173  67.205  1.00  0.00      RE0  C  
ATOM   4137  NE2 GLN E 240       4.909  33.137  67.825  1.00  0.00      RE0  N  
ATOM   4138  OE1 GLN E 240       5.089  35.329  67.208  1.00  0.00      RE0  O  
ATOM   4139  H   GLN E 240       7.821  33.272  62.815  1.00  0.00      RE0  H  
ATOM   4140 HE21 GLN E 240       5.305  32.218  67.804  1.00  0.00      RE0  H  
ATOM   4141 HE22 GLN E 240       4.059  33.256  68.337  1.00  0.00      RE0  H  
ATOM   4142  N   ASN E 241       8.387  30.003  64.153  1.00  0.00      RE0  N  
ATOM   4143  CA  ASN E 241       8.401  28.714  63.447  1.00  0.00      RE0  C  
ATOM   4144  C   ASN E 241       8.531  28.994  61.952  1.00  0.00      RE0  C  
ATOM   4145  O   ASN E 241       9.436  29.745  61.552  1.00  0.00      RE0  O  
ATOM   4146  CB  ASN E 241       7.180  27.842  63.773  1.00  0.00      RE0  C  
ATOM   4147  CG  ASN E 241       7.413  27.084  65.061  1.00  0.00      RE0  C  
ATOM   4148  ND2 ASN E 241       7.216  25.757  64.955  1.00  0.00      RE0  N  
ATOM   4149  OD1 ASN E 241       7.753  27.662  66.086  1.00  0.00      RE0  O  
ATOM   4150  H   ASN E 241       9.105  30.172  64.826  1.00  0.00      RE0  H  
ATOM   4151 HD21 ASN E 241       6.939  25.326  64.095  1.00  0.00      RE0  H  
ATOM   4152 HD22 ASN E 241       7.341  25.157  65.746  1.00  0.00      RE0  H  
ATOM   4153  N   GLN E 242       7.656  28.454  61.104  1.00  0.00      RE0  N  
ATOM   4154  CA  GLN E 242       7.705  28.693  59.669  1.00  0.00      RE0  C  
ATOM   4155  C   GLN E 242       6.818  29.849  59.254  1.00  0.00      RE0  C  
ATOM   4156  O   GLN E 242       6.344  29.883  58.111  1.00  0.00      RE0  O  
ATOM   4157  CB  GLN E 242       7.306  27.424  58.930  1.00  0.00      RE0  C  
ATOM   4158  CG  GLN E 242       8.246  26.274  59.277  1.00  0.00      RE0  C  
ATOM   4159  CD  GLN E 242       7.604  24.977  58.846  1.00  0.00      RE0  C  
ATOM   4160  NE2 GLN E 242       7.802  24.680  57.550  1.00  0.00      RE0  N  
ATOM   4161  OE1 GLN E 242       6.967  24.293  59.639  1.00  0.00      RE0  O  
ATOM   4162  H   GLN E 242       6.855  27.943  61.406  1.00  0.00      RE0  H  
ATOM   4163 HE21 GLN E 242       8.331  25.291  56.961  1.00  0.00      RE0  H  
ATOM   4164 HE22 GLN E 242       7.422  23.847  57.145  1.00  0.00      RE0  H  
ATOM   4165  N   ASN E 243       6.577  30.798  60.155  1.00  0.00      RE0  N  
ATOM   4166  CA  ASN E 243       5.669  31.897  59.888  1.00  0.00      RE0  C  
ATOM   4167  C   ASN E 243       6.327  33.234  60.189  1.00  0.00      RE0  C  
ATOM   4168  O   ASN E 243       7.231  33.333  61.022  1.00  0.00      RE0  O  
ATOM   4169  CB  ASN E 243       4.405  31.851  60.751  1.00  0.00      RE0  C  
ATOM   4170  CG  ASN E 243       3.398  30.857  60.224  1.00  0.00      RE0  C  
ATOM   4171  ND2 ASN E 243       3.271  29.775  61.012  1.00  0.00      RE0  N  
ATOM   4172  OD1 ASN E 243       2.759  31.051  59.197  1.00  0.00      RE0  O  
ATOM   4173  H   ASN E 243       7.042  30.826  61.042  1.00  0.00      RE0  H  
ATOM   4174 HD21 ASN E 243       3.816  29.702  61.849  1.00  0.00      RE0  H  
ATOM   4175 HD22 ASN E 243       2.630  29.044  60.779  1.00  0.00      RE0  H  
ATOM   4176  N   TYR E 244       5.864  34.258  59.480  1.00  0.00      RE0  N  
ATOM   4177  CA  TYR E 244       6.131  35.646  59.808  1.00  0.00      RE0  C  
ATOM   4178  C   TYR E 244       4.945  36.166  60.605  1.00  0.00      RE0  C  
ATOM   4179  O   TYR E 244       3.790  35.815  60.324  1.00  0.00      RE0  O  
ATOM   4180  CB  TYR E 244       6.308  36.507  58.561  1.00  0.00      RE0  C  
ATOM   4181  CG  TYR E 244       7.595  36.189  57.839  1.00  0.00      RE0  C  
ATOM   4182  CD1 TYR E 244       7.596  36.101  56.453  1.00  0.00      RE0  C  
ATOM   4183  CD2 TYR E 244       8.777  36.012  58.549  1.00  0.00      RE0  C  
ATOM   4184  CE1 TYR E 244       8.782  35.855  55.773  1.00  0.00      RE0  C  
ATOM   4185  CE2 TYR E 244       9.964  35.763  57.868  1.00  0.00      RE0  C  
ATOM   4186  CZ  TYR E 244       9.968  35.690  56.480  1.00  0.00      RE0  C  
ATOM   4187  OH  TYR E 244      11.142  35.452  55.794  1.00  0.00      RE0  O  
ATOM   4188  H   TYR E 244       5.098  34.103  58.854  1.00  0.00      RE0  H  
ATOM   4189  HH  TYR E 244      11.876  35.383  56.392  1.00  0.00      RE0  H  
ATOM   4190  N   VAL E 245       5.234  36.991  61.605  1.00  0.00      RE0  N  
ATOM   4191  CA  VAL E 245       4.219  37.576  62.469  1.00  0.00      RE0  C  
ATOM   4192  C   VAL E 245       4.360  39.089  62.405  1.00  0.00      RE0  C  
ATOM   4193  O   VAL E 245       5.386  39.644  62.818  1.00  0.00      RE0  O  
ATOM   4194  CB  VAL E 245       4.440  37.066  63.889  1.00  0.00      RE0  C  
ATOM   4195  CG1 VAL E 245       3.443  37.682  64.861  1.00  0.00      RE0  C  
ATOM   4196  CG2 VAL E 245       4.396  35.540  63.918  1.00  0.00      RE0  C  
ATOM   4197  H   VAL E 245       6.180  37.285  61.748  1.00  0.00      RE0  H  
ATOM   4198  N   LEU E 246       3.335  39.747  61.886  1.00  0.00      RE0  N  
ATOM   4199  CA  LEU E 246       3.300  41.191  61.742  1.00  0.00      RE0  C  
ATOM   4200  C   LEU E 246       2.372  41.750  62.810  1.00  0.00      RE0  C  
ATOM   4201  O   LEU E 246       1.179  41.423  62.835  1.00  0.00      RE0  O  
ATOM   4202  CB  LEU E 246       2.802  41.563  60.348  1.00  0.00      RE0  C  
ATOM   4203  CG  LEU E 246       2.795  43.073  60.128  1.00  0.00      RE0  C  
ATOM   4204  CD1 LEU E 246       4.184  43.664  60.316  1.00  0.00      RE0  C  
ATOM   4205  CD2 LEU E 246       2.230  43.454  58.767  1.00  0.00      RE0  C  
ATOM   4206  H   LEU E 246       2.509  39.243  61.634  1.00  0.00      RE0  H  
ATOM   4207  N   LYS E 247       2.926  42.561  63.704  1.00  0.00      RE0  N  
ATOM   4208  CA  LYS E 247       2.192  43.126  64.823  1.00  0.00      RE0  C  
ATOM   4209  C   LYS E 247       2.111  44.638  64.678  1.00  0.00      RE0  C  
ATOM   4210  O   LYS E 247       3.051  45.283  64.196  1.00  0.00      RE0  O  
ATOM   4211  CB  LYS E 247       2.756  42.687  66.165  1.00  0.00      RE0  C  
ATOM   4212  CG  LYS E 247       4.048  43.378  66.572  1.00  0.00      RE0  C  
ATOM   4213  CD  LYS E 247       4.760  42.686  67.735  1.00  0.00      RE0  C  
ATOM   4214  CE  LYS E 247       5.571  41.464  67.292  1.00  0.00      RE0  C  
ATOM   4215  NZ  LYS E 247       4.739  40.279  67.026  1.00  0.00      RE0  N1+
ATOM   4216  H   LYS E 247       3.851  42.915  63.548  1.00  0.00      RE0  H  
ATOM   4217  HZ1 LYS E 247       5.229  39.707  66.308  1.00  0.00      RE0  H  
ATOM   4218  HZ2 LYS E 247       4.626  39.731  67.898  1.00  0.00      RE0  H  
ATOM   4219  HZ3 LYS E 247       3.778  40.513  66.697  1.00  0.00      RE0  H  
ATOM   4220  N   TRP E 248       0.977  45.196  65.094  1.00  0.00      RE0  N  
ATOM   4221  CA  TRP E 248       0.771  46.633  65.143  1.00  0.00      RE0  C  
ATOM   4222  C   TRP E 248      -0.058  46.951  66.378  1.00  0.00      RE0  C  
ATOM   4223  O   TRP E 248      -0.507  46.054  67.101  1.00  0.00      RE0  O  
ATOM   4224  CB  TRP E 248       0.167  47.173  63.838  1.00  0.00      RE0  C  
ATOM   4225  CG  TRP E 248      -1.145  46.511  63.494  1.00  0.00      RE0  C  
ATOM   4226  CD1 TRP E 248      -2.427  46.991  63.792  1.00  0.00      RE0  C  
ATOM   4227  CD2 TRP E 248      -1.362  45.276  62.780  1.00  0.00      RE0  C  
ATOM   4228  CE2 TRP E 248      -2.758  45.072  62.698  1.00  0.00      RE0  C  
ATOM   4229  CE3 TRP E 248      -0.498  44.343  62.221  1.00  0.00      RE0  C  
ATOM   4230  NE1 TRP E 248      -3.383  46.144  63.324  1.00  0.00      RE0  N  
ATOM   4231  CZ2 TRP E 248      -3.253  43.946  62.053  1.00  0.00      RE0  C  
ATOM   4232  CZ3 TRP E 248      -1.006  43.223  61.578  1.00  0.00      RE0  C  
ATOM   4233  CH2 TRP E 248      -2.379  43.021  61.499  1.00  0.00      RE0  C  
ATOM   4234  H   TRP E 248       0.238  44.664  65.521  1.00  0.00      RE0  H  
ATOM   4235  HE1 TRP E 248      -4.351  46.260  63.423  1.00  0.00      RE0  H  
ATOM   4236  N   ASP E 249      -0.255  48.241  66.629  1.00  0.00      RE0  N  
ATOM   4237  CA  ASP E 249      -1.063  48.700  67.747  1.00  0.00      RE0  C  
ATOM   4238  C   ASP E 249      -2.151  49.623  67.225  1.00  0.00      RE0  C  
ATOM   4239  O   ASP E 249      -1.871  50.523  66.422  1.00  0.00      RE0  O  
ATOM   4240  CB  ASP E 249      -0.231  49.531  68.723  1.00  0.00      RE0  C  
ATOM   4241  CG  ASP E 249       0.264  48.700  69.882  1.00  0.00      RE0  C  
ATOM   4242  OD1 ASP E 249      -0.534  47.966  70.462  1.00  0.00      RE0  O  
ATOM   4243  OD2 ASP E 249       1.442  48.817  70.220  1.00  0.00      RE0  O1-
ATOM   4244  H   ASP E 249       0.144  48.962  66.064  1.00  0.00      RE0  H  
ATOM   4245  N   TYR E 250      -3.383  49.406  67.684  1.00  0.00      RE0  N  
ATOM   4246  CA  TYR E 250      -4.475  50.307  67.358  1.00  0.00      RE0  C  
ATOM   4247  C   TYR E 250      -5.288  50.563  68.619  1.00  0.00      RE0  C  
ATOM   4248  O   TYR E 250      -5.607  49.632  69.369  1.00  0.00      RE0  O  
ATOM   4249  CB  TYR E 250      -5.327  49.716  66.237  1.00  0.00      RE0  C  
ATOM   4250  CG  TYR E 250      -6.010  50.819  65.465  1.00  0.00      RE0  C  
ATOM   4251  CD1 TYR E 250      -7.391  50.964  65.523  1.00  0.00      RE0  C  
ATOM   4252  CD2 TYR E 250      -5.253  51.683  64.683  1.00  0.00      RE0  C  
ATOM   4253  CE1 TYR E 250      -8.013  51.965  64.785  1.00  0.00      RE0  C  
ATOM   4254  CE2 TYR E 250      -5.875  52.681  63.944  1.00  0.00      RE0  C  
ATOM   4255  CZ  TYR E 250      -7.257  52.818  63.990  1.00  0.00      RE0  C  
ATOM   4256  OH  TYR E 250      -7.877  53.800  63.246  1.00  0.00      RE0  O  
ATOM   4257  H   TYR E 250      -3.545  48.725  68.400  1.00  0.00      RE0  H  
ATOM   4258  HH  TYR E 250      -7.229  54.177  62.657  1.00  0.00      RE0  H  
ATOM   4259  N   THR E 251      -5.644  51.831  68.825  1.00  0.00      RE0  N  
ATOM   4260  CA  THR E 251      -6.332  52.261  70.035  1.00  0.00      RE0  C  
ATOM   4261  C   THR E 251      -7.852  52.169  69.928  1.00  0.00      RE0  C  
ATOM   4262  O   THR E 251      -8.517  51.913  70.937  1.00  0.00      RE0  O  
ATOM   4263  CB  THR E 251      -5.788  53.665  70.235  1.00  0.00      RE0  C  
ATOM   4264  CG2 THR E 251      -4.817  53.749  71.414  1.00  0.00      RE0  C  
ATOM   4265  OG1 THR E 251      -5.128  54.050  69.016  1.00  0.00      RE0  O  
ATOM   4266  H   THR E 251      -5.414  52.510  68.130  1.00  0.00      RE0  H  
ATOM   4267  HG1 THR E 251      -4.181  54.058  69.173  1.00  0.00      RE0  H  
ATOM   4268  N   TYR E 252      -8.425  52.332  68.736  1.00  0.00      RE0  N  
ATOM   4269  CA  TYR E 252      -9.876  52.318  68.615  1.00  0.00      RE0  C  
ATOM   4270  C   TYR E 252     -10.332  50.866  68.546  1.00  0.00      RE0  C  
ATOM   4271  O   TYR E 252      -9.827  50.084  67.732  1.00  0.00      RE0  O  
ATOM   4272  CB  TYR E 252     -10.343  53.080  67.378  1.00  0.00      RE0  C  
ATOM   4273  CG  TYR E 252     -10.135  54.561  67.576  1.00  0.00      RE0  C  
ATOM   4274  CD1 TYR E 252     -10.153  55.103  68.856  1.00  0.00      RE0  C  
ATOM   4275  CD2 TYR E 252      -9.940  55.383  66.474  1.00  0.00      RE0  C  
ATOM   4276  CE1 TYR E 252      -9.982  56.471  69.035  1.00  0.00      RE0  C  
ATOM   4277  CE2 TYR E 252      -9.775  56.751  66.654  1.00  0.00      RE0  C  
ATOM   4278  CZ  TYR E 252      -9.796  57.295  67.932  1.00  0.00      RE0  C  
ATOM   4279  OH  TYR E 252      -9.633  58.655  68.102  1.00  0.00      RE0  O  
ATOM   4280  H   TYR E 252      -7.861  52.335  67.914  1.00  0.00      RE0  H  
ATOM   4281  HH  TYR E 252      -9.483  59.062  67.259  1.00  0.00      RE0  H  
ATOM   4282  N   ALA E 253     -11.290  50.505  69.391  1.00  0.00      RE0  N  
ATOM   4283  CA  ALA E 253     -11.785  49.138  69.398  1.00  0.00      RE0  C  
ATOM   4284  C   ALA E 253     -12.735  48.892  68.229  1.00  0.00      RE0  C  
ATOM   4285  O   ALA E 253     -13.122  49.808  67.503  1.00  0.00      RE0  O  
ATOM   4286  CB  ALA E 253     -12.510  48.836  70.710  1.00  0.00      RE0  C  
ATOM   4287  H   ALA E 253     -11.736  51.205  69.942  1.00  0.00      RE0  H  
ATOM   4288  N   ASN E 254     -13.107  47.623  68.063  1.00  0.00      RE0  N  
ATOM   4289  CA  ASN E 254     -14.033  47.167  67.022  1.00  0.00      RE0  C  
ATOM   4290  C   ASN E 254     -13.577  47.621  65.632  1.00  0.00      RE0  C  
ATOM   4291  O   ASN E 254     -14.285  48.332  64.915  1.00  0.00      RE0  O  
ATOM   4292  CB  ASN E 254     -15.473  47.625  67.236  1.00  0.00      RE0  C  
ATOM   4293  CG  ASN E 254     -16.365  47.013  66.159  1.00  0.00      RE0  C  
ATOM   4294  ND2 ASN E 254     -16.915  47.904  65.307  1.00  0.00      RE0  N  
ATOM   4295  OD1 ASN E 254     -16.591  45.808  66.141  1.00  0.00      RE0  O  
ATOM   4296  H   ASN E 254     -12.701  46.942  68.669  1.00  0.00      RE0  H  
ATOM   4297 HD21 ASN E 254     -16.531  48.831  65.317  1.00  0.00      RE0  H  
ATOM   4298 HD22 ASN E 254     -17.614  47.705  64.617  1.00  0.00      RE0  H  
ATOM   4299  N   MET E 255     -12.381  47.185  65.246  1.00  0.00      RE0  N  
ATOM   4300  CA  MET E 255     -11.839  47.522  63.940  1.00  0.00      RE0  C  
ATOM   4301  C   MET E 255     -11.409  46.261  63.201  1.00  0.00      RE0  C  
ATOM   4302  O   MET E 255     -11.155  45.210  63.800  1.00  0.00      RE0  O  
ATOM   4303  CB  MET E 255     -10.657  48.487  64.059  1.00  0.00      RE0  C  
ATOM   4304  CG  MET E 255     -11.089  49.878  64.521  1.00  0.00      RE0  C  
ATOM   4305  SD  MET E 255     -12.216  50.650  63.353  1.00  0.00      RE0  S  
ATOM   4306  CE  MET E 255     -12.826  51.954  64.430  1.00  0.00      RE0  C  
ATOM   4307  H   MET E 255     -11.852  46.530  65.785  1.00  0.00      RE0  H  
ATOM   4308  N   THR E 256     -11.327  46.381  61.880  1.00  0.00      RE0  N  
ATOM   4309  CA  THR E 256     -10.740  45.353  61.038  1.00  0.00      RE0  C  
ATOM   4310  C   THR E 256      -9.504  45.918  60.354  1.00  0.00      RE0  C  
ATOM   4311  O   THR E 256      -9.353  47.133  60.202  1.00  0.00      RE0  O  
ATOM   4312  CB  THR E 256     -11.880  45.024  60.095  1.00  0.00      RE0  C  
ATOM   4313  CG2 THR E 256     -11.460  44.192  58.897  1.00  0.00      RE0  C  
ATOM   4314  OG1 THR E 256     -12.935  44.400  60.848  1.00  0.00      RE0  O  
ATOM   4315  H   THR E 256     -11.527  47.261  61.441  1.00  0.00      RE0  H  
ATOM   4316  HG1 THR E 256     -13.049  44.990  61.593  1.00  0.00      RE0  H  
ATOM   4317  N   PHE E 257      -8.613  45.023  59.944  1.00  0.00      RE0  N  
ATOM   4318  CA  PHE E 257      -7.346  45.435  59.367  1.00  0.00      RE0  C  
ATOM   4319  C   PHE E 257      -7.076  44.675  58.077  1.00  0.00      RE0  C  
ATOM   4320  O   PHE E 257      -7.514  43.536  57.895  1.00  0.00      RE0  O  
ATOM   4321  CB  PHE E 257      -6.203  45.179  60.348  1.00  0.00      RE0  C  
ATOM   4322  CG  PHE E 257      -6.454  45.899  61.651  1.00  0.00      RE0  C  
ATOM   4323  CD1 PHE E 257      -6.123  47.242  61.776  1.00  0.00      RE0  C  
ATOM   4324  CD2 PHE E 257      -7.018  45.218  62.723  1.00  0.00      RE0  C  
ATOM   4325  CE1 PHE E 257      -6.358  47.902  62.976  1.00  0.00      RE0  C  
ATOM   4326  CE2 PHE E 257      -7.255  45.878  63.922  1.00  0.00      RE0  C  
ATOM   4327  CZ  PHE E 257      -6.926  47.221  64.047  1.00  0.00      RE0  C  
ATOM   4328  H   PHE E 257      -8.761  44.039  60.069  1.00  0.00      RE0  H  
ATOM   4329  N   GLN E 258      -6.344  45.334  57.184  1.00  0.00      RE0  N  
ATOM   4330  CA  GLN E 258      -5.894  44.760  55.925  1.00  0.00      RE0  C  
ATOM   4331  C   GLN E 258      -4.387  44.948  55.821  1.00  0.00      RE0  C  
ATOM   4332  O   GLN E 258      -3.886  46.063  55.998  1.00  0.00      RE0  O  
ATOM   4333  CB  GLN E 258      -6.592  45.306  54.675  1.00  0.00      RE0  C  
ATOM   4334  CG  GLN E 258      -5.993  44.604  53.444  1.00  0.00      RE0  C  
ATOM   4335  CD  GLN E 258      -6.832  44.788  52.197  1.00  0.00      RE0  C  
ATOM   4336  NE2 GLN E 258      -8.085  44.315  52.342  1.00  0.00      RE0  N  
ATOM   4337  OE1 GLN E 258      -6.369  45.278  51.163  1.00  0.00      RE0  O  
ATOM   4338  H   GLN E 258      -6.016  46.255  57.410  1.00  0.00      RE0  H  
ATOM   4339 HE21 GLN E 258      -8.357  43.883  53.211  1.00  0.00      RE0  H  
ATOM   4340 HE22 GLN E 258      -8.773  44.354  51.617  1.00  0.00      RE0  H  
ATOM   4341  N   VAL E 259      -3.670  43.865  55.532  1.00  0.00      RE0  N  
ATOM   4342  CA  VAL E 259      -2.215  43.883  55.421  1.00  0.00      RE0  C  
ATOM   4343  C   VAL E 259      -1.827  43.753  53.956  1.00  0.00      RE0  C  
ATOM   4344  O   VAL E 259      -2.302  42.851  53.254  1.00  0.00      RE0  O  
ATOM   4345  CB  VAL E 259      -1.617  42.756  56.257  1.00  0.00      RE0  C  
ATOM   4346  CG1 VAL E 259      -0.096  42.741  56.143  1.00  0.00      RE0  C  
ATOM   4347  CG2 VAL E 259      -2.080  42.866  57.710  1.00  0.00      RE0  C  
ATOM   4348  H   VAL E 259      -4.133  43.000  55.317  1.00  0.00      RE0  H  
ATOM   4349  N   GLN E 260      -0.948  44.638  53.503  1.00  0.00      RE0  N  
ATOM   4350  CA  GLN E 260      -0.474  44.647  52.133  1.00  0.00      RE0  C  
ATOM   4351  C   GLN E 260       1.046  44.566  52.103  1.00  0.00      RE0  C  
ATOM   4352  O   GLN E 260       1.730  44.947  53.058  1.00  0.00      RE0  O  
ATOM   4353  CB  GLN E 260      -0.974  45.891  51.397  1.00  0.00      RE0  C  
ATOM   4354  CG  GLN E 260      -2.450  45.758  51.026  1.00  0.00      RE0  C  
ATOM   4355  CD  GLN E 260      -2.931  47.001  50.308  1.00  0.00      RE0  C  
ATOM   4356  NE2 GLN E 260      -4.255  46.978  50.077  1.00  0.00      RE0  N  
ATOM   4357  OE1 GLN E 260      -2.183  47.935  50.007  1.00  0.00      RE0  O  
ATOM   4358  H   GLN E 260      -0.515  45.283  54.135  1.00  0.00      RE0  H  
ATOM   4359 HE21 GLN E 260      -4.808  46.209  50.419  1.00  0.00      RE0  H  
ATOM   4360 HE22 GLN E 260      -4.773  47.700  49.622  1.00  0.00      RE0  H  
ATOM   4361  N   TRP E 261       1.563  44.096  50.967  1.00  0.00      RE0  N  
ATOM   4362  CA  TRP E 261       2.995  43.967  50.751  1.00  0.00      RE0  C  
ATOM   4363  C   TRP E 261       3.343  44.485  49.363  1.00  0.00      RE0  C  
ATOM   4364  O   TRP E 261       2.475  44.661  48.503  1.00  0.00      RE0  O  
ATOM   4365  CB  TRP E 261       3.466  42.520  50.929  1.00  0.00      RE0  C  
ATOM   4366  CG  TRP E 261       2.805  41.556  49.968  1.00  0.00      RE0  C  
ATOM   4367  CD1 TRP E 261       1.517  41.010  50.058  1.00  0.00      RE0  C  
ATOM   4368  CD2 TRP E 261       3.388  40.933  48.807  1.00  0.00      RE0  C  
ATOM   4369  CE2 TRP E 261       2.403  40.043  48.256  1.00  0.00      RE0  C  
ATOM   4370  CE3 TRP E 261       4.649  41.063  48.190  1.00  0.00      RE0  C  
ATOM   4371  NE1 TRP E 261       1.269  40.117  49.063  1.00  0.00      RE0  N  
ATOM   4372  CZ2 TRP E 261       2.716  39.283  47.109  1.00  0.00      RE0  C  
ATOM   4373  CZ3 TRP E 261       4.944  40.298  47.043  1.00  0.00      RE0  C  
ATOM   4374  CH2 TRP E 261       3.983  39.416  46.502  1.00  0.00      RE0  C  
ATOM   4375  H   TRP E 261       0.973  43.886  50.185  1.00  0.00      RE0  H  
ATOM   4376  HE1 TRP E 261       0.435  39.601  48.963  1.00  0.00      RE0  H  
ATOM   4377  N   LEU E 262       4.633  44.740  49.164  1.00  0.00      RE0  N  
ATOM   4378  CA  LEU E 262       5.139  45.228  47.887  1.00  0.00      RE0  C  
ATOM   4379  C   LEU E 262       6.593  44.808  47.726  1.00  0.00      RE0  C  
ATOM   4380  O   LEU E 262       7.319  44.669  48.709  1.00  0.00      RE0  O  
ATOM   4381  CB  LEU E 262       5.077  46.745  47.832  1.00  0.00      RE0  C  
ATOM   4382  CG  LEU E 262       5.244  47.276  46.418  1.00  0.00      RE0  C  
ATOM   4383  CD1 LEU E 262       3.994  47.014  45.586  1.00  0.00      RE0  C  
ATOM   4384  CD2 LEU E 262       5.672  48.735  46.409  1.00  0.00      RE0  C  
ATOM   4385  H   LEU E 262       5.292  44.632  49.914  1.00  0.00      RE0  H  
ATOM   4386  N   HIS E 263       7.008  44.586  46.481  1.00  0.00      RE0  N  
ATOM   4387  CA  HIS E 263       8.428  44.423  46.192  1.00  0.00      RE0  C  
ATOM   4388  C   HIS E 263       9.151  45.741  46.434  1.00  0.00      RE0  C  
ATOM   4389  O   HIS E 263       8.714  46.789  45.956  1.00  0.00      RE0  O  
ATOM   4390  CB  HIS E 263       8.660  43.943  44.754  1.00  0.00      RE0  C  
ATOM   4391  CG  HIS E 263       7.792  42.758  44.377  1.00  0.00      RE0  C  
ATOM   4392  CD2 HIS E 263       7.575  41.583  45.103  1.00  0.00      RE0  C  
ATOM   4393  ND1 HIS E 263       7.081  42.688  43.231  1.00  0.00      RE0  N  
ATOM   4394  CE1 HIS E 263       6.423  41.486  43.233  1.00  0.00      RE0  C  
ATOM   4395  NE2 HIS E 263       6.724  40.810  44.384  1.00  0.00      RE0  N  
ATOM   4396  H   HIS E 263       6.378  44.727  45.722  1.00  0.00      RE0  H  
ATOM   4397  HD1 HIS E 263       7.053  43.336  42.496  1.00  0.00      RE0  H  
ATOM   4398  N   ALA E 264      10.260  45.693  47.172  1.00  0.00      RE0  N  
ATOM   4399  CA  ALA E 264      10.955  46.930  47.519  1.00  0.00      RE0  C  
ATOM   4400  C   ALA E 264      11.440  47.671  46.278  1.00  0.00      RE0  C  
ATOM   4401  O   ALA E 264      11.332  48.898  46.201  1.00  0.00      RE0  O  
ATOM   4402  CB  ALA E 264      12.147  46.679  48.434  1.00  0.00      RE0  C  
ATOM   4403  H   ALA E 264      10.555  44.804  47.542  1.00  0.00      RE0  H  
ATOM   4404  N   PHE E 265      11.963  46.945  45.288  1.00  0.00      RE0  N  
ATOM   4405  CA  PHE E 265      12.524  47.592  44.107  1.00  0.00      RE0  C  
ATOM   4406  C   PHE E 265      11.489  48.343  43.279  1.00  0.00      RE0  C  
ATOM   4407  O   PHE E 265      11.873  49.070  42.358  1.00  0.00      RE0  O  
ATOM   4408  CB  PHE E 265      13.351  46.605  43.270  1.00  0.00      RE0  C  
ATOM   4409  CG  PHE E 265      12.464  45.623  42.545  1.00  0.00      RE0  C  
ATOM   4410  CD1 PHE E 265      11.990  45.945  41.254  1.00  0.00      RE0  C  
ATOM   4411  CD2 PHE E 265      12.117  44.409  43.171  1.00  0.00      RE0  C  
ATOM   4412  CE1 PHE E 265      11.125  45.056  40.594  1.00  0.00      RE0  C  
ATOM   4413  CE2 PHE E 265      11.250  43.524  42.508  1.00  0.00      RE0  C  
ATOM   4414  CZ  PHE E 265      10.743  43.864  41.241  1.00  0.00      RE0  C  
ATOM   4415  H   PHE E 265      11.984  45.951  45.394  1.00  0.00      RE0  H  
ATOM   4416  N   LEU E 266      10.199  48.185  43.566  1.00  0.00      RE0  N  
ATOM   4417  CA  LEU E 266       9.174  48.851  42.775  1.00  0.00      RE0  C  
ATOM   4418  C   LEU E 266       9.050  50.339  43.088  1.00  0.00      RE0  C  
ATOM   4419  O   LEU E 266       8.433  51.069  42.304  1.00  0.00      RE0  O  
ATOM   4420  CB  LEU E 266       7.799  48.210  42.976  1.00  0.00      RE0  C  
ATOM   4421  CG  LEU E 266       7.697  46.741  42.573  1.00  0.00      RE0  C  
ATOM   4422  CD1 LEU E 266       6.293  46.191  42.811  1.00  0.00      RE0  C  
ATOM   4423  CD2 LEU E 266       8.135  46.506  41.133  1.00  0.00      RE0  C  
ATOM   4424  H   LEU E 266       9.911  47.684  44.382  1.00  0.00      RE0  H  
ATOM   4425  N   LYS E 267       9.640  50.811  44.190  1.00  0.00      RE0  N  
ATOM   4426  CA  LYS E 267       9.551  52.223  44.551  1.00  0.00      RE0  C  
ATOM   4427  C   LYS E 267      10.499  53.112  43.754  1.00  0.00      RE0  C  
ATOM   4428  O   LYS E 267      10.293  54.331  43.715  1.00  0.00      RE0  O  
ATOM   4429  CB  LYS E 267       9.822  52.431  46.043  1.00  0.00      RE0  C  
ATOM   4430  CG  LYS E 267       9.066  51.463  46.952  1.00  0.00      RE0  C  
ATOM   4431  CD  LYS E 267       7.566  51.715  47.144  1.00  0.00      RE0  C  
ATOM   4432  CE  LYS E 267       7.211  52.784  48.185  1.00  0.00      RE0  C  
ATOM   4433  NZ  LYS E 267       5.839  52.543  48.653  1.00  0.00      RE0  N1+
ATOM   4434  H   LYS E 267      10.164  50.190  44.779  1.00  0.00      RE0  H  
ATOM   4435  HZ1 LYS E 267       5.808  51.667  49.225  1.00  0.00      RE0  H  
ATOM   4436  HZ2 LYS E 267       5.533  53.215  49.393  1.00  0.00      RE0  H  
ATOM   4437  HZ3 LYS E 267       5.149  52.510  47.876  1.00  0.00      RE0  H  
ATOM   4438  N   ARG E 268      11.523  52.541  43.117  1.00  0.00      RE0  N  
ATOM   4439  CA  ARG E 268      12.495  53.318  42.354  1.00  0.00      RE0  C  
ATOM   4440  C   ARG E 268      12.556  52.924  40.886  1.00  0.00      RE0  C  
ATOM   4441  O   ARG E 268      12.550  53.805  40.019  1.00  0.00      RE0  O  
ATOM   4442  CB  ARG E 268      13.888  53.379  42.978  1.00  0.00      RE0  C  
ATOM   4443  CG  ARG E 268      13.996  54.497  44.022  1.00  0.00      RE0  C  
ATOM   4444  CD  ARG E 268      13.271  55.800  43.637  1.00  0.00      RE0  C  
ATOM   4445  NE  ARG E 268      13.590  56.269  42.285  1.00  0.00      RE0  N  
ATOM   4446  CZ  ARG E 268      12.551  56.503  41.418  1.00  0.00      RE0  C  
ATOM   4447  NH1 ARG E 268      11.279  56.320  41.843  1.00  0.00      RE0  N1+
ATOM   4448  NH2 ARG E 268      12.803  56.892  40.147  1.00  0.00      RE0  N  
ATOM   4449  H   ARG E 268      11.622  51.546  43.143  1.00  0.00      RE0  H  
ATOM   4450  HE  ARG E 268      14.565  56.383  42.066  1.00  0.00      RE0  H  
ATOM   4451 HH11 ARG E 268      10.497  56.544  41.256  1.00  0.00      RE0  H  
ATOM   4452 HH12 ARG E 268      11.058  55.934  42.752  1.00  0.00      RE0  H  
ATOM   4453 HH21 ARG E 268      12.070  57.043  39.476  1.00  0.00      RE0  H  
ATOM   4454 HH22 ARG E 268      13.740  57.019  39.811  1.00  0.00      RE0  H  
ATOM   4455  N   ASN E 269      12.622  51.614  40.575  1.00  0.00      RE0  N  
ATOM   4456  CA  ASN E 269      12.751  51.205  39.171  1.00  0.00      RE0  C  
ATOM   4457  C   ASN E 269      11.532  51.589  38.340  1.00  0.00      RE0  C  
ATOM   4458  O   ASN E 269      11.689  52.338  37.357  1.00  0.00      RE0  O  
ATOM   4459  CB  ASN E 269      13.211  49.747  38.983  1.00  0.00      RE0  C  
ATOM   4460  CG  ASN E 269      14.520  49.512  39.704  1.00  0.00      RE0  C  
ATOM   4461  ND2 ASN E 269      14.383  48.850  40.855  1.00  0.00      RE0  N  
ATOM   4462  OD1 ASN E 269      15.597  49.908  39.282  1.00  0.00      RE0  O  
ATOM   4463  H   ASN E 269      12.575  50.913  41.290  1.00  0.00      RE0  H  
ATOM   4464 HD21 ASN E 269      13.496  48.553  41.208  1.00  0.00      RE0  H  
ATOM   4465 HD22 ASN E 269      15.225  48.667  41.370  1.00  0.00      RE0  H  
ATOM   4466  N   PRO E 270      10.295  51.129  38.650  1.00  0.00      RE0  N  
ATOM   4467  CA  PRO E 270       9.141  51.759  37.996  1.00  0.00      RE0  C  
ATOM   4468  C   PRO E 270       8.888  53.132  38.581  1.00  0.00      RE0  C  
ATOM   4469  O   PRO E 270       8.739  54.116  37.848  1.00  0.00      RE0  O  
ATOM   4470  CB  PRO E 270       7.989  50.790  38.296  1.00  0.00      RE0  C  
ATOM   4471  CG  PRO E 270       8.635  49.500  38.792  1.00  0.00      RE0  C  
ATOM   4472  CD  PRO E 270       9.895  50.000  39.480  1.00  0.00      RE0  C  
ATOM   4473  N   GLY E 271       8.871  53.197  39.912  1.00  0.00      RE0  N  
ATOM   4474  CA  GLY E 271       8.567  54.398  40.652  1.00  0.00      RE0  C  
ATOM   4475  C   GLY E 271       7.282  55.004  40.135  1.00  0.00      RE0  C  
ATOM   4476  O   GLY E 271       6.408  54.311  39.609  1.00  0.00      RE0  O  
ATOM   4477  H   GLY E 271       8.872  52.332  40.413  1.00  0.00      RE0  H  
ATOM   4478  N   ASN E 272       7.163  56.324  40.294  1.00  0.00      RE0  N  
ATOM   4479  CA  ASN E 272       6.119  57.117  39.651  1.00  0.00      RE0  C  
ATOM   4480  C   ASN E 272       4.741  56.460  39.714  1.00  0.00      RE0  C  
ATOM   4481  O   ASN E 272       3.917  56.647  38.812  1.00  0.00      RE0  O  
ATOM   4482  CB  ASN E 272       6.499  57.424  38.200  1.00  0.00      RE0  C  
ATOM   4483  CG  ASN E 272       7.773  58.248  38.137  1.00  0.00      RE0  C  
ATOM   4484  ND2 ASN E 272       7.817  59.070  37.072  1.00  0.00      RE0  N  
ATOM   4485  OD1 ASN E 272       8.654  58.169  38.997  1.00  0.00      RE0  O  
ATOM   4486  H   ASN E 272       7.939  56.838  40.652  1.00  0.00      RE0  H  
ATOM   4487 HD21 ASN E 272       7.065  59.065  36.411  1.00  0.00      RE0  H  
ATOM   4488 HD22 ASN E 272       8.588  59.680  36.886  1.00  0.00      RE0  H  
ATOM   4489  N   HIS E 273       4.483  55.704  40.782  1.00  0.00      RE0  N  
ATOM   4490  CA  HIS E 273       3.241  54.962  40.993  1.00  0.00      RE0  C  
ATOM   4491  C   HIS E 273       2.934  53.975  39.861  1.00  0.00      RE0  C  
ATOM   4492  O   HIS E 273       1.766  53.621  39.653  1.00  0.00      RE0  O  
ATOM   4493  CB  HIS E 273       2.077  55.855  41.421  1.00  0.00      RE0  C  
ATOM   4494  CG  HIS E 273       2.150  55.893  42.928  1.00  0.00      RE0  C  
ATOM   4495  CD2 HIS E 273       2.719  54.912  43.744  1.00  0.00      RE0  C  
ATOM   4496  ND1 HIS E 273       1.693  56.888  43.707  1.00  0.00      RE0  N  
ATOM   4497  CE1 HIS E 273       1.972  56.541  45.006  1.00  0.00      RE0  C  
ATOM   4498  NE2 HIS E 273       2.607  55.320  45.031  1.00  0.00      RE0  N  
ATOM   4499  H   HIS E 273       5.226  55.569  41.430  1.00  0.00      RE0  H  
ATOM   4500  HD1 HIS E 273       1.242  57.705  43.401  1.00  0.00      RE0  H  
ATOM   4501  N   LEU E 274       3.946  53.495  39.133  1.00  0.00      RE0  N  
ATOM   4502  CA  LEU E 274       3.741  52.490  38.083  1.00  0.00      RE0  C  
ATOM   4503  C   LEU E 274       3.782  51.074  38.654  1.00  0.00      RE0  C  
ATOM   4504  O   LEU E 274       4.473  50.192  38.145  1.00  0.00      RE0  O  
ATOM   4505  CB  LEU E 274       4.790  52.661  36.981  1.00  0.00      RE0  C  
ATOM   4506  CG  LEU E 274       4.842  54.069  36.382  1.00  0.00      RE0  C  
ATOM   4507  CD1 LEU E 274       6.054  54.243  35.467  1.00  0.00      RE0  C  
ATOM   4508  CD2 LEU E 274       3.534  54.459  35.690  1.00  0.00      RE0  C  
ATOM   4509  H   LEU E 274       4.808  53.955  39.184  1.00  0.00      RE0  H  
ATOM   4510  N   TYR E 275       3.030  50.854  39.727  1.00  0.00      RE0  N  
ATOM   4511  CA  TYR E 275       3.011  49.582  40.436  1.00  0.00      RE0  C  
ATOM   4512  C   TYR E 275       1.708  49.516  41.223  1.00  0.00      RE0  C  
ATOM   4513  O   TYR E 275       0.936  50.477  41.264  1.00  0.00      RE0  O  
ATOM   4514  CB  TYR E 275       4.241  49.459  41.377  1.00  0.00      RE0  C  
ATOM   4515  CG  TYR E 275       4.261  50.403  42.576  1.00  0.00      RE0  C  
ATOM   4516  CD1 TYR E 275       3.458  50.103  43.696  1.00  0.00      RE0  C  
ATOM   4517  CD2 TYR E 275       5.105  51.536  42.575  1.00  0.00      RE0  C  
ATOM   4518  CE1 TYR E 275       3.513  50.922  44.834  1.00  0.00      RE0  C  
ATOM   4519  CE2 TYR E 275       5.173  52.349  43.726  1.00  0.00      RE0  C  
ATOM   4520  CZ  TYR E 275       4.382  52.026  44.852  1.00  0.00      RE0  C  
ATOM   4521  OH  TYR E 275       4.446  52.797  46.007  1.00  0.00      RE0  O  
ATOM   4522  H   TYR E 275       2.381  51.569  40.004  1.00  0.00      RE0  H  
ATOM   4523  HH  TYR E 275       4.102  53.663  45.780  1.00  0.00      RE0  H  
ATOM   4524  N   LYS E 276       1.473  48.374  41.856  1.00  0.00      RE0  N  
ATOM   4525  CA  LYS E 276       0.257  48.135  42.618  1.00  0.00      RE0  C  
ATOM   4526  C   LYS E 276       0.608  47.308  43.845  1.00  0.00      RE0  C  
ATOM   4527  O   LYS E 276       1.373  46.344  43.749  1.00  0.00      RE0  O  
ATOM   4528  CB  LYS E 276      -0.776  47.387  41.775  1.00  0.00      RE0  C  
ATOM   4529  CG  LYS E 276      -2.091  47.183  42.530  1.00  0.00      RE0  C  
ATOM   4530  CD  LYS E 276      -2.833  45.937  42.070  1.00  0.00      RE0  C  
ATOM   4531  CE  LYS E 276      -4.022  45.615  42.974  1.00  0.00      RE0  C  
ATOM   4532  NZ  LYS E 276      -4.600  44.345  42.538  1.00  0.00      RE0  N1+
ATOM   4533  H   LYS E 276       2.130  47.627  41.738  1.00  0.00      RE0  H  
ATOM   4534  HZ1 LYS E 276      -5.433  44.031  43.062  1.00  0.00      RE0  H  
ATOM   4535  HZ2 LYS E 276      -4.808  44.359  41.515  1.00  0.00      RE0  H  
ATOM   4536  HZ3 LYS E 276      -3.893  43.577  42.567  1.00  0.00      RE0  H  
ATOM   4537  N   TRP E 277       0.071  47.697  44.998  1.00  0.00      RE0  N  
ATOM   4538  CA  TRP E 277       0.285  46.923  46.213  1.00  0.00      RE0  C  
ATOM   4539  C   TRP E 277      -0.517  45.623  46.162  1.00  0.00      RE0  C  
ATOM   4540  O   TRP E 277      -1.587  45.549  45.551  1.00  0.00      RE0  O  
ATOM   4541  CB  TRP E 277      -0.147  47.723  47.434  1.00  0.00      RE0  C  
ATOM   4542  CG  TRP E 277       0.942  48.693  47.793  1.00  0.00      RE0  C  
ATOM   4543  CD1 TRP E 277       1.242  49.913  47.174  1.00  0.00      RE0  C  
ATOM   4544  CD2 TRP E 277       1.911  48.548  48.845  1.00  0.00      RE0  C  
ATOM   4545  CE2 TRP E 277       2.756  49.677  48.796  1.00  0.00      RE0  C  
ATOM   4546  CE3 TRP E 277       2.126  47.558  49.794  1.00  0.00      RE0  C  
ATOM   4547  NE1 TRP E 277       2.315  50.501  47.764  1.00  0.00      RE0  N  
ATOM   4548  CZ2 TRP E 277       3.792  49.782  49.711  1.00  0.00      RE0  C  
ATOM   4549  CZ3 TRP E 277       3.168  47.678  50.706  1.00  0.00      RE0  C  
ATOM   4550  CH2 TRP E 277       4.002  48.787  50.658  1.00  0.00      RE0  C  
ATOM   4551  H   TRP E 277      -0.629  48.404  44.983  1.00  0.00      RE0  H  
ATOM   4552  HE1 TRP E 277       2.728  51.348  47.488  1.00  0.00      RE0  H  
ATOM   4553  N   LYS E 278       0.021  44.588  46.803  1.00  0.00      RE0  N  
ATOM   4554  CA  LYS E 278      -0.585  43.264  46.837  1.00  0.00      RE0  C  
ATOM   4555  C   LYS E 278      -1.076  42.962  48.248  1.00  0.00      RE0  C  
ATOM   4556  O   LYS E 278      -0.665  43.608  49.213  1.00  0.00      RE0  O  
ATOM   4557  CB  LYS E 278       0.377  42.214  46.257  1.00  0.00      RE0  C  
ATOM   4558  CG  LYS E 278       0.869  42.453  44.810  1.00  0.00      RE0  C  
ATOM   4559  CD  LYS E 278       2.163  43.278  44.681  1.00  0.00      RE0  C  
ATOM   4560  CE  LYS E 278       2.799  43.345  43.275  1.00  0.00      RE0  C  
ATOM   4561  NZ  LYS E 278       2.015  44.152  42.323  1.00  0.00      RE0  N1+
ATOM   4562  H   LYS E 278       0.823  44.718  47.393  1.00  0.00      RE0  H  
ATOM   4563  HZ1 LYS E 278       2.632  44.518  41.565  1.00  0.00      RE0  H  
ATOM   4564  HZ2 LYS E 278       1.252  43.605  41.876  1.00  0.00      RE0  H  
ATOM   4565  HZ3 LYS E 278       1.621  44.974  42.821  1.00  0.00      RE0  H  
ATOM   4566  N   GLN E 279      -1.971  41.982  48.365  1.00  0.00      RE0  N  
ATOM   4567  CA  GLN E 279      -2.508  41.573  49.658  1.00  0.00      RE0  C  
ATOM   4568  C   GLN E 279      -1.838  40.303  50.176  1.00  0.00      RE0  C  
ATOM   4569  O   GLN E 279      -1.611  39.349  49.427  1.00  0.00      RE0  O  
ATOM   4570  CB  GLN E 279      -4.009  41.303  49.594  1.00  0.00      RE0  C  
ATOM   4571  CG  GLN E 279      -4.925  42.526  49.592  1.00  0.00      RE0  C  
ATOM   4572  CD  GLN E 279      -4.929  43.244  48.258  1.00  0.00      RE0  C  
ATOM   4573  NE2 GLN E 279      -5.543  44.427  48.329  1.00  0.00      RE0  N  
ATOM   4574  OE1 GLN E 279      -4.427  42.790  47.232  1.00  0.00      RE0  O  
ATOM   4575  H   GLN E 279      -2.295  41.522  47.541  1.00  0.00      RE0  H  
ATOM   4576 HE21 GLN E 279      -5.958  44.709  49.199  1.00  0.00      RE0  H  
ATOM   4577 HE22 GLN E 279      -5.599  45.008  47.523  1.00  0.00      RE0  H  
ATOM   4578  N   ILE E 280      -1.535  40.300  51.469  1.00  0.00      RE0  N  
ATOM   4579  CA  ILE E 280      -1.069  39.076  52.127  1.00  0.00      RE0  C  
ATOM   4580  C   ILE E 280      -2.187  38.039  52.079  1.00  0.00      RE0  C  
ATOM   4581  O   ILE E 280      -3.327  38.342  52.479  1.00  0.00      RE0  O  
ATOM   4582  CB  ILE E 280      -0.651  39.410  53.569  1.00  0.00      RE0  C  
ATOM   4583  CG1 ILE E 280       0.623  40.248  53.551  1.00  0.00      RE0  C  
ATOM   4584  CG2 ILE E 280      -0.447  38.183  54.463  1.00  0.00      RE0  C  
ATOM   4585  CD1 ILE E 280       1.852  39.384  53.267  1.00  0.00      RE0  C  
ATOM   4586  H   ILE E 280      -1.809  41.099  52.010  1.00  0.00      RE0  H  
ATOM   4587  N   PRO E 281      -1.924  36.812  51.580  1.00  0.00      RE0  N  
ATOM   4588  CA  PRO E 281      -2.999  35.862  51.234  1.00  0.00      RE0  C  
ATOM   4589  C   PRO E 281      -4.167  35.727  52.202  1.00  0.00      RE0  C  
ATOM   4590  O   PRO E 281      -5.323  35.782  51.764  1.00  0.00      RE0  O  
ATOM   4591  CB  PRO E 281      -2.230  34.557  51.022  1.00  0.00      RE0  C  
ATOM   4592  CG  PRO E 281      -0.871  34.997  50.492  1.00  0.00      RE0  C  
ATOM   4593  CD  PRO E 281      -0.602  36.293  51.247  1.00  0.00      RE0  C  
ATOM   4594  N   ASP E 282      -3.912  35.563  53.502  1.00  0.00      RE0  N  
ATOM   4595  CA  ASP E 282      -4.996  35.348  54.457  1.00  0.00      RE0  C  
ATOM   4596  C   ASP E 282      -5.058  36.436  55.521  1.00  0.00      RE0  C  
ATOM   4597  O   ASP E 282      -5.496  36.187  56.646  1.00  0.00      RE0  O  
ATOM   4598  CB  ASP E 282      -4.777  33.959  55.067  1.00  0.00      RE0  C  
ATOM   4599  CG  ASP E 282      -3.859  33.162  54.142  1.00  0.00      RE0  C  
ATOM   4600  OD1 ASP E 282      -4.355  32.526  53.210  1.00  0.00      RE0  O  
ATOM   4601  OD2 ASP E 282      -2.639  33.211  54.329  1.00  0.00      RE0  O1-
ATOM   4602  H   ASP E 282      -2.991  35.338  53.818  1.00  0.00      RE0  H  
ATOM   4603  N   CYS E 283      -4.665  37.655  55.170  1.00  0.00      RE0  N  
ATOM   4604  CA  CYS E 283      -4.748  38.792  56.074  1.00  0.00      RE0  C  
ATOM   4605  C   CYS E 283      -5.466  39.947  55.398  1.00  0.00      RE0  C  
ATOM   4606  O   CYS E 283      -5.102  41.117  55.558  1.00  0.00      RE0  O  
ATOM   4607  CB  CYS E 283      -3.371  39.197  56.613  1.00  0.00      RE0  C  
ATOM   4608  SG  CYS E 283      -2.696  38.074  57.872  1.00  0.00      RE0  S  
ATOM   4609  H   CYS E 283      -4.316  37.809  54.242  1.00  0.00      RE0  H  
ATOM   4610  N   GLU E 284      -6.518  39.626  54.642  1.00  0.00      RE0  N  
ATOM   4611  CA  GLU E 284      -7.302  40.655  53.973  1.00  0.00      RE0  C  
ATOM   4612  C   GLU E 284      -8.275  41.330  54.926  1.00  0.00      RE0  C  
ATOM   4613  O   GLU E 284      -8.581  42.517  54.757  1.00  0.00      RE0  O  
ATOM   4614  CB  GLU E 284      -7.921  40.099  52.688  1.00  0.00      RE0  C  
ATOM   4615  CG  GLU E 284      -6.786  39.633  51.762  1.00  0.00      RE0  C  
ATOM   4616  CD  GLU E 284      -7.298  39.109  50.431  1.00  0.00      RE0  C  
ATOM   4617  OE1 GLU E 284      -6.905  39.621  49.385  1.00  0.00      RE0  O  
ATOM   4618  OE2 GLU E 284      -8.056  38.146  50.419  1.00  0.00      RE0  O1-
ATOM   4619  H   GLU E 284      -6.769  38.665  54.532  1.00  0.00      RE0  H  
ATOM   4620  N   ASN E 285      -8.773  40.598  55.927  1.00  0.00      RE0  N  
ATOM   4621  CA  ASN E 285      -9.725  41.199  56.852  1.00  0.00      RE0  C  
ATOM   4622  C   ASN E 285      -9.528  40.538  58.223  1.00  0.00      RE0  C  
ATOM   4623  O   ASN E 285     -10.303  39.676  58.647  1.00  0.00      RE0  O  
ATOM   4624  CB  ASN E 285     -11.106  40.829  56.309  1.00  0.00      RE0  C  
ATOM   4625  CG  ASN E 285     -12.213  41.660  56.902  1.00  0.00      RE0  C  
ATOM   4626  ND2 ASN E 285     -12.647  42.603  56.048  1.00  0.00      RE0  N  
ATOM   4627  OD1 ASN E 285     -12.676  41.472  58.025  1.00  0.00      RE0  O  
ATOM   4628  H   ASN E 285      -8.511  39.644  56.069  1.00  0.00      RE0  H  
ATOM   4629 HD21 ASN E 285     -12.206  42.698  55.152  1.00  0.00      RE0  H  
ATOM   4630 HD22 ASN E 285     -13.400  43.232  56.229  1.00  0.00      RE0  H  
ATOM   4631  N   VAL E 286      -8.467  40.956  58.920  1.00  0.00      RE0  N  
ATOM   4632  CA  VAL E 286      -8.131  40.412  60.230  1.00  0.00      RE0  C  
ATOM   4633  C   VAL E 286      -8.904  41.172  61.301  1.00  0.00      RE0  C  
ATOM   4634  O   VAL E 286      -9.276  42.336  61.129  1.00  0.00      RE0  O  
ATOM   4635  CB  VAL E 286      -6.628  40.566  60.485  1.00  0.00      RE0  C  
ATOM   4636  CG1 VAL E 286      -6.128  39.590  61.551  1.00  0.00      RE0  C  
ATOM   4637  CG2 VAL E 286      -5.836  40.444  59.188  1.00  0.00      RE0  C  
ATOM   4638  H   VAL E 286      -7.989  41.772  58.586  1.00  0.00      RE0  H  
ATOM   4639  N   LYS E 287      -9.125  40.510  62.441  1.00  0.00      RE0  N  
ATOM   4640  CA  LYS E 287      -9.902  41.074  63.535  1.00  0.00      RE0  C  
ATOM   4641  C   LYS E 287      -9.062  41.523  64.720  1.00  0.00      RE0  C  
ATOM   4642  O   LYS E 287      -9.558  42.295  65.547  1.00  0.00      RE0  O  
ATOM   4643  CB  LYS E 287     -10.986  40.108  64.009  1.00  0.00      RE0  C  
ATOM   4644  CG  LYS E 287     -11.979  39.770  62.901  1.00  0.00      RE0  C  
ATOM   4645  CD  LYS E 287     -12.473  41.041  62.215  1.00  0.00      RE0  C  
ATOM   4646  CE  LYS E 287     -13.553  40.783  61.173  1.00  0.00      RE0  C  
ATOM   4647  NZ  LYS E 287     -13.627  41.951  60.296  1.00  0.00      RE0  N1+
ATOM   4648  H   LYS E 287      -8.747  39.592  62.543  1.00  0.00      RE0  H  
ATOM   4649  HZ1 LYS E 287     -14.482  41.926  59.714  1.00  0.00      RE0  H  
ATOM   4650  HZ2 LYS E 287     -13.568  42.850  60.819  1.00  0.00      RE0  H  
ATOM   4651  HZ3 LYS E 287     -12.824  41.910  59.635  1.00  0.00      RE0  H  
ATOM   4652  N   THR E 288      -7.817  41.076  64.821  1.00  0.00      RE0  N  
ATOM   4653  CA  THR E 288      -6.916  41.491  65.883  1.00  0.00      RE0  C  
ATOM   4654  C   THR E 288      -5.853  42.432  65.325  1.00  0.00      RE0  C  
ATOM   4655  O   THR E 288      -5.857  42.788  64.143  1.00  0.00      RE0  O  
ATOM   4656  CB  THR E 288      -6.398  40.206  66.553  1.00  0.00      RE0  C  
ATOM   4657  CG2 THR E 288      -5.532  39.371  65.611  1.00  0.00      RE0  C  
ATOM   4658  OG1 THR E 288      -5.727  40.471  67.788  1.00  0.00      RE0  O  
ATOM   4659  H   THR E 288      -7.392  40.602  64.055  1.00  0.00      RE0  H  
ATOM   4660  HG1 THR E 288      -6.377  40.841  68.375  1.00  0.00      RE0  H  
ATOM   4661  N   THR E 289      -4.931  42.838  66.199  1.00  0.00      RE0  N  
ATOM   4662  CA  THR E 289      -3.795  43.662  65.815  1.00  0.00      RE0  C  
ATOM   4663  C   THR E 289      -2.589  42.819  65.422  1.00  0.00      RE0  C  
ATOM   4664  O   THR E 289      -1.451  43.299  65.497  1.00  0.00      RE0  O  
ATOM   4665  CB  THR E 289      -3.589  44.502  67.060  1.00  0.00      RE0  C  
ATOM   4666  CG2 THR E 289      -3.929  45.973  66.825  1.00  0.00      RE0  C  
ATOM   4667  OG1 THR E 289      -4.466  43.980  68.074  1.00  0.00      RE0  O  
ATOM   4668  H   THR E 289      -4.935  42.483  67.134  1.00  0.00      RE0  H  
ATOM   4669  HG1 THR E 289      -4.278  44.503  68.846  1.00  0.00      RE0  H  
ATOM   4670  N   GLN E 290      -2.817  41.575  65.006  1.00  0.00      RE0  N  
ATOM   4671  CA  GLN E 290      -1.753  40.645  64.672  1.00  0.00      RE0  C  
ATOM   4672  C   GLN E 290      -2.105  39.931  63.377  1.00  0.00      RE0  C  
ATOM   4673  O   GLN E 290      -3.281  39.697  63.082  1.00  0.00      RE0  O  
ATOM   4674  CB  GLN E 290      -1.256  39.801  65.856  1.00  0.00      RE0  C  
ATOM   4675  CG  GLN E 290       0.222  39.423  65.645  1.00  0.00      RE0  C  
ATOM   4676  CD  GLN E 290       0.996  39.256  66.947  1.00  0.00      RE0  C  
ATOM   4677  NE2 GLN E 290       0.315  38.607  67.911  1.00  0.00      RE0  N  
ATOM   4678  OE1 GLN E 290       2.154  39.675  67.063  1.00  0.00      RE0  O  
ATOM   4679  H   GLN E 290      -3.740  41.269  64.780  1.00  0.00      RE0  H  
ATOM   4680 HE21 GLN E 290      -0.616  38.271  67.760  1.00  0.00      RE0  H  
ATOM   4681 HE22 GLN E 290       0.692  38.425  68.820  1.00  0.00      RE0  H  
ATOM   4682  N   CYS E 291      -1.078  39.574  62.609  1.00  0.00      RE0  N  
ATOM   4683  CA  CYS E 291      -1.268  38.818  61.375  1.00  0.00      RE0  C  
ATOM   4684  C   CYS E 291      -0.140  37.804  61.253  1.00  0.00      RE0  C  
ATOM   4685  O   CYS E 291       1.035  38.178  61.258  1.00  0.00      RE0  O  
ATOM   4686  CB  CYS E 291      -1.323  39.761  60.162  1.00  0.00      RE0  C  
ATOM   4687  SG  CYS E 291      -0.985  38.972  58.555  1.00  0.00      RE0  S  
ATOM   4688  H   CYS E 291      -0.142  39.882  62.798  1.00  0.00      RE0  H  
ATOM   4689  N   VAL E 292      -0.484  36.524  61.157  1.00  0.00      RE0  N  
ATOM   4690  CA  VAL E 292       0.497  35.466  60.947  1.00  0.00      RE0  C  
ATOM   4691  C   VAL E 292       0.331  34.947  59.526  1.00  0.00      RE0  C  
ATOM   4692  O   VAL E 292      -0.797  34.784  59.042  1.00  0.00      RE0  O  
ATOM   4693  CB  VAL E 292       0.348  34.352  61.992  1.00  0.00      RE0  C  
ATOM   4694  CG1 VAL E 292       0.640  34.905  63.388  1.00  0.00      RE0  C  
ATOM   4695  CG2 VAL E 292      -1.021  33.668  61.937  1.00  0.00      RE0  C  
ATOM   4696  H   VAL E 292      -1.434  36.268  60.974  1.00  0.00      RE0  H  
ATOM   4697  N   PHE E 293       1.452  34.736  58.839  1.00  0.00      RE0  N  
ATOM   4698  CA  PHE E 293       1.370  34.190  57.491  1.00  0.00      RE0  C  
ATOM   4699  C   PHE E 293       2.607  33.352  57.209  1.00  0.00      RE0  C  
ATOM   4700  O   PHE E 293       3.679  33.633  57.756  1.00  0.00      RE0  O  
ATOM   4701  CB  PHE E 293       1.142  35.312  56.462  1.00  0.00      RE0  C  
ATOM   4702  CG  PHE E 293       2.186  36.402  56.531  1.00  0.00      RE0  C  
ATOM   4703  CD1 PHE E 293       2.026  37.470  57.408  1.00  0.00      RE0  C  
ATOM   4704  CD2 PHE E 293       3.293  36.356  55.691  1.00  0.00      RE0  C  
ATOM   4705  CE1 PHE E 293       2.953  38.505  57.426  1.00  0.00      RE0  C  
ATOM   4706  CE2 PHE E 293       4.217  37.392  55.708  1.00  0.00      RE0  C  
ATOM   4707  CZ  PHE E 293       4.041  38.474  56.563  1.00  0.00      RE0  C  
ATOM   4708  H   PHE E 293       2.368  34.904  59.214  1.00  0.00      RE0  H  
ATOM   4709  N   PRO E 294       2.489  32.311  56.382  1.00  0.00      RE0  N  
ATOM   4710  CA  PRO E 294       3.648  31.455  56.105  1.00  0.00      RE0  C  
ATOM   4711  C   PRO E 294       4.779  32.227  55.443  1.00  0.00      RE0  C  
ATOM   4712  O   PRO E 294       4.562  33.229  54.759  1.00  0.00      RE0  O  
ATOM   4713  CB  PRO E 294       3.056  30.378  55.193  1.00  0.00      RE0  C  
ATOM   4714  CG  PRO E 294       1.555  30.367  55.476  1.00  0.00      RE0  C  
ATOM   4715  CD  PRO E 294       1.262  31.833  55.755  1.00  0.00      RE0  C  
ATOM   4716  N   GLN E 295       6.004  31.736  55.655  1.00  0.00      RE0  N  
ATOM   4717  CA  GLN E 295       7.179  32.383  55.079  1.00  0.00      RE0  C  
ATOM   4718  C   GLN E 295       7.272  32.165  53.574  1.00  0.00      RE0  C  
ATOM   4719  O   GLN E 295       7.848  33.000  52.866  1.00  0.00      RE0  O  
ATOM   4720  CB  GLN E 295       8.432  31.874  55.785  1.00  0.00      RE0  C  
ATOM   4721  CG  GLN E 295       8.476  32.342  57.238  1.00  0.00      RE0  C  
ATOM   4722  CD  GLN E 295       9.421  31.464  58.025  1.00  0.00      RE0  C  
ATOM   4723  NE2 GLN E 295       9.443  31.749  59.340  1.00  0.00      RE0  N  
ATOM   4724  OE1 GLN E 295      10.033  30.543  57.499  1.00  0.00      RE0  O  
ATOM   4725  H   GLN E 295       6.090  30.927  56.247  1.00  0.00      RE0  H  
ATOM   4726 HE21 GLN E 295       8.960  32.538  59.725  1.00  0.00      RE0  H  
ATOM   4727 HE22 GLN E 295       9.932  31.163  59.994  1.00  0.00      RE0  H  
ATOM   4728  N   ASN E 296       6.697  31.068  53.061  1.00  0.00      RE0  N  
ATOM   4729  CA  ASN E 296       6.705  30.829  51.618  1.00  0.00      RE0  C  
ATOM   4730  C   ASN E 296       5.720  31.717  50.872  1.00  0.00      RE0  C  
ATOM   4731  O   ASN E 296       5.501  31.543  49.664  1.00  0.00      RE0  O  
ATOM   4732  CB  ASN E 296       6.443  29.351  51.304  1.00  0.00      RE0  C  
ATOM   4733  CG  ASN E 296       5.121  28.909  51.903  1.00  0.00      RE0  C  
ATOM   4734  ND2 ASN E 296       4.187  28.572  51.018  1.00  0.00      RE0  N  
ATOM   4735  OD1 ASN E 296       4.946  28.893  53.114  1.00  0.00      RE0  O  
ATOM   4736  H   ASN E 296       6.213  30.432  53.665  1.00  0.00      RE0  H  
ATOM   4737 HD21 ASN E 296       4.400  28.609  50.038  1.00  0.00      RE0  H  
ATOM   4738 HD22 ASN E 296       3.288  28.280  51.330  1.00  0.00      RE0  H  
ATOM   4739  N   VAL E 297       5.106  32.661  51.585  1.00  0.00      RE0  N  
ATOM   4740  CA  VAL E 297       4.426  33.769  50.926  1.00  0.00      RE0  C  
ATOM   4741  C   VAL E 297       5.431  34.615  50.152  1.00  0.00      RE0  C  
ATOM   4742  O   VAL E 297       5.110  35.171  49.093  1.00  0.00      RE0  O  
ATOM   4743  CB  VAL E 297       3.636  34.593  51.960  1.00  0.00      RE0  C  
ATOM   4744  CG1 VAL E 297       3.161  35.961  51.456  1.00  0.00      RE0  C  
ATOM   4745  CG2 VAL E 297       2.451  33.763  52.458  1.00  0.00      RE0  C  
ATOM   4746  H   VAL E 297       5.216  32.709  52.576  1.00  0.00      RE0  H  
ATOM   4747  N   PHE E 298       6.661  34.705  50.648  1.00  0.00      RE0  N  
ATOM   4748  CA  PHE E 298       7.717  35.484  50.024  1.00  0.00      RE0  C  
ATOM   4749  C   PHE E 298       8.805  34.570  49.475  1.00  0.00      RE0  C  
ATOM   4750  O   PHE E 298       8.919  33.401  49.852  1.00  0.00      RE0  O  
ATOM   4751  CB  PHE E 298       8.324  36.473  51.021  1.00  0.00      RE0  C  
ATOM   4752  CG  PHE E 298       7.320  37.511  51.472  1.00  0.00      RE0  C  
ATOM   4753  CD1 PHE E 298       6.644  38.298  50.545  1.00  0.00      RE0  C  
ATOM   4754  CD2 PHE E 298       7.089  37.691  52.831  1.00  0.00      RE0  C  
ATOM   4755  CE1 PHE E 298       5.750  39.268  50.978  1.00  0.00      RE0  C  
ATOM   4756  CE2 PHE E 298       6.197  38.666  53.262  1.00  0.00      RE0  C  
ATOM   4757  CZ  PHE E 298       5.531  39.459  52.336  1.00  0.00      RE0  C  
ATOM   4758  H   PHE E 298       6.926  34.144  51.435  1.00  0.00      RE0  H  
ATOM   4759  N   GLN E 299       9.579  35.120  48.542  1.00  0.00      RE0  N  
ATOM   4760  CA  GLN E 299      10.852  34.563  48.111  1.00  0.00      RE0  C  
ATOM   4761  C   GLN E 299      11.967  35.219  48.922  1.00  0.00      RE0  C  
ATOM   4762  O   GLN E 299      11.712  35.971  49.866  1.00  0.00      RE0  O  
ATOM   4763  CB  GLN E 299      11.016  34.693  46.595  1.00  0.00      RE0  C  
ATOM   4764  CG  GLN E 299      10.058  33.754  45.853  1.00  0.00      RE0  C  
ATOM   4765  CD  GLN E 299      10.323  33.837  44.367  1.00  0.00      RE0  C  
ATOM   4766  NE2 GLN E 299      10.152  32.687  43.706  1.00  0.00      RE0  N  
ATOM   4767  OE1 GLN E 299      10.673  34.881  43.837  1.00  0.00      RE0  O  
ATOM   4768  H   GLN E 299       9.398  36.074  48.292  1.00  0.00      RE0  H  
ATOM   4769 HE21 GLN E 299       9.887  31.843  44.167  1.00  0.00      RE0  H  
ATOM   4770 HE22 GLN E 299      10.280  32.667  42.712  1.00  0.00      RE0  H  
ATOM   4771  N   LYS E 300      13.219  34.926  48.587  1.00  0.00      RE0  N  
ATOM   4772  CA  LYS E 300      14.339  35.642  49.192  1.00  0.00      RE0  C  
ATOM   4773  C   LYS E 300      14.485  36.994  48.500  1.00  0.00      RE0  C  
ATOM   4774  O   LYS E 300      14.925  37.068  47.349  1.00  0.00      RE0  O  
ATOM   4775  CB  LYS E 300      15.584  34.770  49.329  1.00  0.00      RE0  C  
ATOM   4776  CG  LYS E 300      15.331  33.819  50.509  1.00  0.00      RE0  C  
ATOM   4777  CD  LYS E 300      16.605  33.198  51.081  1.00  0.00      RE0  C  
ATOM   4778  CE  LYS E 300      16.439  32.596  52.488  1.00  0.00      RE0  C  
ATOM   4779  NZ  LYS E 300      17.731  32.587  53.198  1.00  0.00      RE0  N1+
ATOM   4780  H   LYS E 300      13.385  34.363  47.781  1.00  0.00      RE0  H  
ATOM   4781  HZ1 LYS E 300      17.894  33.452  53.766  1.00  0.00      RE0  H  
ATOM   4782  HZ2 LYS E 300      17.874  31.774  53.819  1.00  0.00      RE0  H  
ATOM   4783  HZ3 LYS E 300      18.538  32.655  52.535  1.00  0.00      RE0  H  
ATOM   4784  N   GLY E 301      14.092  38.057  49.193  1.00  0.00      RE0  N  
ATOM   4785  CA  GLY E 301      14.152  39.391  48.633  1.00  0.00      RE0  C  
ATOM   4786  C   GLY E 301      13.882  40.439  49.689  1.00  0.00      RE0  C  
ATOM   4787  O   GLY E 301      13.906  40.164  50.890  1.00  0.00      RE0  O  
ATOM   4788  H   GLY E 301      13.802  38.028  50.152  1.00  0.00      RE0  H  
ATOM   4789  N   ILE E 302      13.626  41.658  49.222  1.00  0.00      RE0  N  
ATOM   4790  CA  ILE E 302      13.296  42.784  50.089  1.00  0.00      RE0  C  
ATOM   4791  C   ILE E 302      11.855  43.180  49.825  1.00  0.00      RE0  C  
ATOM   4792  O   ILE E 302      11.489  43.501  48.687  1.00  0.00      RE0  O  
ATOM   4793  CB  ILE E 302      14.275  43.922  49.843  1.00  0.00      RE0  C  
ATOM   4794  CG1 ILE E 302      15.714  43.417  49.729  1.00  0.00      RE0  C  
ATOM   4795  CG2 ILE E 302      14.152  44.927  50.973  1.00  0.00      RE0  C  
ATOM   4796  CD1 ILE E 302      16.714  44.555  49.520  1.00  0.00      RE0  C  
ATOM   4797  H   ILE E 302      13.490  41.780  48.238  1.00  0.00      RE0  H  
ATOM   4798  N   TYR E 303      11.042  43.182  50.873  1.00  0.00      RE0  N  
ATOM   4799  CA  TYR E 303       9.629  43.485  50.736  1.00  0.00      RE0  C  
ATOM   4800  C   TYR E 303       9.228  44.581  51.715  1.00  0.00      RE0  C  
ATOM   4801  O   TYR E 303       9.859  44.787  52.754  1.00  0.00      RE0  O  
ATOM   4802  CB  TYR E 303       8.784  42.238  51.019  1.00  0.00      RE0  C  
ATOM   4803  CG  TYR E 303       9.134  41.117  50.068  1.00  0.00      RE0  C  
ATOM   4804  CD1 TYR E 303       8.521  41.067  48.811  1.00  0.00      RE0  C  
ATOM   4805  CD2 TYR E 303      10.055  40.135  50.446  1.00  0.00      RE0  C  
ATOM   4806  CE1 TYR E 303       8.795  40.055  47.888  1.00  0.00      RE0  C  
ATOM   4807  CE2 TYR E 303      10.336  39.127  49.516  1.00  0.00      RE0  C  
ATOM   4808  CZ  TYR E 303       9.728  39.083  48.254  1.00  0.00      RE0  C  
ATOM   4809  OH  TYR E 303      10.057  38.085  47.358  1.00  0.00      RE0  O  
ATOM   4810  H   TYR E 303      11.396  42.971  51.787  1.00  0.00      RE0  H  
ATOM   4811  HH  TYR E 303      10.351  38.550  46.566  1.00  0.00      RE0  H  
ATOM   4812  N   LEU E 304       8.155  45.278  51.360  1.00  0.00      RE0  N  
ATOM   4813  CA  LEU E 304       7.546  46.313  52.176  1.00  0.00      RE0  C  
ATOM   4814  C   LEU E 304       6.201  45.807  52.670  1.00  0.00      RE0  C  
ATOM   4815  O   LEU E 304       5.472  45.145  51.926  1.00  0.00      RE0  O  
ATOM   4816  CB  LEU E 304       7.332  47.564  51.341  1.00  0.00      RE0  C  
ATOM   4817  CG  LEU E 304       8.641  48.156  50.838  1.00  0.00      RE0  C  
ATOM   4818  CD1 LEU E 304       8.415  48.975  49.576  1.00  0.00      RE0  C  
ATOM   4819  CD2 LEU E 304       9.358  48.956  51.924  1.00  0.00      RE0  C  
ATOM   4820  H   LEU E 304       7.651  44.999  50.543  1.00  0.00      RE0  H  
ATOM   4821  N   LEU E 305       5.900  46.091  53.930  1.00  0.00      RE0  N  
ATOM   4822  CA  LEU E 305       4.587  45.711  54.484  1.00  0.00      RE0  C  
ATOM   4823  C   LEU E 305       3.884  46.969  55.004  1.00  0.00      RE0  C  
ATOM   4824  O   LEU E 305       4.576  47.874  55.453  1.00  0.00      RE0  O  
ATOM   4825  CB  LEU E 305       4.753  44.723  55.640  1.00  0.00      RE0  C  
ATOM   4826  CG  LEU E 305       5.184  43.317  55.221  1.00  0.00      RE0  C  
ATOM   4827  CD1 LEU E 305       5.766  42.520  56.389  1.00  0.00      RE0  C  
ATOM   4828  CD2 LEU E 305       4.033  42.563  54.560  1.00  0.00      RE0  C  
ATOM   4829  H   LEU E 305       6.510  46.659  54.487  1.00  0.00      RE0  H  
ATOM   4830  N   ARG E 306       2.557  47.023  54.902  1.00  0.00      RE0  N  
ATOM   4831  CA  ARG E 306       1.771  48.170  55.402  1.00  0.00      RE0  C  
ATOM   4832  C   ARG E 306       0.413  47.659  55.854  1.00  0.00      RE0  C  
ATOM   4833  O   ARG E 306      -0.030  46.647  55.320  1.00  0.00      RE0  O  
ATOM   4834  CB  ARG E 306       1.688  49.301  54.388  1.00  0.00      RE0  C  
ATOM   4835  CG  ARG E 306       0.903  48.901  53.154  1.00  0.00      RE0  C  
ATOM   4836  CD  ARG E 306       0.780  50.074  52.197  1.00  0.00      RE0  C  
ATOM   4837  NE  ARG E 306      -0.228  49.783  51.187  1.00  0.00      RE0  N  
ATOM   4838  CZ  ARG E 306      -0.538  50.749  50.288  1.00  0.00      RE0  C  
ATOM   4839  NH1 ARG E 306       0.177  51.899  50.274  1.00  0.00      RE0  N1+
ATOM   4840  NH2 ARG E 306      -1.556  50.521  49.435  1.00  0.00      RE0  N  
ATOM   4841  H   ARG E 306       2.033  46.261  54.509  1.00  0.00      RE0  H  
ATOM   4842  HE  ARG E 306      -0.697  48.890  51.225  1.00  0.00      RE0  H  
ATOM   4843 HH11 ARG E 306      -0.028  52.662  49.658  1.00  0.00      RE0  H  
ATOM   4844 HH12 ARG E 306       0.965  52.029  50.889  1.00  0.00      RE0  H  
ATOM   4845 HH21 ARG E 306      -1.876  51.180  48.752  1.00  0.00      RE0  H  
ATOM   4846 HH22 ARG E 306      -2.030  49.627  49.484  1.00  0.00      RE0  H  
ATOM   4847  N   VAL E 307      -0.200  48.338  56.822  1.00  0.00      RE0  N  
ATOM   4848  CA  VAL E 307      -1.506  47.886  57.375  1.00  0.00      RE0  C  
ATOM   4849  C   VAL E 307      -2.504  49.040  57.313  1.00  0.00      RE0  C  
ATOM   4850  O   VAL E 307      -2.067  50.187  57.308  1.00  0.00      RE0  O  
ATOM   4851  CB  VAL E 307      -1.327  47.420  58.831  1.00  0.00      RE0  C  
ATOM   4852  CG1 VAL E 307      -2.573  46.716  59.372  1.00  0.00      RE0  C  
ATOM   4853  CG2 VAL E 307      -0.088  46.540  59.000  1.00  0.00      RE0  C  
ATOM   4854  H   VAL E 307       0.140  49.218  57.145  1.00  0.00      RE0  H  
ATOM   4855  N   GLN E 308      -3.793  48.725  57.219  1.00  0.00      RE0  N  
ATOM   4856  CA  GLN E 308      -4.868  49.742  57.179  1.00  0.00      RE0  C  
ATOM   4857  C   GLN E 308      -6.017  49.246  58.036  1.00  0.00      RE0  C  
ATOM   4858  O   GLN E 308      -6.090  48.047  58.288  1.00  0.00      RE0  O  
ATOM   4859  CB  GLN E 308      -5.365  49.922  55.746  1.00  0.00      RE0  C  
ATOM   4860  CG  GLN E 308      -6.220  51.163  55.508  1.00  0.00      RE0  C  
ATOM   4861  CD  GLN E 308      -6.761  51.169  54.098  1.00  0.00      RE0  C  
ATOM   4862  NE2 GLN E 308      -6.957  52.407  53.615  1.00  0.00      RE0  N  
ATOM   4863  OE1 GLN E 308      -6.999  50.133  53.487  1.00  0.00      RE0  O  
ATOM   4864  H   GLN E 308      -4.082  47.765  57.186  1.00  0.00      RE0  H  
ATOM   4865 HE21 GLN E 308      -6.734  53.188  54.207  1.00  0.00      RE0  H  
ATOM   4866 HE22 GLN E 308      -7.325  52.584  52.704  1.00  0.00      RE0  H  
ATOM   4867  N   ALA E 309      -6.904  50.153  58.414  1.00  0.00      RE0  N  
ATOM   4868  CA  ALA E 309      -8.064  49.757  59.234  1.00  0.00      RE0  C  
ATOM   4869  C   ALA E 309      -9.352  50.358  58.688  1.00  0.00      RE0  C  
ATOM   4870  O   ALA E 309      -9.293  51.384  58.013  1.00  0.00      RE0  O  
ATOM   4871  CB  ALA E 309      -7.891  50.237  60.676  1.00  0.00      RE0  C  
ATOM   4872  H   ALA E 309      -6.864  51.113  58.142  1.00  0.00      RE0  H  
ATOM   4873  N   SER E 310     -10.469  49.693  58.955  1.00  0.00      RE0  N  
ATOM   4874  CA  SER E 310     -11.775  50.271  58.560  1.00  0.00      RE0  C  
ATOM   4875  C   SER E 310     -12.825  49.944  59.615  1.00  0.00      RE0  C  
ATOM   4876  O   SER E 310     -12.645  48.962  60.354  1.00  0.00      RE0  O  
ATOM   4877  CB  SER E 310     -12.098  49.713  57.166  1.00  0.00      RE0  C  
ATOM   4878  OG  SER E 310     -13.305  50.268  56.635  1.00  0.00      RE0  O  
ATOM   4879  H   SER E 310     -10.477  48.858  59.509  1.00  0.00      RE0  H  
ATOM   4880  HG  SER E 310     -13.238  51.210  56.774  1.00  0.00      RE0  H  
ATOM   4881  N   ASP E 311     -13.878  50.755  59.654  1.00  0.00      RE0  N  
ATOM   4882  CA  ASP E 311     -14.972  50.548  60.628  1.00  0.00      RE0  C  
ATOM   4883  C   ASP E 311     -16.096  49.849  59.896  1.00  0.00      RE0  C  
ATOM   4884  O   ASP E 311     -17.102  49.529  60.531  1.00  0.00      RE0  O  
ATOM   4885  CB  ASP E 311     -15.513  51.844  61.208  1.00  0.00      RE0  C  
ATOM   4886  CG  ASP E 311     -15.807  52.772  60.062  1.00  0.00      RE0  C  
ATOM   4887  OD1 ASP E 311     -16.896  52.748  59.500  1.00  0.00      RE0  O  
ATOM   4888  OD2 ASP E 311     -14.906  53.502  59.694  1.00  0.00      RE0  O1-
ATOM   4889  H   ASP E 311     -13.950  51.584  59.087  1.00  0.00      RE0  H  
ATOM   4890  N   GLY E 312     -15.911  49.635  58.602  1.00  0.00      RE0  N  
ATOM   4891  CA  GLY E 312     -16.988  49.065  57.784  1.00  0.00      RE0  C  
ATOM   4892  C   GLY E 312     -17.352  50.065  56.712  1.00  0.00      RE0  C  
ATOM   4893  O   GLY E 312     -17.763  49.647  55.624  1.00  0.00      RE0  O  
ATOM   4894  H   GLY E 312     -15.107  49.975  58.114  1.00  0.00      RE0  H  
ATOM   4895  N   ASN E 313     -17.170  51.345  57.008  1.00  0.00      RE0  N  
ATOM   4896  CA  ASN E 313     -17.481  52.400  56.020  1.00  0.00      RE0  C  
ATOM   4897  C   ASN E 313     -16.238  53.241  55.795  1.00  0.00      RE0  C  
ATOM   4898  O   ASN E 313     -15.789  53.337  54.643  1.00  0.00      RE0  O  
ATOM   4899  CB  ASN E 313     -18.592  53.346  56.431  1.00  0.00      RE0  C  
ATOM   4900  CG  ASN E 313     -18.599  54.419  55.362  1.00  0.00      RE0  C  
ATOM   4901  ND2 ASN E 313     -19.116  53.996  54.195  1.00  0.00      RE0  N  
ATOM   4902  OD1 ASN E 313     -18.182  55.553  55.564  1.00  0.00      RE0  O  
ATOM   4903  H   ASN E 313     -16.835  51.622  57.912  1.00  0.00      RE0  H  
ATOM   4904 HD21 ASN E 313     -19.444  53.055  54.100  1.00  0.00      RE0  H  
ATOM   4905 HD22 ASN E 313     -19.164  54.602  53.401  1.00  0.00      RE0  H  
ATOM   4906  N   ASN E 314     -15.727  53.830  56.866  1.00  0.00      RE0  N  
ATOM   4907  CA  ASN E 314     -14.564  54.733  56.723  1.00  0.00      RE0  C  
ATOM   4908  C   ASN E 314     -13.280  53.903  56.733  1.00  0.00      RE0  C  
ATOM   4909  O   ASN E 314     -13.236  52.878  57.430  1.00  0.00      RE0  O  
ATOM   4910  CB  ASN E 314     -14.509  55.819  57.800  1.00  0.00      RE0  C  
ATOM   4911  CG  ASN E 314     -15.052  57.160  57.356  1.00  0.00      RE0  C  
ATOM   4912  ND2 ASN E 314     -16.131  57.101  56.563  1.00  0.00      RE0  N  
ATOM   4913  OD1 ASN E 314     -14.542  58.206  57.738  1.00  0.00      RE0  O  
ATOM   4914  H   ASN E 314     -15.989  53.581  57.807  1.00  0.00      RE0  H  
ATOM   4915 HD21 ASN E 314     -16.589  56.246  56.316  1.00  0.00      RE0  H  
ATOM   4916 HD22 ASN E 314     -16.577  57.909  56.188  1.00  0.00      RE0  H  
ATOM   4917  N   THR E 315     -12.294  54.335  55.951  1.00  0.00      RE0  N  
ATOM   4918  CA  THR E 315     -10.998  53.631  55.891  1.00  0.00      RE0  C  
ATOM   4919  C   THR E 315      -9.936  54.489  56.553  1.00  0.00      RE0  C  
ATOM   4920  O   THR E 315     -10.054  55.719  56.515  1.00  0.00      RE0  O  
ATOM   4921  CB  THR E 315     -10.838  53.430  54.407  1.00  0.00      RE0  C  
ATOM   4922  CG2 THR E 315     -10.460  51.993  54.049  1.00  0.00      RE0  C  
ATOM   4923  OG1 THR E 315     -12.095  53.794  53.812  1.00  0.00      RE0  O  
ATOM   4924  H   THR E 315     -12.345  55.168  55.402  1.00  0.00      RE0  H  
ATOM   4925  HG1 THR E 315     -12.735  53.147  54.085  1.00  0.00      RE0  H  
ATOM   4926  N   SER E 316      -8.915  53.837  57.086  1.00  0.00      RE0  N  
ATOM   4927  CA  SER E 316      -7.832  54.563  57.773  1.00  0.00      RE0  C  
ATOM   4928  C   SER E 316      -6.718  54.892  56.804  1.00  0.00      RE0  C  
ATOM   4929  O   SER E 316      -6.564  54.196  55.811  1.00  0.00      RE0  O  
ATOM   4930  CB  SER E 316      -7.289  53.801  58.990  1.00  0.00      RE0  C  
ATOM   4931  OG  SER E 316      -6.346  52.794  58.605  1.00  0.00      RE0  O  
ATOM   4932  H   SER E 316      -8.809  52.849  56.999  1.00  0.00      RE0  H  
ATOM   4933  HG  SER E 316      -5.556  53.254  58.313  1.00  0.00      RE0  H  
ATOM   4934  N   PHE E 317      -5.979  55.938  57.109  1.00  0.00      RE0  N  
ATOM   4935  CA  PHE E 317      -4.776  56.210  56.315  1.00  0.00      RE0  C  
ATOM   4936  C   PHE E 317      -3.912  54.961  56.437  1.00  0.00      RE0  C  
ATOM   4937  O   PHE E 317      -4.107  54.175  57.375  1.00  0.00      RE0  O  
ATOM   4938  CB  PHE E 317      -3.993  57.390  56.883  1.00  0.00      RE0  C
[truncated: 10,866 more chars]
