# Supplementary material for: Integrative Computational Prediction Strategy for Antibody–Antigen Binding: A Case Study on Interleukin‑1 Beta
Source: J Chem Inf Model. 2026 May 27;66(11):6659–75. doi: 10.1021/acs.jcim.6c00781 (PMC13250912; doi:10.1021/acs.jcim.6c00781)
Supplement: Supplementary file 4 [file ci6c00781_si_004.zip › Cluspro_poses/EPIGUIDE/8Y31-Max-Ep1+2.pdb]

ATOM      1  N   ALA A   1      -1.156  57.651  44.040  1.00  0.00      LA0  N  
ATOM      2  CA  ALA A   1      -1.611  59.031  44.215  1.00  0.00      LA0  C  
ATOM      3  C   ALA A   1      -2.048  59.337  45.634  1.00  0.00      LA0  C  
ATOM      4  O   ALA A   1      -2.474  58.458  46.380  1.00  0.00      LA0  O  
ATOM      5  CB  ALA A   1      -2.765  59.338  43.260  1.00  0.00      LA0  C  
ATOM      6  H   ALA A   1      -0.652  57.414  43.209  1.00  0.00      LA0  H  
ATOM      7  N   ILE A   2      -1.905  60.618  45.991  1.00  0.00      LA0  N  
ATOM      8  CA  ILE A   2      -2.247  60.983  47.365  1.00  0.00      LA0  C  
ATOM      9  C   ILE A   2      -3.134  62.202  47.451  1.00  0.00      LA0  C  
ATOM     10  O   ILE A   2      -3.283  62.979  46.517  1.00  0.00      LA0  O  
ATOM     11  CB  ILE A   2      -1.005  61.194  48.239  1.00  0.00      LA0  C  
ATOM     12  CG1 ILE A   2       0.039  62.050  47.519  1.00  0.00      LA0  C  
ATOM     13  CG2 ILE A   2      -0.458  59.870  48.771  1.00  0.00      LA0  C  
ATOM     14  CD1 ILE A   2       1.171  62.486  48.441  1.00  0.00      LA0  C  
ATOM     15  H   ILE A   2      -1.614  61.305  45.318  1.00  0.00      LA0  H  
ATOM     16  N   GLN A   3      -3.734  62.326  48.637  1.00  0.00      LA0  N  
ATOM     17  CA  GLN A   3      -4.524  63.513  48.936  1.00  0.00      LA0  C  
ATOM     18  C   GLN A   3      -3.987  64.082  50.228  1.00  0.00      LA0  C  
ATOM     19  O   GLN A   3      -3.517  63.331  51.077  1.00  0.00      LA0  O  
ATOM     20  CB  GLN A   3      -6.016  63.173  49.072  1.00  0.00      LA0  C  
ATOM     21  CG  GLN A   3      -6.727  62.727  47.782  1.00  0.00      LA0  C  
ATOM     22  CD  GLN A   3      -6.252  61.356  47.333  1.00  0.00      LA0  C  
ATOM     23  NE2 GLN A   3      -5.891  61.298  46.049  1.00  0.00      LA0  N  
ATOM     24  OE1 GLN A   3      -6.194  60.400  48.095  1.00  0.00      LA0  O  
ATOM     25  H   GLN A   3      -3.587  61.641  49.352  1.00  0.00      LA0  H  
ATOM     26 HE21 GLN A   3      -5.860  62.119  45.479  1.00  0.00      LA0  H  
ATOM     27 HE22 GLN A   3      -5.621  60.421  45.657  1.00  0.00      LA0  H  
ATOM     28  N   MET A   4      -4.032  65.421  50.311  1.00  0.00      LA0  N  
ATOM     29  CA  MET A   4      -3.345  66.062  51.431  1.00  0.00      LA0  C  
ATOM     30  C   MET A   4      -4.234  66.921  52.302  1.00  0.00      LA0  C  
ATOM     31  O   MET A   4      -4.524  68.073  51.994  1.00  0.00      LA0  O  
ATOM     32  CB  MET A   4      -2.164  66.909  50.952  1.00  0.00      LA0  C  
ATOM     33  CG  MET A   4      -1.146  66.148  50.106  1.00  0.00      LA0  C  
ATOM     34  SD  MET A   4      -0.376  64.767  50.959  1.00  0.00      LA0  S  
ATOM     35  CE  MET A   4       0.414  65.713  52.264  1.00  0.00      LA0  C  
ATOM     36  H   MET A   4      -4.478  65.972  49.609  1.00  0.00      LA0  H  
ATOM     37  N   THR A   5      -4.639  66.330  53.425  1.00  0.00      LA0  N  
ATOM     38  CA  THR A   5      -5.449  67.107  54.357  1.00  0.00      LA0  C  
ATOM     39  C   THR A   5      -4.631  68.042  55.247  1.00  0.00      LA0  C  
ATOM     40  O   THR A   5      -4.434  67.823  56.437  1.00  0.00      LA0  O  
ATOM     41  CB  THR A   5      -6.331  66.160  55.180  1.00  0.00      LA0  C  
ATOM     42  CG2 THR A   5      -7.582  66.861  55.717  1.00  0.00      LA0  C  
ATOM     43  OG1 THR A   5      -6.677  65.006  54.401  1.00  0.00      LA0  O  
ATOM     44  H   THR A   5      -4.372  65.387  53.630  1.00  0.00      LA0  H  
ATOM     45  HG1 THR A   5      -7.367  64.541  54.886  1.00  0.00      LA0  H  
ATOM     46  N   GLN A   6      -4.131  69.113  54.612  1.00  0.00      LA0  N  
ATOM     47  CA  GLN A   6      -3.453  70.098  55.453  1.00  0.00      LA0  C  
ATOM     48  C   GLN A   6      -4.433  70.997  56.186  1.00  0.00      LA0  C  
ATOM     49  O   GLN A   6      -5.272  71.661  55.589  1.00  0.00      LA0  O  
ATOM     50  CB  GLN A   6      -2.419  70.910  54.663  1.00  0.00      LA0  C  
ATOM     51  CG  GLN A   6      -1.643  71.866  55.576  1.00  0.00      LA0  C  
ATOM     52  CD  GLN A   6      -0.500  72.559  54.869  1.00  0.00      LA0  C  
ATOM     53  NE2 GLN A   6       0.232  73.289  55.705  1.00  0.00      LA0  N  
ATOM     54  OE1 GLN A   6      -0.272  72.460  53.668  1.00  0.00      LA0  O  
ATOM     55  H   GLN A   6      -4.356  69.251  53.646  1.00  0.00      LA0  H  
ATOM     56 HE21 GLN A   6      -0.078  73.427  56.650  1.00  0.00      LA0  H  
ATOM     57 HE22 GLN A   6       1.077  73.735  55.411  1.00  0.00      LA0  H  
ATOM     58  N   SER A   7      -4.288  70.971  57.511  1.00  0.00      LA0  N  
ATOM     59  CA  SER A   7      -5.220  71.716  58.338  1.00  0.00      LA0  C  
ATOM     60  C   SER A   7      -4.490  72.387  59.492  1.00  0.00      LA0  C  
ATOM     61  O   SER A   7      -3.578  71.814  60.079  1.00  0.00      LA0  O  
ATOM     62  CB  SER A   7      -6.326  70.770  58.818  1.00  0.00      LA0  C  
ATOM     63  OG  SER A   7      -7.487  71.516  59.202  1.00  0.00      LA0  O  
ATOM     64  H   SER A   7      -3.537  70.465  57.939  1.00  0.00      LA0  H  
ATOM     65  HG  SER A   7      -8.174  70.876  59.348  1.00  0.00      LA0  H  
ATOM     66  N   PRO A   8      -4.910  73.633  59.816  1.00  0.00      LA0  N  
ATOM     67  CA  PRO A   8      -5.929  74.369  59.058  1.00  0.00      LA0  C  
ATOM     68  C   PRO A   8      -5.343  75.033  57.819  1.00  0.00      LA0  C  
ATOM     69  O   PRO A   8      -4.151  74.964  57.541  1.00  0.00      LA0  O  
ATOM     70  CB  PRO A   8      -6.414  75.371  60.108  1.00  0.00      LA0  C  
ATOM     71  CG  PRO A   8      -5.165  75.697  60.926  1.00  0.00      LA0  C  
ATOM     72  CD  PRO A   8      -4.419  74.369  60.975  1.00  0.00      LA0  C  
ATOM     73  N   SER A   9      -6.242  75.710  57.088  1.00  0.00      LA0  N  
ATOM     74  CA  SER A   9      -5.734  76.462  55.941  1.00  0.00      LA0  C  
ATOM     75  C   SER A   9      -5.006  77.740  56.330  1.00  0.00      LA0  C  
ATOM     76  O   SER A   9      -4.125  78.204  55.612  1.00  0.00      LA0  O  
ATOM     77  CB  SER A   9      -6.859  76.735  54.932  1.00  0.00      LA0  C  
ATOM     78  OG  SER A   9      -6.336  77.102  53.642  1.00  0.00      LA0  O  
ATOM     79  H   SER A   9      -7.203  75.722  57.359  1.00  0.00      LA0  H  
ATOM     80  HG  SER A   9      -6.949  76.723  53.016  1.00  0.00      LA0  H  
ATOM     81  N   SER A  10      -5.403  78.266  57.502  1.00  0.00      LA0  N  
ATOM     82  CA  SER A  10      -4.814  79.500  58.017  1.00  0.00      LA0  C  
ATOM     83  C   SER A  10      -4.971  79.531  59.525  1.00  0.00      LA0  C  
ATOM     84  O   SER A  10      -5.883  78.897  60.043  1.00  0.00      LA0  O  
ATOM     85  CB  SER A  10      -5.519  80.723  57.420  1.00  0.00      LA0  C  
ATOM     86  OG  SER A  10      -5.680  80.571  56.002  1.00  0.00      LA0  O  
ATOM     87  H   SER A  10      -6.131  77.860  58.053  1.00  0.00      LA0  H  
ATOM     88  HG  SER A  10      -5.873  81.442  55.674  1.00  0.00      LA0  H  
ATOM     89  N   LEU A  11      -4.076  80.276  60.193  1.00  0.00      LA0  N  
ATOM     90  CA  LEU A  11      -4.230  80.525  61.626  1.00  0.00      LA0  C  
ATOM     91  C   LEU A  11      -3.532  81.814  62.013  1.00  0.00      LA0  C  
ATOM     92  O   LEU A  11      -2.712  82.323  61.263  1.00  0.00      LA0  O  
ATOM     93  CB  LEU A  11      -3.767  79.322  62.479  1.00  0.00      LA0  C  
ATOM     94  CG  LEU A  11      -2.349  78.761  62.275  1.00  0.00      LA0  C  
ATOM     95  CD1 LEU A  11      -1.249  79.630  62.883  1.00  0.00      LA0  C  
ATOM     96  CD2 LEU A  11      -2.243  77.336  62.819  1.00  0.00      LA0  C  
ATOM     97  H   LEU A  11      -3.331  80.748  59.714  1.00  0.00      LA0  H  
ATOM     98  N   SER A  12      -3.888  82.317  63.201  1.00  0.00      LA0  N  
ATOM     99  CA  SER A  12      -3.213  83.528  63.660  1.00  0.00      LA0  C  
ATOM    100  C   SER A  12      -2.316  83.216  64.844  1.00  0.00      LA0  C  
ATOM    101  O   SER A  12      -2.763  82.996  65.968  1.00  0.00      LA0  O  
ATOM    102  CB  SER A  12      -4.264  84.602  63.977  1.00  0.00      LA0  C  
ATOM    103  OG  SER A  12      -3.676  85.748  64.596  1.00  0.00      LA0  O  
ATOM    104  H   SER A  12      -4.540  81.848  63.794  1.00  0.00      LA0  H  
ATOM    105  HG  SER A  12      -3.499  86.392  63.903  1.00  0.00      LA0  H  
ATOM    106  N   ALA A  13      -1.015  83.169  64.551  1.00  0.00      LA0  N  
ATOM    107  CA  ALA A  13      -0.084  82.940  65.646  1.00  0.00      LA0  C  
ATOM    108  C   ALA A  13       0.529  84.238  66.114  1.00  0.00      LA0  C  
ATOM    109  O   ALA A  13       0.831  85.129  65.338  1.00  0.00      LA0  O  
ATOM    110  CB  ALA A  13       1.029  81.990  65.224  1.00  0.00      LA0  C  
ATOM    111  H   ALA A  13      -0.698  83.499  63.659  1.00  0.00      LA0  H  
ATOM    112  N   SER A  14       0.656  84.327  67.434  1.00  0.00      LA0  N  
ATOM    113  CA  SER A  14       1.306  85.508  67.983  1.00  0.00      LA0  C  
ATOM    114  C   SER A  14       2.806  85.344  67.947  1.00  0.00      LA0  C  
ATOM    115  O   SER A  14       3.326  84.259  67.697  1.00  0.00      LA0  O  
ATOM    116  CB  SER A  14       0.844  85.744  69.424  1.00  0.00      LA0  C  
ATOM    117  OG  SER A  14      -0.343  84.978  69.685  1.00  0.00      LA0  O  
ATOM    118  H   SER A  14       0.515  83.527  68.013  1.00  0.00      LA0  H  
ATOM    119  HG  SER A  14      -0.019  84.201  70.159  1.00  0.00      LA0  H  
ATOM    120  N   VAL A  15       3.482  86.455  68.262  1.00  0.00      LA0  N  
ATOM    121  CA  VAL A  15       4.906  86.301  68.551  1.00  0.00      LA0  C  
ATOM    122  C   VAL A  15       5.101  85.432  69.786  1.00  0.00      LA0  C  
ATOM    123  O   VAL A  15       4.766  85.820  70.897  1.00  0.00      LA0  O  
ATOM    124  CB  VAL A  15       5.569  87.674  68.730  1.00  0.00      LA0  C  
ATOM    125  CG1 VAL A  15       7.085  87.552  68.906  1.00  0.00      LA0  C  
ATOM    126  CG2 VAL A  15       5.211  88.612  67.575  1.00  0.00      LA0  C  
ATOM    127  H   VAL A  15       2.994  87.309  68.436  1.00  0.00      LA0  H  
ATOM    128  N   GLY A  16       5.611  84.225  69.529  1.00  0.00      LA0  N  
ATOM    129  CA  GLY A  16       5.747  83.312  70.658  1.00  0.00      LA0  C  
ATOM    130  C   GLY A  16       4.710  82.205  70.761  1.00  0.00      LA0  C  
ATOM    131  O   GLY A  16       4.730  81.419  71.709  1.00  0.00      LA0  O  
ATOM    132  H   GLY A  16       5.852  83.996  68.584  1.00  0.00      LA0  H  
ATOM    133  N   ASP A  17       3.828  82.134  69.747  1.00  0.00      LA0  N  
ATOM    134  CA  ASP A  17       2.916  80.986  69.760  1.00  0.00      LA0  C  
ATOM    135  C   ASP A  17       3.607  79.701  69.349  1.00  0.00      LA0  C  
ATOM    136  O   ASP A  17       4.656  79.704  68.711  1.00  0.00      LA0  O  
ATOM    137  CB  ASP A  17       1.672  81.194  68.881  1.00  0.00      LA0  C  
ATOM    138  CG  ASP A  17       0.566  81.999  69.557  1.00  0.00      LA0  C  
ATOM    139  OD1 ASP A  17       0.778  82.563  70.622  1.00  0.00      LA0  O  
ATOM    140  OD2 ASP A  17      -0.518  82.120  68.985  1.00  0.00      LA0  O1-
ATOM    141  H   ASP A  17       3.833  82.788  68.990  1.00  0.00      LA0  H  
ATOM    142  N   ARG A  18       2.963  78.607  69.782  1.00  0.00      LA0  N  
ATOM    143  CA  ARG A  18       3.476  77.255  69.565  1.00  0.00      LA0  C  
ATOM    144  C   ARG A  18       2.594  76.516  68.577  1.00  0.00      LA0  C  
ATOM    145  O   ARG A  18       1.790  75.673  68.952  1.00  0.00      LA0  O  
ATOM    146  CB  ARG A  18       3.474  76.524  70.910  1.00  0.00      LA0  C  
ATOM    147  CG  ARG A  18       4.553  75.455  71.116  1.00  0.00      LA0  C  
ATOM    148  CD  ARG A  18       5.410  75.752  72.359  1.00  0.00      LA0  C  
ATOM    149  NE  ARG A  18       6.163  76.990  72.157  1.00  0.00      LA0  N  
ATOM    150  CZ  ARG A  18       5.751  78.187  72.630  1.00  0.00      LA0  C  
ATOM    151  NH1 ARG A  18       4.862  78.263  73.618  1.00  0.00      LA0  N1+
ATOM    152  NH2 ARG A  18       6.221  79.288  72.065  1.00  0.00      LA0  N  
ATOM    153  H   ARG A  18       2.076  78.743  70.222  1.00  0.00      LA0  H  
ATOM    154  HE  ARG A  18       6.882  76.981  71.458  1.00  0.00      LA0  H  
ATOM    155 HH11 ARG A  18       4.526  79.151  73.936  1.00  0.00      LA0  H  
ATOM    156 HH12 ARG A  18       4.523  77.429  74.053  1.00  0.00      LA0  H  
ATOM    157 HH21 ARG A  18       5.876  80.209  72.283  1.00  0.00      LA0  H  
ATOM    158 HH22 ARG A  18       6.919  79.212  71.344  1.00  0.00      LA0  H  
ATOM    159  N   VAL A  19       2.705  76.921  67.310  1.00  0.00      LA0  N  
ATOM    160  CA  VAL A  19       1.633  76.443  66.440  1.00  0.00      LA0  C  
ATOM    161  C   VAL A  19       1.893  75.152  65.698  1.00  0.00      LA0  C  
ATOM    162  O   VAL A  19       2.983  74.859  65.222  1.00  0.00      LA0  O  
ATOM    163  CB  VAL A  19       1.120  77.540  65.505  1.00  0.00      LA0  C  
ATOM    164  CG1 VAL A  19       0.304  78.546  66.316  1.00  0.00      LA0  C  
ATOM    165  CG2 VAL A  19       2.234  78.195  64.685  1.00  0.00      LA0  C  
ATOM    166  H   VAL A  19       3.529  77.401  67.006  1.00  0.00      LA0  H  
ATOM    167  N   THR A  20       0.805  74.385  65.646  1.00  0.00      LA0  N  
ATOM    168  CA  THR A  20       0.850  73.051  65.070  1.00  0.00      LA0  C  
ATOM    169  C   THR A  20       0.344  73.003  63.637  1.00  0.00      LA0  C  
ATOM    170  O   THR A  20      -0.810  72.709  63.345  1.00  0.00      LA0  O  
ATOM    171  CB  THR A  20       0.039  72.151  65.999  1.00  0.00      LA0  C  
ATOM    172  CG2 THR A  20       0.901  71.643  67.158  1.00  0.00      LA0  C  
ATOM    173  OG1 THR A  20      -1.080  72.885  66.526  1.00  0.00      LA0  O  
ATOM    174  H   THR A  20      -0.059  74.649  66.076  1.00  0.00      LA0  H  
ATOM    175  HG1 THR A  20      -1.671  72.240  66.893  1.00  0.00      LA0  H  
ATOM    176  N   ILE A  21       1.277  73.313  62.729  1.00  0.00      LA0  N  
ATOM    177  CA  ILE A  21       0.909  73.235  61.314  1.00  0.00      LA0  C  
ATOM    178  C   ILE A  21       0.710  71.786  60.895  1.00  0.00      LA0  C  
ATOM    179  O   ILE A  21       1.660  71.036  60.713  1.00  0.00      LA0  O  
ATOM    180  CB  ILE A  21       1.980  73.918  60.448  1.00  0.00      LA0  C  
ATOM    181  CG1 ILE A  21       2.376  75.297  60.991  1.00  0.00      LA0  C  
ATOM    182  CG2 ILE A  21       1.584  73.961  58.970  1.00  0.00      LA0  C  
ATOM    183  CD1 ILE A  21       1.247  76.327  61.021  1.00  0.00      LA0  C  
ATOM    184  H   ILE A  21       2.224  73.464  63.022  1.00  0.00      LA0  H  
ATOM    185  N   THR A  22      -0.565  71.409  60.799  1.00  0.00      LA0  N  
ATOM    186  CA  THR A  22      -0.796  69.982  60.628  1.00  0.00      LA0  C  
ATOM    187  C   THR A  22      -1.084  69.625  59.177  1.00  0.00      LA0  C  
ATOM    188  O   THR A  22      -1.669  70.389  58.417  1.00  0.00      LA0  O  
ATOM    189  CB  THR A  22      -1.907  69.561  61.603  1.00  0.00      LA0  C  
ATOM    190  CG2 THR A  22      -2.135  68.046  61.662  1.00  0.00      LA0  C  
ATOM    191  OG1 THR A  22      -1.609  70.060  62.918  1.00  0.00      LA0  O  
ATOM    192  H   THR A  22      -1.335  72.047  60.829  1.00  0.00      LA0  H  
ATOM    193  HG1 THR A  22      -1.554  71.011  62.853  1.00  0.00      LA0  H  
ATOM    194  N   CYS A  23      -0.619  68.434  58.801  1.00  0.00      LA0  N  
ATOM    195  CA  CYS A  23      -0.830  67.972  57.436  1.00  0.00      LA0  C  
ATOM    196  C   CYS A  23      -1.094  66.488  57.468  1.00  0.00      LA0  C  
ATOM    197  O   CYS A  23      -0.920  65.849  58.500  1.00  0.00      LA0  O  
ATOM    198  CB  CYS A  23       0.383  68.325  56.583  1.00  0.00      LA0  C  
ATOM    199  SG  CYS A  23       0.250  67.906  54.831  1.00  0.00      LA0  S  
ATOM    200  H   CYS A  23      -0.156  67.842  59.463  1.00  0.00      LA0  H  
ATOM    201  N   GLN A  24      -1.547  65.970  56.322  1.00  0.00      LA0  N  
ATOM    202  CA  GLN A  24      -2.076  64.615  56.354  1.00  0.00      LA0  C  
ATOM    203  C   GLN A  24      -2.080  64.035  54.959  1.00  0.00      LA0  C  
ATOM    204  O   GLN A  24      -2.394  64.750  54.018  1.00  0.00      LA0  O  
ATOM    205  CB  GLN A  24      -3.481  64.702  56.933  1.00  0.00      LA0  C  
ATOM    206  CG  GLN A  24      -3.919  63.484  57.718  1.00  0.00      LA0  C  
ATOM    207  CD  GLN A  24      -5.127  63.858  58.548  1.00  0.00      LA0  C  
ATOM    208  NE2 GLN A  24      -6.278  63.899  57.886  1.00  0.00      LA0  N  
ATOM    209  OE1 GLN A  24      -5.019  64.063  59.753  1.00  0.00      LA0  O  
ATOM    210  H   GLN A  24      -1.647  66.508  55.486  1.00  0.00      LA0  H  
ATOM    211 HE21 GLN A  24      -6.410  63.722  56.908  1.00  0.00      LA0  H  
ATOM    212 HE22 GLN A  24      -7.195  64.018  58.285  1.00  0.00      LA0  H  
ATOM    213  N   ALA A  25      -1.711  62.753  54.855  1.00  0.00      LA0  N  
ATOM    214  CA  ALA A  25      -1.699  62.150  53.523  1.00  0.00      LA0  C  
ATOM    215  C   ALA A  25      -2.454  60.842  53.511  1.00  0.00      LA0  C  
ATOM    216  O   ALA A  25      -2.391  60.080  54.467  1.00  0.00      LA0  O  
ATOM    217  CB  ALA A  25      -0.269  61.869  53.060  1.00  0.00      LA0  C  
ATOM    218  H   ALA A  25      -1.468  62.227  55.673  1.00  0.00      LA0  H  
ATOM    219  N   SER A  26      -3.166  60.614  52.399  1.00  0.00      LA0  N  
ATOM    220  CA  SER A  26      -4.029  59.433  52.352  1.00  0.00      LA0  C  
ATOM    221  C   SER A  26      -3.331  58.074  52.411  1.00  0.00      LA0  C  
ATOM    222  O   SER A  26      -3.326  57.373  53.422  1.00  0.00      LA0  O  
ATOM    223  CB  SER A  26      -4.979  59.555  51.158  1.00  0.00      LA0  C  
ATOM    224  OG  SER A  26      -4.236  59.876  49.972  1.00  0.00      LA0  O  
ATOM    225  H   SER A  26      -3.187  61.305  51.674  1.00  0.00      LA0  H  
ATOM    226  HG  SER A  26      -4.892  59.871  49.270  1.00  0.00      LA0  H  
ATOM    227  N   GLN A  27      -2.741  57.702  51.265  1.00  0.00      LA0  N  
ATOM    228  CA  GLN A  27      -1.963  56.474  51.370  1.00  0.00      LA0  C  
ATOM    229  C   GLN A  27      -0.537  56.755  51.783  1.00  0.00      LA0  C  
ATOM    230  O   GLN A  27      -0.074  57.889  51.755  1.00  0.00      LA0  O  
ATOM    231  CB  GLN A  27      -2.076  55.590  50.122  1.00  0.00      LA0  C  
ATOM    232  CG  GLN A  27      -1.566  56.177  48.808  1.00  0.00      LA0  C  
ATOM    233  CD  GLN A  27      -1.672  55.117  47.728  1.00  0.00      LA0  C  
ATOM    234  NE2 GLN A  27      -2.143  55.579  46.570  1.00  0.00      LA0  N  
ATOM    235  OE1 GLN A  27      -1.335  53.949  47.918  1.00  0.00      LA0  O  
ATOM    236  H   GLN A  27      -2.698  58.345  50.498  1.00  0.00      LA0  H  
ATOM    237 HE21 GLN A  27      -2.364  56.554  46.468  1.00  0.00      LA0  H  
ATOM    238 HE22 GLN A  27      -2.273  54.995  45.772  1.00  0.00      LA0  H  
ATOM    239  N   SER A  28       0.125  55.678  52.217  1.00  0.00      LA0  N  
ATOM    240  CA  SER A  28       1.372  55.954  52.913  1.00  0.00      LA0  C  
ATOM    241  C   SER A  28       2.516  56.441  52.065  1.00  0.00      LA0  C  
ATOM    242  O   SER A  28       3.118  55.722  51.281  1.00  0.00      LA0  O  
ATOM    243  CB  SER A  28       1.831  54.779  53.761  1.00  0.00      LA0  C  
ATOM    244  OG  SER A  28       2.558  55.279  54.884  1.00  0.00      LA0  O  
ATOM    245  H   SER A  28      -0.256  54.760  52.167  1.00  0.00      LA0  H  
ATOM    246  HG  SER A  28       2.495  54.579  55.533  1.00  0.00      LA0  H  
ATOM    247  N   ILE A  29       2.816  57.712  52.325  1.00  0.00      LA0  N  
ATOM    248  CA  ILE A  29       4.113  58.217  51.895  1.00  0.00      LA0  C  
ATOM    249  C   ILE A  29       5.241  57.833  52.843  1.00  0.00      LA0  C  
ATOM    250  O   ILE A  29       6.394  58.202  52.653  1.00  0.00      LA0  O  
ATOM    251  CB  ILE A  29       4.042  59.738  51.730  1.00  0.00      LA0  C  
ATOM    252  CG1 ILE A  29       3.833  60.455  53.067  1.00  0.00      LA0  C  
ATOM    253  CG2 ILE A  29       2.944  60.105  50.735  1.00  0.00      LA0  C  
ATOM    254  CD1 ILE A  29       3.773  61.969  52.898  1.00  0.00      LA0  C  
ATOM    255  H   ILE A  29       2.186  58.240  52.894  1.00  0.00      LA0  H  
ATOM    256  N   SER A  30       4.850  57.124  53.923  1.00  0.00      LA0  N  
ATOM    257  CA  SER A  30       5.794  56.896  55.010  1.00  0.00      LA0  C  
ATOM    258  C   SER A  30       6.503  58.176  55.457  1.00  0.00      LA0  C  
ATOM    259  O   SER A  30       5.831  59.155  55.769  1.00  0.00      LA0  O  
ATOM    260  CB  SER A  30       6.657  55.682  54.647  1.00  0.00      LA0  C  
ATOM    261  OG  SER A  30       5.772  54.586  54.384  1.00  0.00      LA0  O  
ATOM    262  H   SER A  30       3.959  56.680  54.003  1.00  0.00      LA0  H  
ATOM    263  HG  SER A  30       5.935  54.301  53.484  1.00  0.00      LA0  H  
ATOM    264  N   ASN A  31       7.843  58.186  55.452  1.00  0.00      LA0  N  
ATOM    265  CA  ASN A  31       8.476  59.410  55.947  1.00  0.00      LA0  C  
ATOM    266  C   ASN A  31       8.567  60.584  54.977  1.00  0.00      LA0  C  
ATOM    267  O   ASN A  31       9.056  61.656  55.311  1.00  0.00      LA0  O  
ATOM    268  CB  ASN A  31       9.850  59.083  56.530  1.00  0.00      LA0  C  
ATOM    269  CG  ASN A  31      10.076  59.906  57.780  1.00  0.00      LA0  C  
ATOM    270  ND2 ASN A  31      11.271  60.480  57.846  1.00  0.00      LA0  N  
ATOM    271  OD1 ASN A  31       9.229  59.994  58.662  1.00  0.00      LA0  O  
ATOM    272  H   ASN A  31       8.388  57.388  55.203  1.00  0.00      LA0  H  
ATOM    273 HD21 ASN A  31      11.967  60.467  57.118  1.00  0.00      LA0  H  
ATOM    274 HD22 ASN A  31      11.498  61.032  58.645  1.00  0.00      LA0  H  
ATOM    275  N   GLN A  32       8.108  60.334  53.738  1.00  0.00      LA0  N  
ATOM    276  CA  GLN A  32       8.393  61.273  52.649  1.00  0.00      LA0  C  
ATOM    277  C   GLN A  32       7.505  62.508  52.568  1.00  0.00      LA0  C  
ATOM    278  O   GLN A  32       6.718  62.695  51.644  1.00  0.00      LA0  O  
ATOM    279  CB  GLN A  32       8.404  60.529  51.311  1.00  0.00      LA0  C  
ATOM    280  CG  GLN A  32       9.366  59.338  51.302  1.00  0.00      LA0  C  
ATOM    281  CD  GLN A  32       9.273  58.604  49.980  1.00  0.00      LA0  C  
ATOM    282  NE2 GLN A  32       9.826  59.266  48.961  1.00  0.00      LA0  N  
ATOM    283  OE1 GLN A  32       8.770  57.492  49.876  1.00  0.00      LA0  O  
ATOM    284  H   GLN A  32       7.568  59.512  53.550  1.00  0.00      LA0  H  
ATOM    285 HE21 GLN A  32      10.185  60.191  49.071  1.00  0.00      LA0  H  
ATOM    286 HE22 GLN A  32       9.885  58.826  48.062  1.00  0.00      LA0  H  
ATOM    287  N   LEU A  33       7.682  63.364  53.579  1.00  0.00      LA0  N  
ATOM    288  CA  LEU A  33       6.984  64.642  53.544  1.00  0.00      LA0  C  
ATOM    289  C   LEU A  33       7.973  65.781  53.694  1.00  0.00      LA0  C  
ATOM    290  O   LEU A  33       9.022  65.637  54.312  1.00  0.00      LA0  O  
ATOM    291  CB  LEU A  33       5.916  64.690  54.645  1.00  0.00      LA0  C  
ATOM    292  CG  LEU A  33       5.024  65.935  54.592  1.00  0.00      LA0  C  
ATOM    293  CD1 LEU A  33       3.617  65.635  54.098  1.00  0.00      LA0  C  
ATOM    294  CD2 LEU A  33       5.036  66.708  55.902  1.00  0.00      LA0  C  
ATOM    295  H   LEU A  33       8.341  63.153  54.304  1.00  0.00      LA0  H  
ATOM    296  N   SER A  34       7.590  66.922  53.125  1.00  0.00      LA0  N  
ATOM    297  CA  SER A  34       8.372  68.118  53.379  1.00  0.00      LA0  C  
ATOM    298  C   SER A  34       7.508  69.304  53.780  1.00  0.00      LA0  C  
ATOM    299  O   SER A  34       6.286  69.266  53.673  1.00  0.00      LA0  O  
ATOM    300  CB  SER A  34       9.254  68.390  52.164  1.00  0.00      LA0  C  
ATOM    301  OG  SER A  34       8.558  68.082  50.947  1.00  0.00      LA0  O  
ATOM    302  H   SER A  34       6.762  66.971  52.566  1.00  0.00      LA0  H  
ATOM    303  HG  SER A  34       8.572  67.130  50.870  1.00  0.00      LA0  H  
ATOM    304  N   TRP A  35       8.195  70.348  54.260  1.00  0.00      LA0  N  
ATOM    305  CA  TRP A  35       7.535  71.580  54.683  1.00  0.00      LA0  C  
ATOM    306  C   TRP A  35       8.220  72.747  54.008  1.00  0.00      LA0  C  
ATOM    307  O   TRP A  35       9.435  72.731  53.837  1.00  0.00      LA0  O  
ATOM    308  CB  TRP A  35       7.654  71.781  56.194  1.00  0.00      LA0  C  
ATOM    309  CG  TRP A  35       6.958  70.694  56.978  1.00  0.00      LA0  C  
ATOM    310  CD1 TRP A  35       7.565  69.613  57.634  1.00  0.00      LA0  C  
ATOM    311  CD2 TRP A  35       5.552  70.564  57.267  1.00  0.00      LA0  C  
ATOM    312  CE2 TRP A  35       5.395  69.401  58.095  1.00  0.00      LA0  C  
ATOM    313  CE3 TRP A  35       4.424  71.336  56.913  1.00  0.00      LA0  C  
ATOM    314  NE1 TRP A  35       6.657  68.849  58.296  1.00  0.00      LA0  N  
ATOM    315  CZ2 TRP A  35       4.111  69.035  58.549  1.00  0.00      LA0  C  
ATOM    316  CZ3 TRP A  35       3.148  70.960  57.378  1.00  0.00      LA0  C  
ATOM    317  CH2 TRP A  35       2.994  69.816  58.191  1.00  0.00      LA0  C  
ATOM    318  H   TRP A  35       9.192  70.292  54.303  1.00  0.00      LA0  H  
ATOM    319  HE1 TRP A  35       6.874  68.065  58.853  1.00  0.00      LA0  H  
ATOM    320  N   TYR A  36       7.413  73.744  53.626  1.00  0.00      LA0  N  
ATOM    321  CA  TYR A  36       7.962  74.856  52.852  1.00  0.00      LA0  C  
ATOM    322  C   TYR A  36       7.544  76.195  53.409  1.00  0.00      LA0  C  
ATOM    323  O   TYR A  36       6.400  76.395  53.801  1.00  0.00      LA0  O  
ATOM    324  CB  TYR A  36       7.517  74.791  51.386  1.00  0.00      LA0  C  
ATOM    325  CG  TYR A  36       8.016  73.528  50.729  1.00  0.00      LA0  C  
ATOM    326  CD1 TYR A  36       9.260  73.544  50.068  1.00  0.00      LA0  C  
ATOM    327  CD2 TYR A  36       7.228  72.365  50.811  1.00  0.00      LA0  C  
ATOM    328  CE1 TYR A  36       9.753  72.352  49.517  1.00  0.00      LA0  C  
ATOM    329  CE2 TYR A  36       7.733  71.173  50.279  1.00  0.00      LA0  C  
ATOM    330  CZ  TYR A  36       8.995  71.175  49.656  1.00  0.00      LA0  C  
ATOM    331  OH  TYR A  36       9.508  69.984  49.186  1.00  0.00      LA0  O  
ATOM    332  H   TYR A  36       6.435  73.693  53.835  1.00  0.00      LA0  H  
ATOM    333  HH  TYR A  36       9.008  69.264  49.572  1.00  0.00      LA0  H  
ATOM    334  N   GLN A  37       8.520  77.107  53.406  1.00  0.00      LA0  N  
ATOM    335  CA  GLN A  37       8.193  78.478  53.769  1.00  0.00      LA0  C  
ATOM    336  C   GLN A  37       7.930  79.332  52.549  1.00  0.00      LA0  C  
ATOM    337  O   GLN A  37       8.841  79.843  51.907  1.00  0.00      LA0  O  
ATOM    338  CB  GLN A  37       9.310  79.095  54.616  1.00  0.00      LA0  C  
ATOM    339  CG  GLN A  37       8.920  80.459  55.186  1.00  0.00      LA0  C  
ATOM    340  CD  GLN A  37      10.014  81.024  56.063  1.00  0.00      LA0  C  
ATOM    341  NE2 GLN A  37       9.900  80.689  57.344  1.00  0.00      LA0  N  
ATOM    342  OE1 GLN A  37      10.866  81.796  55.633  1.00  0.00      LA0  O  
ATOM    343  H   GLN A  37       9.427  76.876  53.054  1.00  0.00      LA0  H  
ATOM    344 HE21 GLN A  37       9.118  80.182  57.713  1.00  0.00      LA0  H  
ATOM    345 HE22 GLN A  37      10.548  80.991  58.052  1.00  0.00      LA0  H  
ATOM    346  N   GLN A  38       6.638  79.501  52.257  1.00  0.00      LA0  N  
ATOM    347  CA  GLN A  38       6.385  80.545  51.275  1.00  0.00      LA0  C  
ATOM    348  C   GLN A  38       6.302  81.921  51.899  1.00  0.00      LA0  C  
ATOM    349  O   GLN A  38       5.268  82.370  52.383  1.00  0.00      LA0  O  
ATOM    350  CB  GLN A  38       5.162  80.252  50.406  1.00  0.00      LA0  C  
ATOM    351  CG  GLN A  38       5.091  81.238  49.237  1.00  0.00      LA0  C  
ATOM    352  CD  GLN A  38       3.983  80.880  48.275  1.00  0.00      LA0  C  
ATOM    353  NE2 GLN A  38       4.342  81.059  47.004  1.00  0.00      LA0  N  
ATOM    354  OE1 GLN A  38       2.871  80.515  48.640  1.00  0.00      LA0  O  
ATOM    355  H   GLN A  38       5.905  79.055  52.776  1.00  0.00      LA0  H  
ATOM    356 HE21 GLN A  38       5.293  81.256  46.754  1.00  0.00      LA0  H  
ATOM    357 HE22 GLN A  38       3.624  81.015  46.305  1.00  0.00      LA0  H  
ATOM    358  N   LYS A  39       7.460  82.590  51.837  1.00  0.00      LA0  N  
ATOM    359  CA  LYS A  39       7.428  84.032  52.079  1.00  0.00      LA0  C  
ATOM    360  C   LYS A  39       6.582  84.727  51.012  1.00  0.00      LA0  C  
ATOM    361  O   LYS A  39       6.618  84.339  49.850  1.00  0.00      LA0  O  
ATOM    362  CB  LYS A  39       8.874  84.547  52.154  1.00  0.00      LA0  C  
ATOM    363  CG  LYS A  39       9.526  84.186  53.496  1.00  0.00      LA0  C  
ATOM    364  CD  LYS A  39       8.908  84.991  54.643  1.00  0.00      LA0  C  
ATOM    365  CE  LYS A  39       8.845  84.266  55.990  1.00  0.00      LA0  C  
ATOM    366  NZ  LYS A  39      10.158  84.082  56.620  1.00  0.00      LA0  N1+
ATOM    367  H   LYS A  39       8.255  82.121  51.448  1.00  0.00      LA0  H  
ATOM    368  HZ1 LYS A  39      10.049  83.502  57.480  1.00  0.00      LA0  H  
ATOM    369  HZ2 LYS A  39      10.830  83.555  56.023  1.00  0.00      LA0  H  
ATOM    370  HZ3 LYS A  39      10.540  84.985  56.973  1.00  0.00      LA0  H  
ATOM    371  N   PRO A  40       5.772  85.729  51.454  1.00  0.00      LA0  N  
ATOM    372  CA  PRO A  40       4.745  86.341  50.595  1.00  0.00      LA0  C  
ATOM    373  C   PRO A  40       5.100  86.544  49.133  1.00  0.00      LA0  C  
ATOM    374  O   PRO A  40       5.838  87.449  48.745  1.00  0.00      LA0  O  
ATOM    375  CB  PRO A  40       4.406  87.632  51.344  1.00  0.00      LA0  C  
ATOM    376  CG  PRO A  40       4.561  87.242  52.810  1.00  0.00      LA0  C  
ATOM    377  CD  PRO A  40       5.755  86.296  52.800  1.00  0.00      LA0  C  
ATOM    378  N   GLY A  41       4.528  85.630  48.331  1.00  0.00      LA0  N  
ATOM    379  CA  GLY A  41       4.780  85.646  46.893  1.00  0.00      LA0  C  
ATOM    380  C   GLY A  41       6.254  85.567  46.550  1.00  0.00      LA0  C  
ATOM    381  O   GLY A  41       6.832  86.491  45.982  1.00  0.00      LA0  O  
ATOM    382  H   GLY A  41       3.952  84.919  48.733  1.00  0.00      LA0  H  
ATOM    383  N   LYS A  42       6.830  84.440  46.974  1.00  0.00      LA0  N  
ATOM    384  CA  LYS A  42       8.204  84.085  46.635  1.00  0.00      LA0  C  
ATOM    385  C   LYS A  42       8.308  82.579  46.602  1.00  0.00      LA0  C  
ATOM    386  O   LYS A  42       7.368  81.866  46.947  1.00  0.00      LA0  O  
ATOM    387  CB  LYS A  42       9.227  84.620  47.653  1.00  0.00      LA0  C  
ATOM    388  CG  LYS A  42       9.606  86.087  47.455  1.00  0.00      LA0  C  
ATOM    389  CD  LYS A  42       9.118  86.986  48.590  1.00  0.00      LA0  C  
ATOM    390  CE  LYS A  42       8.934  88.430  48.121  1.00  0.00      LA0  C  
ATOM    391  NZ  LYS A  42       7.755  88.506  47.246  1.00  0.00      LA0  N1+
ATOM    392  H   LYS A  42       6.320  83.796  47.547  1.00  0.00      LA0  H  
ATOM    393  HZ1 LYS A  42       7.653  89.445  46.822  1.00  0.00      LA0  H  
ATOM    394  HZ2 LYS A  42       7.782  87.784  46.493  1.00  0.00      LA0  H  
ATOM    395  HZ3 LYS A  42       6.908  88.290  47.811  1.00  0.00      LA0  H  
ATOM    396  N   ALA A  43       9.517  82.149  46.222  1.00  0.00      LA0  N  
ATOM    397  CA  ALA A  43       9.918  80.751  46.338  1.00  0.00      LA0  C  
ATOM    398  C   ALA A  43       9.678  80.153  47.716  1.00  0.00      LA0  C  
ATOM    399  O   ALA A  43      10.226  80.607  48.714  1.00  0.00      LA0  O  
ATOM    400  CB  ALA A  43      11.409  80.638  46.023  1.00  0.00      LA0  C  
ATOM    401  H   ALA A  43      10.127  82.806  45.783  1.00  0.00      LA0  H  
ATOM    402  N   PRO A  44       8.820  79.110  47.735  1.00  0.00      LA0  N  
ATOM    403  CA  PRO A  44       8.568  78.365  48.973  1.00  0.00      LA0  C  
ATOM    404  C   PRO A  44       9.769  77.553  49.434  1.00  0.00      LA0  C  
ATOM    405  O   PRO A  44       9.857  76.352  49.220  1.00  0.00      LA0  O  
ATOM    406  CB  PRO A  44       7.376  77.475  48.597  1.00  0.00      LA0  C  
ATOM    407  CG  PRO A  44       6.795  78.059  47.311  1.00  0.00      LA0  C  
ATOM    408  CD  PRO A  44       8.019  78.629  46.619  1.00  0.00      LA0  C  
ATOM    409  N   LYS A  45      10.707  78.257  50.074  1.00  0.00      LA0  N  
ATOM    410  CA  LYS A  45      11.970  77.597  50.395  1.00  0.00      LA0  C  
ATOM    411  C   LYS A  45      11.810  76.437  51.368  1.00  0.00      LA0  C  
ATOM    412  O   LYS A  45      11.158  76.543  52.401  1.00  0.00      LA0  O  
ATOM    413  CB  LYS A  45      12.974  78.667  50.859  1.00  0.00      LA0  C  
ATOM    414  CG  LYS A  45      14.444  78.237  50.993  1.00  0.00      LA0  C  
ATOM    415  CD  LYS A  45      14.774  77.588  52.338  1.00  0.00      LA0  C  
ATOM    416  CE  LYS A  45      16.141  76.905  52.375  1.00  0.00      LA0  C  
ATOM    417  NZ  LYS A  45      16.258  76.169  53.637  1.00  0.00      LA0  N1+
ATOM    418  H   LYS A  45      10.535  79.227  50.261  1.00  0.00      LA0  H  
ATOM    419  HZ1 LYS A  45      17.110  75.572  53.639  1.00  0.00      LA0  H  
ATOM    420  HZ2 LYS A  45      16.342  76.826  54.440  1.00  0.00      LA0  H  
ATOM    421  HZ3 LYS A  45      15.427  75.558  53.781  1.00  0.00      LA0  H  
ATOM    422  N   LEU A  46      12.451  75.318  50.994  1.00  0.00      LA0  N  
ATOM    423  CA  LEU A  46      12.410  74.135  51.856  1.00  0.00      LA0  C  
ATOM    424  C   LEU A  46      12.848  74.371  53.292  1.00  0.00      LA0  C  
ATOM    425  O   LEU A  46      13.978  74.765  53.581  1.00  0.00      LA0  O  
ATOM    426  CB  LEU A  46      13.245  73.017  51.233  1.00  0.00      LA0  C  
ATOM    427  CG  LEU A  46      13.270  71.685  51.988  1.00  0.00      LA0  C  
ATOM    428  CD1 LEU A  46      11.878  71.089  52.183  1.00  0.00      LA0  C  
ATOM    429  CD2 LEU A  46      14.228  70.697  51.327  1.00  0.00      LA0  C  
ATOM    430  H   LEU A  46      12.871  75.285  50.087  1.00  0.00      LA0  H  
ATOM    431  N   LEU A  47      11.895  74.081  54.178  1.00  0.00      LA0  N  
ATOM    432  CA  LEU A  47      12.250  74.031  55.588  1.00  0.00      LA0  C  
ATOM    433  C   LEU A  47      12.710  72.656  56.017  1.00  0.00      LA0  C  
ATOM    434  O   LEU A  47      13.824  72.449  56.472  1.00  0.00      LA0  O  
ATOM    435  CB  LEU A  47      11.079  74.448  56.472  1.00  0.00      LA0  C  
ATOM    436  CG  LEU A  47      10.607  75.879  56.264  1.00  0.00      LA0  C  
ATOM    437  CD1 LEU A  47       9.330  76.117  57.061  1.00  0.00      LA0  C  
ATOM    438  CD2 LEU A  47      11.695  76.909  56.581  1.00  0.00      LA0  C  
ATOM    439  H   LEU A  47      11.001  73.784  53.842  1.00  0.00      LA0  H  
ATOM    440  N   ILE A  48      11.776  71.715  55.894  1.00  0.00      LA0  N  
ATOM    441  CA  ILE A  48      12.023  70.449  56.575  1.00  0.00      LA0  C  
ATOM    442  C   ILE A  48      11.685  69.308  55.638  1.00  0.00      LA0  C  
ATOM    443  O   ILE A  48      10.693  69.374  54.927  1.00  0.00      LA0  O  
ATOM    444  CB  ILE A  48      11.193  70.437  57.879  1.00  0.00      LA0  C  
ATOM    445  CG1 ILE A  48      11.851  71.313  58.951  1.00  0.00      LA0  C  
ATOM    446  CG2 ILE A  48      10.933  69.045  58.437  1.00  0.00      LA0  C  
ATOM    447  CD1 ILE A  48      11.151  71.245  60.308  1.00  0.00      LA0  C  
ATOM    448  H   ILE A  48      10.923  71.872  55.394  1.00  0.00      LA0  H  
ATOM    449  N   TYR A  49      12.544  68.287  55.644  1.00  0.00      LA0  N  
ATOM    450  CA  TYR A  49      12.162  67.052  54.968  1.00  0.00      LA0  C  
ATOM    451  C   TYR A  49      11.904  65.974  56.010  1.00  0.00      LA0  C  
ATOM    452  O   TYR A  49      11.874  66.287  57.195  1.00  0.00      LA0  O  
ATOM    453  CB  TYR A  49      13.183  66.688  53.874  1.00  0.00      LA0  C  
ATOM    454  CG  TYR A  49      14.513  66.196  54.405  1.00  0.00      LA0  C  
ATOM    455  CD1 TYR A  49      15.371  67.068  55.107  1.00  0.00      LA0  C  
ATOM    456  CD2 TYR A  49      14.860  64.853  54.156  1.00  0.00      LA0  C  
ATOM    457  CE1 TYR A  49      16.598  66.579  55.584  1.00  0.00      LA0  C  
ATOM    458  CE2 TYR A  49      16.087  64.366  54.626  1.00  0.00      LA0  C  
ATOM    459  CZ  TYR A  49      16.933  65.231  55.347  1.00  0.00      LA0  C  
ATOM    460  OH  TYR A  49      18.123  64.738  55.842  1.00  0.00      LA0  O  
ATOM    461  H   TYR A  49      13.305  68.287  56.294  1.00  0.00      LA0  H  
ATOM    462  HH  TYR A  49      18.014  63.800  55.953  1.00  0.00      LA0  H  
ATOM    463  N   ASP A  50      11.675  64.722  55.565  1.00  0.00      LA0  N  
ATOM    464  CA  ASP A  50      11.387  63.638  56.526  1.00  0.00      LA0  C  
ATOM    465  C   ASP A  50      10.194  63.866  57.449  1.00  0.00      LA0  C  
ATOM    466  O   ASP A  50      10.096  63.302  58.535  1.00  0.00      LA0  O  
ATOM    467  CB  ASP A  50      12.577  63.348  57.450  1.00  0.00      LA0  C  
ATOM    468  CG  ASP A  50      13.676  62.548  56.795  1.00  0.00      LA0  C  
ATOM    469  OD1 ASP A  50      13.375  61.580  56.099  1.00  0.00      LA0  O  
ATOM    470  OD2 ASP A  50      14.836  62.877  57.030  1.00  0.00      LA0  O1-
ATOM    471  H   ASP A  50      11.766  64.504  54.595  1.00  0.00      LA0  H  
ATOM    472  N   ALA A  51       9.352  64.830  57.032  1.00  0.00      LA0  N  
ATOM    473  CA  ALA A  51       8.380  65.484  57.919  1.00  0.00      LA0  C  
ATOM    474  C   ALA A  51       8.910  66.157  59.189  1.00  0.00      LA0  C  
ATOM    475  O   ALA A  51       8.160  66.822  59.897  1.00  0.00      LA0  O  
ATOM    476  CB  ALA A  51       7.239  64.536  58.307  1.00  0.00      LA0  C  
ATOM    477  H   ALA A  51       9.466  65.137  56.088  1.00  0.00      LA0  H  
ATOM    478  N   SER A  52      10.215  65.962  59.438  1.00  0.00      LA0  N  
ATOM    479  CA  SER A  52      10.777  66.176  60.766  1.00  0.00      LA0  C  
ATOM    480  C   SER A  52      12.169  66.802  60.751  1.00  0.00      LA0  C  
ATOM    481  O   SER A  52      12.492  67.685  61.539  1.00  0.00      LA0  O  
ATOM    482  CB  SER A  52      10.788  64.844  61.525  1.00  0.00      LA0  C  
ATOM    483  OG  SER A  52       9.603  64.095  61.216  1.00  0.00      LA0  O  
ATOM    484  H   SER A  52      10.800  65.599  58.718  1.00  0.00      LA0  H  
ATOM    485  HG  SER A  52       9.767  63.661  60.378  1.00  0.00      LA0  H  
ATOM    486  N   SER A  53      12.985  66.306  59.810  1.00  0.00      LA0  N  
ATOM    487  CA  SER A  53      14.377  66.746  59.755  1.00  0.00      LA0  C  
ATOM    488  C   SER A  53      14.572  68.104  59.107  1.00  0.00      LA0  C  
ATOM    489  O   SER A  53      14.096  68.382  58.012  1.00  0.00      LA0  O  
ATOM    490  CB  SER A  53      15.202  65.687  59.026  1.00  0.00      LA0  C  
ATOM    491  OG  SER A  53      14.834  64.391  59.513  1.00  0.00      LA0  O  
ATOM    492  H   SER A  53      12.676  65.672  59.102  1.00  0.00      LA0  H  
ATOM    493  HG  SER A  53      14.923  63.795  58.761  1.00  0.00      LA0  H  
ATOM    494  N   LEU A  54      15.307  68.957  59.831  1.00  0.00      LA0  N  
ATOM    495  CA  LEU A  54      15.582  70.267  59.240  1.00  0.00      LA0  C  
ATOM    496  C   LEU A  54      16.532  70.169  58.061  1.00  0.00      LA0  C  
ATOM    497  O   LEU A  54      17.526  69.455  58.092  1.00  0.00      LA0  O  
ATOM    498  CB  LEU A  54      16.125  71.261  60.276  1.00  0.00      LA0  C  
ATOM    499  CG  LEU A  54      15.103  71.827  61.275  1.00  0.00      LA0  C  
ATOM    500  CD1 LEU A  54      14.666  70.831  62.354  1.00  0.00      LA0  C  
ATOM    501  CD2 LEU A  54      15.616  73.122  61.907  1.00  0.00      LA0  C  
ATOM    502  H   LEU A  54      15.715  68.664  60.692  1.00  0.00      LA0  H  
ATOM    503  N   ALA A  55      16.155  70.903  57.011  1.00  0.00      LA0  N  
ATOM    504  CA  ALA A  55      17.020  70.950  55.838  1.00  0.00      LA0  C  
ATOM    505  C   ALA A  55      18.090  72.010  56.004  1.00  0.00      LA0  C  
ATOM    506  O   ALA A  55      18.133  72.728  56.997  1.00  0.00      LA0  O  
ATOM    507  CB  ALA A  55      16.189  71.263  54.594  1.00  0.00      LA0  C  
ATOM    508  H   ALA A  55      15.362  71.505  57.094  1.00  0.00      LA0  H  
ATOM    509  N   SER A  56      18.952  72.114  54.980  1.00  0.00      LA0  N  
ATOM    510  CA  SER A  56      19.960  73.163  55.108  1.00  0.00      LA0  C  
ATOM    511  C   SER A  56      19.376  74.570  55.098  1.00  0.00      LA0  C  
ATOM    512  O   SER A  56      18.390  74.869  54.423  1.00  0.00      LA0  O  
ATOM    513  CB  SER A  56      21.049  72.988  54.047  1.00  0.00      LA0  C  
ATOM    514  OG  SER A  56      22.194  73.772  54.397  1.00  0.00      LA0  O  
ATOM    515  H   SER A  56      18.890  71.529  54.168  1.00  0.00      LA0  H  
ATOM    516  HG  SER A  56      22.903  73.476  53.838  1.00  0.00      LA0  H  
ATOM    517  N   GLY A  57      20.024  75.419  55.913  1.00  0.00      LA0  N  
ATOM    518  CA  GLY A  57      19.588  76.810  56.059  1.00  0.00      LA0  C  
ATOM    519  C   GLY A  57      18.129  76.971  56.457  1.00  0.00      LA0  C  
ATOM    520  O   GLY A  57      17.294  77.437  55.684  1.00  0.00      LA0  O  
ATOM    521  H   GLY A  57      20.854  75.071  56.349  1.00  0.00      LA0  H  
ATOM    522  N   VAL A  58      17.855  76.525  57.690  1.00  0.00      LA0  N  
ATOM    523  CA  VAL A  58      16.502  76.616  58.241  1.00  0.00      LA0  C  
ATOM    524  C   VAL A  58      16.603  77.081  59.682  1.00  0.00      LA0  C  
ATOM    525  O   VAL A  58      17.378  76.538  60.459  1.00  0.00      LA0  O  
ATOM    526  CB  VAL A  58      15.800  75.246  58.151  1.00  0.00      LA0  C  
ATOM    527  CG1 VAL A  58      14.434  75.195  58.846  1.00  0.00      LA0  C  
ATOM    528  CG2 VAL A  58      15.667  74.827  56.691  1.00  0.00      LA0  C  
ATOM    529  H   VAL A  58      18.564  76.106  58.258  1.00  0.00      LA0  H  
ATOM    530  N   PRO A  59      15.819  78.130  60.024  1.00  0.00      LA0  N  
ATOM    531  CA  PRO A  59      15.810  78.568  61.421  1.00  0.00      LA0  C  
ATOM    532  C   PRO A  59      15.204  77.524  62.349  1.00  0.00      LA0  C  
ATOM    533  O   PRO A  59      14.093  77.040  62.161  1.00  0.00      LA0  O  
ATOM    534  CB  PRO A  59      15.015  79.878  61.349  1.00  0.00      LA0  C  
ATOM    535  CG  PRO A  59      14.101  79.739  60.132  1.00  0.00      LA0  C  
ATOM    536  CD  PRO A  59      14.943  78.919  59.161  1.00  0.00      LA0  C  
ATOM    537  N   SER A  60      15.982  77.227  63.397  1.00  0.00      LA0  N  
ATOM    538  CA  SER A  60      15.647  76.154  64.339  1.00  0.00      LA0  C  
ATOM    539  C   SER A  60      14.329  76.216  65.110  1.00  0.00      LA0  C  
ATOM    540  O   SER A  60      14.013  75.351  65.913  1.00  0.00      LA0  O  
ATOM    541  CB  SER A  60      16.820  75.980  65.303  1.00  0.00      LA0  C  
ATOM    542  OG  SER A  60      18.023  76.434  64.661  1.00  0.00      LA0  O  
ATOM    543  H   SER A  60      16.916  77.583  63.453  1.00  0.00      LA0  H  
ATOM    544  HG  SER A  60      18.716  75.852  64.950  1.00  0.00      LA0  H  
ATOM    545  N   ARG A  61      13.557  77.282  64.842  1.00  0.00      LA0  N  
ATOM    546  CA  ARG A  61      12.216  77.313  65.420  1.00  0.00      LA0  C  
ATOM    547  C   ARG A  61      11.250  76.308  64.808  1.00  0.00      LA0  C  
ATOM    548  O   ARG A  61      10.249  75.930  65.408  1.00  0.00      LA0  O  
ATOM    549  CB  ARG A  61      11.656  78.742  65.400  1.00  0.00      LA0  C  
ATOM    550  CG  ARG A  61      11.691  79.417  64.026  1.00  0.00      LA0  C  
ATOM    551  CD  ARG A  61      11.307  80.895  64.088  1.00  0.00      LA0  C  
ATOM    552  NE  ARG A  61      11.543  81.536  62.798  1.00  0.00      LA0  N  
ATOM    553  CZ  ARG A  61      12.091  82.763  62.694  1.00  0.00      LA0  C  
ATOM    554  NH1 ARG A  61      12.414  83.474  63.764  1.00  0.00      LA0  N1+
ATOM    555  NH2 ARG A  61      12.308  83.289  61.504  1.00  0.00      LA0  N  
ATOM    556  H   ARG A  61      13.828  77.905  64.116  1.00  0.00      LA0  H  
ATOM    557  HE  ARG A  61      11.227  81.101  61.946  1.00  0.00      LA0  H  
ATOM    558 HH11 ARG A  61      12.725  84.427  63.609  1.00  0.00      LA0  H  
ATOM    559 HH12 ARG A  61      12.337  83.119  64.690  1.00  0.00      LA0  H  
ATOM    560 HH21 ARG A  61      12.739  84.196  61.439  1.00  0.00      LA0  H  
ATOM    561 HH22 ARG A  61      12.005  82.829  60.658  1.00  0.00      LA0  H  
ATOM    562  N   PHE A  62      11.592  75.874  63.588  1.00  0.00      LA0  N  
ATOM    563  CA  PHE A  62      10.766  74.817  63.017  1.00  0.00      LA0  C  
ATOM    564  C   PHE A  62      11.158  73.446  63.520  1.00  0.00      LA0  C  
ATOM    565  O   PHE A  62      12.318  73.061  63.484  1.00  0.00      LA0  O  
ATOM    566  CB  PHE A  62      10.837  74.846  61.490  1.00  0.00      LA0  C  
ATOM    567  CG  PHE A  62      10.312  76.161  60.971  1.00  0.00      LA0  C  
ATOM    568  CD1 PHE A  62       8.924  76.414  61.003  1.00  0.00      LA0  C  
ATOM    569  CD2 PHE A  62      11.222  77.113  60.468  1.00  0.00      LA0  C  
ATOM    570  CE1 PHE A  62       8.438  77.647  60.532  1.00  0.00      LA0  C  
ATOM    571  CE2 PHE A  62      10.735  78.346  59.996  1.00  0.00      LA0  C  
ATOM    572  CZ  PHE A  62       9.349  78.602  60.039  1.00  0.00      LA0  C  
ATOM    573  H   PHE A  62      12.445  76.153  63.142  1.00  0.00      LA0  H  
ATOM    574  N   SER A  63      10.134  72.722  63.973  1.00  0.00      LA0  N  
ATOM    575  CA  SER A  63      10.386  71.315  64.252  1.00  0.00      LA0  C  
ATOM    576  C   SER A  63       9.345  70.482  63.535  1.00  0.00      LA0  C  
ATOM    577  O   SER A  63       8.333  71.012  63.089  1.00  0.00      LA0  O  
ATOM    578  CB  SER A  63      10.409  71.080  65.767  1.00  0.00      LA0  C  
ATOM    579  OG  SER A  63       9.220  71.590  66.385  1.00  0.00      LA0  O  
ATOM    580  H   SER A  63       9.202  73.083  64.027  1.00  0.00      LA0  H  
ATOM    581  HG  SER A  63       9.074  72.468  66.042  1.00  0.00      LA0  H  
ATOM    582  N   GLY A  64       9.619  69.182  63.424  1.00  0.00      LA0  N  
ATOM    583  CA  GLY A  64       8.590  68.354  62.812  1.00  0.00      LA0  C  
ATOM    584  C   GLY A  64       8.234  67.215  63.734  1.00  0.00      LA0  C  
ATOM    585  O   GLY A  64       9.054  66.762  64.523  1.00  0.00      LA0  O  
ATOM    586  H   GLY A  64      10.441  68.749  63.793  1.00  0.00      LA0  H  
ATOM    587  N   SER A  65       6.977  66.793  63.611  1.00  0.00      LA0  N  
ATOM    588  CA  SER A  65       6.527  65.632  64.365  1.00  0.00      LA0  C  
ATOM    589  C   SER A  65       5.632  64.822  63.453  1.00  0.00      LA0  C  
ATOM    590  O   SER A  65       5.160  65.344  62.448  1.00  0.00      LA0  O  
ATOM    591  CB  SER A  65       5.809  66.090  65.639  1.00  0.00      LA0  C  
ATOM    592  OG  SER A  65       5.544  64.973  66.496  1.00  0.00      LA0  O  
ATOM    593  H   SER A  65       6.352  67.234  62.966  1.00  0.00      LA0  H  
ATOM    594  HG  SER A  65       5.453  65.325  67.373  1.00  0.00      LA0  H  
ATOM    595  N   ARG A  66       5.444  63.543  63.808  1.00  0.00      LA0  N  
ATOM    596  CA  ARG A  66       4.782  62.641  62.868  1.00  0.00      LA0  C  
ATOM    597  C   ARG A  66       4.354  61.344  63.541  1.00  0.00      LA0  C  
ATOM    598  O   ARG A  66       5.086  60.810  64.363  1.00  0.00      LA0  O  
ATOM    599  CB  ARG A  66       5.748  62.345  61.706  1.00  0.00      LA0  C  
ATOM    600  CG  ARG A  66       5.142  61.470  60.618  1.00  0.00      LA0  C  
ATOM    601  CD  ARG A  66       6.100  61.054  59.511  1.00  0.00      LA0  C  
ATOM    602  NE  ARG A  66       5.433  60.002  58.759  1.00  0.00      LA0  N  
ATOM    603  CZ  ARG A  66       5.913  58.750  58.770  1.00  0.00      LA0  C  
ATOM    604  NH1 ARG A  66       5.137  57.761  58.377  1.00  0.00      LA0  N1+
ATOM    605  NH2 ARG A  66       7.142  58.472  59.164  1.00  0.00      LA0  N  
ATOM    606  H   ARG A  66       5.805  63.192  64.674  1.00  0.00      LA0  H  
ATOM    607  HE  ARG A  66       4.518  60.148  58.379  1.00  0.00      LA0  H  
ATOM    608 HH11 ARG A  66       5.534  56.833  58.375  1.00  0.00      LA0  H  
ATOM    609 HH12 ARG A  66       4.189  57.929  58.104  1.00  0.00      LA0  H  
ATOM    610 HH21 ARG A  66       7.392  57.492  59.231  1.00  0.00      LA0  H  
ATOM    611 HH22 ARG A  66       7.824  59.180  59.366  1.00  0.00      LA0  H  
ATOM    612  N   SER A  67       3.180  60.845  63.121  1.00  0.00      LA0  N  
ATOM    613  CA  SER A  67       2.974  59.395  63.167  1.00  0.00      LA0  C  
ATOM    614  C   SER A  67       2.073  59.005  62.016  1.00  0.00      LA0  C  
ATOM    615  O   SER A  67       1.218  59.775  61.589  1.00  0.00      LA0  O  
ATOM    616  CB  SER A  67       2.423  58.863  64.502  1.00  0.00      LA0  C  
ATOM    617  OG  SER A  67       2.540  57.432  64.511  1.00  0.00      LA0  O  
ATOM    618  H   SER A  67       2.567  61.404  62.555  1.00  0.00      LA0  H  
ATOM    619  HG  SER A  67       2.048  57.107  65.281  1.00  0.00      LA0  H  
ATOM    620  N   GLY A  68       2.343  57.807  61.476  1.00  0.00      LA0  N  
ATOM    621  CA  GLY A  68       1.671  57.391  60.239  1.00  0.00      LA0  C  
ATOM    622  C   GLY A  68       1.717  58.430  59.124  1.00  0.00      LA0  C  
ATOM    623  O   GLY A  68       2.777  58.893  58.715  1.00  0.00      LA0  O  
ATOM    624  H   GLY A  68       2.928  57.205  62.023  1.00  0.00      LA0  H  
ATOM    625  N   THR A  69       0.526  58.813  58.661  1.00  0.00      LA0  N  
ATOM    626  CA  THR A  69       0.547  59.921  57.713  1.00  0.00      LA0  C  
ATOM    627  C   THR A  69      -0.078  61.208  58.230  1.00  0.00      LA0  C  
ATOM    628  O   THR A  69      -0.650  62.006  57.496  1.00  0.00      LA0  O  
ATOM    629  CB  THR A  69      -0.077  59.481  56.397  1.00  0.00      LA0  C  
ATOM    630  CG2 THR A  69       0.861  58.591  55.579  1.00  0.00      LA0  C  
ATOM    631  OG1 THR A  69      -1.304  58.801  56.657  1.00  0.00      LA0  O  
ATOM    632  H   THR A  69      -0.335  58.365  58.894  1.00  0.00      LA0  H  
ATOM    633  HG1 THR A  69      -1.843  58.957  55.879  1.00  0.00      LA0  H  
ATOM    634  N   LYS A  70       0.064  61.377  59.549  1.00  0.00      LA0  N  
ATOM    635  CA  LYS A  70      -0.276  62.663  60.146  1.00  0.00      LA0  C  
ATOM    636  C   LYS A  70       1.008  63.357  60.553  1.00  0.00      LA0  C  
ATOM    637  O   LYS A  70       1.877  62.774  61.192  1.00  0.00      LA0  O  
ATOM    638  CB  LYS A  70      -1.213  62.462  61.342  1.00  0.00      LA0  C  
ATOM    639  CG  LYS A  70      -2.526  61.773  60.949  1.00  0.00      LA0  C  
ATOM    640  CD  LYS A  70      -3.427  61.404  62.134  1.00  0.00      LA0  C  
ATOM    641  CE  LYS A  70      -4.024  62.584  62.910  1.00  0.00      LA0  C  
ATOM    642  NZ  LYS A  70      -4.976  63.322  62.069  1.00  0.00      LA0  N1+
ATOM    643  H   LYS A  70       0.555  60.702  60.099  1.00  0.00      LA0  H  
ATOM    644  HZ1 LYS A  70      -5.513  64.023  62.613  1.00  0.00      LA0  H  
ATOM    645  HZ2 LYS A  70      -4.475  63.829  61.306  1.00  0.00      LA0  H  
ATOM    646  HZ3 LYS A  70      -5.639  62.689  61.578  1.00  0.00      LA0  H  
ATOM    647  N   PHE A  71       1.106  64.607  60.099  1.00  0.00      LA0  N  
ATOM    648  CA  PHE A  71       2.375  65.315  60.226  1.00  0.00      LA0  C  
ATOM    649  C   PHE A  71       2.154  66.659  60.875  1.00  0.00      LA0  C  
ATOM    650  O   PHE A  71       1.090  67.251  60.731  1.00  0.00      LA0  O  
ATOM    651  CB  PHE A  71       3.021  65.569  58.860  1.00  0.00      LA0  C  
ATOM    652  CG  PHE A  71       2.818  64.427  57.891  1.00  0.00      LA0  C  
ATOM    653  CD1 PHE A  71       1.764  64.503  56.955  1.00  0.00      LA0  C  
ATOM    654  CD2 PHE A  71       3.685  63.315  57.924  1.00  0.00      LA0  C  
ATOM    655  CE1 PHE A  71       1.578  63.456  56.034  1.00  0.00      LA0  C  
ATOM    656  CE2 PHE A  71       3.501  62.264  57.006  1.00  0.00      LA0  C  
ATOM    657  CZ  PHE A  71       2.449  62.348  56.071  1.00  0.00      LA0  C  
ATOM    658  H   PHE A  71       0.327  65.062  59.668  1.00  0.00      LA0  H  
ATOM    659  N   THR A  72       3.201  67.124  61.556  1.00  0.00      LA0  N  
ATOM    660  CA  THR A  72       3.016  68.342  62.328  1.00  0.00      LA0  C  
ATOM    661  C   THR A  72       4.248  69.228  62.363  1.00  0.00      LA0  C  
ATOM    662  O   THR A  72       5.170  69.032  63.152  1.00  0.00      LA0  O  
ATOM    663  CB  THR A  72       2.569  67.994  63.750  1.00  0.00      LA0  C  
ATOM    664  CG2 THR A  72       1.867  69.180  64.408  1.00  0.00      LA0  C  
ATOM    665  OG1 THR A  72       1.724  66.833  63.757  1.00  0.00      LA0  O  
ATOM    666  H   THR A  72       4.015  66.557  61.662  1.00  0.00      LA0  H  
ATOM    667  HG1 THR A  72       1.443  66.713  64.654  1.00  0.00      LA0  H  
ATOM    668  N   LEU A  73       4.215  70.239  61.482  1.00  0.00      LA0  N  
ATOM    669  CA  LEU A  73       5.211  71.303  61.584  1.00  0.00      LA0  C  
ATOM    670  C   LEU A  73       4.973  72.110  62.836  1.00  0.00      LA0  C  
ATOM    671  O   LEU A  73       4.112  72.976  62.926  1.00  0.00      LA0  O  
ATOM    672  CB  LEU A  73       5.184  72.213  60.356  1.00  0.00      LA0  C  
ATOM    673  CG  LEU A  73       6.264  73.301  60.318  1.00  0.00      LA0  C  
ATOM    674  CD1 LEU A  73       7.673  72.714  60.282  1.00  0.00      LA0  C  
ATOM    675  CD2 LEU A  73       6.035  74.285  59.171  1.00  0.00      LA0  C  
ATOM    676  H   LEU A  73       3.407  70.343  60.901  1.00  0.00      LA0  H  
ATOM    677  N   THR A  74       5.768  71.739  63.824  1.00  0.00      LA0  N  
ATOM    678  CA  THR A  74       5.611  72.405  65.097  1.00  0.00      LA0  C  
ATOM    679  C   THR A  74       6.497  73.634  65.165  1.00  0.00      LA0  C  
ATOM    680  O   THR A  74       7.704  73.578  65.384  1.00  0.00      LA0  O  
ATOM    681  CB  THR A  74       5.877  71.378  66.196  1.00  0.00      LA0  C  
ATOM    682  CG2 THR A  74       5.515  71.913  67.585  1.00  0.00      LA0  C  
ATOM    683  OG1 THR A  74       5.143  70.172  65.909  1.00  0.00      LA0  O  
ATOM    684  H   THR A  74       6.515  71.098  63.639  1.00  0.00      LA0  H  
ATOM    685  HG1 THR A  74       5.405  69.883  65.038  1.00  0.00      LA0  H  
ATOM    686  N   ILE A  75       5.838  74.772  64.926  1.00  0.00      LA0  N  
ATOM    687  CA  ILE A  75       6.585  76.012  65.101  1.00  0.00      LA0  C  
ATOM    688  C   ILE A  75       6.670  76.356  66.572  1.00  0.00      LA0  C  
ATOM    689  O   ILE A  75       5.690  76.691  67.227  1.00  0.00      LA0  O  
ATOM    690  CB  ILE A  75       5.978  77.168  64.294  1.00  0.00      LA0  C  
ATOM    691  CG1 ILE A  75       5.690  76.745  62.850  1.00  0.00      LA0  C  
ATOM    692  CG2 ILE A  75       6.880  78.407  64.353  1.00  0.00      LA0  C  
ATOM    693  CD1 ILE A  75       5.070  77.862  62.006  1.00  0.00      LA0  C  
ATOM    694  H   ILE A  75       4.845  74.753  64.783  1.00  0.00      LA0  H  
ATOM    695  N   SER A  76       7.904  76.227  67.066  1.00  0.00      LA0  N  
ATOM    696  CA  SER A  76       8.120  76.446  68.491  1.00  0.00      LA0  C  
ATOM    697  C   SER A  76       7.911  77.881  68.941  1.00  0.00      LA0  C  
ATOM    698  O   SER A  76       7.486  78.140  70.061  1.00  0.00      LA0  O  
ATOM    699  CB  SER A  76       9.508  75.945  68.881  1.00  0.00      LA0  C  
ATOM    700  OG  SER A  76      10.475  76.532  68.007  1.00  0.00      LA0  O  
ATOM    701  H   SER A  76       8.650  75.961  66.453  1.00  0.00      LA0  H  
ATOM    702  HG  SER A  76      10.588  75.921  67.283  1.00  0.00      LA0  H  
ATOM    703  N   SER A  77       8.218  78.798  68.017  1.00  0.00      LA0  N  
ATOM    704  CA  SER A  77       7.947  80.199  68.310  1.00  0.00      LA0  C  
ATOM    705  C   SER A  77       7.801  80.981  67.026  1.00  0.00      LA0  C  
ATOM    706  O   SER A  77       8.752  81.140  66.269  1.00  0.00      LA0  O  
ATOM    707  CB  SER A  77       9.061  80.783  69.186  1.00  0.00      LA0  C  
ATOM    708  OG  SER A  77       8.521  81.759  70.082  1.00  0.00      LA0  O  
ATOM    709  H   SER A  77       8.688  78.531  67.177  1.00  0.00      LA0  H  
ATOM    710  HG  SER A  77       8.710  82.611  69.684  1.00  0.00      LA0  H  
ATOM    711  N   LEU A  78       6.567  81.451  66.791  1.00  0.00      LA0  N  
ATOM    712  CA  LEU A  78       6.449  82.330  65.630  1.00  0.00      LA0  C  
ATOM    713  C   LEU A  78       7.024  83.707  65.898  1.00  0.00      LA0  C  
ATOM    714  O   LEU A  78       6.671  84.378  66.859  1.00  0.00      LA0  O  
ATOM    715  CB  LEU A  78       5.005  82.458  65.146  1.00  0.00      LA0  C  
ATOM    716  CG  LEU A  78       4.945  83.184  63.796  1.00  0.00      LA0  C  
ATOM    717  CD1 LEU A  78       5.265  82.255  62.623  1.00  0.00      LA0  C  
ATOM    718  CD2 LEU A  78       3.651  83.966  63.617  1.00  0.00      LA0  C  
ATOM    719  H   LEU A  78       5.818  81.264  67.429  1.00  0.00      LA0  H  
ATOM    720  N   GLN A  79       7.938  84.090  65.005  1.00  0.00      LA0  N  
ATOM    721  CA  GLN A  79       8.492  85.432  65.117  1.00  0.00      LA0  C  
ATOM    722  C   GLN A  79       8.137  86.197  63.845  1.00  0.00      LA0  C  
ATOM    723  O   GLN A  79       7.894  85.573  62.818  1.00  0.00      LA0  O  
ATOM    724  CB  GLN A  79      10.002  85.323  65.382  1.00  0.00      LA0  C  
ATOM    725  CG  GLN A  79      10.424  84.364  66.508  1.00  0.00      LA0  C  
ATOM    726  CD  GLN A  79       9.842  84.761  67.854  1.00  0.00      LA0  C  
ATOM    727  NE2 GLN A  79      10.175  85.993  68.254  1.00  0.00      LA0  N  
ATOM    728  OE1 GLN A  79       9.160  83.995  68.522  1.00  0.00      LA0  O  
ATOM    729  H   GLN A  79       8.149  83.526  64.207  1.00  0.00      LA0  H  
ATOM    730 HE21 GLN A  79      10.750  86.595  67.703  1.00  0.00      LA0  H  
ATOM    731 HE22 GLN A  79       9.826  86.302  69.137  1.00  0.00      LA0  H  
ATOM    732  N   PRO A  80       8.054  87.553  63.941  1.00  0.00      LA0  N  
ATOM    733  CA  PRO A  80       7.570  88.365  62.810  1.00  0.00      LA0  C  
ATOM    734  C   PRO A  80       8.133  88.066  61.426  1.00  0.00      LA0  C  
ATOM    735  O   PRO A  80       7.423  88.004  60.426  1.00  0.00      LA0  O  
ATOM    736  CB  PRO A  80       7.831  89.798  63.278  1.00  0.00      LA0  C  
ATOM    737  CG  PRO A  80       7.715  89.731  64.795  1.00  0.00      LA0  C  
ATOM    738  CD  PRO A  80       8.336  88.377  65.114  1.00  0.00      LA0  C  
ATOM    739  N   GLU A  81       9.456  87.856  61.399  1.00  0.00      LA0  N  
ATOM    740  CA  GLU A  81      10.080  87.640  60.098  1.00  0.00      LA0  C  
ATOM    741  C   GLU A  81       9.693  86.348  59.383  1.00  0.00      LA0  C  
ATOM    742  O   GLU A  81       9.966  86.147  58.198  1.00  0.00      LA0  O  
ATOM    743  CB  GLU A  81      11.600  87.852  60.196  1.00  0.00      LA0  C  
ATOM    744  CG  GLU A  81      12.493  86.653  60.561  1.00  0.00      LA0  C  
ATOM    745  CD  GLU A  81      12.385  86.168  62.003  1.00  0.00      LA0  C  
ATOM    746  OE1 GLU A  81      11.300  86.096  62.568  1.00  0.00      LA0  O  
ATOM    747  OE2 GLU A  81      13.396  85.726  62.538  1.00  0.00      LA0  O1-
ATOM    748  H   GLU A  81      10.004  87.740  62.229  1.00  0.00      LA0  H  
ATOM    749  N   ASP A  82       8.997  85.489  60.145  1.00  0.00      LA0  N  
ATOM    750  CA  ASP A  82       8.432  84.300  59.524  1.00  0.00      LA0  C  
ATOM    751  C   ASP A  82       6.941  84.303  59.234  1.00  0.00      LA0  C  
ATOM    752  O   ASP A  82       6.309  83.255  59.140  1.00  0.00      LA0  O  
ATOM    753  CB  ASP A  82       8.874  83.027  60.251  1.00  0.00      LA0  C  
ATOM    754  CG  ASP A  82      10.216  82.534  59.721  1.00  0.00      LA0  C  
ATOM    755  OD1 ASP A  82      10.648  81.455  60.097  1.00  0.00      LA0  O  
ATOM    756  OD2 ASP A  82      10.890  83.221  58.962  1.00  0.00      LA0  O1-
ATOM    757  H   ASP A  82       8.879  85.665  61.123  1.00  0.00      LA0  H  
ATOM    758  N   PHE A  83       6.410  85.520  59.004  1.00  0.00      LA0  N  
ATOM    759  CA  PHE A  83       5.106  85.597  58.331  1.00  0.00      LA0  C  
ATOM    760  C   PHE A  83       5.126  84.886  56.982  1.00  0.00      LA0  C  
ATOM    761  O   PHE A  83       5.863  85.270  56.079  1.00  0.00      LA0  O  
ATOM    762  CB  PHE A  83       4.689  87.067  58.148  1.00  0.00      LA0  C  
ATOM    763  CG  PHE A  83       3.357  87.175  57.433  1.00  0.00      LA0  C  
ATOM    764  CD1 PHE A  83       3.330  87.611  56.091  1.00  0.00      LA0  C  
ATOM    765  CD2 PHE A  83       2.168  86.820  58.103  1.00  0.00      LA0  C  
ATOM    766  CE1 PHE A  83       2.105  87.653  55.397  1.00  0.00      LA0  C  
ATOM    767  CE2 PHE A  83       0.941  86.860  57.412  1.00  0.00      LA0  C  
ATOM    768  CZ  PHE A  83       0.923  87.261  56.060  1.00  0.00      LA0  C  
ATOM    769  H   PHE A  83       6.910  86.352  59.253  1.00  0.00      LA0  H  
ATOM    770  N   ALA A  84       4.313  83.823  56.887  1.00  0.00      LA0  N  
ATOM    771  CA  ALA A  84       4.394  83.021  55.669  1.00  0.00      LA0  C  
ATOM    772  C   ALA A  84       3.227  82.078  55.487  1.00  0.00      LA0  C  
ATOM    773  O   ALA A  84       2.423  81.845  56.381  1.00  0.00      LA0  O  
ATOM    774  CB  ALA A  84       5.666  82.167  55.655  1.00  0.00      LA0  C  
ATOM    775  H   ALA A  84       3.723  83.553  57.650  1.00  0.00      LA0  H  
ATOM    776  N   THR A  85       3.199  81.520  54.273  1.00  0.00      LA0  N  
ATOM    777  CA  THR A  85       2.336  80.370  54.049  1.00  0.00      LA0  C  
ATOM    778  C   THR A  85       3.153  79.090  54.117  1.00  0.00      LA0  C  
ATOM    779  O   THR A  85       4.067  78.865  53.334  1.00  0.00      LA0  O  
ATOM    780  CB  THR A  85       1.640  80.541  52.698  1.00  0.00      LA0  C  
ATOM    781  CG2 THR A  85       0.701  79.384  52.351  1.00  0.00      LA0  C  
ATOM    782  OG1 THR A  85       0.924  81.781  52.694  1.00  0.00      LA0  O  
ATOM    783  H   THR A  85       3.885  81.774  53.589  1.00  0.00      LA0  H  
ATOM    784  HG1 THR A  85       1.566  82.464  52.836  1.00  0.00      LA0  H  
ATOM    785  N   TYR A  86       2.806  78.276  55.115  1.00  0.00      LA0  N  
ATOM    786  CA  TYR A  86       3.548  77.032  55.291  1.00  0.00      LA0  C  
ATOM    787  C   TYR A  86       2.920  75.865  54.572  1.00  0.00      LA0  C  
ATOM    788  O   TYR A  86       1.835  75.412  54.912  1.00  0.00      LA0  O  
ATOM    789  CB  TYR A  86       3.719  76.738  56.783  1.00  0.00      LA0  C  
ATOM    790  CG  TYR A  86       4.659  77.771  57.349  1.00  0.00      LA0  C  
ATOM    791  CD1 TYR A  86       4.149  78.859  58.087  1.00  0.00      LA0  C  
ATOM    792  CD2 TYR A  86       6.032  77.625  57.081  1.00  0.00      LA0  C  
ATOM    793  CE1 TYR A  86       5.032  79.868  58.507  1.00  0.00      LA0  C  
ATOM    794  CE2 TYR A  86       6.910  78.631  57.499  1.00  0.00      LA0  C  
ATOM    795  CZ  TYR A  86       6.398  79.751  58.175  1.00  0.00      LA0  C  
ATOM    796  OH  TYR A  86       7.281  80.760  58.488  1.00  0.00      LA0  O  
ATOM    797  H   TYR A  86       2.047  78.513  55.722  1.00  0.00      LA0  H  
ATOM    798  HH  TYR A  86       6.819  81.471  58.933  1.00  0.00      LA0  H  
ATOM    799  N   TYR A  87       3.635  75.400  53.547  1.00  0.00      LA0  N  
ATOM    800  CA  TYR A  87       3.104  74.242  52.829  1.00  0.00      LA0  C  
ATOM    801  C   TYR A  87       3.606  72.941  53.403  1.00  0.00      LA0  C  
ATOM    802  O   TYR A  87       4.722  72.864  53.903  1.00  0.00      LA0  O  
ATOM    803  CB  TYR A  87       3.492  74.280  51.351  1.00  0.00      LA0  C  
ATOM    804  CG  TYR A  87       2.801  75.413  50.638  1.00  0.00      LA0  C  
ATOM    805  CD1 TYR A  87       1.498  75.206  50.144  1.00  0.00      LA0  C  
ATOM    806  CD2 TYR A  87       3.481  76.636  50.479  1.00  0.00      LA0  C  
ATOM    807  CE1 TYR A  87       0.858  76.253  49.465  1.00  0.00      LA0  C  
ATOM    808  CE2 TYR A  87       2.842  77.677  49.789  1.00  0.00      LA0  C  
ATOM    809  CZ  TYR A  87       1.543  77.470  49.283  1.00  0.00      LA0  C  
ATOM    810  OH  TYR A  87       0.920  78.482  48.584  1.00  0.00      LA0  O  
ATOM    811  H   TYR A  87       4.555  75.767  53.393  1.00  0.00      LA0  H  
ATOM    812  HH  TYR A  87       1.520  79.225  48.512  1.00  0.00      LA0  H  
ATOM    813  N   CYS A  88       2.765  71.915  53.259  1.00  0.00      LA0  N  
ATOM    814  CA  CYS A  88       3.390  70.597  53.247  1.00  0.00      LA0  C  
ATOM    815  C   CYS A  88       3.481  70.070  51.835  1.00  0.00      LA0  C  
ATOM    816  O   CYS A  88       2.837  70.581  50.925  1.00  0.00      LA0  O  
ATOM    817  CB  CYS A  88       2.640  69.604  54.129  1.00  0.00      LA0  C  
ATOM    818  SG  CYS A  88       0.848  69.606  53.891  1.00  0.00      LA0  S  
ATOM    819  H   CYS A  88       1.816  72.035  52.960  1.00  0.00      LA0  H  
ATOM    820  N   LEU A  89       4.290  69.019  51.703  1.00  0.00      LA0  N  
ATOM    821  CA  LEU A  89       4.353  68.294  50.443  1.00  0.00      LA0  C  
ATOM    822  C   LEU A  89       4.481  66.824  50.738  1.00  0.00      LA0  C  
ATOM    823  O   LEU A  89       5.450  66.385  51.345  1.00  0.00      LA0  O  
ATOM    824  CB  LEU A  89       5.555  68.763  49.623  1.00  0.00      LA0  C  
ATOM    825  CG  LEU A  89       5.816  67.978  48.336  1.00  0.00      LA0  C  
ATOM    826  CD1 LEU A  89       4.599  68.000  47.426  1.00  0.00      LA0  C  
ATOM    827  CD2 LEU A  89       7.080  68.438  47.613  1.00  0.00      LA0  C  
ATOM    828  H   LEU A  89       4.882  68.747  52.464  1.00  0.00      LA0  H  
ATOM    829  N   GLY A  90       3.472  66.082  50.292  1.00  0.00      LA0  N  
ATOM    830  CA  GLY A  90       3.690  64.647  50.325  1.00  0.00      LA0  C  
ATOM    831  C   GLY A  90       4.234  64.195  48.995  1.00  0.00      LA0  C  
ATOM    832  O   GLY A  90       3.758  64.618  47.948  1.00  0.00      LA0  O  
ATOM    833  H   GLY A  90       2.734  66.481  49.744  1.00  0.00      LA0  H  
ATOM    834  N   ILE A  91       5.246  63.329  49.087  1.00  0.00      LA0  N  
ATOM    835  CA  ILE A  91       5.672  62.639  47.876  1.00  0.00      LA0  C  
ATOM    836  C   ILE A  91       5.428  61.157  48.070  1.00  0.00      LA0  C  
ATOM    837  O   ILE A  91       6.020  60.516  48.930  1.00  0.00      LA0  O  
ATOM    838  CB  ILE A  91       7.145  62.963  47.567  1.00  0.00      LA0  C  
ATOM    839  CG1 ILE A  91       7.280  64.441  47.184  1.00  0.00      LA0  C  
ATOM    840  CG2 ILE A  91       7.739  62.061  46.482  1.00  0.00      LA0  C  
ATOM    841  CD1 ILE A  91       8.696  64.852  46.771  1.00  0.00      LA0  C  
ATOM    842  H   ILE A  91       5.645  63.079  49.974  1.00  0.00      LA0  H  
ATOM    843  N   TYR A  92       4.505  60.626  47.256  1.00  0.00      LA0  N  
ATOM    844  CA  TYR A  92       4.196  59.206  47.435  1.00  0.00      LA0  C  
ATOM    845  C   TYR A  92       5.221  58.258  46.833  1.00  0.00      LA0  C  
ATOM    846  O   TYR A  92       5.052  57.660  45.777  1.00  0.00      LA0  O  
ATOM    847  CB  TYR A  92       2.756  58.893  46.987  1.00  0.00      LA0  C  
ATOM    848  CG  TYR A  92       2.367  57.442  47.217  1.00  0.00      LA0  C  
ATOM    849  CD1 TYR A  92       2.754  56.771  48.397  1.00  0.00      LA0  C  
ATOM    850  CD2 TYR A  92       1.625  56.787  46.215  1.00  0.00      LA0  C  
ATOM    851  CE1 TYR A  92       2.418  55.416  48.557  1.00  0.00      LA0  C  
ATOM    852  CE2 TYR A  92       1.294  55.433  46.371  1.00  0.00      LA0  C  
ATOM    853  CZ  TYR A  92       1.683  54.768  47.550  1.00  0.00      LA0  C  
ATOM    854  OH  TYR A  92       1.309  53.449  47.738  1.00  0.00      LA0  O  
ATOM    855  H   TYR A  92       4.095  61.207  46.548  1.00  0.00      LA0  H  
ATOM    856  HH  TYR A  92       0.630  53.272  47.091  1.00  0.00      LA0  H  
ATOM    857  N   GLY A  93       6.325  58.123  47.573  1.00  0.00      LA0  N  
ATOM    858  CA  GLY A  93       7.386  57.287  47.030  1.00  0.00      LA0  C  
ATOM    859  C   GLY A  93       8.301  58.044  46.090  1.00  0.00      LA0  C  
ATOM    860  O   GLY A  93       9.508  58.110  46.289  1.00  0.00      LA0  O  
ATOM    861  H   GLY A  93       6.464  58.692  48.387  1.00  0.00      LA0  H  
ATOM    862  N   ASP A  94       7.663  58.599  45.053  1.00  0.00      LA0  N  
ATOM    863  CA  ASP A  94       8.445  59.157  43.962  1.00  0.00      LA0  C  
ATOM    864  C   ASP A  94       7.812  60.418  43.418  1.00  0.00      LA0  C  
ATOM    865  O   ASP A  94       6.633  60.677  43.645  1.00  0.00      LA0  O  
ATOM    866  CB  ASP A  94       8.528  58.101  42.864  1.00  0.00      LA0  C  
ATOM    867  CG  ASP A  94       9.710  58.308  41.942  1.00  0.00      LA0  C  
ATOM    868  OD1 ASP A  94      10.611  59.075  42.248  1.00  0.00      LA0  O  
ATOM    869  OD2 ASP A  94       9.816  57.602  40.952  1.00  0.00      LA0  O1-
ATOM    870  H   ASP A  94       6.667  58.570  44.959  1.00  0.00      LA0  H  
ATOM    871  N   GLY A  95       8.629  61.165  42.669  1.00  0.00      LA0  N  
ATOM    872  CA  GLY A  95       8.093  62.303  41.930  1.00  0.00      LA0  C  
ATOM    873  C   GLY A  95       7.149  61.855  40.834  1.00  0.00      LA0  C  
ATOM    874  O   GLY A  95       7.548  61.397  39.770  1.00  0.00      LA0  O  
ATOM    875  H   GLY A  95       9.583  60.881  42.555  1.00  0.00      LA0  H  
ATOM    876  N   ALA A  96       5.856  61.940  41.162  1.00  0.00      LA0  N  
ATOM    877  CA  ALA A  96       4.935  61.153  40.352  1.00  0.00      LA0  C  
ATOM    878  C   ALA A  96       3.598  61.804  40.120  1.00  0.00      LA0  C  
ATOM    879  O   ALA A  96       3.198  62.703  40.853  1.00  0.00      LA0  O  
ATOM    880  CB  ALA A  96       4.671  59.826  41.044  1.00  0.00      LA0  C  
ATOM    881  H   ALA A  96       5.589  62.336  42.040  1.00  0.00      LA0  H  
ATOM    882  N   ASP A  97       2.920  61.263  39.086  1.00  0.00      LA0  N  
ATOM    883  CA  ASP A  97       1.543  61.651  38.766  1.00  0.00      LA0  C  
ATOM    884  C   ASP A  97       0.639  61.669  39.981  1.00  0.00      LA0  C  
ATOM    885  O   ASP A  97       0.531  60.685  40.710  1.00  0.00      LA0  O  
ATOM    886  CB  ASP A  97       0.958  60.724  37.692  1.00  0.00      LA0  C  
ATOM    887  CG  ASP A  97       1.561  61.013  36.328  1.00  0.00      LA0  C  
ATOM    888  OD1 ASP A  97       1.502  62.148  35.876  1.00  0.00      LA0  O  
ATOM    889  OD2 ASP A  97       2.074  60.109  35.675  1.00  0.00      LA0  O1-
ATOM    890  H   ASP A  97       3.339  60.563  38.511  1.00  0.00      LA0  H  
ATOM    891  N   ASP A  98       0.079  62.871  40.198  1.00  0.00      LA0  N  
ATOM    892  CA  ASP A  98      -0.718  63.194  41.391  1.00  0.00      LA0  C  
ATOM    893  C   ASP A  98      -0.171  62.657  42.711  1.00  0.00      LA0  C  
ATOM    894  O   ASP A  98      -0.860  62.176  43.609  1.00  0.00      LA0  O  
ATOM    895  CB  ASP A  98      -2.202  62.855  41.174  1.00  0.00      LA0  C  
ATOM    896  CG  ASP A  98      -2.768  63.684  40.029  1.00  0.00      LA0  C  
ATOM    897  OD1 ASP A  98      -2.522  63.356  38.873  1.00  0.00      LA0  O  
ATOM    898  OD2 ASP A  98      -3.464  64.666  40.273  1.00  0.00      LA0  O1-
ATOM    899  H   ASP A  98       0.099  63.510  39.425  1.00  0.00      LA0  H  
ATOM    900  N   GLY A  99       1.161  62.773  42.779  1.00  0.00      LA0  N  
ATOM    901  CA  GLY A  99       1.866  62.205  43.922  1.00  0.00      LA0  C  
ATOM    902  C   GLY A  99       2.876  63.127  44.561  1.00  0.00      LA0  C  
ATOM    903  O   GLY A  99       3.270  62.930  45.703  1.00  0.00      LA0  O  
ATOM    904  H   GLY A  99       1.643  63.106  41.968  1.00  0.00      LA0  H  
ATOM    905  N   ILE A 100       3.247  64.163  43.790  1.00  0.00      LA0  N  
ATOM    906  CA  ILE A 100       3.830  65.335  44.442  1.00  0.00      LA0  C  
ATOM    907  C   ILE A 100       2.703  66.269  44.850  1.00  0.00      LA0  C  
ATOM    908  O   ILE A 100       2.389  67.263  44.206  1.00  0.00      LA0  O  
ATOM    909  CB  ILE A 100       4.833  66.028  43.505  1.00  0.00      LA0  C  
ATOM    910  CG1 ILE A 100       5.906  65.042  43.070  1.00  0.00      LA0  C  
ATOM    911  CG2 ILE A 100       5.488  67.279  44.101  1.00  0.00      LA0  C  
ATOM    912  CD1 ILE A 100       6.914  65.712  42.141  1.00  0.00      LA0  C  
ATOM    913  H   ILE A 100       2.976  64.196  42.829  1.00  0.00      LA0  H  
ATOM    914  N   ALA A 101       2.046  65.865  45.937  1.00  0.00      LA0  N  
ATOM    915  CA  ALA A 101       0.874  66.660  46.271  1.00  0.00      LA0  C  
ATOM    916  C   ALA A 101       1.140  67.626  47.403  1.00  0.00      LA0  C  
ATOM    917  O   ALA A 101       1.487  67.254  48.519  1.00  0.00      LA0  O  
ATOM    918  CB  ALA A 101      -0.319  65.760  46.589  1.00  0.00      LA0  C  
ATOM    919  H   ALA A 101       2.426  65.148  46.529  1.00  0.00      LA0  H  
ATOM    920  N   PHE A 102       0.990  68.907  47.050  1.00  0.00      LA0  N  
ATOM    921  CA  PHE A 102       1.125  69.914  48.100  1.00  0.00      LA0  C  
ATOM    922  C   PHE A 102      -0.124  70.004  48.950  1.00  0.00      LA0  C  
ATOM    923  O   PHE A 102      -1.210  69.604  48.546  1.00  0.00      LA0  O  
ATOM    924  CB  PHE A 102       1.455  71.287  47.508  1.00  0.00      LA0  C  
ATOM    925  CG  PHE A 102       2.880  71.338  47.007  1.00  0.00      LA0  C  
ATOM    926  CD1 PHE A 102       3.905  71.750  47.887  1.00  0.00      LA0  C  
ATOM    927  CD2 PHE A 102       3.164  70.987  45.669  1.00  0.00      LA0  C  
ATOM    928  CE1 PHE A 102       5.232  71.824  47.420  1.00  0.00      LA0  C  
ATOM    929  CE2 PHE A 102       4.491  71.056  45.202  1.00  0.00      LA0  C  
ATOM    930  CZ  PHE A 102       5.510  71.482  46.080  1.00  0.00      LA0  C  
ATOM    931  H   PHE A 102       0.665  69.136  46.135  1.00  0.00      LA0  H  
ATOM    932  N   GLY A 103       0.084  70.549  50.150  1.00  0.00      LA0  N  
ATOM    933  CA  GLY A 103      -1.078  70.821  50.983  1.00  0.00      LA0  C  
ATOM    934  C   GLY A 103      -1.593  72.231  50.780  1.00  0.00      LA0  C  
ATOM    935  O   GLY A 103      -1.028  73.037  50.050  1.00  0.00      LA0  O  
ATOM    936  H   GLY A 103       1.002  70.865  50.389  1.00  0.00      LA0  H  
ATOM    937  N   GLY A 104      -2.703  72.506  51.483  1.00  0.00      LA0  N  
ATOM    938  CA  GLY A 104      -3.364  73.803  51.316  1.00  0.00      LA0  C  
ATOM    939  C   GLY A 104      -2.683  75.021  51.934  1.00  0.00      LA0  C  
ATOM    940  O   GLY A 104      -3.228  76.125  51.927  1.00  0.00      LA0  O  
ATOM    941  H   GLY A 104      -3.069  71.801  52.087  1.00  0.00      LA0  H  
ATOM    942  N   GLY A 105      -1.476  74.776  52.472  1.00  0.00      LA0  N  
ATOM    943  CA  GLY A 105      -0.636  75.865  52.957  1.00  0.00      LA0  C  
ATOM    944  C   GLY A 105      -1.212  76.655  54.110  1.00  0.00      LA0  C  
ATOM    945  O   GLY A 105      -1.998  77.574  53.925  1.00  0.00      LA0  O  
ATOM    946  H   GLY A 105      -1.115  73.843  52.484  1.00  0.00      LA0  H  
ATOM    947  N   THR A 106      -0.795  76.276  55.316  1.00  0.00      LA0  N  
ATOM    948  CA  THR A 106      -1.278  77.041  56.457  1.00  0.00      LA0  C  
ATOM    949  C   THR A 106      -0.703  78.450  56.515  1.00  0.00      LA0  C  
ATOM    950  O   THR A 106       0.480  78.672  56.735  1.00  0.00      LA0  O  
ATOM    951  CB  THR A 106      -1.021  76.257  57.738  1.00  0.00      LA0  C  
ATOM    952  CG2 THR A 106      -1.812  76.829  58.916  1.00  0.00      LA0  C  
ATOM    953  OG1 THR A 106      -1.340  74.870  57.532  1.00  0.00      LA0  O  
ATOM    954  H   THR A 106      -0.092  75.572  55.430  1.00  0.00      LA0  H  
ATOM    955  HG1 THR A 106      -2.295  74.823  57.497  1.00  0.00      LA0  H  
ATOM    956  N   LYS A 107      -1.610  79.391  56.251  1.00  0.00      LA0  N  
ATOM    957  CA  LYS A 107      -1.233  80.798  56.172  1.00  0.00      LA0  C  
ATOM    958  C   LYS A 107      -1.242  81.383  57.565  1.00  0.00      LA0  C  
ATOM    959  O   LYS A 107      -2.260  81.352  58.247  1.00  0.00      LA0  O  
ATOM    960  CB  LYS A 107      -2.232  81.514  55.256  1.00  0.00      LA0  C  
ATOM    961  CG  LYS A 107      -2.415  80.730  53.953  1.00  0.00      LA0  C  
ATOM    962  CD  LYS A 107      -3.789  80.862  53.294  1.00  0.00      LA0  C  
ATOM    963  CE  LYS A 107      -4.051  79.720  52.302  1.00  0.00      LA0  C  
ATOM    964  NZ  LYS A 107      -4.132  78.434  53.011  1.00  0.00      LA0  N1+
ATOM    965  H   LYS A 107      -2.566  79.116  56.160  1.00  0.00      LA0  H  
ATOM    966  HZ1 LYS A 107      -3.784  77.650  52.421  1.00  0.00      LA0  H  
ATOM    967  HZ2 LYS A 107      -3.519  78.427  53.858  1.00  0.00      LA0  H  
ATOM    968  HZ3 LYS A 107      -5.091  78.208  53.339  1.00  0.00      LA0  H  
ATOM    969  N   VAL A 108      -0.065  81.852  57.979  1.00  0.00      LA0  N  
ATOM    970  CA  VAL A 108       0.028  82.260  59.376  1.00  0.00      LA0  C  
ATOM    971  C   VAL A 108       0.054  83.767  59.533  1.00  0.00      LA0  C  
ATOM    972  O   VAL A 108       1.070  84.404  59.292  1.00  0.00      LA0  O  
ATOM    973  CB  VAL A 108       1.254  81.603  60.026  1.00  0.00      LA0  C  
ATOM    974  CG1 VAL A 108       1.360  81.945  61.511  1.00  0.00      LA0  C  
ATOM    975  CG2 VAL A 108       1.240  80.087  59.818  1.00  0.00      LA0  C  
ATOM    976  H   VAL A 108       0.731  81.908  57.374  1.00  0.00      LA0  H  
ATOM    977  N   GLU A 109      -1.112  84.287  59.941  1.00  0.00      LA0  N  
ATOM    978  CA  GLU A 109      -1.211  85.700  60.314  1.00  0.00      LA0  C  
ATOM    979  C   GLU A 109      -0.586  85.896  61.683  1.00  0.00      LA0  C  
ATOM    980  O   GLU A 109      -0.603  84.987  62.509  1.00  0.00      LA0  O  
ATOM    981  CB  GLU A 109      -2.694  86.104  60.291  1.00  0.00      LA0  C  
ATOM    982  CG  GLU A 109      -3.055  87.602  60.273  1.00  0.00      LA0  C  
ATOM    983  CD  GLU A 109      -2.801  88.309  61.598  1.00  0.00      LA0  C  
ATOM    984  OE1 GLU A 109      -2.376  89.461  61.580  1.00  0.00      LA0  O  
ATOM    985  OE2 GLU A 109      -3.029  87.719  62.649  1.00  0.00      LA0  O1-
ATOM    986  H   GLU A 109      -1.840  83.650  60.189  1.00  0.00      LA0  H  
ATOM    987  N   ILE A 110       0.002  87.075  61.874  1.00  0.00      LA0  N  
ATOM    988  CA  ILE A 110       0.638  87.324  63.158  1.00  0.00      LA0  C  
ATOM    989  C   ILE A 110      -0.227  88.147  64.087  1.00  0.00      LA0  C  
ATOM    990  O   ILE A 110      -0.311  89.368  64.006  1.00  0.00      LA0  O  
ATOM    991  CB  ILE A 110       2.028  87.948  62.990  1.00  0.00      LA0  C  
ATOM    992  CG1 ILE A 110       2.828  87.160  61.952  1.00  0.00      LA0  C  
ATOM    993  CG2 ILE A 110       2.772  88.047  64.329  1.00  0.00      LA0  C  
ATOM    994  CD1 ILE A 110       4.225  87.722  61.727  1.00  0.00      LA0  C  
ATOM    995  H   ILE A 110      -0.134  87.804  61.201  1.00  0.00      LA0  H  
ATOM    996  N   LYS A 111      -0.818  87.388  65.019  1.00  0.00      LA0  N  
ATOM    997  CA  LYS A 111      -1.595  87.948  66.124  1.00  0.00      LA0  C  
ATOM    998  C   LYS A 111      -0.801  88.958  66.939  1.00  0.00      LA0  C  
ATOM    999  O   LYS A 111       0.057  88.593  67.740  1.00  0.00      LA0  O  
ATOM   1000  CB  LYS A 111      -2.041  86.799  67.032  1.00  0.00      LA0  C  
ATOM   1001  CG  LYS A 111      -3.214  87.078  67.974  1.00  0.00      LA0  C  
ATOM   1002  CD  LYS A 111      -3.393  86.069  69.125  1.00  0.00      LA0  C  
ATOM   1003  CE  LYS A 111      -3.568  84.578  68.777  1.00  0.00      LA0  C  
ATOM   1004  NZ  LYS A 111      -2.288  83.950  68.423  1.00  0.00      LA0  N1+
ATOM   1005  H   LYS A 111      -0.662  86.408  64.907  1.00  0.00      LA0  H  
ATOM   1006  HZ1 LYS A 111      -2.309  83.611  67.442  1.00  0.00      LA0  H  
ATOM   1007  HZ2 LYS A 111      -1.510  84.630  68.547  1.00  0.00      LA0  H  
ATOM   1008  HZ3 LYS A 111      -2.028  83.136  69.024  1.00  0.00      LA0  H  
ATOM   1009  N   ARG A 112      -1.120  90.237  66.716  1.00  0.00      LA0  N  
ATOM   1010  CA  ARG A 112      -0.376  91.255  67.454  1.00  0.00      LA0  C  
ATOM   1011  C   ARG A 112      -1.211  92.454  67.876  1.00  0.00      LA0  C  
ATOM   1012  O   ARG A 112      -2.429  92.478  67.772  1.00  0.00      LA0  O  
ATOM   1013  CB  ARG A 112       0.878  91.690  66.684  1.00  0.00      LA0  C  
ATOM   1014  CG  ARG A 112       0.600  92.118  65.247  1.00  0.00      LA0  C  
ATOM   1015  CD  ARG A 112       1.451  93.300  64.812  1.00  0.00      LA0  C  
ATOM   1016  NE  ARG A 112       0.965  94.542  65.408  1.00  0.00      LA0  N  
ATOM   1017  CZ  ARG A 112       1.607  95.704  65.190  1.00  0.00      LA0  C  
ATOM   1018  NH1 ARG A 112       1.054  96.829  65.623  1.00  0.00      LA0  N1+
ATOM   1019  NH2 ARG A 112       2.764  95.718  64.544  1.00  0.00      LA0  N  
ATOM   1020  H   ARG A 112      -1.778  90.445  65.984  1.00  0.00      LA0  H  
ATOM   1021  HE  ARG A 112       0.084  94.550  65.888  1.00  0.00      LA0  H  
ATOM   1022 HH11 ARG A 112       1.483  97.720  65.476  1.00  0.00      LA0  H  
ATOM   1023 HH12 ARG A 112       0.176  96.771  66.112  1.00  0.00      LA0  H  
ATOM   1024 HH21 ARG A 112       3.250  96.550  64.248  1.00  0.00      LA0  H  
ATOM   1025 HH22 ARG A 112       3.214  94.852  64.307  1.00  0.00      LA0  H  
ATOM   1026  N   THR A 113      -0.498  93.476  68.373  1.00  0.00      LA0  N  
ATOM   1027  CA  THR A 113      -1.195  94.674  68.827  1.00  0.00      LA0  C  
ATOM   1028  C   THR A 113      -1.832  95.482  67.710  1.00  0.00      LA0  C  
ATOM   1029  O   THR A 113      -1.222  95.765  66.680  1.00  0.00      LA0  O  
ATOM   1030  CB  THR A 113      -0.191  95.520  69.605  1.00  0.00      LA0  C  
ATOM   1031  CG2 THR A 113      -0.074  95.041  71.053  1.00  0.00      LA0  C  
ATOM   1032  OG1 THR A 113       1.093  95.451  68.962  1.00  0.00      LA0  O  
ATOM   1033  H   THR A 113       0.500  93.486  68.420  1.00  0.00      LA0  H  
ATOM   1034  HG1 THR A 113       1.691  95.950  69.509  1.00  0.00      LA0  H  
ATOM   1035  N   VAL A 114      -3.086  95.871  67.984  1.00  0.00      LA0  N  
ATOM   1036  CA  VAL A 114      -3.770  96.836  67.119  1.00  0.00      LA0  C  
ATOM   1037  C   VAL A 114      -2.949  98.115  66.985  1.00  0.00      LA0  C  
ATOM   1038  O   VAL A 114      -2.292  98.542  67.927  1.00  0.00      LA0  O  
ATOM   1039  CB  VAL A 114      -5.178  97.090  67.693  1.00  0.00      LA0  C  
ATOM   1040  CG1 VAL A 114      -5.971  98.194  66.985  1.00  0.00      LA0  C  
ATOM   1041  CG2 VAL A 114      -5.967  95.778  67.706  1.00  0.00      LA0  C  
ATOM   1042  H   VAL A 114      -3.514  95.544  68.825  1.00  0.00      LA0  H  
ATOM   1043  N   ALA A 115      -2.966  98.668  65.770  1.00  0.00      LA0  N  
ATOM   1044  CA  ALA A 115      -2.206  99.893  65.566  1.00  0.00      LA0  C  
ATOM   1045  C   ALA A 115      -3.095 100.917  64.913  1.00  0.00      LA0  C  
ATOM   1046  O   ALA A 115      -3.976 100.574  64.134  1.00  0.00      LA0  O  
ATOM   1047  CB  ALA A 115      -0.987  99.645  64.678  1.00  0.00      LA0  C  
ATOM   1048  H   ALA A 115      -3.584  98.331  65.056  1.00  0.00      LA0  H  
ATOM   1049  N   ALA A 116      -2.848 102.174  65.301  1.00  0.00      LA0  N  
ATOM   1050  CA  ALA A 116      -3.668 103.257  64.766  1.00  0.00      LA0  C  
ATOM   1051  C   ALA A 116      -3.333 103.538  63.313  1.00  0.00      LA0  C  
ATOM   1052  O   ALA A 116      -2.175 103.536  62.920  1.00  0.00      LA0  O  
ATOM   1053  CB  ALA A 116      -3.451 104.531  65.590  1.00  0.00      LA0  C  
ATOM   1054  H   ALA A 116      -2.025 102.372  65.830  1.00  0.00      LA0  H  
ATOM   1055  N   PRO A 117      -4.393 103.769  62.512  1.00  0.00      LA0  N  
ATOM   1056  CA  PRO A 117      -4.148 104.016  61.094  1.00  0.00      LA0  C  
ATOM   1057  C   PRO A 117      -3.541 105.385  60.858  1.00  0.00      LA0  C  
ATOM   1058  O   PRO A 117      -4.101 106.423  61.195  1.00  0.00      LA0  O  
ATOM   1059  CB  PRO A 117      -5.546 103.841  60.495  1.00  0.00      LA0  C  
ATOM   1060  CG  PRO A 117      -6.510 104.263  61.603  1.00  0.00      LA0  C  
ATOM   1061  CD  PRO A 117      -5.807 103.796  62.871  1.00  0.00      LA0  C  
ATOM   1062  N   SER A 118      -2.367 105.354  60.224  1.00  0.00      LA0  N  
ATOM   1063  CA  SER A 118      -1.828 106.642  59.803  1.00  0.00      LA0  C  
ATOM   1064  C   SER A 118      -2.562 107.177  58.584  1.00  0.00      LA0  C  
ATOM   1065  O   SER A 118      -2.196 106.897  57.450  1.00  0.00      LA0  O  
ATOM   1066  CB  SER A 118      -0.330 106.519  59.533  1.00  0.00      LA0  C  
ATOM   1067  OG  SER A 118       0.287 105.723  60.550  1.00  0.00      LA0  O  
ATOM   1068  H   SER A 118      -1.900 104.488  60.038  1.00  0.00      LA0  H  
ATOM   1069  HG  SER A 118       0.072 104.810  60.365  1.00  0.00      LA0  H  
ATOM   1070  N   VAL A 119      -3.643 107.923  58.866  1.00  0.00      LA0  N  
ATOM   1071  CA  VAL A 119      -4.487 108.305  57.735  1.00  0.00      LA0  C  
ATOM   1072  C   VAL A 119      -4.002 109.504  56.937  1.00  0.00      LA0  C  
ATOM   1073  O   VAL A 119      -3.973 110.661  57.366  1.00  0.00      LA0  O  
ATOM   1074  CB  VAL A 119      -5.969 108.446  58.114  1.00  0.00      LA0  C  
ATOM   1075  CG1 VAL A 119      -6.842 108.463  56.856  1.00  0.00      LA0  C  
ATOM   1076  CG2 VAL A 119      -6.429 107.316  59.031  1.00  0.00      LA0  C  
ATOM   1077  H   VAL A 119      -3.911 108.045  59.824  1.00  0.00      LA0  H  
ATOM   1078  N   PHE A 120      -3.608 109.158  55.719  1.00  0.00      LA0  N  
ATOM   1079  CA  PHE A 120      -3.240 110.186  54.759  1.00  0.00      LA0  C  
ATOM   1080  C   PHE A 120      -4.308 110.245  53.688  1.00  0.00      LA0  C  
ATOM   1081  O   PHE A 120      -5.110 109.330  53.574  1.00  0.00      LA0  O  
ATOM   1082  CB  PHE A 120      -1.872 109.852  54.165  1.00  0.00      LA0  C  
ATOM   1083  CG  PHE A 120      -0.847 109.613  55.254  1.00  0.00      LA0  C  
ATOM   1084  CD1 PHE A 120      -0.377 110.693  56.033  1.00  0.00      LA0  C  
ATOM   1085  CD2 PHE A 120      -0.359 108.305  55.461  1.00  0.00      LA0  C  
ATOM   1086  CE1 PHE A 120       0.628 110.473  56.994  1.00  0.00      LA0  C  
ATOM   1087  CE2 PHE A 120       0.645 108.082  56.423  1.00  0.00      LA0  C  
ATOM   1088  CZ  PHE A 120       1.140 109.172  57.169  1.00  0.00      LA0  C  
ATOM   1089  H   PHE A 120      -3.697 108.195  55.452  1.00  0.00      LA0  H  
ATOM   1090  N   ILE A 121      -4.299 111.337  52.915  1.00  0.00      LA0  N  
ATOM   1091  CA  ILE A 121      -5.233 111.337  51.796  1.00  0.00      LA0  C  
ATOM   1092  C   ILE A 121      -4.622 112.051  50.608  1.00  0.00      LA0  C  
ATOM   1093  O   ILE A 121      -3.823 112.969  50.775  1.00  0.00      LA0  O  
ATOM   1094  CB  ILE A 121      -6.592 111.924  52.223  1.00  0.00      LA0  C  
ATOM   1095  CG1 ILE A 121      -7.744 111.376  51.387  1.00  0.00      LA0  C  
ATOM   1096  CG2 ILE A 121      -6.594 113.451  52.283  1.00  0.00      LA0  C  
ATOM   1097  CD1 ILE A 121      -9.087 111.754  52.005  1.00  0.00      LA0  C  
ATOM   1098  H   ILE A 121      -3.676 112.109  53.023  1.00  0.00      LA0  H  
ATOM   1099  N   PHE A 122      -5.004 111.567  49.427  1.00  0.00      LA0  N  
ATOM   1100  CA  PHE A 122      -4.403 112.060  48.198  1.00  0.00      LA0  C  
ATOM   1101  C   PHE A 122      -5.457 112.475  47.195  1.00  0.00      LA0  C  
ATOM   1102  O   PHE A 122      -6.130 111.642  46.598  1.00  0.00      LA0  O  
ATOM   1103  CB  PHE A 122      -3.547 110.985  47.523  1.00  0.00      LA0  C  
ATOM   1104  CG  PHE A 122      -2.486 110.411  48.431  1.00  0.00      LA0  C  
ATOM   1105  CD1 PHE A 122      -1.254 111.086  48.571  1.00  0.00      LA0  C  
ATOM   1106  CD2 PHE A 122      -2.731 109.189  49.094  1.00  0.00      LA0  C  
ATOM   1107  CE1 PHE A 122      -0.237 110.505  49.351  1.00  0.00      LA0  C  
ATOM   1108  CE2 PHE A 122      -1.717 108.613  49.881  1.00  0.00      LA0  C  
ATOM   1109  CZ  PHE A 122      -0.474 109.270  49.990  1.00  0.00      LA0  C  
ATOM   1110  H   PHE A 122      -5.664 110.816  49.390  1.00  0.00      LA0  H  
ATOM   1111  N   PRO A 123      -5.563 113.808  47.005  1.00  0.00      LA0  N  
ATOM   1112  CA  PRO A 123      -6.223 114.341  45.808  1.00  0.00      LA0  C  
ATOM   1113  C   PRO A 123      -5.715 113.682  44.533  1.00  0.00      LA0  C  
ATOM   1114  O   PRO A 123      -4.519 113.461  44.368  1.00  0.00      LA0  O  
ATOM   1115  CB  PRO A 123      -5.858 115.829  45.862  1.00  0.00      LA0  C  
ATOM   1116  CG  PRO A 123      -5.640 116.138  47.339  1.00  0.00      LA0  C  
ATOM   1117  CD  PRO A 123      -5.037 114.847  47.874  1.00  0.00      LA0  C  
ATOM   1118  N   PRO A 124      -6.674 113.375  43.634  1.00  0.00      LA0  N  
ATOM   1119  CA  PRO A 124      -6.288 112.793  42.348  1.00  0.00      LA0  C  
ATOM   1120  C   PRO A 124      -5.435 113.760  41.550  1.00  0.00      LA0  C  
ATOM   1121  O   PRO A 124      -5.642 114.969  41.552  1.00  0.00      LA0  O  
ATOM   1122  CB  PRO A 124      -7.642 112.496  41.705  1.00  0.00      LA0  C  
ATOM   1123  CG  PRO A 124      -8.628 113.470  42.348  1.00  0.00      LA0  C  
ATOM   1124  CD  PRO A 124      -8.109 113.588  43.770  1.00  0.00      LA0  C  
ATOM   1125  N   SER A 125      -4.432 113.175  40.894  1.00  0.00      LA0  N  
ATOM   1126  CA  SER A 125      -3.455 114.050  40.266  1.00  0.00      LA0  C  
ATOM   1127  C   SER A 125      -3.979 114.909  39.126  1.00  0.00      LA0  C  
ATOM   1128  O   SER A 125      -4.861 114.530  38.361  1.00  0.00      LA0  O  
ATOM   1129  CB  SER A 125      -2.272 113.209  39.806  1.00  0.00      LA0  C  
ATOM   1130  OG  SER A 125      -2.032 112.160  40.755  1.00  0.00      LA0  O  
ATOM   1131  H   SER A 125      -4.278 112.187  40.923  1.00  0.00      LA0  H  
ATOM   1132  HG  SER A 125      -1.566 112.546  41.496  1.00  0.00      LA0  H  
ATOM   1133  N   ASP A 126      -3.326 116.077  39.026  1.00  0.00      LA0  N  
ATOM   1134  CA  ASP A 126      -3.557 117.042  37.945  1.00  0.00      LA0  C  
ATOM   1135  C   ASP A 126      -3.756 116.444  36.548  1.00  0.00      LA0  C  
ATOM   1136  O   ASP A 126      -4.614 116.855  35.765  1.00  0.00      LA0  O  
ATOM   1137  CB  ASP A 126      -2.405 118.060  37.994  1.00  0.00      LA0  C  
ATOM   1138  CG  ASP A 126      -2.516 119.061  36.866  1.00  0.00      LA0  C  
ATOM   1139  OD1 ASP A 126      -3.389 119.922  36.904  1.00  0.00      LA0  O  
ATOM   1140  OD2 ASP A 126      -1.803 118.914  35.878  1.00  0.00      LA0  O1-
ATOM   1141  H   ASP A 126      -2.719 116.332  39.776  1.00  0.00      LA0  H  
ATOM   1142  N   GLU A 127      -2.922 115.426  36.280  1.00  0.00      LA0  N  
ATOM   1143  CA  GLU A 127      -3.084 114.647  35.052  1.00  0.00      LA0  C  
ATOM   1144  C   GLU A 127      -4.432 113.956  34.948  1.00  0.00      LA0  C  
ATOM   1145  O   GLU A 127      -5.203 114.176  34.026  1.00  0.00      LA0  O  
ATOM   1146  CB  GLU A 127      -1.975 113.608  34.953  1.00  0.00      LA0  C  
ATOM   1147  CG  GLU A 127      -0.580 114.223  34.893  1.00  0.00      LA0  C  
ATOM   1148  CD  GLU A 127       0.431 113.143  35.200  1.00  0.00      LA0  C  
ATOM   1149  OE1 GLU A 127       0.665 112.272  34.366  1.00  0.00      LA0  O  
ATOM   1150  OE2 GLU A 127       0.986 113.155  36.294  1.00  0.00      LA0  O1-
ATOM   1151  H   GLU A 127      -2.169 115.244  36.910  1.00  0.00      LA0  H  
ATOM   1152  N   GLN A 128      -4.689 113.114  35.965  1.00  0.00      LA0  N  
ATOM   1153  CA  GLN A 128      -5.883 112.264  35.955  1.00  0.00      LA0  C  
ATOM   1154  C   GLN A 128      -7.188 113.003  35.705  1.00  0.00      LA0  C  
ATOM   1155  O   GLN A 128      -8.058 112.578  34.951  1.00  0.00      LA0  O  
ATOM   1156  CB  GLN A 128      -5.971 111.472  37.256  1.00  0.00      LA0  C  
ATOM   1157  CG  GLN A 128      -6.844 110.234  37.075  1.00  0.00      LA0  C  
ATOM   1158  CD  GLN A 128      -7.144 109.585  38.404  1.00  0.00      LA0  C  
ATOM   1159  NE2 GLN A 128      -7.901 108.494  38.289  1.00  0.00      LA0  N  
ATOM   1160  OE1 GLN A 128      -6.748 110.030  39.472  1.00  0.00      LA0  O  
ATOM   1161  H   GLN A 128      -4.080 113.121  36.755  1.00  0.00      LA0  H  
ATOM   1162 HE21 GLN A 128      -8.250 108.201  37.403  1.00  0.00      LA0  H  
ATOM   1163 HE22 GLN A 128      -8.144 107.945  39.093  1.00  0.00      LA0  H  
ATOM   1164  N   LEU A 129      -7.239 114.177  36.352  1.00  0.00      LA0  N  
ATOM   1165  CA  LEU A 129      -8.390 115.057  36.153  1.00  0.00      LA0  C  
ATOM   1166  C   LEU A 129      -8.655 115.409  34.698  1.00  0.00      LA0  C  
ATOM   1167  O   LEU A 129      -9.779 115.397  34.212  1.00  0.00      LA0  O  
ATOM   1168  CB  LEU A 129      -8.220 116.319  37.000  1.00  0.00      LA0  C  
ATOM   1169  CG  LEU A 129      -8.076 116.000  38.491  1.00  0.00      LA0  C  
ATOM   1170  CD1 LEU A 129      -7.704 117.233  39.313  1.00  0.00      LA0  C  
ATOM   1171  CD2 LEU A 129      -9.314 115.289  39.036  1.00  0.00      LA0  C  
ATOM   1172  H   LEU A 129      -6.501 114.400  36.991  1.00  0.00      LA0  H  
ATOM   1173  N   LYS A 130      -7.546 115.702  34.001  1.00  0.00      LA0  N  
ATOM   1174  CA  LYS A 130      -7.681 115.940  32.563  1.00  0.00      LA0  C  
ATOM   1175  C   LYS A 130      -8.074 114.691  31.796  1.00  0.00      LA0  C  
ATOM   1176  O   LYS A 130      -8.899 114.716  30.893  1.00  0.00      LA0  O  
ATOM   1177  CB  LYS A 130      -6.399 116.549  31.999  1.00  0.00      LA0  C  
ATOM   1178  CG  LYS A 130      -5.998 117.802  32.774  1.00  0.00      LA0  C  
ATOM   1179  CD  LYS A 130      -4.696 118.431  32.284  1.00  0.00      LA0  C  
ATOM   1180  CE  LYS A 130      -4.276 119.598  33.177  1.00  0.00      LA0  C  
ATOM   1181  NZ  LYS A 130      -3.947 119.090  34.510  1.00  0.00      LA0  N1+
ATOM   1182  H   LYS A 130      -6.649 115.562  34.422  1.00  0.00      LA0  H  
ATOM   1183  HZ1 LYS A 130      -3.920 119.836  35.240  1.00  0.00      LA0  H  
ATOM   1184  HZ2 LYS A 130      -4.566 118.334  34.866  1.00  0.00      LA0  H  
ATOM   1185  HZ3 LYS A 130      -2.971 118.728  34.562  1.00  0.00      LA0  H  
ATOM   1186  N   SER A 131      -7.493 113.579  32.257  1.00  0.00      LA0  N  
ATOM   1187  CA  SER A 131      -7.878 112.273  31.730  1.00  0.00      LA0  C  
ATOM   1188  C   SER A 131      -9.244 111.734  32.155  1.00  0.00      LA0  C  
ATOM   1189  O   SER A 131      -9.535 110.553  32.016  1.00  0.00      LA0  O  
ATOM   1190  CB  SER A 131      -6.777 111.267  32.062  1.00  0.00      LA0  C  
ATOM   1191  OG  SER A 131      -5.500 111.910  31.938  1.00  0.00      LA0  O  
ATOM   1192  H   SER A 131      -6.743 113.620  32.919  1.00  0.00      LA0  H  
ATOM   1193  HG  SER A 131      -4.848 111.222  31.916  1.00  0.00      LA0  H  
ATOM   1194  N   GLY A 132     -10.093 112.638  32.670  1.00  0.00      LA0  N  
ATOM   1195  CA  GLY A 132     -11.490 112.241  32.799  1.00  0.00      LA0  C  
ATOM   1196  C   GLY A 132     -11.869 111.483  34.059  1.00  0.00      LA0  C  
ATOM   1197  O   GLY A 132     -13.020 111.098  34.244  1.00  0.00      LA0  O  
ATOM   1198  H   GLY A 132      -9.791 113.557  32.922  1.00  0.00      LA0  H  
ATOM   1199  N   THR A 133     -10.882 111.288  34.939  1.00  0.00      LA0  N  
ATOM   1200  CA  THR A 133     -11.212 110.493  36.115  1.00  0.00      LA0  C  
ATOM   1201  C   THR A 133     -10.471 110.999  37.339  1.00  0.00      LA0  C  
ATOM   1202  O   THR A 133      -9.599 111.854  37.250  1.00  0.00      LA0  O  
ATOM   1203  CB  THR A 133     -11.011 108.990  35.804  1.00  0.00      LA0  C  
ATOM   1204  CG2 THR A 133      -9.637 108.686  35.204  1.00  0.00      LA0  C  
ATOM   1205  OG1 THR A 133     -11.281 108.155  36.940  1.00  0.00      LA0  O  
ATOM   1206  H   THR A 133      -9.959 111.666  34.822  1.00  0.00      LA0  H  
ATOM   1207  HG1 THR A 133     -12.193 108.308  37.191  1.00  0.00      LA0  H  
ATOM   1208  N   ALA A 134     -10.893 110.475  38.492  1.00  0.00      LA0  N  
ATOM   1209  CA  ALA A 134     -10.464 111.085  39.740  1.00  0.00      LA0  C  
ATOM   1210  C   ALA A 134     -10.396 110.074  40.859  1.00  0.00      LA0  C  
ATOM   1211  O   ALA A 134     -11.349 109.872  41.598  1.00  0.00      LA0  O  
ATOM   1212  CB  ALA A 134     -11.442 112.186  40.142  1.00  0.00      LA0  C  
ATOM   1213  H   ALA A 134     -11.566 109.735  38.497  1.00  0.00      LA0  H  
ATOM   1214  N   SER A 135      -9.230 109.436  40.953  1.00  0.00      LA0  N  
ATOM   1215  CA  SER A 135      -9.090 108.490  42.048  1.00  0.00      LA0  C  
ATOM   1216  C   SER A 135      -8.497 109.129  43.282  1.00  0.00      LA0  C  
ATOM   1217  O   SER A 135      -7.288 109.232  43.447  1.00  0.00      LA0  O  
ATOM   1218  CB  SER A 135      -8.268 107.285  41.610  1.00  0.00      LA0  C  
ATOM   1219  OG  SER A 135      -8.842 106.711  40.426  1.00  0.00      LA0  O  
ATOM   1220  H   SER A 135      -8.437 109.698  40.404  1.00  0.00      LA0  H  
ATOM   1221  HG  SER A 135      -9.404 106.001  40.744  1.00  0.00      LA0  H  
ATOM   1222  N   VAL A 136      -9.411 109.574  44.146  1.00  0.00      LA0  N  
ATOM   1223  CA  VAL A 136      -8.900 110.062  45.420  1.00  0.00      LA0  C  
ATOM   1224  C   VAL A 136      -8.567 108.909  46.359  1.00  0.00      LA0  C  
ATOM   1225  O   VAL A 136      -9.365 108.011  46.610  1.00  0.00      LA0  O  
ATOM   1226  CB  VAL A 136      -9.854 111.114  46.016  1.00  0.00      LA0  C  
ATOM   1227  CG1 VAL A 136     -11.289 110.609  46.158  1.00  0.00      LA0  C  
ATOM   1228  CG2 VAL A 136      -9.299 111.728  47.301  1.00  0.00      LA0  C  
ATOM   1229  H   VAL A 136     -10.376 109.360  43.972  1.00  0.00      LA0  H  
ATOM   1230  N   VAL A 137      -7.308 108.949  46.808  1.00  0.00      LA0  N  
ATOM   1231  CA  VAL A 137      -6.806 107.804  47.560  1.00  0.00      LA0  C  
ATOM   1232  C   VAL A 137      -6.724 108.087  49.047  1.00  0.00      LA0  C  
ATOM   1233  O   VAL A 137      -6.049 109.004  49.496  1.00  0.00      LA0  O  
ATOM   1234  CB  VAL A 137      -5.444 107.361  46.996  1.00  0.00      LA0  C  
ATOM   1235  CG1 VAL A 137      -4.853 106.155  47.734  1.00  0.00      LA0  C  
ATOM   1236  CG2 VAL A 137      -5.552 107.081  45.496  1.00  0.00      LA0  C  
ATOM   1237  H   VAL A 137      -6.740 109.750  46.610  1.00  0.00      LA0  H  
ATOM   1238  N   CYS A 138      -7.443 107.259  49.803  1.00  0.00      LA0  N  
ATOM   1239  CA  CYS A 138      -7.240 107.313  51.247  1.00  0.00      LA0  C  
ATOM   1240  C   CYS A 138      -6.166 106.323  51.637  1.00  0.00      LA0  C  
ATOM   1241  O   CYS A 138      -6.022 105.273  51.022  1.00  0.00      LA0  O  
ATOM   1242  CB  CYS A 138      -8.550 106.997  51.959  1.00  0.00      LA0  C  
ATOM   1243  SG  CYS A 138      -8.542 107.208  53.755  1.00  0.00      LA0  S  
ATOM   1244  H   CYS A 138      -7.908 106.496  49.352  1.00  0.00      LA0  H  
ATOM   1245  N   LEU A 139      -5.408 106.693  52.668  1.00  0.00      LA0  N  
ATOM   1246  CA  LEU A 139      -4.332 105.795  53.052  1.00  0.00      LA0  C  
ATOM   1247  C   LEU A 139      -4.338 105.501  54.532  1.00  0.00      LA0  C  
ATOM   1248  O   LEU A 139      -4.329 106.388  55.373  1.00  0.00      LA0  O  
ATOM   1249  CB  LEU A 139      -2.979 106.359  52.613  1.00  0.00      LA0  C  
ATOM   1250  CG  LEU A 139      -1.817 105.379  52.804  1.00  0.00      LA0  C  
ATOM   1251  CD1 LEU A 139      -1.990 104.111  51.970  1.00  0.00      LA0  C  
ATOM   1252  CD2 LEU A 139      -0.469 106.044  52.551  1.00  0.00      LA0  C  
ATOM   1253  H   LEU A 139      -5.575 107.551  53.157  1.00  0.00      LA0  H  
ATOM   1254  N   LEU A 140      -4.339 104.200  54.799  1.00  0.00      LA0  N  
ATOM   1255  CA  LEU A 140      -4.184 103.704  56.157  1.00  0.00      LA0  C  
ATOM   1256  C   LEU A 140      -2.789 103.144  56.268  1.00  0.00      LA0  C  
ATOM   1257  O   LEU A 140      -2.561 101.987  55.939  1.00  0.00      LA0  O  
ATOM   1258  CB  LEU A 140      -5.134 102.540  56.440  1.00  0.00      LA0  C  
ATOM   1259  CG  LEU A 140      -6.645 102.762  56.475  1.00  0.00      LA0  C  
ATOM   1260  CD1 LEU A 140      -7.274 103.174  55.140  1.00  0.00      LA0  C  
ATOM   1261  CD2 LEU A 140      -7.303 101.494  57.016  1.00  0.00      LA0  C  
ATOM   1262  H   LEU A 140      -4.373 103.561  54.031  1.00  0.00      LA0  H  
ATOM   1263  N   ASN A 141      -1.851 103.987  56.699  1.00  0.00      LA0  N  
ATOM   1264  CA  ASN A 141      -0.525 103.380  56.762  1.00  0.00      LA0  C  
ATOM   1265  C   ASN A 141      -0.199 102.771  58.116  1.00  0.00      LA0  C  
ATOM   1266  O   ASN A 141      -0.474 103.366  59.153  1.00  0.00      LA0  O  
ATOM   1267  CB  ASN A 141       0.542 104.373  56.297  1.00  0.00      LA0  C  
ATOM   1268  CG  ASN A 141       1.817 103.617  56.001  1.00  0.00      LA0  C  
ATOM   1269  ND2 ASN A 141       2.810 103.906  56.839  1.00  0.00      LA0  N  
ATOM   1270  OD1 ASN A 141       1.881 102.780  55.110  1.00  0.00      LA0  O  
ATOM   1271  H   ASN A 141      -2.052 104.931  56.968  1.00  0.00      LA0  H  
ATOM   1272 HD21 ASN A 141       2.779 104.643  57.511  1.00  0.00      LA0  H  
ATOM   1273 HD22 ASN A 141       3.632 103.331  56.841  1.00  0.00      LA0  H  
ATOM   1274  N   ASN A 142       0.392 101.566  58.042  1.00  0.00      LA0  N  
ATOM   1275  CA  ASN A 142       0.888 100.823  59.210  1.00  0.00      LA0  C  
ATOM   1276  C   ASN A 142      -0.095 100.628  60.350  1.00  0.00      LA0  C  
ATOM   1277  O   ASN A 142       0.203 100.799  61.526  1.00  0.00      LA0  O  
ATOM   1278  CB  ASN A 142       2.246 101.336  59.720  1.00  0.00      LA0  C  
ATOM   1279  CG  ASN A 142       3.350 101.026  58.723  1.00  0.00      LA0  C  
ATOM   1280  ND2 ASN A 142       3.487  99.734  58.410  1.00  0.00      LA0  N  
ATOM   1281  OD1 ASN A 142       4.024 101.910  58.210  1.00  0.00      LA0  O  
ATOM   1282  H   ASN A 142       0.471 101.129  57.143  1.00  0.00      LA0  H  
ATOM   1283 HD21 ASN A 142       3.088  98.997  58.960  1.00  0.00      LA0  H  
ATOM   1284 HD22 ASN A 142       4.007  99.492  57.591  1.00  0.00      LA0  H  
ATOM   1285  N   PHE A 143      -1.300 100.233  59.932  1.00  0.00      LA0  N  
ATOM   1286  CA  PHE A 143      -2.306  99.884  60.928  1.00  0.00      LA0  C  
ATOM   1287  C   PHE A 143      -2.326  98.395  61.236  1.00  0.00      LA0  C  
ATOM   1288  O   PHE A 143      -1.584  97.610  60.658  1.00  0.00      LA0  O  
ATOM   1289  CB  PHE A 143      -3.685 100.428  60.513  1.00  0.00      LA0  C  
ATOM   1290  CG  PHE A 143      -4.347  99.645  59.397  1.00  0.00      LA0  C  
ATOM   1291  CD1 PHE A 143      -5.589  99.026  59.655  1.00  0.00      LA0  C  
ATOM   1292  CD2 PHE A 143      -3.738  99.549  58.127  1.00  0.00      LA0  C  
ATOM   1293  CE1 PHE A 143      -6.231  98.300  58.634  1.00  0.00      LA0  C  
ATOM   1294  CE2 PHE A 143      -4.372  98.817  57.107  1.00  0.00      LA0  C  
ATOM   1295  CZ  PHE A 143      -5.611  98.200  57.371  1.00  0.00      LA0  C  
ATOM   1296  H   PHE A 143      -1.405  99.996  58.966  1.00  0.00      LA0  H  
ATOM   1297  N   TYR A 144      -3.211  98.043  62.174  1.00  0.00      LA0  N  
ATOM   1298  CA  TYR A 144      -3.505  96.639  62.471  1.00  0.00      LA0  C  
ATOM   1299  C   TYR A 144      -4.863  96.683  63.145  1.00  0.00      LA0  C  
ATOM   1300  O   TYR A 144      -5.063  97.594  63.943  1.00  0.00      LA0  O  
ATOM   1301  CB  TYR A 144      -2.412  96.056  63.391  1.00  0.00      LA0  C  
ATOM   1302  CG  TYR A 144      -2.568  94.565  63.613  1.00  0.00      LA0  C  
ATOM   1303  CD1 TYR A 144      -3.293  94.110  64.733  1.00  0.00      LA0  C  
ATOM   1304  CD2 TYR A 144      -1.981  93.667  62.698  1.00  0.00      LA0  C  
ATOM   1305  CE1 TYR A 144      -3.430  92.729  64.944  1.00  0.00      LA0  C  
ATOM   1306  CE2 TYR A 144      -2.118  92.283  62.912  1.00  0.00      LA0  C  
ATOM   1307  CZ  TYR A 144      -2.830  91.829  64.041  1.00  0.00      LA0  C  
ATOM   1308  OH  TYR A 144      -2.940  90.477  64.302  1.00  0.00      LA0  O  
ATOM   1309  H   TYR A 144      -3.746  98.756  62.635  1.00  0.00      LA0  H  
ATOM   1310  HH  TYR A 144      -2.682  89.957  63.527  1.00  0.00      LA0  H  
ATOM   1311  N   PRO A 145      -5.802  95.746  62.846  1.00  0.00      LA0  N  
ATOM   1312  CA  PRO A 145      -5.606  94.538  62.025  1.00  0.00      LA0  C  
ATOM   1313  C   PRO A 145      -5.582  94.785  60.519  1.00  0.00      LA0  C  
ATOM   1314  O   PRO A 145      -5.197  95.850  60.063  1.00  0.00      LA0  O  
ATOM   1315  CB  PRO A 145      -6.773  93.668  62.508  1.00  0.00      LA0  C  
ATOM   1316  CG  PRO A 145      -7.901  94.660  62.775  1.00  0.00      LA0  C  
ATOM   1317  CD  PRO A 145      -7.153  95.834  63.391  1.00  0.00      LA0  C  
ATOM   1318  N   ARG A 146      -5.982  93.738  59.776  1.00  0.00      LA0  N  
ATOM   1319  CA  ARG A 146      -5.898  93.818  58.320  1.00  0.00      LA0  C  
ATOM   1320  C   ARG A 146      -7.089  94.501  57.663  1.00  0.00      LA0  C  
ATOM   1321  O   ARG A 146      -6.971  95.550  57.044  1.00  0.00      LA0  O  
ATOM   1322  CB  ARG A 146      -5.663  92.404  57.788  1.00  0.00      LA0  C  
ATOM   1323  CG  ARG A 146      -5.228  92.301  56.327  1.00  0.00      LA0  C  
ATOM   1324  CD  ARG A 146      -5.045  90.828  55.939  1.00  0.00      LA0  C  
ATOM   1325  NE  ARG A 146      -4.691  90.655  54.531  1.00  0.00      LA0  N  
ATOM   1326  CZ  ARG A 146      -5.602  90.767  53.544  1.00  0.00      LA0  C  
ATOM   1327  NH1 ARG A 146      -6.878  91.050  53.804  1.00  0.00      LA0  N1+
ATOM   1328  NH2 ARG A 146      -5.195  90.584  52.297  1.00  0.00      LA0  N  
ATOM   1329  H   ARG A 146      -6.324  92.897  60.189  1.00  0.00      LA0  H  
ATOM   1330  HE  ARG A 146      -3.746  90.424  54.267  1.00  0.00      LA0  H  
ATOM   1331 HH11 ARG A 146      -7.584  91.192  53.115  1.00  0.00      LA0  H  
ATOM   1332 HH12 ARG A 146      -7.225  91.151  54.750  1.00  0.00      LA0  H  
ATOM   1333 HH21 ARG A 146      -5.777  90.689  51.498  1.00  0.00      LA0  H  
ATOM   1334 HH22 ARG A 146      -4.228  90.315  52.127  1.00  0.00      LA0  H  
ATOM   1335  N   GLU A 147      -8.260  93.872  57.835  1.00  0.00      LA0  N  
ATOM   1336  CA  GLU A 147      -9.417  94.536  57.238  1.00  0.00      LA0  C  
ATOM   1337  C   GLU A 147      -9.960  95.652  58.109  1.00  0.00      LA0  C  
ATOM   1338  O   GLU A 147      -9.864  95.624  59.332  1.00  0.00      LA0  O  
ATOM   1339  CB  GLU A 147     -10.568  93.578  56.883  1.00  0.00      LA0  C  
ATOM   1340  CG  GLU A 147     -10.296  92.068  56.798  1.00  0.00      LA0  C  
ATOM   1341  CD  GLU A 147      -9.199  91.715  55.811  1.00  0.00      LA0  C  
ATOM   1342  OE1 GLU A 147      -8.283  91.003  56.204  1.00  0.00      LA0  O  
ATOM   1343  OE2 GLU A 147      -9.244  92.133  54.656  1.00  0.00      LA0  O1-
ATOM   1344  H   GLU A 147      -8.326  92.981  58.277  1.00  0.00      LA0  H  
ATOM   1345  N   ALA A 148     -10.563  96.629  57.421  1.00  0.00      LA0  N  
ATOM   1346  CA  ALA A 148     -11.222  97.713  58.139  1.00  0.00      LA0  C  
ATOM   1347  C   ALA A 148     -12.392  98.206  57.318  1.00  0.00      LA0  C  
ATOM   1348  O   ALA A 148     -12.398  98.080  56.100  1.00  0.00      LA0  O  
ATOM   1349  CB  ALA A 148     -10.257  98.879  58.367  1.00  0.00      LA0  C  
ATOM   1350  H   ALA A 148     -10.575  96.616  56.420  1.00  0.00      LA0  H  
ATOM   1351  N   LYS A 149     -13.387  98.774  58.015  1.00  0.00      LA0  N  
ATOM   1352  CA  LYS A 149     -14.495  99.356  57.259  1.00  0.00      LA0  C  
ATOM   1353  C   LYS A 149     -14.179 100.760  56.766  1.00  0.00      LA0  C  
ATOM   1354  O   LYS A 149     -14.730 101.759  57.232  1.00  0.00      LA0  O  
ATOM   1355  CB  LYS A 149     -15.799  99.361  58.068  1.00  0.00      LA0  C  
ATOM   1356  CG  LYS A 149     -17.008  99.727  57.194  1.00  0.00      LA0  C  
ATOM   1357  CD  LYS A 149     -18.207 100.297  57.958  1.00  0.00      LA0  C  
ATOM   1358  CE  LYS A 149     -17.906 101.551  58.796  1.00  0.00      LA0  C  
ATOM   1359  NZ  LYS A 149     -17.247 102.623  58.027  1.00  0.00      LA0  N1+
ATOM   1360  H   LYS A 149     -13.280  98.939  58.996  1.00  0.00      LA0  H  
ATOM   1361  HZ1 LYS A 149     -17.076 103.444  58.655  1.00  0.00      LA0  H  
ATOM   1362  HZ2 LYS A 149     -16.314 102.338  57.665  1.00  0.00      LA0  H  
ATOM   1363  HZ3 LYS A 149     -17.856 102.963  57.253  1.00  0.00      LA0  H  
ATOM   1364  N   VAL A 150     -13.260 100.781  55.797  1.00  0.00      LA0  N  
ATOM   1365  CA  VAL A 150     -12.989 102.054  55.141  1.00  0.00      LA0  C  
ATOM   1366  C   VAL A 150     -14.097 102.339  54.154  1.00  0.00      LA0  C  
ATOM   1367  O   VAL A 150     -14.554 101.452  53.447  1.00  0.00      LA0  O  
ATOM   1368  CB  VAL A 150     -11.629 102.033  54.436  1.00  0.00      LA0  C  
ATOM   1369  CG1 VAL A 150     -11.192 103.439  54.014  1.00  0.00      LA0  C  
ATOM   1370  CG2 VAL A 150     -10.577 101.358  55.311  1.00  0.00      LA0  C  
ATOM   1371  H   VAL A 150     -12.940  99.915  55.407  1.00  0.00      LA0  H  
ATOM   1372  N   GLN A 151     -14.544 103.594  54.192  1.00  0.00      LA0  N  
ATOM   1373  CA  GLN A 151     -15.586 104.049  53.281  1.00  0.00      LA0  C  
ATOM   1374  C   GLN A 151     -15.338 105.507  53.008  1.00  0.00      LA0  C  
ATOM   1375  O   GLN A 151     -14.526 106.145  53.668  1.00  0.00      LA0  O  
ATOM   1376  CB  GLN A 151     -16.970 103.892  53.911  1.00  0.00      LA0  C  
ATOM   1377  CG  GLN A 151     -17.448 102.445  53.988  1.00  0.00      LA0  C  
ATOM   1378  CD  GLN A 151     -18.767 102.397  54.708  1.00  0.00      LA0  C  
ATOM   1379  NE2 GLN A 151     -19.779 101.993  53.940  1.00  0.00      LA0  N  
ATOM   1380  OE1 GLN A 151     -18.864 102.695  55.894  1.00  0.00      LA0  O  
ATOM   1381  H   GLN A 151     -14.139 104.244  54.838  1.00  0.00      LA0  H  
ATOM   1382 HE21 GLN A 151     -19.615 101.808  52.965  1.00  0.00      LA0  H  
ATOM   1383 HE22 GLN A 151     -20.697 101.884  54.313  1.00  0.00      LA0  H  
ATOM   1384  N   TRP A 152     -16.085 106.030  52.040  1.00  0.00      LA0  N  
ATOM   1385  CA  TRP A 152     -16.015 107.475  51.897  1.00  0.00      LA0  C  
ATOM   1386  C   TRP A 152     -17.304 108.102  52.343  1.00  0.00      LA0  C  
ATOM   1387  O   TRP A 152     -18.372 107.518  52.234  1.00  0.00      LA0  O  
ATOM   1388  CB  TRP A 152     -15.705 107.879  50.460  1.00  0.00      LA0  C  
ATOM   1389  CG  TRP A 152     -14.279 107.521  50.134  1.00  0.00      LA0  C  
ATOM   1390  CD1 TRP A 152     -13.758 106.241  49.899  1.00  0.00      LA0  C  
ATOM   1391  CD2 TRP A 152     -13.158 108.417  50.013  1.00  0.00      LA0  C  
ATOM   1392  CE2 TRP A 152     -12.009 107.614  49.709  1.00  0.00      LA0  C  
ATOM   1393  CE3 TRP A 152     -13.031 109.816  50.139  1.00  0.00      LA0  C  
ATOM   1394  NE1 TRP A 152     -12.426 106.291  49.651  1.00  0.00      LA0  N  
ATOM   1395  CZ2 TRP A 152     -10.753 108.226  49.534  1.00  0.00      LA0  C  
ATOM   1396  CZ3 TRP A 152     -11.768 110.416  49.963  1.00  0.00      LA0  C  
ATOM   1397  CH2 TRP A 152     -10.638 109.624  49.664  1.00  0.00      LA0  C  
ATOM   1398  H   TRP A 152     -16.729 105.474  51.514  1.00  0.00      LA0  H  
ATOM   1399  HE1 TRP A 152     -11.854 105.505  49.493  1.00  0.00      LA0  H  
ATOM   1400  N   LYS A 153     -17.151 109.320  52.849  1.00  0.00      LA0  N  
ATOM   1401  CA  LYS A 153     -18.322 110.133  53.132  1.00  0.00      LA0  C  
ATOM   1402  C   LYS A 153     -18.116 111.485  52.499  1.00  0.00      LA0  C  
ATOM   1403  O   LYS A 153     -17.957 112.505  53.158  1.00  0.00      LA0  O  
ATOM   1404  CB  LYS A 153     -18.560 110.218  54.642  1.00  0.00      LA0  C  
ATOM   1405  CG  LYS A 153     -19.290 108.968  55.128  1.00  0.00      LA0  C  
ATOM   1406  CD  LYS A 153     -19.320 108.781  56.642  1.00  0.00      LA0  C  
ATOM   1407  CE  LYS A 153     -20.064 107.491  56.986  1.00  0.00      LA0  C  
ATOM   1408  NZ  LYS A 153     -19.819 107.111  58.380  1.00  0.00      LA0  N1+
ATOM   1409  H   LYS A 153     -16.232 109.700  52.955  1.00  0.00      LA0  H  
ATOM   1410  HZ1 LYS A 153     -19.490 106.119  58.429  1.00  0.00      LA0  H  
ATOM   1411  HZ2 LYS A 153     -18.986 107.593  58.782  1.00  0.00      LA0  H  
ATOM   1412  HZ3 LYS A 153     -20.630 107.247  59.006  1.00  0.00      LA0  H  
ATOM   1413  N   VAL A 154     -18.084 111.434  51.161  1.00  0.00      LA0  N  
ATOM   1414  CA  VAL A 154     -17.796 112.686  50.471  1.00  0.00      LA0  C  
ATOM   1415  C   VAL A 154     -18.986 113.631  50.516  1.00  0.00      LA0  C  
ATOM   1416  O   VAL A 154     -20.063 113.338  50.015  1.00  0.00      LA0  O  
ATOM   1417  CB  VAL A 154     -17.246 112.423  49.058  1.00  0.00      LA0  C  
ATOM   1418  CG1 VAL A 154     -18.225 111.698  48.131  1.00  0.00      LA0  C  
ATOM   1419  CG2 VAL A 154     -16.703 113.711  48.451  1.00  0.00      LA0  C  
ATOM   1420  H   VAL A 154     -18.445 110.629  50.687  1.00  0.00      LA0  H  
ATOM   1421  N   ASP A 155     -18.767 114.721  51.269  1.00  0.00      LA0  N  
ATOM   1422  CA  ASP A 155     -19.881 115.576  51.712  1.00  0.00      LA0  C  
ATOM   1423  C   ASP A 155     -20.983 114.777  52.399  1.00  0.00      LA0  C  
ATOM   1424  O   ASP A 155     -22.178 114.950  52.196  1.00  0.00      LA0  O  
ATOM   1425  CB  ASP A 155     -20.461 116.445  50.579  1.00  0.00      LA0  C  
ATOM   1426  CG  ASP A 155     -19.368 117.209  49.858  1.00  0.00      LA0  C  
ATOM   1427  OD1 ASP A 155     -18.759 116.644  48.959  1.00  0.00      LA0  O  
ATOM   1428  OD2 ASP A 155     -19.108 118.364  50.187  1.00  0.00      LA0  O1-
ATOM   1429  H   ASP A 155     -17.817 114.917  51.516  1.00  0.00      LA0  H  
ATOM   1430  N   ASN A 156     -20.487 113.818  53.205  1.00  0.00      LA0  N  
ATOM   1431  CA  ASN A 156     -21.306 112.792  53.864  1.00  0.00      LA0  C  
ATOM   1432  C   ASN A 156     -21.980 111.753  52.967  1.00  0.00      LA0  C  
ATOM   1433  O   ASN A 156     -22.512 110.754  53.436  1.00  0.00      LA0  O  
ATOM   1434  CB  ASN A 156     -22.278 113.392  54.891  1.00  0.00      LA0  C  
ATOM   1435  CG  ASN A 156     -22.747 112.319  55.858  1.00  0.00      LA0  C  
ATOM   1436  ND2 ASN A 156     -24.076 112.219  55.941  1.00  0.00      LA0  N  
ATOM   1437  OD1 ASN A 156     -21.972 111.623  56.501  1.00  0.00      LA0  O  
ATOM   1438  H   ASN A 156     -19.490 113.772  53.293  1.00  0.00      LA0  H  
ATOM   1439 HD21 ASN A 156     -24.671 112.807  55.396  1.00  0.00      LA0  H  
ATOM   1440 HD22 ASN A 156     -24.454 111.532  56.556  1.00  0.00      LA0  H  
ATOM   1441  N   ALA A 157     -21.915 111.981  51.647  1.00  0.00      LA0  N  
ATOM   1442  CA  ALA A 157     -22.410 110.933  50.760  1.00  0.00      LA0  C  
ATOM   1443  C   ALA A 157     -21.513 109.710  50.759  1.00  0.00      LA0  C  
ATOM   1444  O   ALA A 157     -20.368 109.722  50.312  1.00  0.00      LA0  O  
ATOM   1445  CB  ALA A 157     -22.569 111.449  49.329  1.00  0.00      LA0  C  
ATOM   1446  H   ALA A 157     -21.496 112.801  51.257  1.00  0.00      LA0  H  
ATOM   1447  N   LEU A 158     -22.112 108.648  51.308  1.00  0.00      LA0  N  
ATOM   1448  CA  LEU A 158     -21.420 107.368  51.426  1.00  0.00      LA0  C  
ATOM   1449  C   LEU A 158     -21.016 106.764  50.091  1.00  0.00      LA0  C  
ATOM   1450  O   LEU A 158     -21.819 106.640  49.177  1.00  0.00      LA0  O  
ATOM   1451  CB  LEU A 158     -22.309 106.405  52.216  1.00  0.00      LA0  C  
ATOM   1452  CG  LEU A 158     -21.612 105.130  52.693  1.00  0.00      LA0  C  
ATOM   1453  CD1 LEU A 158     -20.491 105.439  53.683  1.00  0.00      LA0  C  
ATOM   1454  CD2 LEU A 158     -22.609 104.121  53.263  1.00  0.00      LA0  C  
ATOM   1455  H   LEU A 158     -23.029 108.777  51.682  1.00  0.00      LA0  H  
ATOM   1456  N   GLN A 159     -19.732 106.397  50.028  1.00  0.00      LA0  N  
ATOM   1457  CA  GLN A 159     -19.228 105.677  48.864  1.00  0.00      LA0  C  
ATOM   1458  C   GLN A 159     -18.524 104.430  49.349  1.00  0.00      LA0  C  
ATOM   1459  O   GLN A 159     -17.906 104.442  50.411  1.00  0.00      LA0  O  
ATOM   1460  CB  GLN A 159     -18.220 106.516  48.076  1.00  0.00      LA0  C  
ATOM   1461  CG  GLN A 159     -18.580 107.985  47.834  1.00  0.00      LA0  C  
ATOM   1462  CD  GLN A 159     -19.810 108.117  46.964  1.00  0.00      LA0  C  
ATOM   1463  NE2 GLN A 159     -20.714 108.967  47.447  1.00  0.00      LA0  N  
ATOM   1464  OE1 GLN A 159     -19.937 107.507  45.911  1.00  0.00      LA0  O  
ATOM   1465  H   GLN A 159     -19.145 106.540  50.824  1.00  0.00      LA0  H  
ATOM   1466 HE21 GLN A 159     -20.548 109.436  48.316  1.00  0.00      LA0  H  
ATOM   1467 HE22 GLN A 159     -21.558 109.111  46.937  1.00  0.00      LA0  H  
ATOM   1468  N   SER A 160     -18.649 103.367  48.550  1.00  0.00      LA0  N  
ATOM   1469  CA  SER A 160     -17.979 102.101  48.845  1.00  0.00      LA0  C  
ATOM   1470  C   SER A 160     -17.962 101.281  47.570  1.00  0.00      LA0  C  
ATOM   1471  O   SER A 160     -18.948 101.266  46.842  1.00  0.00      LA0  O  
ATOM   1472  CB  SER A 160     -18.720 101.302  49.932  1.00  0.00      LA0  C  
ATOM   1473  OG  SER A 160     -18.921 102.084  51.121  1.00  0.00      LA0  O  
ATOM   1474  H   SER A 160     -19.136 103.446  47.677  1.00  0.00      LA0  H  
ATOM   1475  HG  SER A 160     -18.258 102.772  51.084  1.00  0.00      LA0  H  
ATOM   1476  N   GLY A 161     -16.838 100.603  47.298  1.00  0.00      LA0  N  
ATOM   1477  CA  GLY A 161     -16.870  99.714  46.130  1.00  0.00      LA0  C  
ATOM   1478  C   GLY A 161     -16.468 100.409  44.840  1.00  0.00      LA0  C  
ATOM   1479  O   GLY A 161     -15.591  99.985  44.101  1.00  0.00      LA0  O  
ATOM   1480  H   GLY A 161     -15.976 100.805  47.775  1.00  0.00      LA0  H  
ATOM   1481  N   ASN A 162     -17.131 101.557  44.627  1.00  0.00      LA0  N  
ATOM   1482  CA  ASN A 162     -16.547 102.554  43.726  1.00  0.00      LA0  C  
ATOM   1483  C   ASN A 162     -15.255 103.149  44.274  1.00  0.00      LA0  C  
ATOM   1484  O   ASN A 162     -14.387 103.636  43.558  1.00  0.00      LA0  O  
ATOM   1485  CB  ASN A 162     -17.565 103.647  43.366  1.00  0.00      LA0  C  
ATOM   1486  CG  ASN A 162     -18.029 104.431  44.584  1.00  0.00      LA0  C  
ATOM   1487  ND2 ASN A 162     -18.614 105.586  44.271  1.00  0.00      LA0  N  
ATOM   1488  OD1 ASN A 162     -17.889 104.019  45.730  1.00  0.00      LA0  O  
ATOM   1489  H   ASN A 162     -17.890 101.797  45.235  1.00  0.00      LA0  H  
ATOM   1490 HD21 ASN A 162     -18.692 105.915  43.332  1.00  0.00      LA0  H  
ATOM   1491 HD22 ASN A 162     -19.011 106.159  44.991  1.00  0.00      LA0  H  
ATOM   1492  N   SER A 163     -15.146 103.029  45.601  1.00  0.00      LA0  N  
ATOM   1493  CA  SER A 163     -13.811 102.975  46.165  1.00  0.00      LA0  C  
ATOM   1494  C   SER A 163     -13.242 101.574  45.995  1.00  0.00      LA0  C  
ATOM   1495  O   SER A 163     -13.763 100.595  46.521  1.00  0.00      LA0  O  
ATOM   1496  CB  SER A 163     -13.901 103.426  47.621  1.00  0.00      LA0  C  
ATOM   1497  OG  SER A 163     -14.825 102.607  48.351  1.00  0.00      LA0  O  
ATOM   1498  H   SER A 163     -15.922 102.778  46.178  1.00  0.00      LA0  H  
ATOM   1499  HG  SER A 163     -14.239 102.119  48.943  1.00  0.00      LA0  H  
ATOM   1500  N   GLN A 164     -12.191 101.507  45.170  1.00  0.00      LA0  N  
ATOM   1501  CA  GLN A 164     -11.591 100.188  45.026  1.00  0.00      LA0  C  
ATOM   1502  C   GLN A 164     -10.381 100.019  45.913  1.00  0.00      LA0  C  
ATOM   1503  O   GLN A 164      -9.335 100.632  45.728  1.00  0.00      LA0  O  
ATOM   1504  CB  GLN A 164     -11.287  99.865  43.565  1.00  0.00      LA0  C  
ATOM   1505  CG  GLN A 164     -12.569  99.846  42.729  1.00  0.00      LA0  C  
ATOM   1506  CD  GLN A 164     -12.357  99.000  41.494  1.00  0.00      LA0  C  
ATOM   1507  NE2 GLN A 164     -12.160  97.706  41.772  1.00  0.00      LA0  N  
ATOM   1508  OE1 GLN A 164     -12.348  99.470  40.363  1.00  0.00      LA0  O  
ATOM   1509  H   GLN A 164     -11.790 102.328  44.767  1.00  0.00      LA0  H  
ATOM   1510 HE21 GLN A 164     -12.242  97.376  42.710  1.00  0.00      LA0  H  
ATOM   1511 HE22 GLN A 164     -11.923  97.033  41.070  1.00  0.00      LA0  H  
ATOM   1512  N   GLU A 165     -10.593  99.172  46.916  1.00  0.00      LA0  N  
ATOM   1513  CA  GLU A 165      -9.595  99.164  47.976  1.00  0.00      LA0  C  
ATOM   1514  C   GLU A 165      -8.571  98.065  47.801  1.00  0.00      LA0  C  
ATOM   1515  O   GLU A 165      -8.848  97.015  47.234  1.00  0.00      LA0  O  
ATOM   1516  CB  GLU A 165     -10.273  99.076  49.353  1.00  0.00      LA0  C  
ATOM   1517  CG  GLU A 165     -11.731  99.574  49.447  1.00  0.00      LA0  C  
ATOM   1518  CD  GLU A 165     -11.893 101.079  49.275  1.00  0.00      LA0  C  
ATOM   1519  OE1 GLU A 165     -12.630 101.679  50.048  1.00  0.00      LA0  O  
ATOM   1520  OE2 GLU A 165     -11.312 101.677  48.372  1.00  0.00      LA0  O1-
ATOM   1521  H   GLU A 165     -11.453  98.672  46.987  1.00  0.00      LA0  H  
ATOM   1522  N   SER A 166      -7.377  98.348  48.325  1.00  0.00      LA0  N  
ATOM   1523  CA  SER A 166      -6.371  97.296  48.379  1.00  0.00      LA0  C  
ATOM   1524  C   SER A 166      -5.620  97.396  49.688  1.00  0.00      LA0  C  
ATOM   1525  O   SER A 166      -5.540  98.460  50.290  1.00  0.00      LA0  O  
ATOM   1526  CB  SER A 166      -5.434  97.371  47.166  1.00  0.00      LA0  C  
ATOM   1527  OG  SER A 166      -4.572  96.228  47.145  1.00  0.00      LA0  O  
ATOM   1528  H   SER A 166      -7.194  99.251  48.719  1.00  0.00      LA0  H  
ATOM   1529  HG  SER A 166      -4.181  96.184  46.273  1.00  0.00      LA0  H  
ATOM   1530  N   VAL A 167      -5.111  96.242  50.119  1.00  0.00      LA0  N  
ATOM   1531  CA  VAL A 167      -4.455  96.165  51.420  1.00  0.00      LA0  C  
ATOM   1532  C   VAL A 167      -3.207  95.326  51.239  1.00  0.00      LA0  C  
ATOM   1533  O   VAL A 167      -3.170  94.468  50.367  1.00  0.00      LA0  O  
ATOM   1534  CB  VAL A 167      -5.436  95.579  52.462  1.00  0.00      LA0  C  
ATOM   1535  CG1 VAL A 167      -5.970  94.205  52.048  1.00  0.00      LA0  C  
ATOM   1536  CG2 VAL A 167      -4.884  95.584  53.892  1.00  0.00      LA0  C  
ATOM   1537  H   VAL A 167      -5.079  95.449  49.507  1.00  0.00      LA0  H  
ATOM   1538  N   THR A 168      -2.180  95.616  52.043  1.00  0.00      LA0  N  
ATOM   1539  CA  THR A 168      -1.030  94.729  51.958  1.00  0.00      LA0  C  
ATOM   1540  C   THR A 168      -1.310  93.427  52.680  1.00  0.00      LA0  C  
ATOM   1541  O   THR A 168      -2.212  93.335  53.507  1.00  0.00      LA0  O  
ATOM   1542  CB  THR A 168       0.216  95.412  52.543  1.00  0.00      LA0  C  
ATOM   1543  CG2 THR A 168       0.618  96.652  51.743  1.00  0.00      LA0  C  
ATOM   1544  OG1 THR A 168       0.025  95.740  53.927  1.00  0.00      LA0  O  
ATOM   1545  H   THR A 168      -2.273  96.267  52.796  1.00  0.00      LA0  H  
ATOM   1546  HG1 THR A 168       0.242  94.932  54.400  1.00  0.00      LA0  H  
ATOM   1547  N   GLU A 169      -0.445  92.452  52.383  1.00  0.00      LA0  N  
ATOM   1548  CA  GLU A 169      -0.351  91.404  53.388  1.00  0.00      LA0  C  
ATOM   1549  C   GLU A 169       0.532  91.872  54.531  1.00  0.00      LA0  C  
ATOM   1550  O   GLU A 169       0.888  93.047  54.600  1.00  0.00      LA0  O  
ATOM   1551  CB  GLU A 169       0.098  90.075  52.767  1.00  0.00      LA0  C  
ATOM   1552  CG  GLU A 169      -0.715  89.644  51.534  1.00  0.00      LA0  C  
ATOM   1553  CD  GLU A 169      -2.221  89.701  51.768  1.00  0.00      LA0  C  
ATOM   1554  OE1 GLU A 169      -2.935  90.114  50.861  1.00  0.00      LA0  O  
ATOM   1555  OE2 GLU A 169      -2.697  89.358  52.848  1.00  0.00      LA0  O1-
ATOM   1556  H   GLU A 169       0.217  92.546  51.646  1.00  0.00      LA0  H  
ATOM   1557  N   GLN A 170       0.851  90.938  55.431  1.00  0.00      LA0  N  
ATOM   1558  CA  GLN A 170       1.537  91.411  56.626  1.00  0.00      LA0  C  
ATOM   1559  C   GLN A 170       3.009  91.719  56.457  1.00  0.00      LA0  C  
ATOM   1560  O   GLN A 170       3.766  91.016  55.797  1.00  0.00      LA0  O  
ATOM   1561  CB  GLN A 170       1.279  90.440  57.769  1.00  0.00      LA0  C  
ATOM   1562  CG  GLN A 170       1.313  91.081  59.150  1.00  0.00      LA0  C  
ATOM   1563  CD  GLN A 170       0.749  90.101  60.150  1.00  0.00      LA0  C  
ATOM   1564  NE2 GLN A 170       0.256  90.672  61.250  1.00  0.00      LA0  N  
ATOM   1565  OE1 GLN A 170       0.723  88.901  59.925  1.00  0.00      LA0  O  
ATOM   1566  H   GLN A 170       0.599  89.979  55.323  1.00  0.00      LA0  H  
ATOM   1567 HE21 GLN A 170       0.393  91.642  61.451  1.00  0.00      LA0  H  
ATOM   1568 HE22 GLN A 170      -0.295  90.117  61.884  1.00  0.00      LA0  H  
ATOM   1569  N   ASP A 171       3.358  92.828  57.114  1.00  0.00      LA0  N  
ATOM   1570  CA  ASP A 171       4.753  93.220  57.276  1.00  0.00      LA0  C  
ATOM   1571  C   ASP A 171       5.524  92.209  58.126  1.00  0.00      LA0  C  
ATOM   1572  O   ASP A 171       4.946  91.423  58.871  1.00  0.00      LA0  O  
ATOM   1573  CB  ASP A 171       4.706  94.634  57.867  1.00  0.00      LA0  C  
ATOM   1574  CG  ASP A 171       6.062  95.159  58.263  1.00  0.00      LA0  C  
ATOM   1575  OD1 ASP A 171       6.661  95.906  57.501  1.00  0.00      LA0  O  
ATOM   1576  OD2 ASP A 171       6.516  94.857  59.361  1.00  0.00      LA0  O1-
ATOM   1577  H   ASP A 171       2.631  93.352  57.561  1.00  0.00      LA0  H  
ATOM   1578  N   SER A 172       6.852  92.251  57.978  1.00  0.00      LA0  N  
ATOM   1579  CA  SER A 172       7.657  91.241  58.656  1.00  0.00      LA0  C  
ATOM   1580  C   SER A 172       8.580  91.718  59.773  1.00  0.00      LA0  C  
ATOM   1581  O   SER A 172       9.180  90.915  60.474  1.00  0.00      LA0  O  
ATOM   1582  CB  SER A 172       8.421  90.458  57.593  1.00  0.00      LA0  C  
ATOM   1583  OG  SER A 172       8.816  91.353  56.541  1.00  0.00      LA0  O  
ATOM   1584  H   SER A 172       7.278  92.908  57.357  1.00  0.00      LA0  H  
ATOM   1585  HG  SER A 172       9.249  90.818  55.889  1.00  0.00      LA0  H  
ATOM   1586  N   LYS A 173       8.692  93.051  59.927  1.00  0.00      LA0  N  
ATOM   1587  CA  LYS A 173       9.447  93.475  61.113  1.00  0.00      LA0  C  
ATOM   1588  C   LYS A 173       8.563  93.625  62.333  1.00  0.00      LA0  C  
ATOM   1589  O   LYS A 173       8.801  93.080  63.401  1.00  0.00      LA0  O  
ATOM   1590  CB  LYS A 173      10.256  94.785  60.981  1.00  0.00      LA0  C  
ATOM   1591  CG  LYS A 173      10.625  95.378  59.615  1.00  0.00      LA0  C  
ATOM   1592  CD  LYS A 173       9.466  96.120  58.948  1.00  0.00      LA0  C  
ATOM   1593  CE  LYS A 173       8.860  97.254  59.789  1.00  0.00      LA0  C  
ATOM   1594  NZ  LYS A 173       7.424  97.355  59.497  1.00  0.00      LA0  N1+
ATOM   1595  H   LYS A 173       8.121  93.652  59.365  1.00  0.00      LA0  H  
ATOM   1596  HZ1 LYS A 173       6.938  96.507  59.869  1.00  0.00      LA0  H  
ATOM   1597  HZ2 LYS A 173       6.922  98.126  59.978  1.00  0.00      LA0  H  
ATOM   1598  HZ3 LYS A 173       7.204  97.301  58.479  1.00  0.00      LA0  H  
ATOM   1599  N   ASP A 174       7.522  94.434  62.110  1.00  0.00      LA0  N  
ATOM   1600  CA  ASP A 174       6.576  94.658  63.196  1.00  0.00      LA0  C  
ATOM   1601  C   ASP A 174       5.233  93.998  62.952  1.00  0.00      LA0  C  
ATOM   1602  O   ASP A 174       4.446  93.782  63.868  1.00  0.00      LA0  O  
ATOM   1603  CB  ASP A 174       6.432  96.162  63.504  1.00  0.00      LA0  C  
ATOM   1604  CG  ASP A 174       5.475  96.870  62.554  1.00  0.00      LA0  C  
ATOM   1605  OD1 ASP A 174       5.797  97.041  61.386  1.00  0.00      LA0  O  
ATOM   1606  OD2 ASP A 174       4.386  97.227  62.983  1.00  0.00      LA0  O1-
ATOM   1607  H   ASP A 174       7.343  94.808  61.203  1.00  0.00      LA0  H  
ATOM   1608  N   SER A 175       5.006  93.715  61.658  1.00  0.00      LA0  N  
ATOM   1609  CA  SER A 175       3.801  93.025  61.212  1.00  0.00      LA0  C  
ATOM   1610  C   SER A 175       2.514  93.830  61.234  1.00  0.00      LA0  C  
ATOM   1611  O   SER A 175       1.440  93.371  61.609  1.00  0.00      LA0  O  
ATOM   1612  CB  SER A 175       3.708  91.643  61.870  1.00  0.00      LA0  C  
ATOM   1613  OG  SER A 175       4.950  90.965  61.640  1.00  0.00      LA0  O  
ATOM   1614  H   SER A 175       5.664  94.012  60.970  1.00  0.00      LA0  H  
ATOM   1615  HG  SER A 175       5.004  90.845  60.692  1.00  0.00      LA0  H  
ATOM   1616  N   THR A 176       2.673  95.077  60.775  1.00  0.00      LA0  N  
ATOM   1617  CA  THR A 176       1.471  95.844  60.461  1.00  0.00      LA0  C  
ATOM   1618  C   THR A 176       0.943  95.571  59.053  1.00  0.00      LA0  C  
ATOM   1619  O   THR A 176       1.391  94.652  58.373  1.00  0.00      LA0  O  
ATOM   1620  CB  THR A 176       1.751  97.331  60.688  1.00  0.00      LA0  C  
ATOM   1621  CG2 THR A 176       1.390  97.756  62.109  1.00  0.00      LA0  C  
ATOM   1622  OG1 THR A 176       3.112  97.663  60.366  1.00  0.00      LA0  O  
ATOM   1623  H   THR A 176       3.570  95.424  60.498  1.00  0.00      LA0  H  
ATOM   1624  HG1 THR A 176       3.663  97.465  61.134  1.00  0.00      LA0  H  
ATOM   1625  N   TYR A 177      -0.023  96.411  58.655  1.00  0.00      LA0  N  
ATOM   1626  CA  TYR A 177      -0.598  96.383  57.313  1.00  0.00      LA0  C  
ATOM   1627  C   TYR A 177      -0.752  97.814  56.844  1.00  0.00      LA0  C  
ATOM   1628  O   TYR A 177      -0.775  98.727  57.660  1.00  0.00      LA0  O  
ATOM   1629  CB  TYR A 177      -2.004  95.776  57.338  1.00  0.00      LA0  C  
ATOM   1630  CG  TYR A 177      -1.998  94.328  57.758  1.00  0.00      LA0  C  
ATOM   1631  CD1 TYR A 177      -2.234  93.994  59.108  1.00  0.00      LA0  C  
ATOM   1632  CD2 TYR A 177      -1.781  93.350  56.772  1.00  0.00      LA0  C  
ATOM   1633  CE1 TYR A 177      -2.284  92.639  59.474  1.00  0.00      LA0  C  
ATOM   1634  CE2 TYR A 177      -1.839  91.998  57.138  1.00  0.00      LA0  C  
ATOM   1635  CZ  TYR A 177      -2.098  91.658  58.480  1.00  0.00      LA0  C  
ATOM   1636  OH  TYR A 177      -2.165  90.320  58.802  1.00  0.00      LA0  O  
ATOM   1637  H   TYR A 177      -0.398  97.104  59.272  1.00  0.00      LA0  H  
ATOM   1638  HH  TYR A 177      -2.224  90.181  59.751  1.00  0.00      LA0  H  
ATOM   1639  N   SER A 178      -0.915  97.972  55.530  1.00  0.00      LA0  N  
ATOM   1640  CA  SER A 178      -1.395  99.264  55.054  1.00  0.00      LA0  C  
ATOM   1641  C   SER A 178      -2.535  99.061  54.074  1.00  0.00      LA0  C  
ATOM   1642  O   SER A 178      -2.656  97.996  53.483  1.00  0.00      LA0  O  
ATOM   1643  CB  SER A 178      -0.250 100.074  54.438  1.00  0.00      LA0  C  
ATOM   1644  OG  SER A 178       0.751 100.338  55.430  1.00  0.00      LA0  O  
ATOM   1645  H   SER A 178      -0.783  97.213  54.888  1.00  0.00      LA0  H  
ATOM   1646  HG  SER A 178       1.369 100.959  55.043  1.00  0.00      LA0  H  
ATOM   1647  N   LEU A 179      -3.367 100.100  53.919  1.00  0.00      LA0  N  
ATOM   1648  CA  LEU A 179      -4.508  99.963  53.011  1.00  0.00      LA0  C  
ATOM   1649  C   LEU A 179      -4.685 101.223  52.182  1.00  0.00      LA0  C  
ATOM   1650  O   LEU A 179      -4.765 102.316  52.727  1.00  0.00      LA0  O  
ATOM   1651  CB  LEU A 179      -5.759  99.632  53.843  1.00  0.00      LA0  C  
ATOM   1652  CG  LEU A 179      -7.018  99.101  53.139  1.00  0.00      LA0  C  
ATOM   1653  CD1 LEU A 179      -7.888  98.312  54.119  1.00  0.00      LA0  C  
ATOM   1654  CD2 LEU A 179      -7.847 100.180  52.440  1.00  0.00      LA0  C  
ATOM   1655  H   LEU A 179      -3.237 100.926  54.469  1.00  0.00      LA0  H  
ATOM   1656  N   SER A 180      -4.739 101.051  50.858  1.00  0.00      LA0  N  
ATOM   1657  CA  SER A 180      -5.141 102.206  50.064  1.00  0.00      LA0  C  
ATOM   1658  C   SER A 180      -6.557 102.068  49.554  1.00  0.00      LA0  C  
ATOM   1659  O   SER A 180      -6.860 101.175  48.769  1.00  0.00      LA0  O  
ATOM   1660  CB  SER A 180      -4.176 102.449  48.902  1.00  0.00      LA0  C  
ATOM   1661  OG  SER A 180      -4.087 101.295  48.050  1.00  0.00      LA0  O  
ATOM   1662  H   SER A 180      -4.670 100.140  50.449  1.00  0.00      LA0  H  
ATOM   1663  HG  SER A 180      -4.993 101.031  47.888  1.00  0.00      LA0  H  
ATOM   1664  N   SER A 181      -7.394 102.984  50.038  1.00  0.00      LA0  N  
ATOM   1665  CA  SER A 181      -8.728 103.094  49.465  1.00  0.00      LA0  C  
ATOM   1666  C   SER A 181      -8.661 103.953  48.218  1.00  0.00      LA0  C  
ATOM   1667  O   SER A 181      -7.987 104.977  48.206  1.00  0.00      LA0  O  
ATOM   1668  CB  SER A 181      -9.654 103.690  50.527  1.00  0.00      LA0  C  
ATOM   1669  OG  SER A 181     -10.951 103.978  50.003  1.00  0.00      LA0  O  
ATOM   1670  H   SER A 181      -7.020 103.713  50.610  1.00  0.00      LA0  H  
ATOM   1671  HG  SER A 181     -11.364 103.121  49.832  1.00  0.00      LA0  H  
ATOM   1672  N   THR A 182      -9.358 103.502  47.175  1.00  0.00      LA0  N  
ATOM   1673  CA  THR A 182      -9.167 104.222  45.921  1.00  0.00      LA0  C  
ATOM   1674  C   THR A 182     -10.466 104.660  45.272  1.00  0.00      LA0  C  
ATOM   1675  O   THR A 182     -10.966 104.056  44.326  1.00  0.00      LA0  O  
ATOM   1676  CB  THR A 182      -8.315 103.379  44.967  1.00  0.00      LA0  C  
ATOM   1677  CG2 THR A 182      -7.614 104.230  43.910  1.00  0.00      LA0  C  
ATOM   1678  OG1 THR A 182      -7.373 102.589  45.706  1.00  0.00      LA0  O  
ATOM   1679  H   THR A 182      -9.922 102.677  47.268  1.00  0.00      LA0  H  
ATOM   1680  HG1 THR A 182      -7.876 101.830  45.999  1.00  0.00      LA0  H  
ATOM   1681  N   LEU A 183     -11.021 105.745  45.835  1.00  0.00      LA0  N  
ATOM   1682  CA  LEU A 183     -12.296 106.215  45.291  1.00  0.00      LA0  C  
ATOM   1683  C   LEU A 183     -12.153 106.760  43.886  1.00  0.00      LA0  C  
ATOM   1684  O   LEU A 183     -11.602 107.828  43.662  1.00  0.00      LA0  O  
ATOM   1685  CB  LEU A 183     -12.932 107.250  46.223  1.00  0.00      LA0  C  
ATOM   1686  CG  LEU A 183     -14.288 107.795  45.756  1.00  0.00      LA0  C  
ATOM   1687  CD1 LEU A 183     -15.333 106.694  45.598  1.00  0.00      LA0  C  
ATOM   1688  CD2 LEU A 183     -14.787 108.934  46.645  1.00  0.00      LA0  C  
ATOM   1689  H   LEU A 183     -10.495 106.297  46.488  1.00  0.00      LA0  H  
ATOM   1690  N   THR A 184     -12.657 105.960  42.947  1.00  0.00      LA0  N  
ATOM   1691  CA  THR A 184     -12.476 106.377  41.567  1.00  0.00      LA0  C  
ATOM   1692  C   THR A 184     -13.710 107.018  40.961  1.00  0.00      LA0  C  
ATOM   1693  O   THR A 184     -14.619 106.383  40.441  1.00  0.00      LA0  O  
ATOM   1694  CB  THR A 184     -11.928 105.193  40.772  1.00  0.00      LA0  C  
ATOM   1695  CG2 THR A 184     -11.680 105.516  39.294  1.00  0.00      LA0  C  
ATOM   1696  OG1 THR A 184     -10.705 104.761  41.397  1.00  0.00      LA0  O  
ATOM   1697  H   THR A 184     -13.149 105.120  43.186  1.00  0.00      LA0  H  
ATOM   1698  HG1 THR A 184     -10.954 104.408  42.253  1.00  0.00      LA0  H  
ATOM   1699  N   LEU A 185     -13.683 108.346  41.077  1.00  0.00      LA0  N  
ATOM   1700  CA  LEU A 185     -14.740 109.147  40.476  1.00  0.00      LA0  C  
ATOM   1701  C   LEU A 185     -14.467 109.475  39.016  1.00  0.00      LA0  C  
ATOM   1702  O   LEU A 185     -13.420 109.155  38.455  1.00  0.00      LA0  O  
ATOM   1703  CB  LEU A 185     -14.920 110.424  41.297  1.00  0.00      LA0  C  
ATOM   1704  CG  LEU A 185     -15.408 110.191  42.729  1.00  0.00      LA0  C  
ATOM   1705  CD1 LEU A 185     -15.482 111.506  43.505  1.00  0.00      LA0  C  
ATOM   1706  CD2 LEU A 185     -16.737 109.431  42.779  1.00  0.00      LA0  C  
ATOM   1707  H   LEU A 185     -12.889 108.777  41.512  1.00  0.00      LA0  H  
ATOM   1708  N   SER A 186     -15.459 110.150  38.417  1.00  0.00      LA0  N  
ATOM   1709  CA  SER A 186     -15.165 110.759  37.126  1.00  0.00      LA0  C  
ATOM   1710  C   SER A 186     -14.563 112.141  37.332  1.00  0.00      LA0  C  
ATOM   1711  O   SER A 186     -14.519 112.644  38.451  1.00  0.00      LA0  O  
ATOM   1712  CB  SER A 186     -16.441 110.814  36.269  1.00  0.00      LA0  C  
ATOM   1713  OG  SER A 186     -17.327 111.843  36.735  1.00  0.00      LA0  O  
ATOM   1714  H   SER A 186     -16.287 110.394  38.919  1.00  0.00      LA0  H  
ATOM   1715  HG  SER A 186     -18.051 111.437  37.220  1.00  0.00      LA0  H  
ATOM   1716  N   LYS A 187     -14.149 112.761  36.214  1.00  0.00      LA0  N  
ATOM   1717  CA  LYS A 187     -13.769 114.176  36.281  1.00  0.00      LA0  C  
ATOM   1718  C   LYS A 187     -14.892 115.037  36.833  1.00  0.00      LA0  C  
ATOM   1719  O   LYS A 187     -14.752 115.744  37.820  1.00  0.00      LA0  O  
ATOM   1720  CB  LYS A 187     -13.369 114.675  34.891  1.00  0.00      LA0  C  
ATOM   1721  CG  LYS A 187     -12.898 116.129  34.837  1.00  0.00      LA0  C  
ATOM   1722  CD  LYS A 187     -12.769 116.620  33.394  1.00  0.00      LA0  C  
ATOM   1723  CE  LYS A 187     -12.361 118.091  33.276  1.00  0.00      LA0  C  
ATOM   1724  NZ  LYS A 187     -13.349 118.945  33.944  1.00  0.00      LA0  N1+
ATOM   1725  H   LYS A 187     -14.120 112.245  35.357  1.00  0.00      LA0  H  
ATOM   1726  HZ1 LYS A 187     -13.444 119.902  33.565  1.00  0.00      LA0  H  
ATOM   1727  HZ2 LYS A 187     -14.300 118.526  34.030  1.00  0.00      LA0  H  
ATOM   1728  HZ3 LYS A 187     -13.130 119.083  34.957  1.00  0.00      LA0  H  
ATOM   1729  N   ALA A 188     -16.045 114.894  36.153  1.00  0.00      LA0  N  
ATOM   1730  CA  ALA A 188     -17.212 115.675  36.561  1.00  0.00      LA0  C  
ATOM   1731  C   ALA A 188     -17.604 115.441  38.007  1.00  0.00      LA0  C  
ATOM   1732  O   ALA A 188     -17.998 116.337  38.739  1.00  0.00      LA0  O  
ATOM   1733  CB  ALA A 188     -18.409 115.357  35.665  1.00  0.00      LA0  C  
ATOM   1734  H   ALA A 188     -16.103 114.236  35.406  1.00  0.00      LA0  H  
ATOM   1735  N   ASP A 189     -17.433 114.177  38.407  1.00  0.00      LA0  N  
ATOM   1736  CA  ASP A 189     -17.689 113.851  39.805  1.00  0.00      LA0  C  
ATOM   1737  C   ASP A 189     -16.810 114.575  40.795  1.00  0.00      LA0  C  
ATOM   1738  O   ASP A 189     -17.296 115.125  41.776  1.00  0.00      LA0  O  
ATOM   1739  CB  ASP A 189     -17.681 112.342  40.023  1.00  0.00      LA0  C  
ATOM   1740  CG  ASP A 189     -19.031 111.777  39.641  1.00  0.00      LA0  C  
ATOM   1741  OD1 ASP A 189     -19.683 111.186  40.491  1.00  0.00      LA0  O  
ATOM   1742  OD2 ASP A 189     -19.513 112.026  38.540  1.00  0.00      LA0  O1-
ATOM   1743  H   ASP A 189     -17.183 113.466  37.750  1.00  0.00      LA0  H  
ATOM   1744  N   TYR A 190     -15.514 114.621  40.451  1.00  0.00      LA0  N  
ATOM   1745  CA  TYR A 190     -14.602 115.465  41.225  1.00  0.00      LA0  C  
ATOM   1746  C   TYR A 190     -15.028 116.925  41.279  1.00  0.00      LA0  C  
ATOM   1747  O   TYR A 190     -14.971 117.605  42.298  1.00  0.00      LA0  O  
ATOM   1748  CB  TYR A 190     -13.181 115.334  40.666  1.00  0.00      LA0  C  
ATOM   1749  CG  TYR A 190     -12.178 116.104  41.496  1.00  0.00      LA0  C  
ATOM   1750  CD1 TYR A 190     -11.779 115.589  42.745  1.00  0.00      LA0  C  
ATOM   1751  CD2 TYR A 190     -11.671 117.320  40.993  1.00  0.00      LA0  C  
ATOM   1752  CE1 TYR A 190     -10.855 116.312  43.514  1.00  0.00      LA0  C  
ATOM   1753  CE2 TYR A 190     -10.739 118.038  41.759  1.00  0.00      LA0  C  
ATOM   1754  CZ  TYR A 190     -10.345 117.525  43.011  1.00  0.00      LA0  C  
ATOM   1755  OH  TYR A 190      -9.435 118.231  43.772  1.00  0.00      LA0  O  
ATOM   1756  H   TYR A 190     -15.193 114.131  39.638  1.00  0.00      LA0  H  
ATOM   1757  HH  TYR A 190      -8.899 118.771  43.204  1.00  0.00      LA0  H  
ATOM   1758  N   GLU A 191     -15.477 117.381  40.103  1.00  0.00      LA0  N  
ATOM   1759  CA  GLU A 191     -15.925 118.766  40.003  1.00  0.00      LA0  C  
ATOM   1760  C   GLU A 191     -17.181 119.085  40.799  1.00  0.00      LA0  C  
ATOM   1761  O   GLU A 191     -17.349 120.198  41.296  1.00  0.00      LA0  O  
ATOM   1762  CB  GLU A 191     -16.010 119.172  38.531  1.00  0.00      LA0  C  
ATOM   1763  CG  GLU A 191     -14.616 119.028  37.912  1.00  0.00      LA0  C  
ATOM   1764  CD  GLU A 191     -14.618 119.305  36.425  1.00  0.00      LA0  C  
ATOM   1765  OE1 GLU A 191     -13.977 120.264  36.001  1.00  0.00      LA0  O  
ATOM   1766  OE2 GLU A 191     -15.164 118.518  35.652  1.00  0.00      LA0  O1-
ATOM   1767  H   GLU A 191     -15.474 116.777  39.304  1.00  0.00      LA0  H  
ATOM   1768  N   LYS A 192     -18.013 118.046  40.973  1.00  0.00      LA0  N  
ATOM   1769  CA  LYS A 192     -19.089 118.166  41.956  1.00  0.00      LA0  C  
ATOM   1770  C   LYS A 192     -18.556 118.128  43.383  1.00  0.00      LA0  C  
ATOM   1771  O   LYS A 192     -18.437 119.148  44.054  1.00  0.00      LA0  O  
ATOM   1772  CB  LYS A 192     -20.160 117.076  41.772  1.00  0.00      LA0  C  
ATOM   1773  CG  LYS A 192     -20.659 116.859  40.341  1.00  0.00      LA0  C  
ATOM   1774  CD  LYS A 192     -21.564 115.628  40.176  1.00  0.00      LA0  C  
ATOM   1775  CE  LYS A 192     -21.017 114.389  40.895  1.00  0.00      LA0  C  
ATOM   1776  NZ  LYS A 192     -21.354 113.150  40.178  1.00  0.00      LA0  N1+
ATOM   1777  H   LYS A 192     -17.817 117.187  40.497  1.00  0.00      LA0  H  
ATOM   1778  HZ1 LYS A 192     -21.004 112.329  40.723  1.00  0.00      LA0  H  
ATOM   1779  HZ2 LYS A 192     -22.359 113.031  39.971  1.00  0.00      LA0  H  
ATOM   1780  HZ3 LYS A 192     -20.787 113.057  39.303  1.00  0.00      LA0  H  
ATOM   1781  N   HIS A 193     -18.245 116.895  43.812  1.00  0.00      LA0  N  
ATOM   1782  CA  HIS A 193     -17.986 116.636  45.226  1.00  0.00      LA0  C  
ATOM   1783  C   HIS A 193     -16.751 117.308  45.786  1.00  0.00      LA0  C  
ATOM   1784  O   HIS A 193     -15.875 117.774  45.069  1.00  0.00      LA0  O  
ATOM   1785  CB  HIS A 193     -17.967 115.134  45.475  1.00  0.00      LA0  C  
ATOM   1786  CG  HIS A 193     -19.369 114.662  45.769  1.00  0.00      LA0  C  
ATOM   1787  CD2 HIS A 193     -20.212 113.932  44.928  1.00  0.00      LA0  C  
ATOM   1788  ND1 HIS A 193     -20.011 114.898  46.929  1.00  0.00      LA0  N  
ATOM   1789  CE1 HIS A 193     -21.249 114.324  46.831  1.00  0.00      LA0  C  
ATOM   1790  NE2 HIS A 193     -21.372 113.730  45.599  1.00  0.00      LA0  N  
ATOM   1791  H   HIS A 193     -18.101 116.166  43.142  1.00  0.00      LA0  H  
ATOM   1792  HD1 HIS A 193     -19.677 115.389  47.717  1.00  0.00      LA0  H  
ATOM   1793  N   LYS A 194     -16.744 117.398  47.115  1.00  0.00      LA0  N  
ATOM   1794  CA  LYS A 194     -16.005 118.503  47.705  1.00  0.00      LA0  C  
ATOM   1795  C   LYS A 194     -15.339 118.178  49.037  1.00  0.00      LA0  C  
ATOM   1796  O   LYS A 194     -14.133 118.343  49.183  1.00  0.00      LA0  O  
ATOM   1797  CB  LYS A 194     -16.975 119.682  47.765  1.00  0.00      LA0  C  
ATOM   1798  CG  LYS A 194     -16.413 121.028  48.204  1.00  0.00      LA0  C  
ATOM   1799  CD  LYS A 194     -17.535 122.047  48.434  1.00  0.00      LA0  C  
ATOM   1800  CE  LYS A 194     -18.700 121.499  49.276  1.00  0.00      LA0  C  
ATOM   1801  NZ  LYS A 194     -18.225 120.907  50.533  1.00  0.00      LA0  N1+
ATOM   1802  H   LYS A 194     -17.426 116.900  47.648  1.00  0.00      LA0  H  
ATOM   1803  HZ1 LYS A 194     -18.636 119.962  50.685  1.00  0.00      LA0  H  
ATOM   1804  HZ2 LYS A 194     -17.186 120.831  50.554  1.00  0.00      LA0  H  
ATOM   1805  HZ3 LYS A 194     -18.404 121.527  51.351  1.00  0.00      LA0  H  
ATOM   1806  N   VAL A 195     -16.144 117.689  49.997  1.00  0.00      LA0  N  
ATOM   1807  CA  VAL A 195     -15.507 117.177  51.215  1.00  0.00      LA0  C  
ATOM   1808  C   VAL A 195     -15.086 115.732  51.029  1.00  0.00      LA0  C  
ATOM   1809  O   VAL A 195     -15.815 114.800  51.349  1.00  0.00      LA0  O  
ATOM   1810  CB  VAL A 195     -16.411 117.279  52.461  1.00  0.00      LA0  C  
ATOM   1811  CG1 VAL A 195     -15.663 116.863  53.736  1.00  0.00      LA0  C  
ATOM   1812  CG2 VAL A 195     -17.022 118.663  52.642  1.00  0.00      LA0  C  
ATOM   1813  H   VAL A 195     -17.125 117.554  49.823  1.00  0.00      LA0  H  
ATOM   1814  N   TYR A 196     -13.878 115.570  50.488  1.00  0.00      LA0  N  
ATOM   1815  CA  TYR A 196     -13.392 114.204  50.307  1.00  0.00      LA0  C  
ATOM   1816  C   TYR A 196     -12.878 113.597  51.594  1.00  0.00      LA0  C  
ATOM   1817  O   TYR A 196     -11.688 113.604  51.879  1.00  0.00      LA0  O  
ATOM   1818  CB  TYR A 196     -12.312 114.146  49.227  1.00  0.00      LA0  C  
ATOM   1819  CG  TYR A 196     -12.885 114.521  47.883  1.00  0.00      LA0  C  
ATOM   1820  CD1 TYR A 196     -13.390 113.498  47.058  1.00  0.00      LA0  C  
ATOM   1821  CD2 TYR A 196     -12.902 115.876  47.491  1.00  0.00      LA0  C  
ATOM   1822  CE1 TYR A 196     -13.954 113.841  45.821  1.00  0.00      LA0  C  
ATOM   1823  CE2 TYR A 196     -13.464 116.217  46.252  1.00  0.00      LA0  C  
ATOM   1824  CZ  TYR A 196     -13.999 115.196  45.442  1.00  0.00      LA0  C  
ATOM   1825  OH  TYR A 196     -14.597 115.518  44.242  1.00  0.00      LA0  O  
ATOM   1826  H   TYR A 196     -13.288 116.369  50.340  1.00  0.00      LA0  H  
ATOM   1827  HH  TYR A 196     -14.757 116.460  44.179  1.00  0.00      LA0  H  
ATOM   1828  N   ALA A 197     -13.837 113.083  52.369  1.00  0.00      LA0  N  
ATOM   1829  CA  ALA A 197     -13.447 112.458  53.626  1.00  0.00      LA0  C  
ATOM   1830  C   ALA A 197     -13.512 110.951  53.558  1.00  0.00      LA0  C  
ATOM   1831  O   ALA A 197     -14.490 110.377  53.091  1.00  0.00      LA0  O  
ATOM   1832  CB  ALA A 197     -14.363 112.930  54.754  1.00  0.00      LA0  C  
ATOM   1833  H   ALA A 197     -14.794 113.134  52.076  1.00  0.00      LA0  H  
ATOM   1834  N   CYS A 198     -12.445 110.322  54.059  1.00  0.00      LA0  N  
ATOM   1835  CA  CYS A 198     -12.581 108.880  54.221  1.00  0.00      LA0  C  
ATOM   1836  C   CYS A 198     -12.828 108.467  55.653  1.00  0.00      LA0  C  
ATOM   1837  O   CYS A 198     -12.070 108.768  56.569  1.00  0.00      LA0  O  
ATOM   1838  CB  CYS A 198     -11.394 108.119  53.635  1.00  0.00      LA0  C  
ATOM   1839  SG  CYS A 198      -9.767 108.814  54.023  1.00  0.00      LA0  S  
ATOM   1840  H   CYS A 198     -11.649 110.825  54.404  1.00  0.00      LA0  H  
ATOM   1841  N   GLU A 199     -13.952 107.757  55.801  1.00  0.00      LA0  N  
ATOM   1842  CA  GLU A 199     -14.199 107.098  57.074  1.00  0.00      LA0  C  
ATOM   1843  C   GLU A 199     -13.411 105.808  57.193  1.00  0.00      LA0  C  
ATOM   1844  O   GLU A 199     -13.779 104.748  56.699  1.00  0.00      LA0  O  
ATOM   1845  CB  GLU A 199     -15.691 106.837  57.292  1.00  0.00      LA0  C  
ATOM   1846  CG  GLU A 199     -15.909 106.236  58.683  1.00  0.00      LA0  C  
ATOM   1847  CD  GLU A 199     -17.361 105.918  58.959  1.00  0.00      LA0  C  
ATOM   1848  OE1 GLU A 199     -17.917 106.482  59.893  1.00  0.00      LA0  O  
ATOM   1849  OE2 GLU A 199     -17.971 105.129  58.243  1.00  0.00      LA0  O1-
ATOM   1850  H   GLU A 199     -14.464 107.500  54.982  1.00  0.00      LA0  H  
ATOM   1851  N   VAL A 200     -12.294 105.955  57.895  1.00  0.00      LA0  N  
ATOM   1852  CA  VAL A 200     -11.523 104.773  58.246  1.00  0.00      LA0  C  
ATOM   1853  C   VAL A 200     -12.040 104.155  59.536  1.00  0.00      LA0  C  
ATOM   1854  O   VAL A 200     -11.541 104.407  60.624  1.00  0.00      LA0  O  
ATOM   1855  CB  VAL A 200     -10.046 105.167  58.348  1.00  0.00      LA0  C  
ATOM   1856  CG1 VAL A 200      -9.151 104.004  58.772  1.00  0.00      LA0  C  
ATOM   1857  CG2 VAL A 200      -9.580 105.792  57.032  1.00  0.00      LA0  C  
ATOM   1858  H   VAL A 200     -12.057 106.851  58.274  1.00  0.00      LA0  H  
ATOM   1859  N   THR A 201     -13.074 103.323  59.384  1.00  0.00      LA0  N  
ATOM   1860  CA  THR A 201     -13.473 102.634  60.608  1.00  0.00      LA0  C  
ATOM   1861  C   THR A 201     -12.691 101.358  60.849  1.00  0.00      LA0  C  
ATOM   1862  O   THR A 201     -13.030 100.298  60.332  1.00  0.00      LA0  O  
ATOM   1863  CB  THR A 201     -14.966 102.325  60.600  1.00  0.00      LA0  C  
ATOM   1864  CG2 THR A 201     -15.504 102.029  62.002  1.00  0.00      LA0  C  
ATOM   1865  OG1 THR A 201     -15.707 103.384  59.978  1.00  0.00      LA0  O  
ATOM   1866  H   THR A 201     -13.514 103.154  58.499  1.00  0.00      LA0  H  
ATOM   1867  HG1 THR A 201     -15.711 104.097  60.621  1.00  0.00      LA0  H  
ATOM   1868  N   GLN A 202     -11.633 101.472  61.659  1.00  0.00      LA0  N  
ATOM   1869  CA  GLN A 202     -11.093 100.173  62.045  1.00  0.00      LA0  C  
ATOM   1870  C   GLN A 202     -11.703  99.652  63.327  1.00  0.00      LA0  C  
ATOM   1871  O   GLN A 202     -11.587 100.225  64.405  1.00  0.00      LA0  O  
ATOM   1872  CB  GLN A 202      -9.563 100.116  62.024  1.00  0.00      LA0  C  
ATOM   1873  CG  GLN A 202      -8.805 100.958  63.046  1.00  0.00      LA0  C  
ATOM   1874  CD  GLN A 202      -7.338 100.625  62.896  1.00  0.00      LA0  C  
ATOM   1875  NE2 GLN A 202      -6.797 100.060  63.975  1.00  0.00      LA0  N  
ATOM   1876  OE1 GLN A 202      -6.726 100.854  61.865  1.00  0.00      LA0  O  
ATOM   1877  H   GLN A 202     -11.408 102.348  62.097  1.00  0.00      LA0  H  
ATOM   1878 HE21 GLN A 202      -7.319  99.864  64.800  1.00  0.00      LA0  H  
ATOM   1879 HE22 GLN A 202      -5.822  99.826  63.932  1.00  0.00      LA0  H  
ATOM   1880  N   GLY A 203     -12.418  98.535  63.142  1.00  0.00      LA0  N  
ATOM   1881  CA  GLY A 203     -13.189  98.020  64.270  1.00  0.00      LA0  C  
ATOM   1882  C   GLY A 203     -14.281  98.989  64.681  1.00  0.00      LA0  C  
ATOM   1883  O   GLY A 203     -15.173  99.320  63.913  1.00  0.00      LA0  O  
ATOM   1884  H   GLY A 203     -12.540  98.183  62.215  1.00  0.00      LA0  H  
ATOM   1885  N   THR A 204     -14.135  99.457  65.921  1.00  0.00      LA0  N  
ATOM   1886  CA  THR A 204     -15.053 100.474  66.426  1.00  0.00      LA0  C  
ATOM   1887  C   THR A 204     -14.821 101.857  65.839  1.00  0.00      LA0  C  
ATOM   1888  O   THR A 204     -15.700 102.704  65.747  1.00  0.00      LA0  O  
ATOM   1889  CB  THR A 204     -14.873 100.518  67.939  1.00  0.00      LA0  C  
ATOM   1890  CG2 THR A 204     -15.621  99.369  68.619  1.00  0.00      LA0  C  
ATOM   1891  OG1 THR A 204     -13.470 100.439  68.252  1.00  0.00      LA0  O  
ATOM   1892  H   THR A 204     -13.356  99.207  66.498  1.00  0.00      LA0  H  
ATOM   1893  HG1 THR A 204     -13.086 101.291  68.041  1.00  0.00      LA0  H  
ATOM   1894  N   THR A 205     -13.548 102.075  65.512  1.00  0.00      LA0  N  
ATOM   1895  CA  THR A 205     -13.140 103.466  65.507  1.00  0.00      LA0  C  
ATOM   1896  C   THR A 205     -13.028 104.085  64.132  1.00  0.00      LA0  C  
ATOM   1897  O   THR A 205     -12.101 103.818  63.376  1.00  0.00      LA0  O  
ATOM   1898  CB  THR A 205     -11.846 103.563  66.313  1.00  0.00      LA0  C  
ATOM   1899  CG2 THR A 205     -11.497 105.005  66.692  1.00  0.00      LA0  C  
ATOM   1900  OG1 THR A 205     -11.957 102.734  67.486  1.00  0.00      LA0  O  
ATOM   1901  H   THR A 205     -12.863 101.349  65.443  1.00  0.00      LA0  H  
ATOM   1902  HG1 THR A 205     -11.123 102.813  67.938  1.00  0.00      LA0  H  
ATOM   1903  N   SER A 206     -14.014 104.947  63.857  1.00  0.00      LA0  N  
ATOM   1904  CA  SER A 206     -13.879 105.818  62.693  1.00  0.00      LA0  C  
ATOM   1905  C   SER A 206     -12.869 106.933  62.885  1.00  0.00      LA0  C  
ATOM   1906  O   SER A 206     -13.150 107.981  63.452  1.00  0.00      LA0  O  
ATOM   1907  CB  SER A 206     -15.233 106.405  62.301  1.00  0.00      LA0  C  
ATOM   1908  OG  SER A 206     -16.117 105.353  61.889  1.00  0.00      LA0  O  
ATOM   1909  H   SER A 206     -14.800 105.027  64.469  1.00  0.00      LA0  H  
ATOM   1910  HG  SER A 206     -16.845 105.793  61.441  1.00  0.00      LA0  H  
ATOM   1911  N   VAL A 207     -11.671 106.660  62.367  1.00  0.00      LA0  N  
ATOM   1912  CA  VAL A 207     -10.750 107.771  62.156  1.00  0.00      LA0  C  
ATOM   1913  C   VAL A 207     -11.082 108.391  60.804  1.00  0.00      LA0  C  
ATOM   1914  O   VAL A 207     -11.659 107.734  59.943  1.00  0.00      LA0  O  
ATOM   1915  CB  VAL A 207      -9.303 107.253  62.237  1.00  0.00      LA0  C  
ATOM   1916  CG1 VAL A 207      -8.261 108.376  62.238  1.00  0.00      LA0  C  
ATOM   1917  CG2 VAL A 207      -9.127 106.363  63.471  1.00  0.00      LA0  C  
ATOM   1918  H   VAL A 207     -11.517 105.760  61.953  1.00  0.00      LA0  H  
ATOM   1919  N   THR A 208     -10.748 109.675  60.638  1.00  0.00      LA0  N  
ATOM   1920  CA  THR A 208     -11.106 110.293  59.365  1.00  0.00      LA0  C  
ATOM   1921  C   THR A 208     -10.090 111.344  58.957  1.00  0.00      LA0  C  
ATOM   1922  O   THR A 208      -9.580 112.094  59.780  1.00  0.00      LA0  O  
ATOM   1923  CB  THR A 208     -12.533 110.867  59.465  1.00  0.00      LA0  C  
ATOM   1924  CG2 THR A 208     -13.071 111.440  58.150  1.00  0.00      LA0  C  
ATOM   1925  OG1 THR A 208     -13.419 109.852  59.953  1.00  0.00      LA0  O  
ATOM   1926  H   THR A 208     -10.340 110.227  61.363  1.00  0.00      LA0  H  
ATOM   1927  HG1 THR A 208     -13.097 109.028  59.598  1.00  0.00      LA0  H  
ATOM   1928  N   LYS A 209      -9.808 111.355  57.649  1.00  0.00      LA0  N  
ATOM   1929  CA  LYS A 209      -9.044 112.463  57.086  1.00  0.00      LA0  C  
ATOM   1930  C   LYS A 209      -9.816 112.943  55.874  1.00  0.00      LA0  C  
ATOM   1931  O   LYS A 209     -10.446 112.145  55.188  1.00  0.00      LA0  O  
ATOM   1932  CB  LYS A 209      -7.627 111.975  56.733  1.00  0.00      LA0  C  
ATOM   1933  CG  LYS A 209      -6.710 112.912  55.935  1.00  0.00      LA0  C  
ATOM   1934  CD  LYS A 209      -6.215 114.167  56.661  1.00  0.00      LA0  C  
ATOM   1935  CE  LYS A 209      -5.083 113.916  57.663  1.00  0.00      LA0  C  
ATOM   1936  NZ  LYS A 209      -3.900 113.381  56.974  1.00  0.00      LA0  N1+
ATOM   1937  H   LYS A 209     -10.223 110.681  57.033  1.00  0.00      LA0  H  
ATOM   1938  HZ1 LYS A 209      -3.989 112.350  56.866  1.00  0.00      LA0  H  
ATOM   1939  HZ2 LYS A 209      -3.747 113.854  56.057  1.00  0.00      LA0  H  
ATOM   1940  HZ3 LYS A 209      -3.049 113.544  57.564  1.00  0.00      LA0  H  
ATOM   1941  N   SER A 210      -9.762 114.257  55.650  1.00  0.00      LA0  N  
ATOM   1942  CA  SER A 210     -10.343 114.736  54.408  1.00  0.00      LA0  C  
ATOM   1943  C   SER A 210      -9.320 115.493  53.594  1.00  0.00      LA0  C  
ATOM   1944  O   SER A 210      -8.309 115.960  54.112  1.00  0.00      LA0  O  
ATOM   1945  CB  SER A 210     -11.569 115.611  54.701  1.00  0.00      LA0  C  
ATOM   1946  OG  SER A 210     -11.240 116.649  55.631  1.00  0.00      LA0  O  
ATOM   1947  H   SER A 210      -9.321 114.925  56.247  1.00  0.00      LA0  H  
ATOM   1948  HG  SER A 210     -11.479 117.469  55.195  1.00  0.00      LA0  H  
ATOM   1949  N   PHE A 211      -9.644 115.636  52.307  1.00  0.00      LA0  N  
ATOM   1950  CA  PHE A 211      -9.249 116.909  51.729  1.00  0.00      LA0  C  
ATOM   1951  C   PHE A 211     -10.506 117.614  51.282  1.00  0.00      LA0  C  
ATOM   1952  O   PHE A 211     -11.522 116.979  51.028  1.00  0.00      LA0  O  
ATOM   1953  CB  PHE A 211      -8.164 116.765  50.641  1.00  0.00      LA0  C  
ATOM   1954  CG  PHE A 211      -8.699 116.616  49.234  1.00  0.00      LA0  C  
ATOM   1955  CD1 PHE A 211      -8.959 115.331  48.714  1.00  0.00      LA0  C  
ATOM   1956  CD2 PHE A 211      -8.906 117.777  48.455  1.00  0.00      LA0  C  
ATOM   1957  CE1 PHE A 211      -9.422 115.207  47.390  1.00  0.00      LA0  C  
ATOM   1958  CE2 PHE A 211      -9.373 117.654  47.134  1.00  0.00      LA0  C  
ATOM   1959  CZ  PHE A 211      -9.619 116.367  46.614  1.00  0.00      LA0  C  
ATOM   1960  H   PHE A 211     -10.384 115.099  51.897  1.00  0.00      LA0  H  
ATOM   1961  N   ASN A 212     -10.406 118.938  51.218  1.00  0.00      LA0  N  
ATOM   1962  CA  ASN A 212     -11.621 119.652  50.861  1.00  0.00      LA0  C  
ATOM   1963  C   ASN A 212     -11.339 120.516  49.663  1.00  0.00      LA0  C  
ATOM   1964  O   ASN A 212     -10.272 121.111  49.548  1.00  0.00      LA0  O  
ATOM   1965  CB  ASN A 212     -12.099 120.514  52.028  1.00  0.00      LA0  C  
ATOM   1966  CG  ASN A 212     -12.694 119.672  53.140  1.00  0.00      LA0  C  
ATOM   1967  ND2 ASN A 212     -13.975 119.957  53.376  1.00  0.00      LA0  N  
ATOM   1968  OD1 ASN A 212     -12.051 118.841  53.777  1.00  0.00      LA0  O  
ATOM   1969  H   ASN A 212      -9.558 119.435  51.383  1.00  0.00      LA0  H  
ATOM   1970 HD21 ASN A 212     -14.486 120.599  52.794  1.00  0.00      LA0  H  
ATOM   1971 HD22 ASN A 212     -14.458 119.528  54.134  1.00  0.00      LA0  H  
ATOM   1972  N   ARG A 213     -12.322 120.569  48.760  1.00  0.00      LA0  N  
ATOM   1973  CA  ARG A 213     -12.140 121.496  47.646  1.00  0.00      LA0  C  
ATOM   1974  C   ARG A 213     -12.384 122.937  48.044  1.00  0.00      LA0  C  
ATOM   1975  O   ARG A 213     -13.490 123.455  47.987  1.00  0.00      LA0  O  
ATOM   1976  CB  ARG A 213     -13.003 121.106  46.447  1.00  0.00      LA0  C  
ATOM   1977  CG  ARG A 213     -12.374 119.993  45.610  1.00  0.00      LA0  C  
ATOM   1978  CD  ARG A 213     -13.270 119.528  44.460  1.00  0.00      LA0  C  
ATOM   1979  NE  ARG A 213     -13.618 120.606  43.531  1.00  0.00      LA0  N  
ATOM   1980  CZ  ARG A 213     -14.897 120.724  43.102  1.00  0.00      LA0  C  
ATOM   1981  NH1 ARG A 213     -15.854 119.961  43.606  1.00  0.00      LA0  N1+
ATOM   1982  NH2 ARG A 213     -15.217 121.601  42.157  1.00  0.00      LA0  N  
ATOM   1983  H   ARG A 213     -13.166 120.052  48.922  1.00  0.00      LA0  H  
ATOM   1984  HE  ARG A 213     -12.874 121.166  43.167  1.00  0.00      LA0  H  
ATOM   1985 HH11 ARG A 213     -16.825 120.059  43.359  1.00  0.00      LA0  H  
ATOM   1986 HH12 ARG A 213     -15.635 119.216  44.241  1.00  0.00      LA0  H  
ATOM   1987 HH21 ARG A 213     -16.157 121.578  41.792  1.00  0.00      LA0  H  
ATOM   1988 HH22 ARG A 213     -14.563 122.255  41.783  1.00  0.00      LA0  H  
ATOM   1989  N   GLY A 214     -11.280 123.568  48.455  1.00  0.00      LA0  N  
ATOM   1990  CA  GLY A 214     -11.377 124.990  48.776  1.00  0.00      LA0  C  
ATOM   1991  C   GLY A 214     -11.687 125.268  50.234  1.00  0.00      LA0  C  
ATOM   1992  O   GLY A 214     -11.064 126.100  50.881  1.00  0.00      LA0  O  
ATOM   1993  H   GLY A 214     -10.466 123.019  48.659  1.00  0.00      LA0  H  
ATOM   1994  N   GLU A 215     -12.679 124.516  50.734  1.00  0.00      LA0  N  
ATOM   1995  CA  GLU A 215     -13.042 124.646  52.150  1.00  0.00      LA0  C  
ATOM   1996  C   GLU A 215     -11.862 124.512  53.103  1.00  0.00      LA0  C  
ATOM   1997  O   GLU A 215     -11.060 123.588  53.004  1.00  0.00      LA0  O  
ATOM   1998  CB  GLU A 215     -14.101 123.610  52.517  1.00  0.00      LA0  C  
ATOM   1999  CG  GLU A 215     -15.322 123.633  51.600  1.00  0.00      LA0  C  
ATOM   2000  CD  GLU A 215     -16.089 122.344  51.779  1.00  0.00      LA0  C  
ATOM   2001  OE1 GLU A 215     -15.639 121.309  51.295  1.00  0.00      LA0  O  
ATOM   2002  OE2 GLU A 215     -17.173 122.360  52.352  1.00  0.00      LA0  O1-
ATOM   2003  H   GLU A 215     -13.186 123.923  50.110  1.00  0.00      LA0  H  
TER   
ATOM   2004  N   GLU B   1      26.084  79.072  42.887  1.00  0.00      LB0  N  
ATOM   2005  CA  GLU B   1      25.890  79.054  41.436  1.00  0.00      LB0  C  
ATOM   2006  C   GLU B   1      24.622  78.350  40.999  1.00  0.00      LB0  C  
ATOM   2007  O   GLU B   1      24.037  78.642  39.958  1.00  0.00      LB0  O  
ATOM   2008  CB  GLU B   1      27.083  78.409  40.741  1.00  0.00      LB0  C  
ATOM   2009  CG  GLU B   1      28.384  79.177  40.963  1.00  0.00      LB0  C  
ATOM   2010  CD  GLU B   1      29.515  78.398  40.333  1.00  0.00      LB0  C  
ATOM   2011  OE1 GLU B   1      30.113  77.578  41.027  1.00  0.00      LB0  O  
ATOM   2012  OE2 GLU B   1      29.787  78.610  39.154  1.00  0.00      LB0  O1-
ATOM   2013  H   GLU B   1      26.993  79.290  43.245  1.00  0.00      LB0  H  
ATOM   2014  N   VAL B   2      24.219  77.402  41.858  1.00  0.00      LB0  N  
ATOM   2015  CA  VAL B   2      22.984  76.676  41.575  1.00  0.00      LB0  C  
ATOM   2016  C   VAL B   2      21.748  77.551  41.688  1.00  0.00      LB0  C  
ATOM   2017  O   VAL B   2      21.453  78.131  42.724  1.00  0.00      LB0  O  
ATOM   2018  CB  VAL B   2      22.870  75.406  42.438  1.00  0.00      LB0  C  
ATOM   2019  CG1 VAL B   2      23.952  74.402  42.043  1.00  0.00      LB0  C  
ATOM   2020  CG2 VAL B   2      22.904  75.681  43.946  1.00  0.00      LB0  C  
ATOM   2021  H   VAL B   2      24.717  77.319  42.720  1.00  0.00      LB0  H  
ATOM   2022  N   GLN B   3      21.053  77.637  40.549  1.00  0.00      LB0  N  
ATOM   2023  CA  GLN B   3      19.855  78.472  40.509  1.00  0.00      LB0  C  
ATOM   2024  C   GLN B   3      18.985  78.050  39.351  1.00  0.00      LB0  C  
ATOM   2025  O   GLN B   3      19.463  77.424  38.410  1.00  0.00      LB0  O  
ATOM   2026  CB  GLN B   3      20.224  79.962  40.434  1.00  0.00      LB0  C  
ATOM   2027  CG  GLN B   3      20.991  80.346  39.169  1.00  0.00      LB0  C  
ATOM   2028  CD  GLN B   3      21.751  81.632  39.397  1.00  0.00      LB0  C  
ATOM   2029  NE2 GLN B   3      23.045  81.439  39.658  1.00  0.00      LB0  N  
ATOM   2030  OE1 GLN B   3      21.227  82.733  39.333  1.00  0.00      LB0  O  
ATOM   2031  H   GLN B   3      21.350  77.132  39.735  1.00  0.00      LB0  H  
ATOM   2032 HE21 GLN B   3      23.424  80.514  39.707  1.00  0.00      LB0  H  
ATOM   2033 HE22 GLN B   3      23.623  82.239  39.800  1.00  0.00      LB0  H  
ATOM   2034  N   LEU B   4      17.704  78.403  39.465  1.00  0.00      LB0  N  
ATOM   2035  CA  LEU B   4      16.815  78.118  38.348  1.00  0.00      LB0  C  
ATOM   2036  C   LEU B   4      16.294  79.415  37.788  1.00  0.00      LB0  C  
ATOM   2037  O   LEU B   4      15.799  80.258  38.520  1.00  0.00      LB0  O  
ATOM   2038  CB  LEU B   4      15.661  77.240  38.821  1.00  0.00      LB0  C  
ATOM   2039  CG  LEU B   4      16.117  75.840  39.217  1.00  0.00      LB0  C  
ATOM   2040  CD1 LEU B   4      15.083  75.119  40.075  1.00  0.00      LB0  C  
ATOM   2041  CD2 LEU B   4      16.514  75.029  37.987  1.00  0.00      LB0  C  
ATOM   2042  H   LEU B   4      17.353  78.935  40.238  1.00  0.00      LB0  H  
ATOM   2043  N   VAL B   5      16.450  79.545  36.469  1.00  0.00      LB0  N  
ATOM   2044  CA  VAL B   5      15.905  80.742  35.842  1.00  0.00      LB0  C  
ATOM   2045  C   VAL B   5      14.763  80.368  34.921  1.00  0.00      LB0  C  
ATOM   2046  O   VAL B   5      14.936  80.100  33.730  1.00  0.00      LB0  O  
ATOM   2047  CB  VAL B   5      16.993  81.524  35.086  1.00  0.00      LB0  C  
ATOM   2048  CG1 VAL B   5      16.460  82.867  34.573  1.00  0.00      LB0  C  
ATOM   2049  CG2 VAL B   5      18.247  81.718  35.943  1.00  0.00      LB0  C  
ATOM   2050  H   VAL B   5      16.913  78.834  35.939  1.00  0.00      LB0  H  
ATOM   2051  N   GLU B   6      13.574  80.328  35.524  1.00  0.00      LB0  N  
ATOM   2052  CA  GLU B   6      12.429  80.105  34.654  1.00  0.00      LB0  C  
ATOM   2053  C   GLU B   6      12.108  81.318  33.804  1.00  0.00      LB0  C  
ATOM   2054  O   GLU B   6      12.339  82.464  34.169  1.00  0.00      LB0  O  
ATOM   2055  CB  GLU B   6      11.207  79.515  35.378  1.00  0.00      LB0  C  
ATOM   2056  CG  GLU B   6      10.411  80.362  36.376  1.00  0.00      LB0  C  
ATOM   2057  CD  GLU B   6      11.112  80.492  37.708  1.00  0.00      LB0  C  
ATOM   2058  OE1 GLU B   6      12.129  81.159  37.784  1.00  0.00      LB0  O  
ATOM   2059  OE2 GLU B   6      10.617  79.975  38.699  1.00  0.00      LB0  O1-
ATOM   2060  H   GLU B   6      13.469  80.648  36.469  1.00  0.00      LB0  H  
ATOM   2061  N   SER B   7      11.652  80.992  32.596  1.00  0.00      LB0  N  
ATOM   2062  CA  SER B   7      11.783  81.953  31.513  1.00  0.00      LB0  C  
ATOM   2063  C   SER B   7      10.728  81.730  30.448  1.00  0.00      LB0  C  
ATOM   2064  O   SER B   7      10.541  80.631  29.931  1.00  0.00      LB0  O  
ATOM   2065  CB  SER B   7      13.208  81.849  30.949  1.00  0.00      LB0  C  
ATOM   2066  OG  SER B   7      13.726  80.521  31.152  1.00  0.00      LB0  O  
ATOM   2067  H   SER B   7      11.456  80.036  32.392  1.00  0.00      LB0  H  
ATOM   2068  HG  SER B   7      14.118  80.518  32.027  1.00  0.00      LB0  H  
ATOM   2069  N   GLY B   8      10.025  82.821  30.142  1.00  0.00      LB0  N  
ATOM   2070  CA  GLY B   8       8.901  82.664  29.228  1.00  0.00      LB0  C  
ATOM   2071  C   GLY B   8       7.644  83.078  29.950  1.00  0.00      LB0  C  
ATOM   2072  O   GLY B   8       7.694  83.897  30.861  1.00  0.00      LB0  O  
ATOM   2073  H   GLY B   8      10.129  83.680  30.644  1.00  0.00      LB0  H  
ATOM   2074  N   GLY B   9       6.528  82.472  29.532  1.00  0.00      LB0  N  
ATOM   2075  CA  GLY B   9       5.288  82.962  30.124  1.00  0.00      LB0  C  
ATOM   2076  C   GLY B   9       4.822  84.243  29.462  1.00  0.00      LB0  C  
ATOM   2077  O   GLY B   9       5.105  84.489  28.296  1.00  0.00      LB0  O  
ATOM   2078  H   GLY B   9       6.539  81.832  28.762  1.00  0.00      LB0  H  
ATOM   2079  N   GLY B  10       4.101  85.043  30.252  1.00  0.00      LB0  N  
ATOM   2080  CA  GLY B  10       3.537  86.247  29.659  1.00  0.00      LB0  C  
ATOM   2081  C   GLY B  10       2.033  86.154  29.513  1.00  0.00      LB0  C  
ATOM   2082  O   GLY B  10       1.372  85.324  30.126  1.00  0.00      LB0  O  
ATOM   2083  H   GLY B  10       3.900  84.805  31.203  1.00  0.00      LB0  H  
ATOM   2084  N   LEU B  11       1.524  87.072  28.682  1.00  0.00      LB0  N  
ATOM   2085  CA  LEU B  11       0.083  87.106  28.447  1.00  0.00      LB0  C  
ATOM   2086  C   LEU B  11      -0.298  86.124  27.354  1.00  0.00      LB0  C  
ATOM   2087  O   LEU B  11       0.327  86.080  26.302  1.00  0.00      LB0  O  
ATOM   2088  CB  LEU B  11      -0.315  88.542  28.081  1.00  0.00      LB0  C  
ATOM   2089  CG  LEU B  11      -1.810  88.818  27.882  1.00  0.00      LB0  C  
ATOM   2090  CD1 LEU B  11      -2.618  88.628  29.165  1.00  0.00      LB0  C  
ATOM   2091  CD2 LEU B  11      -2.041  90.205  27.281  1.00  0.00      LB0  C  
ATOM   2092  H   LEU B  11       2.141  87.605  28.107  1.00  0.00      LB0  H  
ATOM   2093  N   VAL B  12      -1.339  85.342  27.648  1.00  0.00      LB0  N  
ATOM   2094  CA  VAL B  12      -1.807  84.389  26.648  1.00  0.00      LB0  C  
ATOM   2095  C   VAL B  12      -3.321  84.320  26.649  1.00  0.00      LB0  C  
ATOM   2096  O   VAL B  12      -3.968  84.255  27.686  1.00  0.00      LB0  O  
ATOM   2097  CB  VAL B  12      -1.151  83.011  26.877  1.00  0.00      LB0  C  
ATOM   2098  CG1 VAL B  12      -1.369  82.509  28.305  1.00  0.00      LB0  C  
ATOM   2099  CG2 VAL B  12      -1.543  81.973  25.819  1.00  0.00      LB0  C  
ATOM   2100  H   VAL B  12      -1.792  85.401  28.540  1.00  0.00      LB0  H  
ATOM   2101  N   GLN B  13      -3.863  84.356  25.427  1.00  0.00      LB0  N  
ATOM   2102  CA  GLN B  13      -5.314  84.237  25.341  1.00  0.00      LB0  C  
ATOM   2103  C   GLN B  13      -5.766  82.793  25.513  1.00  0.00      LB0  C  
ATOM   2104  O   GLN B  13      -5.167  81.873  24.963  1.00  0.00      LB0  O  
ATOM   2105  CB  GLN B  13      -5.803  84.858  24.029  1.00  0.00      LB0  C  
ATOM   2106  CG  GLN B  13      -5.376  86.326  23.905  1.00  0.00      LB0  C  
ATOM   2107  CD  GLN B  13      -5.965  86.937  22.651  1.00  0.00      LB0  C  
ATOM   2108  NE2 GLN B  13      -6.404  88.190  22.805  1.00  0.00      LB0  N  
ATOM   2109  OE1 GLN B  13      -6.035  86.324  21.597  1.00  0.00      LB0  O  
ATOM   2110  H   GLN B  13      -3.280  84.322  24.618  1.00  0.00      LB0  H  
ATOM   2111 HE21 GLN B  13      -6.358  88.699  23.668  1.00  0.00      LB0  H  
ATOM   2112 HE22 GLN B  13      -6.796  88.642  22.008  1.00  0.00      LB0  H  
ATOM   2113  N   PRO B  14      -6.833  82.618  26.335  1.00  0.00      LB0  N  
ATOM   2114  CA  PRO B  14      -7.351  81.271  26.609  1.00  0.00      LB0  C  
ATOM   2115  C   PRO B  14      -7.575  80.424  25.370  1.00  0.00      LB0  C  
ATOM   2116  O   PRO B  14      -8.044  80.892  24.341  1.00  0.00      LB0  O  
ATOM   2117  CB  PRO B  14      -8.640  81.554  27.388  1.00  0.00      LB0  C  
ATOM   2118  CG  PRO B  14      -8.393  82.893  28.081  1.00  0.00      LB0  C  
ATOM   2119  CD  PRO B  14      -7.570  83.655  27.050  1.00  0.00      LB0  C  
ATOM   2120  N   GLY B  15      -7.192  79.152  25.513  1.00  0.00      LB0  N  
ATOM   2121  CA  GLY B  15      -7.258  78.277  24.349  1.00  0.00      LB0  C  
ATOM   2122  C   GLY B  15      -5.903  78.078  23.699  1.00  0.00      LB0  C  
ATOM   2123  O   GLY B  15      -5.525  76.973  23.321  1.00  0.00      LB0  O  
ATOM   2124  H   GLY B  15      -6.781  78.858  26.375  1.00  0.00      LB0  H  
ATOM   2125  N   GLY B  16      -5.179  79.202  23.598  1.00  0.00      LB0  N  
ATOM   2126  CA  GLY B  16      -3.851  79.112  23.004  1.00  0.00      LB0  C  
ATOM   2127  C   GLY B  16      -2.838  78.425  23.897  1.00  0.00      LB0  C  
ATOM   2128  O   GLY B  16      -3.032  78.239  25.095  1.00  0.00      LB0  O  
ATOM   2129  H   GLY B  16      -5.496  80.066  23.994  1.00  0.00      LB0  H  
ATOM   2130  N   SER B  17      -1.742  78.054  23.233  1.00  0.00      LB0  N  
ATOM   2131  CA  SER B  17      -0.624  77.502  23.982  1.00  0.00      LB0  C  
ATOM   2132  C   SER B  17       0.466  78.535  24.176  1.00  0.00      LB0  C  
ATOM   2133  O   SER B  17       0.544  79.520  23.453  1.00  0.00      LB0  O  
ATOM   2134  CB  SER B  17      -0.069  76.286  23.248  1.00  0.00      LB0  C  
ATOM   2135  OG  SER B  17      -1.079  75.276  23.129  1.00  0.00      LB0  O  
ATOM   2136  H   SER B  17      -1.639  78.263  22.264  1.00  0.00      LB0  H  
ATOM   2137  HG  SER B  17      -0.608  74.480  22.885  1.00  0.00      LB0  H  
ATOM   2138  N   LEU B  18       1.312  78.253  25.170  1.00  0.00      LB0  N  
ATOM   2139  CA  LEU B  18       2.461  79.112  25.426  1.00  0.00      LB0  C  
ATOM   2140  C   LEU B  18       3.611  78.222  25.869  1.00  0.00      LB0  C  
ATOM   2141  O   LEU B  18       3.424  77.017  25.997  1.00  0.00      LB0  O  
ATOM   2142  CB  LEU B  18       2.064  80.154  26.479  1.00  0.00      LB0  C  
ATOM   2143  CG  LEU B  18       2.892  81.441  26.487  1.00  0.00      LB0  C  
ATOM   2144  CD1 LEU B  18       2.851  82.167  25.142  1.00  0.00      LB0  C  
ATOM   2145  CD2 LEU B  18       2.470  82.355  27.634  1.00  0.00      LB0  C  
ATOM   2146  H   LEU B  18       1.155  77.452  25.752  1.00  0.00      LB0  H  
ATOM   2147  N   ARG B  19       4.789  78.819  26.097  1.00  0.00      LB0  N  
ATOM   2148  CA  ARG B  19       5.847  77.969  26.635  1.00  0.00      LB0  C  
ATOM   2149  C   ARG B  19       6.574  78.614  27.797  1.00  0.00      LB0  C  
ATOM   2150  O   ARG B  19       6.755  79.826  27.859  1.00  0.00      LB0  O  
ATOM   2151  CB  ARG B  19       6.862  77.563  25.558  1.00  0.00      LB0  C  
ATOM   2152  CG  ARG B  19       7.438  76.164  25.811  1.00  0.00      LB0  C  
ATOM   2153  CD  ARG B  19       8.760  75.876  25.099  1.00  0.00      LB0  C  
ATOM   2154  NE  ARG B  19       9.846  76.652  25.700  1.00  0.00      LB0  N  
ATOM   2155  CZ  ARG B  19      11.007  76.858  25.047  1.00  0.00      LB0  C  
ATOM   2156  NH1 ARG B  19      11.211  76.323  23.843  1.00  0.00      LB0  N1+
ATOM   2157  NH2 ARG B  19      11.952  77.596  25.619  1.00  0.00      LB0  N  
ATOM   2158  H   ARG B  19       4.939  79.799  25.970  1.00  0.00      LB0  H  
ATOM   2159  HE  ARG B  19       9.729  76.956  26.652  1.00  0.00      LB0  H  
ATOM   2160 HH11 ARG B  19      12.072  76.443  23.349  1.00  0.00      LB0  H  
ATOM   2161 HH12 ARG B  19      10.490  75.778  23.412  1.00  0.00      LB0  H  
ATOM   2162 HH21 ARG B  19      12.844  77.757  25.198  1.00  0.00      LB0  H  
ATOM   2163 HH22 ARG B  19      11.782  78.017  26.521  1.00  0.00      LB0  H  
ATOM   2164  N   LEU B  20       7.004  77.730  28.699  1.00  0.00      LB0  N  
ATOM   2165  CA  LEU B  20       8.007  78.118  29.680  1.00  0.00      LB0  C  
ATOM   2166  C   LEU B  20       9.326  77.437  29.391  1.00  0.00      LB0  C  
ATOM   2167  O   LEU B  20       9.422  76.527  28.570  1.00  0.00      LB0  O  
ATOM   2168  CB  LEU B  20       7.542  77.745  31.080  1.00  0.00      LB0  C  
ATOM   2169  CG  LEU B  20       6.674  78.811  31.732  1.00  0.00      LB0  C  
ATOM   2170  CD1 LEU B  20       5.906  78.224  32.906  1.00  0.00      LB0  C  
ATOM   2171  CD2 LEU B  20       7.488  80.040  32.140  1.00  0.00      LB0  C  
ATOM   2172  H   LEU B  20       6.721  76.775  28.607  1.00  0.00      LB0  H  
ATOM   2173  N   SER B  21      10.327  77.925  30.119  1.00  0.00      LB0  N  
ATOM   2174  CA  SER B  21      11.683  77.397  30.048  1.00  0.00      LB0  C  
ATOM   2175  C   SER B  21      12.281  77.551  31.430  1.00  0.00      LB0  C  
ATOM   2176  O   SER B  21      11.677  78.207  32.267  1.00  0.00      LB0  O  
ATOM   2177  CB  SER B  21      12.501  78.186  29.023  1.00  0.00      LB0  C  
ATOM   2178  OG  SER B  21      11.624  78.755  28.033  1.00  0.00      LB0  O  
ATOM   2179  H   SER B  21      10.177  78.712  30.721  1.00  0.00      LB0  H  
ATOM   2180  HG  SER B  21      11.181  79.462  28.513  1.00  0.00      LB0  H  
ATOM   2181  N   CYS B  22      13.453  76.949  31.645  1.00  0.00      LB0  N  
ATOM   2182  CA  CYS B  22      14.114  77.103  32.938  1.00  0.00      LB0  C  
ATOM   2183  C   CYS B  22      15.564  76.718  32.818  1.00  0.00      LB0  C  
ATOM   2184  O   CYS B  22      15.902  75.543  32.774  1.00  0.00      LB0  O  
ATOM   2185  CB  CYS B  22      13.434  76.242  34.006  1.00  0.00      LB0  C  
ATOM   2186  SG  CYS B  22      14.276  76.221  35.606  1.00  0.00      LB0  S  
ATOM   2187  H   CYS B  22      13.808  76.301  30.970  1.00  0.00      LB0  H  
ATOM   2188  N   ALA B  23      16.412  77.744  32.731  1.00  0.00      LB0  N  
ATOM   2189  CA  ALA B  23      17.824  77.387  32.641  1.00  0.00      LB0  C  
ATOM   2190  C   ALA B  23      18.391  77.102  34.013  1.00  0.00      LB0  C  
ATOM   2191  O   ALA B  23      18.251  77.905  34.929  1.00  0.00      LB0  O  
ATOM   2192  CB  ALA B  23      18.625  78.514  31.988  1.00  0.00      LB0  C  
ATOM   2193  H   ALA B  23      16.099  78.683  32.885  1.00  0.00      LB0  H  
ATOM   2194  N   ALA B  24      19.017  75.927  34.134  1.00  0.00      LB0  N  
ATOM   2195  CA  ALA B  24      19.655  75.693  35.422  1.00  0.00      LB0  C  
ATOM   2196  C   ALA B  24      21.120  76.040  35.403  1.00  0.00      LB0  C  
ATOM   2197  O   ALA B  24      21.889  75.594  34.559  1.00  0.00      LB0  O  
ATOM   2198  CB  ALA B  24      19.529  74.242  35.865  1.00  0.00      LB0  C  
ATOM   2199  H   ALA B  24      19.119  75.294  33.362  1.00  0.00      LB0  H  
ATOM   2200  N   SER B  25      21.476  76.853  36.393  1.00  0.00      LB0  N  
ATOM   2201  CA  SER B  25      22.900  77.050  36.598  1.00  0.00      LB0  C  
ATOM   2202  C   SER B  25      23.398  76.104  37.673  1.00  0.00      LB0  C  
ATOM   2203  O   SER B  25      22.656  75.669  38.552  1.00  0.00      LB0  O  
ATOM   2204  CB  SER B  25      23.160  78.524  36.913  1.00  0.00      LB0  C  
ATOM   2205  OG  SER B  25      24.547  78.768  37.159  1.00  0.00      LB0  O  
ATOM   2206  H   SER B  25      20.786  77.152  37.054  1.00  0.00      LB0  H  
ATOM   2207  HG  SER B  25      24.647  78.805  38.109  1.00  0.00      LB0  H  
ATOM   2208  N   GLY B  26      24.692  75.787  37.547  1.00  0.00      LB0  N  
ATOM   2209  CA  GLY B  26      25.304  74.861  38.495  1.00  0.00      LB0  C  
ATOM   2210  C   GLY B  26      24.968  73.399  38.258  1.00  0.00      LB0  C  
ATOM   2211  O   GLY B  26      25.736  72.635  37.690  1.00  0.00      LB0  O  
ATOM   2212  H   GLY B  26      25.224  76.200  36.807  1.00  0.00      LB0  H  
ATOM   2213  N   PHE B  27      23.787  73.020  38.759  1.00  0.00      LB0  N  
ATOM   2214  CA  PHE B  27      23.492  71.590  38.715  1.00  0.00      LB0  C  
ATOM   2215  C   PHE B  27      22.960  71.121  37.373  1.00  0.00      LB0  C  
ATOM   2216  O   PHE B  27      22.267  71.851  36.672  1.00  0.00      LB0  O  
ATOM   2217  CB  PHE B  27      22.559  71.186  39.873  1.00  0.00      LB0  C  
ATOM   2218  CG  PHE B  27      21.119  71.580  39.610  1.00  0.00      LB0  C  
ATOM   2219  CD1 PHE B  27      20.706  72.919  39.790  1.00  0.00      LB0  C  
ATOM   2220  CD2 PHE B  27      20.215  70.588  39.171  1.00  0.00      LB0  C  
ATOM   2221  CE1 PHE B  27      19.375  73.273  39.501  1.00  0.00      LB0  C  
ATOM   2222  CE2 PHE B  27      18.884  70.941  38.882  1.00  0.00      LB0  C  
ATOM   2223  CZ  PHE B  27      18.481  72.283  39.041  1.00  0.00      LB0  C  
ATOM   2224  H   PHE B  27      23.121  73.723  39.015  1.00  0.00      LB0  H  
ATOM   2225  N   SER B  28      23.271  69.856  37.063  1.00  0.00      LB0  N  
ATOM   2226  CA  SER B  28      22.626  69.315  35.873  1.00  0.00      LB0  C  
ATOM   2227  C   SER B  28      21.172  68.930  36.078  1.00  0.00      LB0  C  
ATOM   2228  O   SER B  28      20.808  67.873  36.588  1.00  0.00      LB0  O  
ATOM   2229  CB  SER B  28      23.435  68.176  35.250  1.00  0.00      LB0  C  
ATOM   2230  OG  SER B  28      23.781  68.515  33.902  1.00  0.00      LB0  O  
ATOM   2231  H   SER B  28      23.863  69.302  37.644  1.00  0.00      LB0  H  
ATOM   2232  HG  SER B  28      22.978  68.460  33.386  1.00  0.00      LB0  H  
ATOM   2233  N   LEU B  29      20.349  69.869  35.604  1.00  0.00      LB0  N  
ATOM   2234  CA  LEU B  29      18.913  69.672  35.424  1.00  0.00      LB0  C  
ATOM   2235  C   LEU B  29      18.603  68.416  34.623  1.00  0.00      LB0  C  
ATOM   2236  O   LEU B  29      17.669  67.669  34.898  1.00  0.00      LB0  O  
ATOM   2237  CB  LEU B  29      18.393  70.954  34.769  1.00  0.00      LB0  C  
ATOM   2238  CG  LEU B  29      16.908  71.096  34.455  1.00  0.00      LB0  C  
ATOM   2239  CD1 LEU B  29      16.484  72.558  34.578  1.00  0.00      LB0  C  
ATOM   2240  CD2 LEU B  29      16.536  70.515  33.091  1.00  0.00      LB0  C  
ATOM   2241  H   LEU B  29      20.792  70.683  35.220  1.00  0.00      LB0  H  
ATOM   2242  N   SER B  30      19.484  68.195  33.635  1.00  0.00      LB0  N  
ATOM   2243  CA  SER B  30      19.427  66.976  32.827  1.00  0.00      LB0  C  
ATOM   2244  C   SER B  30      19.303  65.664  33.596  1.00  0.00      LB0  C  
ATOM   2245  O   SER B  30      18.657  64.718  33.167  1.00  0.00      LB0  O  
ATOM   2246  CB  SER B  30      20.634  66.944  31.881  1.00  0.00      LB0  C  
ATOM   2247  OG  SER B  30      21.533  68.026  32.186  1.00  0.00      LB0  O  
ATOM   2248  H   SER B  30      20.196  68.872  33.427  1.00  0.00      LB0  H  
ATOM   2249  HG  SER B  30      21.855  68.339  31.343  1.00  0.00      LB0  H  
ATOM   2250  N   SER B  31      19.943  65.654  34.771  1.00  0.00      LB0  N  
ATOM   2251  CA  SER B  31      19.931  64.423  35.557  1.00  0.00      LB0  C  
ATOM   2252  C   SER B  31      18.861  64.316  36.635  1.00  0.00      LB0  C  
ATOM   2253  O   SER B  31      18.733  63.303  37.310  1.00  0.00      LB0  O  
ATOM   2254  CB  SER B  31      21.322  64.224  36.163  1.00  0.00      LB0  C  
ATOM   2255  OG  SER B  31      21.995  65.490  36.275  1.00  0.00      LB0  O  
ATOM   2256  H   SER B  31      20.469  66.442  35.089  1.00  0.00      LB0  H  
ATOM   2257  HG  SER B  31      21.455  66.059  36.817  1.00  0.00      LB0  H  
ATOM   2258  N   TYR B  32      18.128  65.419  36.823  1.00  0.00      LB0  N  
ATOM   2259  CA  TYR B  32      17.296  65.430  38.022  1.00  0.00      LB0  C  
ATOM   2260  C   TYR B  32      15.844  65.061  37.792  1.00  0.00      LB0  C  
ATOM   2261  O   TYR B  32      15.386  64.887  36.666  1.00  0.00      LB0  O  
ATOM   2262  CB  TYR B  32      17.406  66.791  38.714  1.00  0.00      LB0  C  
ATOM   2263  CG  TYR B  32      18.234  66.676  39.971  1.00  0.00      LB0  C  
ATOM   2264  CD1 TYR B  32      17.644  66.147  41.138  1.00  0.00      LB0  C  
ATOM   2265  CD2 TYR B  32      19.572  67.114  39.945  1.00  0.00      LB0  C  
ATOM   2266  CE1 TYR B  32      18.401  66.087  42.321  1.00  0.00      LB0  C  
ATOM   2267  CE2 TYR B  32      20.328  67.056  41.127  1.00  0.00      LB0  C  
ATOM   2268  CZ  TYR B  32      19.726  66.564  42.303  1.00  0.00      LB0  C  
ATOM   2269  OH  TYR B  32      20.465  66.586  43.470  1.00  0.00      LB0  O  
ATOM   2270  H   TYR B  32      18.107  66.166  36.158  1.00  0.00      LB0  H  
ATOM   2271  HH  TYR B  32      19.955  66.250  44.212  1.00  0.00      LB0  H  
ATOM   2272  N   TYR B  33      15.129  64.997  38.927  1.00  0.00      LB0  N  
ATOM   2273  CA  TYR B  33      13.689  65.207  38.830  1.00  0.00      LB0  C  
ATOM   2274  C   TYR B  33      13.463  66.702  38.804  1.00  0.00      LB0  C  
ATOM   2275  O   TYR B  33      13.917  67.442  39.670  1.00  0.00      LB0  O  
ATOM   2276  CB  TYR B  33      12.950  64.638  40.038  1.00  0.00      LB0  C  
ATOM   2277  CG  TYR B  33      12.731  63.145  39.981  1.00  0.00      LB0  C  
ATOM   2278  CD1 TYR B  33      11.411  62.655  40.056  1.00  0.00      LB0  C  
ATOM   2279  CD2 TYR B  33      13.837  62.280  39.898  1.00  0.00      LB0  C  
ATOM   2280  CE1 TYR B  33      11.196  61.267  40.085  1.00  0.00      LB0  C  
ATOM   2281  CE2 TYR B  33      13.625  60.896  39.935  1.00  0.00      LB0  C  
ATOM   2282  CZ  TYR B  33      12.311  60.407  40.028  1.00  0.00      LB0  C  
ATOM   2283  OH  TYR B  33      12.142  59.037  40.053  1.00  0.00      LB0  O  
ATOM   2284  H   TYR B  33      15.559  65.124  39.820  1.00  0.00      LB0  H  
ATOM   2285  HH  TYR B  33      11.250  58.841  40.365  1.00  0.00      LB0  H  
ATOM   2286  N   MET B  34      12.796  67.129  37.736  1.00  0.00      LB0  N  
ATOM   2287  CA  MET B  34      12.583  68.567  37.674  1.00  0.00      LB0  C  
ATOM   2288  C   MET B  34      11.119  68.891  37.612  1.00  0.00      LB0  C  
ATOM   2289  O   MET B  34      10.371  68.304  36.841  1.00  0.00      LB0  O  
ATOM   2290  CB  MET B  34      13.343  69.187  36.504  1.00  0.00      LB0  C  
ATOM   2291  CG  MET B  34      14.858  69.170  36.705  1.00  0.00      LB0  C  
ATOM   2292  SD  MET B  34      15.394  70.051  38.185  1.00  0.00      LB0  S  
ATOM   2293  CE  MET B  34      14.647  71.653  37.840  1.00  0.00      LB0  C  
ATOM   2294  H   MET B  34      12.422  66.481  37.070  1.00  0.00      LB0  H  
ATOM   2295  N   THR B  35      10.742  69.818  38.486  1.00  0.00      LB0  N  
ATOM   2296  CA  THR B  35       9.320  70.084  38.611  1.00  0.00      LB0  C  
ATOM   2297  C   THR B  35       8.945  71.450  38.079  1.00  0.00      LB0  C  
ATOM   2298  O   THR B  35       9.741  72.384  38.059  1.00  0.00      LB0  O  
ATOM   2299  CB  THR B  35       8.877  69.929  40.074  1.00  0.00      LB0  C  
ATOM   2300  CG2 THR B  35       8.944  68.487  40.561  1.00  0.00      LB0  C  
ATOM   2301  OG1 THR B  35       9.675  70.741  40.932  1.00  0.00      LB0  O  
ATOM   2302  H   THR B  35      11.412  70.364  38.987  1.00  0.00      LB0  H  
ATOM   2303  HG1 THR B  35      10.580  70.471  40.811  1.00  0.00      LB0  H  
ATOM   2304  N   TRP B  36       7.676  71.521  37.673  1.00  0.00      LB0  N  
ATOM   2305  CA  TRP B  36       7.051  72.834  37.627  1.00  0.00      LB0  C  
ATOM   2306  C   TRP B  36       6.005  72.869  38.710  1.00  0.00      LB0  C  
ATOM   2307  O   TRP B  36       5.152  71.990  38.797  1.00  0.00      LB0  O  
ATOM   2308  CB  TRP B  36       6.370  73.092  36.287  1.00  0.00      LB0  C  
ATOM   2309  CG  TRP B  36       7.378  73.312  35.189  1.00  0.00      LB0  C  
ATOM   2310  CD1 TRP B  36       7.804  72.375  34.240  1.00  0.00      LB0  C  
ATOM   2311  CD2 TRP B  36       8.080  74.526  34.863  1.00  0.00      LB0  C  
ATOM   2312  CE2 TRP B  36       8.900  74.248  33.718  1.00  0.00      LB0  C  
ATOM   2313  CE3 TRP B  36       8.077  75.815  35.435  1.00  0.00      LB0  C  
ATOM   2314  NE1 TRP B  36       8.697  72.915  33.369  1.00  0.00      LB0  N  
ATOM   2315  CZ2 TRP B  36       9.705  75.267  33.169  1.00  0.00      LB0  C  
ATOM   2316  CZ3 TRP B  36       8.884  76.826  34.876  1.00  0.00      LB0  C  
ATOM   2317  CH2 TRP B  36       9.692  76.551  33.753  1.00  0.00      LB0  C  
ATOM   2318  H   TRP B  36       7.115  70.693  37.637  1.00  0.00      LB0  H  
ATOM   2319  HE1 TRP B  36       9.109  72.442  32.609  1.00  0.00      LB0  H  
ATOM   2320  N   VAL B  37       6.102  73.904  39.541  1.00  0.00      LB0  N  
ATOM   2321  CA  VAL B  37       5.052  74.076  40.537  1.00  0.00      LB0  C  
ATOM   2322  C   VAL B  37       4.525  75.484  40.388  1.00  0.00      LB0  C  
ATOM   2323  O   VAL B  37       5.300  76.421  40.265  1.00  0.00      LB0  O  
ATOM   2324  CB  VAL B  37       5.592  73.858  41.959  1.00  0.00      LB0  C  
ATOM   2325  CG1 VAL B  37       4.457  73.892  42.983  1.00  0.00      LB0  C  
ATOM   2326  CG2 VAL B  37       6.415  72.574  42.093  1.00  0.00      LB0  C  
ATOM   2327  H   VAL B  37       6.813  74.603  39.424  1.00  0.00      LB0  H  
ATOM   2328  N   ARG B  38       3.200  75.620  40.372  1.00  0.00      LB0  N  
ATOM   2329  CA  ARG B  38       2.761  77.004  40.290  1.00  0.00      LB0  C  
ATOM   2330  C   ARG B  38       1.959  77.403  41.506  1.00  0.00      LB0  C  
ATOM   2331  O   ARG B  38       1.475  76.564  42.255  1.00  0.00      LB0  O  
ATOM   2332  CB  ARG B  38       2.000  77.240  38.983  1.00  0.00      LB0  C  
ATOM   2333  CG  ARG B  38       0.620  76.586  38.954  1.00  0.00      LB0  C  
ATOM   2334  CD  ARG B  38      -0.071  76.686  37.604  1.00  0.00      LB0  C  
ATOM   2335  NE  ARG B  38      -1.449  76.238  37.717  1.00  0.00      LB0  N  
ATOM   2336  CZ  ARG B  38      -2.223  76.051  36.636  1.00  0.00      LB0  C  
ATOM   2337  NH1 ARG B  38      -3.474  75.641  36.780  1.00  0.00      LB0  N1+
ATOM   2338  NH2 ARG B  38      -1.751  76.261  35.416  1.00  0.00      LB0  N  
ATOM   2339  H   ARG B  38       2.541  74.874  40.492  1.00  0.00      LB0  H  
ATOM   2340  HE  ARG B  38      -1.840  76.095  38.631  1.00  0.00      LB0  H  
ATOM   2341 HH11 ARG B  38      -4.057  75.522  35.969  1.00  0.00      LB0  H  
ATOM   2342 HH12 ARG B  38      -3.850  75.443  37.695  1.00  0.00      LB0  H  
ATOM   2343 HH21 ARG B  38      -2.342  76.054  34.629  1.00  0.00      LB0  H  
ATOM   2344 HH22 ARG B  38      -0.838  76.636  35.230  1.00  0.00      LB0  H  
ATOM   2345  N   GLN B  39       1.807  78.717  41.653  1.00  0.00      LB0  N  
ATOM   2346  CA  GLN B  39       0.747  79.174  42.533  1.00  0.00      LB0  C  
ATOM   2347  C   GLN B  39      -0.179  80.074  41.753  1.00  0.00      LB0  C  
ATOM   2348  O   GLN B  39       0.187  81.159  41.315  1.00  0.00      LB0  O  
ATOM   2349  CB  GLN B  39       1.309  79.894  43.758  1.00  0.00      LB0  C  
ATOM   2350  CG  GLN B  39       0.200  80.329  44.719  1.00  0.00      LB0  C  
ATOM   2351  CD  GLN B  39       0.795  81.024  45.919  1.00  0.00      LB0  C  
ATOM   2352  NE2 GLN B  39       0.092  80.842  47.036  1.00  0.00      LB0  N  
ATOM   2353  OE1 GLN B  39       1.835  81.667  45.855  1.00  0.00      LB0  O  
ATOM   2354  H   GLN B  39       2.324  79.361  41.088  1.00  0.00      LB0  H  
ATOM   2355 HE21 GLN B  39      -0.780  80.345  47.003  1.00  0.00      LB0  H  
ATOM   2356 HE22 GLN B  39       0.451  81.185  47.902  1.00  0.00      LB0  H  
ATOM   2357  N   ALA B  40      -1.405  79.574  41.579  1.00  0.00      LB0  N  
ATOM   2358  CA  ALA B  40      -2.386  80.509  41.042  1.00  0.00      LB0  C  
ATOM   2359  C   ALA B  40      -2.919  81.346  42.186  1.00  0.00      LB0  C  
ATOM   2360  O   ALA B  40      -3.211  80.807  43.245  1.00  0.00      LB0  O  
ATOM   2361  CB  ALA B  40      -3.518  79.752  40.350  1.00  0.00      LB0  C  
ATOM   2362  H   ALA B  40      -1.666  78.718  42.026  1.00  0.00      LB0  H  
ATOM   2363  N   PRO B  41      -2.989  82.681  41.976  1.00  0.00      LB0  N  
ATOM   2364  CA  PRO B  41      -3.379  83.586  43.067  1.00  0.00      LB0  C  
ATOM   2365  C   PRO B  41      -4.565  83.122  43.902  1.00  0.00      LB0  C  
ATOM   2366  O   PRO B  41      -5.620  82.769  43.391  1.00  0.00      LB0  O  
ATOM   2367  CB  PRO B  41      -3.614  84.906  42.326  1.00  0.00      LB0  C  
ATOM   2368  CG  PRO B  41      -2.639  84.858  41.150  1.00  0.00      LB0  C  
ATOM   2369  CD  PRO B  41      -2.679  83.391  40.738  1.00  0.00      LB0  C  
ATOM   2370  N   GLY B  42      -4.325  83.103  45.222  1.00  0.00      LB0  N  
ATOM   2371  CA  GLY B  42      -5.387  82.627  46.110  1.00  0.00      LB0  C  
ATOM   2372  C   GLY B  42      -5.317  81.139  46.411  1.00  0.00      LB0  C  
ATOM   2373  O   GLY B  42      -5.499  80.688  47.536  1.00  0.00      LB0  O  
ATOM   2374  H   GLY B  42      -3.406  83.284  45.567  1.00  0.00      LB0  H  
ATOM   2375  N   LYS B  43      -5.037  80.388  45.340  1.00  0.00      LB0  N  
ATOM   2376  CA  LYS B  43      -4.792  78.961  45.515  1.00  0.00      LB0  C  
ATOM   2377  C   LYS B  43      -3.422  78.725  46.140  1.00  0.00      LB0  C  
ATOM   2378  O   LYS B  43      -2.615  79.635  46.310  1.00  0.00      LB0  O  
ATOM   2379  CB  LYS B  43      -4.952  78.260  44.155  1.00  0.00      LB0  C  
ATOM   2380  CG  LYS B  43      -6.325  78.533  43.518  1.00  0.00      LB0  C  
ATOM   2381  CD  LYS B  43      -6.377  78.325  41.998  1.00  0.00      LB0  C  
ATOM   2382  CE  LYS B  43      -6.228  76.879  41.521  1.00  0.00      LB0  C  
ATOM   2383  NZ  LYS B  43      -5.907  76.848  40.085  1.00  0.00      LB0  N1+
ATOM   2384  H   LYS B  43      -4.804  80.830  44.474  1.00  0.00      LB0  H  
ATOM   2385  HZ1 LYS B  43      -5.843  75.858  39.762  1.00  0.00      LB0  H  
ATOM   2386  HZ2 LYS B  43      -6.543  77.384  39.467  1.00  0.00      LB0  H  
ATOM   2387  HZ3 LYS B  43      -4.928  77.177  39.939  1.00  0.00      LB0  H  
ATOM   2388  N   GLY B  44      -3.207  77.454  46.500  1.00  0.00      LB0  N  
ATOM   2389  CA  GLY B  44      -1.881  77.129  47.015  1.00  0.00      LB0  C  
ATOM   2390  C   GLY B  44      -0.946  76.732  45.893  1.00  0.00      LB0  C  
ATOM   2391  O   GLY B  44      -1.109  77.129  44.744  1.00  0.00      LB0  O  
ATOM   2392  H   GLY B  44      -3.876  76.748  46.283  1.00  0.00      LB0  H  
ATOM   2393  N   LEU B  45       0.021  75.888  46.276  1.00  0.00      LB0  N  
ATOM   2394  CA  LEU B  45       0.918  75.362  45.253  1.00  0.00      LB0  C  
ATOM   2395  C   LEU B  45       0.280  74.301  44.382  1.00  0.00      LB0  C  
ATOM   2396  O   LEU B  45       0.317  73.103  44.640  1.00  0.00      LB0  O  
ATOM   2397  CB  LEU B  45       2.213  74.839  45.865  1.00  0.00      LB0  C  
ATOM   2398  CG  LEU B  45       3.114  75.933  46.432  1.00  0.00      LB0  C  
ATOM   2399  CD1 LEU B  45       4.352  75.321  47.080  1.00  0.00      LB0  C  
ATOM   2400  CD2 LEU B  45       3.482  76.995  45.392  1.00  0.00      LB0  C  
ATOM   2401  H   LEU B  45       0.059  75.564  47.219  1.00  0.00      LB0  H  
ATOM   2402  N   GLU B  46      -0.315  74.824  43.314  1.00  0.00      LB0  N  
ATOM   2403  CA  GLU B  46      -0.847  73.971  42.265  1.00  0.00      LB0  C  
ATOM   2404  C   GLU B  46       0.285  73.345  41.464  1.00  0.00      LB0  C  
ATOM   2405  O   GLU B  46       0.789  73.873  40.480  1.00  0.00      LB0  O  
ATOM   2406  CB  GLU B  46      -1.797  74.826  41.427  1.00  0.00      LB0  C  
ATOM   2407  CG  GLU B  46      -2.730  74.090  40.459  1.00  0.00      LB0  C  
ATOM   2408  CD  GLU B  46      -3.657  75.086  39.773  1.00  0.00      LB0  C  
ATOM   2409  OE1 GLU B  46      -4.658  74.690  39.190  1.00  0.00      LB0  O  
ATOM   2410  OE2 GLU B  46      -3.406  76.288  39.790  1.00  0.00      LB0  O1-
ATOM   2411  H   GLU B  46      -0.208  75.812  43.183  1.00  0.00      LB0  H  
ATOM   2412  N   TRP B  47       0.696  72.177  41.970  1.00  0.00      LB0  N  
ATOM   2413  CA  TRP B  47       1.752  71.441  41.278  1.00  0.00      LB0  C  
ATOM   2414  C   TRP B  47       1.378  71.089  39.842  1.00  0.00      LB0  C  
ATOM   2415  O   TRP B  47       0.277  70.635  39.554  1.00  0.00      LB0  O  
ATOM   2416  CB  TRP B  47       2.134  70.219  42.125  1.00  0.00      LB0  C  
ATOM   2417  CG  TRP B  47       3.144  69.356  41.408  1.00  0.00      LB0  C  
ATOM   2418  CD1 TRP B  47       4.432  69.717  40.984  1.00  0.00      LB0  C  
ATOM   2419  CD2 TRP B  47       2.962  67.998  40.963  1.00  0.00      LB0  C  
ATOM   2420  CE2 TRP B  47       4.162  67.616  40.278  1.00  0.00      LB0  C  
ATOM   2421  CE3 TRP B  47       1.897  67.082  41.089  1.00  0.00      LB0  C  
ATOM   2422  NE1 TRP B  47       5.034  68.698  40.316  1.00  0.00      LB0  N  
ATOM   2423  CZ2 TRP B  47       4.268  66.326  39.724  1.00  0.00      LB0  C  
ATOM   2424  CZ3 TRP B  47       2.021  65.792  40.537  1.00  0.00      LB0  C  
ATOM   2425  CH2 TRP B  47       3.199  65.420  39.854  1.00  0.00      LB0  C  
ATOM   2426  H   TRP B  47       0.302  71.868  42.837  1.00  0.00      LB0  H  
ATOM   2427  HE1 TRP B  47       5.928  68.727  39.907  1.00  0.00      LB0  H  
ATOM   2428  N   VAL B  48       2.355  71.361  38.963  1.00  0.00      LB0  N  
ATOM   2429  CA  VAL B  48       2.124  71.104  37.547  1.00  0.00      LB0  C  
ATOM   2430  C   VAL B  48       2.646  69.746  37.120  1.00  0.00      LB0  C  
ATOM   2431  O   VAL B  48       1.909  68.895  36.633  1.00  0.00      LB0  O  
ATOM   2432  CB  VAL B  48       2.746  72.211  36.674  1.00  0.00      LB0  C  
ATOM   2433  CG1 VAL B  48       2.345  72.075  35.202  1.00  0.00      LB0  C  
ATOM   2434  CG2 VAL B  48       2.450  73.609  37.218  1.00  0.00      LB0  C  
ATOM   2435  H   VAL B  48       3.257  71.654  39.281  1.00  0.00      LB0  H  
ATOM   2436  N   SER B  49       3.965  69.594  37.304  1.00  0.00      LB0  N  
ATOM   2437  CA  SER B  49       4.620  68.487  36.614  1.00  0.00      LB0  C  
ATOM   2438  C   SER B  49       5.960  68.110  37.211  1.00  0.00      LB0  C  
ATOM   2439  O   SER B  49       6.546  68.857  37.988  1.00  0.00      LB0  O  
ATOM   2440  CB  SER B  49       4.783  68.853  35.137  1.00  0.00      LB0  C  
ATOM   2441  OG  SER B  49       5.184  70.224  35.010  1.00  0.00      LB0  O  
ATOM   2442  H   SER B  49       4.519  70.304  37.743  1.00  0.00      LB0  H  
ATOM   2443  HG  SER B  49       5.395  70.361  34.096  1.00  0.00      LB0  H  
ATOM   2444  N   VAL B  50       6.425  66.929  36.784  1.00  0.00      LB0  N  
ATOM   2445  CA  VAL B  50       7.797  66.508  37.039  1.00  0.00      LB0  C  
ATOM   2446  C   VAL B  50       8.285  65.667  35.874  1.00  0.00      LB0  C  
ATOM   2447  O   VAL B  50       7.575  64.815  35.356  1.00  0.00      LB0  O  
ATOM   2448  CB  VAL B  50       7.928  65.755  38.378  1.00  0.00      LB0  C  
ATOM   2449  CG1 VAL B  50       6.987  64.560  38.482  1.00  0.00      LB0  C  
ATOM   2450  CG2 VAL B  50       9.374  65.349  38.669  1.00  0.00      LB0  C  
ATOM   2451  H   VAL B  50       5.860  66.339  36.206  1.00  0.00      LB0  H  
ATOM   2452  N   ILE B  51       9.525  65.948  35.473  1.00  0.00      LB0  N  
ATOM   2453  CA  ILE B  51      10.169  64.997  34.583  1.00  0.00      LB0  C  
ATOM   2454  C   ILE B  51      11.208  64.227  35.379  1.00  0.00      LB0  C  
ATOM   2455  O   ILE B  51      12.020  64.811  36.090  1.00  0.00      LB0  O  
ATOM   2456  CB  ILE B  51      10.728  65.728  33.347  1.00  0.00      LB0  C  
ATOM   2457  CG1 ILE B  51      11.141  64.745  32.255  1.00  0.00      LB0  C  
ATOM   2458  CG2 ILE B  51      11.819  66.748  33.686  1.00  0.00      LB0  C  
ATOM   2459  CD1 ILE B  51      11.390  65.427  30.909  1.00  0.00      LB0  C  
ATOM   2460  H   ILE B  51      10.031  66.685  35.920  1.00  0.00      LB0  H  
ATOM   2461  N   ASN B  52      11.106  62.894  35.293  1.00  0.00      LB0  N  
ATOM   2462  CA  ASN B  52      11.981  62.128  36.185  1.00  0.00      LB0  C  
ATOM   2463  C   ASN B  52      13.452  62.079  35.774  1.00  0.00      LB0  C  
ATOM   2464  O   ASN B  52      13.868  62.676  34.784  1.00  0.00      LB0  O  
ATOM   2465  CB  ASN B  52      11.376  60.747  36.538  1.00  0.00      LB0  C  
ATOM   2466  CG  ASN B  52      11.585  59.670  35.484  1.00  0.00      LB0  C  
ATOM   2467  ND2 ASN B  52      10.943  58.530  35.738  1.00  0.00      LB0  N  
ATOM   2468  OD1 ASN B  52      12.294  59.839  34.500  1.00  0.00      LB0  O  
ATOM   2469  H   ASN B  52      10.435  62.501  34.660  1.00  0.00      LB0  H  
ATOM   2470 HD21 ASN B  52      10.356  58.387  36.542  1.00  0.00      LB0  H  
ATOM   2471 HD22 ASN B  52      10.995  57.752  35.115  1.00  0.00      LB0  H  
ATOM   2472  N   VAL B  53      14.229  61.317  36.572  1.00  0.00      LB0  N  
ATOM   2473  CA  VAL B  53      15.653  61.159  36.252  1.00  0.00      LB0  C  
ATOM   2474  C   VAL B  53      15.966  60.771  34.818  1.00  0.00      LB0  C  
ATOM   2475  O   VAL B  53      16.888  61.296  34.212  1.00  0.00      LB0  O  
ATOM   2476  CB  VAL B  53      16.377  60.202  37.215  1.00  0.00      LB0  C  
ATOM   2477  CG1 VAL B  53      16.793  60.925  38.495  1.00  0.00      LB0  C  
ATOM   2478  CG2 VAL B  53      15.594  58.911  37.480  1.00  0.00      LB0  C  
ATOM   2479  H   VAL B  53      13.847  60.926  37.407  1.00  0.00      LB0  H  
ATOM   2480  N   TYR B  54      15.143  59.861  34.280  1.00  0.00      LB0  N  
ATOM   2481  CA  TYR B  54      15.371  59.520  32.879  1.00  0.00      LB0  C  
ATOM   2482  C   TYR B  54      14.736  60.539  31.949  1.00  0.00      LB0  C  
ATOM   2483  O   TYR B  54      15.401  61.293  31.246  1.00  0.00      LB0  O  
ATOM   2484  CB  TYR B  54      14.879  58.095  32.585  1.00  0.00      LB0  C  
ATOM   2485  CG  TYR B  54      15.457  57.112  33.581  1.00  0.00      LB0  C  
ATOM   2486  CD1 TYR B  54      14.595  56.522  34.530  1.00  0.00      LB0  C  
ATOM   2487  CD2 TYR B  54      16.835  56.815  33.541  1.00  0.00      LB0  C  
ATOM   2488  CE1 TYR B  54      15.127  55.622  35.468  1.00  0.00      LB0  C  
ATOM   2489  CE2 TYR B  54      17.366  55.917  34.481  1.00  0.00      LB0  C  
ATOM   2490  CZ  TYR B  54      16.507  55.334  35.434  1.00  0.00      LB0  C  
ATOM   2491  OH  TYR B  54      17.031  54.457  36.363  1.00  0.00      LB0  O  
ATOM   2492  H   TYR B  54      14.320  59.567  34.764  1.00  0.00      LB0  H  
ATOM   2493  HH  TYR B  54      17.967  54.375  36.237  1.00  0.00      LB0  H  
ATOM   2494  N   GLY B  55      13.401  60.544  32.011  1.00  0.00      LB0  N  
ATOM   2495  CA  GLY B  55      12.669  61.515  31.205  1.00  0.00      LB0  C  
ATOM   2496  C   GLY B  55      11.180  61.237  31.102  1.00  0.00      LB0  C  
ATOM   2497  O   GLY B  55      10.530  61.567  30.121  1.00  0.00      LB0  O  
ATOM   2498  H   GLY B  55      12.943  59.950  32.671  1.00  0.00      LB0  H  
ATOM   2499  N   GLY B  56      10.659  60.602  32.162  1.00  0.00      LB0  N  
ATOM   2500  CA  GLY B  56       9.224  60.329  32.132  1.00  0.00      LB0  C  
ATOM   2501  C   GLY B  56       8.410  61.556  32.494  1.00  0.00      LB0  C  
ATOM   2502  O   GLY B  56       8.820  62.360  33.326  1.00  0.00      LB0  O  
ATOM   2503  H   GLY B  56      11.197  60.442  32.987  1.00  0.00      LB0  H  
ATOM   2504  N   THR B  57       7.261  61.663  31.818  1.00  0.00      LB0  N  
ATOM   2505  CA  THR B  57       6.433  62.859  31.929  1.00  0.00      LB0  C  
ATOM   2506  C   THR B  57       5.277  62.741  32.914  1.00  0.00      LB0  C  
ATOM   2507  O   THR B  57       4.196  62.212  32.644  1.00  0.00      LB0  O  
ATOM   2508  CB  THR B  57       5.955  63.208  30.522  1.00  0.00      LB0  C  
ATOM   2509  CG2 THR B  57       7.013  64.012  29.767  1.00  0.00      LB0  C  
ATOM   2510  OG1 THR B  57       5.667  62.000  29.799  1.00  0.00      LB0  O  
ATOM   2511  H   THR B  57       6.966  60.975  31.154  1.00  0.00      LB0  H  
ATOM   2512  HG1 THR B  57       5.430  62.271  28.920  1.00  0.00      LB0  H  
ATOM   2513  N   TYR B  58       5.558  63.266  34.106  1.00  0.00      LB0  N  
ATOM   2514  CA  TYR B  58       4.519  63.213  35.126  1.00  0.00      LB0  C  
ATOM   2515  C   TYR B  58       3.988  64.595  35.424  1.00  0.00      LB0  C  
ATOM   2516  O   TYR B  58       4.578  65.599  35.041  1.00  0.00      LB0  O  
ATOM   2517  CB  TYR B  58       5.010  62.481  36.381  1.00  0.00      LB0  C  
ATOM   2518  CG  TYR B  58       5.830  61.282  35.970  1.00  0.00      LB0  C  
ATOM   2519  CD1 TYR B  58       5.193  60.169  35.382  1.00  0.00      LB0  C  
ATOM   2520  CD2 TYR B  58       7.226  61.338  36.151  1.00  0.00      LB0  C  
ATOM   2521  CE1 TYR B  58       5.979  59.110  34.904  1.00  0.00      LB0  C  
ATOM   2522  CE2 TYR B  58       8.008  60.278  35.675  1.00  0.00      LB0  C  
ATOM   2523  CZ  TYR B  58       7.377  59.185  35.050  1.00  0.00      LB0  C  
ATOM   2524  OH  TYR B  58       8.160  58.153  34.579  1.00  0.00      LB0  O  
ATOM   2525  H   TYR B  58       6.430  63.726  34.289  1.00  0.00      LB0  H  
ATOM   2526  HH  TYR B  58       8.378  57.592  35.324  1.00  0.00      LB0  H  
ATOM   2527  N   TYR B  59       2.816  64.607  36.054  1.00  0.00      LB0  N  
ATOM   2528  CA  TYR B  59       2.000  65.812  36.129  1.00  0.00      LB0  C  
ATOM   2529  C   TYR B  59       1.036  65.640  37.281  1.00  0.00      LB0  C  
ATOM   2530  O   TYR B  59       0.961  64.577  37.882  1.00  0.00      LB0  O  
ATOM   2531  CB  TYR B  59       1.139  66.005  34.870  1.00  0.00      LB0  C  
ATOM   2532  CG  TYR B  59       1.915  66.167  33.583  1.00  0.00      LB0  C  
ATOM   2533  CD1 TYR B  59       2.332  67.451  33.186  1.00  0.00      LB0  C  
ATOM   2534  CD2 TYR B  59       2.178  65.026  32.799  1.00  0.00      LB0  C  
ATOM   2535  CE1 TYR B  59       3.017  67.597  31.969  1.00  0.00      LB0  C  
ATOM   2536  CE2 TYR B  59       2.852  65.169  31.579  1.00  0.00      LB0  C  
ATOM   2537  CZ  TYR B  59       3.251  66.455  31.178  1.00  0.00      LB0  C  
ATOM   2538  OH  TYR B  59       3.883  66.605  29.964  1.00  0.00      LB0  O  
ATOM   2539  H   TYR B  59       2.418  63.770  36.442  1.00  0.00      LB0  H  
ATOM   2540  HH  TYR B  59       3.190  66.652  29.303  1.00  0.00      LB0  H  
ATOM   2541  N   ALA B  60       0.267  66.700  37.531  1.00  0.00      LB0  N  
ATOM   2542  CA  ALA B  60      -1.001  66.410  38.189  1.00  0.00      LB0  C  
ATOM   2543  C   ALA B  60      -2.080  66.323  37.125  1.00  0.00      LB0  C  
ATOM   2544  O   ALA B  60      -1.894  66.797  36.006  1.00  0.00      LB0  O  
ATOM   2545  CB  ALA B  60      -1.346  67.502  39.200  1.00  0.00      LB0  C  
ATOM   2546  H   ALA B  60       0.450  67.577  37.083  1.00  0.00      LB0  H  
ATOM   2547  N   SER B  61      -3.216  65.728  37.496  1.00  0.00      LB0  N  
ATOM   2548  CA  SER B  61      -4.277  65.452  36.525  1.00  0.00      LB0  C  
ATOM   2549  C   SER B  61      -4.673  66.608  35.609  1.00  0.00      LB0  C  
ATOM   2550  O   SER B  61      -4.789  66.473  34.396  1.00  0.00      LB0  O  
ATOM   2551  CB  SER B  61      -5.493  64.881  37.257  1.00  0.00      LB0  C  
ATOM   2552  OG  SER B  61      -5.181  63.602  37.818  1.00  0.00      LB0  O  
ATOM   2553  H   SER B  61      -3.209  65.270  38.391  1.00  0.00      LB0  H  
ATOM   2554  HG  SER B  61      -4.417  63.698  38.399  1.00  0.00      LB0  H  
ATOM   2555  N   TRP B  62      -4.825  67.788  36.239  1.00  0.00      LB0  N  
ATOM   2556  CA  TRP B  62      -5.204  68.982  35.469  1.00  0.00      LB0  C  
ATOM   2557  C   TRP B  62      -4.255  69.374  34.328  1.00  0.00      LB0  C  
ATOM   2558  O   TRP B  62      -4.595  70.087  33.382  1.00  0.00      LB0  O  
ATOM   2559  CB  TRP B  62      -5.448  70.162  36.430  1.00  0.00      LB0  C  
ATOM   2560  CG  TRP B  62      -4.149  70.629  37.057  1.00  0.00      LB0  C  
ATOM   2561  CD1 TRP B  62      -3.589  70.219  38.279  1.00  0.00      LB0  C  
ATOM   2562  CD2 TRP B  62      -3.192  71.550  36.496  1.00  0.00      LB0  C  
ATOM   2563  CE2 TRP B  62      -2.096  71.637  37.413  1.00  0.00      LB0  C  
ATOM   2564  CE3 TRP B  62      -3.162  72.283  35.292  1.00  0.00      LB0  C  
ATOM   2565  NE1 TRP B  62      -2.379  70.808  38.489  1.00  0.00      LB0  N  
ATOM   2566  CZ2 TRP B  62      -0.991  72.454  37.107  1.00  0.00      LB0  C  
ATOM   2567  CZ3 TRP B  62      -2.049  73.091  34.995  1.00  0.00      LB0  C  
ATOM   2568  CH2 TRP B  62      -0.968  73.176  35.897  1.00  0.00      LB0  C  
ATOM   2569  H   TRP B  62      -4.671  67.818  37.226  1.00  0.00      LB0  H  
ATOM   2570  HE1 TRP B  62      -1.763  70.659  39.244  1.00  0.00      LB0  H  
ATOM   2571  N   ALA B  63      -3.016  68.895  34.499  1.00  0.00      LB0  N  
ATOM   2572  CA  ALA B  63      -1.989  69.154  33.506  1.00  0.00      LB0  C  
ATOM   2573  C   ALA B  63      -1.770  68.002  32.546  1.00  0.00      LB0  C  
ATOM   2574  O   ALA B  63      -1.475  68.223  31.380  1.00  0.00      LB0  O  
ATOM   2575  CB  ALA B  63      -0.664  69.493  34.190  1.00  0.00      LB0  C  
ATOM   2576  H   ALA B  63      -2.809  68.320  35.290  1.00  0.00      LB0  H  
ATOM   2577  N   LYS B  64      -1.929  66.770  33.074  1.00  0.00      LB0  N  
ATOM   2578  CA  LYS B  64      -1.489  65.544  32.389  1.00  0.00      LB0  C  
ATOM   2579  C   LYS B  64      -1.479  65.521  30.865  1.00  0.00      LB0  C  
ATOM   2580  O   LYS B  64      -0.451  65.302  30.239  1.00  0.00      LB0  O  
ATOM   2581  CB  LYS B  64      -2.228  64.314  32.944  1.00  0.00      LB0  C  
ATOM   2582  CG  LYS B  64      -1.615  62.958  32.543  1.00  0.00      LB0  C  
ATOM   2583  CD  LYS B  64      -0.235  62.720  33.161  1.00  0.00      LB0  C  
ATOM   2584  CE  LYS B  64       0.507  61.459  32.694  1.00  0.00      LB0  C  
ATOM   2585  NZ  LYS B  64       1.784  61.360  33.414  1.00  0.00      LB0  N1+
ATOM   2586  H   LYS B  64      -2.211  66.713  34.033  1.00  0.00      LB0  H  
ATOM   2587  HZ1 LYS B  64       2.639  61.519  32.843  1.00  0.00      LB0  H  
ATOM   2588  HZ2 LYS B  64       1.781  62.048  34.194  1.00  0.00      LB0  H  
ATOM   2589  HZ3 LYS B  64       1.862  60.467  33.949  1.00  0.00      LB0  H  
ATOM   2590  N   GLY B  65      -2.676  65.742  30.302  1.00  0.00      LB0  N  
ATOM   2591  CA  GLY B  65      -2.762  65.635  28.845  1.00  0.00      LB0  C  
ATOM   2592  C   GLY B  65      -2.425  66.898  28.068  1.00  0.00      LB0  C  
ATOM   2593  O   GLY B  65      -2.138  66.867  26.880  1.00  0.00      LB0  O  
ATOM   2594  H   GLY B  65      -3.456  65.984  30.877  1.00  0.00      LB0  H  
ATOM   2595  N   ARG B  66      -2.514  68.028  28.782  1.00  0.00      LB0  N  
ATOM   2596  CA  ARG B  66      -2.292  69.287  28.076  1.00  0.00      LB0  C  
ATOM   2597  C   ARG B  66      -0.833  69.686  28.001  1.00  0.00      LB0  C  
ATOM   2598  O   ARG B  66      -0.315  70.152  26.995  1.00  0.00      LB0  O  
ATOM   2599  CB  ARG B  66      -3.078  70.427  28.729  1.00  0.00      LB0  C  
ATOM   2600  CG  ARG B  66      -4.581  70.179  28.838  1.00  0.00      LB0  C  
ATOM   2601  CD  ARG B  66      -5.330  71.382  29.418  1.00  0.00      LB0  C  
ATOM   2602  NE  ARG B  66      -4.961  71.653  30.809  1.00  0.00      LB0  N  
ATOM   2603  CZ  ARG B  66      -4.809  72.928  31.228  1.00  0.00      LB0  C  
ATOM   2604  NH1 ARG B  66      -4.635  73.172  32.521  1.00  0.00      LB0  N1+
ATOM   2605  NH2 ARG B  66      -4.835  73.948  30.376  1.00  0.00      LB0  N  
ATOM   2606  H   ARG B  66      -2.581  67.984  29.777  1.00  0.00      LB0  H  
ATOM   2607  HE  ARG B  66      -4.916  70.900  31.475  1.00  0.00      LB0  H  
ATOM   2608 HH11 ARG B  66      -4.542  74.129  32.850  1.00  0.00      LB0  H  
ATOM   2609 HH12 ARG B  66      -4.594  72.426  33.186  1.00  0.00      LB0  H  
ATOM   2610 HH21 ARG B  66      -4.750  74.877  30.750  1.00  0.00      LB0  H  
ATOM   2611 HH22 ARG B  66      -4.934  73.858  29.378  1.00  0.00      LB0  H  
ATOM   2612  N   PHE B  67      -0.192  69.532  29.160  1.00  0.00      LB0  N  
ATOM   2613  CA  PHE B  67       1.145  70.096  29.258  1.00  0.00      LB0  C  
ATOM   2614  C   PHE B  67       2.190  69.146  28.721  1.00  0.00      LB0  C  
ATOM   2615  O   PHE B  67       1.992  67.942  28.602  1.00  0.00      LB0  O  
ATOM   2616  CB  PHE B  67       1.455  70.488  30.708  1.00  0.00      LB0  C  
ATOM   2617  CG  PHE B  67       0.709  71.730  31.151  1.00  0.00      LB0  C  
ATOM   2618  CD1 PHE B  67       1.459  72.850  31.567  1.00  0.00      LB0  C  
ATOM   2619  CD2 PHE B  67      -0.704  71.761  31.170  1.00  0.00      LB0  C  
ATOM   2620  CE1 PHE B  67       0.796  74.006  32.022  1.00  0.00      LB0  C  
ATOM   2621  CE2 PHE B  67      -1.371  72.917  31.616  1.00  0.00      LB0  C  
ATOM   2622  CZ  PHE B  67      -0.613  74.025  32.045  1.00  0.00      LB0  C  
ATOM   2623  H   PHE B  67      -0.582  68.964  29.882  1.00  0.00      LB0  H  
ATOM   2624  N   THR B  68       3.339  69.739  28.419  1.00  0.00      LB0  N  
ATOM   2625  CA  THR B  68       4.430  68.878  28.001  1.00  0.00      LB0  C  
ATOM   2626  C   THR B  68       5.726  69.259  28.679  1.00  0.00      LB0  C  
ATOM   2627  O   THR B  68       6.513  70.071  28.195  1.00  0.00      LB0  O  
ATOM   2628  CB  THR B  68       4.537  68.864  26.475  1.00  0.00      LB0  C  
ATOM   2629  CG2 THR B  68       5.346  67.665  25.973  1.00  0.00      LB0  C  
ATOM   2630  OG1 THR B  68       3.224  68.879  25.894  1.00  0.00      LB0  O  
ATOM   2631  H   THR B  68       3.389  70.736  28.372  1.00  0.00      LB0  H  
ATOM   2632  HG1 THR B  68       2.717  68.213  26.352  1.00  0.00      LB0  H  
ATOM   2633  N   ILE B  69       5.905  68.656  29.864  1.00  0.00      LB0  N  
ATOM   2634  CA  ILE B  69       7.184  68.902  30.518  1.00  0.00      LB0  C  
ATOM   2635  C   ILE B  69       8.300  68.209  29.766  1.00  0.00      LB0  C  
ATOM   2636  O   ILE B  69       8.242  67.034  29.432  1.00  0.00      LB0  O  
ATOM   2637  CB  ILE B  69       7.159  68.549  32.018  1.00  0.00      LB0  C  
ATOM   2638  CG1 ILE B  69       8.448  69.039  32.687  1.00  0.00      LB0  C  
ATOM   2639  CG2 ILE B  69       6.858  67.072  32.302  1.00  0.00      LB0  C  
ATOM   2640  CD1 ILE B  69       8.441  68.934  34.208  1.00  0.00      LB0  C  
ATOM   2641  H   ILE B  69       5.296  67.906  30.131  1.00  0.00      LB0  H  
ATOM   2642  N   SER B  70       9.287  69.030  29.443  1.00  0.00      LB0  N  
ATOM   2643  CA  SER B  70      10.315  68.518  28.556  1.00  0.00      LB0  C  
ATOM   2644  C   SER B  70      11.623  69.086  29.034  1.00  0.00      LB0  C  
ATOM   2645  O   SER B  70      11.626  70.058  29.776  1.00  0.00      LB0  O  
ATOM   2646  CB  SER B  70       9.958  68.928  27.121  1.00  0.00      LB0  C  
ATOM   2647  OG  SER B  70       9.209  70.155  27.125  1.00  0.00      LB0  O  
ATOM   2648  H   SER B  70       9.336  69.982  29.754  1.00  0.00      LB0  H  
ATOM   2649  HG  SER B  70       8.336  69.949  27.454  1.00  0.00      LB0  H  
ATOM   2650  N   ARG B  71      12.731  68.467  28.623  1.00  0.00      LB0  N  
ATOM   2651  CA  ARG B  71      13.959  69.155  28.994  1.00  0.00      LB0  C  
ATOM   2652  C   ARG B  71      15.010  69.089  27.921  1.00  0.00      LB0  C  
ATOM   2653  O   ARG B  71      15.338  68.041  27.375  1.00  0.00      LB0  O  
ATOM   2654  CB  ARG B  71      14.498  68.701  30.359  1.00  0.00      LB0  C  
ATOM   2655  CG  ARG B  71      14.904  67.233  30.462  1.00  0.00      LB0  C  
ATOM   2656  CD  ARG B  71      15.439  66.876  31.847  1.00  0.00      LB0  C  
ATOM   2657  NE  ARG B  71      15.928  65.502  31.846  1.00  0.00      LB0  N  
ATOM   2658  CZ  ARG B  71      15.761  64.684  32.903  1.00  0.00      LB0  C  
ATOM   2659  NH1 ARG B  71      15.216  65.131  34.030  1.00  0.00      LB0  N1+
ATOM   2660  NH2 ARG B  71      16.157  63.426  32.803  1.00  0.00      LB0  N  
ATOM   2661  H   ARG B  71      12.742  67.635  28.069  1.00  0.00      LB0  H  
ATOM   2662  HE  ARG B  71      16.491  65.210  31.065  1.00  0.00      LB0  H  
ATOM   2663 HH11 ARG B  71      15.046  64.524  34.818  1.00  0.00      LB0  H  
ATOM   2664 HH12 ARG B  71      14.971  66.090  34.139  1.00  0.00      LB0  H  
ATOM   2665 HH21 ARG B  71      16.179  62.814  33.596  1.00  0.00      LB0  H  
ATOM   2666 HH22 ARG B  71      16.463  63.029  31.936  1.00  0.00      LB0  H  
ATOM   2667  N   ASP B  72      15.533  70.282  27.651  1.00  0.00      LB0  N  
ATOM   2668  CA  ASP B  72      16.722  70.344  26.819  1.00  0.00      LB0  C  
ATOM   2669  C   ASP B  72      17.940  69.869  27.571  1.00  0.00      LB0  C  
ATOM   2670  O   ASP B  72      18.679  70.622  28.198  1.00  0.00      LB0  O  
ATOM   2671  CB  ASP B  72      16.962  71.751  26.291  1.00  0.00      LB0  C  
ATOM   2672  CG  ASP B  72      17.758  71.673  25.007  1.00  0.00      LB0  C  
ATOM   2673  OD1 ASP B  72      17.352  72.280  24.023  1.00  0.00      LB0  O  
ATOM   2674  OD2 ASP B  72      18.796  71.015  24.969  1.00  0.00      LB0  O1-
ATOM   2675  H   ASP B  72      15.209  71.092  28.137  1.00  0.00      LB0  H  
ATOM   2676  N   ASN B  73      18.114  68.546  27.463  1.00  0.00      LB0  N  
ATOM   2677  CA  ASN B  73      19.242  67.906  28.141  1.00  0.00      LB0  C  
ATOM   2678  C   ASN B  73      20.588  68.504  27.776  1.00  0.00      LB0  C  
ATOM   2679  O   ASN B  73      21.479  68.635  28.604  1.00  0.00      LB0  O  
ATOM   2680  CB  ASN B  73      19.256  66.394  27.891  1.00  0.00      LB0  C  
ATOM   2681  CG  ASN B  73      18.056  65.735  28.543  1.00  0.00      LB0  C  
ATOM   2682  ND2 ASN B  73      17.200  65.192  27.674  1.00  0.00      LB0  N  
ATOM   2683  OD1 ASN B  73      17.888  65.718  29.755  1.00  0.00      LB0  O  
ATOM   2684  H   ASN B  73      17.364  68.040  27.032  1.00  0.00      LB0  H  
ATOM   2685 HD21 ASN B  73      17.357  65.200  26.688  1.00  0.00      LB0  H  
ATOM   2686 HD22 ASN B  73      16.368  64.764  28.024  1.00  0.00      LB0  H  
ATOM   2687  N   SER B  74      20.684  68.886  26.487  1.00  0.00      LB0  N  
ATOM   2688  CA  SER B  74      21.959  69.455  26.046  1.00  0.00      LB0  C  
ATOM   2689  C   SER B  74      22.257  70.841  26.594  1.00  0.00      LB0  C  
ATOM   2690  O   SER B  74      23.395  71.211  26.842  1.00  0.00      LB0  O  
ATOM   2691  CB  SER B  74      22.083  69.415  24.512  1.00  0.00      LB0  C  
ATOM   2692  OG  SER B  74      21.023  70.144  23.863  1.00  0.00      LB0  O  
ATOM   2693  H   SER B  74      19.865  68.881  25.917  1.00  0.00      LB0  H  
ATOM   2694  HG  SER B  74      20.220  69.920  24.334  1.00  0.00      LB0  H  
ATOM   2695  N   LYS B  75      21.168  71.604  26.765  1.00  0.00      LB0  N  
ATOM   2696  CA  LYS B  75      21.388  72.972  27.223  1.00  0.00      LB0  C  
ATOM   2697  C   LYS B  75      20.964  73.201  28.659  1.00  0.00      LB0  C  
ATOM   2698  O   LYS B  75      20.739  74.324  29.090  1.00  0.00      LB0  O  
ATOM   2699  CB  LYS B  75      20.688  73.950  26.278  1.00  0.00      LB0  C  
ATOM   2700  CG  LYS B  75      21.095  73.678  24.831  1.00  0.00      LB0  C  
ATOM   2701  CD  LYS B  75      20.177  74.337  23.807  1.00  0.00      LB0  C  
ATOM   2702  CE  LYS B  75      20.171  73.552  22.493  1.00  0.00      LB0  C  
ATOM   2703  NZ  LYS B  75      19.730  72.177  22.763  1.00  0.00      LB0  N1+
ATOM   2704  H   LYS B  75      20.239  71.268  26.594  1.00  0.00      LB0  H  
ATOM   2705  HZ1 LYS B  75      19.285  71.732  21.943  1.00  0.00      LB0  H  
ATOM   2706  HZ2 LYS B  75      20.499  71.574  23.123  1.00  0.00      LB0  H  
ATOM   2707  HZ3 LYS B  75      19.009  72.187  23.520  1.00  0.00      LB0  H  
ATOM   2708  N   ASN B  76      20.833  72.075  29.384  1.00  0.00      LB0  N  
ATOM   2709  CA  ASN B  76      20.499  72.123  30.812  1.00  0.00      LB0  C  
ATOM   2710  C   ASN B  76      19.283  72.969  31.183  1.00  0.00      LB0  C  
ATOM   2711  O   ASN B  76      19.227  73.634  32.211  1.00  0.00      LB0  O  
ATOM   2712  CB  ASN B  76      21.737  72.522  31.620  1.00  0.00      LB0  C  
ATOM   2713  CG  ASN B  76      21.631  71.969  33.020  1.00  0.00      LB0  C  
ATOM   2714  ND2 ASN B  76      22.000  72.828  33.969  1.00  0.00      LB0  N  
ATOM   2715  OD1 ASN B  76      21.268  70.818  33.236  1.00  0.00      LB0  O  
ATOM   2716  H   ASN B  76      21.008  71.192  28.949  1.00  0.00      LB0  H  
ATOM   2717 HD21 ASN B  76      22.195  73.791  33.763  1.00  0.00      LB0  H  
ATOM   2718 HD22 ASN B  76      22.084  72.551  34.925  1.00  0.00      LB0  H  
ATOM   2719  N   THR B  77      18.311  72.924  30.262  1.00  0.00      LB0  N  
ATOM   2720  CA  THR B  77      17.173  73.824  30.412  1.00  0.00      LB0  C  
ATOM   2721  C   THR B  77      15.845  73.088  30.355  1.00  0.00      LB0  C  
ATOM   2722  O   THR B  77      15.512  72.414  29.390  1.00  0.00      LB0  O  
ATOM   2723  CB  THR B  77      17.272  74.940  29.356  1.00  0.00      LB0  C  
ATOM   2724  CG2 THR B  77      16.034  75.838  29.270  1.00  0.00      LB0  C  
ATOM   2725  OG1 THR B  77      18.422  75.752  29.618  1.00  0.00      LB0  O  
ATOM   2726  H   THR B  77      18.390  72.312  29.473  1.00  0.00      LB0  H  
ATOM   2727  HG1 THR B  77      19.197  75.204  29.521  1.00  0.00      LB0  H  
ATOM   2728  N   LEU B  78      15.093  73.236  31.449  1.00  0.00      LB0  N  
ATOM   2729  CA  LEU B  78      13.740  72.689  31.487  1.00  0.00      LB0  C  
ATOM   2730  C   LEU B  78      12.819  73.465  30.563  1.00  0.00      LB0  C  
ATOM   2731  O   LEU B  78      13.041  74.635  30.279  1.00  0.00      LB0  O  
ATOM   2732  CB  LEU B  78      13.252  72.728  32.939  1.00  0.00      LB0  C  
ATOM   2733  CG  LEU B  78      12.011  71.918  33.312  1.00  0.00      LB0  C  
ATOM   2734  CD1 LEU B  78      12.166  70.437  32.978  1.00  0.00      LB0  C  
ATOM   2735  CD2 LEU B  78      11.654  72.121  34.786  1.00  0.00      LB0  C  
ATOM   2736  H   LEU B  78      15.441  73.826  32.178  1.00  0.00      LB0  H  
ATOM   2737  N   TYR B  79      11.786  72.766  30.106  1.00  0.00      LB0  N  
ATOM   2738  CA  TYR B  79      10.753  73.408  29.310  1.00  0.00      LB0  C  
ATOM   2739  C   TYR B  79       9.407  73.034  29.880  1.00  0.00      LB0  C  
ATOM   2740  O   TYR B  79       9.257  72.050  30.601  1.00  0.00      LB0  O  
ATOM   2741  CB  TYR B  79      10.779  72.949  27.846  1.00  0.00      LB0  C  
ATOM   2742  CG  TYR B  79      12.041  73.311  27.092  1.00  0.00      LB0  C  
ATOM   2743  CD1 TYR B  79      12.589  74.606  27.194  1.00  0.00      LB0  C  
ATOM   2744  CD2 TYR B  79      12.613  72.328  26.259  1.00  0.00      LB0  C  
ATOM   2745  CE1 TYR B  79      13.707  74.936  26.411  1.00  0.00      LB0  C  
ATOM   2746  CE2 TYR B  79      13.723  72.662  25.467  1.00  0.00      LB0  C  
ATOM   2747  CZ  TYR B  79      14.246  73.969  25.540  1.00  0.00      LB0  C  
ATOM   2748  OH  TYR B  79      15.305  74.333  24.730  1.00  0.00      LB0  O  
ATOM   2749  H   TYR B  79      11.663  71.809  30.372  1.00  0.00      LB0  H  
ATOM   2750  HH  TYR B  79      15.840  73.565  24.513  1.00  0.00      LB0  H  
ATOM   2751  N   LEU B  80       8.428  73.854  29.497  1.00  0.00      LB0  N  
ATOM   2752  CA  LEU B  80       7.052  73.458  29.757  1.00  0.00      LB0  C  
ATOM   2753  C   LEU B  80       6.182  73.907  28.615  1.00  0.00      LB0  C  
ATOM   2754  O   LEU B  80       5.852  75.080  28.490  1.00  0.00      LB0  O  
ATOM   2755  CB  LEU B  80       6.541  74.046  31.074  1.00  0.00      LB0  C  
ATOM   2756  CG  LEU B  80       5.167  73.534  31.519  1.00  0.00      LB0  C  
ATOM   2757  CD1 LEU B  80       5.122  72.011  31.660  1.00  0.00      LB0  C  
ATOM   2758  CD2 LEU B  80       4.700  74.244  32.790  1.00  0.00      LB0  C  
ATOM   2759  H   LEU B  80       8.644  74.697  29.000  1.00  0.00      LB0  H  
ATOM   2760  N   GLN B  81       5.825  72.930  27.778  1.00  0.00      LB0  N  
ATOM   2761  CA  GLN B  81       4.851  73.302  26.760  1.00  0.00      LB0  C  
ATOM   2762  C   GLN B  81       3.456  73.398  27.349  1.00  0.00      LB0  C  
ATOM   2763  O   GLN B  81       2.809  72.416  27.691  1.00  0.00      LB0  O  
ATOM   2764  CB  GLN B  81       4.960  72.365  25.550  1.00  0.00      LB0  C  
ATOM   2765  CG  GLN B  81       4.060  72.712  24.356  1.00  0.00      LB0  C  
ATOM   2766  CD  GLN B  81       4.212  74.175  23.995  1.00  0.00      LB0  C  
ATOM   2767  NE2 GLN B  81       3.055  74.835  23.998  1.00  0.00      LB0  N  
ATOM   2768  OE1 GLN B  81       5.301  74.705  23.823  1.00  0.00      LB0  O  
ATOM   2769  H   GLN B  81       6.130  71.986  27.916  1.00  0.00      LB0  H  
ATOM   2770 HE21 GLN B  81       2.187  74.334  23.968  1.00  0.00      LB0  H  
ATOM   2771 HE22 GLN B  81       3.085  75.832  24.044  1.00  0.00      LB0  H  
ATOM   2772  N   MET B  82       3.050  74.654  27.511  1.00  0.00      LB0  N  
ATOM   2773  CA  MET B  82       1.772  74.894  28.165  1.00  0.00      LB0  C  
ATOM   2774  C   MET B  82       0.647  74.936  27.159  1.00  0.00      LB0  C  
ATOM   2775  O   MET B  82       0.288  75.986  26.640  1.00  0.00      LB0  O  
ATOM   2776  CB  MET B  82       1.832  76.197  28.958  1.00  0.00      LB0  C  
ATOM   2777  CG  MET B  82       2.904  76.209  30.044  1.00  0.00      LB0  C  
ATOM   2778  SD  MET B  82       2.860  77.701  31.046  1.00  0.00      LB0  S  
ATOM   2779  CE  MET B  82       3.353  78.866  29.769  1.00  0.00      LB0  C  
ATOM   2780  H   MET B  82       3.579  75.409  27.118  1.00  0.00      LB0  H  
ATOM   2781  N   ASN B  83       0.124  73.740  26.868  1.00  0.00      LB0  N  
ATOM   2782  CA  ASN B  83      -0.914  73.747  25.839  1.00  0.00      LB0  C  
ATOM   2783  C   ASN B  83      -2.281  74.120  26.348  1.00  0.00      LB0  C  
ATOM   2784  O   ASN B  83      -2.668  73.772  27.459  1.00  0.00      LB0  O  
ATOM   2785  CB  ASN B  83      -0.990  72.432  25.068  1.00  0.00      LB0  C  
ATOM   2786  CG  ASN B  83       0.294  72.238  24.300  1.00  0.00      LB0  C  
ATOM   2787  ND2 ASN B  83       0.921  71.094  24.581  1.00  0.00      LB0  N  
ATOM   2788  OD1 ASN B  83       0.711  73.085  23.515  1.00  0.00      LB0  O  
ATOM   2789  H   ASN B  83       0.409  72.910  27.350  1.00  0.00      LB0  H  
ATOM   2790 HD21 ASN B  83       0.535  70.481  25.277  1.00  0.00      LB0  H  
ATOM   2791 HD22 ASN B  83       1.773  70.815  24.143  1.00  0.00      LB0  H  
ATOM   2792  N   SER B  84      -2.981  74.859  25.471  1.00  0.00      LB0  N  
ATOM   2793  CA  SER B  84      -4.359  75.273  25.736  1.00  0.00      LB0  C  
ATOM   2794  C   SER B  84      -4.686  75.687  27.158  1.00  0.00      LB0  C  
ATOM   2795  O   SER B  84      -5.332  74.996  27.944  1.00  0.00      LB0  O  
ATOM   2796  CB  SER B  84      -5.326  74.238  25.173  1.00  0.00      LB0  C  
ATOM   2797  OG  SER B  84      -5.082  74.134  23.765  1.00  0.00      LB0  O  
ATOM   2798  H   SER B  84      -2.567  75.059  24.580  1.00  0.00      LB0  H  
ATOM   2799  HG  SER B  84      -5.196  75.017  23.413  1.00  0.00      LB0  H  
ATOM   2800  N   LEU B  85      -4.164  76.880  27.447  1.00  0.00      LB0  N  
ATOM   2801  CA  LEU B  85      -4.334  77.401  28.794  1.00  0.00      LB0  C  
ATOM   2802  C   LEU B  85      -5.720  77.950  29.048  1.00  0.00      LB0  C  
ATOM   2803  O   LEU B  85      -6.401  78.454  28.162  1.00  0.00      LB0  O  
ATOM   2804  CB  LEU B  85      -3.255  78.439  29.075  1.00  0.00      LB0  C  
ATOM   2805  CG  LEU B  85      -1.855  77.831  29.043  1.00  0.00      LB0  C  
ATOM   2806  CD1 LEU B  85      -0.771  78.899  29.166  1.00  0.00      LB0  C  
ATOM   2807  CD2 LEU B  85      -1.699  76.733  30.094  1.00  0.00      LB0  C  
ATOM   2808  H   LEU B  85      -3.709  77.409  26.727  1.00  0.00      LB0  H  
ATOM   2809  N   ARG B  86      -6.115  77.794  30.308  1.00  0.00      LB0  N  
ATOM   2810  CA  ARG B  86      -7.427  78.255  30.730  1.00  0.00      LB0  C  
ATOM   2811  C   ARG B  86      -7.253  79.397  31.700  1.00  0.00      LB0  C  
ATOM   2812  O   ARG B  86      -6.152  79.663  32.163  1.00  0.00      LB0  O  
ATOM   2813  CB  ARG B  86      -8.160  77.111  31.415  1.00  0.00      LB0  C  
ATOM   2814  CG  ARG B  86      -8.620  75.999  30.473  1.00  0.00      LB0  C  
ATOM   2815  CD  ARG B  86      -9.313  74.876  31.249  1.00  0.00      LB0  C  
ATOM   2816  NE  ARG B  86     -10.287  75.435  32.185  1.00  0.00      LB0  N  
ATOM   2817  CZ  ARG B  86     -11.604  75.538  31.938  1.00  0.00      LB0  C  
ATOM   2818  NH1 ARG B  86     -12.133  74.999  30.841  1.00  0.00      LB0  N1+
ATOM   2819  NH2 ARG B  86     -12.355  76.193  32.812  1.00  0.00      LB0  N  
ATOM   2820  H   ARG B  86      -5.475  77.450  30.998  1.00  0.00      LB0  H  
ATOM   2821  HE  ARG B  86      -9.969  75.854  33.049  1.00  0.00      LB0  H  
ATOM   2822 HH11 ARG B  86     -13.109  75.069  30.640  1.00  0.00      LB0  H  
ATOM   2823 HH12 ARG B  86     -11.539  74.508  30.203  1.00  0.00      LB0  H  
ATOM   2824 HH21 ARG B  86     -13.339  76.325  32.750  1.00  0.00      LB0  H  
ATOM   2825 HH22 ARG B  86     -11.861  76.590  33.607  1.00  0.00      LB0  H  
ATOM   2826  N   ALA B  87      -8.378  80.053  32.025  1.00  0.00      LB0  N  
ATOM   2827  CA  ALA B  87      -8.265  81.169  32.967  1.00  0.00      LB0  C  
ATOM   2828  C   ALA B  87      -7.657  80.765  34.303  1.00  0.00      LB0  C  
ATOM   2829  O   ALA B  87      -6.807  81.439  34.876  1.00  0.00      LB0  O  
ATOM   2830  CB  ALA B  87      -9.634  81.805  33.211  1.00  0.00      LB0  C  
ATOM   2831  H   ALA B  87      -9.265  79.734  31.696  1.00  0.00      LB0  H  
ATOM   2832  N   GLU B  88      -8.095  79.576  34.739  1.00  0.00      LB0  N  
ATOM   2833  CA  GLU B  88      -7.607  79.016  36.000  1.00  0.00      LB0  C  
ATOM   2834  C   GLU B  88      -6.151  78.570  36.016  1.00  0.00      LB0  C  
ATOM   2835  O   GLU B  88      -5.611  78.189  37.053  1.00  0.00      LB0  O  
ATOM   2836  CB  GLU B  88      -8.496  77.863  36.483  1.00  0.00      LB0  C  
ATOM   2837  CG  GLU B  88      -9.997  78.027  36.213  1.00  0.00      LB0  C  
ATOM   2838  CD  GLU B  88     -10.361  77.343  34.907  1.00  0.00      LB0  C  
ATOM   2839  OE1 GLU B  88     -10.405  77.981  33.857  1.00  0.00      LB0  O  
ATOM   2840  OE2 GLU B  88     -10.629  76.149  34.927  1.00  0.00      LB0  O1-
ATOM   2841  H   GLU B  88      -8.783  79.085  34.201  1.00  0.00      LB0  H  
ATOM   2842  N   ASP B  89      -5.549  78.640  34.815  1.00  0.00      LB0  N  
ATOM   2843  CA  ASP B  89      -4.118  78.396  34.686  1.00  0.00      LB0  C  
ATOM   2844  C   ASP B  89      -3.244  79.621  34.920  1.00  0.00      LB0  C  
ATOM   2845  O   ASP B  89      -2.021  79.521  34.973  1.00  0.00      LB0  O  
ATOM   2846  CB  ASP B  89      -3.778  77.773  33.321  1.00  0.00      LB0  C  
ATOM   2847  CG  ASP B  89      -4.251  76.329  33.185  1.00  0.00      LB0  C  
ATOM   2848  OD1 ASP B  89      -4.819  75.989  32.159  1.00  0.00      LB0  O  
ATOM   2849  OD2 ASP B  89      -4.023  75.510  34.069  1.00  0.00      LB0  O1-
ATOM   2850  H   ASP B  89      -6.047  78.937  34.002  1.00  0.00      LB0  H  
ATOM   2851  N   THR B  90      -3.912  80.783  35.065  1.00  0.00      LB0  N  
ATOM   2852  CA  THR B  90      -3.174  82.005  35.396  1.00  0.00      LB0  C  
ATOM   2853  C   THR B  90      -2.465  81.909  36.734  1.00  0.00      LB0  C  
ATOM   2854  O   THR B  90      -3.093  81.706  37.767  1.00  0.00      LB0  O  
ATOM   2855  CB  THR B  90      -4.129  83.204  35.386  1.00  0.00      LB0  C  
ATOM   2856  CG2 THR B  90      -3.440  84.539  35.691  1.00  0.00      LB0  C  
ATOM   2857  OG1 THR B  90      -4.805  83.273  34.126  1.00  0.00      LB0  O  
ATOM   2858  H   THR B  90      -4.908  80.809  35.008  1.00  0.00      LB0  H  
ATOM   2859  HG1 THR B  90      -5.568  82.703  34.210  1.00  0.00      LB0  H  
ATOM   2860  N   ALA B  91      -1.134  82.039  36.670  1.00  0.00      LB0  N  
ATOM   2861  CA  ALA B  91      -0.381  81.757  37.885  1.00  0.00      LB0  C  
ATOM   2862  C   ALA B  91       1.030  82.281  37.846  1.00  0.00      LB0  C  
ATOM   2863  O   ALA B  91       1.590  82.559  36.792  1.00  0.00      LB0  O  
ATOM   2864  CB  ALA B  91      -0.288  80.252  38.114  1.00  0.00      LB0  C  
ATOM   2865  H   ALA B  91      -0.678  82.261  35.803  1.00  0.00      LB0  H  
ATOM   2866  N   VAL B  92       1.591  82.363  39.059  1.00  0.00      LB0  N  
ATOM   2867  CA  VAL B  92       3.038  82.511  39.140  1.00  0.00      LB0  C  
ATOM   2868  C   VAL B  92       3.660  81.132  39.032  1.00  0.00      LB0  C  
ATOM   2869  O   VAL B  92       3.408  80.259  39.854  1.00  0.00      LB0  O  
ATOM   2870  CB  VAL B  92       3.436  83.192  40.458  1.00  0.00      LB0  C  
ATOM   2871  CG1 VAL B  92       4.948  83.421  40.554  1.00  0.00      LB0  C  
ATOM   2872  CG2 VAL B  92       2.659  84.496  40.660  1.00  0.00      LB0  C  
ATOM   2873  H   VAL B  92       1.072  82.095  39.872  1.00  0.00      LB0  H  
ATOM   2874  N   TYR B  93       4.436  80.944  37.965  1.00  0.00      LB0  N  
ATOM   2875  CA  TYR B  93       5.049  79.631  37.814  1.00  0.00      LB0  C  
ATOM   2876  C   TYR B  93       6.449  79.619  38.375  1.00  0.00      LB0  C  
ATOM   2877  O   TYR B  93       7.202  80.573  38.221  1.00  0.00      LB0  O  
ATOM   2878  CB  TYR B  93       5.087  79.201  36.347  1.00  0.00      LB0  C  
ATOM   2879  CG  TYR B  93       3.719  78.836  35.812  1.00  0.00      LB0  C  
ATOM   2880  CD1 TYR B  93       3.481  77.500  35.426  1.00  0.00      LB0  C  
ATOM   2881  CD2 TYR B  93       2.728  79.830  35.686  1.00  0.00      LB0  C  
ATOM   2882  CE1 TYR B  93       2.233  77.159  34.879  1.00  0.00      LB0  C  
ATOM   2883  CE2 TYR B  93       1.478  79.488  35.152  1.00  0.00      LB0  C  
ATOM   2884  CZ  TYR B  93       1.246  78.158  34.757  1.00  0.00      LB0  C  
ATOM   2885  OH  TYR B  93       0.006  77.820  34.255  1.00  0.00      LB0  O  
ATOM   2886  H   TYR B  93       4.674  81.716  37.375  1.00  0.00      LB0  H  
ATOM   2887  HH  TYR B  93      -0.548  78.604  34.248  1.00  0.00      LB0  H  
ATOM   2888  N   TYR B  94       6.739  78.490  39.024  1.00  0.00      LB0  N  
ATOM   2889  CA  TYR B  94       8.079  78.254  39.537  1.00  0.00      LB0  C  
ATOM   2890  C   TYR B  94       8.679  77.005  38.931  1.00  0.00      LB0  C  
ATOM   2891  O   TYR B  94       8.038  75.967  38.798  1.00  0.00      LB0  O  
ATOM   2892  CB  TYR B  94       8.060  78.110  41.060  1.00  0.00      LB0  C  
ATOM   2893  CG  TYR B  94       8.235  79.449  41.734  1.00  0.00      LB0  C  
ATOM   2894  CD1 TYR B  94       7.101  80.203  42.100  1.00  0.00      LB0  C  
ATOM   2895  CD2 TYR B  94       9.545  79.902  41.982  1.00  0.00      LB0  C  
ATOM   2896  CE1 TYR B  94       7.286  81.453  42.717  1.00  0.00      LB0  C  
ATOM   2897  CE2 TYR B  94       9.726  81.150  42.596  1.00  0.00      LB0  C  
ATOM   2898  CZ  TYR B  94       8.598  81.918  42.940  1.00  0.00      LB0  C  
ATOM   2899  OH  TYR B  94       8.790  83.167  43.500  1.00  0.00      LB0  O  
ATOM   2900  H   TYR B  94       6.056  77.769  39.141  1.00  0.00      LB0  H  
ATOM   2901  HH  TYR B  94       9.413  83.635  42.942  1.00  0.00      LB0  H  
ATOM   2902  N   CYS B  95       9.957  77.154  38.589  1.00  0.00      LB0  N  
ATOM   2903  CA  CYS B  95      10.778  75.987  38.297  1.00  0.00      LB0  C  
ATOM   2904  C   CYS B  95      11.308  75.457  39.610  1.00  0.00      LB0  C  
ATOM   2905  O   CYS B  95      11.600  76.233  40.514  1.00  0.00      LB0  O  
ATOM   2906  CB  CYS B  95      11.916  76.435  37.389  1.00  0.00      LB0  C  
ATOM   2907  SG  CYS B  95      13.011  75.135  36.776  1.00  0.00      LB0  S  
ATOM   2908  H   CYS B  95      10.378  78.054  38.719  1.00  0.00      LB0  H  
ATOM   2909  N   ALA B  96      11.397  74.125  39.708  1.00  0.00      LB0  N  
ATOM   2910  CA  ALA B  96      11.740  73.628  41.034  1.00  0.00      LB0  C  
ATOM   2911  C   ALA B  96      12.536  72.332  41.028  1.00  0.00      LB0  C  
ATOM   2912  O   ALA B  96      12.232  71.367  40.334  1.00  0.00      LB0  O  
ATOM   2913  CB  ALA B  96      10.462  73.496  41.862  1.00  0.00      LB0  C  
ATOM   2914  H   ALA B  96      11.077  73.511  38.983  1.00  0.00      LB0  H  
ATOM   2915  N   ARG B  97      13.613  72.368  41.818  1.00  0.00      LB0  N  
ATOM   2916  CA  ARG B  97      14.534  71.235  41.872  1.00  0.00      LB0  C  
ATOM   2917  C   ARG B  97      14.054  70.159  42.823  1.00  0.00      LB0  C  
ATOM   2918  O   ARG B  97      14.135  70.312  44.035  1.00  0.00      LB0  O  
ATOM   2919  CB  ARG B  97      15.920  71.730  42.304  1.00  0.00      LB0  C  
ATOM   2920  CG  ARG B  97      17.053  70.710  42.152  1.00  0.00      LB0  C  
ATOM   2921  CD  ARG B  97      18.394  71.209  42.710  1.00  0.00      LB0  C  
ATOM   2922  NE  ARG B  97      18.457  71.110  44.169  1.00  0.00      LB0  N  
ATOM   2923  CZ  ARG B  97      19.044  70.049  44.761  1.00  0.00      LB0  C  
ATOM   2924  NH1 ARG B  97      18.988  69.900  46.072  1.00  0.00      LB0  N1+
ATOM   2925  NH2 ARG B  97      19.668  69.132  44.036  1.00  0.00      LB0  N  
ATOM   2926  H   ARG B  97      13.726  73.143  42.439  1.00  0.00      LB0  H  
ATOM   2927  HE  ARG B  97      17.959  71.740  44.778  1.00  0.00      LB0  H  
ATOM   2928 HH11 ARG B  97      19.307  69.051  46.505  1.00  0.00      LB0  H  
ATOM   2929 HH12 ARG B  97      18.584  70.628  46.651  1.00  0.00      LB0  H  
ATOM   2930 HH21 ARG B  97      19.986  68.282  44.481  1.00  0.00      LB0  H  
ATOM   2931 HH22 ARG B  97      19.818  69.237  43.059  1.00  0.00      LB0  H  
ATOM   2932  N   GLU B  98      13.565  69.057  42.238  1.00  0.00      LB0  N  
ATOM   2933  CA  GLU B  98      13.242  67.974  43.159  1.00  0.00      LB0  C  
ATOM   2934  C   GLU B  98      14.482  67.169  43.499  1.00  0.00      LB0  C  
ATOM   2935  O   GLU B  98      14.997  66.362  42.729  1.00  0.00      LB0  O  
ATOM   2936  CB  GLU B  98      12.128  67.090  42.606  1.00  0.00      LB0  C  
ATOM   2937  CG  GLU B  98      11.559  66.110  43.642  1.00  0.00      LB0  C  
ATOM   2938  CD  GLU B  98      10.673  65.059  42.989  1.00  0.00      LB0  C  
ATOM   2939  OE1 GLU B  98      10.169  65.285  41.889  1.00  0.00      LB0  O  
ATOM   2940  OE2 GLU B  98      10.499  63.998  43.584  1.00  0.00      LB0  O1-
ATOM   2941  H   GLU B  98      13.591  68.895  41.250  1.00  0.00      LB0  H  
ATOM   2942  N   ASP B  99      14.978  67.460  44.704  1.00  0.00      LB0  N  
ATOM   2943  CA  ASP B  99      16.128  66.683  45.139  1.00  0.00      LB0  C  
ATOM   2944  C   ASP B  99      15.741  65.295  45.593  1.00  0.00      LB0  C  
ATOM   2945  O   ASP B  99      15.287  65.062  46.705  1.00  0.00      LB0  O  
ATOM   2946  CB  ASP B  99      16.922  67.410  46.221  1.00  0.00      LB0  C  
ATOM   2947  CG  ASP B  99      18.254  66.711  46.437  1.00  0.00      LB0  C  
ATOM   2948  OD1 ASP B  99      19.251  67.117  45.848  1.00  0.00      LB0  O  
ATOM   2949  OD2 ASP B  99      18.291  65.744  47.183  1.00  0.00      LB0  O1-
ATOM   2950  H   ASP B  99      14.505  68.104  45.309  1.00  0.00      LB0  H  
ATOM   2951  N   VAL B 100      15.965  64.369  44.661  1.00  0.00      LB0  N  
ATOM   2952  CA  VAL B 100      15.728  62.969  45.000  1.00  0.00      LB0  C  
ATOM   2953  C   VAL B 100      16.937  62.221  45.544  1.00  0.00      LB0  C  
ATOM   2954  O   VAL B 100      16.999  60.998  45.498  1.00  0.00      LB0  O  
ATOM   2955  CB  VAL B 100      15.140  62.227  43.797  1.00  0.00      LB0  C  
ATOM   2956  CG1 VAL B 100      13.727  62.730  43.506  1.00  0.00      LB0  C  
ATOM   2957  CG2 VAL B 100      16.065  62.305  42.576  1.00  0.00      LB0  C  
ATOM   2958  H   VAL B 100      16.229  64.688  43.751  1.00  0.00      LB0  H  
ATOM   2959  N   ALA B 101      17.917  62.999  46.025  1.00  0.00      LB0  N  
ATOM   2960  CA  ALA B 101      19.089  62.304  46.546  1.00  0.00      LB0  C  
ATOM   2961  C   ALA B 101      19.066  62.217  48.059  1.00  0.00      LB0  C  
ATOM   2962  O   ALA B 101      19.061  61.150  48.657  1.00  0.00      LB0  O  
ATOM   2963  CB  ALA B 101      20.374  62.994  46.078  1.00  0.00      LB0  C  
ATOM   2964  H   ALA B 101      17.811  63.989  46.140  1.00  0.00      LB0  H  
ATOM   2965  N   VAL B 102      19.042  63.414  48.653  1.00  0.00      LB0  N  
ATOM   2966  CA  VAL B 102      18.926  63.495  50.104  1.00  0.00      LB0  C  
ATOM   2967  C   VAL B 102      17.522  63.880  50.537  1.00  0.00      LB0  C  
ATOM   2968  O   VAL B 102      16.941  63.315  51.452  1.00  0.00      LB0  O  
ATOM   2969  CB  VAL B 102      19.959  64.493  50.658  1.00  0.00      LB0  C  
ATOM   2970  CG1 VAL B 102      19.933  64.569  52.190  1.00  0.00      LB0  C  
ATOM   2971  CG2 VAL B 102      21.365  64.179  50.140  1.00  0.00      LB0  C  
ATOM   2972  H   VAL B 102      19.059  64.239  48.089  1.00  0.00      LB0  H  
ATOM   2973  N   TYR B 103      17.006  64.909  49.852  1.00  0.00      LB0  N  
ATOM   2974  CA  TYR B 103      15.834  65.554  50.438  1.00  0.00      LB0  C  
ATOM   2975  C   TYR B 103      14.493  64.860  50.274  1.00  0.00      LB0  C  
ATOM   2976  O   TYR B 103      13.632  64.928  51.141  1.00  0.00      LB0  O  
ATOM   2977  CB  TYR B 103      15.711  66.994  49.936  1.00  0.00      LB0  C  
ATOM   2978  CG  TYR B 103      16.729  67.925  50.556  1.00  0.00      LB0  C  
ATOM   2979  CD1 TYR B 103      16.901  67.953  51.956  1.00  0.00      LB0  C  
ATOM   2980  CD2 TYR B 103      17.451  68.783  49.704  1.00  0.00      LB0  C  
ATOM   2981  CE1 TYR B 103      17.762  68.908  52.520  1.00  0.00      LB0  C  
ATOM   2982  CE2 TYR B 103      18.308  69.742  50.268  1.00  0.00      LB0  C  
ATOM   2983  CZ  TYR B 103      18.426  69.817  51.671  1.00  0.00      LB0  C  
ATOM   2984  OH  TYR B 103      19.199  70.821  52.226  1.00  0.00      LB0  O  
ATOM   2985  H   TYR B 103      17.439  65.257  49.016  1.00  0.00      LB0  H  
ATOM   2986  HH  TYR B 103      19.573  71.316  51.503  1.00  0.00      LB0  H  
ATOM   2987  N   MET B 104      14.321  64.263  49.081  1.00  0.00      LB0  N  
ATOM   2988  CA  MET B 104      12.974  63.957  48.577  1.00  0.00      LB0  C  
ATOM   2989  C   MET B 104      12.013  65.133  48.689  1.00  0.00      LB0  C  
ATOM   2990  O   MET B 104      10.903  65.045  49.203  1.00  0.00      LB0  O  
ATOM   2991  CB  MET B 104      12.383  62.679  49.187  1.00  0.00      LB0  C  
ATOM   2992  CG  MET B 104      13.197  61.421  48.873  1.00  0.00      LB0  C  
ATOM   2993  SD  MET B 104      13.438  61.120  47.110  1.00  0.00      LB0  S  
ATOM   2994  CE  MET B 104      11.717  61.006  46.586  1.00  0.00      LB0  C  
ATOM   2995  H   MET B 104      15.099  64.237  48.454  1.00  0.00      LB0  H  
ATOM   2996  N   ALA B 105      12.552  66.268  48.217  1.00  0.00      LB0  N  
ATOM   2997  CA  ALA B 105      11.903  67.551  48.466  1.00  0.00      LB0  C  
ATOM   2998  C   ALA B 105      12.545  68.627  47.620  1.00  0.00      LB0  C  
ATOM   2999  O   ALA B 105      13.570  68.399  46.989  1.00  0.00      LB0  O  
ATOM   3000  CB  ALA B 105      12.055  67.951  49.933  1.00  0.00      LB0  C  
ATOM   3001  H   ALA B 105      13.431  66.244  47.734  1.00  0.00      LB0  H  
ATOM   3002  N   ILE B 106      11.904  69.801  47.628  1.00  0.00      LB0  N  
ATOM   3003  CA  ILE B 106      12.390  70.869  46.763  1.00  0.00      LB0  C  
ATOM   3004  C   ILE B 106      13.033  72.015  47.526  1.00  0.00      LB0  C  
ATOM   3005  O   ILE B 106      12.377  72.872  48.110  1.00  0.00      LB0  O  
ATOM   3006  CB  ILE B 106      11.254  71.384  45.875  1.00  0.00      LB0  C  
ATOM   3007  CG1 ILE B 106      10.509  70.243  45.171  1.00  0.00      LB0  C  
ATOM   3008  CG2 ILE B 106      11.797  72.410  44.884  1.00  0.00      LB0  C  
ATOM   3009  CD1 ILE B 106       9.240  70.703  44.452  1.00  0.00      LB0  C  
ATOM   3010  H   ILE B 106      11.095  69.941  48.200  1.00  0.00      LB0  H  
ATOM   3011  N   ASP B 107      14.367  71.996  47.490  1.00  0.00      LB0  N  
ATOM   3012  CA  ASP B 107      15.086  73.096  48.128  1.00  0.00      LB0  C  
ATOM   3013  C   ASP B 107      15.219  74.350  47.280  1.00  0.00      LB0  C  
ATOM   3014  O   ASP B 107      14.955  75.464  47.720  1.00  0.00      LB0  O  
ATOM   3015  CB  ASP B 107      16.447  72.624  48.679  1.00  0.00      LB0  C  
ATOM   3016  CG  ASP B 107      17.396  72.069  47.619  1.00  0.00      LB0  C  
ATOM   3017  OD1 ASP B 107      18.591  72.003  47.876  1.00  0.00      LB0  O  
ATOM   3018  OD2 ASP B 107      16.964  71.676  46.540  1.00  0.00      LB0  O1-
ATOM   3019  H   ASP B 107      14.872  71.314  46.956  1.00  0.00      LB0  H  
ATOM   3020  N   LEU B 108      15.639  74.106  46.036  1.00  0.00      LB0  N  
ATOM   3021  CA  LEU B 108      15.908  75.199  45.114  1.00  0.00      LB0  C  
ATOM   3022  C   LEU B 108      14.727  75.447  44.203  1.00  0.00      LB0  C  
ATOM   3023  O   LEU B 108      14.207  74.544  43.560  1.00  0.00      LB0  O  
ATOM   3024  CB  LEU B 108      17.172  74.864  44.317  1.00  0.00      LB0  C  
ATOM   3025  CG  LEU B 108      17.638  75.926  43.317  1.00  0.00      LB0  C  
ATOM   3026  CD1 LEU B 108      18.039  77.238  43.994  1.00  0.00      LB0  C  
ATOM   3027  CD2 LEU B 108      18.749  75.379  42.424  1.00  0.00      LB0  C  
ATOM   3028  H   LEU B 108      15.794  73.150  45.785  1.00  0.00      LB0  H  
ATOM   3029  N   TRP B 109      14.324  76.716  44.183  1.00  0.00      LB0  N  
ATOM   3030  CA  TRP B 109      13.251  77.090  43.271  1.00  0.00      LB0  C  
ATOM   3031  C   TRP B 109      13.810  78.113  42.299  1.00  0.00      LB0  C  
ATOM   3032  O   TRP B 109      14.964  78.513  42.425  1.00  0.00      LB0  O  
ATOM   3033  CB  TRP B 109      12.053  77.658  44.046  1.00  0.00      LB0  C  
ATOM   3034  CG  TRP B 109      11.430  76.656  45.002  1.00  0.00      LB0  C  
ATOM   3035  CD1 TRP B 109      11.989  76.123  46.177  1.00  0.00      LB0  C  
ATOM   3036  CD2 TRP B 109      10.117  76.062  44.919  1.00  0.00      LB0  C  
ATOM   3037  CE2 TRP B 109       9.961  75.200  46.056  1.00  0.00      LB0  C  
ATOM   3038  CE3 TRP B 109       9.065  76.190  43.988  1.00  0.00      LB0  C  
ATOM   3039  NE1 TRP B 109      11.134  75.267  46.797  1.00  0.00      LB0  N  
ATOM   3040  CZ2 TRP B 109       8.759  74.484  46.240  1.00  0.00      LB0  C  
ATOM   3041  CZ3 TRP B 109       7.867  75.471  44.183  1.00  0.00      LB0  C  
ATOM   3042  CH2 TRP B 109       7.715  74.622  45.301  1.00  0.00      LB0  C  
ATOM   3043  H   TRP B 109      14.828  77.422  44.678  1.00  0.00      LB0  H  
ATOM   3044  HE1 TRP B 109      11.317  74.759  47.622  1.00  0.00      LB0  H  
ATOM   3045  N   GLY B 110      12.966  78.515  41.345  1.00  0.00      LB0  N  
ATOM   3046  CA  GLY B 110      13.371  79.635  40.501  1.00  0.00      LB0  C  
ATOM   3047  C   GLY B 110      13.030  80.974  41.118  1.00  0.00      LB0  C  
ATOM   3048  O   GLY B 110      12.718  81.072  42.302  1.00  0.00      LB0  O  
ATOM   3049  H   GLY B 110      12.062  78.097  41.251  1.00  0.00      LB0  H  
ATOM   3050  N   GLN B 111      13.094  82.011  40.272  1.00  0.00      LB0  N  
ATOM   3051  CA  GLN B 111      12.638  83.302  40.775  1.00  0.00      LB0  C  
ATOM   3052  C   GLN B 111      11.131  83.511  40.715  1.00  0.00      LB0  C  
ATOM   3053  O   GLN B 111      10.539  84.207  41.536  1.00  0.00      LB0  O  
ATOM   3054  CB  GLN B 111      13.415  84.476  40.147  1.00  0.00      LB0  C  
ATOM   3055  CG  GLN B 111      12.978  85.018  38.774  1.00  0.00      LB0  C  
ATOM   3056  CD  GLN B 111      13.289  84.062  37.638  1.00  0.00      LB0  C  
ATOM   3057  NE2 GLN B 111      12.266  83.886  36.801  1.00  0.00      LB0  N  
ATOM   3058  OE1 GLN B 111      14.388  83.542  37.498  1.00  0.00      LB0  O  
ATOM   3059  H   GLN B 111      13.277  81.824  39.302  1.00  0.00      LB0  H  
ATOM   3060 HE21 GLN B 111      11.377  84.319  36.955  1.00  0.00      LB0  H  
ATOM   3061 HE22 GLN B 111      12.381  83.266  36.024  1.00  0.00      LB0  H  
ATOM   3062  N   GLY B 112      10.533  82.866  39.709  1.00  0.00      LB0  N  
ATOM   3063  CA  GLY B 112       9.116  83.087  39.458  1.00  0.00      LB0  C  
ATOM   3064  C   GLY B 112       8.863  83.730  38.111  1.00  0.00      LB0  C  
ATOM   3065  O   GLY B 112       9.572  84.623  37.660  1.00  0.00      LB0  O  
ATOM   3066  H   GLY B 112      11.053  82.231  39.130  1.00  0.00      LB0  H  
ATOM   3067  N   THR B 113       7.795  83.237  37.484  1.00  0.00      LB0  N  
ATOM   3068  CA  THR B 113       7.325  83.862  36.250  1.00  0.00      LB0  C  
ATOM   3069  C   THR B 113       5.839  84.119  36.361  1.00  0.00      LB0  C  
ATOM   3070  O   THR B 113       5.178  83.555  37.221  1.00  0.00      LB0  O  
ATOM   3071  CB  THR B 113       7.614  82.959  35.049  1.00  0.00      LB0  C  
ATOM   3072  CG2 THR B 113       9.018  83.183  34.489  1.00  0.00      LB0  C  
ATOM   3073  OG1 THR B 113       7.400  81.582  35.393  1.00  0.00      LB0  O  
ATOM   3074  H   THR B 113       7.289  82.480  37.902  1.00  0.00      LB0  H  
ATOM   3075  HG1 THR B 113       7.942  81.393  36.157  1.00  0.00      LB0  H  
ATOM   3076  N   LEU B 114       5.326  84.979  35.474  1.00  0.00      LB0  N  
ATOM   3077  CA  LEU B 114       3.875  85.121  35.494  1.00  0.00      LB0  C  
ATOM   3078  C   LEU B 114       3.295  84.694  34.166  1.00  0.00      LB0  C  
ATOM   3079  O   LEU B 114       3.710  85.159  33.111  1.00  0.00      LB0  O  
ATOM   3080  CB  LEU B 114       3.483  86.562  35.846  1.00  0.00      LB0  C  
ATOM   3081  CG  LEU B 114       1.977  86.800  36.026  1.00  0.00      LB0  C  
ATOM   3082  CD1 LEU B 114       1.367  85.935  37.129  1.00  0.00      LB0  C  
ATOM   3083  CD2 LEU B 114       1.664  88.278  36.251  1.00  0.00      LB0  C  
ATOM   3084  H   LEU B 114       5.867  85.416  34.756  1.00  0.00      LB0  H  
ATOM   3085  N   VAL B 115       2.333  83.775  34.258  1.00  0.00      LB0  N  
ATOM   3086  CA  VAL B 115       1.558  83.484  33.060  1.00  0.00      LB0  C  
ATOM   3087  C   VAL B 115       0.134  83.945  33.273  1.00  0.00      LB0  C  
ATOM   3088  O   VAL B 115      -0.598  83.422  34.107  1.00  0.00      LB0  O  
ATOM   3089  CB  VAL B 115       1.614  81.993  32.705  1.00  0.00      LB0  C  
ATOM   3090  CG1 VAL B 115       0.841  81.685  31.420  1.00  0.00      LB0  C  
ATOM   3091  CG2 VAL B 115       3.061  81.507  32.608  1.00  0.00      LB0  C  
ATOM   3092  H   VAL B 115       2.062  83.405  35.149  1.00  0.00      LB0  H  
ATOM   3093  N   THR B 116      -0.207  84.969  32.495  1.00  0.00      LB0  N  
ATOM   3094  CA  THR B 116      -1.536  85.538  32.641  1.00  0.00      LB0  C  
ATOM   3095  C   THR B 116      -2.438  85.121  31.501  1.00  0.00      LB0  C  
ATOM   3096  O   THR B 116      -2.314  85.592  30.376  1.00  0.00      LB0  O  
ATOM   3097  CB  THR B 116      -1.422  87.058  32.734  1.00  0.00      LB0  C  
ATOM   3098  CG2 THR B 116      -2.721  87.698  33.234  1.00  0.00      LB0  C  
ATOM   3099  OG1 THR B 116      -0.317  87.413  33.578  1.00  0.00      LB0  O  
ATOM   3100  H   THR B 116       0.427  85.312  31.801  1.00  0.00      LB0  H  
ATOM   3101  HG1 THR B 116      -0.208  88.354  33.518  1.00  0.00      LB0  H  
ATOM   3102  N   VAL B 117      -3.344  84.196  31.827  1.00  0.00      LB0  N  
ATOM   3103  CA  VAL B 117      -4.188  83.698  30.749  1.00  0.00      LB0  C  
ATOM   3104  C   VAL B 117      -5.428  84.551  30.541  1.00  0.00      LB0  C  
ATOM   3105  O   VAL B 117      -6.523  84.266  31.011  1.00  0.00      LB0  O  
ATOM   3106  CB  VAL B 117      -4.537  82.222  30.956  1.00  0.00      LB0  C  
ATOM   3107  CG1 VAL B 117      -5.101  81.623  29.667  1.00  0.00      LB0  C  
ATOM   3108  CG2 VAL B 117      -3.332  81.420  31.458  1.00  0.00      LB0  C  
ATOM   3109  H   VAL B 117      -3.509  83.909  32.773  1.00  0.00      LB0  H  
ATOM   3110  N   SER B 118      -5.187  85.649  29.824  1.00  0.00      LB0  N  
ATOM   3111  CA  SER B 118      -6.290  86.556  29.562  1.00  0.00      LB0  C  
ATOM   3112  C   SER B 118      -6.316  86.962  28.110  1.00  0.00      LB0  C  
ATOM   3113  O   SER B 118      -5.310  86.993  27.410  1.00  0.00      LB0  O  
ATOM   3114  CB  SER B 118      -6.215  87.777  30.486  1.00  0.00      LB0  C  
ATOM   3115  OG  SER B 118      -7.333  88.653  30.269  1.00  0.00      LB0  O  
ATOM   3116  H   SER B 118      -4.296  85.761  29.377  1.00  0.00      LB0  H  
ATOM   3117  HG  SER B 118      -7.372  89.220  31.032  1.00  0.00      LB0  H  
ATOM   3118  N   SER B 119      -7.540  87.273  27.686  1.00  0.00      LB0  N  
ATOM   3119  CA  SER B 119      -7.705  87.787  26.337  1.00  0.00      LB0  C  
ATOM   3120  C   SER B 119      -7.481  89.283  26.204  1.00  0.00      LB0  C  
ATOM   3121  O   SER B 119      -7.269  89.793  25.110  1.00  0.00      LB0  O  
ATOM   3122  CB  SER B 119      -9.084  87.374  25.821  1.00  0.00      LB0  C  
ATOM   3123  OG  SER B 119      -9.942  87.076  26.936  1.00  0.00      LB0  O  
ATOM   3124  H   SER B 119      -8.337  87.232  28.290  1.00  0.00      LB0  H  
ATOM   3125  HG  SER B 119     -10.778  86.814  26.569  1.00  0.00      LB0  H  
ATOM   3126  N   ALA B 120      -7.566  89.969  27.359  1.00  0.00      LB0  N  
ATOM   3127  CA  ALA B 120      -7.537  91.428  27.289  1.00  0.00      LB0  C  
ATOM   3128  C   ALA B 120      -6.184  92.002  26.913  1.00  0.00      LB0  C  
ATOM   3129  O   ALA B 120      -5.134  91.521  27.319  1.00  0.00      LB0  O  
ATOM   3130  CB  ALA B 120      -7.999  92.041  28.612  1.00  0.00      LB0  C  
ATOM   3131  H   ALA B 120      -7.586  89.491  28.239  1.00  0.00      LB0  H  
ATOM   3132  N   SER B 121      -6.280  93.054  26.095  1.00  0.00      LB0  N  
ATOM   3133  CA  SER B 121      -5.080  93.677  25.552  1.00  0.00      LB0  C  
ATOM   3134  C   SER B 121      -4.169  94.351  26.565  1.00  0.00      LB0  C  
ATOM   3135  O   SER B 121      -4.598  94.888  27.580  1.00  0.00      LB0  O  
ATOM   3136  CB  SER B 121      -5.511  94.677  24.481  1.00  0.00      LB0  C  
ATOM   3137  OG  SER B 121      -6.691  94.187  23.824  1.00  0.00      LB0  O  
ATOM   3138  H   SER B 121      -7.160  93.358  25.737  1.00  0.00      LB0  H  
ATOM   3139  HG  SER B 121      -6.847  94.761  23.084  1.00  0.00      LB0  H  
ATOM   3140  N   THR B 122      -2.882  94.335  26.201  1.00  0.00      LB0  N  
ATOM   3141  CA  THR B 122      -1.881  95.046  26.986  1.00  0.00      LB0  C  
ATOM   3142  C   THR B 122      -2.110  96.550  27.110  1.00  0.00      LB0  C  
ATOM   3143  O   THR B 122      -1.955  97.318  26.167  1.00  0.00      LB0  O  
ATOM   3144  CB  THR B 122      -0.512  94.746  26.380  1.00  0.00      LB0  C  
ATOM   3145  CG2 THR B 122       0.615  94.902  27.401  1.00  0.00      LB0  C  
ATOM   3146  OG1 THR B 122      -0.511  93.427  25.807  1.00  0.00      LB0  O  
ATOM   3147  H   THR B 122      -2.547  93.766  25.451  1.00  0.00      LB0  H  
ATOM   3148  HG1 THR B 122       0.390  93.242  25.573  1.00  0.00      LB0  H  
ATOM   3149  N   LYS B 123      -2.503  96.941  28.323  1.00  0.00      LB0  N  
ATOM   3150  CA  LYS B 123      -2.718  98.363  28.557  1.00  0.00      LB0  C  
ATOM   3151  C   LYS B 123      -1.536  98.970  29.283  1.00  0.00      LB0  C  
ATOM   3152  O   LYS B 123      -1.285  98.692  30.448  1.00  0.00      LB0  O  
ATOM   3153  CB  LYS B 123      -4.044  98.557  29.312  1.00  0.00      LB0  C  
ATOM   3154  CG  LYS B 123      -4.341  99.924  29.952  1.00  0.00      LB0  C  
ATOM   3155  CD  LYS B 123      -4.453 101.132  29.015  1.00  0.00      LB0  C  
ATOM   3156  CE  LYS B 123      -4.800 102.434  29.760  1.00  0.00      LB0  C  
ATOM   3157  NZ  LYS B 123      -3.755 102.768  30.737  1.00  0.00      LB0  N1+
ATOM   3158  H   LYS B 123      -2.526  96.254  29.050  1.00  0.00      LB0  H  
ATOM   3159  HZ1 LYS B 123      -3.982 103.584  31.345  1.00  0.00      LB0  H  
ATOM   3160  HZ2 LYS B 123      -3.593 101.964  31.375  1.00  0.00      LB0  H  
ATOM   3161  HZ3 LYS B 123      -2.832 102.926  30.286  1.00  0.00      LB0  H  
ATOM   3162  N   GLY B 124      -0.841  99.849  28.541  1.00  0.00      LB0  N  
ATOM   3163  CA  GLY B 124       0.206 100.653  29.179  1.00  0.00      LB0  C  
ATOM   3164  C   GLY B 124      -0.321 101.456  30.362  1.00  0.00      LB0  C  
ATOM   3165  O   GLY B 124      -1.476 101.875  30.378  1.00  0.00      LB0  O  
ATOM   3166  H   GLY B 124      -1.056  99.925  27.568  1.00  0.00      LB0  H  
ATOM   3167  N   PRO B 125       0.557 101.633  31.370  1.00  0.00      LB0  N  
ATOM   3168  CA  PRO B 125       0.091 102.124  32.669  1.00  0.00      LB0  C  
ATOM   3169  C   PRO B 125      -0.329 103.580  32.648  1.00  0.00      LB0  C  
ATOM   3170  O   PRO B 125      -0.021 104.345  31.743  1.00  0.00      LB0  O  
ATOM   3171  CB  PRO B 125       1.301 101.848  33.566  1.00  0.00      LB0  C  
ATOM   3172  CG  PRO B 125       2.505 101.970  32.636  1.00  0.00      LB0  C  
ATOM   3173  CD  PRO B 125       1.987 101.361  31.339  1.00  0.00      LB0  C  
ATOM   3174  N   SER B 126      -1.050 103.925  33.714  1.00  0.00      LB0  N  
ATOM   3175  CA  SER B 126      -1.512 105.301  33.842  1.00  0.00      LB0  C  
ATOM   3176  C   SER B 126      -1.166 105.806  35.232  1.00  0.00      LB0  C  
ATOM   3177  O   SER B 126      -1.912 105.663  36.190  1.00  0.00      LB0  O  
ATOM   3178  CB  SER B 126      -3.016 105.363  33.534  1.00  0.00      LB0  C  
ATOM   3179  OG  SER B 126      -3.424 104.160  32.849  1.00  0.00      LB0  O  
ATOM   3180  H   SER B 126      -1.337 103.246  34.391  1.00  0.00      LB0  H  
ATOM   3181  HG  SER B 126      -3.404 103.496  33.545  1.00  0.00      LB0  H  
ATOM   3182  N   VAL B 127       0.064 106.329  35.315  1.00  0.00      LB0  N  
ATOM   3183  CA  VAL B 127       0.606 106.531  36.657  1.00  0.00      LB0  C  
ATOM   3184  C   VAL B 127       0.450 107.945  37.178  1.00  0.00      LB0  C  
ATOM   3185  O   VAL B 127       1.037 108.894  36.663  1.00  0.00      LB0  O  
ATOM   3186  CB  VAL B 127       2.072 106.091  36.709  1.00  0.00      LB0  C  
ATOM   3187  CG1 VAL B 127       2.642 106.181  38.126  1.00  0.00      LB0  C  
ATOM   3188  CG2 VAL B 127       2.230 104.687  36.125  1.00  0.00      LB0  C  
ATOM   3189  H   VAL B 127       0.583 106.552  34.491  1.00  0.00      LB0  H  
ATOM   3190  N   PHE B 128      -0.360 108.033  38.232  1.00  0.00      LB0  N  
ATOM   3191  CA  PHE B 128      -0.655 109.338  38.811  1.00  0.00      LB0  C  
ATOM   3192  C   PHE B 128       0.059 109.559  40.136  1.00  0.00      LB0  C  
ATOM   3193  O   PHE B 128      -0.019 108.747  41.053  1.00  0.00      LB0  O  
ATOM   3194  CB  PHE B 128      -2.178 109.485  38.933  1.00  0.00      LB0  C  
ATOM   3195  CG  PHE B 128      -2.826 109.218  37.592  1.00  0.00      LB0  C  
ATOM   3196  CD1 PHE B 128      -2.544 110.062  36.493  1.00  0.00      LB0  C  
ATOM   3197  CD2 PHE B 128      -3.693 108.112  37.459  1.00  0.00      LB0  C  
ATOM   3198  CE1 PHE B 128      -3.121 109.782  35.239  1.00  0.00      LB0  C  
ATOM   3199  CE2 PHE B 128      -4.273 107.833  36.206  1.00  0.00      LB0  C  
ATOM   3200  CZ  PHE B 128      -3.975 108.668  35.108  1.00  0.00      LB0  C  
ATOM   3201  H   PHE B 128      -0.764 107.201  38.617  1.00  0.00      LB0  H  
ATOM   3202  N   PRO B 129       0.814 110.680  40.201  1.00  0.00      LB0  N  
ATOM   3203  CA  PRO B 129       1.543 110.997  41.432  1.00  0.00      LB0  C  
ATOM   3204  C   PRO B 129       0.628 111.378  42.585  1.00  0.00      LB0  C  
ATOM   3205  O   PRO B 129      -0.038 112.411  42.605  1.00  0.00      LB0  O  
ATOM   3206  CB  PRO B 129       2.471 112.131  40.982  1.00  0.00      LB0  C  
ATOM   3207  CG  PRO B 129       1.736 112.821  39.835  1.00  0.00      LB0  C  
ATOM   3208  CD  PRO B 129       1.028 111.661  39.144  1.00  0.00      LB0  C  
ATOM   3209  N   LEU B 130       0.646 110.484  43.573  1.00  0.00      LB0  N  
ATOM   3210  CA  LEU B 130      -0.059 110.777  44.815  1.00  0.00      LB0  C  
ATOM   3211  C   LEU B 130       0.753 111.708  45.696  1.00  0.00      LB0  C  
ATOM   3212  O   LEU B 130       1.573 111.309  46.516  1.00  0.00      LB0  O  
ATOM   3213  CB  LEU B 130      -0.408 109.483  45.549  1.00  0.00      LB0  C  
ATOM   3214  CG  LEU B 130      -1.230 108.490  44.725  1.00  0.00      LB0  C  
ATOM   3215  CD1 LEU B 130      -1.470 107.199  45.507  1.00  0.00      LB0  C  
ATOM   3216  CD2 LEU B 130      -2.528 109.101  44.189  1.00  0.00      LB0  C  
ATOM   3217  H   LEU B 130       1.265 109.703  43.503  1.00  0.00      LB0  H  
ATOM   3218  N   ALA B 131       0.490 112.994  45.443  1.00  0.00      LB0  N  
ATOM   3219  CA  ALA B 131       1.257 114.065  46.077  1.00  0.00      LB0  C  
ATOM   3220  C   ALA B 131       1.300 114.052  47.600  1.00  0.00      LB0  C  
ATOM   3221  O   ALA B 131       0.274 113.999  48.275  1.00  0.00      LB0  O  
ATOM   3222  CB  ALA B 131       0.695 115.413  45.633  1.00  0.00      LB0  C  
ATOM   3223  H   ALA B 131      -0.164 113.181  44.709  1.00  0.00      LB0  H  
ATOM   3224  N   PRO B 132       2.542 114.133  48.129  1.00  0.00      LB0  N  
ATOM   3225  CA  PRO B 132       2.706 114.297  49.572  1.00  0.00      LB0  C  
ATOM   3226  C   PRO B 132       2.231 115.648  50.068  1.00  0.00      LB0  C  
ATOM   3227  O   PRO B 132       2.206 116.650  49.357  1.00  0.00      LB0  O  
ATOM   3228  CB  PRO B 132       4.204 114.080  49.776  1.00  0.00      LB0  C  
ATOM   3229  CG  PRO B 132       4.860 114.460  48.452  1.00  0.00      LB0  C  
ATOM   3230  CD  PRO B 132       3.811 114.077  47.415  1.00  0.00      LB0  C  
ATOM   3231  N   SER B 133       1.832 115.605  51.346  1.00  0.00      LB0  N  
ATOM   3232  CA  SER B 133       1.294 116.771  52.045  1.00  0.00      LB0  C  
ATOM   3233  C   SER B 133       0.143 117.493  51.364  1.00  0.00      LB0  C  
ATOM   3234  O   SER B 133      -0.100 118.675  51.588  1.00  0.00      LB0  O  
ATOM   3235  CB  SER B 133       2.404 117.750  52.447  1.00  0.00      LB0  C  
ATOM   3236  OG  SER B 133       1.932 118.609  53.494  1.00  0.00      LB0  O  
ATOM   3237  H   SER B 133       1.820 114.702  51.777  1.00  0.00      LB0  H  
ATOM   3238  HG  SER B 133       1.301 119.186  53.065  1.00  0.00      LB0  H  
ATOM   3239  N   SER B 134      -0.570 116.731  50.529  1.00  0.00      LB0  N  
ATOM   3240  CA  SER B 134      -1.699 117.342  49.843  1.00  0.00      LB0  C  
ATOM   3241  C   SER B 134      -2.865 117.546  50.796  1.00  0.00      LB0  C  
ATOM   3242  O   SER B 134      -3.259 118.671  51.089  1.00  0.00      LB0  O  
ATOM   3243  CB  SER B 134      -2.006 116.477  48.633  1.00  0.00      LB0  C  
ATOM   3244  OG  SER B 134      -2.076 115.117  49.078  1.00  0.00      LB0  O  
ATOM   3245  H   SER B 134      -0.379 115.757  50.398  1.00  0.00      LB0  H  
ATOM   3246  HG  SER B 134      -1.441 114.629  48.557  1.00  0.00      LB0  H  
ATOM   3247  N   LYS B 135      -3.313 116.406  51.356  1.00  0.00      LB0  N  
ATOM   3248  CA  LYS B 135      -3.574 116.328  52.801  1.00  0.00      LB0  C  
ATOM   3249  C   LYS B 135      -3.054 115.017  53.381  1.00  0.00      LB0  C  
ATOM   3250  O   LYS B 135      -3.482 114.479  54.405  1.00  0.00      LB0  O  
ATOM   3251  CB  LYS B 135      -5.038 116.577  53.194  1.00  0.00      LB0  C  
ATOM   3252  CG  LYS B 135      -5.464 118.048  53.118  1.00  0.00      LB0  C  
ATOM   3253  CD  LYS B 135      -4.622 118.971  54.010  1.00  0.00      LB0  C  
ATOM   3254  CE  LYS B 135      -4.749 120.452  53.631  1.00  0.00      LB0  C  
ATOM   3255  NZ  LYS B 135      -4.139 120.693  52.313  1.00  0.00      LB0  N1+
ATOM   3256  H   LYS B 135      -3.229 115.561  50.814  1.00  0.00      LB0  H  
ATOM   3257  HZ1 LYS B 135      -4.511 121.547  51.861  1.00  0.00      LB0  H  
ATOM   3258  HZ2 LYS B 135      -3.102 120.799  52.367  1.00  0.00      LB0  H  
ATOM   3259  HZ3 LYS B 135      -4.286 119.876  51.684  1.00  0.00      LB0  H  
ATOM   3260  N   SER B 136      -2.029 114.544  52.663  1.00  0.00      LB0  N  
ATOM   3261  CA  SER B 136      -1.270 113.373  53.072  1.00  0.00      LB0  C  
ATOM   3262  C   SER B 136      -0.264 113.609  54.183  1.00  0.00      LB0  C  
ATOM   3263  O   SER B 136       0.650 112.827  54.400  1.00  0.00      LB0  O  
ATOM   3264  CB  SER B 136      -0.602 112.804  51.827  1.00  0.00      LB0  C  
ATOM   3265  OG  SER B 136      -0.277 113.880  50.934  1.00  0.00      LB0  O  
ATOM   3266  H   SER B 136      -1.740 114.949  51.796  1.00  0.00      LB0  H  
ATOM   3267  HG  SER B 136      -0.171 113.472  50.073  1.00  0.00      LB0  H  
ATOM   3268  N   THR B 137      -0.478 114.715  54.893  1.00  0.00      LB0  N  
ATOM   3269  CA  THR B 137       0.285 114.922  56.109  1.00  0.00      LB0  C  
ATOM   3270  C   THR B 137      -0.523 114.467  57.309  1.00  0.00      LB0  C  
ATOM   3271  O   THR B 137      -1.729 114.693  57.382  1.00  0.00      LB0  O  
ATOM   3272  CB  THR B 137       0.631 116.407  56.211  1.00  0.00      LB0  C  
ATOM   3273  CG2 THR B 137       2.118 116.615  56.503  1.00  0.00      LB0  C  
ATOM   3274  OG1 THR B 137       0.233 117.092  55.009  1.00  0.00      LB0  O  
ATOM   3275  H   THR B 137      -1.138 115.423  54.661  1.00  0.00      LB0  H  
ATOM   3276  HG1 THR B 137       0.917 117.739  54.831  1.00  0.00      LB0  H  
ATOM   3277  N   SER B 138       0.191 113.821  58.230  1.00  0.00      LB0  N  
ATOM   3278  CA  SER B 138      -0.333 113.492  59.551  1.00  0.00      LB0  C  
ATOM   3279  C   SER B 138       0.871 113.321  60.456  1.00  0.00      LB0  C  
ATOM   3280  O   SER B 138       1.861 112.737  60.045  1.00  0.00      LB0  O  
ATOM   3281  CB  SER B 138      -1.155 112.195  59.517  1.00  0.00      LB0  C  
ATOM   3282  OG  SER B 138      -2.218 112.281  58.551  1.00  0.00      LB0  O  
ATOM   3283  H   SER B 138       1.129 113.536  58.016  1.00  0.00      LB0  H  
ATOM   3284  HG  SER B 138      -2.592 111.400  58.512  1.00  0.00      LB0  H  
ATOM   3285  N   GLY B 139       0.776 113.886  61.673  1.00  0.00      LB0  N  
ATOM   3286  CA  GLY B 139       1.859 113.707  62.654  1.00  0.00      LB0  C  
ATOM   3287  C   GLY B 139       3.290 113.862  62.143  1.00  0.00      LB0  C  
ATOM   3288  O   GLY B 139       4.110 112.957  62.211  1.00  0.00      LB0  O  
ATOM   3289  H   GLY B 139      -0.076 114.334  61.937  1.00  0.00      LB0  H  
ATOM   3290  N   GLY B 140       3.542 115.062  61.589  1.00  0.00      LB0  N  
ATOM   3291  CA  GLY B 140       4.897 115.365  61.109  1.00  0.00      LB0  C  
ATOM   3292  C   GLY B 140       5.446 114.484  59.989  1.00  0.00      LB0  C  
ATOM   3293  O   GLY B 140       6.626 114.510  59.658  1.00  0.00      LB0  O  
ATOM   3294  H   GLY B 140       2.819 115.748  61.552  1.00  0.00      LB0  H  
ATOM   3295  N   THR B 141       4.526 113.705  59.418  1.00  0.00      LB0  N  
ATOM   3296  CA  THR B 141       4.924 112.768  58.386  1.00  0.00      LB0  C  
ATOM   3297  C   THR B 141       4.033 112.988  57.184  1.00  0.00      LB0  C  
ATOM   3298  O   THR B 141       2.841 113.247  57.310  1.00  0.00      LB0  O  
ATOM   3299  CB  THR B 141       4.786 111.352  58.959  1.00  0.00      LB0  C  
ATOM   3300  CG2 THR B 141       5.314 110.264  58.018  1.00  0.00      LB0  C  
ATOM   3301  OG1 THR B 141       5.447 111.277  60.230  1.00  0.00      LB0  O  
ATOM   3302  H   THR B 141       3.568 113.698  59.697  1.00  0.00      LB0  H  
ATOM   3303  HG1 THR B 141       4.949 111.813  60.845  1.00  0.00      LB0  H  
ATOM   3304  N   ALA B 142       4.650 112.907  56.007  1.00  0.00      LB0  N  
ATOM   3305  CA  ALA B 142       3.802 112.889  54.831  1.00  0.00      LB0  C  
ATOM   3306  C   ALA B 142       3.971 111.589  54.088  1.00  0.00      LB0  C  
ATOM   3307  O   ALA B 142       5.072 111.117  53.826  1.00  0.00      LB0  O  
ATOM   3308  CB  ALA B 142       4.132 114.046  53.895  1.00  0.00      LB0  C  
ATOM   3309  H   ALA B 142       5.621 112.683  55.928  1.00  0.00      LB0  H  
ATOM   3310  N   ALA B 143       2.816 111.018  53.755  1.00  0.00      LB0  N  
ATOM   3311  CA  ALA B 143       2.935 109.948  52.782  1.00  0.00      LB0  C  
ATOM   3312  C   ALA B 143       2.855 110.512  51.392  1.00  0.00      LB0  C  
ATOM   3313  O   ALA B 143       2.337 111.600  51.163  1.00  0.00      LB0  O  
ATOM   3314  CB  ALA B 143       1.821 108.925  52.927  1.00  0.00      LB0  C  
ATOM   3315  H   ALA B 143       1.951 111.476  53.962  1.00  0.00      LB0  H  
ATOM   3316  N   LEU B 144       3.380 109.699  50.489  1.00  0.00      LB0  N  
ATOM   3317  CA  LEU B 144       3.268 109.985  49.072  1.00  0.00      LB0  C  
ATOM   3318  C   LEU B 144       3.095 108.671  48.370  1.00  0.00      LB0  C  
ATOM   3319  O   LEU B 144       3.154 107.617  48.994  1.00  0.00      LB0  O  
ATOM   3320  CB  LEU B 144       4.503 110.707  48.538  1.00  0.00      LB0  C  
ATOM   3321  CG  LEU B 144       5.864 110.101  48.868  1.00  0.00      LB0  C  
ATOM   3322  CD1 LEU B 144       6.810 110.284  47.693  1.00  0.00      LB0  C  
ATOM   3323  CD2 LEU B 144       6.476 110.651  50.157  1.00  0.00      LB0  C  
ATOM   3324  H   LEU B 144       3.840 108.853  50.771  1.00  0.00      LB0  H  
ATOM   3325  N   GLY B 145       2.910 108.763  47.059  1.00  0.00      LB0  N  
ATOM   3326  CA  GLY B 145       2.920 107.502  46.348  1.00  0.00      LB0  C  
ATOM   3327  C   GLY B 145       2.733 107.703  44.875  1.00  0.00      LB0  C  
ATOM   3328  O   GLY B 145       2.691 108.820  44.375  1.00  0.00      LB0  O  
ATOM   3329  H   GLY B 145       2.769 109.635  46.583  1.00  0.00      LB0  H  
ATOM   3330  N   CYS B 146       2.573 106.566  44.210  1.00  0.00      LB0  N  
ATOM   3331  CA  CYS B 146       2.082 106.625  42.845  1.00  0.00      LB0  C  
ATOM   3332  C   CYS B 146       0.980 105.621  42.674  1.00  0.00      LB0  C  
ATOM   3333  O   CYS B 146       1.138 104.439  42.962  1.00  0.00      LB0  O  
ATOM   3334  CB  CYS B 146       3.199 106.354  41.844  1.00  0.00      LB0  C  
ATOM   3335  SG  CYS B 146       4.351 107.739  41.715  1.00  0.00      LB0  S  
ATOM   3336  H   CYS B 146       2.746 105.693  44.670  1.00  0.00      LB0  H  
ATOM   3337  N   LEU B 147      -0.150 106.144  42.202  1.00  0.00      LB0  N  
ATOM   3338  CA  LEU B 147      -1.180 105.214  41.774  1.00  0.00      LB0  C  
ATOM   3339  C   LEU B 147      -0.874 104.741  40.373  1.00  0.00      LB0  C  
ATOM   3340  O   LEU B 147      -0.927 105.485  39.401  1.00  0.00      LB0  O  
ATOM   3341  CB  LEU B 147      -2.556 105.871  41.843  1.00  0.00      LB0  C  
ATOM   3342  CG  LEU B 147      -3.707 104.923  41.505  1.00  0.00      LB0  C  
ATOM   3343  CD1 LEU B 147      -3.812 103.746  42.478  1.00  0.00      LB0  C  
ATOM   3344  CD2 LEU B 147      -5.017 105.688  41.378  1.00  0.00      LB0  C  
ATOM   3345  H   LEU B 147      -0.215 107.117  41.979  1.00  0.00      LB0  H  
ATOM   3346  N   VAL B 148      -0.528 103.461  40.315  1.00  0.00      LB0  N  
ATOM   3347  CA  VAL B 148      -0.401 102.871  38.993  1.00  0.00      LB0  C  
ATOM   3348  C   VAL B 148      -1.765 102.404  38.529  1.00  0.00      LB0  C  
ATOM   3349  O   VAL B 148      -2.181 101.276  38.758  1.00  0.00      LB0  O  
ATOM   3350  CB  VAL B 148       0.619 101.729  39.011  1.00  0.00      LB0  C  
ATOM   3351  CG1 VAL B 148       0.972 101.305  37.586  1.00  0.00      LB0  C  
ATOM   3352  CG2 VAL B 148       1.870 102.113  39.805  1.00  0.00      LB0  C  
ATOM   3353  H   VAL B 148      -0.538 102.898  41.143  1.00  0.00      LB0  H  
ATOM   3354  N   LYS B 149      -2.466 103.359  37.910  1.00  0.00      LB0  N  
ATOM   3355  CA  LYS B 149      -3.826 103.039  37.503  1.00  0.00      LB0  C  
ATOM   3356  C   LYS B 149      -3.881 102.469  36.092  1.00  0.00      LB0  C  
ATOM   3357  O   LYS B 149      -3.016 102.732  35.261  1.00  0.00      LB0  O  
ATOM   3358  CB  LYS B 149      -4.706 104.279  37.745  1.00  0.00      LB0  C  
ATOM   3359  CG  LYS B 149      -6.152 104.149  37.270  1.00  0.00      LB0  C  
ATOM   3360  CD  LYS B 149      -7.173 105.120  37.854  1.00  0.00      LB0  C  
ATOM   3361  CE  LYS B 149      -8.475 105.158  37.038  1.00  0.00      LB0  C  
ATOM   3362  NZ  LYS B 149      -8.871 103.815  36.592  1.00  0.00      LB0  N1+
ATOM   3363  H   LYS B 149      -2.059 104.249  37.693  1.00  0.00      LB0  H  
ATOM   3364  HZ1 LYS B 149      -9.830 103.796  36.209  1.00  0.00      LB0  H  
ATOM   3365  HZ2 LYS B 149      -8.248 103.491  35.817  1.00  0.00      LB0  H  
ATOM   3366  HZ3 LYS B 149      -8.784 103.123  37.360  1.00  0.00      LB0  H  
ATOM   3367  N   ASP B 150      -4.928 101.658  35.862  1.00  0.00      LB0  N  
ATOM   3368  CA  ASP B 150      -5.249 101.112  34.540  1.00  0.00      LB0  C  
ATOM   3369  C   ASP B 150      -4.070 100.580  33.751  1.00  0.00      LB0  C  
ATOM   3370  O   ASP B 150      -3.572 101.226  32.833  1.00  0.00      LB0  O  
ATOM   3371  CB  ASP B 150      -6.014 102.105  33.647  1.00  0.00      LB0  C  
ATOM   3372  CG  ASP B 150      -7.285 102.649  34.274  1.00  0.00      LB0  C  
ATOM   3373  OD1 ASP B 150      -8.110 101.899  34.786  1.00  0.00      LB0  O  
ATOM   3374  OD2 ASP B 150      -7.459 103.860  34.281  1.00  0.00      LB0  O1-
ATOM   3375  H   ASP B 150      -5.554 101.516  36.631  1.00  0.00      LB0  H  
ATOM   3376  N   TYR B 151      -3.661  99.370  34.125  1.00  0.00      LB0  N  
ATOM   3377  CA  TYR B 151      -2.674  98.693  33.289  1.00  0.00      LB0  C  
ATOM   3378  C   TYR B 151      -3.057  97.243  33.127  1.00  0.00      LB0  C  
ATOM   3379  O   TYR B 151      -3.897  96.739  33.866  1.00  0.00      LB0  O  
ATOM   3380  CB  TYR B 151      -1.251  98.844  33.847  1.00  0.00      LB0  C  
ATOM   3381  CG  TYR B 151      -1.155  98.280  35.243  1.00  0.00      LB0  C  
ATOM   3382  CD1 TYR B 151      -1.430  99.127  36.332  1.00  0.00      LB0  C  
ATOM   3383  CD2 TYR B 151      -0.807  96.925  35.412  1.00  0.00      LB0  C  
ATOM   3384  CE1 TYR B 151      -1.384  98.596  37.627  1.00  0.00      LB0  C  
ATOM   3385  CE2 TYR B 151      -0.770  96.397  36.709  1.00  0.00      LB0  C  
ATOM   3386  CZ  TYR B 151      -1.071  97.238  37.800  1.00  0.00      LB0  C  
ATOM   3387  OH  TYR B 151      -1.077  96.730  39.079  1.00  0.00      LB0  O  
ATOM   3388  H   TYR B 151      -4.043  98.904  34.927  1.00  0.00      LB0  H  
ATOM   3389  HH  TYR B 151      -0.434  96.017  39.118  1.00  0.00      LB0  H  
ATOM   3390  N   PHE B 152      -2.426  96.600  32.141  1.00  0.00      LB0  N  
ATOM   3391  CA  PHE B 152      -2.784  95.206  31.912  1.00  0.00      LB0  C  
ATOM   3392  C   PHE B 152      -1.734  94.483  31.099  1.00  0.00      LB0  C  
ATOM   3393  O   PHE B 152      -1.335  94.968  30.048  1.00  0.00      LB0  O  
ATOM   3394  CB  PHE B 152      -4.136  95.108  31.184  1.00  0.00      LB0  C  
ATOM   3395  CG  PHE B 152      -4.764  93.749  31.387  1.00  0.00      LB0  C  
ATOM   3396  CD1 PHE B 152      -4.515  92.717  30.456  1.00  0.00      LB0  C  
ATOM   3397  CD2 PHE B 152      -5.584  93.537  32.515  1.00  0.00      LB0  C  
ATOM   3398  CE1 PHE B 152      -5.072  91.443  30.674  1.00  0.00      LB0  C  
ATOM   3399  CE2 PHE B 152      -6.148  92.266  32.730  1.00  0.00      LB0  C  
ATOM   3400  CZ  PHE B 152      -5.876  91.229  31.814  1.00  0.00      LB0  C  
ATOM   3401  H   PHE B 152      -1.739  97.063  31.572  1.00  0.00      LB0  H  
ATOM   3402  N   PRO B 153      -1.354  93.277  31.578  1.00  0.00      LB0  N  
ATOM   3403  CA  PRO B 153      -1.596  92.846  32.960  1.00  0.00      LB0  C  
ATOM   3404  C   PRO B 153      -0.513  93.341  33.920  1.00  0.00      LB0  C  
ATOM   3405  O   PRO B 153       0.268  94.231  33.617  1.00  0.00      LB0  O  
ATOM   3406  CB  PRO B 153      -1.603  91.325  32.775  1.00  0.00      LB0  C  
ATOM   3407  CG  PRO B 153      -0.545  91.062  31.702  1.00  0.00      LB0  C  
ATOM   3408  CD  PRO B 153      -0.714  92.250  30.763  1.00  0.00      LB0  C  
ATOM   3409  N   GLU B 154      -0.502  92.677  35.087  1.00  0.00      LB0  N  
ATOM   3410  CA  GLU B 154       0.662  92.707  35.978  1.00  0.00      LB0  C  
ATOM   3411  C   GLU B 154       1.833  91.976  35.316  1.00  0.00      LB0  C  
ATOM   3412  O   GLU B 154       1.615  91.295  34.318  1.00  0.00      LB0  O  
ATOM   3413  CB  GLU B 154       0.227  91.996  37.267  1.00  0.00      LB0  C  
ATOM   3414  CG  GLU B 154      -0.290  92.930  38.362  1.00  0.00      LB0  C  
ATOM   3415  CD  GLU B 154       0.866  93.743  38.912  1.00  0.00      LB0  C  
ATOM   3416  OE1 GLU B 154       1.000  94.902  38.546  1.00  0.00      LB0  O  
ATOM   3417  OE2 GLU B 154       1.661  93.209  39.677  1.00  0.00      LB0  O1-
ATOM   3418  H   GLU B 154      -1.214  92.005  35.272  1.00  0.00      LB0  H  
ATOM   3419  N   PRO B 155       3.070  92.064  35.877  1.00  0.00      LB0  N  
ATOM   3420  CA  PRO B 155       3.445  92.911  37.018  1.00  0.00      LB0  C  
ATOM   3421  C   PRO B 155       4.008  94.283  36.665  1.00  0.00      LB0  C  
ATOM   3422  O   PRO B 155       4.751  94.479  35.704  1.00  0.00      LB0  O  
ATOM   3423  CB  PRO B 155       4.470  92.011  37.710  1.00  0.00      LB0  C  
ATOM   3424  CG  PRO B 155       5.212  91.317  36.566  1.00  0.00      LB0  C  
ATOM   3425  CD  PRO B 155       4.167  91.200  35.457  1.00  0.00      LB0  C  
ATOM   3426  N   VAL B 156       3.674  95.241  37.533  1.00  0.00      LB0  N  
ATOM   3427  CA  VAL B 156       4.441  96.479  37.463  1.00  0.00      LB0  C  
ATOM   3428  C   VAL B 156       5.551  96.538  38.500  1.00  0.00      LB0  C  
ATOM   3429  O   VAL B 156       5.348  96.687  39.698  1.00  0.00      LB0  O  
ATOM   3430  CB  VAL B 156       3.541  97.728  37.501  1.00  0.00      LB0  C  
ATOM   3431  CG1 VAL B 156       2.694  97.799  36.235  1.00  0.00      LB0  C  
ATOM   3432  CG2 VAL B 156       2.656  97.821  38.743  1.00  0.00      LB0  C  
ATOM   3433  H   VAL B 156       2.993  95.049  38.252  1.00  0.00      LB0  H  
ATOM   3434  N   THR B 157       6.784  96.408  37.993  1.00  0.00      LB0  N  
ATOM   3435  CA  THR B 157       7.849  96.499  38.988  1.00  0.00      LB0  C  
ATOM   3436  C   THR B 157       8.179  97.938  39.332  1.00  0.00      LB0  C  
ATOM   3437  O   THR B 157       8.992  98.567  38.664  1.00  0.00      LB0  O  
ATOM   3438  CB  THR B 157       9.094  95.729  38.530  1.00  0.00      LB0  C  
ATOM   3439  CG2 THR B 157       8.793  94.235  38.392  1.00  0.00      LB0  C  
ATOM   3440  OG1 THR B 157       9.615  96.265  37.300  1.00  0.00      LB0  O  
ATOM   3441  H   THR B 157       6.967  96.351  37.012  1.00  0.00      LB0  H  
ATOM   3442  HG1 THR B 157       9.768  97.188  37.522  1.00  0.00      LB0  H  
ATOM   3443  N   VAL B 158       7.492  98.432  40.366  1.00  0.00      LB0  N  
ATOM   3444  CA  VAL B 158       7.766  99.802  40.791  1.00  0.00      LB0  C  
ATOM   3445  C   VAL B 158       8.892  99.856  41.804  1.00  0.00      LB0  C  
ATOM   3446  O   VAL B 158       8.804  99.276  42.879  1.00  0.00      LB0  O  
ATOM   3447  CB  VAL B 158       6.501 100.454  41.374  1.00  0.00      LB0  C  
ATOM   3448  CG1 VAL B 158       6.702 101.950  41.639  1.00  0.00      LB0  C  
ATOM   3449  CG2 VAL B 158       5.280 100.201  40.490  1.00  0.00      LB0  C  
ATOM   3450  H   VAL B 158       6.830  97.850  40.843  1.00  0.00      LB0  H  
ATOM   3451  N   SER B 159       9.945 100.585  41.431  1.00  0.00      LB0  N  
ATOM   3452  CA  SER B 159      10.860 100.957  42.504  1.00  0.00      LB0  C  
ATOM   3453  C   SER B 159      10.627 102.402  42.898  1.00  0.00      LB0  C  
ATOM   3454  O   SER B 159       9.847 103.102  42.263  1.00  0.00      LB0  O  
ATOM   3455  CB  SER B 159      12.306 100.678  42.077  1.00  0.00      LB0  C  
ATOM   3456  OG  SER B 159      12.582 101.264  40.800  1.00  0.00      LB0  O  
ATOM   3457  H   SER B 159      10.014 100.987  40.516  1.00  0.00      LB0  H  
ATOM   3458  HG  SER B 159      12.633 102.207  40.940  1.00  0.00      LB0  H  
ATOM   3459  N   TRP B 160      11.336 102.836  43.944  1.00  0.00      LB0  N  
ATOM   3460  CA  TRP B 160      11.320 104.273  44.189  1.00  0.00      LB0  C  
ATOM   3461  C   TRP B 160      12.728 104.810  44.158  1.00  0.00      LB0  C  
ATOM   3462  O   TRP B 160      13.663 104.160  44.616  1.00  0.00      LB0  O  
ATOM   3463  CB  TRP B 160      10.675 104.586  45.531  1.00  0.00      LB0  C  
ATOM   3464  CG  TRP B 160       9.177 104.642  45.402  1.00  0.00      LB0  C  
ATOM   3465  CD1 TRP B 160       8.280 103.566  45.435  1.00  0.00      LB0  C  
ATOM   3466  CD2 TRP B 160       8.362 105.817  45.240  1.00  0.00      LB0  C  
ATOM   3467  CE2 TRP B 160       6.997 105.378  45.187  1.00  0.00      LB0  C  
ATOM   3468  CE3 TRP B 160       8.672 107.190  45.134  1.00  0.00      LB0  C  
ATOM   3469  NE1 TRP B 160       6.996 103.992  45.310  1.00  0.00      LB0  N  
ATOM   3470  CZ2 TRP B 160       5.967 106.328  45.035  1.00  0.00      LB0  C  
ATOM   3471  CZ3 TRP B 160       7.631 108.127  44.978  1.00  0.00      LB0  C  
ATOM   3472  CH2 TRP B 160       6.286 107.699  44.932  1.00  0.00      LB0  C  
ATOM   3473  H   TRP B 160      11.909 102.244  44.509  1.00  0.00      LB0  H  
ATOM   3474  HE1 TRP B 160       6.211 103.397  45.317  1.00  0.00      LB0  H  
ATOM   3475  N   ASN B 161      12.848 106.012  43.574  1.00  0.00      LB0  N  
ATOM   3476  CA  ASN B 161      14.141 106.696  43.437  1.00  0.00      LB0  C  
ATOM   3477  C   ASN B 161      15.273 105.787  42.996  1.00  0.00      LB0  C  
ATOM   3478  O   ASN B 161      16.305 105.655  43.644  1.00  0.00      LB0  O  
ATOM   3479  CB  ASN B 161      14.543 107.450  44.713  1.00  0.00      LB0  C  
ATOM   3480  CG  ASN B 161      13.612 108.614  44.992  1.00  0.00      LB0  C  
ATOM   3481  ND2 ASN B 161      14.192 109.612  45.658  1.00  0.00      LB0  N  
ATOM   3482  OD1 ASN B 161      12.442 108.635  44.631  1.00  0.00      LB0  O  
ATOM   3483  H   ASN B 161      12.010 106.473  43.274  1.00  0.00      LB0  H  
ATOM   3484 HD21 ASN B 161      15.139 109.571  45.970  1.00  0.00      LB0  H  
ATOM   3485 HD22 ASN B 161      13.649 110.435  45.841  1.00  0.00      LB0  H  
ATOM   3486  N   SER B 162      14.992 105.119  41.867  1.00  0.00      LB0  N  
ATOM   3487  CA  SER B 162      15.940 104.167  41.288  1.00  0.00      LB0  C  
ATOM   3488  C   SER B 162      16.413 103.070  42.231  1.00  0.00      LB0  C  
ATOM   3489  O   SER B 162      17.559 102.643  42.227  1.00  0.00      LB0  O  
ATOM   3490  CB  SER B 162      17.104 104.919  40.639  1.00  0.00      LB0  C  
ATOM   3491  OG  SER B 162      16.571 105.937  39.777  1.00  0.00      LB0  O  
ATOM   3492  H   SER B 162      14.110 105.265  41.421  1.00  0.00      LB0  H  
ATOM   3493  HG  SER B 162      17.286 106.540  39.614  1.00  0.00      LB0  H  
ATOM   3494  N   GLY B 163      15.451 102.630  43.054  1.00  0.00      LB0  N  
ATOM   3495  CA  GLY B 163      15.787 101.573  44.001  1.00  0.00      LB0  C  
ATOM   3496  C   GLY B 163      16.065 102.073  45.405  1.00  0.00      LB0  C  
ATOM   3497  O   GLY B 163      15.777 101.407  46.390  1.00  0.00      LB0  O  
ATOM   3498  H   GLY B 163      14.578 103.113  43.111  1.00  0.00      LB0  H  
ATOM   3499  N   ALA B 164      16.648 103.281  45.467  1.00  0.00      LB0  N  
ATOM   3500  CA  ALA B 164      17.117 103.748  46.770  1.00  0.00      LB0  C  
ATOM   3501  C   ALA B 164      16.029 103.977  47.806  1.00  0.00      LB0  C  
ATOM   3502  O   ALA B 164      16.147 103.617  48.974  1.00  0.00      LB0  O  
ATOM   3503  CB  ALA B 164      17.927 105.036  46.615  1.00  0.00      LB0  C  
ATOM   3504  H   ALA B 164      16.779 103.832  44.641  1.00  0.00      LB0  H  
ATOM   3505  N   LEU B 165      14.951 104.621  47.334  1.00  0.00      LB0  N  
ATOM   3506  CA  LEU B 165      13.930 104.975  48.317  1.00  0.00      LB0  C  
ATOM   3507  C   LEU B 165      13.111 103.775  48.746  1.00  0.00      LB0  C  
ATOM   3508  O   LEU B 165      12.194 103.325  48.075  1.00  0.00      LB0  O  
ATOM   3509  CB  LEU B 165      13.051 106.114  47.803  1.00  0.00      LB0  C  
ATOM   3510  CG  LEU B 165      12.098 106.713  48.839  1.00  0.00      LB0  C  
ATOM   3511  CD1 LEU B 165      12.844 107.438  49.960  1.00  0.00      LB0  C  
ATOM   3512  CD2 LEU B 165      11.052 107.608  48.178  1.00  0.00      LB0  C  
ATOM   3513  H   LEU B 165      14.798 104.679  46.346  1.00  0.00      LB0  H  
ATOM   3514  N   THR B 166      13.514 103.275  49.910  1.00  0.00      LB0  N  
ATOM   3515  CA  THR B 166      12.917 102.034  50.382  1.00  0.00      LB0  C  
ATOM   3516  C   THR B 166      12.097 102.178  51.657  1.00  0.00      LB0  C  
ATOM   3517  O   THR B 166      11.420 101.263  52.114  1.00  0.00      LB0  O  
ATOM   3518  CB  THR B 166      14.049 101.020  50.540  1.00  0.00      LB0  C  
ATOM   3519  CG2 THR B 166      14.279 100.230  49.250  1.00  0.00      LB0  C  
ATOM   3520  OG1 THR B 166      15.257 101.701  50.923  1.00  0.00      LB0  O  
ATOM   3521  H   THR B 166      14.336 103.635  50.354  1.00  0.00      LB0  H  
ATOM   3522  HG1 THR B 166      15.635 102.077  50.127  1.00  0.00      LB0  H  
ATOM   3523  N   SER B 167      12.185 103.389  52.228  1.00  0.00      LB0  N  
ATOM   3524  CA  SER B 167      11.612 103.644  53.547  1.00  0.00      LB0  C  
ATOM   3525  C   SER B 167      10.095 103.563  53.629  1.00  0.00      LB0  C  
ATOM   3526  O   SER B 167       9.384 104.551  53.501  1.00  0.00      LB0  O  
ATOM   3527  CB  SER B 167      12.123 105.007  54.006  1.00  0.00      LB0  C  
ATOM   3528  OG  SER B 167      12.080 105.905  52.889  1.00  0.00      LB0  O  
ATOM   3529  H   SER B 167      12.643 104.156  51.780  1.00  0.00      LB0  H  
ATOM   3530  HG  SER B 167      11.165 106.166  52.820  1.00  0.00      LB0  H  
ATOM   3531  N   GLY B 168       9.633 102.331  53.874  1.00  0.00      LB0  N  
ATOM   3532  CA  GLY B 168       8.191 102.164  54.023  1.00  0.00      LB0  C  
ATOM   3533  C   GLY B 168       7.438 102.208  52.707  1.00  0.00      LB0  C  
ATOM   3534  O   GLY B 168       6.354 102.771  52.599  1.00  0.00      LB0  O  
ATOM   3535  H   GLY B 168      10.265 101.561  53.779  1.00  0.00      LB0  H  
ATOM   3536  N   VAL B 169       8.069 101.568  51.706  1.00  0.00      LB0  N  
ATOM   3537  CA  VAL B 169       7.346 101.420  50.445  1.00  0.00      LB0  C  
ATOM   3538  C   VAL B 169       6.278 100.342  50.517  1.00  0.00      LB0  C  
ATOM   3539  O   VAL B 169       6.484  99.165  50.242  1.00  0.00      LB0  O  
ATOM   3540  CB  VAL B 169       8.301 101.193  49.264  1.00  0.00      LB0  C  
ATOM   3541  CG1 VAL B 169       7.554 101.096  47.929  1.00  0.00      LB0  C  
ATOM   3542  CG2 VAL B 169       9.344 102.305  49.208  1.00  0.00      LB0  C  
ATOM   3543  H   VAL B 169       8.948 101.116  51.858  1.00  0.00      LB0  H  
ATOM   3544  N   HIS B 170       5.103 100.816  50.925  1.00  0.00      LB0  N  
ATOM   3545  CA  HIS B 170       3.969  99.908  50.944  1.00  0.00      LB0  C  
ATOM   3546  C   HIS B 170       3.320  99.829  49.577  1.00  0.00      LB0  C  
ATOM   3547  O   HIS B 170       2.369 100.529  49.248  1.00  0.00      LB0  O  
ATOM   3548  CB  HIS B 170       2.970 100.311  52.033  1.00  0.00      LB0  C  
ATOM   3549  CG  HIS B 170       3.629 100.280  53.395  1.00  0.00      LB0  C  
ATOM   3550  CD2 HIS B 170       3.633  99.227  54.316  1.00  0.00      LB0  C  
ATOM   3551  ND1 HIS B 170       4.318 101.310  53.919  1.00  0.00      LB0  N  
ATOM   3552  CE1 HIS B 170       4.751 100.924  55.158  1.00  0.00      LB0  C  
ATOM   3553  NE2 HIS B 170       4.332  99.641  55.402  1.00  0.00      LB0  N  
ATOM   3554  H   HIS B 170       5.021 101.809  51.032  1.00  0.00      LB0  H  
ATOM   3555  HD1 HIS B 170       4.504 102.178  53.498  1.00  0.00      LB0  H  
ATOM   3556  N   THR B 171       3.899  98.929  48.779  1.00  0.00      LB0  N  
ATOM   3557  CA  THR B 171       3.219  98.600  47.534  1.00  0.00      LB0  C  
ATOM   3558  C   THR B 171       2.112  97.581  47.759  1.00  0.00      LB0  C  
ATOM   3559  O   THR B 171       2.313  96.494  48.288  1.00  0.00      LB0  O  
ATOM   3560  CB  THR B 171       4.247  98.131  46.498  1.00  0.00      LB0  C  
ATOM   3561  CG2 THR B 171       3.630  97.809  45.134  1.00  0.00      LB0  C  
ATOM   3562  OG1 THR B 171       5.265  99.133  46.350  1.00  0.00      LB0  O  
ATOM   3563  H   THR B 171       4.725  98.453  49.087  1.00  0.00      LB0  H  
ATOM   3564  HG1 THR B 171       6.024  98.687  45.987  1.00  0.00      LB0  H  
ATOM   3565  N   PHE B 172       0.919  98.018  47.359  1.00  0.00      LB0  N  
ATOM   3566  CA  PHE B 172      -0.262  97.174  47.488  1.00  0.00      LB0  C  
ATOM   3567  C   PHE B 172      -0.352  96.200  46.334  1.00  0.00      LB0  C  
ATOM   3568  O   PHE B 172       0.040  96.521  45.221  1.00  0.00      LB0  O  
ATOM   3569  CB  PHE B 172      -1.516  98.057  47.520  1.00  0.00      LB0  C  
ATOM   3570  CG  PHE B 172      -1.425  99.026  48.672  1.00  0.00      LB0  C  
ATOM   3571  CD1 PHE B 172      -0.916 100.323  48.449  1.00  0.00      LB0  C  
ATOM   3572  CD2 PHE B 172      -1.829  98.611  49.955  1.00  0.00      LB0  C  
ATOM   3573  CE1 PHE B 172      -0.774 101.211  49.530  1.00  0.00      LB0  C  
ATOM   3574  CE2 PHE B 172      -1.683  99.498  51.035  1.00  0.00      LB0  C  
ATOM   3575  CZ  PHE B 172      -1.147 100.783  50.818  1.00  0.00      LB0  C  
ATOM   3576  H   PHE B 172       0.869  98.894  46.881  1.00  0.00      LB0  H  
ATOM   3577  N   PRO B 173      -0.888  94.993  46.624  1.00  0.00      LB0  N  
ATOM   3578  CA  PRO B 173      -1.286  94.095  45.534  1.00  0.00      LB0  C  
ATOM   3579  C   PRO B 173      -2.250  94.759  44.561  1.00  0.00      LB0  C  
ATOM   3580  O   PRO B 173      -3.045  95.621  44.926  1.00  0.00      LB0  O  
ATOM   3581  CB  PRO B 173      -1.928  92.922  46.283  1.00  0.00      LB0  C  
ATOM   3582  CG  PRO B 173      -1.312  92.944  47.681  1.00  0.00      LB0  C  
ATOM   3583  CD  PRO B 173      -1.145  94.433  47.945  1.00  0.00      LB0  C  
ATOM   3584  N   ALA B 174      -2.140  94.319  43.301  1.00  0.00      LB0  N  
ATOM   3585  CA  ALA B 174      -3.014  94.910  42.294  1.00  0.00      LB0  C  
ATOM   3586  C   ALA B 174      -4.478  94.553  42.455  1.00  0.00      LB0  C  
ATOM   3587  O   ALA B 174      -4.890  93.405  42.331  1.00  0.00      LB0  O  
ATOM   3588  CB  ALA B 174      -2.572  94.496  40.895  1.00  0.00      LB0  C  
ATOM   3589  H   ALA B 174      -1.474  93.618  43.054  1.00  0.00      LB0  H  
ATOM   3590  N   VAL B 175      -5.259  95.603  42.724  1.00  0.00      LB0  N  
ATOM   3591  CA  VAL B 175      -6.700  95.406  42.652  1.00  0.00      LB0  C  
ATOM   3592  C   VAL B 175      -7.156  95.369  41.199  1.00  0.00      LB0  C  
ATOM   3593  O   VAL B 175      -6.682  96.115  40.347  1.00  0.00      LB0  O  
ATOM   3594  CB  VAL B 175      -7.427  96.481  43.493  1.00  0.00      LB0  C  
ATOM   3595  CG1 VAL B 175      -7.190  97.908  42.985  1.00  0.00      LB0  C  
ATOM   3596  CG2 VAL B 175      -8.917  96.171  43.672  1.00  0.00      LB0  C  
ATOM   3597  H   VAL B 175      -4.837  96.510  42.747  1.00  0.00      LB0  H  
ATOM   3598  N   LEU B 176      -8.090  94.446  40.936  1.00  0.00      LB0  N  
ATOM   3599  CA  LEU B 176      -8.705  94.523  39.617  1.00  0.00      LB0  C  
ATOM   3600  C   LEU B 176      -9.794  95.575  39.624  1.00  0.00      LB0  C  
ATOM   3601  O   LEU B 176     -10.689  95.575  40.461  1.00  0.00      LB0  O  
ATOM   3602  CB  LEU B 176      -9.242  93.155  39.189  1.00  0.00      LB0  C  
ATOM   3603  CG  LEU B 176      -9.706  93.100  37.728  1.00  0.00      LB0  C  
ATOM   3604  CD1 LEU B 176      -8.569  93.395  36.748  1.00  0.00      LB0  C  
ATOM   3605  CD2 LEU B 176     -10.401  91.778  37.405  1.00  0.00      LB0  C  
ATOM   3606  H   LEU B 176      -8.466  93.885  41.670  1.00  0.00      LB0  H  
ATOM   3607  N   GLN B 177      -9.653  96.500  38.677  1.00  0.00      LB0  N  
ATOM   3608  CA  GLN B 177     -10.670  97.538  38.625  1.00  0.00      LB0  C  
ATOM   3609  C   GLN B 177     -11.841  97.150  37.760  1.00  0.00      LB0  C  
ATOM   3610  O   GLN B 177     -11.764  96.248  36.934  1.00  0.00      LB0  O  
ATOM   3611  CB  GLN B 177     -10.103  98.825  38.062  1.00  0.00      LB0  C  
ATOM   3612  CG  GLN B 177      -8.926  99.426  38.812  1.00  0.00      LB0  C  
ATOM   3613  CD  GLN B 177      -8.376 100.472  37.880  1.00  0.00      LB0  C  
ATOM   3614  NE2 GLN B 177      -7.781  99.941  36.812  1.00  0.00      LB0  N  
ATOM   3615  OE1 GLN B 177      -8.539 101.676  38.052  1.00  0.00      LB0  O  
ATOM   3616  H   GLN B 177      -8.937  96.426  37.983  1.00  0.00      LB0  H  
ATOM   3617 HE21 GLN B 177      -7.645  98.951  36.758  1.00  0.00      LB0  H  
ATOM   3618 HE22 GLN B 177      -7.495 100.533  36.060  1.00  0.00      LB0  H  
ATOM   3619  N   SER B 178     -12.903  97.943  37.928  1.00  0.00      LB0  N  
ATOM   3620  CA  SER B 178     -14.060  97.840  37.041  1.00  0.00      LB0  C  
ATOM   3621  C   SER B 178     -13.785  98.065  35.555  1.00  0.00      LB0  C  
ATOM   3622  O   SER B 178     -14.555  97.674  34.690  1.00  0.00      LB0  O  
ATOM   3623  CB  SER B 178     -15.138  98.784  37.566  1.00  0.00      LB0  C  
ATOM   3624  OG  SER B 178     -15.177  98.669  38.995  1.00  0.00      LB0  O  
ATOM   3625  H   SER B 178     -12.952  98.560  38.719  1.00  0.00      LB0  H  
ATOM   3626  HG  SER B 178     -15.550  99.473  39.335  1.00  0.00      LB0  H  
ATOM   3627  N   SER B 179     -12.627  98.689  35.284  1.00  0.00      LB0  N  
ATOM   3628  CA  SER B 179     -12.197  98.816  33.893  1.00  0.00      LB0  C  
ATOM   3629  C   SER B 179     -11.645  97.540  33.261  1.00  0.00      LB0  C  
ATOM   3630  O   SER B 179     -11.243  97.522  32.106  1.00  0.00      LB0  O  
ATOM   3631  CB  SER B 179     -11.175  99.953  33.808  1.00  0.00      LB0  C  
ATOM   3632  OG  SER B 179     -10.342  99.940  34.979  1.00  0.00      LB0  O  
ATOM   3633  H   SER B 179     -12.001  99.022  35.989  1.00  0.00      LB0  H  
ATOM   3634  HG  SER B 179      -9.633 100.565  34.808  1.00  0.00      LB0  H  
ATOM   3635  N   GLY B 180     -11.598  96.472  34.079  1.00  0.00      LB0  N  
ATOM   3636  CA  GLY B 180     -10.953  95.250  33.603  1.00  0.00      LB0  C  
ATOM   3637  C   GLY B 180      -9.435  95.278  33.696  1.00  0.00      LB0  C  
ATOM   3638  O   GLY B 180      -8.739  94.351  33.303  1.00  0.00      LB0  O  
ATOM   3639  H   GLY B 180     -11.925  96.518  35.022  1.00  0.00      LB0  H  
ATOM   3640  N   LEU B 181      -8.940  96.403  34.230  1.00  0.00      LB0  N  
ATOM   3641  CA  LEU B 181      -7.495  96.590  34.238  1.00  0.00      LB0  C  
ATOM   3642  C   LEU B 181      -7.015  96.602  35.669  1.00  0.00      LB0  C  
ATOM   3643  O   LEU B 181      -7.751  96.999  36.566  1.00  0.00      LB0  O  
ATOM   3644  CB  LEU B 181      -7.154  97.905  33.532  1.00  0.00      LB0  C  
ATOM   3645  CG  LEU B 181      -7.827  98.050  32.160  1.00  0.00      LB0  C  
ATOM   3646  CD1 LEU B 181      -7.763  99.481  31.634  1.00  0.00      LB0  C  
ATOM   3647  CD2 LEU B 181      -7.313  97.038  31.136  1.00  0.00      LB0  C  
ATOM   3648  H   LEU B 181      -9.533  97.083  34.656  1.00  0.00      LB0  H  
ATOM   3649  N   TYR B 182      -5.776  96.148  35.870  1.00  0.00      LB0  N  
ATOM   3650  CA  TYR B 182      -5.275  96.195  37.242  1.00  0.00      LB0  C  
ATOM   3651  C   TYR B 182      -4.876  97.601  37.642  1.00  0.00      LB0  C  
ATOM   3652  O   TYR B 182      -4.636  98.460  36.796  1.00  0.00      LB0  O  
ATOM   3653  CB  TYR B 182      -4.065  95.279  37.429  1.00  0.00      LB0  C  
ATOM   3654  CG  TYR B 182      -4.364  93.838  37.097  1.00  0.00      LB0  C  
ATOM   3655  CD1 TYR B 182      -3.933  93.333  35.855  1.00  0.00      LB0  C  
ATOM   3656  CD2 TYR B 182      -5.039  93.035  38.038  1.00  0.00      LB0  C  
ATOM   3657  CE1 TYR B 182      -4.168  91.983  35.552  1.00  0.00      LB0  C  
ATOM   3658  CE2 TYR B 182      -5.276  91.684  37.733  1.00  0.00      LB0  C  
ATOM   3659  CZ  TYR B 182      -4.833  91.176  36.494  1.00  0.00      LB0  C  
ATOM   3660  OH  TYR B 182      -5.051  89.848  36.184  1.00  0.00      LB0  O  
ATOM   3661  H   TYR B 182      -5.172  95.978  35.091  1.00  0.00      LB0  H  
ATOM   3662  HH  TYR B 182      -5.492  89.418  36.906  1.00  0.00      LB0  H  
ATOM   3663  N   SER B 183      -4.798  97.787  38.963  1.00  0.00      LB0  N  
ATOM   3664  CA  SER B 183      -4.157  98.971  39.521  1.00  0.00      LB0  C  
ATOM   3665  C   SER B 183      -3.578  98.677  40.877  1.00  0.00      LB0  C  
ATOM   3666  O   SER B 183      -4.135  97.899  41.641  1.00  0.00      LB0  O  
ATOM   3667  CB  SER B 183      -5.132 100.138  39.642  1.00  0.00      LB0  C  
ATOM   3668  OG  SER B 183      -5.504 100.560  38.329  1.00  0.00      LB0  O  
ATOM   3669  H   SER B 183      -5.152  97.095  39.597  1.00  0.00      LB0  H  
ATOM   3670  HG  SER B 183      -5.046  99.963  37.743  1.00  0.00      LB0  H  
ATOM   3671  N   LEU B 184      -2.462  99.349  41.159  1.00  0.00      LB0  N  
ATOM   3672  CA  LEU B 184      -1.987  99.268  42.532  1.00  0.00      LB0  C  
ATOM   3673  C   LEU B 184      -1.442 100.590  42.999  1.00  0.00      LB0  C  
ATOM   3674  O   LEU B 184      -1.077 101.449  42.205  1.00  0.00      LB0  O  
ATOM   3675  CB  LEU B 184      -0.994  98.111  42.726  1.00  0.00      LB0  C  
ATOM   3676  CG  LEU B 184       0.271  98.040  41.858  1.00  0.00      LB0  C  
ATOM   3677  CD1 LEU B 184       1.357  99.046  42.250  1.00  0.00      LB0  C  
ATOM   3678  CD2 LEU B 184       0.835  96.619  41.868  1.00  0.00      LB0  C  
ATOM   3679  H   LEU B 184      -2.013  99.934  40.479  1.00  0.00      LB0  H  
ATOM   3680  N   SER B 185      -1.389 100.717  44.321  1.00  0.00      LB0  N  
ATOM   3681  CA  SER B 185      -0.719 101.908  44.811  1.00  0.00      LB0  C  
ATOM   3682  C   SER B 185       0.655 101.540  45.318  1.00  0.00      LB0  C  
ATOM   3683  O   SER B 185       0.831 100.545  46.007  1.00  0.00      LB0  O  
ATOM   3684  CB  SER B 185      -1.556 102.558  45.911  1.00  0.00      LB0  C  
ATOM   3685  OG  SER B 185      -2.948 102.403  45.612  1.00  0.00      LB0  O  
ATOM   3686  H   SER B 185      -1.701 100.001  44.942  1.00  0.00      LB0  H  
ATOM   3687  HG  SER B 185      -3.353 102.026  46.391  1.00  0.00      LB0  H  
ATOM   3688  N   SER B 186       1.629 102.366  44.959  1.00  0.00      LB0  N  
ATOM   3689  CA  SER B 186       2.899 102.185  45.644  1.00  0.00      LB0  C  
ATOM   3690  C   SER B 186       3.126 103.401  46.508  1.00  0.00      LB0  C  
ATOM   3691  O   SER B 186       3.415 104.478  46.001  1.00  0.00      LB0  O  
ATOM   3692  CB  SER B 186       4.010 101.975  44.613  1.00  0.00      LB0  C  
ATOM   3693  OG  SER B 186       5.262 101.707  45.254  1.00  0.00      LB0  O  
ATOM   3694  H   SER B 186       1.470 103.122  44.321  1.00  0.00      LB0  H  
ATOM   3695  HG  SER B 186       5.180 100.853  45.680  1.00  0.00      LB0  H  
ATOM   3696  N   VAL B 187       2.915 103.212  47.816  1.00  0.00      LB0  N  
ATOM   3697  CA  VAL B 187       3.112 104.385  48.662  1.00  0.00      LB0  C  
ATOM   3698  C   VAL B 187       4.388 104.293  49.471  1.00  0.00      LB0  C  
ATOM   3699  O   VAL B 187       4.965 103.224  49.612  1.00  0.00      LB0  O  
ATOM   3700  CB  VAL B 187       1.895 104.647  49.564  1.00  0.00      LB0  C  
ATOM   3701  CG1 VAL B 187       0.640 104.905  48.727  1.00  0.00      LB0  C  
ATOM   3702  CG2 VAL B 187       1.693 103.548  50.608  1.00  0.00      LB0  C  
ATOM   3703  H   VAL B 187       2.744 102.304  48.207  1.00  0.00      LB0  H  
ATOM   3704  N   VAL B 188       4.791 105.455  49.994  1.00  0.00      LB0  N  
ATOM   3705  CA  VAL B 188       5.987 105.526  50.828  1.00  0.00      LB0  C  
ATOM   3706  C   VAL B 188       5.827 106.682  51.804  1.00  0.00      LB0  C  
ATOM   3707  O   VAL B 188       5.229 107.704  51.483  1.00  0.00      LB0  O  
ATOM   3708  CB  VAL B 188       7.244 105.630  49.932  1.00  0.00      LB0  C  
ATOM   3709  CG1 VAL B 188       7.095 106.691  48.844  1.00  0.00      LB0  C  
ATOM   3710  CG2 VAL B 188       8.548 105.788  50.716  1.00  0.00      LB0  C  
ATOM   3711  H   VAL B 188       4.280 106.295  49.801  1.00  0.00      LB0  H  
ATOM   3712  N   THR B 189       6.327 106.466  53.024  1.00  0.00      LB0  N  
ATOM   3713  CA  THR B 189       6.091 107.477  54.050  1.00  0.00      LB0  C  
ATOM   3714  C   THR B 189       7.375 108.122  54.522  1.00  0.00      LB0  C  
ATOM   3715  O   THR B 189       8.228 107.454  55.094  1.00  0.00      LB0  O  
ATOM   3716  CB  THR B 189       5.384 106.807  55.223  1.00  0.00      LB0  C  
ATOM   3717  CG2 THR B 189       3.910 106.544  54.919  1.00  0.00      LB0  C  
ATOM   3718  OG1 THR B 189       6.048 105.577  55.543  1.00  0.00      LB0  O  
ATOM   3719  H   THR B 189       6.809 105.620  53.257  1.00  0.00      LB0  H  
ATOM   3720  HG1 THR B 189       6.967 105.804  55.673  1.00  0.00      LB0  H  
ATOM   3721  N   VAL B 190       7.483 109.431  54.275  1.00  0.00      LB0  N  
ATOM   3722  CA  VAL B 190       8.678 110.105  54.779  1.00  0.00      LB0  C  
ATOM   3723  C   VAL B 190       8.292 111.213  55.745  1.00  0.00      LB0  C  
ATOM   3724  O   VAL B 190       7.209 111.777  55.654  1.00  0.00      LB0  O  
ATOM   3725  CB  VAL B 190       9.536 110.649  53.619  1.00  0.00      LB0  C  
ATOM   3726  CG1 VAL B 190      10.058 109.520  52.726  1.00  0.00      LB0  C  
ATOM   3727  CG2 VAL B 190       8.808 111.727  52.818  1.00  0.00      LB0  C  
ATOM   3728  H   VAL B 190       6.732 109.965  53.875  1.00  0.00      LB0  H  
ATOM   3729  N   PRO B 191       9.198 111.534  56.699  1.00  0.00      LB0  N  
ATOM   3730  CA  PRO B 191       8.969 112.739  57.507  1.00  0.00      LB0  C  
ATOM   3731  C   PRO B 191       8.786 113.971  56.633  1.00  0.00      LB0  C  
ATOM   3732  O   PRO B 191       9.418 114.107  55.592  1.00  0.00      LB0  O  
ATOM   3733  CB  PRO B 191      10.237 112.818  58.362  1.00  0.00      LB0  C  
ATOM   3734  CG  PRO B 191      10.769 111.387  58.429  1.00  0.00      LB0  C  
ATOM   3735  CD  PRO B 191      10.425 110.831  57.054  1.00  0.00      LB0  C  
ATOM   3736  N   SER B 192       7.897 114.867  57.078  1.00  0.00      LB0  N  
ATOM   3737  CA  SER B 192       7.622 116.036  56.244  1.00  0.00      LB0  C  
ATOM   3738  C   SER B 192       8.825 116.910  55.901  1.00  0.00      LB0  C  
ATOM   3739  O   SER B 192       8.905 117.519  54.843  1.00  0.00      LB0  O  
ATOM   3740  CB  SER B 192       6.478 116.832  56.867  1.00  0.00      LB0  C  
ATOM   3741  OG  SER B 192       5.393 115.932  57.139  1.00  0.00      LB0  O  
ATOM   3742  H   SER B 192       7.398 114.725  57.935  1.00  0.00      LB0  H  
ATOM   3743  HG  SER B 192       5.101 115.614  56.294  1.00  0.00      LB0  H  
ATOM   3744  N   SER B 193       9.801 116.891  56.820  1.00  0.00      LB0  N  
ATOM   3745  CA  SER B 193      11.072 117.575  56.568  1.00  0.00      LB0  C  
ATOM   3746  C   SER B 193      11.810 117.186  55.287  1.00  0.00      LB0  C  
ATOM   3747  O   SER B 193      12.589 117.940  54.714  1.00  0.00      LB0  O  
ATOM   3748  CB  SER B 193      11.967 117.367  57.788  1.00  0.00      LB0  C  
ATOM   3749  OG  SER B 193      11.136 117.209  58.951  1.00  0.00      LB0  O  
ATOM   3750  H   SER B 193       9.678 116.470  57.719  1.00  0.00      LB0  H  
ATOM   3751  HG  SER B 193      11.708 117.295  59.704  1.00  0.00      LB0  H  
ATOM   3752  N   SER B 194      11.524 115.953  54.856  1.00  0.00      LB0  N  
ATOM   3753  CA  SER B 194      12.187 115.464  53.657  1.00  0.00      LB0  C  
ATOM   3754  C   SER B 194      11.540 115.862  52.339  1.00  0.00      LB0  C  
ATOM   3755  O   SER B 194      12.051 115.561  51.265  1.00  0.00      LB0  O  
ATOM   3756  CB  SER B 194      12.328 113.948  53.767  1.00  0.00      LB0  C  
ATOM   3757  OG  SER B 194      12.729 113.611  55.104  1.00  0.00      LB0  O  
ATOM   3758  H   SER B 194      10.899 115.340  55.338  1.00  0.00      LB0  H  
ATOM   3759  HG  SER B 194      12.862 112.672  55.107  1.00  0.00      LB0  H  
ATOM   3760  N   LEU B 195      10.383 116.531  52.433  1.00  0.00      LB0  N  
ATOM   3761  CA  LEU B 195       9.681 116.822  51.182  1.00  0.00      LB0  C  
ATOM   3762  C   LEU B 195      10.389 117.832  50.307  1.00  0.00      LB0  C  
ATOM   3763  O   LEU B 195      10.588 118.980  50.679  1.00  0.00      LB0  O  
ATOM   3764  CB  LEU B 195       8.261 117.302  51.455  1.00  0.00      LB0  C  
ATOM   3765  CG  LEU B 195       7.418 116.314  52.256  1.00  0.00      LB0  C  
ATOM   3766  CD1 LEU B 195       6.052 116.912  52.575  1.00  0.00      LB0  C  
ATOM   3767  CD2 LEU B 195       7.321 114.947  51.583  1.00  0.00      LB0  C  
ATOM   3768  H   LEU B 195      10.041 116.882  53.306  1.00  0.00      LB0  H  
ATOM   3769  N   GLY B 196      10.769 117.361  49.113  1.00  0.00      LB0  N  
ATOM   3770  CA  GLY B 196      11.506 118.293  48.264  1.00  0.00      LB0  C  
ATOM   3771  C   GLY B 196      12.996 118.151  48.484  1.00  0.00      LB0  C  
ATOM   3772  O   GLY B 196      13.752 117.854  47.568  1.00  0.00      LB0  O  
ATOM   3773  H   GLY B 196      10.763 116.379  48.918  1.00  0.00      LB0  H  
ATOM   3774  N   THR B 197      13.364 118.309  49.767  1.00  0.00      LB0  N  
ATOM   3775  CA  THR B 197      14.712 118.003  50.255  1.00  0.00      LB0  C  
ATOM   3776  C   THR B 197      15.306 116.726  49.666  1.00  0.00      LB0  C  
ATOM   3777  O   THR B 197      16.419 116.673  49.159  1.00  0.00      LB0  O  
ATOM   3778  CB  THR B 197      14.636 117.920  51.783  1.00  0.00      LB0  C  
ATOM   3779  CG2 THR B 197      15.981 118.185  52.461  1.00  0.00      LB0  C  
ATOM   3780  OG1 THR B 197      13.621 118.815  52.262  1.00  0.00      LB0  O  
ATOM   3781  H   THR B 197      12.714 118.687  50.432  1.00  0.00      LB0  H  
ATOM   3782  HG1 THR B 197      13.467 118.617  53.185  1.00  0.00      LB0  H  
ATOM   3783  N   GLN B 198      14.448 115.701  49.719  1.00  0.00      LB0  N  
ATOM   3784  CA  GLN B 198      14.610 114.608  48.777  1.00  0.00      LB0  C  
ATOM   3785  C   GLN B 198      13.505 114.743  47.749  1.00  0.00      LB0  C  
ATOM   3786  O   GLN B 198      12.329 114.858  48.080  1.00  0.00      LB0  O  
ATOM   3787  CB  GLN B 198      14.541 113.264  49.515  1.00  0.00      LB0  C  
ATOM   3788  CG  GLN B 198      14.623 112.004  48.639  1.00  0.00      LB0  C  
ATOM   3789  CD  GLN B 198      15.945 111.938  47.899  1.00  0.00      LB0  C  
ATOM   3790  NE2 GLN B 198      15.859 112.217  46.595  1.00  0.00      LB0  N  
ATOM   3791  OE1 GLN B 198      16.992 111.647  48.455  1.00  0.00      LB0  O  
ATOM   3792  H   GLN B 198      13.573 115.810  50.186  1.00  0.00      LB0  H  
ATOM   3793 HE21 GLN B 198      14.980 112.399  46.148  1.00  0.00      LB0  H  
ATOM   3794 HE22 GLN B 198      16.703 112.249  46.064  1.00  0.00      LB0  H  
ATOM   3795  N   THR B 199      13.934 114.727  46.486  1.00  0.00      LB0  N  
ATOM   3796  CA  THR B 199      12.952 114.650  45.412  1.00  0.00      LB0  C  
ATOM   3797  C   THR B 199      12.433 113.230  45.277  1.00  0.00      LB0  C  
ATOM   3798  O   THR B 199      13.096 112.280  45.685  1.00  0.00      LB0  O  
ATOM   3799  CB  THR B 199      13.643 115.128  44.140  1.00  0.00      LB0  C  
ATOM   3800  CG2 THR B 199      13.660 116.656  44.068  1.00  0.00      LB0  C  
ATOM   3801  OG1 THR B 199      14.987 114.622  44.105  1.00  0.00      LB0  O  
ATOM   3802  H   THR B 199      14.905 114.687  46.252  1.00  0.00      LB0  H  
ATOM   3803  HG1 THR B 199      15.417 115.046  43.371  1.00  0.00      LB0  H  
ATOM   3804  N   TYR B 200      11.223 113.111  44.718  1.00  0.00      LB0  N  
ATOM   3805  CA  TYR B 200      10.683 111.758  44.637  1.00  0.00      LB0  C  
ATOM   3806  C   TYR B 200      10.365 111.374  43.216  1.00  0.00      LB0  C  
ATOM   3807  O   TYR B 200       9.857 112.176  42.442  1.00  0.00      LB0  O  
ATOM   3808  CB  TYR B 200       9.445 111.624  45.524  1.00  0.00      LB0  C  
ATOM   3809  CG  TYR B 200       9.789 111.991  46.949  1.00  0.00      LB0  C  
ATOM   3810  CD1 TYR B 200      10.579 111.106  47.710  1.00  0.00      LB0  C  
ATOM   3811  CD2 TYR B 200       9.322 113.214  47.473  1.00  0.00      LB0  C  
ATOM   3812  CE1 TYR B 200      10.953 111.473  49.010  1.00  0.00      LB0  C  
ATOM   3813  CE2 TYR B 200       9.698 113.583  48.774  1.00  0.00      LB0  C  
ATOM   3814  CZ  TYR B 200      10.534 112.720  49.511  1.00  0.00      LB0  C  
ATOM   3815  OH  TYR B 200      10.973 113.114  50.755  1.00  0.00      LB0  O  
ATOM   3816  H   TYR B 200      10.682 113.877  44.372  1.00  0.00      LB0  H  
ATOM   3817  HH  TYR B 200      11.399 113.960  50.651  1.00  0.00      LB0  H  
ATOM   3818  N   ILE B 201      10.712 110.123  42.900  1.00  0.00      LB0  N  
ATOM   3819  CA  ILE B 201      10.442 109.599  41.564  1.00  0.00      LB0  C  
ATOM   3820  C   ILE B 201      10.035 108.142  41.679  1.00  0.00      LB0  C  
ATOM   3821  O   ILE B 201      10.861 107.283  41.972  1.00  0.00      LB0  O  
ATOM   3822  CB  ILE B 201      11.673 109.696  40.638  1.00  0.00      LB0  C  
ATOM   3823  CG1 ILE B 201      12.380 111.056  40.660  1.00  0.00      LB0  C  
ATOM   3824  CG2 ILE B 201      11.279 109.315  39.210  1.00  0.00      LB0  C  
ATOM   3825  CD1 ILE B 201      13.698 111.058  39.884  1.00  0.00      LB0  C  
ATOM   3826  H   ILE B 201      11.167 109.542  43.577  1.00  0.00      LB0  H  
ATOM   3827  N   CYS B 202       8.745 107.879  41.441  1.00  0.00      LB0  N  
ATOM   3828  CA  CYS B 202       8.413 106.459  41.343  1.00  0.00      LB0  C  
ATOM   3829  C   CYS B 202       8.841 105.899  40.009  1.00  0.00      LB0  C  
ATOM   3830  O   CYS B 202       8.905 106.607  39.014  1.00  0.00      LB0  O  
ATOM   3831  CB  CYS B 202       6.929 106.208  41.593  1.00  0.00      LB0  C  
ATOM   3832  SG  CYS B 202       5.811 107.070  40.465  1.00  0.00      LB0  S  
ATOM   3833  H   CYS B 202       8.129 108.597  41.111  1.00  0.00      LB0  H  
ATOM   3834  N   ASN B 203       9.177 104.611  40.035  1.00  0.00      LB0  N  
ATOM   3835  CA  ASN B 203       9.788 104.048  38.836  1.00  0.00      LB0  C  
ATOM   3836  C   ASN B 203       8.987 102.862  38.379  1.00  0.00      LB0  C  
ATOM   3837  O   ASN B 203       9.285 101.712  38.678  1.00  0.00      LB0  O  
ATOM   3838  CB  ASN B 203      11.243 103.600  39.045  1.00  0.00      LB0  C  
ATOM   3839  CG  ASN B 203      12.022 104.515  39.971  1.00  0.00      LB0  C  
ATOM   3840  ND2 ASN B 203      12.048 105.798  39.606  1.00  0.00      LB0  N  
ATOM   3841  OD1 ASN B 203      12.548 104.085  40.993  1.00  0.00      LB0  O  
ATOM   3842  H   ASN B 203       9.085 104.076  40.875  1.00  0.00      LB0  H  
ATOM   3843 HD21 ASN B 203      11.718 106.073  38.695  1.00  0.00      LB0  H  
ATOM   3844 HD22 ASN B 203      12.354 106.512  40.232  1.00  0.00      LB0  H  
ATOM   3845  N   VAL B 204       7.909 103.192  37.669  1.00  0.00      LB0  N  
ATOM   3846  CA  VAL B 204       6.990 102.116  37.315  1.00  0.00      LB0  C  
ATOM   3847  C   VAL B 204       7.446 101.319  36.109  1.00  0.00      LB0  C  
ATOM   3848  O   VAL B 204       7.176 101.666  34.966  1.00  0.00      LB0  O  
ATOM   3849  CB  VAL B 204       5.581 102.677  37.119  1.00  0.00      LB0  C  
ATOM   3850  CG1 VAL B 204       4.560 101.573  36.831  1.00  0.00      LB0  C  
ATOM   3851  CG2 VAL B 204       5.186 103.522  38.331  1.00  0.00      LB0  C  
ATOM   3852  H   VAL B 204       7.765 104.143  37.385  1.00  0.00      LB0  H  
ATOM   3853  N   ASN B 205       8.153 100.225  36.413  1.00  0.00      LB0  N  
ATOM   3854  CA  ASN B 205       8.623  99.414  35.294  1.00  0.00      LB0  C  
ATOM   3855  C   ASN B 205       7.707  98.259  34.893  1.00  0.00      LB0  C  
ATOM   3856  O   ASN B 205       7.908  97.087  35.211  1.00  0.00      LB0  O  
ATOM   3857  CB  ASN B 205      10.093  99.038  35.507  1.00  0.00      LB0  C  
ATOM   3858  CG  ASN B 205      10.702  98.418  34.263  1.00  0.00      LB0  C  
ATOM   3859  ND2 ASN B 205      10.484  99.082  33.126  1.00  0.00      LB0  N  
ATOM   3860  OD1 ASN B 205      11.325  97.366  34.331  1.00  0.00      LB0  O  
ATOM   3861  H   ASN B 205       8.393 100.028  37.369  1.00  0.00      LB0  H  
ATOM   3862 HD21 ASN B 205       9.948  99.926  33.088  1.00  0.00      LB0  H  
ATOM   3863 HD22 ASN B 205      10.824  98.740  32.247  1.00  0.00      LB0  H  
ATOM   3864  N   HIS B 206       6.664  98.691  34.172  1.00  0.00      LB0  N  
ATOM   3865  CA  HIS B 206       5.550  97.869  33.683  1.00  0.00      LB0  C  
ATOM   3866  C   HIS B 206       5.947  96.728  32.752  1.00  0.00      LB0  C  
ATOM   3867  O   HIS B 206       6.100  96.907  31.550  1.00  0.00      LB0  O  
ATOM   3868  CB  HIS B 206       4.573  98.854  33.025  1.00  0.00      LB0  C  
ATOM   3869  CG  HIS B 206       3.467  98.219  32.208  1.00  0.00      LB0  C  
ATOM   3870  CD2 HIS B 206       2.311  97.579  32.661  1.00  0.00      LB0  C  
ATOM   3871  ND1 HIS B 206       3.451  98.243  30.862  1.00  0.00      LB0  N  
ATOM   3872  CE1 HIS B 206       2.296  97.627  30.457  1.00  0.00      LB0  C  
ATOM   3873  NE2 HIS B 206       1.600  97.222  31.565  1.00  0.00      LB0  N  
ATOM   3874  H   HIS B 206       6.725  99.660  33.913  1.00  0.00      LB0  H  
ATOM   3875  HD1 HIS B 206       4.122  98.658  30.275  1.00  0.00      LB0  H  
ATOM   3876  N   LYS B 207       6.103  95.539  33.357  1.00  0.00      LB0  N  
ATOM   3877  CA  LYS B 207       6.660  94.404  32.609  1.00  0.00      LB0  C  
ATOM   3878  C   LYS B 207       6.135  94.039  31.223  1.00  0.00      LB0  C  
ATOM   3879  O   LYS B 207       6.936  93.904  30.306  1.00  0.00      LB0  O  
ATOM   3880  CB  LYS B 207       6.771  93.153  33.486  1.00  0.00      LB0  C  
ATOM   3881  CG  LYS B 207       7.841  93.324  34.554  1.00  0.00      LB0  C  
ATOM   3882  CD  LYS B 207       9.239  93.316  33.940  1.00  0.00      LB0  C  
ATOM   3883  CE  LYS B 207      10.245  94.006  34.850  1.00  0.00      LB0  C  
ATOM   3884  NZ  LYS B 207       9.909  95.431  34.910  1.00  0.00      LB0  N1+
ATOM   3885  H   LYS B 207       5.795  95.424  34.304  1.00  0.00      LB0  H  
ATOM   3886  HZ1 LYS B 207      10.355  95.874  35.739  1.00  0.00      LB0  H  
ATOM   3887  HZ2 LYS B 207      10.251  95.934  34.059  1.00  0.00      LB0  H  
ATOM   3888  HZ3 LYS B 207       8.891  95.620  35.005  1.00  0.00      LB0  H  
ATOM   3889  N   PRO B 208       4.796  93.876  31.042  1.00  0.00      LB0  N  
ATOM   3890  CA  PRO B 208       4.336  93.433  29.717  1.00  0.00      LB0  C  
ATOM   3891  C   PRO B 208       4.564  94.398  28.554  1.00  0.00      LB0  C  
ATOM   3892  O   PRO B 208       4.323  94.072  27.397  1.00  0.00      LB0  O  
ATOM   3893  CB  PRO B 208       2.866  93.095  29.964  1.00  0.00      LB0  C  
ATOM   3894  CG  PRO B 208       2.450  93.992  31.122  1.00  0.00      LB0  C  
ATOM   3895  CD  PRO B 208       3.692  94.017  31.993  1.00  0.00      LB0  C  
ATOM   3896  N   SER B 209       5.070  95.594  28.877  1.00  0.00      LB0  N  
ATOM   3897  CA  SER B 209       5.619  96.397  27.787  1.00  0.00      LB0  C  
ATOM   3898  C   SER B 209       6.881  97.118  28.225  1.00  0.00      LB0  C  
ATOM   3899  O   SER B 209       7.127  98.268  27.882  1.00  0.00      LB0  O  
ATOM   3900  CB  SER B 209       4.558  97.367  27.261  1.00  0.00      LB0  C  
ATOM   3901  OG  SER B 209       3.314  96.672  27.117  1.00  0.00      LB0  O  
ATOM   3902  H   SER B 209       5.121  95.916  29.824  1.00  0.00      LB0  H  
ATOM   3903  HG  SER B 209       3.532  95.788  26.824  1.00  0.00      LB0  H  
ATOM   3904  N   ASN B 210       7.617  96.375  29.079  1.00  0.00      LB0  N  
ATOM   3905  CA  ASN B 210       8.621  96.858  30.041  1.00  0.00      LB0  C  
ATOM   3906  C   ASN B 210       8.819  98.351  30.253  1.00  0.00      LB0  C  
ATOM   3907  O   ASN B 210       9.925  98.881  30.266  1.00  0.00      LB0  O  
ATOM   3908  CB  ASN B 210       9.946  96.110  29.890  1.00  0.00      LB0  C  
ATOM   3909  CG  ASN B 210      10.577  95.934  31.262  1.00  0.00      LB0  C  
ATOM   3910  ND2 ASN B 210      11.862  95.572  31.215  1.00  0.00      LB0  N  
ATOM   3911  OD1 ASN B 210       9.958  96.093  32.311  1.00  0.00      LB0  O  
ATOM   3912  H   ASN B 210       7.366  95.407  29.136  1.00  0.00      LB0  H  
ATOM   3913 HD21 ASN B 210      12.312  95.410  30.337  1.00  0.00      LB0  H  
ATOM   3914 HD22 ASN B 210      12.393  95.466  32.054  1.00  0.00      LB0  H  
ATOM   3915  N   THR B 211       7.668  99.007  30.420  1.00  0.00      LB0  N  
ATOM   3916  CA  THR B 211       7.616 100.459  30.327  1.00  0.00      LB0  C  
ATOM   3917  C   THR B 211       8.227 101.097  31.553  1.00  0.00      LB0  C  
ATOM   3918  O   THR B 211       8.115 100.551  32.640  1.00  0.00      LB0  O  
ATOM   3919  CB  THR B 211       6.146 100.843  30.156  1.00  0.00      LB0  C  
ATOM   3920  CG2 THR B 211       5.962 102.200  29.473  1.00  0.00      LB0  C  
ATOM   3921  OG1 THR B 211       5.461  99.803  29.436  1.00  0.00      LB0  O  
ATOM   3922  H   THR B 211       6.821  98.486  30.531  1.00  0.00      LB0  H  
ATOM   3923  HG1 THR B 211       6.004  99.629  28.665  1.00  0.00      LB0  H  
ATOM   3924  N   LYS B 212       8.897 102.236  31.362  1.00  0.00      LB0  N  
ATOM   3925  CA  LYS B 212       9.472 102.830  32.563  1.00  0.00      LB0  C  
ATOM   3926  C   LYS B 212       8.892 104.197  32.850  1.00  0.00      LB0  C  
ATOM   3927  O   LYS B 212       9.382 105.224  32.404  1.00  0.00      LB0  O  
ATOM   3928  CB  LYS B 212      11.000 102.839  32.469  1.00  0.00      LB0  C  
ATOM   3929  CG  LYS B 212      11.704 103.010  33.818  1.00  0.00      LB0  C  
ATOM   3930  CD  LYS B 212      13.227 102.946  33.665  1.00  0.00      LB0  C  
ATOM   3931  CE  LYS B 212      14.004 103.136  34.972  1.00  0.00      LB0  C  
ATOM   3932  NZ  LYS B 212      13.759 104.476  35.510  1.00  0.00      LB0  N1+
ATOM   3933  H   LYS B 212       8.993 102.669  30.466  1.00  0.00      LB0  H  
ATOM   3934  HZ1 LYS B 212      12.756 104.612  35.769  1.00  0.00      LB0  H  
ATOM   3935  HZ2 LYS B 212      14.314 104.730  36.345  1.00  0.00      LB0  H  
ATOM   3936  HZ3 LYS B 212      13.845 105.232  34.795  1.00  0.00      LB0  H  
ATOM   3937  N   VAL B 213       7.789 104.162  33.602  1.00  0.00      LB0  N  
ATOM   3938  CA  VAL B 213       7.223 105.457  33.959  1.00  0.00      LB0  C  
ATOM   3939  C   VAL B 213       7.849 106.006  35.224  1.00  0.00      LB0  C  
ATOM   3940  O   VAL B 213       7.408 105.740  36.338  1.00  0.00      LB0  O  
ATOM   3941  CB  VAL B 213       5.693 105.395  34.067  1.00  0.00      LB0  C  
ATOM   3942  CG1 VAL B 213       5.085 106.788  34.274  1.00  0.00      LB0  C  
ATOM   3943  CG2 VAL B 213       5.091 104.716  32.835  1.00  0.00      LB0  C  
ATOM   3944  H   VAL B 213       7.457 103.300  33.989  1.00  0.00      LB0  H  
ATOM   3945  N   ASP B 214       8.904 106.788  34.987  1.00  0.00      LB0  N  
ATOM   3946  CA  ASP B 214       9.502 107.506  36.108  1.00  0.00      LB0  C  
ATOM   3947  C   ASP B 214       8.720 108.755  36.469  1.00  0.00      LB0  C  
ATOM   3948  O   ASP B 214       8.936 109.850  35.962  1.00  0.00      LB0  O  
ATOM   3949  CB  ASP B 214      10.968 107.839  35.824  1.00  0.00      LB0  C  
ATOM   3950  CG  ASP B 214      11.791 106.571  35.714  1.00  0.00      LB0  C  
ATOM   3951  OD1 ASP B 214      11.893 105.818  36.681  1.00  0.00      LB0  O  
ATOM   3952  OD2 ASP B 214      12.359 106.322  34.656  1.00  0.00      LB0  O1-
ATOM   3953  H   ASP B 214       9.275 106.880  34.061  1.00  0.00      LB0  H  
ATOM   3954  N   LYS B 215       7.745 108.541  37.356  1.00  0.00      LB0  N  
ATOM   3955  CA  LYS B 215       6.926 109.695  37.693  1.00  0.00      LB0  C  
ATOM   3956  C   LYS B 215       7.462 110.522  38.850  1.00  0.00      LB0  C  
ATOM   3957  O   LYS B 215       7.609 110.076  39.981  1.00  0.00      LB0  O  
ATOM   3958  CB  LYS B 215       5.457 109.283  37.870  1.00  0.00      LB0  C  
ATOM   3959  CG  LYS B 215       4.493 110.470  37.985  1.00  0.00      LB0  C  
ATOM   3960  CD  LYS B 215       4.527 111.417  36.778  1.00  0.00      LB0  C  
ATOM   3961  CE  LYS B 215       3.814 110.903  35.524  1.00  0.00      LB0  C  
ATOM   3962  NZ  LYS B 215       2.366 110.978  35.723  1.00  0.00      LB0  N1+
ATOM   3963  H   LYS B 215       7.705 107.655  37.823  1.00  0.00      LB0  H  
ATOM   3964  HZ1 LYS B 215       1.963 110.206  36.285  1.00  0.00      LB0  H  
ATOM   3965  HZ2 LYS B 215       2.102 111.882  36.167  1.00  0.00      LB0  H  
ATOM   3966  HZ3 LYS B 215       1.841 111.041  34.825  1.00  0.00      LB0  H  
ATOM   3967  N   LYS B 216       7.732 111.781  38.485  1.00  0.00      LB0  N  
ATOM   3968  CA  LYS B 216       8.056 112.817  39.465  1.00  0.00      LB0  C  
ATOM   3969  C   LYS B 216       6.900 113.100  40.419  1.00  0.00      LB0  C  
ATOM   3970  O   LYS B 216       5.815 113.501  40.014  1.00  0.00      LB0  O  
ATOM   3971  CB  LYS B 216       8.490 114.056  38.667  1.00  0.00      LB0  C  
ATOM   3972  CG  LYS B 216       8.631 115.397  39.394  1.00  0.00      LB0  C  
ATOM   3973  CD  LYS B 216       9.168 116.471  38.440  1.00  0.00      LB0  C  
ATOM   3974  CE  LYS B 216       9.138 117.898  38.998  1.00  0.00      LB0  C  
ATOM   3975  NZ  LYS B 216       7.766 118.424  38.977  1.00  0.00      LB0  N1+
ATOM   3976  H   LYS B 216       7.656 111.996  37.513  1.00  0.00      LB0  H  
ATOM   3977  HZ1 LYS B 216       7.647 119.187  39.684  1.00  0.00      LB0  H  
ATOM   3978  HZ2 LYS B 216       7.478 118.765  38.044  1.00  0.00      LB0  H  
ATOM   3979  HZ3 LYS B 216       7.075 117.711  39.304  1.00  0.00      LB0  H  
ATOM   3980  N   VAL B 217       7.188 112.867  41.704  1.00  0.00      LB0  N  
ATOM   3981  CA  VAL B 217       6.198 113.129  42.744  1.00  0.00      LB0  C  
ATOM   3982  C   VAL B 217       6.662 114.290  43.610  1.00  0.00      LB0  C  
ATOM   3983  O   VAL B 217       7.813 114.364  44.024  1.00  0.00      LB0  O  
ATOM   3984  CB  VAL B 217       5.961 111.865  43.591  1.00  0.00      LB0  C  
ATOM   3985  CG1 VAL B 217       4.741 112.004  44.503  1.00  0.00      LB0  C  
ATOM   3986  CG2 VAL B 217       5.825 110.620  42.715  1.00  0.00      LB0  C  
ATOM   3987  H   VAL B 217       8.108 112.565  41.950  1.00  0.00      LB0  H  
ATOM   3988  N   GLU B 218       5.724 115.222  43.831  1.00  0.00      LB0  N  
ATOM   3989  CA  GLU B 218       6.094 116.464  44.512  1.00  0.00      LB0  C  
ATOM   3990  C   GLU B 218       5.066 116.812  45.564  1.00  0.00      LB0  C  
ATOM   3991  O   GLU B 218       3.883 116.554  45.370  1.00  0.00      LB0  O  
ATOM   3992  CB  GLU B 218       6.083 117.631  43.535  1.00  0.00      LB0  C  
ATOM   3993  CG  GLU B 218       6.911 117.467  42.273  1.00  0.00      LB0  C  
ATOM   3994  CD  GLU B 218       6.329 118.400  41.238  1.00  0.00      LB0  C  
ATOM   3995  OE1 GLU B 218       5.582 117.964  40.375  1.00  0.00      LB0  O  
ATOM   3996  OE2 GLU B 218       6.622 119.585  41.230  1.00  0.00      LB0  O1-
ATOM   3997  H   GLU B 218       4.786 115.086  43.515  1.00  0.00      LB0  H  
ATOM   3998  N   PRO B 219       5.532 117.436  46.672  1.00  0.00      LB0  N  
ATOM   3999  CA  PRO B 219       4.567 117.961  47.644  1.00  0.00      LB0  C  
ATOM   4000  C   PRO B 219       3.656 119.016  47.038  1.00  0.00      LB0  C  
ATOM   4001  O   PRO B 219       4.098 119.954  46.385  1.00  0.00      LB0  O  
ATOM   4002  CB  PRO B 219       5.472 118.487  48.764  1.00  0.00      LB0  C  
ATOM   4003  CG  PRO B 219       6.815 118.791  48.099  1.00  0.00      LB0  C  
ATOM   4004  CD  PRO B 219       6.920 117.701  47.041  1.00  0.00      LB0  C  
ATOM   4005  N   LYS B 220       2.355 118.804  47.264  1.00  0.00      LB0  N  
ATOM   4006  CA  LYS B 220       1.405 119.818  46.811  1.00  0.00      LB0  C  
ATOM   4007  C   LYS B 220       0.435 120.148  47.929  1.00  0.00      LB0  C  
ATOM   4008  O   LYS B 220      -0.662 119.610  48.005  1.00  0.00      LB0  O  
ATOM   4009  CB  LYS B 220       0.610 119.385  45.567  1.00  0.00      LB0  C  
ATOM   4010  CG  LYS B 220       1.362 118.816  44.353  1.00  0.00      LB0  C  
ATOM   4011  CD  LYS B 220       2.333 119.739  43.607  1.00  0.00      LB0  C  
ATOM   4012  CE  LYS B 220       2.892 119.003  42.383  1.00  0.00      LB0  C  
ATOM   4013  NZ  LYS B 220       3.960 119.762  41.714  1.00  0.00      LB0  N1+
ATOM   4014  H   LYS B 220       2.071 117.998  47.788  1.00  0.00      LB0  H  
ATOM   4015  HZ1 LYS B 220       4.357 119.181  40.940  1.00  0.00      LB0  H  
ATOM   4016  HZ2 LYS B 220       3.630 120.666  41.333  1.00  0.00      LB0  H  
ATOM   4017  HZ3 LYS B 220       4.785 119.917  42.332  1.00  0.00      LB0  H  
ATOM   4018  N   SER B 221       0.901 121.039  48.815  1.00  0.00      LB0  N  
ATOM   4019  CA  SER B 221       0.183 121.429  50.038  1.00  0.00      LB0  C  
ATOM   4020  C   SER B 221      -1.266 120.981  50.241  1.00  0.00      LB0  C  
ATOM   4021  O   SER B 221      -2.013 121.411  51.128  1.00  0.00      LB0  O  
ATOM   4022  CB  SER B 221       0.336 122.938  50.199  1.00  0.00      LB0  C  
ATOM   4023  OG  SER B 221       1.655 123.299  49.761  1.00  0.00      LB0  O  
ATOM   4024  H   SER B 221       1.779 121.495  48.657  1.00  0.00      LB0  H  
ATOM   4025  HG  SER B 221       1.785 124.210  50.000  1.00  0.00      LB0  H  
TER   
ATOM   4026  N   GLU E 228     -11.817  58.664  57.199  1.00  0.00      RE0  N  
ATOM   4027  CA  GLU E 228     -10.526  59.278  57.484  1.00  0.00      RE0  C  
ATOM   4028  C   GLU E 228     -10.060  58.895  58.896  1.00  0.00      RE0  C  
ATOM   4029  O   GLU E 228      -9.804  59.755  59.739  1.00  0.00      RE0  O  
ATOM   4030  CB  GLU E 228     -10.574  60.808  57.316  1.00  0.00      RE0  C  
ATOM   4031  CG  GLU E 228      -9.210  61.309  56.827  1.00  0.00      RE0  C  
ATOM   4032  CD  GLU E 228      -8.954  62.805  56.987  1.00  0.00      RE0  C  
ATOM   4033  OE1 GLU E 228      -9.134  63.344  58.078  1.00  0.00      RE0  O  
ATOM   4034  OE2 GLU E 228      -8.464  63.424  56.040  1.00  0.00      RE0  O1-
ATOM   4035  H   GLU E 228     -12.636  58.891  57.733  1.00  0.00      RE0  H  
ATOM   4036  N   LEU E 229      -9.979  57.589  59.151  1.00  0.00      RE0  N  
ATOM   4037  CA  LEU E 229      -9.540  57.087  60.447  1.00  0.00      RE0  C  
ATOM   4038  C   LEU E 229      -8.042  57.296  60.648  1.00  0.00      RE0  C  
ATOM   4039  O   LEU E 229      -7.293  57.517  59.692  1.00  0.00      RE0  O  
ATOM   4040  CB  LEU E 229      -9.950  55.607  60.523  1.00  0.00      RE0  C  
ATOM   4041  CG  LEU E 229     -11.220  55.269  61.310  1.00  0.00      RE0  C  
ATOM   4042  CD1 LEU E 229     -12.426  56.137  60.946  1.00  0.00      RE0  C  
ATOM   4043  CD2 LEU E 229     -11.530  53.775  61.195  1.00  0.00      RE0  C  
ATOM   4044  H   LEU E 229     -10.168  56.991  58.369  1.00  0.00      RE0  H  
ATOM   4045  N   PRO E 230      -7.589  57.256  61.903  1.00  0.00      RE0  N  
ATOM   4046  CA  PRO E 230      -6.159  57.388  62.169  1.00  0.00      RE0  C  
ATOM   4047  C   PRO E 230      -5.401  56.151  61.714  1.00  0.00      RE0  C  
ATOM   4048  O   PRO E 230      -5.957  55.039  61.686  1.00  0.00      RE0  O  
ATOM   4049  CB  PRO E 230      -6.104  57.548  63.698  1.00  0.00      RE0  C  
ATOM   4050  CG  PRO E 230      -7.509  57.941  64.139  1.00  0.00      RE0  C  
ATOM   4051  CD  PRO E 230      -8.373  57.202  63.132  1.00  0.00      RE0  C  
ATOM   4052  N   PRO E 231      -4.125  56.293  61.368  1.00  0.00      RE0  N  
ATOM   4053  CA  PRO E 231      -3.356  55.158  60.839  1.00  0.00      RE0  C  
ATOM   4054  C   PRO E 231      -2.846  54.254  61.946  1.00  0.00      RE0  C  
ATOM   4055  O   PRO E 231      -2.582  54.718  63.065  1.00  0.00      RE0  O  
ATOM   4056  CB  PRO E 231      -2.234  55.876  60.079  1.00  0.00      RE0  C  
ATOM   4057  CG  PRO E 231      -1.978  57.153  60.878  1.00  0.00      RE0  C  
ATOM   4058  CD  PRO E 231      -3.371  57.545  61.347  1.00  0.00      RE0  C  
ATOM   4059  N   PRO E 232      -2.702  52.954  61.671  1.00  0.00      RE0  N  
ATOM   4060  CA  PRO E 232      -2.097  52.049  62.654  1.00  0.00      RE0  C  
ATOM   4061  C   PRO E 232      -0.643  52.415  62.905  1.00  0.00      RE0  C  
ATOM   4062  O   PRO E 232       0.005  53.094  62.105  1.00  0.00      RE0  O  
ATOM   4063  CB  PRO E 232      -2.239  50.672  61.990  1.00  0.00      RE0  C  
ATOM   4064  CG  PRO E 232      -3.325  50.826  60.925  1.00  0.00      RE0  C  
ATOM   4065  CD  PRO E 232      -3.136  52.263  60.461  1.00  0.00      RE0  C  
ATOM   4066  N   GLU E 233      -0.122  51.942  64.032  1.00  0.00      RE0  N  
ATOM   4067  CA  GLU E 233       1.173  52.400  64.509  1.00  0.00      RE0  C  
ATOM   4068  C   GLU E 233       1.963  51.253  65.137  1.00  0.00      RE0  C  
ATOM   4069  O   GLU E 233       1.415  50.199  65.472  1.00  0.00      RE0  O  
ATOM   4070  CB  GLU E 233       1.230  53.784  65.168  1.00  0.00      RE0  C  
ATOM   4071  CG  GLU E 233       0.559  54.140  66.487  1.00  0.00      RE0  C  
ATOM   4072  CD  GLU E 233       0.956  55.587  66.730  1.00  0.00      RE0  C  
ATOM   4073  OE1 GLU E 233       0.319  56.483  66.179  1.00  0.00      RE0  O  
ATOM   4074  OE2 GLU E 233       1.953  55.821  67.407  1.00  0.00      RE0  O1-
ATOM   4075  H   GLU E 233      -0.645  51.374  64.672  1.00  0.00      RE0  H  
ATOM   4076  N   ASN E 234       3.275  51.482  65.279  1.00  0.00      RE0  N  
ATOM   4077  CA  ASN E 234       4.218  50.546  65.901  1.00  0.00      RE0  C  
ATOM   4078  C   ASN E 234       4.252  49.209  65.156  1.00  0.00      RE0  C  
ATOM   4079  O   ASN E 234       4.002  48.139  65.716  1.00  0.00      RE0  O  
ATOM   4080  CB  ASN E 234       3.887  50.263  67.375  1.00  0.00      RE0  C  
ATOM   4081  CG  ASN E 234       3.982  51.529  68.194  1.00  0.00      RE0  C  
ATOM   4082  ND2 ASN E 234       2.786  51.982  68.621  1.00  0.00      RE0  N  
ATOM   4083  OD1 ASN E 234       5.058  52.085  68.389  1.00  0.00      RE0  O  
ATOM   4084  H   ASN E 234       3.604  52.387  65.011  1.00  0.00      RE0  H  
ATOM   4085 HD21 ASN E 234       1.942  51.451  68.512  1.00  0.00      RE0  H  
ATOM   4086 HD22 ASN E 234       2.669  52.882  69.047  1.00  0.00      RE0  H  
ATOM   4087  N   ILE E 235       4.594  49.291  63.875  1.00  0.00      RE0  N  
ATOM   4088  CA  ILE E 235       4.599  48.126  62.996  1.00  0.00      RE0  C  
ATOM   4089  C   ILE E 235       5.894  47.348  63.194  1.00  0.00      RE0  C  
ATOM   4090  O   ILE E 235       6.989  47.917  63.102  1.00  0.00      RE0  O  
ATOM   4091  CB  ILE E 235       4.357  48.529  61.537  1.00  0.00      RE0  C  
ATOM   4092  CG1 ILE E 235       3.553  49.825  61.414  1.00  0.00      RE0  C  
ATOM   4093  CG2 ILE E 235       3.624  47.403  60.809  1.00  0.00      RE0  C  
ATOM   4094  CD1 ILE E 235       2.083  49.633  61.790  1.00  0.00      RE0  C  
ATOM   4095  H   ILE E 235       5.033  50.130  63.565  1.00  0.00      RE0  H  
ATOM   4096  N   GLU E 236       5.779  46.042  63.456  1.00  0.00      RE0  N  
ATOM   4097  CA  GLU E 236       6.953  45.201  63.671  1.00  0.00      RE0  C  
ATOM   4098  C   GLU E 236       6.759  43.821  63.058  1.00  0.00      RE0  C  
ATOM   4099  O   GLU E 236       5.655  43.273  63.082  1.00  0.00      RE0  O  
ATOM   4100  CB  GLU E 236       7.176  44.859  65.141  1.00  0.00      RE0  C  
ATOM   4101  CG  GLU E 236       7.374  45.952  66.181  1.00  0.00      RE0  C  
ATOM   4102  CD  GLU E 236       7.584  45.229  67.496  1.00  0.00      RE0  C  
ATOM   4103  OE1 GLU E 236       7.235  44.049  67.572  1.00  0.00      RE0  O  
ATOM   4104  OE2 GLU E 236       8.116  45.828  68.428  1.00  0.00      RE0  O1-
ATOM   4105  H   GLU E 236       4.881  45.617  63.596  1.00  0.00      RE0  H  
ATOM   4106  N   VAL E 237       7.833  43.271  62.486  1.00  0.00      RE0  N  
ATOM   4107  CA  VAL E 237       7.834  41.913  61.948  1.00  0.00      RE0  C  
ATOM   4108  C   VAL E 237       8.689  41.034  62.844  1.00  0.00      RE0  C  
ATOM   4109  O   VAL E 237       9.711  41.478  63.377  1.00  0.00      RE0  O  
ATOM   4110  CB  VAL E 237       8.425  41.854  60.530  1.00  0.00      RE0  C  
ATOM   4111  CG1 VAL E 237       8.228  40.484  59.873  1.00  0.00      RE0  C  
ATOM   4112  CG2 VAL E 237       7.878  42.956  59.639  1.00  0.00      RE0  C  
ATOM   4113  H   VAL E 237       8.723  43.705  62.620  1.00  0.00      RE0  H  
ATOM   4114  N   SER E 238       8.276  39.781  62.997  1.00  0.00      RE0  N  
ATOM   4115  CA  SER E 238       9.053  38.796  63.729  1.00  0.00      RE0  C  
ATOM   4116  C   SER E 238       8.873  37.446  63.052  1.00  0.00      RE0  C  
ATOM   4117  O   SER E 238       8.024  37.280  62.175  1.00  0.00      RE0  O  
ATOM   4118  CB  SER E 238       8.550  38.835  65.164  1.00  0.00      RE0  C  
ATOM   4119  OG  SER E 238       7.805  40.044  65.343  1.00  0.00      RE0  O  
ATOM   4120  H   SER E 238       7.372  39.493  62.678  1.00  0.00      RE0  H  
ATOM   4121  HG  SER E 238       8.424  40.765  65.248  1.00  0.00      RE0  H  
ATOM   4122  N   VAL E 239       9.684  36.473  63.455  1.00  0.00      RE0  N  
ATOM   4123  CA  VAL E 239       9.609  35.119  62.920  1.00  0.00      RE0  C  
ATOM   4124  C   VAL E 239       9.168  34.186  64.038  1.00  0.00      RE0  C  
ATOM   4125  O   VAL E 239       9.683  34.267  65.159  1.00  0.00      RE0  O  
ATOM   4126  CB  VAL E 239      10.987  34.711  62.389  1.00  0.00      RE0  C  
ATOM   4127  CG1 VAL E 239      11.013  33.260  61.908  1.00  0.00      RE0  C  
ATOM   4128  CG2 VAL E 239      11.465  35.686  61.312  1.00  0.00      RE0  C  
ATOM   4129  H   VAL E 239      10.299  36.592  64.235  1.00  0.00      RE0  H  
ATOM   4130  N   GLN E 240       8.218  33.300  63.734  1.00  0.00      RE0  N  
ATOM   4131  CA  GLN E 240       7.759  32.281  64.675  1.00  0.00      RE0  C  
ATOM   4132  C   GLN E 240       7.534  30.991  63.898  1.00  0.00      RE0  C  
ATOM   4133  O   GLN E 240       6.603  30.901  63.088  1.00  0.00      RE0  O  
ATOM   4134  CB  GLN E 240       6.507  32.788  65.428  1.00  0.00      RE0  C  
ATOM   4135  CG  GLN E 240       6.762  34.004  66.356  1.00  0.00      RE0  C  
ATOM   4136  CD  GLN E 240       5.487  34.568  66.980  1.00  0.00      RE0  C  
ATOM   4137  NE2 GLN E 240       4.652  33.611  67.431  1.00  0.00      RE0  N  
ATOM   4138  OE1 GLN E 240       5.260  35.784  67.052  1.00  0.00      RE0  O  
ATOM   4139  H   GLN E 240       7.829  33.268  62.811  1.00  0.00      RE0  H  
ATOM   4140 HE21 GLN E 240       4.900  32.642  67.389  1.00  0.00      RE0  H  
ATOM   4141 HE22 GLN E 240       3.760  33.808  67.836  1.00  0.00      RE0  H  
ATOM   4142  N   ASN E 241       8.387  30.003  64.153  1.00  0.00      RE0  N  
ATOM   4143  CA  ASN E 241       8.401  28.714  63.447  1.00  0.00      RE0  C  
ATOM   4144  C   ASN E 241       8.531  28.994  61.952  1.00  0.00      RE0  C  
ATOM   4145  O   ASN E 241       9.436  29.745  61.552  1.00  0.00      RE0  O  
ATOM   4146  CB  ASN E 241       7.181  27.841  63.775  1.00  0.00      RE0  C  
ATOM   4147  CG  ASN E 241       7.354  27.190  65.129  1.00  0.00      RE0  C  
ATOM   4148  ND2 ASN E 241       7.209  25.852  65.111  1.00  0.00      RE0  N  
ATOM   4149  OD1 ASN E 241       7.602  27.855  66.128  1.00  0.00      RE0  O  
ATOM   4150  H   ASN E 241       9.099  30.170  64.833  1.00  0.00      RE0  H  
ATOM   4151 HD21 ASN E 241       7.003  25.348  64.271  1.00  0.00      RE0  H  
ATOM   4152 HD22 ASN E 241       7.305  25.319  65.953  1.00  0.00      RE0  H  
ATOM   4153  N   GLN E 242       7.656  28.454  61.104  1.00  0.00      RE0  N  
ATOM   4154  CA  GLN E 242       7.705  28.693  59.669  1.00  0.00      RE0  C  
ATOM   4155  C   GLN E 242       6.818  29.849  59.254  1.00  0.00      RE0  C  
ATOM   4156  O   GLN E 242       6.344  29.883  58.111  1.00  0.00      RE0  O  
ATOM   4157  CB  GLN E 242       7.313  27.419  58.935  1.00  0.00      RE0  C  
ATOM   4158  CG  GLN E 242       8.269  26.283  59.291  1.00  0.00      RE0  C  
ATOM   4159  CD  GLN E 242       7.629  24.970  58.911  1.00  0.00      RE0  C  
ATOM   4160  NE2 GLN E 242       7.933  24.560  57.668  1.00  0.00      RE0  N  
ATOM   4161  OE1 GLN E 242       6.906  24.369  59.698  1.00  0.00      RE0  O  
ATOM   4162  H   GLN E 242       6.856  27.941  61.407  1.00  0.00      RE0  H  
ATOM   4163 HE21 GLN E 242       8.531  25.108  57.082  1.00  0.00      RE0  H  
ATOM   4164 HE22 GLN E 242       7.570  23.702  57.302  1.00  0.00      RE0  H  
ATOM   4165  N   ASN E 243       6.577  30.798  60.155  1.00  0.00      RE0  N  
ATOM   4166  CA  ASN E 243       5.669  31.897  59.888  1.00  0.00      RE0  C  
ATOM   4167  C   ASN E 243       6.327  33.234  60.189  1.00  0.00      RE0  C  
ATOM   4168  O   ASN E 243       7.231  33.333  61.022  1.00  0.00      RE0  O  
ATOM   4169  CB  ASN E 243       4.403  31.850  60.747  1.00  0.00      RE0  C  
ATOM   4170  CG  ASN E 243       3.419  30.825  60.238  1.00  0.00      RE0  C  
ATOM   4171  ND2 ASN E 243       3.264  29.786  61.078  1.00  0.00      RE0  N  
ATOM   4172  OD1 ASN E 243       2.825  30.958  59.177  1.00  0.00      RE0  O  
ATOM   4173  H   ASN E 243       7.042  30.825  61.042  1.00  0.00      RE0  H  
ATOM   4174 HD21 ASN E 243       3.777  29.752  61.936  1.00  0.00      RE0  H  
ATOM   4175 HD22 ASN E 243       2.628  29.045  60.860  1.00  0.00      RE0  H  
ATOM   4176  N   TYR E 244       5.864  34.258  59.480  1.00  0.00      RE0  N  
ATOM   4177  CA  TYR E 244       6.131  35.646  59.808  1.00  0.00      RE0  C  
ATOM   4178  C   TYR E 244       4.945  36.166  60.605  1.00  0.00      RE0  C  
ATOM   4179  O   TYR E 244       3.790  35.815  60.324  1.00  0.00      RE0  O  
ATOM   4180  CB  TYR E 244       6.305  36.506  58.560  1.00  0.00      RE0  C  
ATOM   4181  CG  TYR E 244       7.592  36.190  57.838  1.00  0.00      RE0  C  
ATOM   4182  CD1 TYR E 244       7.592  36.098  56.452  1.00  0.00      RE0  C  
ATOM   4183  CD2 TYR E 244       8.775  36.015  58.547  1.00  0.00      RE0  C  
ATOM   4184  CE1 TYR E 244       8.778  35.852  55.772  1.00  0.00      RE0  C  
ATOM   4185  CE2 TYR E 244       9.962  35.767  57.866  1.00  0.00      RE0  C  
ATOM   4186  CZ  TYR E 244       9.964  35.690  56.477  1.00  0.00      RE0  C  
ATOM   4187  OH  TYR E 244      11.137  35.452  55.791  1.00  0.00      RE0  O  
ATOM   4188  H   TYR E 244       5.099  34.102  58.852  1.00  0.00      RE0  H  
ATOM   4189  HH  TYR E 244      11.873  35.390  56.389  1.00  0.00      RE0  H  
ATOM   4190  N   VAL E 245       5.234  36.991  61.605  1.00  0.00      RE0  N  
ATOM   4191  CA  VAL E 245       4.219  37.576  62.469  1.00  0.00      RE0  C  
ATOM   4192  C   VAL E 245       4.360  39.089  62.405  1.00  0.00      RE0  C  
ATOM   4193  O   VAL E 245       5.386  39.644  62.818  1.00  0.00      RE0  O  
ATOM   4194  CB  VAL E 245       4.334  37.030  63.877  1.00  0.00      RE0  C  
ATOM   4195  CG1 VAL E 245       3.140  37.503  64.690  1.00  0.00      RE0  C  
ATOM   4196  CG2 VAL E 245       4.388  35.505  63.842  1.00  0.00      RE0  C  
ATOM   4197  H   VAL E 245       6.180  37.290  61.742  1.00  0.00      RE0  H  
ATOM   4198  N   LEU E 246       3.335  39.747  61.886  1.00  0.00      RE0  N  
ATOM   4199  CA  LEU E 246       3.300  41.191  61.742  1.00  0.00      RE0  C  
ATOM   4200  C   LEU E 246       2.372  41.750  62.810  1.00  0.00      RE0  C  
ATOM   4201  O   LEU E 246       1.179  41.423  62.835  1.00  0.00      RE0  O  
ATOM   4202  CB  LEU E 246       2.803  41.561  60.347  1.00  0.00      RE0  C  
ATOM   4203  CG  LEU E 246       2.788  43.071  60.127  1.00  0.00      RE0  C  
ATOM   4204  CD1 LEU E 246       4.173  43.669  60.319  1.00  0.00      RE0  C  
ATOM   4205  CD2 LEU E 246       2.224  43.452  58.765  1.00  0.00      RE0  C  
ATOM   4206  H   LEU E 246       2.508  39.244  61.633  1.00  0.00      RE0  H  
ATOM   4207  N   LYS E 247       2.926  42.561  63.704  1.00  0.00      RE0  N  
ATOM   4208  CA  LYS E 247       2.192  43.126  64.823  1.00  0.00      RE0  C  
ATOM   4209  C   LYS E 247       2.111  44.638  64.678  1.00  0.00      RE0  C  
ATOM   4210  O   LYS E 247       3.051  45.283  64.196  1.00  0.00      RE0  O  
ATOM   4211  CB  LYS E 247       2.920  42.766  66.123  1.00  0.00      RE0  C  
ATOM   4212  CG  LYS E 247       3.491  41.340  66.122  1.00  0.00      RE0  C  
ATOM   4213  CD  LYS E 247       4.482  41.082  67.264  1.00  0.00      RE0  C  
ATOM   4214  CE  LYS E 247       5.215  39.736  67.167  1.00  0.00      RE0  C  
ATOM   4215  NZ  LYS E 247       4.326  38.606  67.480  1.00  0.00      RE0  N1+
ATOM   4216  H   LYS E 247       3.863  42.894  63.572  1.00  0.00      RE0  H  
ATOM   4217  HZ1 LYS E 247       4.755  37.702  67.174  1.00  0.00      RE0  H  
ATOM   4218  HZ2 LYS E 247       4.162  38.574  68.502  1.00  0.00      RE0  H  
ATOM   4219  HZ3 LYS E 247       3.399  38.733  67.017  1.00  0.00      RE0  H  
ATOM   4220  N   TRP E 248       0.977  45.196  65.094  1.00  0.00      RE0  N  
ATOM   4221  CA  TRP E 248       0.771  46.633  65.143  1.00  0.00      RE0  C  
ATOM   4222  C   TRP E 248      -0.058  46.951  66.378  1.00  0.00      RE0  C  
ATOM   4223  O   TRP E 248      -0.507  46.054  67.101  1.00  0.00      RE0  O  
ATOM   4224  CB  TRP E 248       0.170  47.172  63.837  1.00  0.00      RE0  C  
ATOM   4225  CG  TRP E 248      -1.145  46.515  63.492  1.00  0.00      RE0  C  
ATOM   4226  CD1 TRP E 248      -2.427  46.998  63.788  1.00  0.00      RE0  C  
ATOM   4227  CD2 TRP E 248      -1.366  45.278  62.782  1.00  0.00      RE0  C  
ATOM   4228  CE2 TRP E 248      -2.763  45.080  62.696  1.00  0.00      RE0  C  
ATOM   4229  CE3 TRP E 248      -0.503  44.344  62.222  1.00  0.00      RE0  C  
ATOM   4230  NE1 TRP E 248      -3.385  46.154  63.322  1.00  0.00      RE0  N  
ATOM   4231  CZ2 TRP E 248      -3.260  43.952  62.056  1.00  0.00      RE0  C  
ATOM   4232  CZ3 TRP E 248      -1.014  43.223  61.582  1.00  0.00      RE0  C  
ATOM   4233  CH2 TRP E 248      -2.387  43.025  61.502  1.00  0.00      RE0  C  
ATOM   4234  H   TRP E 248       0.237  44.657  65.509  1.00  0.00      RE0  H  
ATOM   4235  HE1 TRP E 248      -4.353  46.273  63.420  1.00  0.00      RE0  H  
ATOM   4236  N   ASP E 249      -0.255  48.241  66.629  1.00  0.00      RE0  N  
ATOM   4237  CA  ASP E 249      -1.063  48.700  67.747  1.00  0.00      RE0  C  
ATOM   4238  C   ASP E 249      -2.151  49.623  67.225  1.00  0.00      RE0  C  
ATOM   4239  O   ASP E 249      -1.871  50.523  66.422  1.00  0.00      RE0  O  
ATOM   4240  CB  ASP E 249      -0.288  49.454  68.821  1.00  0.00      RE0  C  
ATOM   4241  CG  ASP E 249      -1.328  50.008  69.779  1.00  0.00      RE0  C  
ATOM   4242  OD1 ASP E 249      -2.158  49.235  70.254  1.00  0.00      RE0  O  
ATOM   4243  OD2 ASP E 249      -1.351  51.215  70.006  1.00  0.00      RE0  O1-
ATOM   4244  H   ASP E 249       0.114  48.962  66.042  1.00  0.00      RE0  H  
ATOM   4245  N   TYR E 250      -3.383  49.406  67.684  1.00  0.00      RE0  N  
ATOM   4246  CA  TYR E 250      -4.475  50.307  67.358  1.00  0.00      RE0  C  
ATOM   4247  C   TYR E 250      -5.288  50.563  68.619  1.00  0.00      RE0  C  
ATOM   4248  O   TYR E 250      -5.607  49.632  69.369  1.00  0.00      RE0  O  
ATOM   4249  CB  TYR E 250      -5.329  49.713  66.240  1.00  0.00      RE0  C  
ATOM   4250  CG  TYR E 250      -6.009  50.813  65.463  1.00  0.00      RE0  C  
ATOM   4251  CD1 TYR E 250      -7.387  50.970  65.529  1.00  0.00      RE0  C  
ATOM   4252  CD2 TYR E 250      -5.251  51.665  64.668  1.00  0.00      RE0  C  
ATOM   4253  CE1 TYR E 250      -8.007  51.970  64.788  1.00  0.00      RE0  C  
ATOM   4254  CE2 TYR E 250      -5.871  52.662  63.926  1.00  0.00      RE0  C  
ATOM   4255  CZ  TYR E 250      -7.251  52.812  63.983  1.00  0.00      RE0  C  
ATOM   4256  OH  TYR E 250      -7.870  53.796  63.240  1.00  0.00      RE0  O  
ATOM   4257  H   TYR E 250      -3.481  48.863  68.524  1.00  0.00      RE0  H  
ATOM   4258  HH  TYR E 250      -7.232  54.149  62.626  1.00  0.00      RE0  H  
ATOM   4259  N   THR E 251      -5.644  51.831  68.825  1.00  0.00      RE0  N  
ATOM   4260  CA  THR E 251      -6.332  52.261  70.035  1.00  0.00      RE0  C  
ATOM   4261  C   THR E 251      -7.852  52.169  69.928  1.00  0.00      RE0  C  
ATOM   4262  O   THR E 251      -8.517  51.913  70.937  1.00  0.00      RE0  O  
ATOM   4263  CB  THR E 251      -5.781  53.651  70.233  1.00  0.00      RE0  C  
ATOM   4264  CG2 THR E 251      -5.511  53.988  71.700  1.00  0.00      RE0  C  
ATOM   4265  OG1 THR E 251      -4.586  53.728  69.441  1.00  0.00      RE0  O  
ATOM   4266  H   THR E 251      -5.335  52.544  68.197  1.00  0.00      RE0  H  
ATOM   4267  HG1 THR E 251      -3.936  53.156  69.849  1.00  0.00      RE0  H  
ATOM   4268  N   TYR E 252      -8.425  52.332  68.736  1.00  0.00      RE0  N  
ATOM   4269  CA  TYR E 252      -9.876  52.318  68.615  1.00  0.00      RE0  C  
ATOM   4270  C   TYR E 252     -10.332  50.866  68.546  1.00  0.00      RE0  C  
ATOM   4271  O   TYR E 252      -9.827  50.084  67.732  1.00  0.00      RE0  O  
ATOM   4272  CB  TYR E 252     -10.354  53.030  67.349  1.00  0.00      RE0  C  
ATOM   4273  CG  TYR E 252     -10.165  54.527  67.422  1.00  0.00      RE0  C  
ATOM   4274  CD1 TYR E 252      -9.745  55.145  68.594  1.00  0.00      RE0  C  
ATOM   4275  CD2 TYR E 252     -10.433  55.290  66.292  1.00  0.00      RE0  C  
ATOM   4276  CE1 TYR E 252      -9.592  56.526  68.634  1.00  0.00      RE0  C  
ATOM   4277  CE2 TYR E 252     -10.291  56.671  66.335  1.00  0.00      RE0  C  
ATOM   4278  CZ  TYR E 252      -9.868  57.289  67.505  1.00  0.00      RE0  C  
ATOM   4279  OH  TYR E 252      -9.725  58.661  67.542  1.00  0.00      RE0  O  
ATOM   4280  H   TYR E 252      -7.863  52.295  67.913  1.00  0.00      RE0  H  
ATOM   4281  HH  TYR E 252     -10.092  59.034  66.752  1.00  0.00      RE0  H  
ATOM   4282  N   ALA E 253     -11.290  50.505  69.391  1.00  0.00      RE0  N  
ATOM   4283  CA  ALA E 253     -11.785  49.138  69.398  1.00  0.00      RE0  C  
ATOM   4284  C   ALA E 253     -12.735  48.892  68.229  1.00  0.00      RE0  C  
ATOM   4285  O   ALA E 253     -13.122  49.808  67.503  1.00  0.00      RE0  O  
ATOM   4286  CB  ALA E 253     -12.511  48.837  70.710  1.00  0.00      RE0  C  
ATOM   4287  H   ALA E 253     -11.734  51.205  69.945  1.00  0.00      RE0  H  
ATOM   4288  N   ASN E 254     -13.107  47.623  68.063  1.00  0.00      RE0  N  
ATOM   4289  CA  ASN E 254     -14.033  47.167  67.022  1.00  0.00      RE0  C  
ATOM   4290  C   ASN E 254     -13.577  47.621  65.632  1.00  0.00      RE0  C  
ATOM   4291  O   ASN E 254     -14.285  48.332  64.915  1.00  0.00      RE0  O  
ATOM   4292  CB  ASN E 254     -15.479  47.610  67.240  1.00  0.00      RE0  C  
ATOM   4293  CG  ASN E 254     -16.313  47.023  66.113  1.00  0.00      RE0  C  
ATOM   4294  ND2 ASN E 254     -16.837  47.957  65.296  1.00  0.00      RE0  N  
ATOM   4295  OD1 ASN E 254     -16.461  45.811  65.987  1.00  0.00      RE0  O  
ATOM   4296  H   ASN E 254     -12.707  46.944  68.674  1.00  0.00      RE0  H  
ATOM   4297 HD21 ASN E 254     -16.585  48.913  65.463  1.00  0.00      RE0  H  
ATOM   4298 HD22 ASN E 254     -17.368  47.783  64.468  1.00  0.00      RE0  H  
ATOM   4299  N   MET E 255     -12.381  47.185  65.246  1.00  0.00      RE0  N  
ATOM   4300  CA  MET E 255     -11.839  47.522  63.940  1.00  0.00      RE0  C  
ATOM   4301  C   MET E 255     -11.409  46.261  63.201  1.00  0.00      RE0  C  
ATOM   4302  O   MET E 255     -11.155  45.210  63.800  1.00  0.00      RE0  O  
ATOM   4303  CB  MET E 255     -10.657  48.487  64.062  1.00  0.00      RE0  C  
ATOM   4304  CG  MET E 255     -11.089  49.877  64.525  1.00  0.00      RE0  C  
ATOM   4305  SD  MET E 255     -12.221  50.647  63.359  1.00  0.00      RE0  S  
ATOM   4306  CE  MET E 255     -12.862  51.924  64.452  1.00  0.00      RE0  C  
ATOM   4307  H   MET E 255     -11.853  46.528  65.783  1.00  0.00      RE0  H  
ATOM   4308  N   THR E 256     -11.327  46.381  61.880  1.00  0.00      RE0  N  
ATOM   4309  CA  THR E 256     -10.740  45.353  61.038  1.00  0.00      RE0  C  
ATOM   4310  C   THR E 256      -9.504  45.918  60.354  1.00  0.00      RE0  C  
ATOM   4311  O   THR E 256      -9.353  47.133  60.202  1.00  0.00      RE0  O  
ATOM   4312  CB  THR E 256     -11.874  45.040  60.086  1.00  0.00      RE0  C  
ATOM   4313  CG2 THR E 256     -11.438  44.165  58.930  1.00  0.00      RE0  C  
ATOM   4314  OG1 THR E 256     -12.957  44.447  60.822  1.00  0.00      RE0  O  
ATOM   4315  H   THR E 256     -11.525  47.262  61.442  1.00  0.00      RE0  H  
ATOM   4316  HG1 THR E 256     -13.090  45.055  61.549  1.00  0.00      RE0  H  
ATOM   4317  N   PHE E 257      -8.613  45.023  59.944  1.00  0.00      RE0  N  
ATOM   4318  CA  PHE E 257      -7.346  45.435  59.367  1.00  0.00      RE0  C  
ATOM   4319  C   PHE E 257      -7.076  44.675  58.077  1.00  0.00      RE0  C  
ATOM   4320  O   PHE E 257      -7.514  43.536  57.895  1.00  0.00      RE0  O  
ATOM   4321  CB  PHE E 257      -6.203  45.179  60.349  1.00  0.00      RE0  C  
ATOM   4322  CG  PHE E 257      -6.455  45.899  61.652  1.00  0.00      RE0  C  
ATOM   4323  CD1 PHE E 257      -6.129  47.243  61.777  1.00  0.00      RE0  C  
ATOM   4324  CD2 PHE E 257      -7.015  45.216  62.725  1.00  0.00      RE0  C  
ATOM   4325  CE1 PHE E 257      -6.367  47.903  62.976  1.00  0.00      RE0  C  
ATOM   4326  CE2 PHE E 257      -7.255  45.876  63.923  1.00  0.00      RE0  C  
ATOM   4327  CZ  PHE E 257      -6.932  47.221  64.047  1.00  0.00      RE0  C  
ATOM   4328  H   PHE E 257      -8.760  44.038  60.065  1.00  0.00      RE0  H  
ATOM   4329  N   GLN E 258      -6.344  45.334  57.184  1.00  0.00      RE0  N  
ATOM   4330  CA  GLN E 258      -5.894  44.760  55.925  1.00  0.00      RE0  C  
ATOM   4331  C   GLN E 258      -4.387  44.948  55.821  1.00  0.00      RE0  C  
ATOM   4332  O   GLN E 258      -3.886  46.063  55.998  1.00  0.00      RE0  O  
ATOM   4333  CB  GLN E 258      -6.573  45.363  54.690  1.00  0.00      RE0  C  
ATOM   4334  CG  GLN E 258      -5.909  44.736  53.459  1.00  0.00      RE0  C  
ATOM   4335  CD  GLN E 258      -6.598  45.065  52.158  1.00  0.00      RE0  C  
ATOM   4336  NE2 GLN E 258      -7.686  44.313  51.963  1.00  0.00      RE0  N  
ATOM   4337  OE1 GLN E 258      -6.107  45.843  51.340  1.00  0.00      RE0  O  
ATOM   4338  H   GLN E 258      -6.019  46.257  57.403  1.00  0.00      RE0  H  
ATOM   4339 HE21 GLN E 258      -8.109  43.720  52.657  1.00  0.00      RE0  H  
ATOM   4340 HE22 GLN E 258      -8.120  44.101  51.082  1.00  0.00      RE0  H  
ATOM   4341  N   VAL E 259      -3.670  43.865  55.532  1.00  0.00      RE0  N  
ATOM   4342  CA  VAL E 259      -2.215  43.883  55.421  1.00  0.00      RE0  C  
ATOM   4343  C   VAL E 259      -1.827  43.753  53.956  1.00  0.00      RE0  C  
ATOM   4344  O   VAL E 259      -2.302  42.851  53.254  1.00  0.00      RE0  O  
ATOM   4345  CB  VAL E 259      -1.616  42.757  56.257  1.00  0.00      RE0  C  
ATOM   4346  CG1 VAL E 259      -0.096  42.734  56.135  1.00  0.00      RE0  C  
ATOM   4347  CG2 VAL E 259      -2.076  42.868  57.711  1.00  0.00      RE0  C  
ATOM   4348  H   VAL E 259      -4.138  43.007  55.302  1.00  0.00      RE0  H  
ATOM   4349  N   GLN E 260      -0.948  44.638  53.503  1.00  0.00      RE0  N  
ATOM   4350  CA  GLN E 260      -0.474  44.647  52.133  1.00  0.00      RE0  C  
ATOM   4351  C   GLN E 260       1.046  44.566  52.103  1.00  0.00      RE0  C  
ATOM   4352  O   GLN E 260       1.730  44.947  53.058  1.00  0.00      RE0  O  
ATOM   4353  CB  GLN E 260      -0.921  45.919  51.414  1.00  0.00      RE0  C  
ATOM   4354  CG  GLN E 260      -2.382  45.880  50.976  1.00  0.00      RE0  C  
ATOM   4355  CD  GLN E 260      -2.738  47.174  50.272  1.00  0.00      RE0  C  
ATOM   4356  NE2 GLN E 260      -4.040  47.239  49.946  1.00  0.00      RE0  N  
ATOM   4357  OE1 GLN E 260      -1.912  48.060  50.047  1.00  0.00      RE0  O  
ATOM   4358  H   GLN E 260      -0.525  45.291  54.132  1.00  0.00      RE0  H  
ATOM   4359 HE21 GLN E 260      -4.669  46.512  50.252  1.00  0.00      RE0  H  
ATOM   4360 HE22 GLN E 260      -4.481  48.002  49.480  1.00  0.00      RE0  H  
ATOM   4361  N   TRP E 261       1.563  44.096  50.967  1.00  0.00      RE0  N  
ATOM   4362  CA  TRP E 261       2.995  43.967  50.751  1.00  0.00      RE0  C  
ATOM   4363  C   TRP E 261       3.343  44.485  49.363  1.00  0.00      RE0  C  
ATOM   4364  O   TRP E 261       2.475  44.661  48.503  1.00  0.00      RE0  O  
ATOM   4365  CB  TRP E 261       3.476  42.526  50.946  1.00  0.00      RE0  C  
ATOM   4366  CG  TRP E 261       2.812  41.550  50.003  1.00  0.00      RE0  C  
ATOM   4367  CD1 TRP E 261       1.512  41.034  50.088  1.00  0.00      RE0  C  
ATOM   4368  CD2 TRP E 261       3.392  40.893  48.858  1.00  0.00      RE0  C  
ATOM   4369  CE2 TRP E 261       2.417  40.015  48.328  1.00  0.00      RE0  C  
ATOM   4370  CE3 TRP E 261       4.643  40.974  48.263  1.00  0.00      RE0  C  
ATOM   4371  NE1 TRP E 261       1.270  40.127  49.106  1.00  0.00      RE0  N  
ATOM   4372  CZ2 TRP E 261       2.722  39.241  47.215  1.00  0.00      RE0  C  
ATOM   4373  CZ3 TRP E 261       4.933  40.194  47.151  1.00  0.00      RE0  C  
ATOM   4374  CH2 TRP E 261       3.978  39.330  46.629  1.00  0.00      RE0  C  
ATOM   4375  H   TRP E 261       0.965  43.885  50.192  1.00  0.00      RE0  H  
ATOM   4376  HE1 TRP E 261       0.438  39.612  48.988  1.00  0.00      RE0  H  
ATOM   4377  N   LEU E 262       4.633  44.740  49.164  1.00  0.00      RE0  N  
ATOM   4378  CA  LEU E 262       5.139  45.228  47.887  1.00  0.00      RE0  C  
ATOM   4379  C   LEU E 262       6.593  44.808  47.726  1.00  0.00      RE0  C  
ATOM   4380  O   LEU E 262       7.319  44.669  48.709  1.00  0.00      RE0  O  
ATOM   4381  CB  LEU E 262       5.069  46.752  47.832  1.00  0.00      RE0  C  
ATOM   4382  CG  LEU E 262       5.293  47.340  46.441  1.00  0.00      RE0  C  
ATOM   4383  CD1 LEU E 262       4.086  47.102  45.539  1.00  0.00      RE0  C  
ATOM   4384  CD2 LEU E 262       5.697  48.812  46.493  1.00  0.00      RE0  C  
ATOM   4385  H   LEU E 262       5.283  44.644  49.924  1.00  0.00      RE0  H  
ATOM   4386  N   HIS E 263       7.008  44.586  46.481  1.00  0.00      RE0  N  
ATOM   4387  CA  HIS E 263       8.428  44.423  46.192  1.00  0.00      RE0  C  
ATOM   4388  C   HIS E 263       9.151  45.741  46.434  1.00  0.00      RE0  C  
ATOM   4389  O   HIS E 263       8.714  46.789  45.956  1.00  0.00      RE0  O  
ATOM   4390  CB  HIS E 263       8.697  43.981  44.750  1.00  0.00      RE0  C  
ATOM   4391  CG  HIS E 263       8.119  42.624  44.414  1.00  0.00      RE0  C  
ATOM   4392  CD2 HIS E 263       7.217  41.851  45.151  1.00  0.00      RE0  C  
ATOM   4393  ND1 HIS E 263       8.411  41.966  43.275  1.00  0.00      RE0  N  
ATOM   4394  CE1 HIS E 263       7.703  40.791  43.287  1.00  0.00      RE0  C  
ATOM   4395  NE2 HIS E 263       6.968  40.725  44.442  1.00  0.00      RE0  N  
ATOM   4396  H   HIS E 263       6.393  44.815  45.733  1.00  0.00      RE0  H  
ATOM   4397  HD1 HIS E 263       9.028  42.254  42.569  1.00  0.00      RE0  H  
ATOM   4398  N   ALA E 264      10.260  45.693  47.172  1.00  0.00      RE0  N  
ATOM   4399  CA  ALA E 264      10.955  46.930  47.519  1.00  0.00      RE0  C  
ATOM   4400  C   ALA E 264      11.440  47.671  46.278  1.00  0.00      RE0  C  
ATOM   4401  O   ALA E 264      11.332  48.898  46.201  1.00  0.00      RE0  O  
ATOM   4402  CB  ALA E 264      12.149  46.680  48.432  1.00  0.00      RE0  C  
ATOM   4403  H   ALA E 264      10.570  44.821  47.560  1.00  0.00      RE0  H  
ATOM   4404  N   PHE E 265      11.963  46.945  45.288  1.00  0.00      RE0  N  
ATOM   4405  CA  PHE E 265      12.524  47.592  44.107  1.00  0.00      RE0  C  
ATOM   4406  C   PHE E 265      11.489  48.343  43.279  1.00  0.00      RE0  C  
ATOM   4407  O   PHE E 265      11.873  49.070  42.358  1.00  0.00      RE0  O  
ATOM   4408  CB  PHE E 265      13.375  46.633  43.265  1.00  0.00      RE0  C  
ATOM   4409  CG  PHE E 265      12.544  45.579  42.573  1.00  0.00      RE0  C  
ATOM   4410  CD1 PHE E 265      12.117  45.780  41.265  1.00  0.00      RE0  C  
ATOM   4411  CD2 PHE E 265      12.228  44.396  43.231  1.00  0.00      RE0  C  
ATOM   4412  CE1 PHE E 265      11.385  44.796  40.612  1.00  0.00      RE0  C  
ATOM   4413  CE2 PHE E 265      11.497  43.411  42.577  1.00  0.00      RE0  C  
ATOM   4414  CZ  PHE E 265      11.077  43.610  41.267  1.00  0.00      RE0  C  
ATOM   4415  H   PHE E 265      11.991  45.951  45.377  1.00  0.00      RE0  H  
ATOM   4416  N   LEU E 266      10.199  48.185  43.566  1.00  0.00      RE0  N  
ATOM   4417  CA  LEU E 266       9.174  48.851  42.775  1.00  0.00      RE0  C  
ATOM   4418  C   LEU E 266       9.050  50.339  43.088  1.00  0.00      RE0  C  
ATOM   4419  O   LEU E 266       8.433  51.069  42.304  1.00  0.00      RE0  O  
ATOM   4420  CB  LEU E 266       7.805  48.188  42.945  1.00  0.00      RE0  C  
ATOM   4421  CG  LEU E 266       7.746  46.729  42.491  1.00  0.00      RE0  C  
ATOM   4422  CD1 LEU E 266       6.345  46.142  42.667  1.00  0.00      RE0  C  
ATOM   4423  CD2 LEU E 266       8.239  46.542  41.059  1.00  0.00      RE0  C  
ATOM   4424  H   LEU E 266       9.913  47.706  44.397  1.00  0.00      RE0  H  
ATOM   4425  N   LYS E 267       9.640  50.811  44.190  1.00  0.00      RE0  N  
ATOM   4426  CA  LYS E 267       9.551  52.223  44.551  1.00  0.00      RE0  C  
ATOM   4427  C   LYS E 267      10.499  53.112  43.754  1.00  0.00      RE0  C  
ATOM   4428  O   LYS E 267      10.293  54.331  43.715  1.00  0.00      RE0  O  
ATOM   4429  CB  LYS E 267       9.702  52.418  46.070  1.00  0.00      RE0  C  
ATOM   4430  CG  LYS E 267       8.675  51.626  46.899  1.00  0.00      RE0  C  
ATOM   4431  CD  LYS E 267       7.392  52.339  47.375  1.00  0.00      RE0  C  
ATOM   4432  CE  LYS E 267       7.580  53.207  48.632  1.00  0.00      RE0  C  
ATOM   4433  NZ  LYS E 267       6.288  53.563  49.246  1.00  0.00      RE0  N1+
ATOM   4434  H   LYS E 267      10.150  50.180  44.782  1.00  0.00      RE0  H  
ATOM   4435  HZ1 LYS E 267       5.774  52.738  49.633  1.00  0.00      RE0  H  
ATOM   4436  HZ2 LYS E 267       6.432  54.102  50.130  1.00  0.00      RE0  H  
ATOM   4437  HZ3 LYS E 267       5.650  54.092  48.628  1.00  0.00      RE0  H  
ATOM   4438  N   ARG E 268      11.523  52.541  43.117  1.00  0.00      RE0  N  
ATOM   4439  CA  ARG E 268      12.495  53.318  42.354  1.00  0.00      RE0  C  
ATOM   4440  C   ARG E 268      12.556  52.924  40.886  1.00  0.00      RE0  C  
ATOM   4441  O   ARG E 268      12.550  53.805  40.019  1.00  0.00      RE0  O  
ATOM   4442  CB  ARG E 268      13.900  53.311  42.972  1.00  0.00      RE0  C  
ATOM   4443  CG  ARG E 268      14.006  53.849  44.407  1.00  0.00      RE0  C  
ATOM   4444  CD  ARG E 268      13.330  55.205  44.669  1.00  0.00      RE0  C  
ATOM   4445  NE  ARG E 268      13.814  56.288  43.810  1.00  0.00      RE0  N  
ATOM   4446  CZ  ARG E 268      12.950  56.908  42.971  1.00  0.00      RE0  C  
ATOM   4447  NH1 ARG E 268      11.717  56.453  42.815  1.00  0.00      RE0  N1+
ATOM   4448  NH2 ARG E 268      13.320  57.988  42.294  1.00  0.00      RE0  N  
ATOM   4449  H   ARG E 268      11.616  51.547  43.167  1.00  0.00      RE0  H  
ATOM   4450  HE  ARG E 268      14.756  56.607  43.923  1.00  0.00      RE0  H  
ATOM   4451 HH11 ARG E 268      11.100  56.923  42.171  1.00  0.00      RE0  H  
ATOM   4452 HH12 ARG E 268      11.341  55.667  43.312  1.00  0.00      RE0  H  
ATOM   4453 HH21 ARG E 268      12.642  58.441  41.694  1.00  0.00      RE0  H  
ATOM   4454 HH22 ARG E 268      14.231  58.384  42.357  1.00  0.00      RE0  H  
ATOM   4455  N   ASN E 269      12.622  51.614  40.575  1.00  0.00      RE0  N  
ATOM   4456  CA  ASN E 269      12.751  51.205  39.171  1.00  0.00      RE0  C  
ATOM   4457  C   ASN E 269      11.532  51.589  38.340  1.00  0.00      RE0  C  
ATOM   4458  O   ASN E 269      11.689  52.338  37.357  1.00  0.00      RE0  O  
ATOM   4459  CB  ASN E 269      13.201  49.746  38.982  1.00  0.00      RE0  C  
ATOM   4460  CG  ASN E 269      14.604  49.554  39.512  1.00  0.00      RE0  C  
ATOM   4461  ND2 ASN E 269      15.541  49.491  38.548  1.00  0.00      RE0  N  
ATOM   4462  OD1 ASN E 269      14.830  49.457  40.714  1.00  0.00      RE0  O  
ATOM   4463  H   ASN E 269      12.614  50.902  41.278  1.00  0.00      RE0  H  
ATOM   4464 HD21 ASN E 269      15.297  49.599  37.583  1.00  0.00      RE0  H  
ATOM   4465 HD22 ASN E 269      16.504  49.344  38.774  1.00  0.00      RE0  H  
ATOM   4466  N   PRO E 270      10.295  51.129  38.650  1.00  0.00      RE0  N  
ATOM   4467  CA  PRO E 270       9.141  51.759  37.996  1.00  0.00      RE0  C  
ATOM   4468  C   PRO E 270       8.888  53.132  38.581  1.00  0.00      RE0  C  
ATOM   4469  O   PRO E 270       8.739  54.116  37.848  1.00  0.00      RE0  O  
ATOM   4470  CB  PRO E 270       7.983  50.800  38.302  1.00  0.00      RE0  C  
ATOM   4471  CG  PRO E 270       8.620  49.518  38.826  1.00  0.00      RE0  C  
ATOM   4472  CD  PRO E 270       9.889  50.018  39.499  1.00  0.00      RE0  C  
ATOM   4473  N   GLY E 271       8.871  53.197  39.912  1.00  0.00      RE0  N  
ATOM   4474  CA  GLY E 271       8.567  54.398  40.652  1.00  0.00      RE0  C  
ATOM   4475  C   GLY E 271       7.282  55.004  40.135  1.00  0.00      RE0  C  
ATOM   4476  O   GLY E 271       6.408  54.311  39.609  1.00  0.00      RE0  O  
ATOM   4477  H   GLY E 271       8.939  52.336  40.412  1.00  0.00      RE0  H  
ATOM   4478  N   ASN E 272       7.163  56.324  40.294  1.00  0.00      RE0  N  
ATOM   4479  CA  ASN E 272       6.119  57.117  39.651  1.00  0.00      RE0  C  
ATOM   4480  C   ASN E 272       4.741  56.460  39.714  1.00  0.00      RE0  C  
ATOM   4481  O   ASN E 272       3.917  56.647  38.812  1.00  0.00      RE0  O  
ATOM   4482  CB  ASN E 272       6.479  57.446  38.191  1.00  0.00      RE0  C  
ATOM   4483  CG  ASN E 272       7.900  57.969  38.041  1.00  0.00      RE0  C  
ATOM   4484  ND2 ASN E 272       8.254  58.899  38.923  1.00  0.00      RE0  N  
ATOM   4485  OD1 ASN E 272       8.674  57.529  37.199  1.00  0.00      RE0  O  
ATOM   4486  H   ASN E 272       7.979  56.780  40.657  1.00  0.00      RE0  H  
ATOM   4487 HD21 ASN E 272       7.622  59.488  39.427  1.00  0.00      RE0  H  
ATOM   4488 HD22 ASN E 272       9.221  59.015  39.144  1.00  0.00      RE0  H  
ATOM   4489  N   HIS E 273       4.483  55.704  40.782  1.00  0.00      RE0  N  
ATOM   4490  CA  HIS E 273       3.241  54.962  40.993  1.00  0.00      RE0  C  
ATOM   4491  C   HIS E 273       2.934  53.975  39.861  1.00  0.00      RE0  C  
ATOM   4492  O   HIS E 273       1.766  53.621  39.653  1.00  0.00      RE0  O  
ATOM   4493  CB  HIS E 273       1.992  55.857  41.121  1.00  0.00      RE0  C  
ATOM   4494  CG  HIS E 273       2.162  57.013  42.071  1.00  0.00      RE0  C  
ATOM   4495  CD2 HIS E 273       2.963  57.080  43.213  1.00  0.00      RE0  C  
ATOM   4496  ND1 HIS E 273       1.511  58.183  41.929  1.00  0.00      RE0  N  
ATOM   4497  CE1 HIS E 273       1.889  58.979  42.968  1.00  0.00      RE0  C  
ATOM   4498  NE2 HIS E 273       2.781  58.305  43.754  1.00  0.00      RE0  N  
ATOM   4499  H   HIS E 273       5.230  55.621  41.435  1.00  0.00      RE0  H  
ATOM   4500  HD1 HIS E 273       0.911  58.473  41.204  1.00  0.00      RE0  H  
ATOM   4501  N   LEU E 274       3.946  53.495  39.133  1.00  0.00      RE0  N  
ATOM   4502  CA  LEU E 274       3.741  52.490  38.083  1.00  0.00      RE0  C  
ATOM   4503  C   LEU E 274       3.782  51.074  38.654  1.00  0.00      RE0  C  
ATOM   4504  O   LEU E 274       4.473  50.192  38.145  1.00  0.00      RE0  O  
ATOM   4505  CB  LEU E 274       4.793  52.661  36.984  1.00  0.00      RE0  C  
ATOM   4506  CG  LEU E 274       4.876  54.084  36.419  1.00  0.00      RE0  C  
ATOM   4507  CD1 LEU E 274       6.098  54.264  35.518  1.00  0.00      RE0  C  
ATOM   4508  CD2 LEU E 274       3.580  54.519  35.730  1.00  0.00      RE0  C  
ATOM   4509  H   LEU E 274       4.806  53.963  39.182  1.00  0.00      RE0  H  
ATOM   4510  N   TYR E 275       3.030  50.854  39.727  1.00  0.00      RE0  N  
ATOM   4511  CA  TYR E 275       3.011  49.582  40.436  1.00  0.00      RE0  C  
ATOM   4512  C   TYR E 275       1.708  49.516  41.223  1.00  0.00      RE0  C  
ATOM   4513  O   TYR E 275       0.936  50.477  41.264  1.00  0.00      RE0  O  
ATOM   4514  CB  TYR E 275       4.242  49.439  41.352  1.00  0.00      RE0  C  
ATOM   4515  CG  TYR E 275       4.358  50.550  42.378  1.00  0.00      RE0  C  
ATOM   4516  CD1 TYR E 275       3.706  50.411  43.621  1.00  0.00      RE0  C  
ATOM   4517  CD2 TYR E 275       5.140  51.687  42.082  1.00  0.00      RE0  C  
ATOM   4518  CE1 TYR E 275       3.852  51.415  44.593  1.00  0.00      RE0  C  
ATOM   4519  CE2 TYR E 275       5.289  52.693  43.055  1.00  0.00      RE0  C  
ATOM   4520  CZ  TYR E 275       4.648  52.541  44.303  1.00  0.00      RE0  C  
ATOM   4521  OH  TYR E 275       4.799  53.510  45.279  1.00  0.00      RE0  O  
ATOM   4522  H   TYR E 275       2.361  51.540  40.032  1.00  0.00      RE0  H  
ATOM   4523  HH  TYR E 275       5.029  54.340  44.872  1.00  0.00      RE0  H  
ATOM   4524  N   LYS E 276       1.473  48.374  41.856  1.00  0.00      RE0  N  
ATOM   4525  CA  LYS E 276       0.257  48.135  42.618  1.00  0.00      RE0  C  
ATOM   4526  C   LYS E 276       0.608  47.308  43.845  1.00  0.00      RE0  C  
ATOM   4527  O   LYS E 276       1.373  46.344  43.749  1.00  0.00      RE0  O  
ATOM   4528  CB  LYS E 276      -0.834  47.466  41.753  1.00  0.00      RE0  C  
ATOM   4529  CG  LYS E 276      -2.267  47.477  42.336  1.00  0.00      RE0  C  
ATOM   4530  CD  LYS E 276      -2.739  46.143  42.943  1.00  0.00      RE0  C  
ATOM   4531  CE  LYS E 276      -4.018  46.233  43.806  1.00  0.00      RE0  C  
ATOM   4532  NZ  LYS E 276      -4.075  45.113  44.770  1.00  0.00      RE0  N1+
ATOM   4533  H   LYS E 276       2.146  47.639  41.828  1.00  0.00      RE0  H  
ATOM   4534  HZ1 LYS E 276      -4.852  45.200  45.456  1.00  0.00      RE0  H  
ATOM   4535  HZ2 LYS E 276      -4.173  44.192  44.306  1.00  0.00      RE0  H  
ATOM   4536  HZ3 LYS E 276      -3.200  45.085  45.336  1.00  0.00      RE0  H  
ATOM   4537  N   TRP E 277       0.071  47.697  44.998  1.00  0.00      RE0  N  
ATOM   4538  CA  TRP E 277       0.285  46.923  46.213  1.00  0.00      RE0  C  
ATOM   4539  C   TRP E 277      -0.517  45.623  46.162  1.00  0.00      RE0  C  
ATOM   4540  O   TRP E 277      -1.587  45.549  45.551  1.00  0.00      RE0  O  
ATOM   4541  CB  TRP E 277      -0.097  47.751  47.435  1.00  0.00      RE0  C  
ATOM   4542  CG  TRP E 277       1.042  48.670  47.800  1.00  0.00      RE0  C  
ATOM   4543  CD1 TRP E 277       1.441  49.847  47.147  1.00  0.00      RE0  C  
ATOM   4544  CD2 TRP E 277       1.969  48.503  48.889  1.00  0.00      RE0  C  
ATOM   4545  CE2 TRP E 277       2.892  49.598  48.829  1.00  0.00      RE0  C  
ATOM   4546  CE3 TRP E 277       2.092  47.529  49.900  1.00  0.00      RE0  C  
ATOM   4547  NE1 TRP E 277       2.530  50.397  47.749  1.00  0.00      RE0  N  
ATOM   4548  CZ2 TRP E 277       3.928  49.687  49.783  1.00  0.00      RE0  C  
ATOM   4549  CZ3 TRP E 277       3.131  47.632  50.849  1.00  0.00      RE0  C  
ATOM   4550  CH2 TRP E 277       4.045  48.706  50.789  1.00  0.00      RE0  C  
ATOM   4551  H   TRP E 277      -0.586  48.449  45.007  1.00  0.00      RE0  H  
ATOM   4552  HE1 TRP E 277       2.979  51.228  47.478  1.00  0.00      RE0  H  
ATOM   4553  N   LYS E 278       0.021  44.588  46.803  1.00  0.00      RE0  N  
ATOM   4554  CA  LYS E 278      -0.585  43.264  46.837  1.00  0.00      RE0  C  
ATOM   4555  C   LYS E 278      -1.076  42.962  48.248  1.00  0.00      RE0  C  
ATOM   4556  O   LYS E 278      -0.665  43.608  49.213  1.00  0.00      RE0  O  
ATOM   4557  CB  LYS E 278       0.377  42.158  46.392  1.00  0.00      RE0  C  
ATOM   4558  CG  LYS E 278       1.229  42.419  45.146  1.00  0.00      RE0  C  
ATOM   4559  CD  LYS E 278       2.569  43.096  45.452  1.00  0.00      RE0  C  
ATOM   4560  CE  LYS E 278       3.425  43.301  44.203  1.00  0.00      RE0  C  
ATOM   4561  NZ  LYS E 278       2.690  44.135  43.244  1.00  0.00      RE0  N1+
ATOM   4562  H   LYS E 278       0.788  44.730  47.438  1.00  0.00      RE0  H  
ATOM   4563  HZ1 LYS E 278       3.292  44.349  42.426  1.00  0.00      RE0  H  
ATOM   4564  HZ2 LYS E 278       1.837  43.638  42.924  1.00  0.00      RE0  H  
ATOM   4565  HZ3 LYS E 278       2.395  45.027  43.697  1.00  0.00      RE0  H  
ATOM   4566  N   GLN E 279      -1.971  41.982  48.365  1.00  0.00      RE0  N  
ATOM   4567  CA  GLN E 279      -2.508  41.573  49.658  1.00  0.00      RE0  C  
ATOM   4568  C   GLN E 279      -1.838  40.303  50.176  1.00  0.00      RE0  C  
ATOM   4569  O   GLN E 279      -1.611  39.349  49.427  1.00  0.00      RE0  O  
ATOM   4570  CB  GLN E 279      -4.035  41.535  49.567  1.00  0.00      RE0  C  
ATOM   4571  CG  GLN E 279      -4.590  42.919  49.172  1.00  0.00      RE0  C  
ATOM   4572  CD  GLN E 279      -5.009  42.998  47.706  1.00  0.00      RE0  C  
ATOM   4573  NE2 GLN E 279      -6.222  42.466  47.495  1.00  0.00      RE0  N  
ATOM   4574  OE1 GLN E 279      -4.322  43.535  46.824  1.00  0.00      RE0  O  
ATOM   4575  H   GLN E 279      -2.200  41.397  47.589  1.00  0.00      RE0  H  
ATOM   4576 HE21 GLN E 279      -6.713  42.120  48.309  1.00  0.00      RE0  H  
ATOM   4577 HE22 GLN E 279      -6.743  42.388  46.648  1.00  0.00      RE0  H  
ATOM   4578  N   ILE E 280      -1.535  40.300  51.469  1.00  0.00      RE0  N  
ATOM   4579  CA  ILE E 280      -1.069  39.076  52.127  1.00  0.00      RE0  C  
ATOM   4580  C   ILE E 280      -2.187  38.039  52.079  1.00  0.00      RE0  C  
ATOM   4581  O   ILE E 280      -3.327  38.342  52.479  1.00  0.00      RE0  O  
ATOM   4582  CB  ILE E 280      -0.664  39.392  53.571  1.00  0.00      RE0  C  
ATOM   4583  CG1 ILE E 280       0.639  40.188  53.590  1.00  0.00      RE0  C  
ATOM   4584  CG2 ILE E 280      -0.540  38.138  54.437  1.00  0.00      RE0  C  
ATOM   4585  CD1 ILE E 280       1.844  39.306  53.264  1.00  0.00      RE0  C  
ATOM   4586  H   ILE E 280      -1.839  41.072  52.034  1.00  0.00      RE0  H  
ATOM   4587  N   PRO E 281      -1.924  36.812  51.580  1.00  0.00      RE0  N  
ATOM   4588  CA  PRO E 281      -2.999  35.862  51.234  1.00  0.00      RE0  C  
ATOM   4589  C   PRO E 281      -4.167  35.727  52.202  1.00  0.00      RE0  C  
ATOM   4590  O   PRO E 281      -5.323  35.782  51.764  1.00  0.00      RE0  O  
ATOM   4591  CB  PRO E 281      -2.220  34.563  51.015  1.00  0.00      RE0  C  
ATOM   4592  CG  PRO E 281      -0.886  35.032  50.439  1.00  0.00      RE0  C  
ATOM   4593  CD  PRO E 281      -0.604  36.303  51.231  1.00  0.00      RE0  C  
ATOM   4594  N   ASP E 282      -3.912  35.563  53.502  1.00  0.00      RE0  N  
ATOM   4595  CA  ASP E 282      -4.996  35.348  54.457  1.00  0.00      RE0  C  
ATOM   4596  C   ASP E 282      -5.058  36.436  55.521  1.00  0.00      RE0  C  
ATOM   4597  O   ASP E 282      -5.496  36.187  56.646  1.00  0.00      RE0  O  
ATOM   4598  CB  ASP E 282      -4.743  33.980  55.097  1.00  0.00      RE0  C  
ATOM   4599  CG  ASP E 282      -3.259  33.645  54.976  1.00  0.00      RE0  C  
ATOM   4600  OD1 ASP E 282      -2.929  32.677  54.291  1.00  0.00      RE0  O  
ATOM   4601  OD2 ASP E 282      -2.426  34.380  55.508  1.00  0.00      RE0  O1-
ATOM   4602  H   ASP E 282      -2.976  35.498  53.857  1.00  0.00      RE0  H  
ATOM   4603  N   CYS E 283      -4.665  37.655  55.170  1.00  0.00      RE0  N  
ATOM   4604  CA  CYS E 283      -4.748  38.792  56.074  1.00  0.00      RE0  C  
ATOM   4605  C   CYS E 283      -5.466  39.947  55.398  1.00  0.00      RE0  C  
ATOM   4606  O   CYS E 283      -5.102  41.117  55.558  1.00  0.00      RE0  O  
ATOM   4607  CB  CYS E 283      -3.373  39.199  56.618  1.00  0.00      RE0  C  
ATOM   4608  SG  CYS E 283      -2.706  38.091  57.895  1.00  0.00      RE0  S  
ATOM   4609  H   CYS E 283      -4.296  37.802  54.249  1.00  0.00      RE0  H  
ATOM   4610  N   GLU E 284      -6.518  39.626  54.642  1.00  0.00      RE0  N  
ATOM   4611  CA  GLU E 284      -7.302  40.655  53.973  1.00  0.00      RE0  C  
ATOM   4612  C   GLU E 284      -8.275  41.330  54.926  1.00  0.00      RE0  C  
ATOM   4613  O   GLU E 284      -8.581  42.517  54.757  1.00  0.00      RE0  O  
ATOM   4614  CB  GLU E 284      -8.077  39.972  52.846  1.00  0.00      RE0  C  
ATOM   4615  CG  GLU E 284      -7.568  40.252  51.433  1.00  0.00      RE0  C  
ATOM   4616  CD  GLU E 284      -8.200  41.534  50.937  1.00  0.00      RE0  C  
ATOM   4617  OE1 GLU E 284      -7.701  42.114  49.977  1.00  0.00      RE0  O  
ATOM   4618  OE2 GLU E 284      -9.196  41.958  51.518  1.00  0.00      RE0  O1-
ATOM   4619  H   GLU E 284      -6.769  38.666  54.534  1.00  0.00      RE0  H  
ATOM   4620  N   ASN E 285      -8.773  40.598  55.927  1.00  0.00      RE0  N  
ATOM   4621  CA  ASN E 285      -9.725  41.199  56.852  1.00  0.00      RE0  C  
ATOM   4622  C   ASN E 285      -9.528  40.538  58.223  1.00  0.00      RE0  C  
ATOM   4623  O   ASN E 285     -10.303  39.676  58.647  1.00  0.00      RE0  O  
ATOM   4624  CB  ASN E 285     -11.104  40.822  56.315  1.00  0.00      RE0  C  
ATOM   4625  CG  ASN E 285     -12.159  41.808  56.734  1.00  0.00      RE0  C  
ATOM   4626  ND2 ASN E 285     -12.296  42.813  55.851  1.00  0.00      RE0  N  
ATOM   4627  OD1 ASN E 285     -12.830  41.674  57.758  1.00  0.00      RE0  O  
ATOM   4628  H   ASN E 285      -8.511  39.643  56.056  1.00  0.00      RE0  H  
ATOM   4629 HD21 ASN E 285     -11.666  42.858  55.067  1.00  0.00      RE0  H  
ATOM   4630 HD22 ASN E 285     -12.986  43.534  55.899  1.00  0.00      RE0  H  
ATOM   4631  N   VAL E 286      -8.467  40.956  58.920  1.00  0.00      RE0  N  
ATOM   4632  CA  VAL E 286      -8.131  40.412  60.230  1.00  0.00      RE0  C  
ATOM   4633  C   VAL E 286      -8.904  41.172  61.301  1.00  0.00      RE0  C  
ATOM   4634  O   VAL E 286      -9.276  42.336  61.129  1.00  0.00      RE0  O  
ATOM   4635  CB  VAL E 286      -6.628  40.565  60.487  1.00  0.00      RE0  C  
ATOM   4636  CG1 VAL E 286      -6.128  39.584  61.548  1.00  0.00      RE0  C  
ATOM   4637  CG2 VAL E 286      -5.835  40.452  59.191  1.00  0.00      RE0  C  
ATOM   4638  H   VAL E 286      -7.986  41.768  58.579  1.00  0.00      RE0  H  
ATOM   4639  N   LYS E 287      -9.125  40.510  62.441  1.00  0.00      RE0  N  
ATOM   4640  CA  LYS E 287      -9.902  41.074  63.535  1.00  0.00      RE0  C  
ATOM   4641  C   LYS E 287      -9.062  41.523  64.720  1.00  0.00      RE0  C  
ATOM   4642  O   LYS E 287      -9.558  42.295  65.547  1.00  0.00      RE0  O  
ATOM   4643  CB  LYS E 287     -11.034  40.150  63.981  1.00  0.00      RE0  C  
ATOM   4644  CG  LYS E 287     -12.000  39.846  62.837  1.00  0.00      RE0  C  
ATOM   4645  CD  LYS E 287     -12.449  41.110  62.105  1.00  0.00      RE0  C  
ATOM   4646  CE  LYS E 287     -13.460  40.797  61.008  1.00  0.00      RE0  C  
ATOM   4647  NZ  LYS E 287     -13.563  41.961  60.127  1.00  0.00      RE0  N1+
ATOM   4648  H   LYS E 287      -8.747  39.591  62.543  1.00  0.00      RE0  H  
ATOM   4649  HZ1 LYS E 287     -14.439  41.957  59.573  1.00  0.00      RE0  H  
ATOM   4650  HZ2 LYS E 287     -13.456  42.858  60.648  1.00  0.00      RE0  H  
ATOM   4651  HZ3 LYS E 287     -12.795  41.902  59.427  1.00  0.00      RE0  H  
ATOM   4652  N   THR E 288      -7.817  41.076  64.821  1.00  0.00      RE0  N  
ATOM   4653  CA  THR E 288      -6.916  41.491  65.883  1.00  0.00      RE0  C  
ATOM   4654  C   THR E 288      -5.853  42.432  65.325  1.00  0.00      RE0  C  
ATOM   4655  O   THR E 288      -5.857  42.788  64.143  1.00  0.00      RE0  O  
ATOM   4656  CB  THR E 288      -6.396  40.205  66.549  1.00  0.00      RE0  C  
ATOM   4657  CG2 THR E 288      -5.538  39.367  65.603  1.00  0.00      RE0  C  
ATOM   4658  OG1 THR E 288      -5.716  40.466  67.780  1.00  0.00      RE0  O  
ATOM   4659  H   THR E 288      -7.393  40.605  64.053  1.00  0.00      RE0  H  
ATOM   4660  HG1 THR E 288      -6.357  40.847  68.371  1.00  0.00      RE0  H  
ATOM   4661  N   THR E 289      -4.931  42.838  66.199  1.00  0.00      RE0  N  
ATOM   4662  CA  THR E 289      -3.795  43.662  65.815  1.00  0.00      RE0  C  
ATOM   4663  C   THR E 289      -2.589  42.819  65.422  1.00  0.00      RE0  C  
ATOM   4664  O   THR E 289      -1.451  43.299  65.497  1.00  0.00      RE0  O  
ATOM   4665  CB  THR E 289      -3.598  44.500  67.062  1.00  0.00      RE0  C  
ATOM   4666  CG2 THR E 289      -3.896  45.977  66.820  1.00  0.00      RE0  C  
ATOM   4667  OG1 THR E 289      -4.510  44.000  68.056  1.00  0.00      RE0  O  
ATOM   4668  H   THR E 289      -4.936  42.480  67.133  1.00  0.00      RE0  H  
ATOM   4669  HG1 THR E 289      -4.403  44.585  68.799  1.00  0.00      RE0  H  
ATOM   4670  N   GLN E 290      -2.817  41.575  65.006  1.00  0.00      RE0  N  
ATOM   4671  CA  GLN E 290      -1.753  40.645  64.672  1.00  0.00      RE0  C  
ATOM   4672  C   GLN E 290      -2.105  39.931  63.377  1.00  0.00      RE0  C  
ATOM   4673  O   GLN E 290      -3.281  39.697  63.082  1.00  0.00      RE0  O  
ATOM   4674  CB  GLN E 290      -1.405  39.741  65.859  1.00  0.00      RE0  C  
ATOM   4675  CG  GLN E 290      -0.006  39.131  65.728  1.00  0.00      RE0  C  
ATOM   4676  CD  GLN E 290       0.501  38.566  67.045  1.00  0.00      RE0  C  
ATOM   4677  NE2 GLN E 290      -0.454  38.034  67.833  1.00  0.00      RE0  N  
ATOM   4678  OE1 GLN E 290       1.702  38.610  67.332  1.00  0.00      RE0  O  
ATOM   4679  H   GLN E 290      -3.741  41.272  64.776  1.00  0.00      RE0  H  
ATOM   4680 HE21 GLN E 290      -1.415  37.967  67.557  1.00  0.00      RE0  H  
ATOM   4681 HE22 GLN E 290      -0.254  37.678  68.746  1.00  0.00      RE0  H  
ATOM   4682  N   CYS E 291      -1.078  39.574  62.609  1.00  0.00      RE0  N  
ATOM   4683  CA  CYS E 291      -1.268  38.818  61.375  1.00  0.00      RE0  C  
ATOM   4684  C   CYS E 291      -0.140  37.804  61.253  1.00  0.00      RE0  C  
ATOM   4685  O   CYS E 291       1.035  38.178  61.258  1.00  0.00      RE0  O  
ATOM   4686  CB  CYS E 291      -1.317  39.768  60.168  1.00  0.00      RE0  C  
ATOM   4687  SG  CYS E 291      -0.986  38.984  58.560  1.00  0.00      RE0  S  
ATOM   4688  H   CYS E 291      -0.143  39.886  62.797  1.00  0.00      RE0  H  
ATOM   4689  N   VAL E 292      -0.484  36.524  61.157  1.00  0.00      RE0  N  
ATOM   4690  CA  VAL E 292       0.497  35.466  60.947  1.00  0.00      RE0  C  
ATOM   4691  C   VAL E 292       0.331  34.947  59.526  1.00  0.00      RE0  C  
ATOM   4692  O   VAL E 292      -0.797  34.784  59.042  1.00  0.00      RE0  O  
ATOM   4693  CB  VAL E 292       0.330  34.348  61.985  1.00  0.00      RE0  C  
ATOM   4694  CG1 VAL E 292       0.620  34.883  63.387  1.00  0.00      RE0  C  
ATOM   4695  CG2 VAL E 292      -1.051  33.690  61.927  1.00  0.00      RE0  C  
ATOM   4696  H   VAL E 292      -1.430  36.271  60.951  1.00  0.00      RE0  H  
ATOM   4697  N   PHE E 293       1.452  34.736  58.839  1.00  0.00      RE0  N  
ATOM   4698  CA  PHE E 293       1.370  34.190  57.491  1.00  0.00      RE0  C  
ATOM   4699  C   PHE E 293       2.607  33.352  57.209  1.00  0.00      RE0  C  
ATOM   4700  O   PHE E 293       3.679  33.633  57.756  1.00  0.00      RE0  O  
ATOM   4701  CB  PHE E 293       1.141  35.311  56.460  1.00  0.00      RE0  C  
ATOM   4702  CG  PHE E 293       2.204  36.384  56.501  1.00  0.00      RE0  C  
ATOM   4703  CD1 PHE E 293       2.075  37.464  57.369  1.00  0.00      RE0  C  
ATOM   4704  CD2 PHE E 293       3.295  36.312  55.644  1.00  0.00      RE0  C  
ATOM   4705  CE1 PHE E 293       3.017  38.485  57.358  1.00  0.00      RE0  C  
ATOM   4706  CE2 PHE E 293       4.236  37.334  55.631  1.00  0.00      RE0  C  
ATOM   4707  CZ  PHE E 293       4.089  38.428  56.476  1.00  0.00      RE0  C  
ATOM   4708  H   PHE E 293       2.367  34.910  59.210  1.00  0.00      RE0  H  
ATOM   4709  N   PRO E 294       2.489  32.311  56.382  1.00  0.00      RE0  N  
ATOM   4710  CA  PRO E 294       3.648  31.455  56.105  1.00  0.00      RE0  C  
ATOM   4711  C   PRO E 294       4.779  32.227  55.443  1.00  0.00      RE0  C  
ATOM   4712  O   PRO E 294       4.562  33.229  54.759  1.00  0.00      RE0  O  
ATOM   4713  CB  PRO E 294       3.057  30.369  55.203  1.00  0.00      RE0  C  
ATOM   4714  CG  PRO E 294       1.554  30.366  55.480  1.00  0.00      RE0  C  
ATOM   4715  CD  PRO E 294       1.263  31.834  55.754  1.00  0.00      RE0  C  
ATOM   4716  N   GLN E 295       6.004  31.736  55.655  1.00  0.00      RE0  N  
ATOM   4717  CA  GLN E 295       7.179  32.383  55.079  1.00  0.00      RE0  C  
ATOM   4718  C   GLN E 295       7.272  32.165  53.574  1.00  0.00      RE0  C  
ATOM   4719  O   GLN E 295       7.848  33.000  52.866  1.00  0.00      RE0  O  
ATOM   4720  CB  GLN E 295       8.432  31.876  55.785  1.00  0.00      RE0  C  
ATOM   4721  CG  GLN E 295       8.481  32.340  57.238  1.00  0.00      RE0  C  
ATOM   4722  CD  GLN E 295       9.416  31.450  58.022  1.00  0.00      RE0  C  
ATOM   4723  NE2 GLN E 295       9.453  31.740  59.335  1.00  0.00      RE0  N  
ATOM   4724  OE1 GLN E 295      10.013  30.520  57.494  1.00  0.00      RE0  O  
ATOM   4725  H   GLN E 295       6.100  30.923  56.236  1.00  0.00      RE0  H  
ATOM   4726 HE21 GLN E 295       8.979  32.535  59.720  1.00  0.00      RE0  H  
ATOM   4727 HE22 GLN E 295       9.935  31.150  59.990  1.00  0.00      RE0  H  
ATOM   4728  N   ASN E 296       6.697  31.068  53.061  1.00  0.00      RE0  N  
ATOM   4729  CA  ASN E 296       6.705  30.829  51.618  1.00  0.00      RE0  C  
ATOM   4730  C   ASN E 296       5.720  31.717  50.872  1.00  0.00      RE0  C  
ATOM   4731  O   ASN E 296       5.501  31.543  49.664  1.00  0.00      RE0  O  
ATOM   4732  CB  ASN E 296       6.339  29.401  51.246  1.00  0.00      RE0  C  
ATOM   4733  CG  ASN E 296       4.834  29.298  51.348  1.00  0.00      RE0  C  
ATOM   4734  ND2 ASN E 296       4.206  29.023  50.190  1.00  0.00      RE0  N  
ATOM   4735  OD1 ASN E 296       4.281  29.429  52.434  1.00  0.00      RE0  O  
ATOM   4736  H   ASN E 296       6.127  30.479  53.634  1.00  0.00      RE0  H  
ATOM   4737 HD21 ASN E 296       4.727  29.044  49.334  1.00  0.00      RE0  H  
ATOM   4738 HD22 ASN E 296       3.224  28.842  50.141  1.00  0.00      RE0  H  
ATOM   4739  N   VAL E 297       5.106  32.661  51.585  1.00  0.00      RE0  N  
ATOM   4740  CA  VAL E 297       4.426  33.769  50.926  1.00  0.00      RE0  C  
ATOM   4741  C   VAL E 297       5.431  34.615  50.152  1.00  0.00      RE0  C  
ATOM   4742  O   VAL E 297       5.110  35.171  49.093  1.00  0.00      RE0  O  
ATOM   4743  CB  VAL E 297       3.655  34.598  51.960  1.00  0.00      RE0  C  
ATOM   4744  CG1 VAL E 297       3.236  35.972  51.437  1.00  0.00      RE0  C  
ATOM   4745  CG2 VAL E 297       2.454  33.796  52.464  1.00  0.00      RE0  C  
ATOM   4746  H   VAL E 297       5.222  32.736  52.574  1.00  0.00      RE0  H  
ATOM   4747  N   PHE E 298       6.661  34.705  50.648  1.00  0.00      RE0  N  
ATOM   4748  CA  PHE E 298       7.717  35.484  50.024  1.00  0.00      RE0  C  
ATOM   4749  C   PHE E 298       8.805  34.570  49.475  1.00  0.00      RE0  C  
ATOM   4750  O   PHE E 298       8.919  33.401  49.852  1.00  0.00      RE0  O  
ATOM   4751  CB  PHE E 298       8.333  36.437  51.043  1.00  0.00      RE0  C  
ATOM   4752  CG  PHE E 298       7.329  37.472  51.488  1.00  0.00      RE0  C  
ATOM   4753  CD1 PHE E 298       6.526  38.114  50.553  1.00  0.00      RE0  C  
ATOM   4754  CD2 PHE E 298       7.221  37.793  52.836  1.00  0.00      RE0  C  
ATOM   4755  CE1 PHE E 298       5.626  39.087  50.968  1.00  0.00      RE0  C  
ATOM   4756  CE2 PHE E 298       6.321  38.768  53.249  1.00  0.00      RE0  C  
ATOM   4757  CZ  PHE E 298       5.528  39.420  52.313  1.00  0.00      RE0  C  
ATOM   4758  H   PHE E 298       6.961  34.125  51.409  1.00  0.00      RE0  H  
ATOM   4759  N   GLN E 299       9.579  35.120  48.542  1.00  0.00      RE0  N  
ATOM   4760  CA  GLN E 299      10.852  34.563  48.111  1.00  0.00      RE0  C  
ATOM   4761  C   GLN E 299      11.967  35.219  48.922  1.00  0.00      RE0  C  
ATOM   4762  O   GLN E 299      11.712  35.971  49.866  1.00  0.00      RE0  O  
ATOM   4763  CB  GLN E 299      11.018  34.810  46.617  1.00  0.00      RE0  C  
ATOM   4764  CG  GLN E 299       9.809  34.278  45.850  1.00  0.00      RE0  C  
ATOM   4765  CD  GLN E 299       9.925  34.675  44.398  1.00  0.00      RE0  C  
ATOM   4766  NE2 GLN E 299       8.920  34.205  43.639  1.00  0.00      RE0  N  
ATOM   4767  OE1 GLN E 299      10.854  35.360  43.987  1.00  0.00      RE0  O  
ATOM   4768  H   GLN E 299       9.446  36.091  48.335  1.00  0.00      RE0  H  
ATOM   4769 HE21 GLN E 299       8.188  33.659  44.049  1.00  0.00      RE0  H  
ATOM   4770 HE22 GLN E 299       8.880  34.392  42.658  1.00  0.00      RE0  H  
ATOM   4771  N   LYS E 300      13.219  34.926  48.587  1.00  0.00      RE0  N  
ATOM   4772  CA  LYS E 300      14.339  35.642  49.192  1.00  0.00      RE0  C  
ATOM   4773  C   LYS E 300      14.485  36.994  48.500  1.00  0.00      RE0  C  
ATOM   4774  O   LYS E 300      14.925  37.068  47.349  1.00  0.00      RE0  O  
ATOM   4775  CB  LYS E 300      15.583  34.771  49.339  1.00  0.00      RE0  C  
ATOM   4776  CG  LYS E 300      15.331  33.830  50.528  1.00  0.00      RE0  C  
ATOM   4777  CD  LYS E 300      16.609  33.211  51.092  1.00  0.00      RE0  C  
ATOM   4778  CE  LYS E 300      16.445  32.621  52.504  1.00  0.00      RE0  C  
ATOM   4779  NZ  LYS E 300      17.735  32.618  53.218  1.00  0.00      RE0  N1+
ATOM   4780  H   LYS E 300      13.402  34.396  47.761  1.00  0.00      RE0  H  
ATOM   4781  HZ1 LYS E 300      17.893  33.482  53.787  1.00  0.00      RE0  H  
ATOM   4782  HZ2 LYS E 300      17.881  31.815  53.851  1.00  0.00      RE0  H  
ATOM   4783  HZ3 LYS E 300      18.538  32.691  52.550  1.00  0.00      RE0  H  
ATOM   4784  N   GLY E 301      14.092  38.057  49.193  1.00  0.00      RE0  N  
ATOM   4785  CA  GLY E 301      14.152  39.391  48.633  1.00  0.00      RE0  C  
ATOM   4786  C   GLY E 301      13.882  40.439  49.689  1.00  0.00      RE0  C  
ATOM   4787  O   GLY E 301      13.906  40.164  50.890  1.00  0.00      RE0  O  
ATOM   4788  H   GLY E 301      13.820  38.023  50.158  1.00  0.00      RE0  H  
ATOM   4789  N   ILE E 302      13.626  41.658  49.222  1.00  0.00      RE0  N  
ATOM   4790  CA  ILE E 302      13.296  42.784  50.089  1.00  0.00      RE0  C  
ATOM   4791  C   ILE E 302      11.855  43.180  49.825  1.00  0.00      RE0  C  
ATOM   4792  O   ILE E 302      11.489  43.501  48.687  1.00  0.00      RE0  O  
ATOM   4793  CB  ILE E 302      14.275  43.923  49.849  1.00  0.00      RE0  C  
ATOM   4794  CG1 ILE E 302      15.713  43.419  49.718  1.00  0.00      RE0  C  
ATOM   4795  CG2 ILE E 302      14.161  44.915  50.992  1.00  0.00      RE0  C  
ATOM   4796  CD1 ILE E 302      16.709  44.561  49.519  1.00  0.00      RE0  C  
ATOM   4797  H   ILE E 302      13.543  41.802  48.238  1.00  0.00      RE0  H  
ATOM   4798  N   TYR E 303      11.042  43.182  50.873  1.00  0.00      RE0  N  
ATOM   4799  CA  TYR E 303       9.629  43.485  50.736  1.00  0.00      RE0  C  
ATOM   4800  C   TYR E 303       9.228  44.581  51.715  1.00  0.00      RE0  C  
ATOM   4801  O   TYR E 303       9.859  44.787  52.754  1.00  0.00      RE0  O  
ATOM   4802  CB  TYR E 303       8.774  42.247  51.019  1.00  0.00      RE0  C  
ATOM   4803  CG  TYR E 303       9.095  41.120  50.066  1.00  0.00      RE0  C  
ATOM   4804  CD1 TYR E 303       8.473  41.064  48.825  1.00  0.00      RE0  C  
ATOM   4805  CD2 TYR E 303       9.996  40.128  50.437  1.00  0.00      RE0  C  
ATOM   4806  CE1 TYR E 303       8.717  39.991  47.976  1.00  0.00      RE0  C  
ATOM   4807  CE2 TYR E 303      10.244  39.059  49.585  1.00  0.00      RE0  C  
ATOM   4808  CZ  TYR E 303       9.585  38.977  48.365  1.00  0.00      RE0  C  
ATOM   4809  OH  TYR E 303       9.783  37.885  47.543  1.00  0.00      RE0  O  
ATOM   4810  H   TYR E 303      11.396  42.979  51.790  1.00  0.00      RE0  H  
ATOM   4811  HH  TYR E 303       9.447  38.086  46.676  1.00  0.00      RE0  H  
ATOM   4812  N   LEU E 304       8.155  45.278  51.360  1.00  0.00      RE0  N  
ATOM   4813  CA  LEU E 304       7.546  46.313  52.176  1.00  0.00      RE0  C  
ATOM   4814  C   LEU E 304       6.201  45.807  52.670  1.00  0.00      RE0  C  
ATOM   4815  O   LEU E 304       5.472  45.145  51.926  1.00  0.00      RE0  O  
ATOM   4816  CB  LEU E 304       7.325  47.565  51.338  1.00  0.00      RE0  C  
ATOM   4817  CG  LEU E 304       8.612  48.168  50.789  1.00  0.00      RE0  C  
ATOM   4818  CD1 LEU E 304       8.327  49.089  49.608  1.00  0.00      RE0  C  
ATOM   4819  CD2 LEU E 304       9.416  48.874  51.878  1.00  0.00      RE0  C  
ATOM   4820  H   LEU E 304       7.645  44.996  50.548  1.00  0.00      RE0  H  
ATOM   4821  N   LEU E 305       5.900  46.091  53.930  1.00  0.00      RE0  N  
ATOM   4822  CA  LEU E 305       4.587  45.711  54.484  1.00  0.00      RE0  C  
ATOM   4823  C   LEU E 305       3.884  46.969  55.004  1.00  0.00      RE0  C  
ATOM   4824  O   LEU E 305       4.576  47.874  55.453  1.00  0.00      RE0  O  
ATOM   4825  CB  LEU E 305       4.755  44.721  55.638  1.00  0.00      RE0  C  
ATOM   4826  CG  LEU E 305       5.168  43.311  55.216  1.00  0.00      RE0  C  
ATOM   4827  CD1 LEU E 305       5.765  42.516  56.377  1.00  0.00      RE0  C  
ATOM   4828  CD2 LEU E 305       4.001  42.561  54.579  1.00  0.00      RE0  C  
ATOM   4829  H   LEU E 305       6.511  46.654  54.490  1.00  0.00      RE0  H  
ATOM   4830  N   ARG E 306       2.557  47.023  54.902  1.00  0.00      RE0  N  
ATOM   4831  CA  ARG E 306       1.771  48.170  55.402  1.00  0.00      RE0  C  
ATOM   4832  C   ARG E 306       0.413  47.659  55.854  1.00  0.00      RE0  C  
ATOM   4833  O   ARG E 306      -0.030  46.647  55.320  1.00  0.00      RE0  O  
ATOM   4834  CB  ARG E 306       1.755  49.373  54.454  1.00  0.00      RE0  C  
ATOM   4835  CG  ARG E 306       1.004  49.243  53.135  1.00  0.00      RE0  C  
ATOM   4836  CD  ARG E 306       1.171  50.540  52.341  1.00  0.00      RE0  C  
ATOM   4837  NE  ARG E 306       0.252  50.617  51.210  1.00  0.00      RE0  N  
ATOM   4838  CZ  ARG E 306       0.423  51.577  50.274  1.00  0.00      RE0  C  
ATOM   4839  NH1 ARG E 306       1.547  52.294  50.187  1.00  0.00      RE0  N1+
ATOM   4840  NH2 ARG E 306      -0.570  51.803  49.421  1.00  0.00      RE0  N  
ATOM   4841  H   ARG E 306       2.031  46.264  54.507  1.00  0.00      RE0  H  
ATOM   4842  HE  ARG E 306      -0.545  50.004  51.210  1.00  0.00      RE0  H  
ATOM   4843 HH11 ARG E 306       1.652  52.981  49.459  1.00  0.00      RE0  H  
ATOM   4844 HH12 ARG E 306       2.345  52.165  50.792  1.00  0.00      RE0  H  
ATOM   4845 HH21 ARG E 306      -0.526  52.559  48.756  1.00  0.00      RE0  H  
ATOM   4846 HH22 ARG E 306      -1.389  51.229  49.434  1.00  0.00      RE0  H  
ATOM   4847  N   VAL E 307      -0.200  48.338  56.822  1.00  0.00      RE0  N  
ATOM   4848  CA  VAL E 307      -1.506  47.886  57.375  1.00  0.00      RE0  C  
ATOM   4849  C   VAL E 307      -2.504  49.040  57.313  1.00  0.00      RE0  C  
ATOM   4850  O   VAL E 307      -2.067  50.187  57.308  1.00  0.00      RE0  O  
ATOM   4851  CB  VAL E 307      -1.328  47.420  58.831  1.00  0.00      RE0  C  
ATOM   4852  CG1 VAL E 307      -2.574  46.714  59.371  1.00  0.00      RE0  C  
ATOM   4853  CG2 VAL E 307      -0.088  46.542  59.000  1.00  0.00      RE0  C  
ATOM   4854  H   VAL E 307       0.149  49.212  57.154  1.00  0.00      RE0  H  
ATOM   4855  N   GLN E 308      -3.793  48.725  57.219  1.00  0.00      RE0  N  
ATOM   4856  CA  GLN E 308      -4.868  49.742  57.179  1.00  0.00      RE0  C  
ATOM   4857  C   GLN E 308      -6.017  49.246  58.036  1.00  0.00      RE0  C  
ATOM   4858  O   GLN E 308      -6.090  48.047  58.288  1.00  0.00      RE0  O  
ATOM   4859  CB  GLN E 308      -5.372  49.921  55.749  1.00  0.00      RE0  C  
ATOM   4860  CG  GLN E 308      -6.196  51.185  55.522  1.00  0.00      RE0  C  
ATOM   4861  CD  GLN E 308      -6.801  51.189  54.137  1.00  0.00      RE0  C  
ATOM   4862  NE2 GLN E 308      -6.982  52.421  53.641  1.00  0.00      RE0  N  
ATOM   4863  OE1 GLN E 308      -7.107  50.157  53.557  1.00  0.00      RE0  O  
ATOM   4864  H   GLN E 308      -4.083  47.765  57.174  1.00  0.00      RE0  H  
ATOM   4865 HE21 GLN E 308      -6.690  53.193  54.211  1.00  0.00      RE0  H  
ATOM   4866 HE22 GLN E 308      -7.404  52.602  52.755  1.00  0.00      RE0  H  
ATOM   4867  N   ALA E 309      -6.904  50.153  58.414  1.00  0.00      RE0  N  
ATOM   4868  CA  ALA E 309      -8.064  49.757  59.234  1.00  0.00      RE0  C  
ATOM   4869  C   ALA E 309      -9.352  50.358  58.688  1.00  0.00      RE0  C  
ATOM   4870  O   ALA E 309      -9.293  51.384  58.013  1.00  0.00      RE0  O  
ATOM   4871  CB  ALA E 309      -7.892  50.240  60.675  1.00  0.00      RE0  C  
ATOM   4872  H   ALA E 309      -6.865  51.112  58.139  1.00  0.00      RE0  H  
ATOM   4873  N   SER E 310     -10.469  49.693  58.955  1.00  0.00      RE0  N  
ATOM   4874  CA  SER E 310     -11.775  50.271  58.560  1.00  0.00      RE0  C  
ATOM   4875  C   SER E 310     -12.825  49.944  59.615  1.00  0.00      RE0  C  
ATOM   4876  O   SER E 310     -12.645  48.962  60.354  1.00  0.00      RE0  O  
ATOM   4877  CB  SER E 310     -12.097  49.720  57.162  1.00  0.00      RE0  C  
ATOM   4878  OG  SER E 310     -13.309  50.270  56.631  1.00  0.00      RE0  O  
ATOM   4879  H   SER E 310     -10.475  48.858  59.510  1.00  0.00      RE0  H  
ATOM   4880  HG  SER E 310     -13.247  51.213  56.766  1.00  0.00      RE0  H  
ATOM   4881  N   ASP E 311     -13.878  50.755  59.654  1.00  0.00      RE0  N  
ATOM   4882  CA  ASP E 311     -14.972  50.548  60.628  1.00  0.00      RE0  C  
ATOM   4883  C   ASP E 311     -16.096  49.849  59.896  1.00  0.00      RE0  C  
ATOM   4884  O   ASP E 311     -17.102  49.529  60.531  1.00  0.00      RE0  O  
ATOM   4885  CB  ASP E 311     -15.508  51.845  61.211  1.00  0.00      RE0  C  
ATOM   4886  CG  ASP E 311     -15.795  52.771  60.061  1.00  0.00      RE0  C  
ATOM   4887  OD1 ASP E 311     -16.892  52.760  59.511  1.00  0.00      RE0  O  
ATOM   4888  OD2 ASP E 311     -14.887  53.488  59.685  1.00  0.00      RE0  O1-
ATOM   4889  H   ASP E 311     -13.945  51.581  59.082  1.00  0.00      RE0  H  
ATOM   4890  N   GLY E 312     -15.911  49.635  58.602  1.00  0.00      RE0  N  
ATOM   4891  CA  GLY E 312     -16.988  49.065  57.784  1.00  0.00      RE0  C  
ATOM   4892  C   GLY E 312     -17.352  50.065  56.712  1.00  0.00      RE0  C  
ATOM   4893  O   GLY E 312     -17.763  49.647  55.624  1.00  0.00      RE0  O  
ATOM   4894  H   GLY E 312     -15.109  49.976  58.112  1.00  0.00      RE0  H  
ATOM   4895  N   ASN E 313     -17.170  51.345  57.008  1.00  0.00      RE0  N  
ATOM   4896  CA  ASN E 313     -17.481  52.400  56.020  1.00  0.00      RE0  C  
ATOM   4897  C   ASN E 313     -16.238  53.241  55.795  1.00  0.00      RE0  C  
ATOM   4898  O   ASN E 313     -15.789  53.337  54.643  1.00  0.00      RE0  O  
ATOM   4899  CB  ASN E 313     -18.612  53.322  56.434  1.00  0.00      RE0  C  
ATOM   4900  CG  ASN E 313     -18.618  54.431  55.406  1.00  0.00      RE0  C  
ATOM   4901  ND2 ASN E 313     -19.031  54.026  54.192  1.00  0.00      RE0  N  
ATOM   4902  OD1 ASN E 313     -18.288  55.579  55.680  1.00  0.00      RE0  O  
ATOM   4903  H   ASN E 313     -16.829  51.631  57.908  1.00  0.00      RE0  H  
ATOM   4904 HD21 ASN E 313     -19.271  53.068  54.029  1.00  0.00      RE0  H  
ATOM   4905 HD22 ASN E 313     -19.090  54.663  53.424  1.00  0.00      RE0  H  
ATOM   4906  N   ASN E 314     -15.727  53.830  56.866  1.00  0.00      RE0  N  
ATOM   4907  CA  ASN E 314     -14.564  54.733  56.723  1.00  0.00      RE0  C  
ATOM   4908  C   ASN E 314     -13.280  53.903  56.733  1.00  0.00      RE0  C  
ATOM   4909  O   ASN E 314     -13.236  52.878  57.430  1.00  0.00      RE0  O  
ATOM   4910  CB  ASN E 314     -14.502  55.816  57.819  1.00  0.00      RE0  C  
ATOM   4911  CG  ASN E 314     -15.048  57.166  57.391  1.00  0.00      RE0  C  
ATOM   4912  ND2 ASN E 314     -16.167  57.110  56.648  1.00  0.00      RE0  N  
ATOM   4913  OD1 ASN E 314     -14.486  58.214  57.700  1.00  0.00      RE0  O  
ATOM   4914  H   ASN E 314     -15.984  53.582  57.809  1.00  0.00      RE0  H  
ATOM   4915 HD21 ASN E 314     -16.685  56.268  56.478  1.00  0.00      RE0  H  
ATOM   4916 HD22 ASN E 314     -16.573  57.914  56.221  1.00  0.00      RE0  H  
ATOM   4917  N   THR E 315     -12.294  54.335  55.951  1.00  0.00      RE0  N  
ATOM   4918  CA  THR E 315     -10.998  53.631  55.891  1.00  0.00      RE0  C  
ATOM   4919  C   THR E 315      -9.936  54.489  56.553  1.00  0.00      RE0  C  
ATOM   4920  O   THR E 315     -10.054  55.719  56.515  1.00  0.00      RE0  O  
ATOM   4921  CB  THR E 315     -10.835  53.435  54.406  1.00  0.00      RE0  C  
ATOM   4922  CG2 THR E 315     -10.465  51.998  54.035  1.00  0.00      RE0  C  
ATOM   4923  OG1 THR E 315     -12.089  53.810  53.813  1.00  0.00      RE0  O  
ATOM   4924  H   THR E 315     -12.349  55.167  55.400  1.00  0.00      RE0  H  
ATOM   4925  HG1 THR E 315     -12.731  53.163  54.086  1.00  0.00      RE0  H  
ATOM   4926  N   SER E 316      -8.915  53.837  57.086  1.00  0.00      RE0  N  
ATOM   4927  CA  SER E 316      -7.832  54.563  57.773  1.00  0.00      RE0  C  
ATOM   4928  C   SER E 316      -6.718  54.892  56.804  1.00  0.00      RE0  C  
ATOM   4929  O   SER E 316      -6.564  54.196  55.811  1.00  0.00      RE0  O  
ATOM   4930  CB  SER E 316      -7.284  53.807  58.991  1.00  0.00      RE0  C  
ATOM   4931  OG  SER E 316      -6.345  52.795  58.609  1.00  0.00      RE0  O  
ATOM   4932  H   SER E 316      -8.810  52.849  56.996  1.00  0.00      RE0  H  
ATOM   4933  HG  SER E 316      -5.560  53.251  58.298  1.00  0.00      RE0  H  
ATOM   4934  N   PHE E 317      -5.979  55.938  57.109  1.00  0.00      RE0  N  
ATOM   4935  CA  PHE E 317      -4.776  56.210  56.315  1.00  0.00      RE0  C  
ATOM   4936  C   PHE E 317      -3.912  54.961  56.437  1.00  0.00      RE0  C  
ATOM   4937  O   PHE E 317      -4.107  54.175  57.375  1.00  0.00      RE0  O  
ATOM   4938  CB  PHE E 317      -3.982  57.344  56.931  1.00  0.00      RE0  C
[truncated: 10,866 more chars]
